# Supplementary material for: Pupylation-Based Proximity-Tagging of FERONIA-Interacting Proteins in Arabidopsis
Source: Mol Cell Proteomics. 2024 Aug 13;23(11):100828. doi: 10.1016/j.mcpro.2024.100828 (PMC11532908; doi:10.1016/j.mcpro.2024.100828)
Supplement: Supplemental Table S1 — The R script was used for performed for volcano plot and PCA analysis. [file mmc1.xlsx]

## Sheet: Volcano plots
getwd()
df<-read.csv("Supplemental Table S5.csv",header = T,
stringsAsFactors = F)
head(df)
dim(df)
df$group<-ifelse(df$fold.change.log2.>=1&df$p.value<0.05,"Up",
ifelse(df$fold.change.log2.<=-1&df$p.value<0.05,"Down","No sig"))
head(df)
table(df$group)
library(ggplot2)
ggplot(df,aes(x=fold.change.log2.,y=-log10(p.value)))+
geom_point(aes(color=group))+
scale_color_manual(values=c("gray","gray","firebrick"))+
theme_bw()+
geom_vline(xintercept = c(1),lty=4, col="#555555")+
geom_hline(yintercept = -log10(0.05),lty=4,col="#555555")+
scale_x_continuous(limits=c(-10,10))

## Sheet: PCA analysis
getwd()
read.csv("Supplemental Table S5.csv",header=T,row.names = 1)
df<-read.csv("Supplemental Table S5.csv",header=T,row.names = 1)
head(df)
dim(df)
t(df)
df2<-t(df)
head(df2)
dim(df2)
iris.pca<-prcomp(df2[,1:2722])
summary(iris.pca)
#install.packages("factoextra")
library(factoextra)
fviz_eig(iris.pca,addlabels = T)
names(iris.pca)
iris.pca$x
iris.pca$rotation
head(df2)
head(iris.pca$x)
#install.packages("ggrepel")
library(ggrepel)
fviz_pca_ind(iris.pca,addEllipses = T)
