# Supplementary material for: Pupylation-Based Proximity-Tagging of FERONIA-Interacting Proteins in Arabidopsis
Source: Mol Cell Proteomics. 2024 Aug 13;23(11):100828. doi: 10.1016/j.mcpro.2024.100828 (PMC11532908; doi:10.1016/j.mcpro.2024.100828)
Supplement: Supplemental Table S2 — Oligonucleotide sequences of PCR primers used for cloning. [file mmc2.xlsx]

## Sheet: Sheet1
Primer name	Sequence (5' to 3')	PCR product
TSM1-MYC-F	TGAGTTTTTCTGATTAACAGGTACCATGGATGGTCGATTACCTGACAAA	UBQ-TSM1-MYC
TSM1-MYC-R	CTGAGATCAGCTTCTGCTCAGGCCTTATAAGACGTCTACATAGCGTGAGACC
GRF3-MYC-F	TGAGTTTTTCTGATTAACAGGTACCATGTCGACAAGGGAAGAGAATGTT	UBQ-GRF3-MYC
GRF3-MYC-R	CTGAGATCAGCTTCTGCTCAGGCCTCTCGGCACCATCGGGC
AGD2-MYC-F	TCTGATTAACAGGTACCATGGATGGCGGGTTTTATCAATCTTG	UBQ-AGD2-MYC
AGD2-MYC-R	GATCAGCTTCTGCTCAGGCCTCTGACACTCTGCTAATAGAAGG
CKX2-MYC-F	TCTGATTAACAGGTACCATGGATGGCTAATCTTCGTTTAATGATCA	UBQ-CKX2-MYC
CKX2-MYC-R	GATCAGCTTCTGCTCAGGCCTAAAGATGTCTTGCCCTGGAG
MSL10-MYC-F	TCTGATTAACAGGTACCATGGATGGCAGAACAAAAGAGTAGTAAC	UBQ-MSL10-MYC
MSL10-NYC-R	GATCAGCTTCTGCTCAGGCCTGTTCTTCTTTGTGAGATTAATGTC
Pup-NOS-F	GGATCCATGCGTGGATCTCATCATCATC	pER8-FER-PafA
Pup-NOS-R	TTGCCAAATGTTTGAACGATCTGCAGTCATTCGCCACCCTTTTGTACAT
PER8 Pup-F	GAAGCTAGTCGACTCTAGCCTCGAGATGCATCATCATCATCATCATGACTACAAAGAC
PER8 Pup-R	GAGACTTATTGAAGCAATCCCTAGGGATCTAGTAACATAGATGACACCGCG
PER8 FER-F	CGCGGTGTCATCTATGTTACTAGATCCCTAGGGATTGCTTCAATAAGTCTCCAAAAGTGG
PER8 FER-R	AGATCCACCCCCAGATCCCCCTCCACTGCCACCTCCTGATCCCCCACCCCTAGGACGTCCCTTTGGATTCATGATCTG
PER8 pafA-F	TGGAGGGGGATCTGGGGGTGGATCTATGAGTACCGTGGAATCCGCA
PER8 pafA-R	CTGGAACGTCGTATGGGTAAGGCCTACTGCGATAGCTCTCCGCA
HA-NOS-F	TGCGGAGAGCTATCGCAGTAGGCCTTACCCATACGACGTTCCAG
HA-NOS-R	AAAGCTGGGAGGCCTGGATCGACTAGTGATCTAGTAACATAGATGACACCGCGC
FLAG-Pup-F	ATCGGATCCATGCATCATCATCATCATCATGA	FLAG-PupE
FLAG-Pup-R	TGTAGTCAGGCTATCTGCAGTCATTCGCCACCCTTTTGTACATAG
HBT-FER-PafA-F	TCTCCCCTTGCTCCGTGGATCCATGAAGATCACAGAGGGACGA	FER-PafA
HBT-FER-PafA-R	TAGTCTGGAACGTCGTATGGGTAAGGCCTACTGCGATAGCTCTCCGCA
UBQ-F	CATCTATGTTACTAGATCTCATTCTTGTTACATTGTTATTAATGAA	PUP-IT-NEG
UBQ-R	GGTCAATGCGGATTCCACGGTACTCATCTGTTAATCAGAAAAACTCAGATTAAT
PafA-F	GATTAATCTGAGTTTTTCTGATTAACAGATGAGTACCGTGGAATCCGCATTGACCCG
PafA-R	ACTGCCACCTCCTGATCCCCCACCAGATCCTCCTCCAGATCCTCCTCCACTGCGATAGCTCTCCGCATGAACGGTCATATA
negative control NOS-F	TGGTGGGGGATCAGGAGGTGGCAGTACTAGTCCCATGCCATGGAGGCCTTACCCATACGACGTTCCAGACTA
negative control NOS-R	CAAGCTTGCATGCCTGCAGGTCGACTCTAGAGCGGATCTAGTAACATAGATGACACCGCGC
3XMYC-F	CATGAGGCCTGAGCAGAAGCTGATCTCAGAAGAGGATCTGGGGCCCTTCGAACAAAAACTCATCTCAGAGGAGGACCTGGGGCCCTTCGAACAGAAACTGATCTCAGAGGAGGATCTGTAATAGG	UBQ-MYC
3XMYC-R	CTAGCCTATTACAGATCCTCCTCTGAGATCAGTTTCTGTTCGAAGGGCCCCAGGTCCTCCTCTGAGATGAGTTTTTGTTCGAAGGGCCCCAGATCCTCTTCTGAGATCAGCTTCTGCTCAGGCCTCATGGTAC
pFER-FER-GFP-F	CAGGAAACAGCTATGACATGATTACGAATTCGATTGCTTCAATAAGTCTCCAAAAGT	FER-GFP-HA
pFER-FER-GFP-R	AGCTCCTCGCCCTTGCTCACCATAGGCCTACGTCCCTTTGGATTCATGA
pFER-FER-pafA-GFP-F	CAGGAAACAGCTATGACATGATTACGAATTCGATTGCTTCAATAAGTCTCCAAAAGT	FER-pafA-GFP-HA
pFER-FER-pafA-GFP-R	AGCTCCTCGCCCTTGCTCACCATAGGCCTACTGCGATAGCTCTCCG
