# Supplementary material for: Pupylation-Based Proximity-Tagging of FERONIA-Interacting Proteins in Arabidopsis
Source: Mol Cell Proteomics. 2024 Aug 13;23(11):100828. doi: 10.1016/j.mcpro.2024.100828 (PMC11532908; doi:10.1016/j.mcpro.2024.100828)
Supplement: Supplemental Table S3 — FER-proximal proteins in protoplast identified by MS. [file mmc3.xlsx]

## Sheet: Table Summary & Legend
Sheet	Title
Table 1	Individual candidate FER-interacting proteins included in numbers of proteins shown in Fig. 1C.
Table 2	Individual candidate FER-interacting protein from protoplasts
	Colum Header	Description
	AGI Number	TAIR locus identifier
	Classification	GO classification, biological process
	Annotation	TAIR name/description of protein model
	Color codes (background AGI Number):		In three sets, 1, 2 & 3
			In two sets, 1 & 2
			In two sets, 2 & 3
			In two sets, 1 & 3
			In one set, 1, 2 or 3
Set 1	Results of Proteome Discover analyzing mass spectrometric data of the first replicate of PUP-IT in protoplasts against proteome database from TAIR10
Set 2	Results of Proteome Discover analyzing mass spectrometric data of the second replicate of PUP-IT in protoplasts against proteome database from TAIR10
Set 3	Results of Proteome Discover analyzing mass spectrometric data of the third replicate of PUP-IT in protoplasts against proteome database from TAIR10
	Column Header	Description
	Accession	TAIR protein model
	Description	TAIR annotation for protein model
	Exp. q-value	FDR threshold
	Coverage [%]	Percentage of the protein sequences covered by identified peptides
	# Peptides	Total number of distinct peptide sequences identified
	# PSMs	Number of identified peptide spectrum matches
	# Unique Peptides	Total number of distinct peptide sequences unique to the protein model
	# Protein Groups	The number of the master protein
	# AAs	Number of amino acid in the protein model
	MW [kDa]	Molecular weight of protein model in kiloDaltons
	calc. pI	Calculated isoelectric point
	Score Sequest HT	Sum of all peptide XCorr values above the specified score threshold
	# Peptides (by Search Engine): Sequest HT	The peptides number identified by search engine

## Sheet: Table 1
Individual candidate FER-interacting protein from protoplasts
AGI Number	classification	annotation
AT5G24300	[2.1.2.2] major CHO metabolism.synthesis.starch.starch synthase	ATSS1_SS1__Glycogen/starch synthases, ADP-glucose type
AT3G20040	[2.2.1.4] major CHO metabolism.degradation.sucrose.hexokinase	ATHXK4_HKL2__Hexokinase
AT3G29320	[2.2.2.2] major CHO metabolism.degradation.starch.starch phosphorylase	PHS1__Glycosyl transferase, family 35
AT1G13440	[4.1.8] glycolysis.cytosolic branch.glyceraldehyde 3-phosphate dehydrogenase (GAP-DH)	GAPC-2_GAPC2__glyceraldehyde-3-phosphate dehydrogenase C2
AT1G09780	[4.1.12] glycolysis.cytosolic branch.phosphoglycerate mutase	iPGAM1__Phosphoglycerate mutase, 2,3-bisphosphoglycerate-independent
AT1G12000	[4.1.5] glycolysis.cytosolic branch.pyrophosphate-fructose-6-P phosphotransferase	Phosphofructokinase family protein
AT1G19180	[20.1.3] stress.biotic.signalling	AtJAZ1_JAZ1_TIFY10A__jasmonate-zim-domain protein 1
AT3G44400	[20.1.7] stress.biotic.PR-proteins	Disease resistance protein (TIR-NBS-LRR class) family
AT1G65850	[20.1.7] stress.biotic.PR-proteins	Disease resistance protein (TIR-NBS-LRR class) family
AT1G66090	[20.1.7] stress.biotic.PR-proteins	Disease resistance protein (TIR-NBS class)
AT4G16990	[20.1.7] stress.biotic.PR-proteins	RLM3__disease resistance protein (TIR-NBS class), putative
AT5G36970	[20.1.1001] stress.biotic	NHL25__NDR1/HIN1-like 25
AT1G58848	[20.1.1001] stress.biotic	Disease resistance protein (CC-NBS-LRR class) family
AT1G74200	[20.1.1001] stress.biotic	AtRLP16_RLP16__receptor like protein 16
AT4G21320	[20.2.1] stress.abiotic.heat	HSA32__Aldolase-type TIM barrel family protein
AT4G09350	[20.2.1] stress.abiotic.heat	CRRJ_DJC75_NdhT__Chaperone DnaJ-domain superfamily protein
AT4G38680	[20.2.2] stress.abiotic.cold	ATCSP2_CSDP2_CSP2_GRP2__glycine rich protein 2
AT4G36020	[20.2.2] stress.abiotic.cold	AtCSP1_CSDP1_CSP1__cold shock domain protein 1
AT5G63570	[19.3] tetrapyrrole synthesis.GSA	GSA1__glutamate-1-semialdehyde-2,1-aminomutase
AT5G44070	[15.2] metal handling.binding, chelation and storage	ARA8_ATPCS1_CAD1_PCS1__phytochelatin synthase 1 (PCS1)
AT1G06330	[15.2] metal handling.binding, chelation and storage	Heavy metal transport/detoxification superfamily protein
AT5G58240	[26.1] misc.misc2	FHIT__FRAGILE HISTIDINE TRIAD
AT3G10560	[26.10] misc.cytochrome P450	CYP77A7_UNE9__Cytochrome P450 superfamily protein
AT4G15396	[26.10] misc.cytochrome P450	CYP702A6__cytochrome P450, family 702, subfamily A, polypeptide 6
AT3G44970	[26.10] misc.cytochrome P450	Cytochrome P450 superfamily protein
AT5G25180	[26.10] misc.cytochrome P450	CYP71B14__cytochrome P450, family 71, subfamily B, polypeptide 14
AT3G14640	[26.10] misc.cytochrome P450	CYP72A10__cytochrome P450, family 72, subfamily A, polypeptide 10
AT5G06905	[26.10] misc.cytochrome P450	CYP712A2__cytochrome P450, family 712, subfamily A, polypeptide 2
AT2G34060	[26.12] misc.peroxidases	Peroxidase superfamily protein
AT5G15070	[26.13] misc.acid and other phosphatases	ATVIP2_VIH1_VIP2__Phosphoglycerate mutase-like family protein
AT3G21380	[26.16] misc.myrosinases-lectin-jacalin	Mannose-binding lectin superfamily protein
AT1G52110	[26.16] misc.myrosinases-lectin-jacalin	Mannose-binding lectin superfamily protein
AT5G01090	[26.16] misc.myrosinases-lectin-jacalin	Concanavalin A-like lectin family protein
AT2G44660	[26.2] misc.UDP glucosyl and glucoronyl transferases	ALG6, ALG8 glycosyltransferase family
AT2G15480	[26.2] misc.UDP glucosyl and glucoronyl transferases	UGT73B5__UDP-glucosyl transferase 73B5
AT4G22666	[26.21] misc.protease inhibitor/seed storage/lipid transfer protein (LTP) family protein	Bifunctional inhibitor/lipid-transfer protein/seed storage 2S albumin superfamily protein
AT1G16610	[26.3] misc.gluco-, galacto- and mannosidases	AtSR45_RNPS1_SR45__arginine/serine-rich 45
AT5G24540	[26.3] misc.gluco-, galacto- and mannosidases	BGLU31__beta glucosidase 31
AT5G63810	[26.3.2] misc.gluco-, galacto- and mannosidases.beta-galactosidase	AtBGAL10_BGAL10__beta-galactosidase 10
AT2G26600	[26.4.1] misc.beta 1,3 glucan hydrolases.glucan endo-1,3-beta-glucosidase	Glycosyl hydrolase superfamily protein
AT4G16690	[26.8] misc.nitrilases, *nitrile lyases, berberine bridge enzymes, reticuline oxidases, troponine reductases	ATMES16_MES16__methyl esterase 16
AT5G44360	[26.8] misc.nitrilases, *nitrile lyases, berberine bridge enzymes, reticuline oxidases, troponine reductases	AtBBE23__FAD-binding Berberine family protein
AT4G02520	[26.9] misc.glutathione S transferases	ATGSTF2_ATPM24_ATPM24.1_GST2_GSTF2__glutathione S-transferase PHI 2
AT1G18870	[18.5.2.1] Co-factor and vitamine metabolism.folate & vitamine K.vitamine K.isochorismate synthase	ATICS2_ICS2__isochorismate synthase 2
AT4G12800	[1.1.2.2] PS.lightreaction.photosystem I.PSI polypeptide subunits	PSAL__photosystem I subunit l
AT5G64040	[1.1.2.2] PS.lightreaction.photosystem I.PSI polypeptide subunits	PSAN__photosystem I reaction center subunit PSI-N, chloroplast, putative / PSI-N, putative (PSAN)
AT1G55670	[1.1.2.2] PS.lightreaction.photosystem I.PSI polypeptide subunits	PSAG__photosystem I subunit G
AT1G31330	[1.1.2.2] PS.lightreaction.photosystem I.PSI polypeptide subunits	PSAF__photosystem I subunit F
AT1G10960	[1.1.5.2] PS.lightreaction.other electron carrier (ox/red).ferredoxin	ATFD1_FD1__ferredoxin 1
AT4G10340	[1.1.1.1] PS.lightreaction.photosystem II.LHC-II	LHCB5__light harvesting complex of photosystem II 5
AT1G29910	[1.1.1.1] PS.lightreaction.photosystem II.LHC-II	AB180_CAB3_LHCB1.2__chlorophyll A/B binding protein 3
AT5G01530	[1.1.1.1] PS.lightreaction.photosystem II.LHC-II	LHCB4.1__light harvesting complex photosystem II
AT1G15820	[1.1.1.1] PS.lightreaction.photosystem II.LHC-II	CP24_LHCB6__light harvesting complex photosystem II subunit 6
AT5G54270	[1.1.1.1] PS.lightreaction.photosystem II.LHC-II	LHCB3_LHCB3*1__light-harvesting chlorophyll B-binding protein 3
AT1G61520	[1.1.2.1] PS.lightreaction.photosystem I.LHC-I	LHCA3__photosystem I light harvesting complex gene 3
AT3G47470	[1.1.2.1] PS.lightreaction.photosystem I.LHC-I	CAB4_LHCA4__light-harvesting chlorophyll-protein complex I subunit A4
AT4G03280	[1.1.3] PS.lightreaction.cytochrome b6/f	PETC_PGR1__photosynthetic electron transfer C
AT3G14415	[1.2.2] PS.photorespiration.glycolate oxydase	GOX2__Aldolase-type TIM barrel family protein
AT2G39730	[1.3.13] PS.calvin cycle.rubisco interacting	RCA__rubisco activase
AT1G14030	[1.3.13] PS.calvin cycle.rubisco interacting	LSMT-L__Rubisco methyltransferase family protein
AT5G38410	[1.3.2] PS.calvin cycle.rubisco small subunit	RBCS3B__Ribulose bisphosphate carboxylase (small chain) family protein
AT2G17420	[21.1] redox.thioredoxin	ATNTRA_NTR2_NTRA__NADPH-dependent thioredoxin reductase A
AT3G28850	[21.4] redox.glutaredoxins	Glutaredoxin family protein
AT5G14590	[8.1.4] TCA / org transformation.TCA.IDH	Isocitrate/isopropylmalate dehydrogenase family protein
AT3G13930	[8.1.1.2] TCA / org transformation.TCA.pyruvate DH.E2	mtE2-2__Dihydrolipoamide acetyltransferase, long form protein
AT1G04410	[8.2.9] TCA / org transformation.other organic acid transformatons.cyt MDH	c-NAD-MDH1__Lactate/malate dehydrogenase family protein
AT1G32450	[34.13] transport.peptides and oligopeptides	AtNPF7.3_NPF7.3_NRT1.5__nitrate transporter 1.5
AT3G25280	[34.13] transport.peptides and oligopeptides	AtNPF4.2_NPF4.2__Major facilitator superfamily protein
AT1G04690	[34.15] transport.potassium	KAB1_KV-BETA1__potassium channel beta subunit 1
AT4G19960	[34.15] transport.potassium	ATKUP9_HAK9_KT9_KUP9__K+ uptake permease 9
AT3G53510	[34.16] transport.ABC transporters and multidrug resistance systems	ABCG20__ABC-2 type transporter family protein
AT1G30400	[34.16] transport.ABC transporters and multidrug resistance systems	ABCC1_ATABCC1_ATMRP1_EST1_MRP1__multidrug resistance-associated protein 1
AT2G37360	[34.16] transport.ABC transporters and multidrug resistance systems	ABCG2__ABC-2 type transporter family protein
AT3G16340	[34.16] transport.ABC transporters and multidrug resistance systems	ABCG29_AtABCG29_ATPDR1_PDR1__pleiotropic drug resistance 1
AT3G18830	[34.2] transport.sugars	ATPLT5_ATPMT5_PMT5__polyol/monosaccharide transporter 5
AT5G65000	[34.2] transport.sugars	ROCK1__Nucleotide-sugar transporter family protein
AT3G51490	[34.2] transport.sugars	TMT3__tonoplast monosaccharide transporter3
AT2G23980	[34.22] transport.cyclic nucleotide or calcium regulated channels	ATCNGC6_CNGC6__cyclic nucleotide-gated channel 6
AT5G42130	[34.9] transport.metabolite transporters at the mitochondrial membrane	AtMfl1_Mfl1__Mitochondrial substrate carrier family protein
AT1G50030	[33.30.1] development.multitarget.target of rapamycin	TOR__target of rapamycin
AT2G34780	[33.99] development.unspecified	EMB1611_MEE22__maternal effect embryo arrest 22
AT3G16640	[33.99] development.unspecified	AtTCTP1_TCTP1__translationally controlled tumor protein
AT4G16280	[33.99] development.unspecified	FCA__RNA binding;abscisic acid binding
AT3G46613	[33.99] development.unspecified	DVL15_RTFL4__ROTUNDIFOLIA like 4
AT5G62310	[33.99] development.unspecified	IRE__AGC (cAMP-dependent, cGMP-dependent and protein kinase C) kinase family protein
AT5G48850	[33.99] development.unspecified	ATSDI1_SDI1__Tetratricopeptide repeat (TPR)-like superfamily protein
AT5G53460	[12.2.1.2] N-metabolism.ammonia metabolism.glutamate synthase.NADH dependent	GLT1__NADH-dependent glutamate synthase 1
AT3G53180	[12.2.2] N-metabolism.ammonia metabolism.glutamine synthetase	NodGS__glutamate-ammonia ligases;catalytics;glutamate-ammonia ligases
AT2G28760	[10.1.5] cell wall.precursor synthesis.UXS	UXS6__UDP-XYL synthase 6
AT2G32610	[10.2.1] cell wall.cellulose synthesis.cellulose synthase	ATCSLB01_ATCSLB1_CSLB01_CSLB01__cellulose synthase-like B1
AT5G16890	[10.3] cell wall.hemicellulose synthesis	Exostosin family protein
AT3G10740	[10.6.2] cell wall.degradation.mannan-xylose-arabinose-fucose	ARAF_ARAF1_ASD1_ATASD1__alpha-L-arabinofuranosidase 1
AT3G57510	[10.6.3] cell wall.degradation.pectate lyases and polygalacturonases	ADPG1__Pectin lyase-like superfamily protein
AT1G30350	[10.6.3] cell wall.degradation.pectate lyases and polygalacturonases	Pectin lyase-like superfamily protein
AT5G52840	[9.1.2] mitochondrial electron transport / ATP synthesis.NADH-DH.localisation not clear	NADH-ubiquinone oxidoreductase-related
AT5G43430	[9.3] mitochondrial electron transport / ATP synthesis.electron transfer flavoprotein	ETFBETA__electron transfer flavoprotein beta
AT2G43190	[27.1.19] RNA.processing.ribonucleases	POP4__ribonuclease P family protein
AT5G62190	[27.1.2] RNA.processing.RNA helicase	AtRH7_PRH75__DEAD box RNA helicase (PRH75)
AT1G23860	[27.1.1] RNA.processing.splicing	At-RSZ21_RSZ21_RSZP21_SRZ-21_SRZ21__RS-containing zinc finger protein 21
AT3G13570	[27.1.1] RNA.processing.splicing	At-SCL30A_SCL30A__SC35-like splicing factor 30A
AT3G55460	[27.1.1] RNA.processing.splicing	At-SCL30_SCL30__SC35-like splicing factor 30
AT4G31580	[27.1.1] RNA.processing.splicing	At-RSZ22_AtRSZ22_RSZ22_RSZP22_SRZ-22_SRZ22__serine/arginine-rich 22
AT1G55310	[27.1.1] RNA.processing.splicing	At-SCL33_ATSCL33_SCL33_SR33__SC35-like splicing factor 33
AT2G24590	[27.1.1] RNA.processing.splicing	At-RSZ22a_RSZ22a__RNA recognition motif and CCHC-type zinc finger domains containing protein
AT3G61860	[27.1.1] RNA.processing.splicing	At-RS31_ATRSP31_RS31_RSP31__RNA-binding (RRM/RBD/RNP motifs) family protein
AT5G64200	[27.1.1] RNA.processing.splicing	At-SC35_ATSC35_SC35__ortholog of human splicing factor SC35
AT2G37340	[27.1.1] RNA.processing.splicing	AT-RS2Z33_ATRSZ33_RS2Z33_RSZ33__arginine/serine-rich zinc knuckle-containing protein 33
AT1G09760	[27.1] RNA.processing	U2A'__U2 small nuclear ribonucleoprotein A
AT3G26560	[27.1] RNA.processing	ATP-dependent RNA helicase, putative
AT3G22320	[27.2] RNA.transcription	ATRPABC24.3_NRPB5_NRPD5_RPB5A__Eukaryotic rpb5 RNA polymerase subunit family protein
AT5G58850	[27.3.25] RNA.regulation of transcription.MYB domain transcription factor family	ATMYB119_MYB119__myb domain protein 119
AT3G47600	[27.3.25] RNA.regulation of transcription.MYB domain transcription factor family	ATMYB94_ATMYBCP70_MYB94__myb domain protein 94
AT1G18570	[27.3.25] RNA.regulation of transcription.MYB domain transcription factor family	AtMYB51_BW51A_BW51B_HIG1_MYB51__myb domain protein 51
AT5G49300	[27.3.9] RNA.regulation of transcription.C2C2(Zn) GATA transcription factor family	GATA16__GATA transcription factor 16
AT4G18390	[27.3.29] RNA.regulation of transcription.TCP transcription factor family	TCP2__TEOSINTE BRANCHED 1, cycloidea and PCF transcription factor 2
AT4G28811	[27.3.6] RNA.regulation of transcription.bHLH,Basic Helix-Loop-Helix family	basic helix-loop-helix (bHLH) DNA-binding superfamily protein
AT3G61740	[27.3.69] RNA.regulation of transcription.SET-domain transcriptional regulator family	ATX3_SDG14__SET domain protein 14
AT5G27880	[27.3.11] RNA.regulation of transcription.C2H2 zinc finger family	C2H2 and C2HC zinc fingers superfamily protein
AT3G49930	[27.3.11] RNA.regulation of transcription.C2H2 zinc finger family	C2H2 and C2HC zinc fingers superfamily protein
AT5G20220	[27.3.11] RNA.regulation of transcription.C2H2 zinc finger family	zinc knuckle (CCHC-type) family protein
AT3G63450	[27.3.12] RNA.regulation of transcription.C3H zinc finger family	RNA-binding (RRM/RBD/RNP motifs) family protein
AT1G34310	[27.3.4] RNA.regulation of transcription.ARF, Auxin Response Factor family	ARF12__auxin response factor 12
AT2G01060	[27.3.20] RNA.regulation of transcription.G2-like transcription factor family, GARP	myb-like HTH transcriptional regulator family protein
AT1G49780	[27.3.64] RNA.regulation of transcription.PHOR1	PUB26__plant U-box 26
AT5G53040	[27.3.60] RNA.regulation of transcription.NIN-like bZIP-related family	GRD_RKD4__RWP-RK domain-containing protein
AT1G16070	[27.3.31] RNA.regulation of transcription.TUB transcription factor family	AtTLP8_TLP8__tubby like protein 8
AT1G58110	[27.3.35] RNA.regulation of transcription.bZIP transcription factor family	Basic-leucine zipper (bZIP) transcription factor family protein
AT2G17390	[27.3.39] RNA.regulation of transcription.AtSR Transcription Factor family	AKR2B__ankyrin repeat-containing 2B
AT3G04740	[27.3] RNA.regulation of transcription	ATMED14_MED14_SWP__RNA polymerase II transcription mediators
AT5G40340	[27.3.68] RNA.regulation of transcription.PWWP domain protein	PDP3__Tudor/PWWP/MBT superfamily protein
AT3G05690	[27.3.14] RNA.regulation of transcription.CCAAT box binding factor family, HAP2	ATHAP2B_AtNF-YA2_HAP2B_NF-YA2_UNE8__nuclear factor Y, subunit A2
AT1G49120	[27.3.3] RNA.regulation of transcription.AP2/EREBP, APETALA2/Ethylene-responsive element binding protein family	CRF9__Integrase-type DNA-binding superfamily protein
AT5G58470	[27.3.99] RNA.regulation of transcription.unclassified	TAF15b__TBP-associated factor 15B
AT2G17870	[27.3.99] RNA.regulation of transcription.unclassified	ATCSP3_CSP3__cold shock domain protein 3
AT1G47490	[27.3.99] RNA.regulation of transcription.unclassified	ATRBP47C_RBP47C__RNA-binding protein 47C
AT2G40990	[27.3.99] RNA.regulation of transcription.unclassified	DHHC-type zinc finger family protein
AT1G67340	[27.3.99] RNA.regulation of transcription.unclassified	HCP-like superfamily protein with MYND-type zinc finger
AT1G76010	[27.3.67] RNA.regulation of transcription.putative transcription regulator	Alba DNA/RNA-binding protein
AT3G61260	[27.3.67] RNA.regulation of transcription.putative transcription regulator	REM1.2__Remorin family protein
AT5G25520	[27.3.67] RNA.regulation of transcription.putative transcription regulator	SPOC domain / Transcription elongation factor S-II protein
AT2G45820	[27.3.67] RNA.regulation of transcription.putative transcription regulator	Rem1.3__Remorin family protein
AT3G49410	[27.3.67] RNA.regulation of transcription.putative transcription regulator	Transcription factor IIIC, subunit 5
AT5G40490	[27.4] RNA.RNA binding	HLP1_RBGD5__RNA-binding (RRM/RBD/RNP motifs) family protein
AT4G35785	[27.4] RNA.RNA binding	RNA-binding (RRM/RBD/RNP motifs) family protein
AT5G04280	[27.4] RNA.RNA binding	AtRZ-1c_RBGB3_RZ-1c__RNA-binding (RRM/RBD/RNP motifs) family protein with retrovirus zinc finger-like domain
AT3G13224	[27.4] RNA.RNA binding	RBGD3__RNA-binding (RRM/RBD/RNP motifs) family protein
AT3G54230	[27.4] RNA.RNA binding	SUA__suppressor of abi3-5
AT5G02530	[27.4] RNA.RNA binding	ALY2__RNA-binding (RRM/RBD/RNP motifs) family protein
AT2G21660	[27.4] RNA.RNA binding	ATGRP7_CCR2_GR-RBP7_GRP7_RBGA3__cold, circadian rhythm, and rna binding 2
AT3G53500	[27.4] RNA.RNA binding	At-RS2Z_RS2Z32_RSZ32__RNA-binding (RRM/RBD/RNP motifs) family protein with retrovirus zinc finger-like domain
AT2G33410	[27.4] RNA.RNA binding	RBGD2__RNA-binding (RRM/RBD/RNP motifs) family protein
AT5G46190	[27.4] RNA.RNA binding	RNA-binding KH domain-containing protein
AT2G33435	[27.4] RNA.RNA binding	RNA-binding (RRM/RBD/RNP motifs) family protein
AT2G22100	[27.4] RNA.RNA binding	RNA-binding (RRM/RBD/RNP motifs) family protein
AT2G16940	[27.4] RNA.RNA binding	Splicing factor, CC1-like
AT4G36960	[27.4] RNA.RNA binding	RNA-binding (RRM/RBD/RNP motifs) family protein
AT3G04600	[29.1] protein.aa activation	Nucleotidylyl transferase superfamily protein
AT3G55400	[29.1.10] protein.aa activation.methionine-tRNA ligase	OVA1__methionyl-tRNA synthetase / methionine--tRNA ligase / MetRS (cpMetRS)
AT3G46100	[29.1.21] protein.aa activation.histidine-tRNA ligase	ATHRS1_HRS1__Histidyl-tRNA synthetase 1
AT5G50110	[29.2.2.3.3] protein.synthesis.ribosome biogenesis.Pre-rRNA processing and modifications.methylotransferases	S-adenosyl-L-methionine-dependent methyltransferases superfamily protein
AT3G04920	[29.2.1.2.1.24] protein.synthesis.ribosomal protein.eukaryotic.40S subunit.S24	Ribosomal protein S24e family protein
AT3G18610	[29.2.2.3.1] protein.synthesis.ribosome biogenesis.Pre-rRNA processing and modifications.snoRNPs	ATNUC-L2_NUC-L2_NUC2_PARLL1__nucleolin like 2
AT3G03920	[29.2.2.3.1] protein.synthesis.ribosome biogenesis.Pre-rRNA processing and modifications.snoRNPs	H/ACA ribonucleoprotein complex, subunit Gar1/Naf1 protein
AT3G05060	[29.2.2.3.1] protein.synthesis.ribosome biogenesis.Pre-rRNA processing and modifications.snoRNPs	NOP56-like pre RNA processing ribonucleoprotein
AT5G40950	[29.2.1.1.1.2.27] protein.synthesis.ribosomal protein.prokaryotic.chloroplast.50S subunit.L27	RPL27__ribosomal protein large subunit 27
AT5G54910	[29.2.2.3.5] protein.synthesis.ribosome biogenesis.Pre-rRNA processing and modifications.DExD-box helicases	DEA(D/H)-box RNA helicase family protein
AT4G39880	[29.2.1.99.2.23] protein.synthesis.ribosomal protein.unknown.large subunit.L23	Ribosomal protein L23/L15e family protein
AT2G43030	[29.2.1.1.1.2.3] protein.synthesis.ribosomal protein.prokaryotic.chloroplast.50S subunit.L3	PRPL3__Ribosomal protein L3 family protein
AT3G26360	[29.2.1.99.99] protein.synthesis.ribosomal protein.unknown.unknown	Ribosomal protein S21 family protein
AT2G18020	[29.2.1.2.2.8] protein.synthesis.ribosomal protein.eukaryotic.60S subunit.L8	EMB2296__Ribosomal protein L2 family
AT4G20360	[29.2.4] protein.synthesis.elongation	ATRAB8D_ATRABE1B_RABE1b__RAB GTPase homolog E1B
AT1G07940	[29.2.4] protein.synthesis.elongation	GTP binding Elongation factor Tu family protein
AT1G07910	[29.2.4] protein.synthesis.elongation	AtRLG1_ATRNL_RNL_ZYG3__RNAligase
AT3G62870	[29.2.1.2.2.57] protein.synthesis.ribosomal protein.eukaryotic.60S subunit.L7A	Ribosomal protein L7Ae/L30e/S12e/Gadd45 family protein
AT2G34970	[29.2.3] protein.synthesis.initiation	Trimeric LpxA-like enzyme
AT4G11420	[29.2.3] protein.synthesis.initiation	ATEIF3A-1_ATTIF3A1_EIF3A_EIF3A-1_TIF3A1__eukaryotic translation initiation factor 3A
AT1G74970	[29.2.1.1.1.1.9] protein.synthesis.ribosomal protein.prokaryotic.chloroplast.30S subunit.S9	RPS9_TWN3__ribosomal protein S9
AT3G04840	[29.2.1.2.1.53] protein.synthesis.ribosomal protein.eukaryotic.40S subunit.S3A	Ribosomal protein S3Ae
AT1G43170	[29.2.1.2.2.3] protein.synthesis.ribosomal protein.eukaryotic.60S subunit.L3	ARP1_emb2207_RP1_RPL3A__ribosomal protein 1
AT2G36620	[29.2.1.2.2.24] protein.synthesis.ribosomal protein.eukaryotic.60S subunit.L24	RPL24A__ribosomal protein L24
AT3G05590	[29.2.1.2.2.18] protein.synthesis.ribosomal protein.eukaryotic.60S subunit.L18	RPL18__ribosomal protein L18
AT4G16720	[29.2.1.2.2.15] protein.synthesis.ribosomal protein.eukaryotic.60S subunit.L15	Ribosomal protein L23/L15e family protein
AT1G27400	[29.2.1.2.2.17] protein.synthesis.ribosomal protein.eukaryotic.60S subunit.L17	Ribosomal protein L22p/L17e family protein
AT3G09680	[29.2.1.2.1.23] protein.synthesis.ribosomal protein.eukaryotic.40S subunit.S23	Ribosomal protein S12/S23 family protein
AT4G31700	[29.2.1.2.1.6] protein.synthesis.ribosomal protein.eukaryotic.40S subunit.S6	AtRPS6_RPS6_RPS6A__ribosomal protein S6
AT2G44120	[29.2.1.2.2.7] protein.synthesis.ribosomal protein.eukaryotic.60S subunit.L7	Ribosomal protein L30/L7 family protein
AT3G49010	[29.2.1.2.2.13] protein.synthesis.ribosomal protein.eukaryotic.60S subunit.L13	ATBBC1_BBC1_RSU2__breast basic conserved 1
AT3G23710	[29.3.3] protein.targeting.chloroplast	AtTic22-III_Tic22-III__Tic22-like family protein
AT4G39180	[29.3.4.99] protein.targeting.secretory pathway.unspecified	ATSEC14_SEC14__Sec14p-like phosphatidylinositol transfer family protein
AT3G03110	[29.3.1] protein.targeting.nucleus	CRM1B_XPO1B__exportin 1B
AT1G09270	[29.3.1] protein.targeting.nucleus	IMPA-4__importin alpha isoform 4
AT2G46520	[29.3.1] protein.targeting.nucleus	cellular apoptosis susceptibility protein, putative / importin-alpha re-exporter, putative
AT1G09440	[29.4.1.55] protein.postranslational modification.kinase.receptor like cytoplasmatic kinase V	Protein kinase superfamily protein
AT3G25840	[29.4] protein.postranslational modification	PRP4KA__Protein kinase superfamily protein
AT1G64300	[29.4] protein.postranslational modification	Protein kinase family protein
AT3G08760	[29.4] protein.postranslational modification	ATSIK__Protein kinase superfamily protein
AT4G18700	[29.4] protein.postranslational modification	ATWL4_CIPK12_PKS8_SnRK3.9_WL4__CBL-interacting protein kinase 12
AT4G31860	[29.4] protein.postranslational modification	Protein phosphatase 2C family protein
AT5G02290	[29.4.1.57] protein.postranslational modification.kinase.receptor like cytoplasmatic kinase VII	NAK__Protein kinase superfamily protein
AT3G57680	[29.5] protein.degradation	Peptidase S41 family protein
AT1G59550	[29.5] protein.degradation	UBX domain-containing protein
AT3G05350	[29.5] protein.degradation	Metallopeptidase M24 family protein
AT5G03620	[29.5.1] protein.degradation.subtilases	Subtilisin-like serine endopeptidase family protein
AT5G67250	[29.5.11.4.3.1] protein.degradation.ubiquitin.E3.SCF.SKP	SKIP2_VFB4__SKP1/ASK1-interacting protein 2
AT1G55860	[29.5.11.4.1] protein.degradation.ubiquitin.E3.HECT	UPL1__ubiquitin-protein ligase 1
AT2G38970	[29.5.11.4.2] protein.degradation.ubiquitin.E3.RING	Zinc finger (C3HC4-type RING finger) family protein
AT4G05350	[29.5.11.4.2] protein.degradation.ubiquitin.E3.RING	RING/U-box superfamily protein
AT4G26580	[29.5.11.4.2] protein.degradation.ubiquitin.E3.RING	RING/U-box superfamily protein
AT3G12920	[29.5.11.4.2] protein.degradation.ubiquitin.E3.RING	BRG3__SBP (S-ribonuclease binding protein) family protein
AT4G03510	[29.5.11.4.2] protein.degradation.ubiquitin.E3.RING	ATRMA1_RMA1__RING membrane-anchor 1
AT2G02030	[29.5.11.4.3.2] protein.degradation.ubiquitin.E3.SCF.FBOX	F-box family protein
AT3G52680	[29.5.11.4.3.2] protein.degradation.ubiquitin.E3.SCF.FBOX	F-box/RNI-like/FBD-like domains-containing protein
AT4G39756	[29.5.11.4.3.2] protein.degradation.ubiquitin.E3.SCF.FBOX	Galactose oxidase/kelch repeat superfamily protein
AT3G06570	[29.5.11.4.3.2] protein.degradation.ubiquitin.E3.SCF.FBOX	Galactose oxidase/kelch repeat superfamily protein
AT3G14710	[29.5.11.4.3.2] protein.degradation.ubiquitin.E3.SCF.FBOX	RNI-like superfamily protein
AT2G42730	[29.5.11.4.3.2] protein.degradation.ubiquitin.E3.SCF.FBOX	F-box family protein
AT1G10890	[29.5.11.4.3.2] protein.degradation.ubiquitin.E3.SCF.FBOX
AT1G43910	[29.5.9] protein.degradation.AAA type	P-loop containing nucleoside triphosphate hydrolases superfamily protein
AT1G65120	[29.5.11] protein.degradation.ubiquitin	Ubiquitin carboxyl-terminal hydrolase-related protein
AT2G47110	[29.5.11] protein.degradation.ubiquitin	UBI6_UBQ6__ubiquitin 6
AT3G16550	[29.5.5] protein.degradation.serine protease	DEG12_DEGP12__DEGP protease 12
AT5G26860	[29.5.5] protein.degradation.serine protease	LON1_LON_ARA_ARA__lon protease 1
AT3G15120	[29.6] protein.folding	BRP1__P-loop containing nucleoside triphosphate hydrolases superfamily protein
AT1G73655	[29.6] protein.folding	FKBP-like peptidyl-prolyl cis-trans isomerase family protein
AT3G48820	[29.7] protein.glycosylation	SIA2__Glycosyltransferase family 29 (sialyltransferase) family protein
AT1G32930	[29.7] protein.glycosylation	AtGALT31A_GALT31A__Galactosyltransferase family protein
AT3G57520	[3.1.2.2] minor CHO metabolism.raffinose family.raffinose synthases.putative	AtSIP2_RS2_SIP2__seed imbibition 2
AT5G15140	[3.5] minor CHO metabolism.others	Galactose mutarotase-like superfamily protein
AT1G06490	[3.6] minor CHO metabolism.callose	ATGSL07_atgsl7_CalS7_gsl07_GSL07_GSL7__glucan synthase-like 7
AT3G07160	[3.6] minor CHO metabolism.callose	ATGSL10_CALS9_gsl10_GSL10__glucan synthase-like 10
AT5G59690	[28.1.3.2.4] DNA.synthesis/chromatin structure.histone.core.H4	Histone superfamily protein
AT4G13570	[28.1.3.2.1] DNA.synthesis/chromatin structure.histone.core.H2A	HTA4__histone H2A 4
AT3G55060	[28.1] DNA.synthesis/chromatin structure
AT5G55300	[28.1] DNA.synthesis/chromatin structure	FAS5_MGO1_TOP1_TOP1ALPHA__DNA topoisomerase I alpha
AT4G31900	[28.1] DNA.synthesis/chromatin structure	CHR7_PKR2__chromatin remodeling factor, putative
AT3G02065	[28.1] DNA.synthesis/chromatin structure	P-loop containing nucleoside triphosphate hydrolases superfamily protein
AT5G41880	[28.1] DNA.synthesis/chromatin structure	POLA3_POLA4__DNA primases;DNA primases
AT2G01440	[28.99] DNA.unspecified	RECG_RECG1__DEAD/DEAH box RNA helicase family protein
AT3G29410	[16.1.5.1003] secondary metabolism.isoprenoids.terpenoids	TPS25__Terpenoid cyclases/Protein prenyltransferases superfamily protein
AT1G62940	[16.2] secondary metabolism.phenylpropanoids	ACOS5__acyl-CoA synthetase 5
AT1G67990	[16.2.1.6] secondary metabolism.phenylpropanoids.lignin biosynthesis.CCoAOMT	ATTSM1_TSM1__S-adenosyl-L-methionine-dependent methyltransferases superfamily protein
AT1G18570	[16.5.1.2.3] secondary metabolism.sulfur-containing.glucosinolates.regulation.indole	AtMYB51_BW51A_BW51B_HIG1_MYB51__myb domain protein 51
AT5G25980	[16.5.1.3.1.1] secondary metabolism.sulfur-containing.glucosinolates.degradation.myrosinase.TGG	BGLU37_TGG2__glucoside glucohydrolase 2
AT3G11180	[16.8.1.1001] secondary metabolism.flavonoids.anthocyanins	JAO 1_JOX1__2-oxoglutarate (2OG) and Fe(II)-dependent oxygenase superfamily protein
AT1G03940	[16.8.1.21] secondary metabolism.flavonoids.anthocyanins.anthocyanin 5-aromatic acyltransferase	HXXXD-type acyl-transferase family protein
AT2G39800	[13.1.2.2.1] amino acid metabolism.synthesis.glutamate family.proline.delta 1-pyrroline-5-carboxylate synthetase	ATP5CS_P5CS1__delta1-pyrroline-5-carboxylate synthase 1
AT5G05730	[13.1.6.5.1] amino acid metabolism.synthesis.aromatic aa.tryptophan.anthranilate synthase	AMT1_ASA1_JDL1_TRP5_WEI2__anthranilate synthase alpha subunit 1
AT3G61300	[13.1.6.5.3] amino acid metabolism.synthesis.aromatic aa.tryptophan.phosphoribosyanthranilate isomerase	MCTP8__C2 calcium/lipid-binding plant phosphoribosyltransferase family protein
AT1G75330	[13.1.2.3.21] amino acid metabolism.synthesis.glutamate family.arginine.ornithine carbamoyltransferase	OTC__ornithine carbamoyltransferase
AT3G01120	[13.1.3.4.1] amino acid metabolism.synthesis.aspartate family.methionine.cystathionine gamma-synthase	AtCGS1_AtCYS1_CGS_CGS1_MTO1__Pyridoxal phosphate (PLP)-dependent transferases superfamily protein
AT5G17920	[13.1.3.4.1003] amino acid metabolism.synthesis.aspartate family.methionine	ATCIMS_ATMETS_ATMS1__Cobalamin-independent synthase family protein
AT5G09300	[13.2.4.1] amino acid metabolism.degradation.branched chain group.shared	Thiamin diphosphate-binding fold (THDP-binding) superfamily protein
AT3G45300	[13.2.4.4] amino acid metabolism.degradation.branched chain group.leucine	ATIVD_IVD_IVDH__isovaleryl-CoA-dehydrogenase
AT2G43160	[35.1.21] not assigned.no ontology.epsin N-terminal homology (ENTH) domain-containing protein	ENTH/VHS family protein
AT5G66631	[35.1.5] not assigned.no ontology.pentatricopeptide (PPR) repeat-containing protein	Tetratricopeptide repeat (TPR)-like superfamily protein
AT2G17670	[35.1.5] not assigned.no ontology.pentatricopeptide (PPR) repeat-containing protein	Tetratricopeptide repeat (TPR)-like superfamily protein
AT2G32230	[35.1.5] not assigned.no ontology.pentatricopeptide (PPR) repeat-containing protein	PRORP1__proteinaceous RNase P 1
AT1G26900	[35.1.5] not assigned.no ontology.pentatricopeptide (PPR) repeat-containing protein	Pentatricopeptide repeat (PPR) superfamily protein
AT3G51770	[35.1.5] not assigned.no ontology.pentatricopeptide (PPR) repeat-containing protein	ATEOL1_ETO1__tetratricopeptide repeat (TPR)-containing protein
AT1G19520	[35.1.5] not assigned.no ontology.pentatricopeptide (PPR) repeat-containing protein	NFD5_RPPR2__pentatricopeptide (PPR) repeat-containing protein
AT5G27270	[35.1.5] not assigned.no ontology.pentatricopeptide (PPR) repeat-containing protein	EMB976__Tetratricopeptide repeat (TPR)-like superfamily protein
AT4G20090	[35.1.5] not assigned.no ontology.pentatricopeptide (PPR) repeat-containing protein	EMB1025__Pentatricopeptide repeat (PPR) superfamily protein
AT4G28010	[35.1.5] not assigned.no ontology.pentatricopeptide (PPR) repeat-containing protein	RPF5__Tetratricopeptide repeat (TPR)-like superfamily protein
AT1G03560	[35.1.5] not assigned.no ontology.pentatricopeptide (PPR) repeat-containing protein	Pentatricopeptide repeat (PPR-like) superfamily protein
AT1G11900	[35.1.5] not assigned.no ontology.pentatricopeptide (PPR) repeat-containing protein	Tetratricopeptide repeat (TPR)-like superfamily protein
AT1G71490	[35.1.5] not assigned.no ontology.pentatricopeptide (PPR) repeat-containing protein	Tetratricopeptide repeat (TPR)-like superfamily protein
AT1G32415	[35.1.5] not assigned.no ontology.pentatricopeptide (PPR) repeat-containing protein	pentatricopeptide (PPR) repeat-containing protein
AT5G13230	[35.1.5] not assigned.no ontology.pentatricopeptide (PPR) repeat-containing protein	Tetratricopeptide repeat (TPR)-like superfamily protein
AT1G04660	[35.1.40] not assigned.no ontology.glycine rich proteins	glycine-rich protein
AT1G55380	[35.1.26] not assigned.no ontology.DC1 domain containing protein	Cysteine/Histidine-rich C1 domain family protein
AT1G13220	[35.1.1023] not assigned.no ontology	CRWN2_LINC2__nuclear matrix constituent protein-related
AT5G17590	[35.1.1023] not assigned.no ontology	Putative membrane lipoprotein
AT2G45540	[35.1.1023] not assigned.no ontology	BCHC2__WD-40 repeat family protein / beige-related
AT5G27238	[35.1.1023] not assigned.no ontology	Plant self-incompatibility protein S1 family
AT3G09850	[35.1.1023] not assigned.no ontology	D111/G-patch domain-containing protein
AT1G70180	[35.1.1023] not assigned.no ontology	Sterile alpha motif (SAM) domain-containing protein
AT1G78230	[35.1.1023] not assigned.no ontology	Outer arm dynein light chain 1 protein
AT1G18260	[35.1.1023] not assigned.no ontology	EBS5_HRD3A__HCP-like superfamily protein
AT1G44910	[35.1.1023] not assigned.no ontology	ATPRP40A_PRP40A__pre-mRNA-processing protein 40A
AT1G07350	[35.1.1023] not assigned.no ontology	SR45a__RNA-binding (RRM/RBD/RNP motifs) family protein
AT5G26260	[35.1.1023] not assigned.no ontology	TRAF-like family protein
AT5G16020	[35.1.1023] not assigned.no ontology	GEX3__gamete-expressed 3
AT1G58230	[35.1.1023] not assigned.no ontology	BCHB__binding
AT4G01040	[35.1.1023] not assigned.no ontology	Glycosyl hydrolase superfamily protein
AT2G32870	[35.1.1023] not assigned.no ontology	TRAF-like family protein
AT3G50590	[35.1.1023] not assigned.no ontology	TWD40-1__Transducin/WD40 repeat-like superfamily protein
AT4G08310	[35.1.1023] not assigned.no ontology
AT1G52870	[35.1.1023] not assigned.no ontology	Peroxisomal membrane 22 kDa (Mpv17/PMP22) family protein
AT4G01870	[35.1.1023] not assigned.no ontology	tolB protein-related
AT1G06923	[35.1.1023] not assigned.no ontology
AT3G12030	[35.1.1023] not assigned.no ontology	Protein of unknown function DUF106, transmembrane
AT4G30830	[35.1.1023] not assigned.no ontology	Protein of unknown function, DUF593
AT3G53550	[35.1.1023] not assigned.no ontology	FBD-like domain family protein
AT4G38550	[35.2.1001] not assigned.unknown	Arabidopsis phospholipase-like protein (PEARLI 4) family
AT1G35220	[35.2.1001] not assigned.unknown
AT5G24630	[35.2.1001] not assigned.unknown	BIN4_MID__double-stranded DNA binding
AT3G50370	[35.2.1001] not assigned.unknown
AT4G03740	[35.2.1001] not assigned.unknown
AT4G20190	[35.2.1001] not assigned.unknown
AT1G78150	[35.2.1001] not assigned.unknown
AT5G08660	[35.2.1001] not assigned.unknown	PSI3__Protein of unknown function (DUF668)
AT4G08940	[35.2.1001] not assigned.unknown	Ubiquitin carboxyl-terminal hydrolase family protein
AT4G29790	[35.2.1001] not assigned.unknown
AT3G07030	[35.2.1001] not assigned.unknown	Alba DNA/RNA-binding protein
AT5G45460	[35.2.1001] not assigned.unknown
AT4G30130	[35.2.1001] not assigned.unknown	Protein of unknown function (DUF630 and DUF632)
AT2G07798	[35.2.1001] not assigned.unknown
AT3G28430	[35.2.1001] not assigned.unknown	GFS9_TT9
AT1G66045	[35.2.1001] not assigned.unknown
AT4G16444	[35.2.1001] not assigned.unknown	AtGET1_GET1
AT2G13550	[35.2.1001] not assigned.unknown
AT1G67270	[35.2.1001] not assigned.unknown	Zinc-finger domain of monoamine-oxidase A repressor R1 protein
AT1G13470	[35.2.1001] not assigned.unknown	Protein of unknown function (DUF1262)
AT4G35910	[35.2.1001] not assigned.unknown	CTU2__Adenine nucleotide alpha hydrolases-like superfamily protein
AT2G36355	[35.2.1001] not assigned.unknown	Family of unknown function (DUF662)
AT1G30755	[35.2.1001] not assigned.unknown	PSI2__Protein of unknown function (DUF668)
AT2G22795	[35.2.1001] not assigned.unknown
AT4G03090	[35.2.1001] not assigned.unknown	AtNDX_NDX__sequence-specific DNA binding;sequence-specific DNA binding transcription factors
AT5G66470	[35.2.1001] not assigned.unknown	AtERG1_Era-1_ERA1__RNA binding;GTP binding
AT1G05370	[35.2.1001] not assigned.unknown	Sec14p-like phosphatidylinositol transfer family protein
AT5G35760	[35.2.1001] not assigned.unknown	Beta-galactosidase related protein
AT1G59690	[35.2.1001] not assigned.unknown	F-box associated ubiquitination effector family protein
AT5G42710	[35.2.1001] not assigned.unknown	TRM30
AT1G28520	[35.2.1001] not assigned.unknown	ATVOZ1_VOZ1__vascular plant one zinc finger protein
AT1G50830	[35.2.1001] not assigned.unknown	Aminotransferase-like, plant mobile domain family protein
AT5G24690	[35.2.1001] not assigned.unknown	Protein of unknown function (DUF3411)
AT5G53620	[35.2.1001] not assigned.unknown
AT4G15890	[35.2.1001] not assigned.unknown	CAP-D3__binding
AT2G31290	[35.2.1001] not assigned.unknown	Ubiquitin carboxyl-terminal hydrolase family protein
AT3G44710	[35.2.1001] not assigned.unknown	Plant protein of unknown function (DUF247)
AT2G12905	[35.2.1001] not assigned.unknown
AT4G31440	[35.2.1001] not assigned.unknown
AT1G13990	[35.2.1001] not assigned.unknown
AT4G39820	[35.2.1001] not assigned.unknown	Tetratricopeptide repeat (TPR)-like superfamily protein
AT2G44195	[35.2.1001] not assigned.unknown	CBF1-interacting co-repressor CIR, N-terminal;Pre-mRNA splicing factor
AT4G29750	[35.2.1001] not assigned.unknown	CRS1 / YhbY (CRM) domain-containing protein
AT5G53860	[35.2.1001] not assigned.unknown	ANU7_EMB2737_EMB64__embryo defective 2737
AT1G77620	[35.2.1001] not assigned.unknown	P-loop containing nucleoside triphosphate hydrolases superfamily protein
AT3G57100	[35.2.1001] not assigned.unknown	Protein of unknown function (DUF677)
AT3G61380	[35.2.1001] not assigned.unknown	TRM14__Phosphatidylinositol N-acetyglucosaminlytransferase subunit P-related
AT5G53030	[35.2.1001] not assigned.unknown
AT2G25730	[35.2.1001] not assigned.unknown
AT5G01710	[35.2.1001] not assigned.unknown	methyltransferases
AT2G20820	[35.2.1001] not assigned.unknown
AT3G55350	[35.2.1001] not assigned.unknown	PIF / Ping-Pong family of plant transposases
AT3G29185	[35.2.1001] not assigned.unknown	BFA1__Domain of unknown function (DUF3598)
AT3G19610	[35.2.1001] not assigned.unknown	CORD6__Plant protein of unknown function (DUF936)
AT2G28150	[35.2.1001] not assigned.unknown	SOK3__Domain of unknown function (DUF966)
AT3G28830	[35.2.1001] not assigned.unknown	Protein of unknown function (DUF1216)
AT3G13772	[35.2.1001] not assigned.unknown	AtTMN7_TMN7__transmembrane nine 7
AT3G49601	[35.2.1001] not assigned.unknown
AT2G23790	[35.2.1001] not assigned.unknown	Protein of unknown function (DUF607)
AT2G21960	[35.2.1001] not assigned.unknown
AT1G34220	[35.2.1001] not assigned.unknown	ISTL1__Regulator of Vps4 activity in the MVB pathway protein
AT2G30105	[35.2.1001] not assigned.unknown
AT5G58200	[35.2.1001] not assigned.unknown	Calcineurin-like metallo-phosphoesterase superfamily protein
AT5G66600	[35.2.1001] not assigned.unknown	Protein of unknown function, DUF547
AT5G35180	[35.2.1001] not assigned.unknown	Protein of unknown function (DUF1336)
AT3G50120	[35.2.1001] not assigned.unknown	Plant protein of unknown function (DUF247)
AT3G58010	[35.2.1001] not assigned.unknown	PGL34__plastoglobulin 34kD
AT3G59180	[35.2.1001] not assigned.unknown	Protein with RNI-like/FBD-like domains
AT3G62900	[35.2.1001] not assigned.unknown	CW-type Zinc Finger
AT1G03030	[23.3.2.2] nucleotide metabolism.salvage.nucleoside kinases.uridine kinase	P-loop containing nucleoside triphosphate hydrolases superfamily protein
AT4G09320	[23.4.10] nucleotide metabolism.phosphotransfer and pyrophosphatases.nucleoside diphosphate kinase	ATNDK1_NDK1_NDPK1__Nucleoside diphosphate kinase family protein
AT1G42540	[30.1] signalling.in sugar and nutrient physiology	ATGLR3.3_GLR3.3__glutamate receptor 3.3
AT2G29110	[30.1] signalling.in sugar and nutrient physiology	ATGLR2.8_GLR2.8_GLR2.8__glutamate receptor 2.8
AT5G10250	[30.11] signalling.light	DOT3__Phototropic-responsive NPH3 family protein
AT3G44820	[30.11] signalling.light	Phototropic-responsive NPH3 family protein
AT3G51550	[30.2.16] signalling.receptor kinases.Catharanthus roseus-like RLK1	FER__Malectin/receptor-like protein kinase family protein
AT2G39360	[30.2.16] signalling.receptor kinases.Catharanthus roseus-like RLK1	CVY1__Protein kinase superfamily protein
AT2G01210	[30.2.3] signalling.receptor kinases.leucine rich repeat III	ZAR1__Leucine-rich repeat protein kinase family protein
AT5G49660	[30.2.11] signalling.receptor kinases.leucine rich repeat XI	CEPR1_XIP1__Leucine-rich repeat transmembrane protein kinase family protein
AT1G66930	[30.2.20] signalling.receptor kinases.wheat LRK10 like	LRK10L2__Protein kinase superfamily protein
AT5G38260	[30.2.20] signalling.receptor kinases.wheat LRK10 like	Protein kinase superfamily protein
AT5G01890	[30.2.7] signalling.receptor kinases.leucine rich repeat VII	PXC2__Leucine-rich receptor-like protein kinase family protein
AT1G18890	[30.3] signalling.calcium	ATCDPK1_AtCPK10_CDPK1_CPK10__calcium-dependent protein kinase 1
AT1G05150	[30.3] signalling.calcium	Calcium-binding tetratricopeptide family protein
AT3G59820	[30.3] signalling.calcium	AtLETM1_LETM1__LETM1-like protein
AT5G23580	[30.3] signalling.calcium	ATCDPK9_ATCPK12_CDPK9_CPK12__calmodulin-like domain protein kinase 9
AT4G23650	[30.3] signalling.calcium	AtCDPK6_CDPK6_CPK3__calcium-dependent protein kinase 6
AT1G20760	[30.3] signalling.calcium	AtEH1__Calcium-binding EF hand family protein
AT1G17340	[30.4] signalling.phosphinositides	SAC5__Phosphoinositide phosphatase family protein
AT1G01460	[30.4.1] signalling.phosphinositides.phosphatidylinositol-4-phosphate 5-kinase	ATPIPK11_PIPK11__Phosphatidylinositol-4-phosphate 5-kinase, core
AT3G18610	[30.5] signalling.G-proteins	ATNUC-L2_NUC-L2_NUC2_PARLL1__nucleolin like 2
AT5G46070	[30.5] signalling.G-proteins	GBPL3__Guanylate-binding family protein
AT1G60860	[30.5] signalling.G-proteins	AGD2__ARF-GAP domain 2
AT5G12080	[30.99] signalling.unspecified	ATMSL10_MSL10__mechanosensitive channel of small conductance-like 10
AT1G16540	[17.1.1.1002] hormone metabolism.abscisic acid.synthesis-degradation	ABA3_ACI2_ATABA3_AtLOS5_LOS5_SIR3__molybdenum cofactor sulfurase (LOS5) (ABA3)
AT1G78390	[17.1.1.1.10] hormone metabolism.abscisic acid.synthesis-degradation.synthesis.9-cis-epoxycarotenoid dioxygenase	ATNCED9_NCED9__nine-cis-epoxycarotenoid dioxygenase 9
AT5G25980	[17.2.1.1001] hormone metabolism.auxin.synthesis-degradation	BGLU37_TGG2__glucoside glucohydrolase 2
AT2G01830	[17.4.2] hormone metabolism.cytokinin.signal transduction	AHK4_ATCRE1_CRE1_WOL_WOL1__CHASE domain containing histidine kinase protein
AT3G22400	[17.7.1.2] hormone metabolism.jasmonate.synthesis-degradation.lipoxygenase	ATLOX5_LOX5__PLAT/LH2 domain-containing lipoxygenase family protein
AT1G67560	[17.7.1.2] hormone metabolism.jasmonate.synthesis-degradation.lipoxygenase	ATLOX6_LOX6__PLAT/LH2 domain-containing lipoxygenase family protein
AT2G06050	[17.7.1.5] hormone metabolism.jasmonate.synthesis-degradation.12-Oxo-PDA-reductase	AtOPR3_DDE1_OPR3__oxophytodienoate-reductase 3
AT1G19180	[17.7.2] hormone metabolism.jasmonate.signal transduction	AtJAZ1_JAZ1_TIFY10A__jasmonate-zim-domain protein 1
AT5G06670	[31.1] cell.organisation	Kin7.5__P-loop containing nucleoside triphosphate hydrolases superfamily protein
AT4G28710	[31.1] cell.organisation	ATXIH_XIH__Myosin family protein with Dil domain
AT1G24460	[31.1] cell.organisation	TNO1
AT5G20470	[31.1] cell.organisation	HDK__myosin, putative
AT1G04780	[31.1] cell.organisation	Ankyrin repeat family protein
AT3G19050	[31.1] cell.organisation	POK2__phragmoplast orienting kinesin 2
AT1G05320	[31.1] cell.organisation	PICL
AT3G60740	[31.1] cell.organisation	CHO_EMB133_TFC D_TTN1__ARM repeat superfamily protein
AT1G08730	[31.1] cell.organisation	ATXIC_XIC__Myosin family protein with Dil domain
AT2G27170	[31.2] cell.division	SMC3_TTN7__Structural maintenance of chromosomes (SMC) family protein
AT5G15920	[31.2] cell.division	AtSMC5_EMB2782_SMC5__structural maintenance of chromosomes 5
AT5G07290	[31.2] cell.division	AML4_ML4__MEI2-like 4
AT2G34780	[31.2] cell.division	EMB1611_MEE22__maternal effect embryo arrest 22
AT4G28980	[31.3] cell.cycle	CAK1AT_CDKF;1__CDK-activating kinase 1AT
AT4G21450	[31.4] cell.vesicle transport	PapD-like superfamily protein
AT5G22780	[31.4] cell.vesicle transport	Adaptor protein complex AP-2, alpha subunit
AT1G79830	[31.4] cell.vesicle transport	GC5__golgin candidate 5
AT1G36160	[11.1.1.1] lipid metabolism.FA synthesis and FA elongation.Acetyl CoA Carboxylation.homomeric Enzyme	ACC1_AT-ACC1_EMB22_GK_GSD1_PAS3_SFR3__acetyl-CoA carboxylase 1
AT5G63770	[11.3.5] lipid metabolism.Phospholipid synthesis.diacylglycerol kinase	ATDGK2_DGK2__diacylglycerol kinase 2
AT5G40610	[11.5.2] lipid metabolism.glyceral metabolism.Glycerol-3-phosphate dehydrogenase (NAD+)	GPDHp__NAD-dependent glycerol-3-phosphate dehydrogenase family protein
AT4G18550	[11.9.2.1] lipid metabolism.lipid degradation.lipases.triacylglycerol lipase	AtDSEL_DSEL__alpha/beta-Hydrolases superfamily protein
AT5G54650	[35.1.20] not assigned.no ontology.formin homology 2 domain-containing protein	ATFH5_Fh5__formin homology5
AT1G44120	[35.1.3] not assigned.no ontology.armadillo/beta-catenin repeat family protein	CSI2__Armadillo/beta-catenin-like repeat ; C2 calcium/lipid-binding domain (CaLB) protein
AT1G52160	[35.1.1023] not assigned.no ontology	TRZ3__tRNAse Z3
AT3G01990	[35.1.1023] not assigned.no ontology	ACR6__ACT domain repeat 6
AT2G38152	[35.1.1023] not assigned.no ontology	alpha 1,4-glycosyltransferase family protein
AT4G33180	[35.1.1023] not assigned.no ontology	alpha/beta-Hydrolases superfamily protein
AT4G14500	[35.1.1023] not assigned.no ontology	Polyketide cyclase/dehydrase and lipid transport superfamily protein
AT1G35470	[35.1.1023] not assigned.no ontology	RanBPM__SPla/RYanodine receptor (SPRY) domain-containing protein
AT3G14810	[35.1.1023] not assigned.no ontology	MSL5__mechanosensitive channel of small conductance-like 5
AT1G03060	[35.1.1023] not assigned.no ontology	BCHA1_SPI__Beige/BEACH domain ;WD domain, G-beta repeat protein
AT5G51795	[35.1.1023] not assigned.no ontology	DNA/RNA-binding protein Kin17, conserved region
AT5G25630	[35.1.5] not assigned.no ontology.pentatricopeptide (PPR) repeat-containing protein	Tetratricopeptide repeat (TPR)-like superfamily protein
AT1G18485	[35.1.5] not assigned.no ontology.pentatricopeptide (PPR) repeat-containing protein	Pentatricopeptide repeat (PPR) superfamily protein
AT1G52620	[35.1.5] not assigned.no ontology.pentatricopeptide (PPR) repeat-containing protein	MTSF2_PPR19__Pentatricopeptide repeat (PPR) superfamily protein
AT5G56310	[35.1.5] not assigned.no ontology.pentatricopeptide (PPR) repeat-containing protein	Pentatricopeptide repeat (PPR) superfamily protein
AT1G02060	[35.1.5] not assigned.no ontology.pentatricopeptide (PPR) repeat-containing protein	Tetratricopeptide repeat (TPR)-like superfamily protein
AT3G22690	[35.1.5] not assigned.no ontology.pentatricopeptide (PPR) repeat-containing protein	YS1
AT2G19280	[35.1.5] not assigned.no ontology.pentatricopeptide (PPR) repeat-containing protein	Pentatricopeptide repeat (PPR) superfamily protein
AT3G12510	[35.2.1001] not assigned.unknown	MADS-box family protein
AT5G02720	[35.2.1001] not assigned.unknown
AT4G12450	[35.2.1001] not assigned.unknown
AT3G22290	[35.2.1001] not assigned.unknown	Endoplasmic reticulum vesicle transporter protein
AT1G68870	[35.2.1001] not assigned.unknown	ATSOFL2_SOFL2__SOB five-like 2
AT3G28230	[35.2.1001] not assigned.unknown
AT5G46400	[35.2.1001] not assigned.unknown	AT PRP39-2_PRP39-2__Tetratricopeptide repeat (TPR)-like superfamily protein
AT3G02410	[35.2.1001] not assigned.unknown	ICME-LIKE2__alpha/beta-Hydrolases superfamily protein
AT4G23380	[35.2.1001] not assigned.unknown	Protein of Unknown Function (DUF239)
AT5G06220	[35.2.1001] not assigned.unknown	LETM1-like protein
AT5G48530	[35.2.1001] not assigned.unknown
AT3G13330	[35.2.1001] not assigned.unknown	PA200__proteasome activating protein 200
AT5G53020	[35.2.1001] not assigned.unknown	Ribonuclease P protein subunit P38-related
AT5G17640	[35.2.1001] not assigned.unknown	ASG1__Protein of unknown function (DUF1005)
AT1G16630	[35.2.1001] not assigned.unknown
AT5G41810	[35.2.1001] not assigned.unknown
AT4G29590	[35.2.1001] not assigned.unknown	S-adenosyl-L-methionine-dependent methyltransferases superfamily protein
AT4G13750	[35.2.1001] not assigned.unknown	EMB2597_NOV__Histidine kinase-, DNA gyrase B-, and HSP90-like ATPase family protein
AT4G34090	[35.2.1001] not assigned.unknown	PAB
AT3G24740	[35.2.1001] not assigned.unknown	Protein of unknown function (DUF1644)
AT1G48530	[35.2.1001] not assigned.unknown
AT1G15350	[35.2.1001] not assigned.unknown
AT4G24110	[35.2.1001] not assigned.unknown
AT5G47480	[35.2.1001] not assigned.unknown	MAG5__RGPR-related
AT1G77890	[35.2.1001] not assigned.unknown	ATG14a__DNA-directed RNA polymerase II protein
AT3G19780	[35.2.1001] not assigned.unknown	DUF179
AT5G45850	[35.2.1001] not assigned.unknown	Protein of unknown function (DUF688)
AT4G17215	[35.2.1001] not assigned.unknown	Pollen Ole e 1 allergen and extensin family protein
AT3G46520	[31.1] cell.organisation	ACT12__actin-12
AT1G49240	[31.1] cell.organisation	ACT8_FIZ1__actin 8
AT3G33520	[31.1] cell.organisation	ARP6_ATARP6_ESD1_SUF3__actin-related protein 6
AT3G50240	[31.1] cell.organisation	KICP-02__ATP binding microtubule motor family protein
AT2G38440	[31.1] cell.organisation	ATSCAR2_DIS3_ITB1_SCAR2_WAVE4__SCAR homolog 2
AT1G74790	[31.1] cell.organisation	catalytics
AT1G02010	[31.2] cell.division	SEC1A__secretory 1A
AT5G35520	[31.3] cell.cycle	ATMIS12_MIS12_MIS12__minichromosome instability 12 (mis12)-like
AT1G17760	[27.1.3.8] RNA.processing.3' end processing.CstF77	ATCSTF77_CSTF77__Tetratricopeptide repeat (TPR)-like superfamily protein
AT1G80070	[27.1.1] RNA.processing.splicing	EMB14_EMB177_EMB33_PRP8_SUS2__Pre-mRNA-processing-splicing factor
AT3G23325	[27.1.1] RNA.processing.splicing	Splicing factor 3B subunit 5/RDS3 complex subunit 10
AT2G19910	[27.2] RNA.transcription	RNA-dependent RNA polymerase family protein
AT4G19210	[27.2] RNA.transcription	ABCE2_ATRLI2_RLI2__RNAse l inhibitor protein 2
AT1G20220	[27.3.67] RNA.regulation of transcription.putative transcription regulator	Alba DNA/RNA-binding protein
AT5G27610	[27.3.67] RNA.regulation of transcription.putative transcription regulator	ALY1_ATALY1__DIRP ;Myb-like DNA-binding domain
AT5G56200	[27.3.11] RNA.regulation of transcription.C2H2 zinc finger family	C2H2 type zinc finger transcription factor family
AT3G10800	[27.3.35] RNA.regulation of transcription.bZIP transcription factor family	BZIP28__Basic-leucine zipper (bZIP) transcription factor family protein
AT2G17410	[27.3.38] RNA.regulation of transcription.AT-rich interaction domain containing transcription factor family	ARID2__ARID/BRIGHT DNA-binding domain-containing protein
AT2G22840	[27.3.50] RNA.regulation of transcription.General Transcription	AtGRF1_GRF1__growth-regulating factor 1
AT5G65910	[27.3.65] RNA.regulation of transcription.Polycomb Group (PcG)	BSD domain-containing protein
AT3G21175	[27.3.9] RNA.regulation of transcription.C2C2(Zn) GATA transcription factor family	GATA24_TIFY2B_ZML1_ZML1__ZIM-like 1
AT1G33240	[27.3.30] RNA.regulation of transcription.Trihelix, Triple-Helix transcription factor family	AT-GTL1_ATGTL1_GTL1__GT-2-like 1
AT1G79430	[27.3.20] RNA.regulation of transcription.G2-like transcription factor family, GARP	APL_WDY__Homeodomain-like superfamily protein
AT3G53200	[27.3.25] RNA.regulation of transcription.MYB domain transcription factor family	AtMYB27_MYB27__myb domain protein 27
AT2G24700	[27.3.41] RNA.regulation of transcription.B3 transcription factor family	Transcriptional factor B3 family protein
AT2G46970	[27.3.6] RNA.regulation of transcription.bHLH,Basic Helix-Loop-Helix family	PIL1__phytochrome interacting factor 3-like 1
AT4G33880	[27.3.6] RNA.regulation of transcription.bHLH,Basic Helix-Loop-Helix family	RSL2__ROOT HAIR DEFECTIVE 6-LIKE 2
AT3G01210	[27.4] RNA.RNA binding	RNA-binding (RRM/RBD/RNP motifs) family protein
AT5G01670	[3.5] minor CHO metabolism.others	NAD(P)-linked oxidoreductase superfamily protein
AT4G15440	[26.10] misc.cytochrome P450	CYP74B2_HPL1__hydroperoxide lyase 1
AT4G38270	[26.2] misc.UDP glucosyl and glucoronyl transferases	GAUT3__galacturonosyltransferase 3
AT4G23000	[26.27] misc.calcineurin-like phosphoesterase family protein	Calcineurin-like metallo-phosphoesterase superfamily protein
AT2G23540	[26.28] misc.GDSL-motif lipase	GDSL-like Lipase/Acylhydrolase superfamily protein
AT1G66280	[26.3] misc.gluco-, galacto- and mannosidases	BGLU22__Glycosyl hydrolase superfamily protein
AT1G65840	[26.7] misc.oxidases - copper, flavone etc	ATPAO4_PAO4__polyamine oxidase 4
AT1G20270	[26.7] misc.oxidases - copper, flavone etc	2-oxoglutarate (2OG) and Fe(II)-dependent oxygenase superfamily protein
AT1G48700	[26.7] misc.oxidases - copper, flavone etc	CP5__2-oxoglutarate (2OG) and Fe(II)-dependent oxygenase superfamily protein
AT4G20830	[26.8] misc.nitrilases, *nitrile lyases, berberine bridge enzymes, reticuline oxidases, troponine reductases	AtBBE19_AtBBE20_OGOX1__FAD-binding Berberine family protein
AT5G02780	[26.9] misc.glutathione S transferases	GSTL1__glutathione transferase lambda 1
AT4G34810	[17.2.3] hormone metabolism.auxin.induced-regulated-responsive-activated	SAUR5__SAUR-like auxin-responsive protein family
AT3G29190	[16.1.5.1003] secondary metabolism.isoprenoids.terpenoids	Terpenoid cyclases/Protein prenyltransferases superfamily protein
AT1G65880	[16.5.1.1.1.12] secondary metabolism.sulfur-containing.glucosinolates.synthesis.aliphatic.benzoate-CoA ligase	BZO1__benzoyloxyglucosinolate 1
AT1G70730	[4.1.2] glycolysis.cytosolic branch.phosphoglucomutase (PGM)	PGM2__Phosphoglucomutase/phosphomannomutase family protein
AT1G74030	[4.1.13] glycolysis.cytosolic branch.enolase	ENO1__enolase 1
AT1G79530	[4.2.8] glycolysis.plastid branch.glyceraldehyde 3-phosphate dehydrogenase (GAP-DH)	GAPCP-1__glyceraldehyde-3-phosphate dehydrogenase of plastid 1
AT5G22620	[4.3.12] glycolysis.unclear/dually targeted.phosphoglycerate mutase	phosphoglycerate/bisphosphoglycerate mutase family protein
AT5G47260	[20.1.1001] stress.biotic	ATP binding;GTP binding;nucleotide binding;nucleoside-triphosphatases
AT4G36150	[20.1.7] stress.biotic.PR-proteins	Disease resistance protein (TIR-NBS-LRR class) family
AT3G14460	[20.1.7] stress.biotic.PR-proteins	LRRAC1__LRR and NB-ARC domains-containing disease resistance protein
AT1G31540	[20.1.7] stress.biotic.PR-proteins	Disease resistance protein (TIR-NBS-LRR class) family
AT2G25560	[20.2.1] stress.abiotic.heat	DNAJ heat shock N-terminal domain-containing protein
AT1G11660	[20.2.1] stress.abiotic.heat	HSP70-16__heat shock protein 70 (Hsp 70) family protein
AT4G02900	[20.2.3] stress.abiotic.drought/salt	ERD (early-responsive to dehydration stress) family protein
AT1G45474	[1.1.2.1] PS.lightreaction.photosystem I.LHC-I	Lhca5__photosystem I light harvesting complex gene 5
AT3G08940	[1.1.1.1] PS.lightreaction.photosystem II.LHC-II	LHCB4.2__light harvesting complex photosystem II
AT1G67090	[1.3.2] PS.calvin cycle.rubisco small subunit	RBCS1A__ribulose bisphosphate carboxylase small chain 1A
AT5G35840	[30.11] signalling.light	PHYC__phytochrome C
AT5G14210	[30.2.6] signalling.receptor kinases.leucine rich repeat VI	Leucine-rich repeat protein kinase family protein
AT2G16250	[30.2.14] signalling.receptor kinases.leucine rich repeat XIV	Leucine-rich repeat protein kinase family protein
AT1G70130	[30.2.99] signalling.receptor kinases.misc	LecRK-V.2__Concanavalin A-like lectin protein kinase family protein
AT2G19240	[30.5] signalling.G-proteins	Ypt/Rab-GAP domain of gyp1p superfamily protein
AT2G38840	[30.5] signalling.G-proteins	GBPL2__Guanylate-binding family protein
AT1G26880	[29.2.1.2.2.34] protein.synthesis.ribosomal protein.eukaryotic.60S subunit.L34	Ribosomal protein L34e superfamily protein
AT5G15260	[29.2.1.2.2.34] protein.synthesis.ribosomal protein.eukaryotic.60S subunit.L34	Ribosomal protein L34e superfamily protein
AT2G39460	[29.2.1.2.2.523] protein.synthesis.ribosomal protein.eukaryotic.60S subunit.L23A	ATRPL23A_RPL23A_RPL23A1_RPL23AA__ribosomal protein L23AA
AT4G15000	[29.2.1.2.2.27] protein.synthesis.ribosomal protein.eukaryotic.60S subunit.L27	Ribosomal L27e protein family
AT3G04400	[29.2.1.2.2.23] protein.synthesis.ribosomal protein.eukaryotic.60S subunit.L23	emb2171__Ribosomal protein L14p/L23e family protein
AT3G25520	[29.2.1.2.2.5] protein.synthesis.ribosomal protein.eukaryotic.60S subunit.L5	ATL5_OLI5_PGY3_RPL5A__ribosomal protein L5
AT2G24090	[29.2.1.1.3.2.35] protein.synthesis.ribosomal protein.prokaryotic.unknown organellar.50S subunit.L35	PRPL35__Ribosomal protein L35
AT2G34480	[29.2.1.2.2.518] protein.synthesis.ribosomal protein.eukaryotic.60S subunit.L18A	L18aB__Ribosomal protein L18ae/LX family protein
AT2G13540	[29.2.3] protein.synthesis.initiation	ABH1_ATCBP80_CBP80_ENS__ARM repeat superfamily protein
AT5G05470	[29.2.3] protein.synthesis.initiation	ATEIF2-A2_EIF2 ALPHA_EIF2-A2__eukaryotic translation initiation factor 2 alpha subunit
AT5G27640	[29.2.3] protein.synthesis.initiation	ATEIF3B-1_ATTIF3B1_EIF3B_EIF3B-1_TIF3B1__translation initiation factor 3B1
AT5G02610	[29.2.1.2.2.35] protein.synthesis.ribosomal protein.eukaryotic.60S subunit.L35	Ribosomal L29 family protein
AT3G19760	[29.2.2.3.5] protein.synthesis.ribosome biogenesis.Pre-rRNA processing and modifications.DExD-box helicases	EIF4A-III_RH2__eukaryotic initiation factor 4A-III
AT5G28060	[29.2.1.2.1.24] protein.synthesis.ribosomal protein.eukaryotic.40S subunit.S24	RPS24B__Ribosomal protein S24e family protein
AT3G56340	[29.2.1.2.1.26] protein.synthesis.ribosomal protein.eukaryotic.40S subunit.S26	RPS26e__Ribosomal protein S26e family protein
AT1G02780	[29.2.1.2.2.19] protein.synthesis.ribosomal protein.eukaryotic.60S subunit.L19	emb2386__Ribosomal protein L19e family protein
AT5G20290	[29.2.1.2.1.8] protein.synthesis.ribosomal protein.eukaryotic.40S subunit.S8	Ribosomal protein S8e family protein
AT2G47610	[29.2.1.2.2.57] protein.synthesis.ribosomal protein.eukaryotic.60S subunit.L7A	Ribosomal protein L7Ae/L30e/S12e/Gadd45 family protein
AT4G18100	[29.2.1.2.2.32] protein.synthesis.ribosomal protein.eukaryotic.60S subunit.L32	Ribosomal protein L32e
AT4G29390	[29.2.1.2.1.30] protein.synthesis.ribosomal protein.eukaryotic.40S subunit.S30	Ribosomal protein S30 family protein
AT3G11510	[29.2.1.2.1.14] protein.synthesis.ribosomal protein.eukaryotic.40S subunit.S14	Ribosomal protein S11 family protein
AT1G36240	[29.2.1.2.2.30] protein.synthesis.ribosomal protein.eukaryotic.60S subunit.L30	Ribosomal protein L7Ae/L30e/S12e/Gadd45 family protein
AT3G25920	[29.2.1.1.1.2.15] protein.synthesis.ribosomal protein.prokaryotic.chloroplast.50S subunit.L15	RPL15__ribosomal protein L15
AT1G62750	[29.2.4] protein.synthesis.elongation	ATSCO1_ATSCO1/CPEF-G_SCO1__Translation elongation factor EFG/EF2 protein
AT1G14850	[29.3.1] protein.targeting.nucleus	NUP155__nucleoporin 155
AT1G02010	[29.3.4] protein.targeting.secretory pathway	SEC1A__secretory 1A
AT5G46630	[29.3.4.99] protein.targeting.secretory pathway.unspecified	AP2M__Clathrin adaptor complexes medium subunit family protein
AT3G49860	[29.3.4.99] protein.targeting.secretory pathway.unspecified	ARLA1B_ATARLA1B__ADP-ribosylation factor-like A1B
AT2G47920	[29.4] protein.postranslational modification	NET3C__Kinase interacting (KIP1-like) family protein
AT1G48490	[29.4] protein.postranslational modification	Protein kinase superfamily protein
AT5G35980	[29.4] protein.postranslational modification	YAK1__yeast YAK1-related gene 1
AT5G18700	[29.4] protein.postranslational modification	EMB3013_RUK__Protein kinase family protein with ARM repeat domain
AT1G49160	[29.4] protein.postranslational modification	WNK7__Protein kinase superfamily protein
AT4G08260	[29.4] protein.postranslational modification	Protein phosphatase 2C family protein
AT5G10500	[29.4] protein.postranslational modification	NET2C__Kinase interacting (KIP1-like) family protein
AT3G63280	[29.4.1] protein.postranslational modification.kinase	ATNEK4_NEK4__NIMA-related kinase 4
AT3G60640	[29.5.2] protein.degradation.autophagy	ATG8G__Ubiquitin-like superfamily protein
AT1G30090	[29.5.11.4.3.2] protein.degradation.ubiquitin.E3.SCF.FBOX	Galactose oxidase/kelch repeat superfamily protein
AT4G17200	[29.5.11.4.3.2] protein.degradation.ubiquitin.E3.SCF.FBOX	F-box and associated interaction domains-containing protein
AT3G17480	[29.5.11.4.3.2] protein.degradation.ubiquitin.E3.SCF.FBOX	F-box and associated interaction domains-containing protein
AT2G04810	[29.5.11.4.3.2] protein.degradation.ubiquitin.E3.SCF.FBOX	Protein of unknown function (DUF295)
AT4G38600	[29.5.11.4.1] protein.degradation.ubiquitin.E3.HECT	KAK_UPL3__HEAT repeat ;HECT-domain (ubiquitin-transferase)
AT4G31670	[29.5.11] protein.degradation.ubiquitin	UBP18__ubiquitin-specific protease 18
AT5G63760	[29.5.11.4.2] protein.degradation.ubiquitin.E3.RING	ARI15_ATARI15__RING/U-box superfamily protein
AT5G19990	[29.5.11.20] protein.degradation.ubiquitin.proteasom	ATSUG1_RPT6A__regulatory particle triple-A ATPase 6A
AT1G55350	[29.5.3] protein.degradation.cysteine protease	ATDEK1_DEK1_EMB1275_EMB80__calpain-type cysteine protease family
AT1G07890	[21.2.1] redox.ascorbate and glutathione.ascorbate	APX1_ATAPX01_ATAPX1_CS1_MEE6__ascorbate peroxidase 1
AT2G21790	[23.5.4] nucleotide metabolism.deoxynucleotide metabolism.ribonucleoside-diphosphate reductase	ATRNR1_CLS8_DPD2_R1_RNR1__ribonucleotide reductase 1
AT3G19430	[33.2] development.late embryogenesis abundant	late embryogenesis abundant protein-related / LEA protein-related
AT1G02010	[33.99] development.unspecified	SEC1A__secretory 1A
AT5G20240	[33.99] development.unspecified	PI__K-box region and MADS-box transcription factor family protein
AT5G64700	[33.99] development.unspecified	UMAMIT21__nodulin MtN21 /EamA-like transporter family protein
AT3G10490	[33.99] development.unspecified	ANAC051_ANAC052_NAC052_SGS1__NAC domain containing protein 52
AT3G59550	[33.99] development.unspecified	ATRAD21.2_ATSYN3_SYN3__Rad21/Rec8-like family protein
AT5G14490	[33.99] development.unspecified	anac085_NAC085__NAC domain containing protein 85
AT5G66240	[33.99] development.unspecified	ULCS1__Transducin/WD40 repeat-like superfamily protein
AT5G15840	[33.99] development.unspecified	BBX1_CO_FG__B-box type zinc finger protein with CCT domain
AT5G53370	[10.8.1] cell wall.pectin*esterases.PME	ATPMEPCRF_PMEPCRF__pectin methylesterase PCR fragment F
AT5G55810	[18.1008] Co-factor and vitamine metabolism	AtNMNAT_NMNAT__nicotinate/nicotinamide mononucleotide adenyltransferase
AT3G52160	[11.1.10] lipid metabolism.FA synthesis and FA elongation.beta ketoacyl CoA synthase	KCS15__3-ketoacyl-CoA synthase 15
AT4G04870	[11.3] lipid metabolism.Phospholipid synthesis	CLS__cardiolipin synthase
AT3G48610	[11.9.3.5] lipid metabolism.lipid degradation.lysophospholipases.phosphoinositide phospholipase C	NPC6__non-specific phospholipase C6
AT1G65950	[34.16] transport.ABC transporters and multidrug resistance systems	Protein kinase superfamily protein
AT3G13220	[34.16] transport.ABC transporters and multidrug resistance systems	ABCG26_AtABCG26_MSR02_WBC27__ABC-2 type transporter family protein
AT5G58270	[34.16] transport.ABC transporters and multidrug resistance systems	ABCB25_ATATM3_ATM3_STA1__ABC transporter of the mitochondrion 3
AT1G20840	[34.2] transport.sugars	AtTMT1_TMT1__tonoplast monosaccharide transporter1
AT1G67300	[34.2] transport.sugars	Major facilitator superfamily protein
AT2G04066	[34.99] transport.misc	MATE efflux family protein
AT1G55880	[13.1.5.3.1] amino acid metabolism.synthesis.serine-glycine-cysteine group.cysteine.OASTL	Pyridoxal-5'-phosphate-dependent enzyme family protein
AT4G33580	[8.3] TCA / org transformation.carbonic anhydrases	ATBCA5_BCA5__beta carbonic anhydrase 5
AT5G67100	[28.1] DNA.synthesis/chromatin structure	ICU2__DNA-directed DNA polymerases
AT1G08880	[28.1.3.2.1] DNA.synthesis/chromatin structure.histone.core.H2A	G-H2AX_GAMMA-H2AX_H2AXA_HTA5__Histone superfamily protein
AT4G40030	[28.1.3.2.3] DNA.synthesis/chromatin structure.histone.core.H3	H3.3_HTR4__Histone superfamily protein
AT2G28720	[28.1.3.2.2] DNA.synthesis/chromatin structure.histone.core.H2B	Histone superfamily protein
AT1G80850	[28.2] DNA.repair	DNA glycosylase superfamily protein
AT3G15950	[28.99] DNA.unspecified	NAI2__DNA topoisomerase-related
AT1G26255	[]
AT4G00490	[2.2.2.1.2] major CHO metabolism.degradation.starch.starch cleavage.beta amylase	BAM2_BMY9__beta-amylase 2
AT5G37180	[2.2.1.5] major CHO metabolism.degradation.sucrose.Susy	ATSUS5_SUS5__sucrose synthase 5
AT4G35090	[21.6] redox.dismutases and catalases	CAT2__catalase 2
AT3G52990	[4.1.14] glycolysis.cytosolic branch.pyruvate kinase (PK)	Pyruvate kinase family protein
AT4G32520	[25.1] C1-metabolism.glycine hydroxymethyltransferase	AtSHMT3_SHM3__serine hydroxymethyltransferase 3
AT1G67120	[29.2.2] protein.synthesis.ribosome biogenesis	AtMDN1_MDN1__ATPases;nucleotide binding;ATP binding;nucleoside-triphosphatases;transcription factor binding
AT1G63780	[29.2.2.50] protein.synthesis.ribosome biogenesis.BRIX	IMP4__Ribosomal RNA processing Brix domain protein
AT1G76810	[29.2.3] protein.synthesis.initiation	eIF5B1__eukaryotic translation initiation factor 2 (eIF-2) family protein
AT4G28360	[29.2.1.1.1.2.22] protein.synthesis.ribosomal protein.prokaryotic.chloroplast.50S subunit.L22	Ribosomal protein L22p/L17e family protein
AT3G60770	[29.2.1.2.1.13] protein.synthesis.ribosomal protein.eukaryotic.40S subunit.S13	Ribosomal protein S13/S15
AT2G41840	[29.2.1.2.1.2] protein.synthesis.ribosomal protein.eukaryotic.40S subunit.S2	Ribosomal protein S5 family protein
AT3G06530	[29.2.2.3.1] protein.synthesis.ribosome biogenesis.Pre-rRNA processing and modifications.snoRNPs	ARM repeat superfamily protein
AT1G07320	[29.2.1.1.1.2.4] protein.synthesis.ribosomal protein.prokaryotic.chloroplast.50S subunit.L4	EMB2784_PRPL4_RPL4__ribosomal protein L4
AT1G56070	[29.2.4] protein.synthesis.elongation	LOS1__Ribosomal protein S5/Elongation factor G/III/V family protein
AT2G42710	[29.2.1.1.3.2.1] protein.synthesis.ribosomal protein.prokaryotic.unknown organellar.50S subunit.L1	Ribosomal protein L1p/L10e family
AT1G64790	[29.2] protein.synthesis	ILA_NOXY7__ILITYHIA
AT4G27690	[29.3.4.3] protein.targeting.secretory pathway.vacuole	VPS26B__vacuolar protein sorting 26B
AT1G12470	[29.3.4.3] protein.targeting.secretory pathway.vacuole	VPS18__zinc ion binding
AT5G35960	[29.4.1.56] protein.postranslational modification.kinase.receptor like cytoplasmatic kinase VI	Protein kinase family protein
AT1G17540	[29.4.1.59] protein.postranslational modification.kinase.receptor like cytoplasmatic kinase IX	Protein kinase protein with adenine nucleotide alpha hydrolases-like domain
AT5G59160	[29.4] protein.postranslational modification	PPO_TOPP2__type one serine/threonine protein phosphatase 2
AT2G25620	[29.4] protein.postranslational modification	AtDBP1_DBP1__DNA-binding protein phosphatase 1
AT2G34740	[29.4] protein.postranslational modification	Protein phosphatase 2C family protein
AT1G17550	[29.4] protein.postranslational modification	AtHAB2_HAB2__homology to ABI2
AT4G08480	[29.4] protein.postranslational modification	MAPKKK9_MEKK2_SUMM1__mitogen-activated protein kinase kinase kinase 9
AT3G18750	[29.4] protein.postranslational modification	ATWNK6_WNK6_ZIK5__with no lysine (K) kinase 6
AT5G25510	[29.4] protein.postranslational modification	Protein phosphatase 2A regulatory B subunit family protein
AT5G16500	[29.4.1.57] protein.postranslational modification.kinase.receptor like cytoplasmatic kinase VII	LIP1__Protein kinase superfamily protein
AT1G54610	[29.4.1] protein.postranslational modification.kinase	Protein kinase superfamily protein
AT3G45620	[29.5.11.4.99] protein.degradation.ubiquitin.E3.unspecified	Transducin/WD40 repeat-like superfamily protein
AT3G17180	[29.5.5] protein.degradation.serine protease	scpl33__serine carboxypeptidase-like 33
AT1G65770	[29.5.11.4.3.2] protein.degradation.ubiquitin.E3.SCF.FBOX	AMR1__ascorbic acid mannose pathway regulator 1
AT3G08810	[29.5.11.4.3.2] protein.degradation.ubiquitin.E3.SCF.FBOX	Galactose oxidase/kelch repeat superfamily protein
AT3G60040	[29.5.11.4.3.2] protein.degradation.ubiquitin.E3.SCF.FBOX	F-box family protein
AT1G32430	[29.5.11.4.3.2] protein.degradation.ubiquitin.E3.SCF.FBOX	F-box and associated interaction domains-containing protein
AT5G62970	[29.5.11.4.3.2] protein.degradation.ubiquitin.E3.SCF.FBOX	Protein with RNI-like/FBD-like domains
AT4G23940	[29.5.7] protein.degradation.metalloprotease	ARC1_FtsHi1__FtsH extracellular protease family
AT3G25740	[29.5.7] protein.degradation.metalloprotease	MAP1B_MAP1C__methionine aminopeptidase 1C
AT1G65200	[29.5.11] protein.degradation.ubiquitin	Ubiquitin carboxyl-terminal hydrolase-related protein
AT3G13235	[29.5.11.1] protein.degradation.ubiquitin.ubiquitin	DDI1__ubiquitin family protein
AT4G21070	[29.5.11.4.2] protein.degradation.ubiquitin.E3.RING	ATBRCA1_BRCA1__breast cancer susceptibility1
AT3G60350	[29.5.11.4.2] protein.degradation.ubiquitin.E3.RING	ARABIDILLO-2_ARABIDILLO2__ARABIDILLO-2
AT1G59560	[29.5.11.4.2] protein.degradation.ubiquitin.E3.RING	DAL2_SPL1_ZCF61__E3 Ubiquitin ligase family protein
AT4G34370	[29.5.11.4.2] protein.degradation.ubiquitin.E3.RING	ARI1_ATARI1__RING/U-box superfamily protein
AT4G00335	[29.5.11.4.2] protein.degradation.ubiquitin.E3.RING	RHB1A__RING-H2 finger B1A
AT3G26710	[29.8] protein.assembly and cofactor ligation	CCB1__cofactor assembly of complex C
AT3G27550	[27.1.1] RNA.processing.splicing	RNA-binding CRS1 / YhbY (CRM) domain protein
AT5G51080	[27.1.2] RNA.processing.RNA helicase	RNase H family protein
AT3G05040	[27.1] RNA.processing	HST_HST1__ARM repeat superfamily protein
AT1G01860	[27.1] RNA.processing	PFC1__Ribosomal RNA adenine dimethylase family protein
AT4G35800	[27.2] RNA.transcription	NRPB1_RNA_POL_II_LS_RNA_POL_II_LSRNA_POL_II_LS_RPB1__RNA polymerase II large subunit
AT1G17440	[27.2] RNA.transcription	CKH1_EER4_TAF12B__Transcription initiation factor TFIID subunit A
AT5G46910	[27.3.57] RNA.regulation of transcription.JUMONJI family	JMJ13__Transcription factor jumonji (jmj) family protein / zinc finger (C5HC2 type) family protein
AT5G50080	[27.3.3] RNA.regulation of transcription.AP2/EREBP, APETALA2/Ethylene-responsive element binding protein family	ERF110__ethylene response factor 110
AT1G03800	[27.3.3] RNA.regulation of transcription.AP2/EREBP, APETALA2/Ethylene-responsive element binding protein family	ATERF10_ERF10__ERF domain protein 10
AT5G08230	[27.3.68] RNA.regulation of transcription.PWWP domain protein	HULK1_SL5__Tudor/PWWP/MBT domain-containing protein
AT3G05430	[27.3.68] RNA.regulation of transcription.PWWP domain protein	PDP4__Tudor/PWWP/MBT superfamily protein
AT1G07530	[27.3.21] RNA.regulation of transcription.GRAS transcription factor family	ATGRAS2_GRAS2_SCL14__SCARECROW-like 14
AT3G05380	[27.3.25] RNA.regulation of transcription.MYB domain transcription factor family	ALY2_ATALY2__DIRP ;Myb-like DNA-binding domain
AT2G33290	[27.3.69] RNA.regulation of transcription.SET-domain transcriptional regulator family	ATSUVH2_SDG3_SUVH2__SU(VAR)3-9 homolog 2
AT1G76710	[27.3.69] RNA.regulation of transcription.SET-domain transcriptional regulator family	ASHH1_SDG26__SET domain group 26
AT3G25882	[27.3.99] RNA.regulation of transcription.unclassified	NIMIN-2__NIM1-interacting 2
AT1G08680	[27.3.99] RNA.regulation of transcription.unclassified	AGD14_ZIGA4__ARF GAP-like zinc finger-containing protein ZIGA4
AT3G54460	[27.3.44] RNA.regulation of transcription.Chromatin Remodeling Factors	SNF2 domain-containing protein / helicase domain-containing protein / F-box family protein
AT3G12810	[27.3.44] RNA.regulation of transcription.Chromatin Remodeling Factors	chr13_PIE1_SRCAP__SNF2 domain-containing protein / helicase domain-containing protein
AT2G41130	[27.3.6] RNA.regulation of transcription.bHLH,Basic Helix-Loop-Helix family	bHLH106_STC8__basic helix-loop-helix (bHLH) DNA-binding superfamily protein
AT3G16870	[27.3.9] RNA.regulation of transcription.C2C2(Zn) GATA transcription factor family	GATA17__GATA transcription factor 17
AT1G66740	[27.3.70] RNA.regulation of transcription.Silencing Group	ASF1A_AtSP7_SGA2_SP7__ASF1 like histone chaperone
AT4G14140	[27.3.46] RNA.regulation of transcription.DNA methyltransferases	DMT02_DMT2_MET02_MET2__DNA methyltransferase 2
AT1G56010	[27.3.27] RNA.regulation of transcription.NAC domain transcription factor family	anac021_ANAC022_NAC1__NAC domain containing protein 1
AT4G39260	[27.3.75] RNA.regulation of transcription.GRP	ATGRP8_CCR1_GR-RBP8_GRP8_RBGA6__cold, circadian rhythm, and RNA binding 1
AT2G26780	[27.3.67] RNA.regulation of transcription.putative transcription regulator	ARM repeat superfamily protein
AT3G62080	[27.3.71] RNA.regulation of transcription.SNF7	CHMP7__SNF7 family protein
AT1G79000	[27.3.54] RNA.regulation of transcription.Histone acetyltransferases	ATHAC1_ATHPCAT2_HAC1_PCAT2__histone acetyltransferase of the CBP family 1
AT3G20930	[27.4] RNA.RNA binding	ORRM1__RNA-binding (RRM/RBD/RNP motifs) family protein
AT1G37140	[27.4] RNA.RNA binding	MCT1__MEI2 C-terminal RRM only like 1
AT4G30190	[34.1.2] transport.p- and v-ATPases.H+-exporting ATPase	AHA2_AtHA2_HA2_PMA2__H(+)-ATPase 2
AT1G78900	[34.1] transport.p- and v-ATPases	VHA-A__vacuolar ATP synthase subunit A
AT4G30110	[34.12] transport.metal	ATHMA2_HMA2__heavy metal atpase 2
AT5G22830	[34.14] transport.unspecified cations	ATMGT10_GMN10_MGT10_MGT10_MRS2-11__magnesium (Mg) transporter 10
AT4G39850	[34.16] transport.ABC transporters and multidrug resistance systems	ABCD1_ACN2_AtABCD1_CTS_PED3_PXA1__peroxisomal ABC transporter 1
AT5G61700	[34.16] transport.ABC transporters and multidrug resistance systems	ABCA12_ATATH16_ATH16__ABC2 homolog 16
AT2G24610	[34.22] transport.cyclic nucleotide or calcium regulated channels	ATCNGC14_CNGC14__cyclic nucleotide-gated channel 14
AT2G03250	[34.7] transport.phosphate	EXS (ERD1/XPR1/SYG1) family protein
AT3G08580	[34.8] transport.metabolite transporters at the envelope membrane	AAC1__ADP/ATP carrier 1
AT1G22530	[34.99] transport.misc	PATL2__PATELLIN 2
AT1G35710	[30.2.12] signalling.receptor kinases.leucine rich repeat XII	Protein kinase family protein with leucine-rich repeat domain
AT3G22060	[30.2.99] signalling.receptor kinases.misc	Receptor-like protein kinase-related family protein
AT3G09710	[30.3] signalling.calcium	IQD1__IQ-domain 1
AT1G27460	[30.3] signalling.calcium	NPGR1__no pollen germination related 1
AT3G12080	[30.5] signalling.G-proteins	emb2738_EngA-1__GTP-binding family protein
AT4G23050	[30.6] signalling.MAP kinases	PAS domain-containing protein tyrosine kinase family protein
AT3G25165	[30.8] signalling.misc	RALFL25__ralf-like 25
AT1G50060	[20.1.1001] stress.biotic	CAP (Cysteine-rich secretory proteins, Antigen 5, and Pathogenesis-related 1 protein) superfamily protein
AT1G02360	[20.1.1001] stress.biotic	Chitinase family protein
AT5G07390	[20.1.1] stress.biotic.respiratory burst	ATRBOHA_RBOHA__respiratory burst oxidase homolog A
AT4G19500	[20.1.7] stress.biotic.PR-proteins	nucleoside-triphosphatases;transmembrane receptors;nucleotide binding;ATP binding
AT4G19580	[20.2.1] stress.abiotic.heat	DNAJ heat shock N-terminal domain-containing protein
AT2G03480	[20.2.3] stress.abiotic.drought/salt	QUL2__QUASIMODO2 LIKE 2
AT1G72250	[31.1] cell.organisation	Di-glucose binding protein with Kinesin motor domain
AT3G49650	[31.1] cell.organisation	P-loop containing nucleoside triphosphate hydrolases superfamily protein
AT2G02340	[31.1] cell.organisation	AtPP2-B8_PP2-B8__phloem protein 2-B8
AT5G41310	[31.1] cell.organisation	P-loop nucleoside triphosphate hydrolases superfamily protein with CH (Calponin Homology) domain
AT3G17360	[31.1] cell.organisation	POK1__phragmoplast orienting kinesin 1
AT3G54670	[31.2] cell.division	ATSMC1_SMC1_TTN8__Structural maintenance of chromosomes (SMC) family protein
AT4G04970	[3.6] minor CHO metabolism.callose	ATGSL01_ATGSL1_GSL01_GSL1__glucan synthase-like 1
AT4G27260	[17.2.3] hormone metabolism.auxin.induced-regulated-responsive-activated	GH3.5_WES1__Auxin-responsive GH3 family protein
AT2G17820	[17.4.2] hormone metabolism.cytokinin.signal transduction	AHK1_ATHK1_HK1__histidine kinase 1
AT5G07200	[17.6.1.11] hormone metabolism.gibberelin.synthesis-degradation.GA20 oxidase	ATGA20OX3_GA20OX3_YAP169__gibberellin 20-oxidase 3
AT1G01190	[26.10] misc.cytochrome P450	CYP78A8__cytochrome P450, family 78, subfamily A, polypeptide 8
AT3G26330	[26.10] misc.cytochrome P450	CYP71B37__cytochrome P450, family 71, subfamily B, polypeptide 37
AT1G24540	[26.10] misc.cytochrome P450	CYP86C1__cytochrome P450, family 86, subfamily C, polypeptide 1
AT5G19670	[26.2] misc.UDP glucosyl and glucoronyl transferases	Exostosin family protein
AT4G37670	[26.24] misc.GCN5-related N-acetyltransferase	NAGS2__N-acetyl-l-glutamate synthase 2
AT5G22810	[26.28] misc.GDSL-motif lipase	GDSL-like Lipase/Acylhydrolase superfamily protein
AT2G16730	[26.3.2] misc.gluco-, galacto- and mannosidases.beta-galactosidase	BGAL13__glycosyl hydrolase family 35 protein
AT1G77410	[26.3.2] misc.gluco-, galacto- and mannosidases.beta-galactosidase	BGAL16__beta-galactosidase 16
AT3G18080	[26.3] misc.gluco-, galacto- and mannosidases	BGLU44__B-S glucosidase 44
AT1G78380	[26.9] misc.glutathione S transferases	ATGSTU19_GST8_GSTU19__glutathione S-transferase TAU 19
AT3G43800	[26.9] misc.glutathione S transferases	ATGSTU27_GSTU27__glutathione S-transferase tau 27
AT5G51545	[1.1.1.2] PS.lightreaction.photosystem II.PSII polypeptide subunits	LPA2__low psii accumulation2
AT5G66570	[1.1.1.2] PS.lightreaction.photosystem II.PSII polypeptide subunits	MSP-1_OE33_OEE1_OEE33_PSBO-1_PSBO1__PS II oxygen-evolving complex 1
AT4G32520	[1.2.5] PS.photorespiration.serine hydroxymethyltransferase	AtSHMT3_SHM3__serine hydroxymethyltransferase 3
AT3G24080	[35.1.1023] not assigned.no ontology	KRR1 family protein
AT4G11810	[35.1.1023] not assigned.no ontology	PHT5;2__Major Facilitator Superfamily with SPX (SYG1/Pho81/XPR1) domain-containing protein
AT3G60920	[35.1.1023] not assigned.no ontology	BCHC1
AT2G19550	[35.1.1023] not assigned.no ontology	alpha/beta-Hydrolases superfamily protein
AT4G39020	[35.1.1023] not assigned.no ontology	SH3 domain-containing protein
AT1G52191	[35.1.1023] not assigned.no ontology	Thioesterase superfamily protein
AT5G42950	[35.1.1023] not assigned.no ontology	EXA1__GYF domain-containing protein
AT2G15710	[35.1.1023] not assigned.no ontology	TRAF-like family protein
AT1G79880	[35.1.1023] not assigned.no ontology	AtLa2_La2__RNA recognition motif (RRM)-containing protein
AT2G41451	[35.1.1023] not assigned.no ontology
AT5G19750	[35.1.1023] not assigned.no ontology	Peroxisomal membrane 22 kDa (Mpv17/PMP22) family protein
AT5G52710	[35.1.1023] not assigned.no ontology	Copper transport protein family
AT2G26490	[35.1.1023] not assigned.no ontology	JGB_REN4__Transducin/WD40 repeat-like superfamily protein
AT4G19865	[35.1.1023] not assigned.no ontology	Galactose oxidase/kelch repeat superfamily protein
AT4G19460	[35.1.1023] not assigned.no ontology	UDP-Glycosyltransferase superfamily protein
AT5G41620	[35.1.1023] not assigned.no ontology
AT1G67230	[35.1.1023] not assigned.no ontology	AtLINC1_CRWN1_KAKU2_LINC1__little nuclei1
AT3G48620	[35.1.1023] not assigned.no ontology	Outer membrane OMP85 family protein
AT2G46750	[35.1.1023] not assigned.no ontology	AtGulLO2_GulLO2__D-arabinono-1,4-lactone oxidase family protein
AT2G35710	[35.1.1023] not assigned.no ontology	PGSIP7__Nucleotide-diphospho-sugar transferases superfamily protein
AT1G67360	[35.1.1023] not assigned.no ontology	LDAP1_SRP1__Rubber elongation factor protein (REF)
AT3G57970	[35.1.1023] not assigned.no ontology	Emsy N Terminus (ENT)/ plant Tudor-like domains-containing protein
AT1G08800	[35.1.1023] not assigned.no ontology	MyoB1__Protein of unknown function, DUF593
AT2G03510	[35.1.1023] not assigned.no ontology	SPFH/Band 7/PHB domain-containing membrane-associated protein family
AT1G77460	[35.1.19] not assigned.no ontology.C2 domain-containing protein	CSI3__Armadillo/beta-catenin-like repeat ; C2 calcium/lipid-binding domain (CaLB) protein
AT2G37230	[35.1.5] not assigned.no ontology.pentatricopeptide (PPR) repeat-containing protein	RPPR5__Tetratricopeptide repeat (TPR)-like superfamily protein
AT1G22960	[35.1.5] not assigned.no ontology.pentatricopeptide (PPR) repeat-containing protein	Pentatricopeptide repeat (PPR) superfamily protein
AT5G65560	[35.1.5] not assigned.no ontology.pentatricopeptide (PPR) repeat-containing protein	Pentatricopeptide repeat (PPR) superfamily protein
AT1G13630	[35.1.5] not assigned.no ontology.pentatricopeptide (PPR) repeat-containing protein	Tetratricopeptide repeat (TPR)-like superfamily protein
AT5G65490	[35.2.1001] not assigned.unknown
AT1G50040	[35.2.1001] not assigned.unknown	Protein of unknown function (DUF1005)
AT5G06970	[35.2.1001] not assigned.unknown	PATROL1__Protein of unknown function (DUF810)
AT3G57400	[35.2.1001] not assigned.unknown
AT5G02220	[35.2.1001] not assigned.unknown	SMR4
AT3G59430	[35.2.1001] not assigned.unknown
AT2G21070	[35.2.1001] not assigned.unknown	FIO1__methyltransferases
AT5G28910	[35.2.1001] not assigned.unknown
AT3G19550	[35.2.1001] not assigned.unknown
AT1G53400	[35.2.1001] not assigned.unknown	Ubiquitin domain-containing protein
AT3G59670	[35.2.1001] not assigned.unknown
AT2G39690	[35.2.1001] not assigned.unknown	Protein of unknown function, DUF547
AT3G12190	[35.2.1001] not assigned.unknown
AT2G01100	[35.2.1001] not assigned.unknown
AT1G51172	[35.2.1001] not assigned.unknown
AT2G22370	[35.2.1001] not assigned.unknown	MED18
AT2G34330	[35.2.1001] not assigned.unknown
AT5G04460	[35.2.1001] not assigned.unknown	RING/U-box superfamily protein
AT1G35400	[35.2.1001] not assigned.unknown	Protein of unknown function (DUF1184)
AT2G37370	[35.2.1001] not assigned.unknown
AT3G10440	[35.2.1001] not assigned.unknown	AtSGO1_SGO1__Shugoshin C terminus
AT5G18730	[35.2.1001] not assigned.unknown
AT3G54290	[35.2.1001] not assigned.unknown
AT3G12410	[35.2.1001] not assigned.unknown	Polynucleotidyl transferase, ribonuclease H-like superfamily protein
AT5G40790	[35.2.1001] not assigned.unknown	AITR3_DIL2
AT5G42370	[35.2.1001] not assigned.unknown	Calcineurin-like metallo-phosphoesterase superfamily protein
AT5G54890	[35.2.1001] not assigned.unknown	mCSF2__RNA-binding CRS1 / YhbY (CRM) domain-containing protein
AT5G58880	[35.2.1001] not assigned.unknown
AT3G25590	[35.2.1001] not assigned.unknown
AT3G17680	[35.2.1001] not assigned.unknown	Kinase interacting (KIP1-like) family protein
AT5G23490	[35.2.1001] not assigned.unknown
AT1G49640	[35.2.1001] not assigned.unknown	alpha/beta-Hydrolases superfamily protein
AT4G20160	[35.2.1001] not assigned.unknown
AT1G49870	[35.2.1001] not assigned.unknown
AT3G29010	[35.2.1001] not assigned.unknown	Biotin/lipoate A/B protein ligase family
AT5G60880	[35.2.1001] not assigned.unknown	BASL__breaking of asymmetry in the stomatal lineage
AT2G30960	[35.2.1001] not assigned.unknown
AT5G65440	[35.2.1001] not assigned.unknown
AT1G78420	[35.2.1001] not assigned.unknown	DA2__RING/U-box superfamily protein
AT5G40405	[35.2.1001] not assigned.unknown	Tetratricopeptide repeat (TPR)-like superfamily protein
AT5G50940	[35.2.1001] not assigned.unknown	RNA-binding KH domain-containing protein
AT5G57910	[35.2.1001] not assigned.unknown
AT3G07860	[35.2.1001] not assigned.unknown	Ubiquitin-like superfamily protein
AT2G44220	[35.2.1001] not assigned.unknown	Protein of Unknown Function (DUF239)
AT4G13030	[35.2.1001] not assigned.unknown	P-loop containing nucleoside triphosphate hydrolases superfamily protein
AT4G23950	[35.2.1001] not assigned.unknown	AtSUN5_SUN5__Galactose-binding protein
AT2G46900	[35.2.1001] not assigned.unknown
AT1G06760	[28.1.3.1] DNA.synthesis/chromatin structure.histone.H1	H1.1__winged-helix DNA-binding transcription factor family protein
AT1G10520	[28.1] DNA.synthesis/chromatin structure	AtPol{lambda}_Pol{lambda}__DNA polymerase lambda (POLL)
AT1G74350	[28.1] DNA.synthesis/chromatin structure	nMAT4__Intron maturase, type II family protein
AT5G65090	[28.1] DNA.synthesis/chromatin structure	BST1_DER4_MRH3__DNAse I-like superfamily protein
AT5G27670	[28.1.3.2.1] DNA.synthesis/chromatin structure.histone.core.H2A	h2a.w.7_HTA7__histone H2A 7
AT3G28030	[28.2] DNA.repair	UVH3_UVR1__5'-3' exonuclease family protein
AT3G24320	[28.2] DNA.repair	ATMSH1_CHM_CHM1_MSH1__MUTL protein homolog 1
AT1G27880	[28.99] DNA.unspecified	DEAD/DEAH box RNA helicase family protein
AT2G03270	[28.99] DNA.unspecified	DNA-binding protein, putative
AT3G53520	[10.1.5] cell wall.precursor synthesis.UXS	ATUXS1_UXS1__UDP-glucuronic acid decarboxylase 1
AT2G47650	[10.1.5] cell wall.precursor synthesis.UXS	UXS4__UDP-xylose synthase 4
AT3G56000	[10.2] cell wall.cellulose synthesis	ATCSLA14_CSLA14__cellulose synthase like A14
AT4G33330	[10.3.2] cell wall.hemicellulose synthesis.glucuronoxylan	GUX2_PGSIP3__plant glycogenin-like starch initiation protein 3
AT1G74420	[10.3] cell wall.hemicellulose synthesis	ATFUT3_FUT3__fucosyltransferase 3
AT4G30280	[10.7] cell wall.modification	ATXTH18_XTH18__xyloglucan endotransglucosylase/hydrolase 18
AT2G32260	[11.3.6] lipid metabolism.Phospholipid synthesis.choline-phosphate cytidylyltransferase	ATCCT1_CCT1__phosphorylcholine cytidylyltransferase
AT4G20210	[16.1.5.1003] secondary metabolism.isoprenoids.terpenoids	TPS08__Terpenoid cyclases/Protein prenyltransferases superfamily protein
AT3G45130	[16.1.5.1003] secondary metabolism.isoprenoids.terpenoids	LAS1__lanosterol synthase 1
AT3G57020	[16.4.1.1007] secondary metabolism.N misc.alkaloid-like	Calcium-dependent phosphotriesterase superfamily protein
AT3G09710	[16.5.1.2.3] secondary metabolism.sulfur-containing.glucosinolates.regulation.indole	IQD1__IQ-domain 1
AT1G10510	[33.99] development.unspecified	emb2004__RNI-like superfamily protein
AT2G35035	[13.2.2.3.1001] amino acid metabolism.degradation.glutamate family.arginine	URED__urease accessory protein D
AT2G07656	[]
AT2G10615	[]
AT1G49380	[9.6] mitochondrial electron transport / ATP synthesis.cytochrome c	cytochrome c biogenesis protein family
AT1G36370	[25.1] C1-metabolism.glycine hydroxymethyltransferase	MSA1_SHM7__serine hydroxymethyltransferase 7
AT1G69190	[25.3] C1-metabolism.dihydropteridine diphosphokinase	Dihydropterin pyrophosphokinase / Dihydropteroate synthase
AT4G00600	[25.5] C1-metabolism.Methylenetetrahydrofolate dehydrogenase & Methenyltetrahydrofolate cyclohydrolase	Amino acid dehydrogenase family protein
AT5G41480	[25.8] C1-metabolism.tetrahydrofolate synthase	ATDFA_DFA_EMB9_GLA1__Folylpolyglutamate synthetase family protein
AT5G62980	[25.9] C1-metabolism.dihydroneopterin aldolase	FOLB2__Dihydroneopterin aldolase
AT5G61850	[33.99] development.unspecified	LFY_LFY3__floral meristem identity control protein LEAFY (LFY)
AT2G29060	[33.99] development.unspecified	GRAS family transcription factor
AT3G11980	[33.99] development.unspecified	FAR2_MS2__Jojoba acyl CoA reductase-related male sterility protein
AT3G08960	[34] transport	ARM repeat superfamily protein
AT4G02620	[34.1.1] transport.p- and v-ATPases.H+-transporting two-sector ATPase	vacuolar ATPase subunit F family protein
AT1G13210	[34.1] transport.p- and v-ATPases	ACA.l__autoinhibited Ca2+/ATPase II
AT5G64560	[34.14] transport.unspecified cations	ATMGT9_MGT9_MRS2-2__magnesium transporter 9
AT2G25600	[34.15] transport.potassium	AKT6_SPIK__Shaker pollen inward K+ channel
AT1G73220	[34.2] transport.sugars	AtOCT1_OCT1__organic cation/carnitine transporter1
AT5G57110	[34.21] transport.calcium	ACA8_AT-ACA8__autoinhibited Ca2+ -ATPase, isoform 8
AT2G28910	[34.21] transport.calcium	CXIP4__CAX interacting protein 4
AT3G03720	[34.3] transport.amino acids	AtCAT4_CAT4__cationic amino acid transporter 4
AT3G46980	[34.7] transport.phosphate	PHT4;3__phosphate transporter 4;3
AT2G46320	[34.9] transport.metabolite transporters at the mitochondrial membrane	Mitochondrial substrate carrier family protein
AT1G18410	[31.1] cell.organisation	P-loop containing nucleoside triphosphate hydrolases superfamily protein
AT4G14150	[31.1] cell.organisation	KINESIN-12A_PAKRP1__phragmoplast-associated kinesin-related protein 1
AT2G02230	[31.1] cell.organisation	AtPP2-B1_PP2-B1__phloem protein 2-B1
AT2G21950	[31.1] cell.organisation	SKIP6__SKP1 interacting partner 6
AT1G54560	[31.1] cell.organisation	ATXIE_XIE__Myosin family protein with Dil domain
AT4G17220	[31.1] cell.organisation	ATMAP70-5_MAP70-5__microtubule-associated proteins 70-5
AT2G47500	[31.1] cell.organisation	P-loop nucleoside triphosphate hydrolases superfamily protein with CH (Calponin Homology) domain
AT2G32900	[31.2] cell.division	ATZW10_MIP1__centromere/kinetochore protein, putative (ZW10)
AT1G15660	[31.2] cell.division	CENP-C_CENP-C__centromere protein C
AT1G66510	[31.2] cell.division	AAR2 protein family
AT3G63120	[31.3] cell.cycle	CYCP1;1__cyclin p1;1
AT1G47210	[31.3] cell.cycle	CYCA3;2__cyclin-dependent protein kinase 3;2
AT2G21130	[31.3.1] cell.cycle.peptidylprolyl isomerase	Cyclophilin-like peptidyl-prolyl cis-trans isomerase family protein
AT2G38730	[31.3.1] cell.cycle.peptidylprolyl isomerase	Cyclophilin-like peptidyl-prolyl cis-trans isomerase family protein
AT3G45280	[31.4] cell.vesicle transport	ATSYP72_SYP72__syntaxin of plants 72
AT4G02660	[31.4] cell.vesicle transport	BCHA2__Beige/BEACH domain ;WD domain, G-beta repeat protein
AT4G08180	[31.4] cell.vesicle transport	ORP1C__OSBP(oxysterol binding protein)-related protein 1C
AT4G12770	[31.4] cell.vesicle transport	AUXILIN-LIKE2__Chaperone DnaJ-domain superfamily protein
AT1G67930	[31.4] cell.vesicle transport	COG5__Golgi transport complex protein-related
AT5G01430	[31.4] cell.vesicle transport	Got1/Sft2-like vescicle transport protein family
AT3G12670	[23.1.1.10] nucleotide metabolism.synthesis.pyrimidine.CTP synthetase	CTPS2_emb2742__CTP synthase family protein
AT2G38680	[23.2] nucleotide metabolism.degradation	5'-nucleotidases;magnesium ion binding
AT3G26650	[1.3.4] PS.calvin cycle.GAP	GAPA_GAPA-1__glyceraldehyde 3-phosphate dehydrogenase A subunit
AT3G06500	[2.2.1.3.1] major CHO metabolism.degradation.sucrose.invertases.neutral	A/N-InvC__Plant neutral invertase family protein
AT5G48410	[30.1] signalling.in sugar and nutrient physiology	ATGLR1.3_GLR1.3__glutamate receptor 1.3
AT1G07390	[30.2.99] signalling.receptor kinases.misc	AtRLP1_RLP1__receptor like protein 1
AT5G60080	[30.2.99] signalling.receptor kinases.misc	Protein kinase superfamily protein
AT5G59260	[30.2.99] signalling.receptor kinases.misc	LecRK-II.1__Concanavalin A-like lectin protein kinase family protein
AT2G46850	[30.2.99] signalling.receptor kinases.misc	Protein kinase superfamily protein
AT4G04500	[30.2.17] signalling.receptor kinases.DUF 26	CRK37__cysteine-rich RLK (RECEPTOR-like protein kinase) 37
AT1G68690	[30.2.22] signalling.receptor kinases.proline extensin like	AtPERK9_PERK9__Protein kinase superfamily protein
AT2G29220	[30.2.19] signalling.receptor kinases.legume-lectin	LecRK-III.1__Concanavalin A-like lectin protein kinase family protein
AT4G31250	[30.2.3] signalling.receptor kinases.leucine rich repeat III	PRK7__Leucine-rich repeat protein kinase family protein
AT3G13460	[30.3] signalling.calcium	ECT2__evolutionarily conserved C-terminal region 2
AT1G09210	[30.3] signalling.calcium	AtCRT1b_CRT1b_CRT2__calreticulin 1b
AT5G03040	[30.3] signalling.calcium	iqd2__IQ-domain 2
AT4G29150	[30.3] signalling.calcium	IQD25__IQ-domain 25
AT3G63130	[30.5] signalling.G-proteins	ATRANGAP1_RANGAP1__RAN GTPase activating protein 1
AT3G43300	[30.5] signalling.G-proteins	ATMIN7_BEN1_BIG5_MIN7__HOPM interactor 7
AT5G42080	[30.5] signalling.G-proteins	ADL1_ADL1A_AG68_DL1_DRP1A_RSW9__dynamin-like protein
AT1G05100	[30.6] signalling.MAP kinases	MAPKKK18__mitogen-activated protein kinase kinase kinase 18
AT2G43760	[18.1] Co-factor and vitamine metabolism.molybdenum cofactor	CNX6__molybdopterin biosynthesis MoaE family protein
AT3G52880	[21.2] redox.ascorbate and glutathione	ATMDAR1_MDAR1__monodehydroascorbate reductase 1
AT3G02760	[29.1.21] protein.aa activation.histidine-tRNA ligase	Class II aaRS and biotin synthetases superfamily protein
AT4G17300	[29.1.22] protein.aa activation.asparagine-tRNA ligase	ATNS1_NS1_OVA8__Class II aminoacyl-tRNA and biotin synthetases superfamily protein
AT1G16870	[29.2.1.1.2.1.29] protein.synthesis.ribosomal protein.prokaryotic.mitochondrion.30S subunit.S29	mitochondrial 28S ribosomal protein S29-related
AT3G21540	[29.2.2.3.4] protein.synthesis.ribosome biogenesis.Pre-rRNA processing and modifications.WD-repeat proteins	transducin family protein / WD-40 repeat family protein
AT4G01560	[29.2.2.50] protein.synthesis.ribosome biogenesis.BRIX	MEE49__Ribosomal RNA processing Brix domain protein
AT2G39260	[29.2.99] protein.synthesis.misc	binding;RNA binding
AT5G57870	[29.2.3] protein.synthesis.initiation	eIFiso4G1__MIF4G domain-containing protein / MA3 domain-containing protein
AT3G12860	[29.2.2.3.1] protein.synthesis.ribosome biogenesis.Pre-rRNA processing and modifications.snoRNPs	NOP56-like pre RNA processing ribonucleoprotein
AT2G18240	[29.3.4.1] protein.targeting.secretory pathway.ER	Rer1 family protein
AT5G40480	[29.3.1] protein.targeting.nucleus	EMB3012__embryo defective 3012
AT4G02510	[29.3.3] protein.targeting.chloroplast	ATTOC159_PPI2_TOC159_TOC160_TOC86__translocon at the outer envelope membrane of chloroplasts 159
AT3G52420	[29.3.3] protein.targeting.chloroplast	ATOEP7_OEP7__outer envelope membrane protein 7
AT2G45590	[29.4.1.61] protein.postranslational modification.kinase.receptor like cytoplasmatic kinase X	Protein kinase superfamily protein
AT5G02400	[29.4] protein.postranslational modification	PLL2__pol-like 2
AT2G32510	[29.4] protein.postranslational modification	MAPKKK17__mitogen-activated protein kinase kinase kinase 17
AT3G23360	[29.4] protein.postranslational modification	Protein phosphatase 2C family protein
AT1G67820	[29.4] protein.postranslational modification	Protein phosphatase 2C family protein
AT4G24480	[29.4] protein.postranslational modification	Protein kinase superfamily protein
AT1G64630	[29.4] protein.postranslational modification	ATWNK10_WNK10__with no lysine (K) kinase 10
AT3G22790	[29.4] protein.postranslational modification	NET1A__Kinase interacting (KIP1-like) family protein
AT1G61850	[29.4] protein.postranslational modification	phospholipases;galactolipases
AT2G43230	[29.4.1.58] protein.postranslational modification.kinase.receptor like cytoplasmatic kinase VIII	Protein kinase superfamily protein
AT1G32970	[29.5.1] protein.degradation.subtilases	Subtilisin-like serine endopeptidase family protein
AT5G24870	[29.5.11.4.2] protein.degradation.ubiquitin.E3.RING	RING/U-box superfamily protein
AT5G65683	[29.5.11.4.2] protein.degradation.ubiquitin.E3.RING	WAVH2__Zinc finger (C3HC4-type RING finger) family protein
AT1G74870	[29.5.11.4.2] protein.degradation.ubiquitin.E3.RING	RING/U-box superfamily protein
AT5G27420	[29.5.11.4.2] protein.degradation.ubiquitin.E3.RING	ATL31_CNI1__carbon/nitrogen insensitive 1
AT3G09760	[29.5.11.4.2] protein.degradation.ubiquitin.E3.RING	RING/U-box superfamily protein
AT3G46510	[29.5.11.4.2] protein.degradation.ubiquitin.E3.RING	ATPUB13_PUB13__plant U-box 13
AT1G08050	[29.5.11.4.2] protein.degradation.ubiquitin.E3.RING	Zinc finger (C3HC4-type RING finger) family protein
AT3G12230	[29.5.5] protein.degradation.serine protease	scpl14__serine carboxypeptidase-like 14
AT2G24000	[29.5.5] protein.degradation.serine protease	scpl22__serine carboxypeptidase-like 22
AT2G06510	[29.5] protein.degradation	ATRPA1A_ATRPA70A_RPA1A_RPA70A__replication protein A 1A
AT5G42390	[29.5] protein.degradation	SPP__Insulinase (Peptidase family M16) family protein
AT1G33530	[29.5.11.4.3.2] protein.degradation.ubiquitin.E3.SCF.FBOX	F-box family protein
AT4G00315	[29.5.11.4.3.2] protein.degradation.ubiquitin.E3.SCF.FBOX	FOL1__F-box/RNI-like/FBD-like domains-containing protein
AT1G65170	[29.5.11] protein.degradation.ubiquitin	Ubiquitin carboxyl-terminal hydrolase family protein
AT5G64580	[29.5.9] protein.degradation.AAA type	EMB3144_FtsHi4__AAA-type ATPase family protein
AT2G03670	[29.5.9] protein.degradation.AAA type	CDC48B__cell division cycle 48B
AT3G01610	[29.5.9] protein.degradation.AAA type	CDC48C_emb1354__cell division cycle 48C
AT1G24140	[29.5.7] protein.degradation.metalloprotease	AT3-MMP__Matrixin family protein
AT5G12430	[29.6] protein.folding	DJC31_TPR16__Heat shock protein DnaJ with tetratricopeptide repeat
AT1G51590	[29.7.3] protein.glycosylation.mannosyl-oligosaccharide alpha-1,2-mannosidase	MANIB_MNS1__alpha-mannosidase 1
AT2G25300	[29.7] protein.glycosylation	HPGT3__Galactosyltransferase family protein
AT1G08660	[29.7] protein.glycosylation	MGP2_SIA1__MALE GAMETOPHYTE DEFECTIVE 2
AT1G65590	[29.7.8] protein.glycosylation.alpha-1,6-mannosyl-glycoprotein-beta-1,2-N-acetylglucosaminyltransferase(GnTII)	ATHEX1_HEXO3__beta-hexosaminidase 3
AT1G75960	[11.1.8] lipid metabolism.FA synthesis and FA elongation.acyl coa ligase	AMP-dependent synthetase and ligase family protein
AT2G17650	[11.1.8] lipid metabolism.FA synthesis and FA elongation.acyl coa ligase	AMP-dependent synthetase and ligase family protein
AT3G45070	[11.8] lipid metabolism.'exotics'(steroids, squalene etc)	AtSULT202B1_SULT202B1__P-loop containing nucleoside triphosphate hydrolases superfamily protein
AT5G18630	[11.9.2] lipid metabolism.lipid degradation.lipases	alpha/beta-Hydrolases superfamily protein
AT1G45201	[11.9.2.1] lipid metabolism.lipid degradation.lipases.triacylglycerol lipase	ATTLL1_TLL1__triacylglycerol lipase-like 1
AT4G14760	[28.1] DNA.synthesis/chromatin structure	NET1B__kinase interacting (KIP1-like) family protein
AT4G31210	[28.1] DNA.synthesis/chromatin structure	DNA topoisomerase, type IA, core
AT3G10010	[28.1] DNA.synthesis/chromatin structure	DML2__demeter-like 2
AT5G57160	[28.1] DNA.synthesis/chromatin structure	ATLIG4_LIG4__DNA ligase IV
AT2G42270	[28.1] DNA.synthesis/chromatin structure	BRR2b__U5 small nuclear ribonucleoprotein helicase
AT2G27120	[28.1] DNA.synthesis/chromatin structure	POL2B_TIL2__DNA polymerase epsilon catalytic subunit
AT1G30010	[28.1] DNA.synthesis/chromatin structure	nMAT1__Intron maturase, type II family protein
AT2G31970	[28.2] DNA.repair	ATRAD50_RAD50__DNA repair-recombination protein (RAD50)
AT4G02070	[28.2] DNA.repair	ATMSH6_MSH6_MSH6-1__MUTS homolog 6
AT2G25910	[28.99] DNA.unspecified	3'-5' exonuclease domain-containing protein / K homology domain-containing protein / KH domain-containing protein
AT3G21430	[28.99] DNA.unspecified	ALY3_ATALY3__DNA binding
AT4G34000	[17.1.2] hormone metabolism.abscisic acid.signal transduction	ABF3_AtABF3_DPBF5__abscisic acid responsive elements-binding factor 3
AT4G19230	[17.1.1.2.1] hormone metabolism.abscisic acid.synthesis-degradation.degradation.8-hydroxylase	CYP707A1__cytochrome P450, family 707, subfamily A, polypeptide 1
AT1G30100	[17.1.1.1.10] hormone metabolism.abscisic acid.synthesis-degradation.synthesis.9-cis-epoxycarotenoid dioxygenase	ATNCED5_NCED5__nine-cis-epoxycarotenoid dioxygenase 5
AT1G28200	[17.1.3] hormone metabolism.abscisic acid.induced-regulated-responsive-activated	FIP1__FH interacting protein 1
AT2G01420	[17.2.2] hormone metabolism.auxin.signal transduction	ATPIN4_PIN4__Auxin efflux carrier family protein
AT5G13710	[17.3.1.2.2] hormone metabolism.brassinosteroid.synthesis-degradation.sterols.SMT2	CPH_SMT1__sterol methyltransferase 1
AT3G02885	[17.6.3] hormone metabolism.gibberelin.induced-regulated-responsive-activated	GASA5__GAST1 protein homolog 5
AT1G76690	[17.7.1.5] hormone metabolism.jasmonate.synthesis-degradation.12-Oxo-PDA-reductase	ATOPR2_OPR2__12-oxophytodienoate reductase 2
AT1G17270	[10.1] cell wall.precursor synthesis	O-fucosyltransferase family protein
AT2G43870	[10.6.3] cell wall.degradation.pectate lyases and polygalacturonases	Pectin lyase-like superfamily protein
AT5G51490	[10.8.99] cell wall.pectin*esterases.misc	Plant invertase/pectin methylesterase inhibitor superfamily
AT3G05620	[10.8.1] cell wall.pectin*esterases.PME	Plant invertase/pectin methylesterase inhibitor superfamily
AT5G23690	[27.1] RNA.processing	Polynucleotide adenylyltransferase family protein
AT2G04270	[27.1.19] RNA.processing.ribonucleases	RNE_RNEE/G__RNAse E/G-like
AT1G61470	[27.1.19] RNA.processing.ribonucleases	Polynucleotidyl transferase, ribonuclease H-like superfamily protein
AT2G42520	[27.1.2] RNA.processing.RNA helicase	RH37__P-loop containing nucleoside triphosphate hydrolases superfamily protein
AT5G26742	[27.1.2] RNA.processing.RNA helicase	AtRH3_emb1138_RH3__DEAD box RNA helicase (RH3)
AT5G52040	[27.1.1] RNA.processing.splicing	At-RS41_ATRSP41_RS41__RNA-binding (RRM/RBD/RNP motifs) family protein
AT3G49430	[27.1.1] RNA.processing.splicing	At-SR34a_SR34a_SRp34a__SER/ARG-rich protein 34A
AT5G10940	[27.3.67] RNA.regulation of transcription.putative transcription regulator	ASG2__transducin family protein / WD-40 repeat family protein
AT1G76110	[27.3.62] RNA.regulation of transcription.Nucleosome/chromatin assembly factor group	HMG (high mobility group) box protein with ARID/BRIGHT DNA-binding domain
AT3G62330	[27.3.73] RNA.regulation of transcription.Zn-finger(CCHC)	Zinc knuckle (CCHC-type) family protein
AT3G51120	[27.3.63] RNA.regulation of transcription.PHD finger transcription factor	DNA binding;zinc ion binding;nucleic acid binding;nucleic acid binding
AT3G54390	[27.3.30] RNA.regulation of transcription.Trihelix, Triple-Helix transcription factor family	sequence-specific DNA binding transcription factors
AT5G58430	[27.3.99] RNA.regulation of transcription.unclassified	ATEXO70B1_EXO70B1__exocyst subunit exo70 family protein B1
AT1G13920	[27.3.99] RNA.regulation of transcription.unclassified	Remorin family protein
AT4G01730	[27.3.99] RNA.regulation of transcription.unclassified	DHHC-type zinc finger family protein
AT2G02160	[27.3.99] RNA.regulation of transcription.unclassified	AtC3H17_C3H17__CCCH-type zinc finger family protein
AT3G48060	[27.3.99] RNA.regulation of transcription.unclassified	BAH domain ;TFIIS helical bundle-like domain
AT2G48160	[27.3.68] RNA.regulation of transcription.PWWP domain protein	HULK2_SL3__Tudor/PWWP/MBT domain-containing protein
AT3G12980	[27.3.54] RNA.regulation of transcription.Histone acetyltransferases	ATHPCAT4_HAC5__histone acetyltransferase of the CBP family 5
AT5G17320	[27.3.22] RNA.regulation of transcription.HB,Homeobox transcription factor family	HDG9__homeodomain GLABROUS 9
AT4G34610	[27.3.22] RNA.regulation of transcription.HB,Homeobox transcription factor family	BLH6__BEL1-like homeodomain 6
AT3G55080	[27.3.69] RNA.regulation of transcription.SET-domain transcriptional regulator family	SET domain-containing protein
AT5G56960	[27.3.6] RNA.regulation of transcription.bHLH,Basic Helix-Loop-Helix family	basic helix-loop-helix (bHLH) DNA-binding family protein
AT3G18100	[27.3.25] RNA.regulation of transcription.MYB domain transcription factor family	AtMYB4R1_MYB4R1__myb domain protein 4r1
AT1G26780	[27.3.25] RNA.regulation of transcription.MYB domain transcription factor family	AtMYB117_LOF1_MYB117__myb domain protein 117
AT1G72050	[27.3.11] RNA.regulation of transcription.C2H2 zinc finger family	TFIIIA__transcription factor IIIA
AT2G40340	[27.3.3] RNA.regulation of transcription.AP2/EREBP, APETALA2/Ethylene-responsive element binding protein family	AtERF48_DREB2C__Integrase-type DNA-binding superfamily protein
AT1G75670	[27.4] RNA.RNA binding	DNA-directed RNA polymerases
AT1G67950	[27.4] RNA.RNA binding	RNA-binding (RRM/RBD/RNP motifs) family protein
AT3G23900	[27.4] RNA.RNA binding	RNA recognition motif (RRM)-containing protein
AT4G23440	[20.1.7] stress.biotic.PR-proteins	Disease resistance protein (TIR-NBS class)
AT1G27180	[20.1.7] stress.biotic.PR-proteins	disease resistance protein (TIR-NBS-LRR class), putative
AT1G61180	[20.1.7] stress.biotic.PR-proteins	UNI__LRR and NB-ARC domains-containing disease resistance protein
AT3G25510	[20.1.7] stress.biotic.PR-proteins	disease resistance protein (TIR-NBS-LRR class), putative
AT3G48090	[20.1.3] stress.biotic.signalling	ATEDS1_EDS1__alpha/beta-Hydrolases superfamily protein
AT5G48515	[20.1.7.12] stress.biotic.PR-proteins.plant defensins	Putative membrane lipoprotein
AT3G21210	[20.2.99] stress.abiotic.unspecified	zinc ion binding
AT5G56030	[20.2.1] stress.abiotic.heat	AtHsp90.2_ERD8_HSP81-2_HSP81.2_HSP90.2__heat shock protein 81-2
AT1G59980	[20.2.1] stress.abiotic.heat	ARL2_ATDJC39_GPS4__ARG1-like 2
AT3G62570	[20.2.1] stress.abiotic.heat	Tetratricopeptide repeat (TPR)-like superfamily protein
AT2G36850	[3.6] minor CHO metabolism.callose	ATGSL08_ATGSL8_CHOR_ET2_GSL08_GSL8_MAS__glucan synthase-like 8
AT1G18140	[16.10] secondary metabolism.simple phenols	ATLAC1_LAC1__laccase 1
AT5G48010	[16.1.5.1003] secondary metabolism.isoprenoids.terpenoids	AtTHAS1_THAS_THAS1__thalianol synthase 1
AT3G14550	[16.1] secondary metabolism.isoprenoids	AtGFPPS2_GFPPS2_GGPS3__geranylgeranyl pyrophosphate synthase 3
AT1G55390	[35.1.26] not assigned.no ontology.DC1 domain containing protein	Cysteine/Histidine-rich C1 domain family protein
AT5G50170	[35.1.19] not assigned.no ontology.C2 domain-containing protein	C2 calcium/lipid-binding and GRAM domain containing protein
AT1G48090	[35.1.19] not assigned.no ontology.C2 domain-containing protein	calcium-dependent lipid-binding family protein
AT1G04800	[35.1.40] not assigned.no ontology.glycine rich proteins	glycine-rich protein
AT2G30560	[35.1.40] not assigned.no ontology.glycine rich proteins	glycine-rich protein
AT3G46870	[35.1.5] not assigned.no ontology.pentatricopeptide (PPR) repeat-containing protein	Pentatricopeptide repeat (PPR) superfamily protein
AT1G31840	[35.1.5] not assigned.no ontology.pentatricopeptide (PPR) repeat-containing protein	Tetratricopeptide repeat (TPR)-like superfamily protein
AT1G62914	[35.1.5] not assigned.no ontology.pentatricopeptide (PPR) repeat-containing protein	pentatricopeptide (PPR) repeat-containing protein
AT4G39620	[35.1.5] not assigned.no ontology.pentatricopeptide (PPR) repeat-containing protein	ATPPR5_EMB2453__Tetratricopeptide repeat (TPR)-like superfamily protein
AT1G55890	[35.1.5] not assigned.no ontology.pentatricopeptide (PPR) repeat-containing protein	RPPR3a__Tetratricopeptide repeat (TPR)-like superfamily protein
AT3G61360	[35.1.5] not assigned.no ontology.pentatricopeptide (PPR) repeat-containing protein	SLO3__Tetratricopeptide repeat (TPR)-like superfamily protein
AT2G36240	[35.1.5] not assigned.no ontology.pentatricopeptide (PPR) repeat-containing protein	pentatricopeptide (PPR) repeat-containing protein
AT3G16890	[35.1.5] not assigned.no ontology.pentatricopeptide (PPR) repeat-containing protein	PPR40__pentatricopeptide (PPR) domain protein 40
AT4G23440	[35.1.6] not assigned.no ontology.Toll-Interleukin-Resistance (TIR) domain-containing protein	Disease resistance protein (TIR-NBS class)
AT3G28550	[35.1.42] not assigned.no ontology.proline rich family	Proline-rich extensin-like family protein
AT4G00890	[35.1.42] not assigned.no ontology.proline rich family	proline-rich family protein
AT1G28410	[35.1.1023] not assigned.no ontology
AT5G19390	[35.1.1023] not assigned.no ontology	PHGAP2__Rho GTPase activation protein (RhoGAP) with PH domain
AT5G35560	[35.1.1023] not assigned.no ontology	DENN (AEX-3) domain-containing protein
AT3G63060	[35.1.1023] not assigned.no ontology	EDL3__EID1-like 3
AT1G69340	[35.1.1023] not assigned.no ontology	appr-1-p processing enzyme family protein
AT5G52910	[35.1.1023] not assigned.no ontology	ATIM__timeless family protein
AT4G22285	[35.1.1023] not assigned.no ontology	Ubiquitin C-terminal hydrolases superfamily protein
AT3G20790	[35.1.1023] not assigned.no ontology	NAD(P)-binding Rossmann-fold superfamily protein
AT3G56120	[35.1.1023] not assigned.no ontology	AtTRM5a_TRM5a__S-adenosyl-L-methionine-dependent methyltransferases superfamily protein
AT3G52950	[35.1.1023] not assigned.no ontology	CBS / octicosapeptide/Phox/Bemp1 (PB1) domains-containing protein
AT5G65170	[35.1.1023] not assigned.no ontology	VQ motif-containing protein
AT3G44428	[35.1.1023] not assigned.no ontology	ECA1 gametogenesis related family protein
AT4G32970	[35.1.1023] not assigned.no ontology
AT3G62300	[35.1.2] not assigned.no ontology.agenet domain-containing protein	AIP1_ATDUF7_DUF7__DOMAIN OF UNKNOWN FUNCTION 724 7
AT4G08840	[35.1.12] not assigned.no ontology.pumilio/Puf RNA-binding domain-containing protein	APUM11_PUM11__pumilio 11
AT4G36600	[35.1.22] not assigned.no ontology.late embryogenesis abundant domain-containing protein	Late embryogenesis abundant (LEA) protein
AT1G09980	[35.2.1001] not assigned.unknown	Putative serine esterase family protein
AT2G02835	[35.2.1001] not assigned.unknown
AT1G35500	[35.2.1001] not assigned.unknown
AT2G20950	[35.2.1001] not assigned.unknown	Arabidopsis phospholipase-like protein (PEARLI 4) family
AT1G51745	[35.2.1001] not assigned.unknown	PWWP2_SL1__Tudor/PWWP/MBT superfamily protein
AT2G20230	[35.2.1001] not assigned.unknown	Tetraspanin family protein
AT1G09340	[35.2.1001] not assigned.unknown	CRB_CSP41B_HIP1.3__chloroplast RNA binding
AT3G43500	[35.2.1001] not assigned.unknown
AT1G79120	[35.2.1001] not assigned.unknown	Ubiquitin carboxyl-terminal hydrolase family protein
AT5G25470	[35.2.1001] not assigned.unknown	AP2/B3-like transcriptional factor family protein
AT4G35660	[35.2.1001] not assigned.unknown	Arabidopsis protein of unknown function (DUF241)
AT5G22040	[35.2.1001] not assigned.unknown
AT5G12470	[35.2.1001] not assigned.unknown	RER4__Protein of unknown function (DUF3411)
AT4G02170	[35.2.1001] not assigned.unknown
AT5G46230	[35.2.1001] not assigned.unknown	Protein of unknown function, DUF538
AT3G23450	[35.2.1001] not assigned.unknown
AT5G07572	[35.2.1001] not assigned.unknown
AT3G22210	[35.2.1001] not assigned.unknown
AT1G40129	[35.2.1001] not assigned.unknown
AT1G63420	[35.2.1001] not assigned.unknown	Arabidopsis thaliana protein of unknown function (DUF821)
AT3G23590	[35.2.1001] not assigned.unknown	MED33A_MED5A_RFR1__REF4-related 1
AT3G52570	[35.2.1001] not assigned.unknown	alpha/beta-Hydrolases superfamily protein
AT4G09640	[35.2.1001] not assigned.unknown	ENOR3L6__Protein of unknown function (DUF803)
AT4G36980	[35.2.1001] not assigned.unknown
AT1G77400	[35.2.1001] not assigned.unknown
AT2G25260	[35.2.1001] not assigned.unknown	HPAT2
AT5G45520	[35.2.1001] not assigned.unknown	Leucine-rich repeat (LRR) family protein
AT2G16485	[35.2.1001] not assigned.unknown	NERD__nucleic acid binding;zinc ion binding;DNA binding
AT3G30730	[35.2.1001] not assigned.unknown
AT4G05632	[35.2.1001] not assigned.unknown
AT4G07965	[35.2.1001] not assigned.unknown
AT4G38120	[35.2.1001] not assigned.unknown	ARM repeat superfamily protein
AT1G78170	[35.2.1001] not assigned.unknown
AT5G47090	[35.2.1001] not assigned.unknown
AT5G55860	[35.2.1001] not assigned.unknown	TREPH1__Plant protein of unknown function (DUF827)
AT4G24680	[35.2.1001] not assigned.unknown	MOS1__modifier of snc1
AT2G01580	[35.2.1001] not assigned.unknown
AT1G24050	[35.2.1001] not assigned.unknown	RNA-processing, Lsm domain
AT1G32160	[35.2.1001] not assigned.unknown	Protein of unknown function (DUF760)
AT5G06440	[35.2.1001] not assigned.unknown
AT5G25590	[35.2.1001] not assigned.unknown	Protein of unknown function (DUF630 and DUF632)
AT5G24740	[35.2.1001] not assigned.unknown	SHBY__Protein of unknown function (DUF1162)
AT5G24310	[35.2.1001] not assigned.unknown	ABIL3__ABL interactor-like protein 3
AT5G09960	[35.2.1001] not assigned.unknown
AT1G28260	[35.2.1001] not assigned.unknown	Telomerase activating protein Est1
AT1G10490	[35.2.1001] not assigned.unknown	Domain of unknown function (DUF1726) ;Putative ATPase (DUF699)
AT2G34160	[35.2.1001] not assigned.unknown	Alba DNA/RNA-binding protein
AT4G37420	[35.2.1001] not assigned.unknown	Domain of unknown function (DUF23)
AT1G27990	[35.2.1001] not assigned.unknown
AT2G30990	[35.2.1001] not assigned.unknown	Protein of unknown function (DUF688)
AT5G23700	[35.2.1001] not assigned.unknown
AT3G07210	[35.2.1001] not assigned.unknown
AT1G31990	[35.2.1001] not assigned.unknown
AT5G16060	[35.2.1001] not assigned.unknown	Cytochrome c oxidase biogenesis protein Cmc1-like
AT5G55440	[35.2.1001] not assigned.unknown	Protein of unknown function (DUF295)
AT3G24780	[35.2.1001] not assigned.unknown	Uncharacterised conserved protein UCP015417, vWA
AT3G55760	[35.2.1001] not assigned.unknown	LESV
AT1G54220	[8.1.1.2] TCA / org transformation.TCA.pyruvate DH.E2	mtE2-3__Dihydrolipoamide acetyltransferase, long form protein
AT5G03290	[8.2.4] TCA / org transformation.other organic acid transformatons.IDH	IDH-V__isocitrate dehydrogenase V
AT5G45340	[26.10] misc.cytochrome P450	CYP707A3__cytochrome P450, family 707, subfamily A, polypeptide 3
AT1G69500	[26.10] misc.cytochrome P450	CYP704B1__cytochrome P450, family 704, subfamily B, polypeptide 1
AT5G20960	[26.1] misc.misc2	AAO1_AO1_AOalpha_AT-AO1_ATAO_AtAO1__aldehyde oxidase 1
AT4G30170	[26.12] misc.peroxidases	Peroxidase family protein
AT2G01890	[26.13] misc.acid and other phosphatases	ATPAP8_PAP8__purple acid phosphatase 8
AT3G58790	[26.2] misc.UDP glucosyl and glucoronyl transferases	GAUT15__galacturonosyltransferase 15
AT5G03600	[26.28] misc.GDSL-motif lipase	SGNH hydrolase-type esterase superfamily protein
AT3G60120	[26.3] misc.gluco-, galacto- and mannosidases	BGLU27__beta glucosidase 27
AT4G21760	[26.3] misc.gluco-, galacto- and mannosidases	BGLU47__beta-glucosidase 47
AT2G39640	[26.4.1] misc.beta 1,3 glucan hydrolases.glucan endo-1,3-beta-glucosidase	glycosyl hydrolase family 17 protein
AT5G05320	[26.7] misc.oxidases - copper, flavone etc	FAD/NAD(P)-binding oxidoreductase family protein
AT4G29720	[26.7] misc.oxidases - copper, flavone etc	AtPAO5_PAO5__polyamine oxidase 5
AT5G43590	[33.1] development.storage proteins	Acyl transferase/acyl hydrolase/lysophospholipase superfamily protein
AT1G80350	[33.99] development.unspecified	AAA1_ATKTN1_BOT1_ERH3_FRA2_FRC2_FRC4_FTR_KTN1_LUE1__P-loop containing nucleoside triphosphate hydrolases superfamily protein
AT1G75920	[33.99] development.unspecified	GDSL-like Lipase/Acylhydrolase superfamily protein
AT2G02560	[33.99] development.unspecified	ATCAND1_CAND1_ETA2_HVE_TIP120__cullin-associated and neddylation dissociated
AT2G17230	[33.99] development.unspecified	EXL5__EXORDIUM like 5
AT1G43650	[33.99] development.unspecified	UMAMIT22__nodulin MtN21 /EamA-like transporter family protein
AT2G41720	[33.99] development.unspecified	EMB2654__Tetratricopeptide repeat (TPR)-like superfamily protein
AT1G34550	[33.99] development.unspecified	EMB2756__Protein of unknown function (DUF616)
AT4G17670	[33.99] development.unspecified	Protein of unknown function (DUF581)
AT3G13290	[33.99] development.unspecified	VCR__varicose-related
AT4G39795	[33.99] development.unspecified	Protein of unknown function (DUF581)
AT4G00060	[33.99] development.unspecified	MEE44__Nucleotidyltransferase family protein
AT1G76350	[33.99] development.unspecified	NLP5__Plant regulator RWP-RK family protein
AT3G27950	[33.99] development.unspecified	GDSL-like Lipase/Acylhydrolase superfamily protein
AT3G04430	[33.99] development.unspecified	anac049_NAC049__NAC domain containing protein 49
AT5G23730	[33.99] development.unspecified	EFO2_RUP2__Transducin/WD40 repeat-like superfamily protein
AT5G49430	[33.99] development.unspecified	WD40/YVTN repeat-like-containing domain;Bromodomain
AT5G63270	[30.1] signalling.in sugar and nutrient physiology	RPM1-interacting protein 4 (RIN4) family protein
AT5G64330	[30.11] signalling.light	JK218_NPH3_RPT3__Phototropic-responsive NPH3 family protein
AT3G46260	[30.2.99] signalling.receptor kinases.misc	protein kinase-related
AT3G21960	[30.2.99] signalling.receptor kinases.misc	Receptor-like protein kinase-related family protein
AT2G28960	[30.2.99] signalling.receptor kinases.misc	Leucine-rich repeat protein kinase family protein
AT5G60310	[30.2.99] signalling.receptor kinases.misc	LecRK-I.10__Concanavalin A-like lectin protein kinase family protein
AT1G79620	[30.2.8.1] signalling.receptor kinases.leucine rich repeat VIII.VIII-1	VRLK1__Leucine-rich repeat protein kinase family protein
AT3G59700	[30.2.19] signalling.receptor kinases.legume-lectin	ATHLECRK_HLECRK_LecRK-V.5_LecRK-V.5_LECRK1__lectin-receptor kinase
AT2G32800	[30.2.19] signalling.receptor kinases.legume-lectin	AP4.3A_LecRK-S.2__protein kinase family protein
AT5G06740	[30.2.19] signalling.receptor kinases.legume-lectin	LecRK-S.5__Concanavalin A-like lectin protein kinase family protein
AT5G05160	[30.2.3] signalling.receptor kinases.leucine rich repeat III	RUL1__Leucine-rich repeat protein kinase family protein
AT1G25320	[30.2.3] signalling.receptor kinases.leucine rich repeat III	Leucine-rich repeat protein kinase family protein
AT2G02220	[30.2.10] signalling.receptor kinases.leucine rich repeat X	ATPSKR1_PSKR1__phytosulfokin receptor 1
AT1G69910	[30.2.20] signalling.receptor kinases.wheat LRK10 like	Protein kinase superfamily protein
AT5G38560	[30.2.22] signalling.receptor kinases.proline extensin like	AtPERK8_PERK8__Protein kinase superfamily protein
AT5G59650	[30.2.1] signalling.receptor kinases.leucine rich repeat I	Leucine-rich repeat protein kinase family protein
AT4G23320	[30.2.17] signalling.receptor kinases.DUF 26	CRK24__cysteine-rich RLK (RECEPTOR-like protein kinase) 24
AT4G00960	[30.2.17] signalling.receptor kinases.DUF 26	Protein kinase superfamily protein
AT3G16490	[30.3] signalling.calcium	IQD26__IQ-domain 26
AT4G05520	[30.3] signalling.calcium	ATEHD2_EHD2__EPS15 homology domain 2
AT4G33770	[30.4.5] signalling.phosphinositides.inositol-1,3,4-trisphosphate 5/6-kinase	AtITPK2_ITPK2__Inositol 1,3,4-trisphosphate 5/6-kinase family protein
AT1G10900	[30.4.1] signalling.phosphinositides.phosphatidylinositol-4-phosphate 5-kinase	Phosphatidylinositol-4-phosphate 5-kinase family protein
AT5G58670	[30.4.4] signalling.phosphinositides.phosphoinositide phospholipase C	ATPLC_ATPLC1_PLC1_PLC1__phospholipase C1
AT5G58690	[30.4.4] signalling.phosphinositides.phosphoinositide phospholipase C	ATPLC5_PLC5__phosphatidylinositol-speciwc phospholipase C5
AT1G49340	[30.4] signalling.phosphinositides	ATPI4K ALPHA__Phosphatidylinositol 3- and 4-kinase family protein
AT2G20440	[30.5] signalling.G-proteins	Ypt/Rab-GAP domain of gyp1p superfamily protein
AT1G55040	[30.5] signalling.G-proteins	SED1__zinc finger (Ran-binding) family protein
AT4G25540	[30.5] signalling.G-proteins	ATMSH3_MSH3__homolog of DNA mismatch repair protein MSH3
AT5G19320	[30.5] signalling.G-proteins	RANGAP2__RAN GTPase activating protein 2
AT1G08410	[30.5] signalling.G-proteins	DIG6_LSG1-2__P-loop containing nucleoside triphosphate hydrolases superfamily protein
AT1G10300	[30.5] signalling.G-proteins	Nog1-2__Nucleolar GTP-binding protein
AT4G01090	[30.5] signalling.G-proteins	Protein of unknown function (DUF3133)
AT5G22400	[30.5] signalling.G-proteins	Rho GTPase activating protein with PAK-box/P21-Rho-binding domain
AT4G18430	[30.5] signalling.G-proteins	AtRABA1e_RABA1e__RAB GTPase homolog A1E
AT1G18160	[30.6] signalling.MAP kinases	Protein kinase superfamily protein
AT3G51630	[30.6] signalling.MAP kinases	ATWNK5_WNK5_ZIK1__with no lysine (K) kinase 5
AT5G38850	[20.1.7] stress.biotic.PR-proteins	Disease resistance protein (TIR-NBS-LRR class)
AT4G27190	[20.1.7] stress.biotic.PR-proteins	NB-ARC domain-containing disease resistance protein
AT5G41740	[20.1.7] stress.biotic.PR-proteins	Disease resistance protein (TIR-NBS-LRR class) family
AT3G05370	[20.1.7] stress.biotic.PR-proteins	AtRLP31_RLP31__receptor like protein 31
AT4G10780	[20.1.7] stress.biotic.PR-proteins	LRR and NB-ARC domains-containing disease resistance protein
AT1G17600	[20.1.7] stress.biotic.PR-proteins	SOC3__Disease resistance protein (TIR-NBS-LRR class) family
AT2G06983	[20.1.7] stress.biotic.PR-proteins	SCRL16__SCR-like 16
AT5G40100	[20.1.7] stress.biotic.PR-proteins	Disease resistance protein (TIR-NBS-LRR class) family
AT5G45200	[20.1.7] stress.biotic.PR-proteins	Disease resistance protein (TIR-NBS-LRR class) family
AT5G48770	[20.1.7] stress.biotic.PR-proteins	Disease resistance protein (TIR-NBS-LRR class) family
AT5G44510	[20.1.7] stress.biotic.PR-proteins	TAO1__target of AVRB operation1
AT4G16950	[20.1.1001] stress.biotic	RPP5_SIKIC2__Disease resistance protein (TIR-NBS-LRR class) family
AT4G19820	[20.1.1001] stress.biotic	Glycosyl hydrolase family protein with chitinase insertion domain
AT4G33710	[20.1.1001] stress.biotic	CAP (Cysteine-rich secretory proteins, Antigen 5, and Pathogenesis-related 1 protein) superfamily protein
AT2G02180	[20.1.1001] stress.biotic	TOM3__tobamovirus multiplication protein 3
AT4G13880	[20.1.1001] stress.biotic	AtRLP48_RLP48__receptor like protein 48
AT5G45050	[20.1.5] stress.biotic.regulation of transcription	ATWRKY16_WRKY16__Disease resistance protein (TIR-NBS-LRR class)
AT1G19230	[20.1.1] stress.biotic.respiratory burst	AtRbohE__Riboflavin synthase-like superfamily protein
AT1G26700	[20.1.3.1] stress.biotic.signalling.MLO-like	ATMLO14_MLO14__Seven transmembrane MLO family protein
AT4G12400	[20.1003] stress	Hop3__stress-inducible protein, putative
AT1G21640	[20.2.5] stress.abiotic.light	ATNADK2_NADK2__NAD kinase 2
AT5G52640	[20.2.1] stress.abiotic.heat	ATHS83_AtHsp90-1_ATHSP90.1_HSP81-1_HSP81.1_HSP83_HSP90.1__heat shock protein 90.1
AT1G54850	[20.2.1] stress.abiotic.heat	HSP20-like chaperones superfamily protein
AT4G16560	[20.2.1] stress.abiotic.heat	HSP20-like chaperone
AT4G37910	[20.2.1] stress.abiotic.heat	mtHsc70-1__mitochondrial heat shock protein 70-1
AT5G64940	[20.2.1001] stress.abiotic	abc1k8_ATATH13_ATH13_ATOSA1_OSA1__ABC2 homolog 13
AT1G19660	[20.2.4] stress.abiotic.touch/wounding	AtBBD2_BBD2__Wound-responsive family protein
AT4G23680	[20.2.99] stress.abiotic.unspecified	Polyketide cyclase/dehydrase and lipid transport superfamily protein
AT1G14940	[20.2.99] stress.abiotic.unspecified	Polyketide cyclase/dehydrase and lipid transport superfamily protein
AT3G01640	[10.1.30.3] cell wall.precursor synthesis.sugar kinases.glucuronic acid kinase	ATGLCAK_GLCAK__glucuronokinase G
AT1G30620	[10.1.9] cell wall.precursor synthesis.MUR4	HSR8_MUR4_UXE1__NAD(P)-binding Rossmann-fold superfamily protein
AT4G24010	[10.2.1] cell wall.cellulose synthesis.cellulose synthase	ATCSLG1_CSLG1__cellulose synthase like G1
AT3G02210	[10.2.2] cell wall.cellulose synthesis.COBRA	COBL1__COBRA-like protein 1 precursor
AT1G54970	[10.5.2] cell wall.cell wall proteins.proline rich proteins	ATPRP1_PRP1_RHS7__proline-rich protein 1
AT1G62440	[10.5.3] cell wall.cell wall proteins.LRR	LRX2__leucine-rich repeat/extensin 2
AT1G23760	[10.6.3] cell wall.degradation.pectate lyases and polygalacturonases	JP630_PG3__BURP domain-containing protein
AT3G62740	[10.6.1] cell wall.degradation.cellulases and beta -1,4-glucanases	BGLU7__beta glucosidase 7
AT5G60600	[16.1.1.6] secondary metabolism.isoprenoids.non-mevalonate pathway.HDS	CLB4_CSB3_GCPE_HDS_ISPG__4-hydroxy-3-methylbut-2-enyl diphosphate synthase
AT4G13300	[16.1] secondary metabolism.isoprenoids	ATTPS13_TPS13__terpenoid synthase 13
AT3G25810	[16.1.5.1003] secondary metabolism.isoprenoids.terpenoids	Terpenoid cyclases/Protein prenyltransferases superfamily protein
AT1G31910	[16.1.2.5] secondary metabolism.isoprenoids.mevalonate pathway.phosphomevalonate kinase	GHMP kinase family protein
AT3G53260	[16.2.1.1] secondary metabolism.phenylpropanoids.lignin biosynthesis.PAL	ATPAL2_PAL2__phenylalanine ammonia-lyase 2
AT5G54160	[16.2.1.9] secondary metabolism.phenylpropanoids.lignin biosynthesis.COMT	AtCOMT_ATOMT1_COMT1_OMT1_OMT3__O-methyltransferase 1
AT4G28680	[16.4.1.1007] secondary metabolism.N misc.alkaloid-like	AtTYDC_TYDC_TYRDC_TYRDC1__L-tyrosine decarboxylase
AT4G31500	[16.5.1.1.4.1] secondary metabolism.sulfur-containing.glucosinolates.synthesis.shared.CYP83B1 phenylacetaldoxime monooxygenase	ATR4_CYP83B1_RED1_RNT1_SUR2__cytochrome P450, family 83, subfamily B, polypeptide 1
AT5G22300	[16.5.1.3.3] secondary metabolism.sulfur-containing.glucosinolates.degradation.nitrilase	AtNIT4_NIT4__nitrilase 4
AT5G43935	[16.8.4.1] secondary metabolism.flavonoids.flavonols.flavonol synthase (FLS)	ATFLS6_FLS6__flavonol synthase 6
AT3G27300	[7.1.1] OPP.oxidative PP.G6PD	G6PD5__glucose-6-phosphate dehydrogenase 5
AT1G12230	[7.2.2] OPP.non-reductive PP.transaldolase	Aldolase superfamily protein
AT1G30510	[7.3] OPP.electron transfer	ATRFNR2_RFNR2__root FNR 2
AT1G71460	[35.1.5] not assigned.no ontology.pentatricopeptide (PPR) repeat-containing protein	Pentatricopeptide repeat (PPR-like) superfamily protein
AT5G39980	[35.1.5] not assigned.no ontology.pentatricopeptide (PPR) repeat-containing protein	EMB3140_PDM3__Tetratricopeptide repeat (TPR)-like superfamily protein
AT2G17033	[35.1.5] not assigned.no ontology.pentatricopeptide (PPR) repeat-containing protein	pentatricopeptide (PPR) repeat-containing protein
AT4G33170	[35.1.5] not assigned.no ontology.pentatricopeptide (PPR) repeat-containing protein	Tetratricopeptide repeat (TPR)-like superfamily protein
AT3G18970	[35.1.5] not assigned.no ontology.pentatricopeptide (PPR) repeat-containing protein	MEF20__mitochondrial editing factor 20
AT4G21170	[35.1.5] not assigned.no ontology.pentatricopeptide (PPR) repeat-containing protein	Tetratricopeptide repeat (TPR)-like superfamily protein
AT3G49710	[35.1.5] not assigned.no ontology.pentatricopeptide (PPR) repeat-containing protein	Pentatricopeptide repeat (PPR) superfamily protein
AT5G10690	[35.1.5] not assigned.no ontology.pentatricopeptide (PPR) repeat-containing protein	pentatricopeptide (PPR) repeat-containing protein / CBS domain-containing protein
AT3G15200	[35.1.5] not assigned.no ontology.pentatricopeptide (PPR) repeat-containing protein	Tetratricopeptide repeat (TPR)-like superfamily protein
AT2G25580	[35.1.5] not assigned.no ontology.pentatricopeptide (PPR) repeat-containing protein	MEF8__Tetratricopeptide repeat (TPR)-like superfamily protein
AT4G34830	[35.1.5] not assigned.no ontology.pentatricopeptide (PPR) repeat-containing protein	MRL1_PDE346__Pentatricopeptide repeat (PPR) superfamily protein
AT1G63400	[35.1.5] not assigned.no ontology.pentatricopeptide (PPR) repeat-containing protein	Pentatricopeptide repeat (PPR) superfamily protein
AT1G20300	[35.1.5] not assigned.no ontology.pentatricopeptide (PPR) repeat-containing protein	Pentatricopeptide repeat (PPR) superfamily protein
AT2G16880	[35.1.5] not assigned.no ontology.pentatricopeptide (PPR) repeat-containing protein	Pentatricopeptide repeat (PPR) superfamily protein
AT1G09820	[35.1.5] not assigned.no ontology.pentatricopeptide (PPR) repeat-containing protein	Pentatricopeptide repeat (PPR-like) superfamily protein
AT2G20540	[35.1.5] not assigned.no ontology.pentatricopeptide (PPR) repeat-containing protein	MEF21__mitochondrial editing factor 21
AT3G26540	[35.1.5] not assigned.no ontology.pentatricopeptide (PPR) repeat-containing protein	Tetratricopeptide repeat (TPR)-like superfamily protein
AT1G73710	[35.1.5] not assigned.no ontology.pentatricopeptide (PPR) repeat-containing protein	Pentatricopeptide repeat (PPR) superfamily protein
AT5G60960	[35.1.5] not assigned.no ontology.pentatricopeptide (PPR) repeat-containing protein	PNM1_RPPR9__Pentatricopeptide repeat (PPR) superfamily protein
AT5G13770	[35.1.5] not assigned.no ontology.pentatricopeptide (PPR) repeat-containing protein	Pentatricopeptide repeat (PPR-like) superfamily protein
AT4G01570	[35.1.5] not assigned.no ontology.pentatricopeptide (PPR) repeat-containing protein	Tetratricopeptide repeat (TPR)-like superfamily protein
AT1G15130	[35.1.41] not assigned.no ontology.hydroxyproline rich proteins	Endosomal targeting BRO1-like domain-containing protein
AT1G33475	[35.1.1023] not assigned.no ontology	SNARE-like superfamily protein
AT2G26770	[35.1.1023] not assigned.no ontology	SCAB1__plectin-related
AT5G40290	[35.1.1023] not assigned.no ontology	HD domain-containing metal-dependent phosphohydrolase family protein
AT2G42480	[35.1.1023] not assigned.no ontology	TRAF-like family protein
AT5G38520	[35.1.1023] not assigned.no ontology	CLD1__alpha/beta-Hydrolases superfamily protein
AT5G09860	[35.1.1023] not assigned.no ontology	AtHPR1_AtTHO1_HPR1_THO1__nuclear matrix protein-related
AT5G19485	[35.1.1023] not assigned.no ontology	transferases;nucleotidyltransferases
AT3G15090	[35.1.1023] not assigned.no ontology	GroES-like zinc-binding alcohol dehydrogenase family protein
AT4G12830	[35.1.1023] not assigned.no ontology	alpha/beta-Hydrolases superfamily protein
AT5G05210	[35.1.1023] not assigned.no ontology	Surfeit locus protein 6
AT4G08140	[35.1.1023] not assigned.no ontology
AT3G54060	[35.1.1023] not assigned.no ontology
AT4G40000	[35.1.1023] not assigned.no ontology	AtTRM4a_TRM4A__S-adenosyl-L-methionine-dependent methyltransferases superfamily protein
AT4G36910	[35.1.1023] not assigned.no ontology	CBSX1_CDCP2_LEJ2__Cystathionine beta-synthase (CBS) family protein
AT3G07570	[35.1.1023] not assigned.no ontology	Cytochrome b561/ferric reductase transmembrane with DOMON related domain
AT3G56840	[35.1.1023] not assigned.no ontology	FAD-dependent oxidoreductase family protein
AT4G28570	[35.1.1023] not assigned.no ontology	Long-chain fatty alcohol dehydrogenase family protein
AT5G24290	[35.1.1023] not assigned.no ontology	MEB2__Vacuolar iron transporter (VIT) family protein
AT3G20920	[35.1.1023] not assigned.no ontology	translocation protein-related
AT1G19115	[35.1.1023] not assigned.no ontology	AtNGR3_DRO2_LAZY3
AT1G80990	[35.1.1023] not assigned.no ontology	XH domain-containing protein
AT5G17370	[35.1.1023] not assigned.no ontology	Transducin/WD40 repeat-like superfamily protein
AT5G11560	[35.1.1023] not assigned.no ontology	catalytics
AT3G54600	[35.1.1023] not assigned.no ontology	DJ-1f_DJ1F__Class I glutamine amidotransferase-like superfamily protein
AT3G31430	[35.1.1023] not assigned.no ontology
AT1G56440	[35.1.1023] not assigned.no ontology	TPR5__Tetratricopeptide repeat (TPR)-like superfamily protein
AT5G54170	[35.1.1023] not assigned.no ontology	Polyketide cyclase/dehydrase and lipid transport superfamily protein
AT5G41130	[35.1.1023] not assigned.no ontology	Esterase/lipase/thioesterase family protein
AT5G43745	[35.1.1023] not assigned.no ontology	Protein of unknown function (DUF1012)
AT3G06550	[35.1.1023] not assigned.no ontology	RWA2__O-acetyltransferase family protein
AT2G44510	[35.1.1023] not assigned.no ontology	CDK inhibitor P21 binding protein
AT5G52480	[35.1.1023] not assigned.no ontology	RNI-like superfamily protein
AT5G61090	[35.1.42] not assigned.no ontology.proline rich family	Polynucleotidyl transferase, ribonuclease H-like superfamily protein
AT2G40050	[35.1.26] not assigned.no ontology.DC1 domain containing protein	Cysteine/Histidine-rich C1 domain family protein
AT5G03360	[35.1.26] not assigned.no ontology.DC1 domain containing protein	DC1 domain-containing protein
AT1G70060	[35.1.25] not assigned.no ontology.paired amphipathic helix repeat-containing protein	SNL4__SIN3-like 4
AT1G07135	[35.1.40] not assigned.no ontology.glycine rich proteins	glycine-rich protein
AT1G01920	[35.1.13] not assigned.no ontology.SET domain-containing protein	SET domain-containing protein
AT1G35750	[35.1.12] not assigned.no ontology.pumilio/Puf RNA-binding domain-containing protein	APUM10_PUM10__pumilio 10
AT5G56510	[35.1.12] not assigned.no ontology.pumilio/Puf RNA-binding domain-containing protein	APUM12_PUM12__pumilio 12
AT1G59910	[35.1.20] not assigned.no ontology.formin homology 2 domain-containing protein	FORMIN7__Actin-binding FH2 (formin homology 2) family protein
AT1G24706	[35.2.1001] not assigned.unknown	AtTHO2_EMB2793_THO2__THO2
AT1G40087	[35.2.1001] not assigned.unknown	Plant transposase (Ptta/En/Spm family)
AT4G32110	[35.2.1001] not assigned.unknown	Beta-1,3-N-Acetylglucosaminyltransferase family protein
AT1G10385	[35.2.1001] not assigned.unknown	Vps51/Vps67 family (components of vesicular transport) protein
AT2G30432	[35.2.1001] not assigned.unknown	TCL1__Homeodomain-like superfamily protein
AT3G44960	[35.2.1001] not assigned.unknown
AT4G00280	[35.2.1001] not assigned.unknown
AT3G25597	[35.2.1001] not assigned.unknown
AT3G07760	[35.2.1001] not assigned.unknown	Sterile alpha motif (SAM) domain-containing protein
AT3G15605	[35.2.1001] not assigned.unknown	nucleic acid binding
AT3G20362	[35.2.1001] not assigned.unknown
AT5G02940	[35.2.1001] not assigned.unknown	Protein of unknown function (DUF1012)
AT2G17550	[35.2.1001] not assigned.unknown	TRM26
AT5G22180	[35.2.1001] not assigned.unknown
AT4G12840	[35.2.1001] not assigned.unknown	Protein of unknown function (DUF707)
AT5G52230	[35.2.1001] not assigned.unknown	MBD13__methyl-CPG-binding domain protein 13
AT2G39560	[35.2.1001] not assigned.unknown	Putative membrane lipoprotein
AT5G37420	[35.2.1001] not assigned.unknown	Family of unknown function (DUF577)
AT4G10000	[35.2.1001] not assigned.unknown	Thioredoxin family protein
AT3G26950	[35.2.1001] not assigned.unknown
AT2G35090	[35.2.1001] not assigned.unknown	Protein of unknown function (DUF1640)
AT3G31900	[35.2.1001] not assigned.unknown	ATP-dependent helicase family protein
AT1G02475	[35.2.1001] not assigned.unknown	Polyketide cyclase/dehydrase and lipid transport superfamily protein
AT2G46535	[35.2.1001] not assigned.unknown
AT3G57160	[35.2.1001] not assigned.unknown
AT1G53760	[35.2.1001] not assigned.unknown
AT3G60700	[35.2.1001] not assigned.unknown	Protein of unknown function (DUF1163)
AT1G22630	[35.2.1001] not assigned.unknown
AT4G14590	[35.2.1001] not assigned.unknown	DSP2_emb2739__embryo defective 2739
AT4G15053	[35.2.1001] not assigned.unknown	Protein of Unknown Function (DUF239)
AT2G44870	[35.2.1001] not assigned.unknown
AT1G23560	[35.2.1001] not assigned.unknown	Domain of unknown function (DUF220)
AT1G80310	[35.2.1001] not assigned.unknown	MOT2__sulfate transmembrane transporters
AT3G45880	[35.2.1001] not assigned.unknown	JMJ32__2-oxoglutarate (2OG) and Fe(II)-dependent oxygenase superfamily protein
AT5G40550	[35.2.1001] not assigned.unknown	AtSGF29b_SGF29b__SGF29 tudor-like domain
AT3G11720	[35.2.1001] not assigned.unknown	Polyketide cyclase/dehydrase and lipid transport superfamily protein
AT4G21970	[35.2.1001] not assigned.unknown	Protein of unknown function, DUF584
AT1G53040	[35.2.1001] not assigned.unknown	Protein of unknown function (DUF616)
AT2G31920	[35.2.1001] not assigned.unknown	CORD7__Plant protein of unknown function (DUF936)
AT3G01310	[35.2.1001] not assigned.unknown	AtVIP1_VIH2_VIP1__Phosphoglycerate mutase-like family protein
AT5G47310	[35.2.1001] not assigned.unknown	PPPDE putative thiol peptidase family protein
AT1G26710	[35.2.1001] not assigned.unknown
AT4G30790	[35.2.1001] not assigned.unknown	ATG11
AT2G27775	[35.2.1001] not assigned.unknown
AT5G64190	[35.2.1001] not assigned.unknown
AT1G02990	[35.2.1001] not assigned.unknown
AT1G58350	[35.2.1001] not assigned.unknown	ZW18__Putative serine esterase family protein
AT2G38823	[35.2.1001] not assigned.unknown
AT1G74220	[35.2.1001] not assigned.unknown
AT1G70480	[35.2.1001] not assigned.unknown	Domain of unknown function (DUF220)
AT1G16730	[35.2.1001] not assigned.unknown	UP6__unknown protein 6
AT1G55050	[35.2.1001] not assigned.unknown
AT4G39630	[35.2.1001] not assigned.unknown
AT1G64570	[35.2.1001] not assigned.unknown	DUO3__Homeodomain-like superfamily protein
AT1G52343	[35.2.1001] not assigned.unknown
AT5G26731	[35.2.1001] not assigned.unknown
AT4G32570	[35.2.1001] not assigned.unknown	TIFY8__TIFY domain protein 8
AT1G05894	[35.2.1001] not assigned.unknown
AT5G40720	[35.2.1001] not assigned.unknown	Domain of unknown function (DUF23)
AT4G10910	[35.2.1001] not assigned.unknown
AT1G09810	[35.2.1001] not assigned.unknown	ECT11__evolutionarily conserved C-terminal region 11
AT4G00770	[35.2.1001] not assigned.unknown	TRM9
AT3G03870	[35.2.1001] not assigned.unknown
AT3G06670	[35.2.1001] not assigned.unknown	PSY2L_SMEK1__binding
AT1G24560	[35.2.1001] not assigned.unknown	PUF2
AT1G43580	[35.2.1001] not assigned.unknown	Sphingomyelin synthetase family protein
AT3G15110	[35.2.1001] not assigned.unknown
AT3G01870	[35.2.1001] not assigned.unknown	Plant protein of unknown function (DUF946)
AT1G22030	[35.2.1001] not assigned.unknown
AT1G54770	[35.2.1001] not assigned.unknown	Fcf2 pre-rRNA processing protein
AT5G43230	[35.2.1001] not assigned.unknown
AT1G60783	[35.2.1001] not assigned.unknown
AT3G50380	[35.2.1001] not assigned.unknown	Protein of unknown function (DUF1162)
AT3G45900	[35.2.1001] not assigned.unknown	Ribonuclease P protein subunit P38-related
AT3G27025	[35.2.1001] not assigned.unknown	LAZY6
AT2G43465	[35.2.1001] not assigned.unknown	RNA-binding ASCH domain protein
AT2G04395	[35.2.1001] not assigned.unknown	Nucleic acid-binding, OB-fold-like protein
AT3G63040	[35.2.1001] not assigned.unknown
AT5G14090	[35.2.1001] not assigned.unknown	AtLAZY1_LAZY1
AT1G18420	[35.2.1001] not assigned.unknown	ALMT3__Aluminium activated malate transporter family protein
AT5G45030	[35.2.1001] not assigned.unknown	Trypsin family protein
AT2G26240	[35.2.1001] not assigned.unknown	Transmembrane proteins 14C
AT5G63220	[35.2.1001] not assigned.unknown	AtGET4_GET4
AT1G11220	[35.2.1001] not assigned.unknown	Protein of unknown function (DUF761)
AT1G22750	[35.2.1001] not assigned.unknown
AT2G02520	[35.2.1001] not assigned.unknown	RNA-directed DNA polymerase (reverse transcriptase)-related family protein
AT4G11090	[35.2.1001] not assigned.unknown	MOAT1_TBL23__TRICHOME BIREFRINGENCE-LIKE 23
AT1G47720	[35.2.1001] not assigned.unknown	OSB1__Primosome PriB/single-strand DNA-binding
AT4G26450	[35.2.1001] not assigned.unknown
AT3G58330	[35.2.1001] not assigned.unknown	Arabidopsis phospholipase-like protein (PEARLI 4) family
AT3G06600	[35.2.1001] not assigned.unknown	SINE3
AT3G56430	[35.2.1001] not assigned.unknown
AT5G64510	[35.2.1001] not assigned.unknown	TIN1
AT1G12775	[35.2.1001] not assigned.unknown	Pentatricopeptide repeat (PPR) superfamily protein
AT2G22890	[35.2.1001] not assigned.unknown	Kua-ubiquitin conjugating enzyme hybrid localisation domain
AT2G32760	[35.2.1001] not assigned.unknown	USL1_VPS38
AT1G58120	[35.2.1001] not assigned.unknown
AT5G27390	[35.2.1001] not assigned.unknown	Mog1/PsbP/DUF1795-like photosystem II reaction center PsbP family protein
AT4G09680	[35.2.1001] not assigned.unknown	ATCTC1_CTC1__conserved telomere maintenance component 1
AT1G07040	[35.2.1001] not assigned.unknown
AT4G09630	[35.2.1001] not assigned.unknown	Protein of unknown function (DUF616)
AT1G45545	[35.2.1001] not assigned.unknown	Plant protein of unknown function (DUF827)
AT3G28840	[35.2.1001] not assigned.unknown	Protein of unknown function (DUF1216)
AT3G08490	[35.2.1001] not assigned.unknown
AT3G16730	[35.2.1001] not assigned.unknown	HEB2
AT5G48420	[35.2.1001] not assigned.unknown
AT1G54840	[35.2.1001] not assigned.unknown	IDM2_ROS5__HSP20-like chaperones superfamily protein
AT5G02390	[35.2.1001] not assigned.unknown	DAU1_TRM16__Protein of unknown function (DUF3741)
AT4G21700	[35.2.1001] not assigned.unknown	Protein of unknown function (DUF2921)
AT3G09730	[35.2.1001] not assigned.unknown
AT5G66650	[35.2.1001] not assigned.unknown	Protein of unknown function (DUF607)
AT5G39880	[35.2.1001] not assigned.unknown
AT1G13610	[35.2.1001] not assigned.unknown	alpha/beta-Hydrolases superfamily protein
AT5G18520	[35.2.1001] not assigned.unknown	Cand7__Lung seven transmembrane receptor family protein
AT1G35410	[35.2.1001] not assigned.unknown	Protein of unknown function (DUF1184)
AT1G19010	[35.2.1001] not assigned.unknown
AT5G48240	[35.2.1001] not assigned.unknown
AT5G28400	[35.2.1001] not assigned.unknown
AT5G46600	[35.2.1001] not assigned.unknown	Aluminium activated malate transporter family protein
AT2G43180	[35.2.1001] not assigned.unknown	Phosphoenolpyruvate carboxylase family protein
AT1G04650	[35.2.1001] not assigned.unknown	FLIP
AT5G13030	[35.2.1001] not assigned.unknown	SELO
AT5G65480	[35.2.1001] not assigned.unknown	CCI1
AT1G64430	[35.2.1001] not assigned.unknown	Pentatricopeptide repeat (PPR) superfamily protein
AT3G12590	[35.2.1001] not assigned.unknown
AT1G58520	[35.2.1001] not assigned.unknown	RXW8__lipases;hydrolases, acting on ester bonds
AT1G08760	[35.2.1001] not assigned.unknown	CORD2__Plant protein of unknown function (DUF936)
AT2G16900	[35.2.1001] not assigned.unknown	Arabidopsis phospholipase-like protein (PEARLI 4) family
AT5G12950	[35.2.1001] not assigned.unknown	Putative glycosyl hydrolase of unknown function (DUF1680)
AT1G79190	[35.2.1001] not assigned.unknown	ARM repeat superfamily protein
AT3G09310	[35.2.1001] not assigned.unknown
AT1G55325	[35.2.1001] not assigned.unknown	GCT_MAB2_MED13__RNA polymerase II transcription mediators
AT3G09110	[35.2.1001] not assigned.unknown	Protein of unknown function (DUF674)
AT1G05410	[35.2.1001] not assigned.unknown	Protein of unknown function (DUF1423)
AT2G47980	[35.2.1001] not assigned.unknown	ATSCC3_SCC3__sister-chromatid cohesion protein 3
AT5G04670	[35.2.1001] not assigned.unknown	EPCR2__Enhancer of polycomb-like transcription factor protein
AT2G20690	[18.3.2] Co-factor and vitamine metabolism.riboflavin.riboflavin synthase	lumazine-binding family protein
AT3G47950	[34.1] transport.p- and v-ATPases	AHA4_HA4__H(+)-ATPase 4
AT5G03280	[34.12] transport.metal	ATEIN2_CKR1_EIN2_ERA3_ORE2_ORE3_PIR2__NRAMP metal ion transporter family protein
AT5G21930	[34.12] transport.metal	ATHMA8_HMA8_PAA2__P-type ATPase of Arabidopsis 2
AT4G27730	[34.13] transport.peptides and oligopeptides	ATOPT6_OPT6__oligopeptide transporter 1
AT3G06370	[34.14] transport.unspecified cations	ATNHX4_NHX4__sodium hydrogen exchanger 4
AT5G13490	[34.14] transport.unspecified cations	AAC2__ADP/ATP carrier 2
AT5G37500	[34.15] transport.potassium	GORK__gated outwardly-rectifying K+ channel
AT4G15233	[34.16] transport.ABC transporters and multidrug resistance systems	ABCG42__ABC-2 and Plant PDR ABC-type transporter family protein
AT5G61690	[34.16] transport.ABC transporters and multidrug resistance systems	ABCA11_ATATH15_ATH15__ABC2 homolog 15
AT1G02530	[34.16] transport.ABC transporters and multidrug resistance systems	ABCB12_PGP12__P-glycoprotein 12
AT1G30410	[34.16] transport.ABC transporters and multidrug resistance systems	ABCC12_ATMRP13_MRP13__multidrug resistance-associated protein 13
AT3G62150	[34.16] transport.ABC transporters and multidrug resistance systems	ABCB21_PGP21__P-glycoprotein 21
AT3G62700	[34.16] transport.ABC transporters and multidrug resistance systems	ABCC14_ATMRP10_MRP10__multidrug resistance-associated protein 10
AT3G55130	[34.16] transport.ABC transporters and multidrug resistance systems	ABCG19_ATWBC19_WBC19__white-brown complex homolog 19
AT3G62270	[34.18] transport.unspecified anions	BOR2__HCO3- transporter family
AT3G54820	[34.19.1] transport.Major Intrinsic Proteins.PIP	PIP2;5_PIP2D__plasma membrane intrinsic protein 2;5
AT1G08890	[34.2] transport.sugars	Major facilitator superfamily protein
AT1G75220	[34.2] transport.sugars	AtERDL6_ERDL6__Major facilitator superfamily protein
AT3G05960	[34.2] transport.sugars	ATSTP6_STP6__sugar transporter 6
AT1G08930	[34.2] transport.sugars	ERD6__Major facilitator superfamily protein
AT5G38820	[34.3] transport.amino acids	Transmembrane amino acid transporter family protein
AT5G43340	[34.7] transport.phosphate	PHT1;6_PHT6__phosphate transporter 1;6
AT1G26730	[34.7] transport.phosphate	EXS (ERD1/XPR1/SYG1) family protein
AT1G69480	[34.7] transport.phosphate	EXS (ERD1/XPR1/SYG1) family protein
AT1G14560	[34.9] transport.metabolite transporters at the mitochondrial membrane	CoAc1__Mitochondrial substrate carrier family protein
AT5G48970	[34.9] transport.metabolite transporters at the mitochondrial membrane	Mitochondrial substrate carrier family protein
AT4G03115	[34.9] transport.metabolite transporters at the mitochondrial membrane	Mitochondrial substrate carrier family protein
AT2G35800	[34.9] transport.metabolite transporters at the mitochondrial membrane	SAMTL__mitochondrial substrate carrier family protein
AT1G51340	[34.99] transport.misc	MATE__MATE efflux family protein
AT1G03550	[34.99] transport.misc	AtSCAMP4_SCAMP4__Secretory carrier membrane protein (SCAMP) family protein
AT5G56160	[34.99] transport.misc	Sec14p-like phosphatidylinositol transfer family protein
AT2G36950	[34.99] transport.misc	Heavy metal transport/detoxification superfamily protein
AT2G30470	[17.1.2] hormone metabolism.abscisic acid.signal transduction	HSI2_VAL1__high-level expression of sugar-inducible gene 2
AT5G59220	[17.1.3] hormone metabolism.abscisic acid.induced-regulated-responsive-activated	HAI1_SAG113__highly ABA-induced PP2C gene 1
AT2G02560	[17.2.2] hormone metabolism.auxin.signal transduction	ATCAND1_CAND1_ETA2_HVE_TIP120__cullin-associated and neddylation dissociated
AT2G37980	[17.2.3] hormone metabolism.auxin.induced-regulated-responsive-activated	O-fucosyltransferase family protein
AT3G30300	[17.2.3] hormone metabolism.auxin.induced-regulated-responsive-activated	O-fucosyltransferase family protein
AT5G54140	[17.2.1.1001] hormone metabolism.auxin.synthesis-degradation	ILL3__IAA-leucine-resistant (ILR1)-like 3
AT2G17230	[17.3.2.99] hormone metabolism.brassinosteroid.signal transduction.other	EXL5__EXORDIUM like 5
AT3G20780	[17.3.3] hormone metabolism.brassinosteroid.induced-regulated-responsive-activated	ATTOP6B_BIN3_HLQ_HYP6_RHL3_TOP6B__topoisomerase 6 subunit B
AT5G24140	[17.3.1.2.99] hormone metabolism.brassinosteroid.synthesis-degradation.sterols.other	SQP2__squalene monooxygenase 2
AT1G27320	[17.4.2] hormone metabolism.cytokinin.signal transduction	AHK3_HK3__histidine kinase 3
AT5G10720	[17.4.2] hormone metabolism.cytokinin.signal transduction	AHK5_CKI2_HK5__histidine kinase 5
AT5G56970	[17.4.1.1003] hormone metabolism.cytokinin.synthesis-degradation	ATCKX3_CKX3__cytokinin oxidase 3
AT5G21482	[17.4.1.1003] hormone metabolism.cytokinin.synthesis-degradation	ATCKX5_CKX7__cytokinin oxidase 7
AT1G55150	[17.5.3] hormone metabolism.ethylene.induced-regulated-responsive-activated	AtRH20_RH20__DEA(D/H)-box RNA helicase family protein
AT3G19500	[17.5.3] hormone metabolism.ethylene.induced-regulated-responsive-activated	basic helix-loop-helix (bHLH) DNA-binding superfamily protein
AT1G62380	[17.5.1.2] hormone metabolism.ethylene.synthesis-degradation.1-aminocyclopropane-1-carboxylate oxidase	ACO2_ATACO2__ACC oxidase 2
AT2G37500	[13.1.2.3.2] amino acid metabolism.synthesis.glutamate family.arginine.acetylglutamate kinase	arginine biosynthesis protein ArgJ family
AT3G10050	[13.1.4.5.1] amino acid metabolism.synthesis.branched chain group.isoleucine specific.threonine ammonia-lyase	OMR1__L-O-methylthreonine resistant 1
AT2G45440	[13.1.3.5.1] amino acid metabolism.synthesis.aspartate family.lysine.dihydrodipicolinate synthase	DHDPS2__dihydrodipicolinate synthase
AT4G31990	[13.1.1.2.1] amino acid metabolism.synthesis.central amino acid metabolism.aspartate.aspartate aminotransferase	AAT3_ASP5_ATAAT1__aspartate aminotransferase 5
AT2G44040	[13.1.3.5.2] amino acid metabolism.synthesis.aspartate family.lysine.dihydrodipicolinate reductase	Dihydrodipicolinate reductase, bacterial/plant
AT3G44720	[13.1.6.3.1] amino acid metabolism.synthesis.aromatic aa.phenylalanine.arogenate dehydratase / prephenate dehydratase	ADT4__arogenate dehydratase 4
AT5G49810	[13.1.3.4.13] amino acid metabolism.synthesis.aspartate family.methionine.methionine S-methyltransferase	MMT__methionine S-methyltransferase
AT5G14800	[13.2.2.3.1001] amino acid metabolism.degradation.glutamate family.arginine	AT-P5C1_AT-P5R_EMB2772_P5CR__pyrroline-5- carboxylate (P5C) reductase
AT3G63240	[28.1] DNA.synthesis/chromatin structure	DNAse I-like superfamily protein
AT1G21690	[28.1] DNA.synthesis/chromatin structure	EMB1968_RFC4__ATPase family associated with various cellular activities (AAA)
AT5G37140	[28.1] DNA.synthesis/chromatin structure	P-loop containing nucleoside triphosphate hydrolases superfamily protein
AT5G08110	[28.1] DNA.synthesis/chromatin structure	HRQ1__nucleic acid binding;ATP-dependent helicases;ATP binding;helicases;ATP-dependent helicases
AT2G45810	[28.1] DNA.synthesis/chromatin structure	RH6__DEA(D/H)-box RNA helicase family protein
AT4G15570	[28.1] DNA.synthesis/chromatin structure	MAA3__P-loop containing nucleoside triphosphate hydrolases superfamily protein
AT1G66730	[28.1] DNA.synthesis/chromatin structure	AtLIG6_LIG6__DNA LIGASE 6
AT4G25290	[28.2] DNA.repair	DNA photolyases;DNA photolyases
AT1G16970	[28.2] DNA.repair	ATKU70_KU70__KU70 homolog
AT1G77320	[28.2] DNA.repair	MEI1__transcription coactivators
AT1G06670	[28.99] DNA.unspecified	NIH__nuclear DEIH-boxhelicase
AT3G52390	[28.99] DNA.unspecified	TatD related DNase
AT2G32415	[28.99] DNA.unspecified	AtRRP6L3_RRP6L3__Polynucleotidyl transferase, ribonuclease H fold protein with HRDC domain
AT4G10200	[28.99] DNA.unspecified	TTF-type zinc finger protein with HAT dimerisation domain
AT5G63190	[28.99] DNA.unspecified	MRF1__MA3 domain-containing protein
AT1G52950	[28.99] DNA.unspecified	Nucleic acid-binding, OB-fold-like protein
AT4G13780	[29.1.10] protein.aa activation.methionine-tRNA ligase	methionine--tRNA ligase, putative / methionyl-tRNA synthetase, putative / MetRS, putative
AT5G14460	[29.1.30] protein.aa activation.pseudouridylate synthase	Pseudouridine synthase family protein
AT5G22800	[29.1.7] protein.aa activation.alanine-tRNA ligase	EMB1030_EMB263_EMB86__Alanyl-tRNA synthetase, class IIc
AT2G37600	[29.2.1.2.2.36] protein.synthesis.ribosomal protein.eukaryotic.60S subunit.L36	Ribosomal protein L36e family protein
AT3G22980	[29.2.4] protein.synthesis.elongation	Ribosomal protein S5/Elongation factor G/III/V family protein
AT1G06220	[29.2.4] protein.synthesis.elongation	CLO_GFA1_MEE5__Ribosomal protein S5/Elongation factor G/III/V family protein
AT3G20260	[29.2.1.2.2.34] protein.synthesis.ribosomal protein.eukaryotic.60S subunit.L34	Protein of unknown function (DUF1666)
AT3G56510	[29.2.2.3.99] protein.synthesis.ribosome biogenesis.Pre-rRNA processing and modifications.misc	RNA-binding (RRM/RBD/RNP motifs) family protein
AT1G77840	[29.2.3] protein.synthesis.initiation	Translation initiation factor IF2/IF5
AT1G51380	[29.2.3] protein.synthesis.initiation	DEA(D/H)-box RNA helicase family protein
AT3G57290	[29.2.3] protein.synthesis.initiation	ATEIF3E-1_ATINT6_EIF3E_INT-6_INT6_TIF3E1__eukaryotic translation initiation factor 3E
AT4G11160	[29.2.3] protein.synthesis.initiation	Translation initiation factor 2, small GTP-binding protein
AT5G05450	[29.2.2.3.5] protein.synthesis.ribosome biogenesis.Pre-rRNA processing and modifications.DExD-box helicases	RH18__P-loop containing nucleoside triphosphate hydrolases superfamily protein
AT1G58380	[29.2.1.2.1.2] protein.synthesis.ribosomal protein.eukaryotic.40S subunit.S2	XW6__Ribosomal protein S5 family protein
AT1G26910	[29.2.1.2.2.10] protein.synthesis.ribosomal protein.eukaryotic.60S subunit.L10	RPL10B__Ribosomal protein L16p/L10e family protein
AT1G18540	[29.2.1.2.2.6] protein.synthesis.ribosomal protein.eukaryotic.60S subunit.L6	Ribosomal protein L6 family protein
AT4G04940	[29.2.2.3.4] protein.synthesis.ribosome biogenesis.Pre-rRNA processing and modifications.WD-repeat proteins	transducin family protein / WD-40 repeat family protein
AT4G36130	[29.2.1.2.2.8] protein.synthesis.ribosomal protein.eukaryotic.60S subunit.L8	Ribosomal protein L2 family
AT2G16960	[29.3.1] protein.targeting.nucleus	ARM repeat superfamily protein
AT1G02690	[29.3.1] protein.targeting.nucleus	IMPA-6__importin alpha isoform 6
AT2G20510	[29.3.2] protein.targeting.mitochondria	ATTIM44-1_TIM44-1__translocase inner membrane subunit 44-1
AT5G40930	[29.3.2] protein.targeting.mitochondria	TOM20-4__translocase of outer membrane 20-4
AT2G47840	[29.3.3] protein.targeting.chloroplast	AtTic20-II_Tic20-II__Uncharacterised conserved protein ycf60
AT2G30440	[29.3.3] protein.targeting.chloroplast	Plsp2B_TPP__thylakoid processing peptide
AT3G51310	[29.3.4.3] protein.targeting.secretory pathway.vacuole	VPS35C__VPS35 homolog C
AT2G14720	[29.3.4.3] protein.targeting.secretory pathway.vacuole	BP80-2;1_MTV4_VSR2;1_VSR4__vacuolar sorting receptor 4
AT1G77140	[29.3.4.3] protein.targeting.secretory pathway.vacuole	ATVPS45_BEN2_VPS45__vacuolar protein sorting 45
AT3G04460	[29.3.5] protein.targeting.peroxisomes	APM4_ATPEX12_PEX12__peroxin-12
AT1G16760	[29.4.1.59] protein.postranslational modification.kinase.receptor like cytoplasmatic kinase IX	Protein kinase protein with adenine nucleotide alpha hydrolases-like domain
AT2G24370	[29.4.1.59] protein.postranslational modification.kinase.receptor like cytoplasmatic kinase IX	Protein kinase protein with adenine nucleotide alpha hydrolases-like domain
AT1G80640	[29.4.1.61] protein.postranslational modification.kinase.receptor like cytoplasmatic kinase X	Protein kinase superfamily protein
AT1G18670	[29.4] protein.postranslational modification	IBS1__Protein kinase superfamily protein
AT1G78200	[29.4] protein.postranslational modification	Protein phosphatase 2C family protein
AT1G13350	[29.4] protein.postranslational modification	PRP4KB__Protein kinase superfamily protein
AT1G22870	[29.4] protein.postranslational modification	SCYL2A__Protein kinase family protein with ARM repeat domain
AT3G51470	[29.4] protein.postranslational modification	Protein phosphatase 2C family protein
AT2G40860	[29.4] protein.postranslational modification	protein kinase family protein / protein phosphatase 2C ( PP2C) family protein
AT1G24510	[29.4] protein.postranslational modification	TCP-1/cpn60 chaperonin family protein
AT5G36250	[29.4] protein.postranslational modification	PP2C74__Protein phosphatase 2C family protein
AT2G37550	[29.4] protein.postranslational modification	AGD7_ASP1__ARF-GAP domain 7
AT3G04750	[29.4] protein.postranslational modification	Tetratricopeptide repeat (TPR)-like superfamily protein
AT3G50110	[29.4] protein.postranslational modification	ATPEN3_PEN3_PTEN2B__PTEN 3
AT5G50860	[29.4] protein.postranslational modification	Protein kinase superfamily protein
AT4G16970	[29.4] protein.postranslational modification	Protein kinase superfamily protein
AT4G24100	[29.4] protein.postranslational modification	Protein kinase superfamily protein
AT2G30500	[29.4] protein.postranslational modification	NET4B__Kinase interacting (KIP1-like) family protein
AT5G67080	[29.4] protein.postranslational modification	MAPKKK19_MKK19__mitogen-activated protein kinase kinase kinase 19
AT1G70320	[29.5.11.4.1] protein.degradation.ubiquitin.E3.HECT	UPL2__ubiquitin-protein ligase 2
AT3G51800	[29.5] protein.degradation	ATEBP1_ATG2_EBP1_G2p__metallopeptidase M24 family protein
AT5G56530	[29.5] protein.degradation	Protein of Unknown Function (DUF239)
AT4G22150	[29.5] protein.degradation	PUX3__plant UBX domain-containing protein 3
AT5G04200	[29.5] protein.degradation	AtMC9_AtMCP2f_MC9_MCP2f__metacaspase 9
AT5G26110	[29.5] protein.degradation	Protein kinase superfamily protein
AT4G05250	[29.5.11.1] protein.degradation.ubiquitin.ubiquitin	Ubiquitin-like superfamily protein
AT2G12480	[29.5.5] protein.degradation.serine protease	SCPL43__serine carboxypeptidase-like 43
AT5G54745	[29.5.5] protein.degradation.serine protease	DEG16__Trypsin family protein
AT3G52000	[29.5.5] protein.degradation.serine protease	scpl36__serine carboxypeptidase-like 36
AT5G40200	[29.5.5] protein.degradation.serine protease	DEG9_DegP9__DegP protease 9
AT2G37150	[29.5.11.4.2] protein.degradation.ubiquitin.E3.RING	RING/U-box superfamily protein
AT1G32530	[29.5.11.4.2] protein.degradation.ubiquitin.E3.RING	RING/U-box superfamily protein
AT3G05670	[29.5.11.4.2] protein.degradation.ubiquitin.E3.RING	RING/U-box protein
AT5G23110	[29.5.11.4.2] protein.degradation.ubiquitin.E3.RING	Zinc finger, C3HC4 type (RING finger) family protein
AT1G01660	[29.5.11.4.2] protein.degradation.ubiquitin.E3.RING	RING/U-box superfamily protein
AT2G02960	[29.5.11.4.2] protein.degradation.ubiquitin.E3.RING	RING/FYVE/PHD zinc finger superfamily protein
AT5G54630	[29.5.11.4.2] protein.degradation.ubiquitin.E3.RING	zinc finger protein-related
AT5G37560	[29.5.11.4.2] protein.degradation.ubiquitin.E3.RING	RING/U-box superfamily protein
AT5G10370	[29.5.11.4.2] protein.degradation.ubiquitin.E3.RING	helicase domain-containing protein / IBR domain-containing protein / zinc finger protein-related
AT1G72200	[29.5.11.4.2] protein.degradation.ubiquitin.E3.RING	RING/U-box superfamily protein
AT1G65040	[29.5.11.4.2] protein.degradation.ubiquitin.E3.RING	AtHrd1B_Hrd1B__RING/U-box superfamily protein
AT1G18660	[29.5.11.4.2] protein.degradation.ubiquitin.E3.RING	IAP1__zinc finger (C3HC4-type RING finger) family protein
AT1G09300	[29.5.7] protein.degradation.metalloprotease	AtICP55__Metallopeptidase M24 family protein
AT3G16290	[29.5.7] protein.degradation.metalloprotease	EMB2083_FtsHi2__AAA-type ATPase family protein
AT1G03230	[29.5.4] protein.degradation.aspartate protease	Eukaryotic aspartyl protease family protein
AT3G51350	[29.5.4] protein.degradation.aspartate protease	Eukaryotic aspartyl protease family protein
AT1G29090	[29.5.3] protein.degradation.cysteine protease	Cysteine proteinases superfamily protein
AT2G39320	[29.5.3] protein.degradation.cysteine protease	Cysteine proteinases superfamily protein
AT4G02570	[29.5.11.4.3.3] protein.degradation.ubiquitin.E3.SCF.cullin	ATCUL1_AXR6_CUL1_ICU13__cullin 1
AT1G43690	[29.5.11] protein.degradation.ubiquitin	ubiquitin interaction motif-containing protein
AT5G57950	[29.5.11.20] protein.degradation.ubiquitin.proteasom	26S proteasome regulatory subunit, putative
AT3G11270	[29.5.11.20] protein.degradation.ubiquitin.proteasom	MEE34__Mov34/MPN/PAD-1 family protein
AT4G14800	[29.5.11.20] protein.degradation.ubiquitin.proteasom	PBD2__20S proteasome beta subunit D2
AT4G19930	[29.5.11.4.3.2] protein.degradation.ubiquitin.E3.SCF.FBOX	F-box and associated interaction domains-containing protein
AT4G11580	[29.5.11.4.3.2] protein.degradation.ubiquitin.E3.SCF.FBOX	RNI-like superfamily protein
AT3G25550	[29.5.11.4.3.2] protein.degradation.ubiquitin.E3.SCF.FBOX	F-box family protein
AT1G64840	[29.5.11.4.3.2] protein.degradation.ubiquitin.E3.SCF.FBOX	Protein of unknown function (DUF295)
AT5G22670	[29.5.11.4.3.2] protein.degradation.ubiquitin.E3.SCF.FBOX	F-box/RNI-like/FBD-like domains-containing protein
AT1G70590	[29.5.11.4.3.2] protein.degradation.ubiquitin.E3.SCF.FBOX	F-box family protein
AT1G49610	[29.5.11.4.3.2] protein.degradation.ubiquitin.E3.SCF.FBOX	F-box family protein
AT1G66290	[29.5.11.4.3.2] protein.degradation.ubiquitin.E3.SCF.FBOX	F-box/RNI-like superfamily protein
AT4G29420	[29.5.11.4.3.2] protein.degradation.ubiquitin.E3.SCF.FBOX	F-box/RNI-like superfamily protein
AT2G36090	[29.5.11.4.3.2] protein.degradation.ubiquitin.E3.SCF.FBOX	F-box family protein
AT5G62060	[29.5.11.4.3.2] protein.degradation.ubiquitin.E3.SCF.FBOX	F-box and associated interaction domains-containing protein
AT5G39450	[29.5.11.4.3.2] protein.degradation.ubiquitin.E3.SCF.FBOX	F-box family protein
AT2G17020	[29.5.11.4.3.2] protein.degradation.ubiquitin.E3.SCF.FBOX	F-box/RNI-like superfamily protein
AT5G60560	[29.5.11.4.3.2] protein.degradation.ubiquitin.E3.SCF.FBOX	F-box and associated interaction domains-containing protein
AT4G33160	[29.5.11.4.3.2] protein.degradation.ubiquitin.E3.SCF.FBOX	F-box family protein
AT3G20690	[29.5.11.4.3.2] protein.degradation.ubiquitin.E3.SCF.FBOX	F-box and associated interaction domains-containing protein
AT3G23420	[29.5.11.4.3.2] protein.degradation.ubiquitin.E3.SCF.FBOX	F-box and associated interaction domains-containing protein
AT3G19410	[29.5.11.4.3.2] protein.degradation.ubiquitin.E3.SCF.FBOX	F-box and associated interaction domains-containing protein
AT4G09190	[29.5.11.4.3.2] protein.degradation.ubiquitin.E3.SCF.FBOX	F-box and associated interaction domains-containing protein
AT3G49440	[29.5.11.4.3.2] protein.degradation.ubiquitin.E3.SCF.FBOX	F-box associated ubiquitination effector family protein
AT3G20030	[29.5.11.4.3.2] protein.degradation.ubiquitin.E3.SCF.FBOX	F-box and associated interaction domains-containing protein
AT1G71320	[29.5.11.4.3.2] protein.degradation.ubiquitin.E3.SCF.FBOX	F-box family protein
AT3G21410	[29.5.11.4.3.2] protein.degradation.ubiquitin.E3.SCF.FBOX	F-box and associated interaction domains-containing protein
AT5G22660	[29.5.11.4.3.2] protein.degradation.ubiquitin.E3.SCF.FBOX	FBD, F-box, Skp2-like and Leucine Rich Repeat domains containing protein
AT2G29910	[29.5.11.4.3.2] protein.degradation.ubiquitin.E3.SCF.FBOX	F-box/RNI-like superfamily protein
AT5G44980	[29.5.11.4.3.2] protein.degradation.ubiquitin.E3.SCF.FBOX	F-box/RNI-like/FBD-like domains-containing protein
AT4G26330	[29.5.1] protein.degradation.subtilases	ATSBT3.18_UNE17__Subtilisin-like serine endopeptidase family protein
AT4G04770	[29.8] protein.assembly and cofactor ligation	ABC1_ABCI8_ATABC1_ATNAP1_LAF6__ATP binding cassette protein 1
AT5G08570	[4.1.14] glycolysis.cytosolic branch.pyruvate kinase (PK)	Pyruvate kinase family protein
AT1G51420	[2.1.1.2] major CHO metabolism.synthesis.sucrose.SPP	ATSPP1_SPP1__sucrose-phosphatase 1
AT3G20440	[2.1.2.3] major CHO metabolism.synthesis.starch.starch branching	BE1_EMB2729__Alpha amylase family protein
AT2G39240	[27.1] RNA.processing	RNA polymerase I specific transcription initiation factor RRN3 protein
AT1G77680	[27.1.19] RNA.processing.ribonucleases	AtRRP44B_RRP44B_SOV__Ribonuclease II/R family protein
AT5G42540	[27.1.19] RNA.processing.ribonucleases	AtXRN2_XRN2__exoribonuclease 2
AT1G20920	[27.1.2] RNA.processing.RNA helicase	RCF1__P-loop containing nucleoside triphosphate hydrolases superfamily protein
AT5G08610	[27.1.2] RNA.processing.RNA helicase	PDE340__P-loop containing nucleoside triphosphate hydrolases superfamily protein
AT5G13010	[27.1.2] RNA.processing.RNA helicase	CUV_EMB3011_PINP1_PRP16__RNA helicase family protein
AT3G01540	[27.1.2] RNA.processing.RNA helicase	ATDRH1_DRH1_RH14__DEAD box RNA helicase 1
AT1G55150	[27.1.2] RNA.processing.RNA helicase	AtRH20_RH20__DEA(D/H)-box RNA helicase family protein
AT5G51280	[27.1.2] RNA.processing.RNA helicase	DEAD-box protein abstrakt, putative
AT4G02400	[27.1.1] RNA.processing.splicing	U3 ribonucleoprotein (Utp) family protein
AT1G63020	[27.2] RNA.transcription	NRPD1_NRPD1A_POL IVA_SDE4_SMD2__nuclear RNA polymerase D1A
AT3G44460	[27.3.35] RNA.regulation of transcription.bZIP transcription factor family	AtbZIP67_DPBF2__Basic-leucine zipper (bZIP) transcription factor family protein
AT1G05270	[27.3.35] RNA.regulation of transcription.bZIP transcription factor family	TraB family protein
AT1G27000	[27.3.35] RNA.regulation of transcription.bZIP transcription factor family	Protein of unknown function (DUF1664)
AT1G66600	[27.3.32] RNA.regulation of transcription.WRKY domain transcription factor family	ABO3_ATWRKY63_WRKY63__ABA overly sensitive mutant 3
AT3G63070	[27.3.68] RNA.regulation of transcription.PWWP domain protein	HULK3_SL4__Tudor/PWWP/MBT domain-containing protein
AT5G14280	[27.3.49] RNA.regulation of transcription.GeBP like	GPL2__DNA-binding storekeeper protein-related
AT2G25650	[27.3.49] RNA.regulation of transcription.GeBP like	GPL1__DNA-binding storekeeper protein-related transcriptional regulator
AT5G63950	[27.3.44] RNA.regulation of transcription.Chromatin Remodeling Factors	CHR24__chromatin remodeling 24
AT4G32720	[27.3.99] RNA.regulation of transcription.unclassified	AtLa1_La1__La protein 1
AT4G22750	[27.3.99] RNA.regulation of transcription.unclassified	PAT13__DHHC-type zinc finger family protein
AT4G14860	[27.3.99] RNA.regulation of transcription.unclassified	AtOFP11_OFP11__ovate family protein 11
AT5G27280	[27.3.99] RNA.regulation of transcription.unclassified	Zim17-type zinc finger protein
AT1G08910	[27.3.99] RNA.regulation of transcription.unclassified	PIAL1__zinc ion binding;zinc ion binding
AT2G23380	[27.3.99] RNA.regulation of transcription.unclassified	CLF_ICU1_SDG1_SET1__SET domain-containing protein
AT1G76590	[27.3.99] RNA.regulation of transcription.unclassified	PLATZ transcription factor family protein
AT5G46320	[27.3.24] RNA.regulation of transcription.MADS box transcription factor family	MADS-box family protein
AT1G28450	[27.3.24] RNA.regulation of transcription.MADS box transcription factor family	AGL58__AGAMOUS-like 58
AT1G59810	[27.3.24] RNA.regulation of transcription.MADS box transcription factor family	AGL50__AGAMOUS-like 50
AT1G18750	[27.3.24] RNA.regulation of transcription.MADS box transcription factor family	AGL65__AGAMOUS-like 65
AT4G09960	[27.3.24] RNA.regulation of transcription.MADS box transcription factor family	AGL11_STK__K-box region and MADS-box transcription factor family protein
AT5G27580	[27.3.24] RNA.regulation of transcription.MADS box transcription factor family	AGL89__AGAMOUS-like 89
AT5G03680	[27.3.30] RNA.regulation of transcription.Trihelix, Triple-Helix transcription factor family	PTL__Duplicated homeodomain-like superfamily protein
AT5G36670	[27.3.63] RNA.regulation of transcription.PHD finger transcription factor	RING/FYVE/PHD zinc finger superfamily protein
AT5G58610	[27.3.63] RNA.regulation of transcription.PHD finger transcription factor	PHD finger transcription factor, putative
AT3G26620	[27.3.37] RNA.regulation of transcription.AS2,Lateral Organ Boundaries Gene Family	LBD23__LOB domain-containing protein 23
AT1G28310	[27.3.8] RNA.regulation of transcription.C2C2(Zn) DOF zinc finger family	Dof-type zinc finger DNA-binding family protein
AT5G60200	[27.3.8] RNA.regulation of transcription.C2C2(Zn) DOF zinc finger family	DOF5.3_TMO6__TARGET OF MONOPTEROS 6
AT3G01460	[27.3.59] RNA.regulation of transcription.Methyl binding domain proteins	ATMBD9_MBD9__methyl-CPG-binding domain 9
AT2G28090	[27.3.67] RNA.regulation of transcription.putative transcription regulator	Heavy metal transport/detoxification superfamily protein
AT1G15480	[27.3.67] RNA.regulation of transcription.putative transcription regulator	Tetratricopeptide repeat (TPR)-like superfamily protein
AT4G17950	[27.3.67] RNA.regulation of transcription.putative transcription regulator	AHL13__AT hook motif DNA-binding family protein
AT5G47430	[27.3.67] RNA.regulation of transcription.putative transcription regulator	DWNN domain, a CCHC-type zinc finger
AT1G02150	[27.3.67] RNA.regulation of transcription.putative transcription regulator	Tetratricopeptide repeat (TPR)-like superfamily protein
AT1G60770	[27.3.67] RNA.regulation of transcription.putative transcription regulator	RPPR4__Tetratricopeptide repeat (TPR)-like superfamily protein
AT3G04590	[27.3.67] RNA.regulation of transcription.putative transcription regulator	AHL14__AT hook motif DNA-binding family protein
AT1G07590	[27.3.67] RNA.regulation of transcription.putative transcription regulator	Tetratricopeptide repeat (TPR)-like superfamily protein
AT1G65440	[27.3.52] RNA.regulation of transcription.Global transcription factor group	GTB1_SPT6L__global transcription factor group B1
AT4G10710	[27.3.52] RNA.regulation of transcription.Global transcription factor group	SPT16__global transcription factor C
AT5G56740	[27.3.54] RNA.regulation of transcription.Histone acetyltransferases	HAC07_HAC7_HAG02_HAG2__histone acetyltransferase of the GNAT family 2
AT2G35550	[27.3.84] RNA.regulation of transcription.BBR/BPC	ATBPC7_BBR_BPC7__basic pentacysteine 7
AT1G05230	[27.3.22] RNA.regulation of transcription.HB,Homeobox transcription factor family	HDG2__homeodomain GLABROUS 2
AT5G18000	[27.3.41] RNA.regulation of transcription.B3 transcription factor family	VDD__VERDANDI
AT3G28730	[27.3.62] RNA.regulation of transcription.Nucleosome/chromatin assembly factor group	ATHMG_HMG_NFD_SSRP1__high mobility group
AT2G33500	[27.3.7] RNA.regulation of transcription.C2C2(Zn) CO-like, Constans-like zinc finger family	BBX12__B-box type zinc finger protein with CCT domain
AT1G73870	[27.3.7] RNA.regulation of transcription.C2C2(Zn) CO-like, Constans-like zinc finger family	BBX16_COL7__B-box type zinc finger protein with CCT domain
AT5G03415	[27.3.18] RNA.regulation of transcription.E2F/DP transcription factor family	ATDPB_DPB__Transcription factor DP
AT3G56510	[27.3.51] RNA.regulation of transcription.General Transcription, TBP-binding protein	RNA-binding (RRM/RBD/RNP motifs) family protein
AT2G33540	[27.3] RNA.regulation of transcription	ATCPL3_CPL3__C-terminal domain phosphatase-like 3
AT4G25520	[27.3] RNA.regulation of transcription	SLK1__SEUSS-like 1
AT3G07340	[27.3.6] RNA.regulation of transcription.bHLH,Basic Helix-Loop-Helix family	CIB3__basic helix-loop-helix (bHLH) DNA-binding superfamily protein
AT5G51780	[27.3.6] RNA.regulation of transcription.bHLH,Basic Helix-Loop-Helix family	basic helix-loop-helix (bHLH) DNA-binding superfamily protein
AT1G25550	[27.3.20] RNA.regulation of transcription.G2-like transcription factor family, GARP	HHO3_NIGT1.1__myb-like transcription factor family protein
AT1G30210	[27.3.29] RNA.regulation of transcription.TCP transcription factor family	ATTCP24_TCP24__TEOSINTE BRANCHED 1, cycloidea, and PCF family 24
AT3G27785	[27.3.25] RNA.regulation of transcription.MYB domain transcription factor family	ATMYB118_MYB118_PGA37__myb domain protein 118
AT4G25470	[27.3.3] RNA.regulation of transcription.AP2/EREBP, APETALA2/Ethylene-responsive element binding protein family	ATCBF2_CBF2_DREB1C_FTQ4__C-repeat/DRE binding factor 2
AT1G64380	[27.3.3] RNA.regulation of transcription.AP2/EREBP, APETALA2/Ethylene-responsive element binding protein family	Integrase-type DNA-binding superfamily protein
AT3G14230	[27.3.3] RNA.regulation of transcription.AP2/EREBP, APETALA2/Ethylene-responsive element binding protein family	RAP2.2__related to AP2 2
AT1G72830	[27.3.14] RNA.regulation of transcription.CCAAT box binding factor family, HAP2	ATHAP2C_HAP2C_NF-YA3__nuclear factor Y, subunit A3
AT4G26150	[27.3.9] RNA.regulation of transcription.C2C2(Zn) GATA transcription factor family	CGA1_GATA22_GNL__cytokinin-responsive gata factor 1
AT5G62000	[27.3.4] RNA.regulation of transcription.ARF, Auxin Response Factor family	ARF1-BP_ARF2_AtARF2_HSS_ORE14__auxin response factor 2
AT3G13000	[27.3.27] RNA.regulation of transcription.NAC domain transcription factor family	Protein of unknown function, DUF547
AT2G12880	[27.3.73] RNA.regulation of transcription.Zn-finger(CCHC)	Zinc knuckle (CCHC-type) family protein
AT5G07350	[27.3.73] RNA.regulation of transcription.Zn-finger(CCHC)	AtTudor1_TSN1_Tudor1__TUDOR-SN protein 1
AT4G38890	[27.3.12] RNA.regulation of transcription.C3H zinc finger family	FMN-linked oxidoreductases superfamily protein
AT1G49950	[27.3.26] RNA.regulation of transcription.MYB-related transcription factor family	ATTRB1_TRB1__telomere repeat binding factor 1
AT4G09040	[27.4] RNA.RNA binding	RNA-binding (RRM/RBD/RNP motifs) family protein
AT4G19610	[27.4] RNA.RNA binding	nucleotide binding;nucleic acid binding;RNA binding
AT4G18375	[27.4] RNA.RNA binding	RNA-binding KH domain-containing protein
AT3G11750	[25.9] C1-metabolism.dihydroneopterin aldolase	FOLB1__Dihydroneopterin aldolase
AT1G63660	[23.1.2.31] nucleotide metabolism.synthesis.purine.GMP synthetase	GMP synthase (glutamine-hydrolyzing), putative / glutamine amidotransferase, putative
AT1G14230	[23.2] nucleotide metabolism.degradation	GDA1/CD39 nucleoside phosphatase family protein
AT5G14460	[23.5.2] nucleotide metabolism.deoxynucleotide metabolism.pseudouridine synthase	Pseudouridine synthase family protein
AT4G25080	[19.11] tetrapyrrole synthesis.magnesium protoporphyrin IX methyltransferase	CHLM__magnesium-protoporphyrin IX methyltransferase
AT2G31250	[19.2] tetrapyrrole synthesis.glu-tRNA reductase	HEMA3__Glutamyl-tRNA reductase family protein
AT4G05180	[1.1.1.2] PS.lightreaction.photosystem II.PSII polypeptide subunits	PSBQ_PSBQ-2_PSII-Q__photosystem II subunit Q-2
AT5G07950	[1.1.5.2] PS.lightreaction.other electron carrier (ox/red).ferredoxin
AT3G55800	[1.3.9] PS.calvin cycle.seduheptulose bisphosphatase	SBPASE__sedoheptulose-bisphosphatase
AT2G19900	[8.2.10] TCA / org transformation.other organic acid transformatons.malic	ATNADP-ME1_NADP-ME1__NADP-malic enzyme 1
AT3G48270	[26.10] misc.cytochrome P450	CYP71A26__cytochrome P450, family 71, subfamily A, polypeptide 26
AT3G48310	[26.10] misc.cytochrome P450	CYP71A22__cytochrome P450, family 71, subfamily A, polypeptide 22
AT5G24900	[26.10] misc.cytochrome P450	CYP714A2_ELA2__cytochrome P450, family 714, subfamily A, polypeptide 2
AT5G42590	[26.10] misc.cytochrome P450	CYP71A16_MRO__cytochrome P450, family 71, subfamily A, polypeptide 16
AT5G47990	[26.10] misc.cytochrome P450	CYP705A5_THAD_THAD1__cytochrome P450, family 705, subfamily A, polypeptide 5
AT4G39510	[26.10] misc.cytochrome P450	CYP96A12__cytochrome P450, family 96, subfamily A, polypeptide 12
AT4G00360	[26.10] misc.cytochrome P450	ATT1_CYP86A2__cytochrome P450, family 86, subfamily A, polypeptide 2
AT1G74540	[26.10] misc.cytochrome P450	CYP98A8__cytochrome P450, family 98, subfamily A, polypeptide 8
AT4G37410	[26.10] misc.cytochrome P450	CYP81F4__cytochrome P450, family 81, subfamily F, polypeptide 4
AT5G10600	[26.10] misc.cytochrome P450	CYP81K2__cytochrome P450, family 81, subfamily K, polypeptide 2
AT4G31500	[26.10] misc.cytochrome P450	ATR4_CYP83B1_RED1_RNT1_SUR2__cytochrome P450, family 83, subfamily B, polypeptide 1
AT1G73740	[26.1] misc.misc2	UDP-Glycosyltransferase superfamily protein
AT2G26750	[26.1] misc.misc2	alpha/beta-Hydrolases superfamily protein
AT1G64710	[26.11] misc.alcohol dehydrogenases	GroES-like zinc-binding dehydrogenase family protein
AT4G21960	[26.12] misc.peroxidases	PRXR1__Peroxidase superfamily protein
AT5G19890	[26.12] misc.peroxidases	Peroxidase superfamily protein
AT1G09870	[26.13] misc.acid and other phosphatases	histidine acid phosphatase family protein
AT3G45190	[26.13] misc.acid and other phosphatases	SIT4 phosphatase-associated family protein
AT3G61760	[26.17] misc.dynamin	ADL1B_DL1B__DYNAMIN-like 1B
AT5G64620	[26.18] misc.invertase/pectin methylesterase inhibitor family protein	ATC/VIF2_C/VIF2__cell wall / vacuolar inhibitor of fructosidase 2
AT4G26940	[26.2] misc.UDP glucosyl and glucoronyl transferases	Galactosyltransferase family protein
AT1G22015	[26.2] misc.UDP glucosyl and glucoronyl transferases	DD46__Galactosyltransferase family protein
AT3G22250	[26.2] misc.UDP glucosyl and glucoronyl transferases	UDP-Glycosyltransferase superfamily protein
AT4G03340	[26.2] misc.UDP glucosyl and glucoronyl transferases	Core-2/I-branching beta-1,6-N-acetylglucosaminyltransferase family protein
AT4G01210	[26.2] misc.UDP glucosyl and glucoronyl transferases	glycosyl transferase family 1 protein
AT3G46700	[26.2] misc.UDP glucosyl and glucoronyl transferases	UDP-Glycosyltransferase superfamily protein
AT1G80290	[26.2] misc.UDP glucosyl and glucoronyl transferases	Nucleotide-diphospho-sugar transferases superfamily protein
AT5G17030	[26.2] misc.UDP glucosyl and glucoronyl transferases	UGT78D3__UDP-glucosyl transferase 78D3
AT5G54740	[26.21] misc.protease inhibitor/seed storage/lipid transfer protein (LTP) family protein	SESA5__seed storage albumin 5
AT3G25480	[26.23] misc.rhodanese	Rhodanese/Cell cycle control phosphatase superfamily protein
AT1G75920	[26.28] misc.GDSL-motif lipase	GDSL-like Lipase/Acylhydrolase superfamily protein
AT3G45940	[26.3.1] misc.gluco-, galacto- and mannosidases.alpha-galactosidase	Glycosyl hydrolases family 31 protein
AT1G32550	[26.30] misc. other Ferredoxins and Rieske domain	FdC2__2Fe-2S ferredoxin-like superfamily protein
AT1G13130	[26.3.5] misc.gluco-, galacto- and mannosidases.glycosyl hydrolase family 5	Cellulase (glycosyl hydrolase family 5) protein
AT5G16700	[26.3.5] misc.gluco-, galacto- and mannosidases.glycosyl hydrolase family 5	Glycosyl hydrolase superfamily protein
AT1G52400	[26.3] misc.gluco-, galacto- and mannosidases	ATBG1_BGL1_BGLU18__beta glucosidase 18
AT2G32810	[26.3.2] misc.gluco-, galacto- and mannosidases.beta-galactosidase	BGAL9_BGAL9__beta galactosidase 9
AT1G80950	[26.5] misc.acyl transferases	AtLPEAT1_LPEAT1__Phospholipid/glycerol acyltransferase family protein
AT4G16570	[26.6] misc.O-methyl transferases	ATPRMT7_PRMT7__protein arginine methyltransferase 7
AT4G35150	[26.6] misc.O-methyl transferases	O-methyltransferase family protein
AT5G49020	[26.6] misc.O-methyl transferases	ATPRMT4A_PRMT4A__protein arginine methyltransferase 4A
AT1G21120	[26.6] misc.O-methyl transferases	IGMT2__O-methyltransferase family protein
AT3G43670	[26.7] misc.oxidases - copper, flavone etc	Copper amine oxidase family protein
AT4G12290	[26.7] misc.oxidases - copper, flavone etc	Copper amine oxidase family protein
AT5G17000	[26.7] misc.oxidases - copper, flavone etc	Zinc-binding dehydrogenase family protein
AT2G32300	[26.7] misc.oxidases - copper, flavone etc	UCC1__uclacyanin 1
AT5G44400	[26.8] misc.nitrilases, *nitrile lyases, berberine bridge enzymes, reticuline oxidases, troponine reductases	AtBBE26__FAD-binding Berberine family protein
AT5G22300	[26.8] misc.nitrilases, *nitrile lyases, berberine bridge enzymes, reticuline oxidases, troponine reductases	AtNIT4_NIT4__nitrilase 4
AT1G78340	[26.9] misc.glutathione S transferases	ATGSTU22_GSTU22__glutathione S-transferase TAU 22
AT3G16910	[6] gluconeogenesis / glyoxylate cycle	AAE7_ACN1_BZU1__acyl-activating enzyme 7
AT4G17260	[5.1] fermentation.LDH	Lactate/malate dehydrogenase family protein
AT4G00550	[11.10.2] lipid metabolism.glycolipid synthesis.DGDG synthase	DGD2__digalactosyl diacylglycerol deficient 2
AT3G16910	[11.1.8] lipid metabolism.FA synthesis and FA elongation.acyl coa ligase	AAE7_ACN1_BZU1__acyl-activating enzyme 7
AT3G02620	[11.1.15] lipid metabolism.FA synthesis and FA elongation.ACP desaturase	AAD4__Plant stearoyl-acyl-carrier-protein desaturase family protein
AT2G38010	[11.8.1.1] lipid metabolism.'exotics' (steroids, squalene etc).sphingolipids.ceramidase	AtNCER2__Neutral/alkaline non-lysosomal ceramidase
AT1G06290	[11.9.4.2] lipid metabolism.lipid degradation.beta-oxidation.acyl CoA DH	ACX3_ATACX3__acyl-CoA oxidase 3
AT3G20520	[11.9.3.3] lipid metabolism.lipid degradation.lysophospholipases.glycerophosphodiester phosphodiesterase	GDPDL5_SVL3__SHV3-like 3
AT1G52570	[11.9.3.1] lipid metabolism.lipid degradation.lysophospholipases.phospholipase D	PLDALPHA2__phospholipase D alpha 2
AT4G22300	[11.9.3.2] lipid metabolism.lipid degradation.lysophospholipases.carboxylesterase	TIPSY1__carboxylesterases
AT1G49650	[11.9.3.2] lipid metabolism.lipid degradation.lysophospholipases.carboxylesterase	alpha/beta-Hydrolases superfamily protein
AT3G62590	[11.9.2.1] lipid metabolism.lipid degradation.lipases.triacylglycerol lipase	PLIP3__alpha/beta-Hydrolases superfamily protein
AT1G05800	[11.9.2.1] lipid metabolism.lipid degradation.lipases.triacylglycerol lipase	DGL__alpha/beta-Hydrolases superfamily protein
AT5G67050	[11.9.2.1] lipid metabolism.lipid degradation.lipases.triacylglycerol lipase	alpha/beta-Hydrolases superfamily protein
AT3G44540	[11.9.4.13] lipid metabolism.lipid degradation.beta-oxidation.acyl CoA reductase	FAR4__fatty acid reductase 4
AT3G18860	[11.9.3] lipid metabolism.lipid degradation.lysophospholipases	transducin family protein / WD-40 repeat family protein
AT1G21750	[21.1.1] redox.thioredoxin.PDIL	ATPDI5_ATPDIL1-1_PDI5_PDIL1-1__PDI-like 1-1
AT4G39650	[21.2.2] redox.ascorbate and glutathione.glutathione	GGT2__gamma-glutamyl transpeptidase 2
AT1G20620	[21.6] redox.dismutases and catalases	ATCAT3_CAT3_SEN2__catalase 3
AT5G23310	[21.6] redox.dismutases and catalases	FSD3_SOD3__Fe superoxide dismutase 3
AT5G11980	[3.5] minor CHO metabolism.others	COG8__conserved oligomeric Golgi complex component-related / COG complex component-related
AT2G37770	[3.5] minor CHO metabolism.others	AKR4C9_ChlAKR__NAD(P)-linked oxidoreductase superfamily protein
AT3G17770	[3.5] minor CHO metabolism.others	Dihydroxyacetone kinase
AT3G61610	[3.5] minor CHO metabolism.others	Galactose mutarotase-like superfamily protein
AT5G36870	[3.6] minor CHO metabolism.callose	ATGSL09_atgsl9_gsl09_GSL09__glucan synthase-like 9
AT2G41740	[31.1] cell.organisation	ATVLN2_VLN2__villin 2
AT3G26080	[31.1] cell.organisation	plastid-lipid associated protein PAP / fibrillin family protein
AT4G15885	[31.1] cell.organisation	kinesin motor protein-related
AT4G05190	[31.1] cell.organisation	ATK5__kinesin 5
AT5G10230	[31.1] cell.organisation	ANN7_ANNAT7__annexin 7
AT3G57410	[31.1] cell.organisation	ATVLN3_VLN3__villin 3
AT5G57210	[31.1] cell.organisation	Ypt/Rab-GAP domain of gyp1p superfamily protein
AT4G33200	[31.1] cell.organisation	ATXI-I_XI-15_XI-I__myosin, putative
AT2G20290	[31.1] cell.organisation	ATXIG_XIG__myosin-like protein XIG
AT1G63640	[31.1] cell.organisation	P-loop nucleoside triphosphate hydrolases superfamily protein with CH (Calponin Homology) domain
AT2G21300	[31.1] cell.organisation	ATP binding microtubule motor family protein
AT3G45850	[31.1] cell.organisation	P-loop containing nucleoside triphosphate hydrolases superfamily protein
AT1G42550	[31.1] cell.organisation	PMI1__plastid movement impaired1
AT1G20400	[31.1] cell.organisation	Protein of unknown function (DUF1204)
AT5G27950	[31.1] cell.organisation	P-loop containing nucleoside triphosphate hydrolases superfamily protein
AT1G80350	[31.1] cell.organisation	AAA1_ATKTN1_BOT1_ERH3_FRA2_FRC2_FRC4_FTR_KTN1_LUE1__P-loop containing nucleoside triphosphate hydrolases superfamily protein
AT1G76950	[31.2] cell.division	PRAF1__Regulator of chromosome condensation (RCC1) family with FYVE zinc finger domain
AT1G49910	[31.2] cell.division	BUB3.2__Transducin/WD40 repeat-like superfamily protein
AT3G47660	[31.2] cell.division	Regulator of chromosome condensation (RCC1) family protein
AT1G77320	[31.3] cell.cycle	MEI1__transcription coactivators
AT4G19560	[31.3] cell.cycle	CYCT1;2__Cyclin family protein
AT2G45080	[31.3] cell.cycle	cycp3;1__cyclin p3;1
AT5G21080	[31.3] cell.cycle	Uncharacterized protein
AT1G03780	[31.3] cell.cycle	AtTPX2_TPX2__targeting protein for XKLP2
AT1G25682	[31.3] cell.cycle	CWC16a__Family of unknown function (DUF572)
AT3G08790	[31.4] cell.vesicle transport	ENTH/VHS/GAT family protein
AT1G08190	[31.4] cell.vesicle transport	ATVAM2_ATVPS41_VAM2_VPS41_ZIP2__vacuolar protein sorting 41
AT1G32270	[31.4] cell.vesicle transport	ATSYP24_SYP24__syntaxin, putative
AT4G10170	[31.4] cell.vesicle transport	SNARE-like superfamily protein
AT1G04760	[31.4] cell.vesicle transport	ATVAMP726_VAMP726__vesicle-associated membrane protein 726
AT1G58215	[]
AT1G36627	[]
AT2G14395	[]
AT2G06675	[]
AT4G38062	[]
AT1G42615	[]
AT4G04415	[]
AT4G01435	[]
AT4G02735	[]
AT3G58740	[6.1] gluconeogenesis / glyoxylate cycle.citrate synthase	CSY1__citrate synthase 1
AT5G35200	[35.1.21] not assigned.no ontology.epsin N-terminal homology (ENTH) domain-containing protein	PICALM3__ENTH/ANTH/VHS superfamily protein
AT2G34670	[35.1.42] not assigned.no ontology.proline rich family	Protein of unknown function (DUF630 and DUF632)
AT2G25130	[35.1.3] not assigned.no ontology.armadillo/beta-catenin repeat family protein	ARM repeat superfamily protein
AT5G13060	[35.1.3] not assigned.no ontology.armadillo/beta-catenin repeat family protein	ABAP1__ARMADILLO BTB protein 1
AT5G58160	[35.1.20] not assigned.no ontology.formin homology 2 domain-containing protein	actin binding
AT3G52140	[35.1.27] not assigned.no ontology.tetratricopeptide repeat (TPR)	FMT_FRIENDLY_NOXY38__tetratricopeptide repeat (TPR)-containing protein
AT1G76630	[35.1.27] not assigned.no ontology.tetratricopeptide repeat (TPR)	SKI3_WAR1__Tetratricopeptide repeat (TPR)-like superfamily protein
AT5G15030	[35.1.25] not assigned.no ontology.paired amphipathic helix repeat-containing protein	Paired amphipathic helix (PAH2) superfamily protein
AT5G11700	[35.1.40] not assigned.no ontology.glycine rich proteins
AT3G42130	[35.1.40] not assigned.no ontology.glycine rich proteins	glycine-rich protein
AT4G17620	[35.1.40] not assigned.no ontology.glycine rich proteins	glycine-rich protein
AT1G27710	[35.1.40] not assigned.no ontology.glycine rich proteins	Glycine-rich protein family
AT5G47020	[35.1.40] not assigned.no ontology.glycine rich proteins
AT1G34480	[35.1.26] not assigned.no ontology.DC1 domain containing protein	Cysteine/Histidine-rich C1 domain family protein
AT1G65180	[35.1.26] not assigned.no ontology.DC1 domain containing protein	Cysteine/Histidine-rich C1 domain family protein
AT5G02350	[35.1.26] not assigned.no ontology.DC1 domain containing protein	Cysteine/Histidine-rich C1 domain family protein
AT4G21190	[35.1.5] not assigned.no ontology.pentatricopeptide (PPR) repeat-containing protein	emb1417__Pentatricopeptide repeat (PPR) superfamily protein
AT4G36680	[35.1.5] not assigned.no ontology.pentatricopeptide (PPR) repeat-containing protein	RPPR7__Tetratricopeptide repeat (TPR)-like superfamily protein
AT1G53600	[35.1.5] not assigned.no ontology.pentatricopeptide (PPR) repeat-containing protein	Tetratricopeptide repeat (TPR)-like superfamily protein
AT2G27610	[35.1.5] not assigned.no ontology.pentatricopeptide (PPR) repeat-containing protein	Tetratricopeptide repeat (TPR)-like superfamily protein
AT5G65820	[35.1.5] not assigned.no ontology.pentatricopeptide (PPR) repeat-containing protein	Pentatricopeptide repeat (PPR) superfamily protein
AT3G54980	[35.1.5] not assigned.no ontology.pentatricopeptide (PPR) repeat-containing protein	Pentatricopeptide repeat (PPR) superfamily protein
AT4G19191	[35.1.5] not assigned.no ontology.pentatricopeptide (PPR) repeat-containing protein	Tetratricopeptide repeat (TPR)-like superfamily protein
AT5G52850	[35.1.5] not assigned.no ontology.pentatricopeptide (PPR) repeat-containing protein	Pentatricopeptide repeat (PPR) superfamily protein
AT5G59600	[35.1.5] not assigned.no ontology.pentatricopeptide (PPR) repeat-containing protein	Tetratricopeptide repeat (TPR)-like superfamily protein
AT1G10270	[35.1.5] not assigned.no ontology.pentatricopeptide (PPR) repeat-containing protein	GRP23__glutamine-rich protein 23
AT5G52630	[35.1.5] not assigned.no ontology.pentatricopeptide (PPR) repeat-containing protein	MEF1__mitochondrial RNAediting factor 1
AT2G15690	[35.1.5] not assigned.no ontology.pentatricopeptide (PPR) repeat-containing protein	DYW2__Tetratricopeptide repeat (TPR)-like superfamily protein
AT1G06580	[35.1.5] not assigned.no ontology.pentatricopeptide (PPR) repeat-containing protein	PPR1__Pentatricopeptide repeat (PPR) superfamily protein
AT2G39620	[35.1.5] not assigned.no ontology.pentatricopeptide (PPR) repeat-containing protein	Pentatricopeptide repeat (PPR) superfamily protein
AT5G15280	[35.1.5] not assigned.no ontology.pentatricopeptide (PPR) repeat-containing protein	Pentatricopeptide repeat (PPR) superfamily protein
AT3G15130	[35.1.5] not assigned.no ontology.pentatricopeptide (PPR) repeat-containing protein	Tetratricopeptide repeat (TPR)-like superfamily protein
AT1G61690	[35.1.5] not assigned.no ontology.pentatricopeptide (PPR) repeat-containing protein	phosphoinositide binding
AT2G17140	[35.1.5] not assigned.no ontology.pentatricopeptide (PPR) repeat-containing protein	Pentatricopeptide repeat (PPR) superfamily protein
AT5G26280	[35.1.1023] not assigned.no ontology	TRAF-like family protein
AT4G02110	[35.1.1023] not assigned.no ontology	transcription coactivators
AT2G21530	[35.1.1023] not assigned.no ontology	SMAD/FHA domain-containing protein
AT5G04347	[35.1.1023] not assigned.no ontology	Plant self-incompatibility protein S1 family
AT3G28270	[35.1.1023] not assigned.no ontology	AFL1__Protein of unknown function (DUF677)
AT3G23980	[35.1.1023] not assigned.no ontology	BLI_KOS1__BLISTER
AT1G18310	[35.1.1023] not assigned.no ontology	glycosyl hydrolase family 81 protein
AT5G41120	[35.1.1023] not assigned.no ontology	Esterase/lipase/thioesterase family protein
AT1G54650	[35.1.1023] not assigned.no ontology	AtTRM140b_TRM140b__Methyltransferase family protein
AT3G13062	[35.1.1023] not assigned.no ontology	Polyketide cyclase/dehydrase and lipid transport superfamily protein
AT5G05640	[35.1.1023] not assigned.no ontology	nucleoprotein-related
AT1G09450	[35.1.1023] not assigned.no ontology	AtHaspin_Haspin__Protein kinase superfamily protein
AT1G21440	[35.1.1023] not assigned.no ontology	Phosphoenolpyruvate carboxylase family protein
AT2G13690	[35.1.1023] not assigned.no ontology	PRLI-interacting factor, putative
AT5G11040	[35.1.1023] not assigned.no ontology	AtTRS120_TRS120_VAN4__TRS120
AT5G62740	[35.1.1023] not assigned.no ontology	ATHIR1_AtHIR4_HIR1_HIR4__SPFH/Band 7/PHB domain-containing membrane-associated protein family
AT3G33530	[35.1.1023] not assigned.no ontology	Transducin family protein / WD-40 repeat family protein
AT3G49190	[35.1.1023] not assigned.no ontology	O-acyltransferase (WSD1-like) family protein
AT1G21835	[35.1.1023] not assigned.no ontology	Plant thionin family protein
AT5G48430	[35.1.1023] not assigned.no ontology	Eukaryotic aspartyl protease family protein
AT4G05210	[35.1.1023] not assigned.no ontology	AtLpxD1_LpxD1__Trimeric LpxA-like enzymes superfamily protein
AT1G22860	[35.1.1023] not assigned.no ontology	VPS3__Vacuolar sorting protein 39
AT5G35405	[35.1.1023] not assigned.no ontology	Protein of unknown function (DUF784)
AT1G74280	[35.1.1023] not assigned.no ontology	alpha/beta-Hydrolases superfamily protein
AT5G22460	[35.1.1023] not assigned.no ontology	alpha/beta-Hydrolases superfamily protein
AT5G62180	[35.1.1023] not assigned.no ontology	AtCXE20_CXE20__carboxyesterase 20
AT2G28390	[35.1.1023] not assigned.no ontology	MON1__SAND family protein
AT1G79790	[35.1.1023] not assigned.no ontology	AtcpFHy1_FHY1_PyrP1__Haloacid dehalogenase-like hydrolase (HAD) superfamily protein
AT1G68450	[35.1.1023] not assigned.no ontology	PDE337__VQ motif-containing protein
AT1G28340	[35.1.1023] not assigned.no ontology	AtRLP4_RLP4__receptor like protein 4
AT4G01390	[35.1.1023] not assigned.no ontology	TRAF-like family protein
AT3G48240	[35.1.1023] not assigned.no ontology	Octicosapeptide/Phox/Bem1p family protein
AT1G75260	[35.1.1023] not assigned.no ontology	oxidoreductases, acting on NADH or NADPH
AT1G30280	[35.1.1023] not assigned.no ontology	AUXILIN-LIKE7__Chaperone DnaJ-domain superfamily protein
AT4G33820	[35.1.1023] not assigned.no ontology	Glycosyl hydrolase superfamily protein
AT2G18360	[35.1.1023] not assigned.no ontology	alpha/beta-Hydrolases superfamily protein
AT1G08350	[35.1.1023] not assigned.no ontology	Endomembrane protein 70 protein family
AT2G28320	[35.1.1023] not assigned.no ontology	Pleckstrin homology (PH) and lipid-binding START domains-containing protein
AT1G21528	[35.1.1023] not assigned.no ontology
AT1G20970	[35.1.1023] not assigned.no ontology
AT4G26020	[35.1.1023] not assigned.no ontology
AT4G15390	[35.1.1023] not assigned.no ontology	HXXXD-type acyl-transferase family protein
AT1G69650	[35.1.1023] not assigned.no ontology	TRAF-like family protein
AT2G38830	[35.1.1023] not assigned.no ontology	Ubiquitin-conjugating enzyme/RWD-like protein
AT5G50970	[35.1.1023] not assigned.no ontology	transducin family protein / WD-40 repeat family protein
AT3G20370	[35.1.1023] not assigned.no ontology	TRAF-like family protein
AT1G15290	[35.1.1023] not assigned.no ontology	REC3__Tetratricopeptide repeat (TPR)-like superfamily protein
AT2G22170	[35.1.1023] not assigned.no ontology	PLAT2__Lipase/lipooxygenase, PLAT/LH2 family protein
AT3G29375	[35.1.1023] not assigned.no ontology	XH domain-containing protein
AT3G25690	[35.1.41] not assigned.no ontology.hydroxyproline rich proteins	AtCHUP1_CHUP1__Hydroxyproline-rich glycoprotein family protein
AT1G21580	[35.1.41] not assigned.no ontology.hydroxyproline rich proteins	SOP1__Zinc finger C-x8-C-x5-C-x3-H type family protein
AT1G10790	[35.1.41] not assigned.no ontology.hydroxyproline rich proteins
AT2G33585	[35.2.1001] not assigned.unknown
AT5G08550	[35.2.1001] not assigned.unknown	ILP1__GC-rich sequence DNA-binding factor-like protein
AT4G40020	[35.2.1001] not assigned.unknown	Myosin heavy chain-related protein
AT3G22510	[35.2.1001] not assigned.unknown	Pre-rRNA-processing protein TSR2, conserved region
AT5G42957	[35.2.1001] not assigned.unknown	Protein of unknown function (DUF784)
AT3G04560	[35.2.1001] not assigned.unknown
AT4G27120	[35.2.1001] not assigned.unknown
AT5G65180	[35.2.1001] not assigned.unknown	ENTH/VHS family protein
AT2G18876	[35.2.1001] not assigned.unknown	Afadin/alpha-actinin-binding protein
AT4G27010	[35.2.1001] not assigned.unknown	EMB2788
AT1G72640	[35.2.1001] not assigned.unknown	NAD(P)-binding Rossmann-fold superfamily protein
AT4G24320	[35.2.1001] not assigned.unknown	Ubiquitin carboxyl-terminal hydrolase family protein
AT5G01881	[35.2.1001] not assigned.unknown
AT4G01650	[35.2.1001] not assigned.unknown	Polyketide cyclase / dehydrase and lipid transport protein
AT1G17850	[35.2.1001] not assigned.unknown	Rhodanese/Cell cycle control phosphatase superfamily protein
AT2G32910	[35.2.1001] not assigned.unknown	DCD (Development and Cell Death) domain protein
AT3G25200	[35.2.1001] not assigned.unknown
AT2G18990	[35.2.1001] not assigned.unknown	TXND9__thioredoxin domain-containing protein 9 homolog
AT5G03110	[35.2.1001] not assigned.unknown
AT2G32240	[35.2.1001] not assigned.unknown	PICC
AT3G03140	[35.2.1001] not assigned.unknown	PWO1_PWWP1__Tudor/PWWP/MBT superfamily protein
AT1G56420	[35.2.1001] not assigned.unknown
AT5G61820	[35.2.1001] not assigned.unknown
AT5G36228	[35.2.1001] not assigned.unknown	nucleic acid binding;zinc ion binding
AT5G60000	[35.2.1001] not assigned.unknown
AT1G29060	[35.2.1001] not assigned.unknown	AtSFT12__Target SNARE coiled-coil domain protein
AT2G06555	[35.2.1001] not assigned.unknown
AT5G19400	[35.2.1001] not assigned.unknown	SMG7__Telomerase activating protein Est1
AT2G05752	[35.2.1001] not assigned.unknown
AT3G59780	[35.2.1001] not assigned.unknown	Rhodanese/Cell cycle control phosphatase superfamily protein
AT4G19490	[35.2.1001] not assigned.unknown	ATVPS54_VPS54__VPS54
AT1G29350	[35.2.1001] not assigned.unknown	Kinase-related protein of unknown function (DUF1296)
AT5G47900	[35.2.1001] not assigned.unknown	Protein of unknown function (DUF1624)
AT4G29950	[35.2.1001] not assigned.unknown	Ypt/Rab-GAP domain of gyp1p superfamily protein
AT5G35753	[35.2.1001] not assigned.unknown	Domain of unknown function (DUF3444)
AT2G26200	[35.2.1001] not assigned.unknown	AtTRM140a_TRM140a__S-adenosyl-L-methionine-dependent methyltransferases superfamily protein
AT3G49290	[35.2.1001] not assigned.unknown	ABIL2__ABL interactor-like protein 2
AT3G63050	[35.2.1001] not assigned.unknown
AT1G57613	[35.2.1001] not assigned.unknown
AT5G54440	[35.2.1001] not assigned.unknown	AtTRS130_CLUB__CLUB
AT1G19835	[35.2.1001] not assigned.unknown	TCS1__Plant protein of unknown function (DUF869)
AT2G10975	[35.2.1001] not assigned.unknown
AT5G25250	[35.2.1001] not assigned.unknown	FLOT1__SPFH/Band 7/PHB domain-containing membrane-associated protein family
AT1G44780	[35.2.1001] not assigned.unknown
AT1G26090	[35.2.1001] not assigned.unknown	P-loop containing nucleoside triphosphate hydrolases superfamily protein
AT4G25510	[35.2.1001] not assigned.unknown
AT4G39840	[35.2.1001] not assigned.unknown
AT3G61370	[35.2.1001] not assigned.unknown	Protein of unknown function (DUF3245)
AT3G62140	[35.2.1001] not assigned.unknown
AT3G32050	[35.2.1001] not assigned.unknown
AT2G17350	[35.2.1001] not assigned.unknown
AT5G41280	[35.2.1001] not assigned.unknown	Receptor-like protein kinase-related family protein
AT1G71865	[35.2.1001] not assigned.unknown
AT1G15830	[35.2.1001] not assigned.unknown
AT4G31530	[35.2.1001] not assigned.unknown	NAD(P)-binding Rossmann-fold superfamily protein
AT2G20495	[35.2.1001] not assigned.unknown
AT3G15150	[35.2.1001] not assigned.unknown	ATMMS21_HPY2_MMS21__RING/U-box superfamily protein
AT2G14530	[35.2.1001] not assigned.unknown	TBL13__TRICHOME BIREFRINGENCE-LIKE 13
AT4G10430	[35.2.1001] not assigned.unknown	TMPIT-like protein
AT3G58150	[35.2.1001] not assigned.unknown	Optic atrophy 3 protein (OPA3)
AT1G53800	[35.2.1001] not assigned.unknown
AT5G17910	[35.2.1001] not assigned.unknown
AT5G51730	[35.2.1001] not assigned.unknown	RNA-binding (RRM/RBD/RNP motifs) family protein
AT1G23570	[35.2.1001] not assigned.unknown	Domain of unknown function (DUF220)
AT1G55230	[35.2.1001] not assigned.unknown	Family of unknown function (DUF716)
AT5G06043	[35.2.1001] not assigned.unknown
AT1G25400	[35.2.1001] not assigned.unknown
AT1G78030	[35.2.1001] not assigned.unknown
AT4G35710	[35.2.1001] not assigned.unknown	Arabidopsis protein of unknown function (DUF241)
AT3G48710	[35.2.1001] not assigned.unknown	DEK domain-containing chromatin associated protein
AT1G63670	[35.2.1001] not assigned.unknown	TRM12__Protein of unknown function (DUF3741)
AT1G06190	[35.2.1001] not assigned.unknown	RHON1__Rho termination factor
AT4G11910	[35.2.1001] not assigned.unknown	NYE2_SGR2
AT2G17540	[35.2.1001] not assigned.unknown
AT1G75860	[35.2.1001] not assigned.unknown
AT3G44770	[35.2.1001] not assigned.unknown	Protein of unknown function (DUF626)
AT1G53200	[35.2.1001] not assigned.unknown
AT5G51200	[35.2.1001] not assigned.unknown	EMB3142__Protein of unknown function (DUF3414)
AT5G03670	[35.2.1001] not assigned.unknown	TRM28
AT3G21200	[35.2.1001] not assigned.unknown	GBP_GluTRBP_PGR7__proton gradient regulation 7
AT1G43760	[35.2.1001] not assigned.unknown	DNAse I-like superfamily protein
AT4G05630	[35.2.1001] not assigned.unknown
AT1G07170	[35.2.1001] not assigned.unknown	PHF5-like protein
AT1G03340	[35.2.1001] not assigned.unknown
AT3G11880	[35.2.1001] not assigned.unknown	Protein of unknown function DUF2359, transmembrane
AT2G20240	[35.2.1001] not assigned.unknown	TRM17__Protein of unknown function (DUF3741)
AT5G38690	[35.2.1001] not assigned.unknown	Zinc-finger domain of monoamine-oxidase A repressor R1 protein
AT5G14240	[35.2.1001] not assigned.unknown	Thioredoxin superfamily protein
AT1G23201	[35.2.1001] not assigned.unknown
AT4G14510	[35.2.1001] not assigned.unknown	ATCFM3B_CFM3B__CRM family member 3B
AT5G60760	[35.2.1001] not assigned.unknown	P-loop containing nucleoside triphosphate hydrolases superfamily protein
AT1G76980	[35.2.1001] not assigned.unknown
AT1G70950	[35.2.1001] not assigned.unknown	TPX2 (targeting protein for Xklp2) protein family
AT3G56040	[35.2.1001] not assigned.unknown	UGP3__UDP-glucose pyrophosphorylase 3
AT1G54920	[35.2.1001] not assigned.unknown
AT3G60360	[35.2.1001] not assigned.unknown	EDA14_UTP11__embryo sac development arrest 14
AT3G30820	[35.2.1001] not assigned.unknown	Arabidopsis retrotransposon ORF-1 protein
AT2G17780	[35.2.1001] not assigned.unknown	MCA2__PLAC8 family protein
AT5G12050	[35.2.1001] not assigned.unknown	BG1
AT2G34185	[35.2.1001] not assigned.unknown
AT1G20816	[35.2.1001] not assigned.unknown
AT5G02650	[35.2.1001] not assigned.unknown
AT4G21895	[35.2.1001] not assigned.unknown	DNA binding
AT4G18740	[35.2.1001] not assigned.unknown	Rho termination factor
AT2G46300	[35.2.1001] not assigned.unknown	Late embryogenesis abundant (LEA) hydroxyproline-rich glycoprotein family
AT5G45720	[35.2.1001] not assigned.unknown	AAA-type ATPase family protein
AT3G48380	[35.2.1001] not assigned.unknown	Peptidase C78, ubiquitin fold modifier-specific peptidase 1/ 2
AT3G50200	[35.2.1001] not assigned.unknown	Plant protein of unknown function (DUF247)
AT2G30766	[35.2.1001] not assigned.unknown	FEP1_IMA3
AT1G01770	[35.2.1001] not assigned.unknown
AT4G30500	[35.2.1001] not assigned.unknown	Protein of unknown function (DUF788)
AT5G45690	[35.2.1001] not assigned.unknown	Protein of unknown function (DUF1264)
AT4G01883	[35.2.1001] not assigned.unknown	MLBP1__Polyketide cyclase / dehydrase and lipid transport protein
AT1G33410	[35.2.1001] not assigned.unknown	ATNUP160_NUP160_SAR1__SUPPRESSOR OF AUXIN RESISTANCE1
[truncated: 1,319 more rows]

## Sheet: Table 2
Individual candidate FER-interacting protein from protoplasts
AGI Number	classification	annotation
AT5G15140	[3.5] minor CHO metabolism.others	PEG9__Galactose mutarotase-like superfamily protein
AT3G07160	[3.6] minor CHO metabolism.callose	ATGSL10_CALS9_gsl10_GSL10__glucan synthase-like 10
AT3G26560	[27.1] RNA.processing	ATP-dependent RNA helicase, putative
AT1G23860	[27.1.1] RNA.processing.splicing	At-RSZ21_RSZ21_RSZP21_SRZ-21_SRZ21__RS-containing zinc finger protein 21
AT2G43190	[27.1.19] RNA.processing.ribonucleases	POP4__ribonuclease P family protein
AT3G22320	[27.2] RNA.transcription	ATRPABC24.3_NRPB5_NRPD5_RPB5A__Eukaryotic rpb5 RNA polymerase subunit family protein
AT3G04740	[27.3] RNA.regulation of transcription	ATMED14_MED14_SWP__RNA polymerase II transcription mediators
AT5G49300	[27.3.9] RNA.regulation of transcription.C2C2(Zn) GATA transcription factor family	GATA16__GATA transcription factor 16
AT5G58850	[27.3.25] RNA.regulation of transcription.MYB domain transcription factor family	ATMYB119_MYB119__myb domain protein 119
AT3G47600	[27.3.25] RNA.regulation of transcription.MYB domain transcription factor family	ATMYB94_ATMYBCP70_MYB94__myb domain protein 94
AT1G18570	[27.3.25] RNA.regulation of transcription.MYB domain transcription factor family	AtMYB51_BW51A_BW51B_HIG1_MYB51__myb domain protein 51
AT1G16070	[27.3.31] RNA.regulation of transcription.TUB transcription factor family	AtTLP8_TLP8__tubby like protein 8
AT5G27880	[27.3.11] RNA.regulation of transcription.C2H2 zinc finger family	C2H2 and C2HC zinc fingers superfamily protein
AT3G49930	[27.3.11] RNA.regulation of transcription.C2H2 zinc finger family	C2H2 and C2HC zinc fingers superfamily protein
AT5G20220	[27.3.11] RNA.regulation of transcription.C2H2 zinc finger family	zinc knuckle (CCHC-type) family protein
AT5G40340	[27.3.68] RNA.regulation of transcription.PWWP domain protein	PDP3__Tudor/PWWP/MBT superfamily protein
AT2G01060	[27.3.20] RNA.regulation of transcription.G2-like transcription factor family, GARP	myb-like HTH transcriptional regulator family protein
AT4G28811	[27.3.6] RNA.regulation of transcription.bHLH,Basic Helix-Loop-Helix family	basic helix-loop-helix (bHLH) DNA-binding superfamily protein
AT5G53040	[27.3.60] RNA.regulation of transcription.NIN-like bZIP-related family	GRD_RKD4__RWP-RK domain-containing protein
AT2G17870	[27.3.99] RNA.regulation of transcription.unclassified	ATCSP3_CSP3__cold shock domain protein 3
AT1G47490	[27.3.99] RNA.regulation of transcription.unclassified	ATRBP47C_RBP47C__RNA-binding protein 47C
AT2G40990	[27.3.99] RNA.regulation of transcription.unclassified	DHHC-type zinc finger family protein
AT1G67340	[27.3.99] RNA.regulation of transcription.unclassified	HCP-like superfamily protein with MYND-type zinc finger
AT3G61260	[27.3.67] RNA.regulation of transcription.putative transcription regulator	REM1.2__Remorin family protein
AT5G25520	[27.3.67] RNA.regulation of transcription.putative transcription regulator	SPOC domain / Transcription elongation factor S-II protein
AT3G49410	[27.3.67] RNA.regulation of transcription.putative transcription regulator	Transcription factor IIIC, subunit 5
AT1G49120	[27.3.3] RNA.regulation of transcription.AP2/EREBP, APETALA2/Ethylene-responsive element binding protein family	CRF9__Integrase-type DNA-binding superfamily protein
AT4G35785	[27.4] RNA.RNA binding	RNA-binding (RRM/RBD/RNP motifs) family protein
AT3G13224	[27.4] RNA.RNA binding	RBGD3__RNA-binding (RRM/RBD/RNP motifs) family protein
AT5G02530	[27.4] RNA.RNA binding	ALY2__RNA-binding (RRM/RBD/RNP motifs) family protein
AT2G21660	[27.4] RNA.RNA binding	ATGRP7_CCR2_GR-RBP7_GRP7_RBGA3_SRBP1__cold, circadian rhythm, and rna binding 2
AT2G22100	[27.4] RNA.RNA binding	RNA-binding (RRM/RBD/RNP motifs) family protein
AT2G16940	[27.4] RNA.RNA binding	CC1__Splicing factor, CC1-like
AT4G36960	[27.4] RNA.RNA binding	RNA-binding (RRM/RBD/RNP motifs) family protein
AT2G17420	[21.1] redox.thioredoxin	ATNTRA_NTR2_NTRA__NADPH-dependent thioredoxin reductase A
AT3G28850	[21.4] redox.glutaredoxins	Glutaredoxin family protein
AT3G10560	[26.10] misc.cytochrome P450	CYP77A7_UNE9__Cytochrome P450 superfamily protein
AT3G44970	[26.10] misc.cytochrome P450	Cytochrome P450 superfamily protein
AT5G25180	[26.10] misc.cytochrome P450	CYP71B14__cytochrome P450, family 71, subfamily B, polypeptide 14
AT3G14640	[26.10] misc.cytochrome P450	CYP72A10__cytochrome P450, family 72, subfamily A, polypeptide 10
AT5G06905	[26.10] misc.cytochrome P450	CYP712A2__cytochrome P450, family 712, subfamily A, polypeptide 2
AT2G34060	[26.12] misc.peroxidases	Peroxidase superfamily protein
AT3G21380	[26.16] misc.myrosinases-lectin-jacalin	Mannose-binding lectin superfamily protein
AT1G52110	[26.16] misc.myrosinases-lectin-jacalin	Mannose-binding lectin superfamily protein
AT5G01090	[26.16] misc.myrosinases-lectin-jacalin	Concanavalin A-like lectin family protein
AT2G44660	[26.2] misc.UDP glucosyl and glucoronyl transferases	ALG6, ALG8 glycosyltransferase family
AT2G15480	[26.2] misc.UDP glucosyl and glucoronyl transferases	UGT73B5__UDP-glucosyl transferase 73B5
AT5G63810	[26.3.2] misc.gluco-, galacto- and mannosidases.beta-galactosidase	AtBGAL10_BGAL10__beta-galactosidase 10
AT1G16610	[26.3] misc.gluco-, galacto- and mannosidases	AtSR45_RNPS1_SR45__arginine/serine-rich 45
AT2G26600	[26.4.1] misc.beta 1,3 glucan hydrolases.glucan endo-1,3-beta-glucosidase	Glycosyl hydrolase superfamily protein
AT4G16690	[26.8] misc.nitrilases, *nitrile lyases, berberine bridge enzymes, reticuline oxidases, troponine reductases	ATMES16_MES16__methyl esterase 16
AT5G44360	[26.8] misc.nitrilases, *nitrile lyases, berberine bridge enzymes, reticuline oxidases, troponine reductases	AtBBE23__FAD-binding Berberine family protein
AT4G02520	[26.9] misc.glutathione S transferases	ATGSTF2_ATPM24_ATPM24.1_GST2_GSTF2__glutathione S-transferase PHI 2
AT1G67990	[16.2.1.6] secondary metabolism.phenylpropanoids.lignin biosynthesis.CCoAOMT	ATTSM1_TSM1__S-adenosyl-L-methionine-dependent methyltransferases superfamily protein
AT1G18570	[16.5.1.2.3] secondary metabolism.sulfur-containing.glucosinolates.regulation.indole	AtMYB51_BW51A_BW51B_HIG1_MYB51__myb domain protein 51
AT5G24300	[2.1.2.2] major CHO metabolism.synthesis.starch.starch synthase	ATSS1_SS1__Glycogen/starch synthases, ADP-glucose type
AT3G20040	[2.2.1.4] major CHO metabolism.degradation.sucrose.hexokinase	ATHXK4_HKL2__Hexokinase
AT1G18870	[18.5.2.1] Co-factor and vitamine metabolism.folate & vitamine K.vitamine K.isochorismate synthase	ATICS2_ICS2__isochorismate synthase 2
AT5G63570	[19.3] tetrapyrrole synthesis.GSA	GSA1__glutamate-1-semialdehyde-2,1-aminomutase
AT2G28760	[10.1.5] cell wall.precursor synthesis.UXS	UXS6__UDP-XYL synthase 6
AT3G10740	[10.6.2] cell wall.degradation.mannan-xylose-arabinose-fucose	ARAF_ARAF1_ASD1_ATASD1__alpha-L-arabinofuranosidase 1
AT3G57510	[10.6.3] cell wall.degradation.pectate lyases and polygalacturonases	ADPG1__Pectin lyase-like superfamily protein
AT1G30350	[10.6.3] cell wall.degradation.pectate lyases and polygalacturonases	Pectin lyase-like superfamily protein
AT1G32450	[34.13] transport.peptides and oligopeptides	AtNPF7.3_NPF7.3_NRT1.5__nitrate transporter 1.5
AT1G04690	[34.15] transport.potassium	KAB1_KV-BETA1__potassium channel beta subunit 1
AT1G30400	[34.16] transport.ABC transporters and multidrug resistance systems	ABCC1_ATABCC1_ATMRP1_EST1_MRP1__multidrug resistance-associated protein 1
AT2G37360	[34.16] transport.ABC transporters and multidrug resistance systems	ABCG2__ABC-2 type transporter family protein
AT5G65000	[34.2] transport.sugars	ROCK1_TEX2__Nucleotide-sugar transporter family protein
AT3G61300	[13.1.6.5.3] amino acid metabolism.synthesis.aromatic aa.tryptophan.phosphoribosyanthranilate isomerase	MCTP8__C2 calcium/lipid-binding plant phosphoribosyltransferase family protein
AT5G17920	[13.1.3.4.1003] amino acid metabolism.synthesis.aspartate family.methionine	ATCIMS_ATMETS_ATMS1_METS1__Cobalamin-independent synthase family protein
AT2G39800	[13.1.2.2.1] amino acid metabolism.synthesis.glutamate family.proline.delta 1-pyrroline-5-carboxylate synthetase	ATP5CS_P5CS1__delta1-pyrroline-5-carboxylate synthase 1
AT1G75330	[13.1.2.3.21] amino acid metabolism.synthesis.glutamate family.arginine.ornithine carbamoyltransferase	OTC__ornithine carbamoyltransferase
AT3G01120	[13.1.3.4.1] amino acid metabolism.synthesis.aspartate family.methionine.cystathionine gamma-synthase	AtCGS1_AtCYS1_CGS_CGS1_MTO1__Pyridoxal phosphate (PLP)-dependent transferases superfamily protein
AT5G09300	[13.2.4.1] amino acid metabolism.degradation.branched chain group.shared	E1A2__Thiamin diphosphate-binding fold (THDP-binding) superfamily protein
AT4G28710	[31.1] cell.organisation	ATXIH_XIH__Myosin family protein with Dil domain
AT5G20470	[31.1] cell.organisation	HDK__myosin, putative
AT1G04780	[31.1] cell.organisation	Ankyrin repeat family protein
AT1G05320	[31.1] cell.organisation	PICL
AT3G60740	[31.1] cell.organisation	CHO_EMB133_TFC D_TTN1__ARM repeat superfamily protein
AT1G08730	[31.1] cell.organisation	ATXIC_XIC__Myosin family protein with Dil domain
AT5G15920	[31.2] cell.division	AtSMC5_EMB2782_SMC5__structural maintenance of chromosomes 5
AT5G07290	[31.2] cell.division	AML4_ML4__MEI2-like 4
AT4G28980	[31.3] cell.cycle	CAK1AT_CDKF;1__CDK-activating kinase 1AT
AT1G79830	[31.4] cell.vesicle transport	GC5__golgin candidate 5
AT5G14590	[8.1.4] TCA / org transformation.TCA.IDH	Isocitrate/isopropylmalate dehydrogenase family protein
AT1G04410	[8.2.9] TCA / org transformation.other organic acid transformatons.cyt MDH	c-NAD-MDH1__Lactate/malate dehydrogenase family protein
AT3G16640	[33.99] development.unspecified	AtTCTP1_TCTP1__translationally controlled tumor protein
AT3G46613	[33.99] development.unspecified	DVL15_RTFL4__ROTUNDIFOLIA like 4
AT5G48850	[33.99] development.unspecified	ATSDI1_SDI1__Tetratricopeptide repeat (TPR)-like superfamily protein
AT5G63770	[11.3.5] lipid metabolism.Phospholipid synthesis.diacylglycerol kinase	ATDGK2_DGK2__diacylglycerol kinase 2
AT5G40610	[11.5.2] lipid metabolism.glyceral metabolism.Glycerol-3-phosphate dehydrogenase (NAD+)	GPDHp__NAD-dependent glycerol-3-phosphate dehydrogenase family protein
AT1G03030	[23.3.2.2] nucleotide metabolism.salvage.nucleoside kinases.uridine kinase	P-loop containing nucleoside triphosphate hydrolases superfamily protein
AT4G09320	[23.4.10] nucleotide metabolism.phosphotransfer and pyrophosphatases.nucleoside diphosphate kinase	ATNDK1_NDK1_NDPK1__Nucleoside diphosphate kinase family protein
AT2G01830	[17.4.2] hormone metabolism.cytokinin.signal transduction	AHK4_ATCRE1_CRE1_WOL_WOL1__CHASE domain containing histidine kinase protein
AT1G19180	[17.7.2] hormone metabolism.jasmonate.signal transduction	AtJAZ1_JAZ1_TIFY10A__jasmonate-zim-domain protein 1
AT2G06050	[17.7.1.5] hormone metabolism.jasmonate.synthesis-degradation.12-Oxo-PDA-reductase	AtOPR3_DDE1_OPR3__oxophytodienoate-reductase 3
AT1G67560	[17.7.1.2] hormone metabolism.jasmonate.synthesis-degradation.lipoxygenase	ATLOX6_LOX6__PLAT/LH2 domain-containing lipoxygenase family protein
AT5G59690	[28.1.3.2.4] DNA.synthesis/chromatin structure.histone.core.H4	Histone superfamily protein
AT4G13570	[28.1.3.2.1] DNA.synthesis/chromatin structure.histone.core.H2A	HTA4__histone H2A 4
AT5G41880	[28.1] DNA.synthesis/chromatin structure	POLA3_POLA4__DNA primases;DNA primases
AT2G01440	[28.99] DNA.unspecified	RECG_RECG1__DEAD/DEAH box RNA helicase family protein
AT1G42540	[30.1] signalling.in sugar and nutrient physiology	ATGLR3.3_GLR3.3__glutamate receptor 3.3
AT5G10250	[30.11] signalling.light	DOT3__Phototropic-responsive NPH3 family protein
AT3G44820	[30.11] signalling.light	Phototropic-responsive NPH3 family protein
AT1G66930	[30.2.20] signalling.receptor kinases.wheat LRK10 like	LRK10L2__Protein kinase superfamily protein
AT5G38260	[30.2.20] signalling.receptor kinases.wheat LRK10 like	Protein kinase superfamily protein
AT2G39360	[30.2.16] signalling.receptor kinases.Catharanthus roseus-like RLK1	CVY1__Protein kinase superfamily protein
AT5G01890	[30.2.7] signalling.receptor kinases.leucine rich repeat VII	PXC2__Leucine-rich receptor-like protein kinase family protein
AT5G49660	[30.2.11] signalling.receptor kinases.leucine rich repeat XI	CEPR1_XIP1__Leucine-rich repeat transmembrane protein kinase family protein
AT1G18890	[30.3] signalling.calcium	ATCDPK1_AtCPK10_CDPK1_CPK10__calcium-dependent protein kinase 1
AT5G46070	[30.5] signalling.G-proteins	GBPL3__Guanylate-binding family protein
AT1G60860	[30.5] signalling.G-proteins	AGD2_VAL2__ARF-GAP domain 2
AT5G12080	[30.99] signalling.unspecified	ATMSL10_MscS-LIKE 10_MSL10__mechanosensitive channel of small conductance-like 10
AT1G13440	[4.1.8] glycolysis.cytosolic branch.glyceraldehyde 3-phosphate dehydrogenase (GAP-DH)	GAPC-2_GAPC2__glyceraldehyde-3-phosphate dehydrogenase C2
AT1G12000	[4.1.5] glycolysis.cytosolic branch.pyrophosphate-fructose-6-P phosphotransferase	Phosphofructokinase family protein
AT1G19180	[20.1.3] stress.biotic.signalling	AtJAZ1_JAZ1_TIFY10A__jasmonate-zim-domain protein 1
AT4G16990	[20.1.7] stress.biotic.PR-proteins	RLM3_TN16__disease resistance protein (TIR-NBS class), putative
AT1G58848	[20.1.1001] stress.biotic	Disease resistance protein (CC-NBS-LRR class) family
AT1G74200	[20.1.1001] stress.biotic	AtRLP16_RLP16__receptor like protein 16
AT4G36020	[20.2.2] stress.abiotic.cold	AtCSP1_CSDP1_CSP1__cold shock domain protein 1
AT4G21320	[20.2.1] stress.abiotic.heat	HSA32__Aldolase-type TIM barrel family protein
AT4G09350	[20.2.1] stress.abiotic.heat	CRRJ_DJC75_NdhT__Chaperone DnaJ-domain superfamily protein
AT3G53180	[12.2.2] N-metabolism.ammonia metabolism.glutamine synthetase	NodGS__glutamate-ammonia ligases;catalytics;glutamate-ammonia ligases
AT5G53460	[12.2.1.2] N-metabolism.ammonia metabolism.glutamate synthase.NADH dependent	GLT1__NADH-dependent glutamate synthase 1
AT3G55400	[29.1.10] protein.aa activation.methionine-tRNA ligase	OVA1__methionyl-tRNA synthetase / methionine--tRNA ligase / MetRS (cpMetRS)
AT3G04600	[29.1] protein.aa activation	Nucleotidylyl transferase superfamily protein
AT5G54910	[29.2.2.3.5] protein.synthesis.ribosome biogenesis.Pre-rRNA processing and modifications.DExD-box helicases	DEA(D/H)-box RNA helicase family protein
AT2G34970	[29.2.3] protein.synthesis.initiation	Trimeric LpxA-like enzyme
AT4G11420	[29.2.3] protein.synthesis.initiation	ATEIF3A-1_ATTIF3A1_EIF3A_EIF3A-1_TIF3A1__eukaryotic translation initiation factor 3A
AT1G74970	[29.2.1.1.1.1.9] protein.synthesis.ribosomal protein.prokaryotic.chloroplast.30S subunit.S9	PRPS9_RPS9_SOT8_TWN3__ribosomal protein S9
AT3G09680	[29.2.1.2.1.23] protein.synthesis.ribosomal protein.eukaryotic.40S subunit.S23	Ribosomal protein S12/S23 family protein
AT3G03920	[29.2.2.3.1] protein.synthesis.ribosome biogenesis.Pre-rRNA processing and modifications.snoRNPs	H/ACA ribonucleoprotein complex, subunit Gar1/Naf1 protein
AT3G05060	[29.2.2.3.1] protein.synthesis.ribosome biogenesis.Pre-rRNA processing and modifications.snoRNPs	NOP56-like pre RNA processing ribonucleoprotein
AT4G16720	[29.2.1.2.2.15] protein.synthesis.ribosomal protein.eukaryotic.60S subunit.L15	Ribosomal protein L23/L15e family protein
AT1G27400	[29.2.1.2.2.17] protein.synthesis.ribosomal protein.eukaryotic.60S subunit.L17	Ribosomal protein L22p/L17e family protein
AT1G09270	[29.3.1] protein.targeting.nucleus	IMPA-4__importin alpha isoform 4
AT2G46520	[29.3.1] protein.targeting.nucleus	XPO2__cellular apoptosis susceptibility protein, putative / importin-alpha re-exporter, putative
AT5G02290	[29.4.1.57] protein.postranslational modification.kinase.receptor like cytoplasmatic kinase VII	NAK_PBL11__Protein kinase superfamily protein
AT1G64300	[29.4] protein.postranslational modification	AtMLKL1__Protein kinase family protein
AT4G18700	[29.4] protein.postranslational modification	ATWL4_CIPK12_PKS8_SnRK3.9_WL4__CBL-interacting protein kinase 12
AT3G16550	[29.5.5] protein.degradation.serine protease	DEG12_DEGP12__DEGP protease 12
AT5G26860	[29.5.5] protein.degradation.serine protease	LON1_LON_ARA_ARA__lon protease 1
AT4G26580	[29.5.11.4.2] protein.degradation.ubiquitin.E3.RING	RING/U-box superfamily protein
AT3G12920	[29.5.11.4.2] protein.degradation.ubiquitin.E3.RING	BRG3__SBP (S-ribonuclease binding protein) family protein
AT4G03510	[29.5.11.4.2] protein.degradation.ubiquitin.E3.RING	ATRMA1_RMA1__RING membrane-anchor 1
AT1G55860	[29.5.11.4.1] protein.degradation.ubiquitin.E3.HECT	UPL1__ubiquitin-protein ligase 1
AT5G03620	[29.5.1] protein.degradation.subtilases	Subtilisin-like serine endopeptidase family protein
AT3G52680	[29.5.11.4.3.2] protein.degradation.ubiquitin.E3.SCF.FBOX	F-box/RNI-like/FBD-like domains-containing protein
AT4G39756	[29.5.11.4.3.2] protein.degradation.ubiquitin.E3.SCF.FBOX	Galactose oxidase/kelch repeat superfamily protein
AT3G06570	[29.5.11.4.3.2] protein.degradation.ubiquitin.E3.SCF.FBOX	Galactose oxidase/kelch repeat superfamily protein
AT3G14710	[29.5.11.4.3.2] protein.degradation.ubiquitin.E3.SCF.FBOX	RNI-like superfamily protein
AT1G10890	[29.5.11.4.3.2] protein.degradation.ubiquitin.E3.SCF.FBOX
AT1G65120	[29.5.11] protein.degradation.ubiquitin	Ubiquitin carboxyl-terminal hydrolase-related protein
AT2G47110	[29.5.11] protein.degradation.ubiquitin	RPS27aB_UBI6_UBQ6__ubiquitin 6
AT3G57680	[29.5] protein.degradation	CtpB__Peptidase S41 family protein
AT3G05350	[29.5] protein.degradation	Metallopeptidase M24 family protein
AT1G73655	[29.6] protein.folding	FKBP-like peptidyl-prolyl cis-trans isomerase family protein
AT3G48820	[29.7] protein.glycosylation	SIA2__Glycosyltransferase family 29 (sialyltransferase) family protein
AT1G04660	[35.1.40] not assigned.no ontology.glycine rich proteins	glycine-rich protein
AT2G45540	[35.1.1023] not assigned.no ontology	BCHC2__WD-40 repeat family protein / beige-related
AT5G27238	[35.1.1023] not assigned.no ontology	Plant self-incompatibility protein S1 family
AT3G09850	[35.1.1023] not assigned.no ontology	D111/G-patch domain-containing protein
AT1G70180	[35.1.1023] not assigned.no ontology	Sterile alpha motif (SAM) domain-containing protein
AT1G78230	[35.1.1023] not assigned.no ontology	Outer arm dynein light chain 1 protein
AT1G44910	[35.1.1023] not assigned.no ontology	ATPRP40A_PRP40A__pre-mRNA-processing protein 40A
AT1G07350	[35.1.1023] not assigned.no ontology	SR45a__RNA-binding (RRM/RBD/RNP motifs) family protein
AT5G16020	[35.1.1023] not assigned.no ontology	GEX3__gamete-expressed 3
AT1G58230	[35.1.1023] not assigned.no ontology	BCHB__binding
AT2G32870	[35.1.1023] not assigned.no ontology	TRAF-like family protein
AT4G08310	[35.1.1023] not assigned.no ontology
AT1G52870	[35.1.1023] not assigned.no ontology	Peroxisomal membrane 22 kDa (Mpv17/PMP22) family protein
AT3G12030	[35.1.1023] not assigned.no ontology	Protein of unknown function DUF106, transmembrane
AT3G53550	[35.1.1023] not assigned.no ontology	FBD-like domain family protein
AT2G17670	[35.1.5] not assigned.no ontology.pentatricopeptide (PPR) repeat-containing protein	Tetratricopeptide repeat (TPR)-like superfamily protein
AT2G32230	[35.1.5] not assigned.no ontology.pentatricopeptide (PPR) repeat-containing protein	PRORP1__proteinaceous RNase P 1
AT1G19520	[35.1.5] not assigned.no ontology.pentatricopeptide (PPR) repeat-containing protein	NFD5_RPPR2__pentatricopeptide (PPR) repeat-containing protein
AT5G27270	[35.1.5] not assigned.no ontology.pentatricopeptide (PPR) repeat-containing protein	EMB976_PDM4__Tetratricopeptide repeat (TPR)-like superfamily protein
AT4G20090	[35.1.5] not assigned.no ontology.pentatricopeptide (PPR) repeat-containing protein	EMB1025__Pentatricopeptide repeat (PPR) superfamily protein
AT4G28010	[35.1.5] not assigned.no ontology.pentatricopeptide (PPR) repeat-containing protein	RPF5__Tetratricopeptide repeat (TPR)-like superfamily protein
AT1G03560	[35.1.5] not assigned.no ontology.pentatricopeptide (PPR) repeat-containing protein	Pentatricopeptide repeat (PPR-like) superfamily protein
AT1G11900	[35.1.5] not assigned.no ontology.pentatricopeptide (PPR) repeat-containing protein	Tetratricopeptide repeat (TPR)-like superfamily protein
AT1G32415	[35.1.5] not assigned.no ontology.pentatricopeptide (PPR) repeat-containing protein	CWM2_RRD2__pentatricopeptide (PPR) repeat-containing protein
AT2G43160	[35.1.21] not assigned.no ontology.epsin N-terminal homology (ENTH) domain-containing protein	EPS2__ENTH/VHS family protein
AT1G55380	[35.1.26] not assigned.no ontology.DC1 domain containing protein	Cysteine/Histidine-rich C1 domain family protein
AT4G03740	[35.2.1001] not assigned.unknown
AT4G20190	[35.2.1001] not assigned.unknown
AT1G78150	[35.2.1001] not assigned.unknown
AT4G29790	[35.2.1001] not assigned.unknown	SCS2B
AT5G45460	[35.2.1001] not assigned.unknown
AT3G28430	[35.2.1001] not assigned.unknown	GFS9_TT9
AT2G13550	[35.2.1001] not assigned.unknown
AT1G13470	[35.2.1001] not assigned.unknown	Protein of unknown function (DUF1262)
AT4G35910	[35.2.1001] not assigned.unknown	CTU2__Adenine nucleotide alpha hydrolases-like superfamily protein
AT2G36355	[35.2.1001] not assigned.unknown	Family of unknown function (DUF662)
AT4G03090	[35.2.1001] not assigned.unknown	AtNDX_NDX__sequence-specific DNA binding;sequence-specific DNA binding transcription factors
AT1G05370	[35.2.1001] not assigned.unknown	Sec14p-like phosphatidylinositol transfer family protein
AT5G35760	[35.2.1001] not assigned.unknown	Beta-galactosidase related protein
AT1G59690	[35.2.1001] not assigned.unknown	F-box associated ubiquitination effector family protein
AT2G12905	[35.2.1001] not assigned.unknown
AT1G13990	[35.2.1001] not assigned.unknown
AT2G44195	[35.2.1001] not assigned.unknown	CBF1-interacting co-repressor CIR, N-terminal;Pre-mRNA splicing factor
AT5G53860	[35.2.1001] not assigned.unknown	ANU7_EMB2737_EMB64__embryo defective 2737
AT1G77620	[35.2.1001] not assigned.unknown	P-loop containing nucleoside triphosphate hydrolases superfamily protein
AT3G57100	[35.2.1001] not assigned.unknown	Protein of unknown function (DUF677)
AT3G61380	[35.2.1001] not assigned.unknown	TRM14__Phosphatidylinositol N-acetyglucosaminlytransferase subunit P-related
AT5G53030	[35.2.1001] not assigned.unknown
AT2G25730	[35.2.1001] not assigned.unknown
AT5G01710	[35.2.1001] not assigned.unknown	methyltransferases
AT2G20820	[35.2.1001] not assigned.unknown
AT3G55350	[35.2.1001] not assigned.unknown	HARB1_HHP1__PIF / Ping-Pong family of plant transposases
AT3G29185	[35.2.1001] not assigned.unknown	BFA1__Domain of unknown function (DUF3598)
AT3G19610	[35.2.1001] not assigned.unknown	CORD6__Plant protein of unknown function (DUF936)
AT2G28150	[35.2.1001] not assigned.unknown	SOK3__Domain of unknown function (DUF966)
AT5G58200	[35.2.1001] not assigned.unknown	Calcineurin-like metallo-phosphoesterase superfamily protein
AT5G66600	[35.2.1001] not assigned.unknown	Protein of unknown function, DUF547
AT3G50120	[35.2.1001] not assigned.unknown	Plant protein of unknown function (DUF247)
AT3G59180	[35.2.1001] not assigned.unknown	Protein with RNI-like/FBD-like domains
AT3G62900	[35.2.1001] not assigned.unknown	CW-type Zinc Finger
AT4G03280	[1.1.3] PS.lightreaction.cytochrome b6/f	PETC_PGR1__photosynthetic electron transfer C
AT5G64040	[1.1.2.2] PS.lightreaction.photosystem I.PSI polypeptide subunits	PSAN__photosystem I reaction center subunit PSI-N, chloroplast, putative / PSI-N, putative (PSAN)
AT1G10960	[1.1.5.2] PS.lightreaction.other electron carrier (ox/red).ferredoxin	ATFD1_FD1__ferredoxin 1
AT1G14030	[1.3.13] PS.calvin cycle.rubisco interacting
AT3G19430	[33.2] development.late embryogenesis abundant	late embryogenesis abundant protein-related / LEA protein-related
AT1G02010	[33.99] development.unspecified	SEC1A__secretory 1A
AT5G20240	[33.99] development.unspecified	PI__K-box region and MADS-box transcription factor family protein
AT3G10490	[33.99] development.unspecified	ANAC051_ANAC052_NAC052_SGS1__NAC domain containing protein 52
AT3G59550	[33.99] development.unspecified	ATRAD21.2_ATSYN3_SYN3__Rad21/Rec8-like family protein
AT5G14490	[33.99] development.unspecified	anac085_NAC085__NAC domain containing protein 85
AT5G66240	[33.99] development.unspecified	S2Lb_ULCS1__Transducin/WD40 repeat-like superfamily protein
AT5G15840	[33.99] development.unspecified	BBX1_CO_FG__B-box type zinc finger protein with CCT domain
AT1G45474	[1.1.2.1] PS.lightreaction.photosystem I.LHC-I	Lhca5__photosystem I light harvesting complex gene 5
AT3G08940	[1.1.1.1] PS.lightreaction.photosystem II.LHC-II	LHCB4.2__light harvesting complex photosystem II
AT1G67090	[1.3.2] PS.calvin cycle.rubisco small subunit	RBCS1A__ribulose bisphosphate carboxylase small chain 1A
AT1G80070	[27.1.1] RNA.processing.splicing	EMB14_EMB177_EMB33_PRP8_SUS2__Pre-mRNA-processing-splicing factor
AT3G23325	[27.1.1] RNA.processing.splicing	SF3B5A__Splicing factor 3B subunit 5/RDS3 complex subunit 10
AT1G17760	[27.1.3.8] RNA.processing.3' end processing.CstF77	ATCSTF77_CSTF77__Tetratricopeptide repeat (TPR)-like superfamily protein
AT4G19210	[27.2] RNA.transcription	ABCE2_ATRLI2_RLI2__RNAse l inhibitor protein 2
AT1G20220	[27.3.67] RNA.regulation of transcription.putative transcription regulator	ALBA2_Atalba2__Alba DNA/RNA-binding protein
AT5G27610	[27.3.67] RNA.regulation of transcription.putative transcription regulator	ALY1_ATALY1__DIRP ;Myb-like DNA-binding domain
AT2G46970	[27.3.6] RNA.regulation of transcription.bHLH,Basic Helix-Loop-Helix family	PIL1__phytochrome interacting factor 3-like 1
AT4G33880	[27.3.6] RNA.regulation of transcription.bHLH,Basic Helix-Loop-Helix family	RSL2__ROOT HAIR DEFECTIVE 6-LIKE 2
AT1G79430	[27.3.20] RNA.regulation of transcription.G2-like transcription factor family, GARP	APL_WDY__Homeodomain-like superfamily protein
AT2G17410	[27.3.38] RNA.regulation of transcription.AT-rich interaction domain containing transcription factor family	ARID2__ARID/BRIGHT DNA-binding domain-containing protein
AT3G53200	[27.3.25] RNA.regulation of transcription.MYB domain transcription factor family	AtMYB27_MYB27__myb domain protein 27
AT5G56200	[27.3.11] RNA.regulation of transcription.C2H2 zinc finger family	C2H2 type zinc finger transcription factor family
AT5G65910	[27.3.65] RNA.regulation of transcription.Polycomb Group (PcG)	BSD domain-containing protein
AT2G22840	[27.3.50] RNA.regulation of transcription.General Transcription	AtGRF1_GRF1__growth-regulating factor 1
AT2G24700	[27.3.41] RNA.regulation of transcription.B3 transcription factor family	REM32__Transcriptional factor B3 family protein
AT3G10800	[27.3.35] RNA.regulation of transcription.bZIP transcription factor family	BZIP28__Basic-leucine zipper (bZIP) transcription factor family protein
AT3G21175	[27.3.9] RNA.regulation of transcription.C2C2(Zn) GATA transcription factor family	GATA24_TIFY2B_ZML1_ZML1__ZIM-like 1
AT3G01210	[27.4] RNA.RNA binding	BPL6__RNA-binding (RRM/RBD/RNP motifs) family protein
AT4G15440	[26.10] misc.cytochrome P450	CYP74B2_HPL1__hydroperoxide lyase 1
AT4G38270	[26.2] misc.UDP glucosyl and glucoronyl transferases	GAUT3__galacturonosyltransferase 3
AT4G23000	[26.27] misc.calcineurin-like phosphoesterase family protein	Calcineurin-like metallo-phosphoesterase superfamily protein
AT2G23540	[26.28] misc.GDSL-motif lipase	GDSL-like Lipase/Acylhydrolase superfamily protein
AT1G65840	[26.7] misc.oxidases - copper, flavone etc	ATPAO4_PAO4__polyamine oxidase 4
AT1G20270	[26.7] misc.oxidases - copper, flavone etc	2-oxoglutarate (2OG) and Fe(II)-dependent oxygenase superfamily protein
AT1G48700	[26.7] misc.oxidases - copper, flavone etc	CP5__2-oxoglutarate (2OG) and Fe(II)-dependent oxygenase superfamily protein
AT4G20830	[26.8] misc.nitrilases, *nitrile lyases, berberine bridge enzymes, reticuline oxidases, troponine reductases	AtBBE19_AtBBE20_OGOX1__FAD-binding Berberine family protein
AT1G55880	[13.1.5.3.1] amino acid metabolism.synthesis.serine-glycine-cysteine group.cysteine.OASTL	Pyridoxal-5'-phosphate-dependent enzyme family protein
AT5G55810	[18.1008] Co-factor and vitamine metabolism	AtNMNAT_NMNAT__nicotinate/nicotinamide mononucleotide adenyltransferase
AT1G07890	[21.2.1] redox.ascorbate and glutathione.ascorbate	APX1_ATAPX01_ATAPX1_CS1_MEE6__ascorbate peroxidase 1
AT3G46520	[31.1] cell.organisation	ACT12__actin-12
AT1G49240	[31.1] cell.organisation	ACT8_FIZ1__actin 8
AT3G33520	[31.1] cell.organisation	ARP6_ATARP6_ESD1_SUF3__actin-related protein 6
AT3G50240	[31.1] cell.organisation	KICP-02__ATP binding microtubule motor family protein
AT2G38440	[31.1] cell.organisation	ATSCAR2_DIS3_ITB1_SCAR2_WAVE4__SCAR homolog 2
AT1G02010	[31.2] cell.division	SEC1A__secretory 1A
AT5G35520	[31.3] cell.cycle	ATMIS12_MIS12_MIS12__minichromosome instability 12 (mis12)-like
AT3G52160	[11.1.10] lipid metabolism.FA synthesis and FA elongation.beta ketoacyl CoA synthase	KCS15__3-ketoacyl-CoA synthase 15
AT4G04870	[11.3] lipid metabolism.Phospholipid synthesis	CLS__cardiolipin synthase
AT3G48610	[11.9.3.5] lipid metabolism.lipid degradation.lysophospholipases.phosphoinositide phospholipase C	NPC6__non-specific phospholipase C6
AT3G14460	[20.1.7] stress.biotic.PR-proteins	LRRAC1__LRR and NB-ARC domains-containing disease resistance protein
AT1G31540	[20.1.7] stress.biotic.PR-proteins	Disease resistance protein (TIR-NBS-LRR class) family
AT5G47260	[20.1.1001] stress.biotic	ATP binding;GTP binding;nucleotide binding;nucleoside-triphosphatases
AT2G25560	[20.2.1] stress.abiotic.heat	DNAJ heat shock N-terminal domain-containing protein
AT4G02900	[20.2.3] stress.abiotic.drought/salt	OSCA1.7__ERD (early-responsive to dehydration stress) family protein
AT5G53370	[10.8.1] cell wall.pectin*esterases.PME	ATPMEPCRF_PMEI-PME61_PMEPCRF__pectin methylesterase PCR fragment F
AT5G35840	[30.11] signalling.light	PHYC__phytochrome C
AT2G16250	[30.2.14] signalling.receptor kinases.leucine rich repeat XIV	Leucine-rich repeat protein kinase family protein
AT1G70130	[30.2.99] signalling.receptor kinases.misc	LecRK-V.2__Concanavalin A-like lectin protein kinase family protein
AT2G19240	[30.5] signalling.G-proteins	Ypt/Rab-GAP domain of gyp1p superfamily protein
AT2G38840	[30.5] signalling.G-proteins	GBPL2__Guanylate-binding family protein
AT5G54650	[35.1.20] not assigned.no ontology.formin homology 2 domain-containing protein	ATFH5_Fh5__formin homology5
AT5G56310	[35.1.5] not assigned.no ontology.pentatricopeptide (PPR) repeat-containing protein	Pentatricopeptide repeat (PPR) superfamily protein
AT1G02060	[35.1.5] not assigned.no ontology.pentatricopeptide (PPR) repeat-containing protein	Tetratricopeptide repeat (TPR)-like superfamily protein
AT3G22690	[35.1.5] not assigned.no ontology.pentatricopeptide (PPR) repeat-containing protein	YS1
AT2G19280	[35.1.5] not assigned.no ontology.pentatricopeptide (PPR) repeat-containing protein	Pentatricopeptide repeat (PPR) superfamily protein
AT1G44120	[35.1.3] not assigned.no ontology.armadillo/beta-catenin repeat family protein	CSI2__Armadillo/beta-catenin-like repeat ; C2 calcium/lipid-binding domain (CaLB) protein
AT3G01990	[35.1.1023] not assigned.no ontology	ACR6__ACT domain repeat 6
AT2G38152	[35.1.1023] not assigned.no ontology	alpha 1,4-glycosyltransferase family protein
AT4G33180	[35.1.1023] not assigned.no ontology	alpha/beta-Hydrolases superfamily protein
AT4G14500	[35.1.1023] not assigned.no ontology	Polyketide cyclase/dehydrase and lipid transport superfamily protein
AT1G35470	[35.1.1023] not assigned.no ontology	RanBPM__SPla/RYanodine receptor (SPRY) domain-containing protein
AT1G03060	[35.1.1023] not assigned.no ontology	BCHA1_SPI__Beige/BEACH domain ;WD domain, G-beta repeat protein
AT5G51795	[35.1.1023] not assigned.no ontology	DNA/RNA-binding protein Kin17, conserved region
AT3G12510	[35.2.1001] not assigned.unknown	MADS-box family protein
AT5G02720	[35.2.1001] not assigned.unknown
AT4G12450	[35.2.1001] not assigned.unknown
AT3G22290	[35.2.1001] not assigned.unknown	Endoplasmic reticulum vesicle transporter protein
AT3G28230	[35.2.1001] not assigned.unknown
AT5G46400	[35.2.1001] not assigned.unknown	AT PRP39-2_PRP39-2__Tetratricopeptide repeat (TPR)-like superfamily protein
AT3G02410	[35.2.1001] not assigned.unknown	ICME-LIKE2__alpha/beta-Hydrolases superfamily protein
AT4G23380	[35.2.1001] not assigned.unknown	Protein of Unknown Function (DUF239)
AT5G06220	[35.2.1001] not assigned.unknown	LETM1-like protein
AT3G13330	[35.2.1001] not assigned.unknown	PA200__proteasome activating protein 200
AT5G53020	[35.2.1001] not assigned.unknown	Ribonuclease P protein subunit P38-related
AT5G17640	[35.2.1001] not assigned.unknown	ASG1__Protein of unknown function (DUF1005)
AT1G16630	[35.2.1001] not assigned.unknown
AT5G41810	[35.2.1001] not assigned.unknown
AT4G29590	[35.2.1001] not assigned.unknown	S-adenosyl-L-methionine-dependent methyltransferases superfamily protein
AT4G13750	[35.2.1001] not assigned.unknown	EMB2597_NOV__Histidine kinase-, DNA gyrase B-, and HSP90-like ATPase family protein
AT4G34090	[35.2.1001] not assigned.unknown	PAB
AT1G48530	[35.2.1001] not assigned.unknown
AT1G15350	[35.2.1001] not assigned.unknown
AT4G24110	[35.2.1001] not assigned.unknown	HUP40
AT1G77890	[35.2.1001] not assigned.unknown	ATG14a__DNA-directed RNA polymerase II protein
AT3G19780	[35.2.1001] not assigned.unknown	DUF179
AT5G45850	[35.2.1001] not assigned.unknown	Protein of unknown function (DUF688)
AT4G33580	[8.3] TCA / org transformation.carbonic anhydrases	ATBCA5_BCA5__beta carbonic anhydrase 5
AT1G70730	[4.1.2] glycolysis.cytosolic branch.phosphoglucomutase (PGM)	PGM2__Phosphoglucomutase/phosphomannomutase family protein
AT1G74030	[4.1.13] glycolysis.cytosolic branch.enolase	ENO1__enolase 1
AT1G79530	[4.2.8] glycolysis.plastid branch.glyceraldehyde 3-phosphate dehydrogenase (GAP-DH)	GAPCP-1__glyceraldehyde-3-phosphate dehydrogenase of plastid 1
AT1G65950	[34.16] transport.ABC transporters and multidrug resistance systems	ABC1K14__Protein kinase superfamily protein
AT3G13220	[34.16] transport.ABC transporters and multidrug resistance systems	ABCG26_AtABCG26_MSR02_WBC27__ABC-2 type transporter family protein
AT1G20840	[34.2] transport.sugars	AtTMT1_TMT1__tonoplast monosaccharide transporter1
AT1G67300	[34.2] transport.sugars	Major facilitator superfamily protein
AT3G56340	[29.2.1.2.1.26] protein.synthesis.ribosomal protein.eukaryotic.40S subunit.S26	RPS26e__Ribosomal protein S26e family protein
AT5G28060	[29.2.1.2.1.24] protein.synthesis.ribosomal protein.eukaryotic.40S subunit.S24	RPS24B__Ribosomal protein S24e family protein
AT2G34480	[29.2.1.2.2.518] protein.synthesis.ribosomal protein.eukaryotic.60S subunit.L18A	L18aB_RPL18aB__Ribosomal protein L18ae/LX family protein
AT1G02780	[29.2.1.2.2.19] protein.synthesis.ribosomal protein.eukaryotic.60S subunit.L19	emb2386__Ribosomal protein L19e family protein
AT4G15000	[29.2.1.2.2.27] protein.synthesis.ribosomal protein.eukaryotic.60S subunit.L27	Ribosomal L27e protein family
AT3G19760	[29.2.2.3.5] protein.synthesis.ribosome biogenesis.Pre-rRNA processing and modifications.DExD-box helicases	EIF4A-III_RH2__eukaryotic initiation factor 4A-III
AT4G29390	[29.2.1.2.1.30] protein.synthesis.ribosomal protein.eukaryotic.40S subunit.S30	RPS30B__Ribosomal protein S30 family protein
AT2G13540	[29.2.3] protein.synthesis.initiation	ABH1_ATCBP80_CBP80_ENS__ARM repeat superfamily protein
AT5G05470	[29.2.3] protein.synthesis.initiation	ATEIF2-A2_EIF2 ALPHA_EIF2-A2__eukaryotic translation initiation factor 2 alpha subunit
AT5G27640	[29.2.3] protein.synthesis.initiation	ATEIF3B-1_ATTIF3B1_EIF3B_EIF3B-1_TIF3B1__translation initiation factor 3B1
AT1G26880	[29.2.1.2.2.34] protein.synthesis.ribosomal protein.eukaryotic.60S subunit.L34	Ribosomal protein L34e superfamily protein
AT5G15260	[29.2.1.2.2.34] protein.synthesis.ribosomal protein.eukaryotic.60S subunit.L34	Ribosomal protein L34e superfamily protein
AT5G02610	[29.2.1.2.2.35] protein.synthesis.ribosomal protein.eukaryotic.60S subunit.L35	Ribosomal L29 family protein
AT3G04400	[29.2.1.2.2.23] protein.synthesis.ribosomal protein.eukaryotic.60S subunit.L23	emb2171_RPL23__Ribosomal protein L14p/L23e family protein
AT5G20290	[29.2.1.2.1.8] protein.synthesis.ribosomal protein.eukaryotic.40S subunit.S8	Ribosomal protein S8e family protein
AT1G62750	[29.2.4] protein.synthesis.elongation	ATSCO1_ATSCO1/CPEF-G_SCO1__Translation elongation factor EFG/EF2 protein
AT1G36240	[29.2.1.2.2.30] protein.synthesis.ribosomal protein.eukaryotic.60S subunit.L30	RPL30A__Ribosomal protein L7Ae/L30e/S12e/Gadd45 family protein
AT4G18100	[29.2.1.2.2.32] protein.synthesis.ribosomal protein.eukaryotic.60S subunit.L32	Ribosomal protein L32e
AT3G11510	[29.2.1.2.1.14] protein.synthesis.ribosomal protein.eukaryotic.40S subunit.S14	Ribosomal protein S11 family protein
AT2G24090	[29.2.1.1.3.2.35] protein.synthesis.ribosomal protein.prokaryotic.unknown organellar.50S subunit.L35	PRPL35__Ribosomal protein L35
AT1G02010	[29.3.4] protein.targeting.secretory pathway	SEC1A__secretory 1A
AT5G46630	[29.3.4.99] protein.targeting.secretory pathway.unspecified	AP2M__Clathrin adaptor complexes medium subunit family protein
AT3G49860	[29.3.4.99] protein.targeting.secretory pathway.unspecified	ARL8d_ARLA1B_ATARLA1B__ADP-ribosylation factor-like A1B
AT3G63280	[29.4.1] protein.postranslational modification.kinase	ATNEK4_NEK4__NIMA-related kinase 4
AT2G47920	[29.4] protein.postranslational modification	NET3C__Kinase interacting (KIP1-like) family protein
AT1G48490	[29.4] protein.postranslational modification	IRE3__Protein kinase superfamily protein
AT5G35980	[29.4] protein.postranslational modification	YAK1__yeast YAK1-related gene 1
AT5G18700	[29.4] protein.postranslational modification	EMB3013_RUK__Protein kinase family protein with ARM repeat domain
AT1G49160	[29.4] protein.postranslational modification	WNK7__Protein kinase superfamily protein
AT5G10500	[29.4] protein.postranslational modification	NET2C__Kinase interacting (KIP1-like) family protein
AT1G30090	[29.5.11.4.3.2] protein.degradation.ubiquitin.E3.SCF.FBOX	Galactose oxidase/kelch repeat superfamily protein
AT4G17200	[29.5.11.4.3.2] protein.degradation.ubiquitin.E3.SCF.FBOX	F-box and associated interaction domains-containing protein
AT3G17480	[29.5.11.4.3.2] protein.degradation.ubiquitin.E3.SCF.FBOX	F-box and associated interaction domains-containing protein
AT2G04810	[29.5.11.4.3.2] protein.degradation.ubiquitin.E3.SCF.FBOX	AtFDB9__Protein of unknown function (DUF295)
AT5G63760	[29.5.11.4.2] protein.degradation.ubiquitin.E3.RING	ARI15_ATARI15__RING/U-box superfamily protein
AT4G31670	[29.5.11] protein.degradation.ubiquitin	UBP18__ubiquitin-specific protease 18
AT5G19990	[29.5.11.20] protein.degradation.ubiquitin.proteasom	ATSUG1_RPT6A__regulatory particle triple-A ATPase 6A
AT4G38600	[29.5.11.4.1] protein.degradation.ubiquitin.E3.HECT	KAK_UPL3__HEAT repeat ;HECT-domain (ubiquitin-transferase)
AT3G60640	[29.5.2] protein.degradation.autophagy	ATG8G__Ubiquitin-like superfamily protein
AT1G08880	[28.1.3.2.1] DNA.synthesis/chromatin structure.histone.core.H2A	G-H2AX_GAMMA-H2AX_H2AXA_HTA5__Histone superfamily protein
AT5G67100	[28.1] DNA.synthesis/chromatin structure	ICU2__DNA-directed DNA polymerases
AT4G40030	[28.1.3.2.3] DNA.synthesis/chromatin structure.histone.core.H3	H3.3_HTR4__Histone superfamily protein
AT1G80850	[28.2] DNA.repair	DNA glycosylase superfamily protein
AT3G15950	[28.99] DNA.unspecified	NAI2__DNA topoisomerase-related
AT2G21790	[23.5.4] nucleotide metabolism.deoxynucleotide metabolism.ribonucleoside-diphosphate reductase	ATRNR1_CLS8_DPD2_R1_RNR1__ribonucleotide reductase 1
AT4G34810	[17.2.3] hormone metabolism.auxin.induced-regulated-responsive-activated	SAUR5__SAUR-like auxin-responsive protein family
AT1G65880	[16.5.1.1.1.12] secondary metabolism.sulfur-containing.glucosinolates.synthesis.aliphatic.benzoate-CoA ligase	BZO1__benzoyloxyglucosinolate 1
AT1G26255	[]
AT4G27260	[17.2.3] hormone metabolism.auxin.induced-regulated-responsive-activated	GH3.5_WES1__Auxin-responsive GH3 family protein
AT2G17820	[17.4.2] hormone metabolism.cytokinin.signal transduction	AHK1_ATHK1_HK1__histidine kinase 1
AT5G07200	[17.6.1.11] hormone metabolism.gibberelin.synthesis-degradation.GA20 oxidase	ATGA20OX3_GA20OX3_YAP169__gibberellin 20-oxidase 3
AT3G05040	[27.1] RNA.processing	HST_HST1__ARM repeat superfamily protein
AT1G01860	[27.1] RNA.processing	PFC1__Ribosomal RNA adenine dimethylase family protein
AT5G51080	[27.1.2] RNA.processing.RNA helicase	RNase H family protein
AT4G35800	[27.2] RNA.transcription	NRPB1_RNA_POL_II_LS_RNA_POL_II_LSRNA_POL_II_LS_RPB1__RNA polymerase II large subunit
AT1G17440	[27.2] RNA.transcription	CKH1_EER4_NOBIRO6_TAF12B__Transcription initiation factor TFIID subunit A
AT1G66740	[27.3.70] RNA.regulation of transcription.Silencing Group	ASF1A_AtSP7_SGA2_SP7__ASF1 like histone chaperone
AT1G07530	[27.3.21] RNA.regulation of transcription.GRAS transcription factor family	ATGRAS2_GRAS2_SCL14__SCARECROW-like 14
AT4G14140	[27.3.46] RNA.regulation of transcription.DNA methyltransferases	DMT02_DMT2_MET02_MET2__DNA methyltransferase 2
AT3G25882	[27.3.99] RNA.regulation of transcription.unclassified	NIMIN-2__NIM1-interacting 2
AT1G08680	[27.3.99] RNA.regulation of transcription.unclassified	AGD14_ZIGA4__ARF GAP-like zinc finger-containing protein ZIGA4
AT3G62080	[27.3.71] RNA.regulation of transcription.SNF7	CHMP7__SNF7 family protein
AT1G76710	[27.3.69] RNA.regulation of transcription.SET-domain transcriptional regulator family	ASHH1_SDG26__SET domain group 26
AT3G12810	[27.3.44] RNA.regulation of transcription.Chromatin Remodeling Factors	chr13_PIE1_SRCAP__SNF2 domain-containing protein / helicase domain-containing protein
AT5G08230	[27.3.68] RNA.regulation of transcription.PWWP domain protein	HULK1_SL5__Tudor/PWWP/MBT domain-containing protein
AT5G50080	[27.3.3] RNA.regulation of transcription.AP2/EREBP, APETALA2/Ethylene-responsive element binding protein family	ERF110__ethylene response factor 110
AT1G03800	[27.3.3] RNA.regulation of transcription.AP2/EREBP, APETALA2/Ethylene-responsive element binding protein family	ATERF10_ERF10__ERF domain protein 10
AT5G46910	[27.3.57] RNA.regulation of transcription.JUMONJI family	JMJ13__Transcription factor jumonji (jmj) family protein / zinc finger (C5HC2 type) family protein
AT2G41130	[27.3.6] RNA.regulation of transcription.bHLH,Basic Helix-Loop-Helix family	bHLH106_STC8__basic helix-loop-helix (bHLH) DNA-binding superfamily protein
AT4G39260	[27.3.75] RNA.regulation of transcription.GRP	ATGRP8_CCR1_GR-RBP8_GRP8_RBGA6__cold, circadian rhythm, and RNA binding 1
AT1G56010	[27.3.27] RNA.regulation of transcription.NAC domain transcription factor family	anac021_ANAC022_NAC1__NAC domain containing protein 1
AT3G20930	[27.4] RNA.RNA binding	ORRM1__RNA-binding (RRM/RBD/RNP motifs) family protein
AT1G37140	[27.4] RNA.RNA binding	MCT1__MEI2 C-terminal RRM only like 1
AT2G32260	[11.3.6] lipid metabolism.Phospholipid synthesis.choline-phosphate cytidylyltransferase	ATCCT1_CCT1__phosphorylcholine cytidylyltransferase
AT4G35090	[21.6] redox.dismutases and catalases	CAT2__catalase 2
AT4G04970	[3.6] minor CHO metabolism.callose	ATGSL01_ATGSL1_GSL01_GSL1__glucan synthase-like 1
AT1G10510	[33.99] development.unspecified	emb2004__RNI-like superfamily protein
AT3G52990	[4.1.14] glycolysis.cytosolic branch.pyruvate kinase (PK)	Pyruvate kinase family protein
AT1G35710	[30.2.12] signalling.receptor kinases.leucine rich repeat XII	Protein kinase family protein with leucine-rich repeat domain
AT3G22060	[30.2.99] signalling.receptor kinases.misc	Receptor-like protein kinase-related family protein
AT3G09710	[30.3] signalling.calcium	IQD1__IQ-domain 1
AT4G23050	[30.6] signalling.MAP kinases	TES1__PAS domain-containing protein tyrosine kinase family protein
AT3G25165	[30.8] signalling.misc	RALFL25__ralf-like 25
AT2G47650	[10.1.5] cell wall.precursor synthesis.UXS	UXS4__UDP-xylose synthase 4
AT3G56000	[10.2] cell wall.cellulose synthesis	ATCSLA14_CSLA14__cellulose synthase like A14
AT4G33330	[10.3.2] cell wall.hemicellulose synthesis.glucuronoxylan	GUX2_PGSIP3__plant glycogenin-like starch initiation protein 3
AT1G74420	[10.3] cell wall.hemicellulose synthesis	ATFUT3_FUT3__fucosyltransferase 3
AT4G30280	[10.7] cell wall.modification	ATXTH18_XTH18__xyloglucan endotransglucosylase/hydrolase 18
AT1G72250	[31.1] cell.organisation	MDKIN1__Di-glucose binding protein with Kinesin motor domain
AT3G49650	[31.1] cell.organisation	P-loop containing nucleoside triphosphate hydrolases superfamily protein
AT2G02340	[31.1] cell.organisation	AtPP2-B8_PP2-B8__phloem protein 2-B8
AT3G54670	[31.2] cell.division	ATSMC1_SMC1_TTN8__Structural maintenance of chromosomes (SMC) family protein
AT5G07390	[20.1.1] stress.biotic.respiratory burst	ATRBOHA_RBOHA__respiratory burst oxidase homolog A
AT4G19500	[20.1.7] stress.biotic.PR-proteins	nucleoside-triphosphatases;transmembrane receptors;nucleotide binding;ATP binding
AT1G50060	[20.1.1001] stress.biotic	CAP (Cysteine-rich secretory proteins, Antigen 5, and Pathogenesis-related 1 protein) superfamily protein
AT1G02360	[20.1.1001] stress.biotic	Chitinase family protein
AT5G51545	[1.1.1.2] PS.lightreaction.photosystem II.PSII polypeptide subunits	LPA2__low psii accumulation2
AT4G32520	[1.2.5] PS.photorespiration.serine hydroxymethyltransferase	AtSHMT3_SHM3__serine hydroxymethyltransferase 3
AT4G11810	[35.1.1023] not assigned.no ontology	PHT5;2__Major Facilitator Superfamily with SPX (SYG1/Pho81/XPR1) domain-containing protein
AT3G60920	[35.1.1023] not assigned.no ontology	BCHC1
AT2G19550	[35.1.1023] not assigned.no ontology	alpha/beta-Hydrolases superfamily protein
AT4G39020	[35.1.1023] not assigned.no ontology	SH3 domain-containing protein
AT1G52191	[35.1.1023] not assigned.no ontology	Thioesterase superfamily protein
AT5G42950	[35.1.1023] not assigned.no ontology	EXA1__GYF domain-containing protein
AT2G15710	[35.1.1023] not assigned.no ontology	TRAF-like family protein
AT1G79880	[35.1.1023] not assigned.no ontology	AtLa2_La2__RNA recognition motif (RRM)-containing protein
AT2G41451	[35.1.1023] not assigned.no ontology
AT5G19750	[35.1.1023] not assigned.no ontology	Peroxisomal membrane 22 kDa (Mpv17/PMP22) family protein
AT5G52710	[35.1.1023] not assigned.no ontology	Copper transport protein family
AT2G26490	[35.1.1023] not assigned.no ontology	JGB_REN4__Transducin/WD40 repeat-like superfamily protein
AT4G19865	[35.1.1023] not assigned.no ontology	Galactose oxidase/kelch repeat superfamily protein
AT5G41620	[35.1.1023] not assigned.no ontology
AT1G67230	[35.1.1023] not assigned.no ontology	AtLINC1_CRWN1_KAKU2_LINC1__little nuclei1
AT3G48620	[35.1.1023] not assigned.no ontology	Outer membrane OMP85 family protein
AT2G46750	[35.1.1023] not assigned.no ontology	AtGulLO2_GulLO2__D-arabinono-1,4-lactone oxidase family protein
AT2G35710	[35.1.1023] not assigned.no ontology	PGSIP7__Nucleotide-diphospho-sugar transferases superfamily protein
AT1G67360	[35.1.1023] not assigned.no ontology	LDAP1_SRP1__Rubber elongation factor protein (REF)
AT3G57970	[35.1.1023] not assigned.no ontology	Emsy N Terminus (ENT)/ plant Tudor-like domains-containing protein
AT1G08800	[35.1.1023] not assigned.no ontology	MyoB1__Protein of unknown function, DUF593
AT2G37230	[35.1.5] not assigned.no ontology.pentatricopeptide (PPR) repeat-containing protein	RPPR5__Tetratricopeptide repeat (TPR)-like superfamily protein
AT1G22960	[35.1.5] not assigned.no ontology.pentatricopeptide (PPR) repeat-containing protein	Pentatricopeptide repeat (PPR) superfamily protein
AT5G65560	[35.1.5] not assigned.no ontology.pentatricopeptide (PPR) repeat-containing protein	Pentatricopeptide repeat (PPR) superfamily protein
AT1G13630	[35.1.5] not assigned.no ontology.pentatricopeptide (PPR) repeat-containing protein	Tetratricopeptide repeat (TPR)-like superfamily protein
AT1G77460	[35.1.19] not assigned.no ontology.C2 domain-containing protein	CSI3__Armadillo/beta-catenin-like repeat ; C2 calcium/lipid-binding domain (CaLB) protein
AT5G65490	[35.2.1001] not assigned.unknown
AT1G50040	[35.2.1001] not assigned.unknown	Protein of unknown function (DUF1005)
AT5G06970	[35.2.1001] not assigned.unknown	PATROL1__Protein of unknown function (DUF810)
AT3G57400	[35.2.1001] not assigned.unknown
AT5G02220	[35.2.1001] not assigned.unknown	SMR4
AT3G59430	[35.2.1001] not assigned.unknown
AT2G21070	[35.2.1001] not assigned.unknown	FIO1__methyltransferases
AT3G19550	[35.2.1001] not assigned.unknown
AT1G53400	[35.2.1001] not assigned.unknown	Ubiquitin domain-containing protein
AT2G39690	[35.2.1001] not assigned.unknown	Protein of unknown function, DUF547
AT2G01100	[35.2.1001] not assigned.unknown
AT1G51172	[35.2.1001] not assigned.unknown
AT2G22370	[35.2.1001] not assigned.unknown	MED18
AT2G34330	[35.2.1001] not assigned.unknown
AT5G04460	[35.2.1001] not assigned.unknown	STUbL5__RING/U-box superfamily protein
AT2G37370	[35.2.1001] not assigned.unknown
AT5G18730	[35.2.1001] not assigned.unknown
AT3G54290	[35.2.1001] not assigned.unknown
AT5G40790	[35.2.1001] not assigned.unknown	AITR3_DIL2
AT5G42370	[35.2.1001] not assigned.unknown	Calcineurin-like metallo-phosphoesterase superfamily protein
AT5G54890	[35.2.1001] not assigned.unknown	mCSF2__RNA-binding CRS1 / YhbY (CRM) domain-containing protein
AT5G58880	[35.2.1001] not assigned.unknown
AT3G17680	[35.2.1001] not assigned.unknown	Kinase interacting (KIP1-like) family protein
AT5G23490	[35.2.1001] not assigned.unknown
AT1G49640	[35.2.1001] not assigned.unknown	alpha/beta-Hydrolases superfamily protein
AT4G20160	[35.2.1001] not assigned.unknown
AT1G49870	[35.2.1001] not assigned.unknown
AT3G29010	[35.2.1001] not assigned.unknown	Biotin/lipoate A/B protein ligase family
AT5G60880	[35.2.1001] not assigned.unknown	BASL__breaking of asymmetry in the stomatal lineage
AT2G30960	[35.2.1001] not assigned.unknown
AT5G65440	[35.2.1001] not assigned.unknown
AT5G40405	[35.2.1001] not assigned.unknown	Tetratricopeptide repeat (TPR)-like superfamily protein
AT5G50940	[35.2.1001] not assigned.unknown	RNA-binding KH domain-containing protein
AT3G07860	[35.2.1001] not assigned.unknown	Ubiquitin-like superfamily protein
AT2G44220	[35.2.1001] not assigned.unknown	Protein of Unknown Function (DUF239)
AT2G46900	[35.2.1001] not assigned.unknown
AT5G27670	[28.1.3.2.1] DNA.synthesis/chromatin structure.histone.core.H2A	h2a.w.7_HTA7__histone H2A 7
AT1G10520	[28.1] DNA.synthesis/chromatin structure	AtPol{lambda}_Pol{lambda}__DNA polymerase lambda (POLL)
AT1G74350	[28.1] DNA.synthesis/chromatin structure	nMAT4__Intron maturase, type II family protein
AT1G06760	[28.1.3.1] DNA.synthesis/chromatin structure.histone.H1	H1.1_HON1__winged-helix DNA-binding transcription factor family protein
AT3G28030	[28.2] DNA.repair	UVH3_UVR1__5'-3' exonuclease family protein
AT1G27880	[28.99] DNA.unspecified	DEAD/DEAH box RNA helicase family protein
AT4G20210	[16.1.5.1003] secondary metabolism.isoprenoids.terpenoids	TPS08__Terpenoid cyclases/Protein prenyltransferases superfamily protein
AT3G45130	[16.1.5.1003] secondary metabolism.isoprenoids.terpenoids	LAS1__lanosterol synthase 1
AT3G57020	[16.4.1.1007] secondary metabolism.N misc.alkaloid-like	Calcium-dependent phosphotriesterase superfamily protein
AT3G09710	[16.5.1.2.3] secondary metabolism.sulfur-containing.glucosinolates.regulation.indole	IQD1__IQ-domain 1
AT4G32520	[25.1] C1-metabolism.glycine hydroxymethyltransferase	AtSHMT3_SHM3__serine hydroxymethyltransferase 3
AT4G00490	[2.2.2.1.2] major CHO metabolism.degradation.starch.starch cleavage.beta amylase	BAM2_BMY9__beta-amylase 2
AT5G37180	[2.2.1.5] major CHO metabolism.degradation.sucrose.Susy	ATSUS5_SUS5__sucrose synthase 5
AT1G01190	[26.10] misc.cytochrome P450	CYP78A8__cytochrome P450, family 78, subfamily A, polypeptide 8
AT3G26330	[26.10] misc.cytochrome P450	CYP71B37__cytochrome P450, family 71, subfamily B, polypeptide 37
AT1G24540	[26.10] misc.cytochrome P450	CYP86C1__cytochrome P450, family 86, subfamily C, polypeptide 1
AT5G19670	[26.2] misc.UDP glucosyl and glucoronyl transferases	Exostosin family protein
AT4G37670	[26.24] misc.GCN5-related N-acetyltransferase	NAGS2__N-acetyl-l-glutamate synthase 2
AT5G22810	[26.28] misc.GDSL-motif lipase	GDSL-like Lipase/Acylhydrolase superfamily protein
AT3G18080	[26.3] misc.gluco-, galacto- and mannosidases	BGLU44__B-S glucosidase 44
AT2G16730	[26.3.2] misc.gluco-, galacto- and mannosidases.beta-galactosidase	BGAL13__glycosyl hydrolase family 35 protein
AT1G77410	[26.3.2] misc.gluco-, galacto- and mannosidases.beta-galactosidase	BGAL16__beta-galactosidase 16
AT1G78380	[26.9] misc.glutathione S transferases	ATGSTU19_GST8_GSTU19__glutathione S-transferase TAU 19
AT1G07320	[29.2.1.1.1.2.4] protein.synthesis.ribosomal protein.prokaryotic.chloroplast.50S subunit.L4	EMB2784_PRPL4_RPL4__ribosomal protein L4
AT3G60770	[29.2.1.2.1.13] protein.synthesis.ribosomal protein.eukaryotic.40S subunit.S13	Ribosomal protein S13/S15
AT3G06530	[29.2.2.3.1] protein.synthesis.ribosome biogenesis.Pre-rRNA processing and modifications.snoRNPs	ARM repeat superfamily protein
AT2G41840	[29.2.1.2.1.2] protein.synthesis.ribosomal protein.eukaryotic.40S subunit.S2	Ribosomal protein S5 family protein
AT2G42710	[29.2.1.1.3.2.1] protein.synthesis.ribosomal protein.prokaryotic.unknown organellar.50S subunit.L1	Ribosomal protein L1p/L10e family
AT1G56070	[29.2.4] protein.synthesis.elongation	LOS1__Ribosomal protein S5/Elongation factor G/III/V family protein
AT1G76810	[29.2.3] protein.synthesis.initiation	eIF5B1__eukaryotic translation initiation factor 2 (eIF-2) family protein
AT4G27690	[29.3.4.3] protein.targeting.secretory pathway.vacuole	VPS26B__vacuolar protein sorting 26B
AT1G12470	[29.3.4.3] protein.targeting.secretory pathway.vacuole	VPS18__zinc ion binding
AT5G59160	[29.4] protein.postranslational modification	PPO_TOPP2__type one serine/threonine protein phosphatase 2
AT1G17550	[29.4] protein.postranslational modification	AtHAB2_HAB2_NHL29__homology to ABI2
AT4G08480	[29.4] protein.postranslational modification	MAPKKK9_MEKK2_SUMM1__mitogen-activated protein kinase kinase kinase 9
AT3G18750	[29.4] protein.postranslational modification	ATWNK6_WNK6_ZIK5__with no lysine (K) kinase 6
AT5G35960	[29.4.1.56] protein.postranslational modification.kinase.receptor like cytoplasmatic kinase VI	Protein kinase family protein
AT1G54610	[29.4.1] protein.postranslational modification.kinase	Protein kinase superfamily protein
AT4G23940	[29.5.7] protein.degradation.metalloprotease	ARC1_FtsHi1__FtsH extracellular protease family
AT3G25740	[29.5.7] protein.degradation.metalloprotease	MAP1B_MAP1C__methionine aminopeptidase 1C
AT1G65770	[29.5.11.4.3.2] protein.degradation.ubiquitin.E3.SCF.FBOX	AMR1_AtFDA7__ascorbic acid mannose pathway regulator 1
AT3G08810	[29.5.11.4.3.2] protein.degradation.ubiquitin.E3.SCF.FBOX	Galactose oxidase/kelch repeat superfamily protein
AT3G60040	[29.5.11.4.3.2] protein.degradation.ubiquitin.E3.SCF.FBOX	F-box family protein
AT1G32430	[29.5.11.4.3.2] protein.degradation.ubiquitin.E3.SCF.FBOX	F-box and associated interaction domains-containing protein
AT4G21070	[29.5.11.4.2] protein.degradation.ubiquitin.E3.RING	ATBRCA1_BRCA1__breast cancer susceptibility1
AT3G60350	[29.5.11.4.2] protein.degradation.ubiquitin.E3.RING	ARABIDILLO-2_ARABIDILLO2__ARABIDILLO-2
AT1G59560	[29.5.11.4.2] protein.degradation.ubiquitin.E3.RING	DAL2_SPL1_ZCF61__E3 Ubiquitin ligase family protein
AT4G00335	[29.5.11.4.2] protein.degradation.ubiquitin.E3.RING	RHB1A__RING-H2 finger B1A
AT1G65200	[29.5.11] protein.degradation.ubiquitin	Ubiquitin carboxyl-terminal hydrolase-related protein
AT3G45620	[29.5.11.4.99] protein.degradation.ubiquitin.E3.unspecified	Transducin/WD40 repeat-like superfamily protein
AT3G17180	[29.5.5] protein.degradation.serine protease	scpl33__serine carboxypeptidase-like 33
AT3G26710	[29.8] protein.assembly and cofactor ligation	CCB1__cofactor assembly of complex C
AT1G78900	[34.1] transport.p- and v-ATPases	VHA-A__vacuolar ATP synthase subunit A
AT4G30190	[34.1.2] transport.p- and v-ATPases.H+-exporting ATPase	AHA2_AtHA2_HA2_PMA2__H(+)-ATPase 2
AT4G30110	[34.12] transport.metal	ATHMA2_HMA2__heavy metal atpase 2
AT5G22830	[34.14] transport.unspecified cations	ATMGT10_GMN10_MGT10_MGT10_MRS2-11__magnesium (Mg) transporter 10
AT4G39850	[34.16] transport.ABC transporters and multidrug resistance systems	ABCD1_ACN2_AtABCD1_CTS_PED3_PXA1__peroxisomal ABC transporter 1
AT5G61700	[34.16] transport.ABC transporters and multidrug resistance systems	ABCA12_ATATH16_ATH16__ABC2 homolog 16
AT2G24610	[34.22] transport.cyclic nucleotide or calcium regulated channels	ATCNGC14_CNGC14__cyclic nucleotide-gated channel 14
AT2G03250	[34.7] transport.phosphate	EXS (ERD1/XPR1/SYG1) family protein
AT3G08580	[34.8] transport.metabolite transporters at the envelope membrane	AAC1__ADP/ATP carrier 1
AT1G22530	[34.99] transport.misc	PATL2__PATELLIN 2
AT2G07656	[]
AT2G10615	[]
AT5G45340	[26.10] misc.cytochrome P450	CYP707A3__cytochrome P450, family 707, subfamily A, polypeptide 3
AT5G20960	[26.1] misc.misc2	AAO1_AO1_AOalpha_AT-AO1_ATAO_AtAO1__aldehyde oxidase 1
AT4G30170	[26.12] misc.peroxidases	Peroxidase family protein
AT2G01890	[26.13] misc.acid and other phosphatases	ATPAP8_PAP8__purple acid phosphatase 8
AT5G03600	[26.28] misc.GDSL-motif lipase	SGNH hydrolase-type esterase superfamily protein
AT3G60120	[26.3] misc.gluco-, galacto- and mannosidases	BGLU27__beta glucosidase 27
AT4G21760	[26.3] misc.gluco-, galacto- and mannosidases	BGLU47__beta-glucosidase 47
AT2G39640	[26.4.1] misc.beta 1,3 glucan hydrolases.glucan endo-1,3-beta-glucosidase	glycosyl hydrolase family 17 protein
AT5G05320	[26.7] misc.oxidases - copper, flavone etc	FAD/NAD(P)-binding oxidoreductase family protein
AT4G29720	[26.7] misc.oxidases - copper, flavone etc	AtPAO5_PAO5__polyamine oxidase 5
AT4G31210	[28.1] DNA.synthesis/chromatin structure	DNA topoisomerase, type IA, core
AT3G10010	[28.1] DNA.synthesis/chromatin structure	DML2__demeter-like 2
AT5G57160	[28.1] DNA.synthesis/chromatin structure	ATLIG4_LIG4__DNA ligase IV
AT2G42270	[28.1] DNA.synthesis/chromatin structure	BRR2b__U5 small nuclear ribonucleoprotein helicase
AT1G30010	[28.1] DNA.synthesis/chromatin structure	nMAT1__Intron maturase, type II family protein
AT2G31970	[28.2] DNA.repair	ATRAD50_RAD50__DNA repair-recombination protein (RAD50)
AT5G61850	[33.99] development.unspecified	LFY_LFY3__floral meristem identity control protein LEAFY (LFY)
AT2G29060	[33.99] development.unspecified	GRAS family transcription factor
AT3G11980	[33.99] development.unspecified	FAR2_MS2__Jojoba acyl CoA reductase-related male sterility protein
AT3G52880	[21.2] redox.ascorbate and glutathione	ATMDAR1_MDAR1__monodehydroascorbate reductase 1
AT3G02760	[29.1.21] protein.aa activation.histidine-tRNA ligase	Class II aaRS and biotin synthetases superfamily protein
AT4G17300	[29.1.22] protein.aa activation.asparagine-tRNA ligase	ATNS1_NS1_OVA8__Class II aminoacyl-tRNA and biotin synthetases superfamily protein
AT3G12860	[29.2.2.3.1] protein.synthesis.ribosome biogenesis.Pre-rRNA processing and modifications.snoRNPs	NOP56-like pre RNA processing ribonucleoprotein
AT4G01560	[29.2.2.50] protein.synthesis.ribosome biogenesis.BRIX	MEE49__Ribosomal RNA processing Brix domain protein
AT5G57870	[29.2.3] protein.synthesis.initiation	eIFiso4G1__MIF4G domain-containing protein / MA3 domain-containing protein
AT2G39260	[29.2.99] protein.synthesis.misc	UPF2__binding;RNA binding
AT4G02510	[29.3.3] protein.targeting.chloroplast	ATTOC159_PPI2_TOC159_TOC160_TOC86__translocon at the outer envelope membrane of chloroplasts 159
AT3G52420	[29.3.3] protein.targeting.chloroplast	ATOEP7_OEP7__outer envelope membrane protein 7
AT2G18240	[29.3.4.1] protein.targeting.secretory pathway.ER	Rer1 family protein
AT5G40480	[29.3.1] protein.targeting.nucleus	EMB3012__embryo defective 3012
AT5G02400	[29.4] protein.postranslational modification	PLL2__pol-like 2
AT2G32510	[29.4] protein.postranslational modification	MAPKKK17__mitogen-activated protein kinase kinase kinase 17
AT1G67820	[29.4] protein.postranslational modification	Protein phosphatase 2C family protein
AT4G24480	[29.4] protein.postranslational modification	Protein kinase superfamily protein
AT1G64630	[29.4] protein.postranslational modification	ATWNK10_WNK10__with no lysine (K) kinase 10
AT1G61850	[29.4] protein.postranslational modification	PLAI__phospholipases;galactolipases
AT2G43230	[29.4.1.58] protein.postranslational modification.kinase.receptor like cytoplasmatic kinase VIII	CARK6__Protein kinase superfamily protein
AT2G45590	[29.4.1.61] protein.postranslational modification.kinase.receptor like cytoplasmatic kinase X	Protein kinase superfamily protein
AT1G65170	[29.5.11] protein.degradation.ubiquitin	Ubiquitin carboxyl-terminal hydrolase family protein
AT3G12230	[29.5.5] protein.degradation.serine protease	scpl14__serine carboxypeptidase-like 14
AT2G24000	[29.5.5] protein.degradation.serine protease	scpl22__serine carboxypeptidase-like 22
AT2G06510	[29.5] protein.degradation	ATRPA1A_ATRPA70A_RPA1A_RPA70A__replication protein A 1A
AT5G42390	[29.5] protein.degradation	SPP__Insulinase (Peptidase family M16) family protein
AT4G00315	[29.5.11.4.3.2] protein.degradation.ubiquitin.E3.SCF.FBOX	FOL1__F-box/RNI-like/FBD-like domains-containing protein
AT5G24870	[29.5.11.4.2] protein.degradation.ubiquitin.E3.RING	CTL07_MREL57__RING/U-box superfamily protein
AT5G65683	[29.5.11.4.2] protein.degradation.ubiquitin.E3.RING	WAVH2__Zinc finger (C3HC4-type RING finger) family protein
AT1G74870	[29.5.11.4.2] protein.degradation.ubiquitin.E3.RING	RING/U-box superfamily protein
AT5G27420	[29.5.11.4.2] protein.degradation.ubiquitin.E3.RING	ATL31_CNI1__carbon/nitrogen insensitive 1
AT3G09760	[29.5.11.4.2] protein.degradation.ubiquitin.E3.RING	RING/U-box superfamily protein
AT3G46510	[29.5.11.4.2] protein.degradation.ubiquitin.E3.RING	ATPUB13_PUB13__plant U-box 13
AT1G08050	[29.5.11.4.2] protein.degradation.ubiquitin.E3.RING	Zinc finger (C3HC4-type RING finger) family protein
AT1G24140	[29.5.7] protein.degradation.metalloprotease	AT3-MMP__Matrixin family protein
AT1G32970	[29.5.1] protein.degradation.subtilases	Subtilisin-like serine endopeptidase family protein
AT5G64580	[29.5.9] protein.degradation.AAA type	EMB3144_FtsHi4__AAA-type ATPase family protein
AT2G03670	[29.5.9] protein.degradation.AAA type	CDC48B__cell division cycle 48B
AT5G12430	[29.6] protein.folding	DJC31_TPR16__Heat shock protein DnaJ with tetratricopeptide repeat
AT1G65590	[29.7.8] protein.glycosylation.alpha-1,6-mannosyl-glycoprotein-beta-1,2-N-acetylglucosaminyltransferase(GnTII)	ATHEX1_HEXO3__beta-hexosaminidase 3
AT1G08660	[29.7] protein.glycosylation	MGP2_SIA1__MALE GAMETOPHYTE DEFECTIVE 2
AT1G36370	[25.1] C1-metabolism.glycine hydroxymethyltransferase	MSA1_SHM7__serine hydroxymethyltransferase 7
AT1G69190	[25.3] C1-metabolism.dihydropteridine diphosphokinase	DHPS_HPPK__Dihydropterin pyrophosphokinase / Dihydropteroate synthase
AT4G00600	[25.5] C1-metabolism.Methylenetetrahydrofolate dehydrogenase & Methenyltetrahydrofolate cyclohydrolase	Amino acid dehydrogenase family protein
AT5G41480	[25.8] C1-metabolism.tetrahydrofolate synthase	79A_ATDFA_DFA_EMB9_GLA1__Folylpolyglutamate synthetase family protein
AT5G62980	[25.9] C1-metabolism.dihydroneopterin aldolase	FOLB2__Dihydroneopterin aldolase
AT1G75960	[11.1.8] lipid metabolism.FA synthesis and FA elongation.acyl coa ligase	AMP-dependent synthetase and ligase family protein
AT2G17650	[11.1.8] lipid metabolism.FA synthesis and FA elongation.acyl coa ligase	AMP-dependent synthetase and ligase family protein
AT5G18630	[11.9.2] lipid metabolism.lipid degradation.lipases	alpha/beta-Hydrolases superfamily protein
AT1G54220	[8.1.1.2] TCA / org transformation.TCA.pyruvate DH.E2	mtE2-3__Dihydrolipoamide acetyltransferase, long form protein
AT3G12670	[23.1.1.10] nucleotide metabolism.synthesis.pyrimidine.CTP synthetase	CTPS2_emb2742__CTP synthase family protein
AT2G38680	[23.2] nucleotide metabolism.degradation	5'-nucleotidases;magnesium ion binding
AT2G36850	[3.6] minor CHO metabolism.callose	ATGSL08_ATGSL8_CHOR_ET2_GSL08_GSL8_MAS__glucan synthase-like 8
AT1G49380	[9.6] mitochondrial electron transport / ATP synthesis.cytochrome c	cytochrome c biogenesis protein family
AT2G43760	[18.1] Co-factor and vitamine metabolism.molybdenum cofactor	CNX6__molybdopterin biosynthesis MoaE family protein
AT4G19230	[17.1.1.2.1] hormone metabolism.abscisic acid.synthesis-degradation.degradation.8-hydroxylase	CYP707A1__cytochrome P450, family 707, subfamily A, polypeptide 1
AT4G34000	[17.1.2] hormone metabolism.abscisic acid.signal transduction	ABF3_AtABF3_DPBF5__abscisic acid responsive elements-binding factor 3
AT1G28200	[17.1.3] hormone metabolism.abscisic acid.induced-regulated-responsive-activated	FIP1__FH interacting protein 1
AT2G01420	[17.2.2] hormone metabolism.auxin.signal transduction	ATPIN4_PIN4__Auxin efflux carrier family protein
AT5G13710	[17.3.1.2.2] hormone metabolism.brassinosteroid.synthesis-degradation.sterols.SMT2	CPH_SMT1__sterol methyltransferase 1
AT3G02885	[17.6.3] hormone metabolism.gibberelin.induced-regulated-responsive-activated	GASA5__GAST1 protein homolog 5
AT1G76690	[17.7.1.5] hormone metabolism.jasmonate.synthesis-degradation.12-Oxo-PDA-reductase	ATOPR2_OPR2__12-oxophytodienoate reductase 2
AT1G27180	[20.1.7] stress.biotic.PR-proteins	disease resistance protein (TIR-NBS-LRR class), putative
AT1G61180	[20.1.7] stress.biotic.PR-proteins	UNI__LRR and NB-ARC domains-containing disease resistance protein
AT3G25510	[20.1.7] stress.biotic.PR-proteins	disease resistance protein (TIR-NBS-LRR class), putative
AT3G48090	[20.1.3] stress.biotic.signalling	ATEDS1_EDS1__alpha/beta-Hydrolases superfamily protein
AT5G48515	[20.1.7.12] stress.biotic.PR-proteins.plant defensins	Putative membrane lipoprotein
AT1G59980	[20.2.1] stress.abiotic.heat	ARL2_ATDJC39_GPS4__ARG1-like 2
AT3G62570	[20.2.1] stress.abiotic.heat	Tetratricopeptide repeat (TPR)-like superfamily protein
AT3G21210	[20.2.99] stress.abiotic.unspecified	zinc ion binding
AT3G14550	[16.1] secondary metabolism.isoprenoids	AtGFPPS2_GFPPS2_GGPPS7_GGPS3__geranylgeranyl pyrophosphate synthase 3
AT1G18140	[16.10] secondary metabolism.simple phenols	ATLAC1_LAC1__laccase 1
AT5G23690	[27.1] RNA.processing	Polynucleotide adenylyltransferase family protein
AT2G42520	[27.1.2] RNA.processing.RNA helicase	RH37__P-loop containing nucleoside triphosphate hydrolases superfamily protein
AT5G26742	[27.1.2] RNA.processing.RNA helicase	AtRH3_emb1138_RH3__DEAD box RNA helicase (RH3)
AT2G04270	[27.1.19] RNA.processing.ribonucleases	RNE_RNEE/G__RNAse E/G-like
AT1G61470	[27.1.19] RNA.processing.ribonucleases	CAF1e__Polynucleotidyl transferase, ribonuclease H-like superfamily protein
AT3G18100	[27.3.25] RNA.regulation of transcription.MYB domain transcription factor family	AtMYB4R1_MYB4R1__myb domain protein 4r1
AT1G26780	[27.3.25] RNA.regulation of transcription.MYB domain transcription factor family	AtMYB117_LOF1_MYB117__myb domain protein 117
AT3G51120	[27.3.63] RNA.regulation of transcription.PHD finger transcription factor	DNA binding;zinc ion binding;nucleic acid binding;nucleic acid binding
AT3G55080	[27.3.69] RNA.regulation of transcription.SET-domain transcriptional regulator family	SET domain-containing protein
AT3G54390	[27.3.30] RNA.regulation of transcription.Trihelix, Triple-Helix transcription factor family	sequence-specific DNA binding transcription factors
AT5G10940	[27.3.67] RNA.regulation of transcription.putative transcription regulator	ASG2__transducin family protein / WD-40 repeat family protein
AT2G40340	[27.3.3] RNA.regulation of transcription.AP2/EREBP, APETALA2/Ethylene-responsive element binding protein family	AtERF48_DREB2C__Integrase-type DNA-binding superfamily protein
AT3G62330	[27.3.73] RNA.regulation of transcription.Zn-finger(CCHC)	Zinc knuckle (CCHC-type) family protein
AT5G56960	[27.3.6] RNA.regulation of transcription.bHLH,Basic Helix-Loop-Helix family	basic helix-loop-helix (bHLH) DNA-binding family protein
AT1G72050	[27.3.11] RNA.regulation of transcription.C2H2 zinc finger family	TFIIIA__transcription factor IIIA
AT1G13920	[27.3.99] RNA.regulation of transcription.unclassified	Remorin family protein
AT4G01730	[27.3.99] RNA.regulation of transcription.unclassified	DHHC-type zinc finger family protein
AT2G02160	[27.3.99] RNA.regulation of transcription.unclassified	AtC3H17_C3H17__CCCH-type zinc finger family protein
AT3G48060	[27.3.99] RNA.regulation of transcription.unclassified	BAH domain ;TFIIS helical bundle-like domain
AT1G75670	[27.4] RNA.RNA binding	DNA-directed RNA polymerases
AT1G67950	[27.4] RNA.RNA binding	BPL2__RNA-binding (RRM/RBD/RNP motifs) family protein
AT3G23900	[27.4] RNA.RNA binding	IRR__RNA recognition motif (RRM)-containing protein
AT4G08840	[35.1.12] not assigned.no ontology.pumilio/Puf RNA-binding domain-containing protein	APUM11_PUM11__pumilio 11
AT5G50170	[35.1.19] not assigned.no ontology.C2 domain-containing protein	C2 calcium/lipid-binding and GRAM domain containing protein
AT1G04800	[35.1.40] not assigned.no ontology.glycine rich proteins	glycine-rich protein
AT1G28410	[35.1.1023] not assigned.no ontology
AT5G35560	[35.1.1023] not assigned.no ontology	DENN (AEX-3) domain-containing protein
AT3G63060	[35.1.1023] not assigned.no ontology	EDL3__EID1-like 3
AT1G69340	[35.1.1023] not assigned.no ontology	appr-1-p processing enzyme family protein
AT5G52910	[35.1.1023] not assigned.no ontology	ATIM__timeless family protein
AT4G22285	[35.1.1023] not assigned.no ontology	Ubiquitin C-terminal hydrolases superfamily protein
AT3G20790	[35.1.1023] not assigned.no ontology	NAD(P)-binding Rossmann-fold superfamily protein
AT3G56120	[35.1.1023] not assigned.no ontology	AtTRM5a_TRM5a__S-adenosyl-L-methionine-dependent methyltransferases superfamily protein
AT3G52950	[35.1.1023] not assigned.no ontology	CBS / octicosapeptide/Phox/Bemp1 (PB1) domains-containing protein
AT5G65170	[35.1.1023] not assigned.no ontology	VQ motif-containing protein
AT4G32970	[35.1.1023] not assigned.no ontology
AT3G62300	[35.1.2] not assigned.no ontology.agenet domain-containing protein	AIP1_ATDUF7_DUF7__DOMAIN OF UNKNOWN FUNCTION 724 7
AT1G55390	[35.1.26] not assigned.no ontology.DC1 domain containing protein	Cysteine/Histidine-rich C1 domain family protein
AT3G46870	[35.1.5] not assigned.no ontology.pentatricopeptide (PPR) repeat-containing protein	Pentatricopeptide repeat (PPR) superfamily protein
AT1G31840	[35.1.5] not assigned.no ontology.pentatricopeptide (PPR) repeat-containing protein	Tetratricopeptide repeat (TPR)-like superfamily protein
AT1G62914	[35.1.5] not assigned.no ontology.pentatricopeptide (PPR) repeat-containing protein	pentatricopeptide (PPR) repeat-containing protein
AT4G39620	[35.1.5] not assigned.no ontology.pentatricopeptide (PPR) repeat-containing protein	ATPPR5_EMB2453_PPR5__Tetratricopeptide repeat (TPR)-like superfamily protein
AT1G55890	[35.1.5] not assigned.no ontology.pentatricopeptide (PPR) repeat-containing protein	RPPR3a__Tetratricopeptide repeat (TPR)-like superfamily protein
AT3G61360	[35.1.5] not assigned.no ontology.pentatricopeptide (PPR) repeat-containing protein	SLO3__Tetratricopeptide repeat (TPR)-like superfamily protein
AT2G36240	[35.1.5] not assigned.no ontology.pentatricopeptide (PPR) repeat-containing protein	pentatricopeptide (PPR) repeat-containing protein
AT3G16890	[35.1.5] not assigned.no ontology.pentatricopeptide (PPR) repeat-containing protein	PPR40__pentatricopeptide (PPR) domain protein 40
AT3G28550	[35.1.42] not assigned.no ontology.proline rich family	EXT16__Proline-rich extensin-like family protein
AT4G00890	[35.1.42] not assigned.no ontology.proline rich family	proline-rich family protein
AT4G36600	[35.1.22] not assigned.no ontology.late embryogenesis abundant domain-containing protein	Late embryogenesis abundant (LEA) protein
AT2G02835	[35.2.1001] not assigned.unknown
AT1G35500	[35.2.1001] not assigned.unknown
AT2G20950	[35.2.1001] not assigned.unknown	Arabidopsis phospholipase-like protein (PEARLI 4) family
AT1G51745	[35.2.1001] not assigned.unknown	PWWP2_SL1__Tudor/PWWP/MBT superfamily protein
AT2G20230	[35.2.1001] not assigned.unknown	Tetraspanin family protein
AT3G43500	[35.2.1001] not assigned.unknown
AT1G79120	[35.2.1001] not assigned.unknown	Ubiquitin carboxyl-terminal hydrolase family protein
AT5G25470	[35.2.1001] not assigned.unknown	AP2/B3-like transcriptional factor family protein
AT4G35660	[35.2.1001] not assigned.unknown	Arabidopsis protein of unknown function (DUF241)
AT5G22040	[35.2.1001] not assigned.unknown
AT5G12470	[35.2.1001] not assigned.unknown	RER4__Protein of unknown function (DUF3411)
AT4G02170	[35.2.1001] not assigned.unknown
AT5G46230	[35.2.1001] not assigned.unknown	SVB3__Protein of unknown function, DUF538
AT3G23450	[35.2.1001] not assigned.unknown	KRATOS
AT5G07572	[35.2.1001] not assigned.unknown
AT3G22210	[35.2.1001] not assigned.unknown
AT1G40129	[35.2.1001] not assigned.unknown
AT1G63420	[35.2.1001] not assigned.unknown	Arabidopsis thaliana protein of unknown function (DUF821)
AT3G52570	[35.2.1001] not assigned.unknown	alpha/beta-Hydrolases superfamily protein
AT4G09640	[35.2.1001] not assigned.unknown	ENOR3L6__Protein of unknown function (DUF803)
AT4G36980	[35.2.1001] not assigned.unknown
AT2G25260	[35.2.1001] not assigned.unknown	HPAT2
AT3G30730	[35.2.1001] not assigned.unknown
AT4G05632	[35.2.1001] not assigned.unknown
AT1G78170	[35.2.1001] not assigned.unknown
AT5G47090	[35.2.1001] not assigned.unknown
AT5G55860	[35.2.1001] not assigned.unknown	TREPH1__Plant protein of unknown function (DUF827)
AT4G24680	[35.2.1001] not assigned.unknown	MOS1__modifier of snc1
AT2G01580	[35.2.1001] not assigned.unknown
AT1G24050	[35.2.1001] not assigned.unknown	RNA-processing, Lsm domain
AT1G32160	[35.2.1001] not assigned.unknown	DUF760-1_DUF760?1__Protein of unknown function (DUF760)
AT5G25590	[35.2.1001] not assigned.unknown	Protein of unknown function (DUF630 and DUF632)
AT5G24740	[35.2.1001] not assigned.unknown	SHBY__Protein of unknown function (DUF1162)
AT5G24310	[35.2.1001] not assigned.unknown	ABIL3__ABL interactor-like protein 3
AT5G09960	[35.2.1001] not assigned.unknown
AT1G28260	[35.2.1001] not assigned.unknown	Telomerase activating protein Est1
AT1G10490	[35.2.1001] not assigned.unknown	Domain of unknown function (DUF1726) ;Putative ATPase (DUF699)
AT2G34160	[35.2.1001] not assigned.unknown	ALBA2_IRP7__Alba DNA/RNA-binding protein
AT4G37420	[35.2.1001] not assigned.unknown	Domain of unknown function (DUF23)
AT1G27990	[35.2.1001] not assigned.unknown
AT2G30990	[35.2.1001] not assigned.unknown	Protein of unknown function (DUF688)
AT5G23700	[35.2.1001] not assigned.unknown
AT3G07210	[35.2.1001] not assigned.unknown
AT1G31990	[35.2.1001] not assigned.unknown
AT5G16060	[35.2.1001] not assigned.unknown	Cytochrome c oxidase biogenesis protein Cmc1-like
AT5G55440	[35.2.1001] not assigned.unknown	AtDOA16__Protein of unknown function (DUF295)
AT3G24780	[35.2.1001] not assigned.unknown	Uncharacterised conserved protein UCP015417, vWA
AT3G55760	[35.2.1001] not assigned.unknown	LESV
AT5G51490	[10.8.99] cell wall.pectin*esterases.misc	PMEI-PME59__Plant invertase/pectin methylesterase inhibitor superfamily
AT3G05620	[10.8.1] cell wall.pectin*esterases.PME	PMEI-PME22__Plant invertase/pectin methylesterase inhibitor superfamily
AT1G18410	[31.1] cell.organisation	P-loop containing nucleoside triphosphate hydrolases superfamily protein
AT2G02230	[31.1] cell.organisation	AFA1_AtPP2-B1_PP2-B1__phloem protein 2-B1
AT2G21950	[31.1] cell.organisation	SKIP6__SKP1 interacting partner 6
AT4G17220	[31.1] cell.organisation	ATMAP70-5_MAP70-5__microtubule-associated proteins 70-5
AT2G47500	[31.1] cell.organisation	P-loop nucleoside triphosphate hydrolases superfamily protein with CH (Calponin Homology) domain
AT2G32900	[31.2] cell.division	ATZW10_MIP1__centromere/kinetochore protein, putative (ZW10)
AT1G15660	[31.2] cell.division	CENP-C_CENP-C__centromere protein C
AT1G66510	[31.2] cell.division	AAR2 protein family
AT3G63120	[31.3] cell.cycle	CYCP1;1__cyclin p1;1
AT1G47210	[31.3] cell.cycle	CYCA3;2__cyclin-dependent protein kinase 3;2
AT2G21130	[31.3.1] cell.cycle.peptidylprolyl isomerase	Cyclophilin-like peptidyl-prolyl cis-trans isomerase family protein
AT2G38730	[31.3.1] cell.cycle.peptidylprolyl isomerase	Cyclophilin-like peptidyl-prolyl cis-trans isomerase family protein
AT3G45280	[31.4] cell.vesicle transport	ATSYP72_SYP72__syntaxin of plants 72
AT4G02660	[31.4] cell.vesicle transport	BCHA2__Beige/BEACH domain ;WD domain, G-beta repeat protein
AT4G08180	[31.4] cell.vesicle transport	ORP1C__OSBP(oxysterol binding protein)-related protein 1C
AT4G12770	[31.4] cell.vesicle transport	AUXILIN-LIKE2__Chaperone DnaJ-domain superfamily protein
AT5G01430	[31.4] cell.vesicle transport	Got1/Sft2-like vescicle transport protein family
AT3G08960	[34] transport	KA120__ARM repeat superfamily protein
AT1G13210	[34.1] transport.p- and v-ATPases	ACA.l_ALA11__autoinhibited Ca2+/ATPase II
AT4G02620	[34.1.1] transport.p- and v-ATPases.H+-transporting two-sector ATPase	VHA-F__vacuolar ATPase subunit F family protein
AT5G64560	[34.14] transport.unspecified cations	ATMGT9_MGT9_MRS2-2__magnesium transporter 9
AT2G25600	[34.15] transport.potassium	AKT6_SPIK__Shaker pollen inward K+ channel
AT1G73220	[34.2] transport.sugars	AtOCT1_OCT1__organic cation/carnitine transporter1
AT5G57110	[34.21] transport.calcium	ACA8_AT-ACA8__autoinhibited Ca2+ -ATPase, isoform 8
AT2G28910	[34.21] transport.calcium	CXIP4__CAX interacting protein 4
AT3G03720	[34.3] transport.amino acids	AtCAT4_CAT4__cationic amino acid transporter 4
AT3G46980	[34.7] transport.phosphate	PHT4;3__phosphate transporter 4;3
AT2G46320	[34.9] transport.metabolite transporters at the mitochondrial membrane	MTM2__Mitochondrial substrate carrier family protein
AT5G48410	[30.1] signalling.in sugar and nutrient physiology	ATGLR1.3_GLR1.3__glutamate receptor 1.3
AT2G29220	[30.2.19] signalling.receptor kinases.legume-lectin	LecRK-III.1__Concanavalin A-like lectin protein kinase family protein
AT1G68690	[30.2.22] signalling.receptor kinases.proline extensin like	AtPERK9_PERK9__Protein kinase superfamily protein
AT4G31250	[30.2.3] signalling.receptor kinases.leucine rich repeat III	PRK7__Leucine-rich repeat protein kinase family protein
AT1G07390	[30.2.99] signalling.receptor kinases.misc	AtRLP1_RLP1__receptor like protein 1
AT5G60080	[30.2.99] signalling.receptor kinases.misc	Protein kinase superfamily protein
AT5G59260	[30.2.99] signalling.receptor kinases.misc	LecRK-II.1__Concanavalin A-like lectin protein kinase family protein
AT2G46850	[30.2.99] signalling.receptor kinases.misc	Protein kinase superfamily protein
AT4G04500	[30.2.17] signalling.receptor kinases.DUF 26	CRK37__cysteine-rich RLK (RECEPTOR-like protein kinase) 37
AT3G13460	[30.3] signalling.calcium	ECT2__evolutionarily conserved C-terminal region 2
AT1G09210	[30.3] signalling.calcium	AtCRT1b_CRT1b_CRT2__calreticulin 1b
AT5G03040	[30.3] signalling.calcium	iqd2__IQ-domain 2
AT4G29150	[30.3] signalling.calcium	IQD25__IQ-domain 25
AT3G63130	[30.5] signalling.G-proteins	ATRANGAP1_RANGAP1__RAN GTPase activating protein 1
AT3G43300	[30.5] signalling.G-proteins	ATMIN7_BEN1_BIG5_MIN7__HOPM interactor 7
AT5G42080	[30.5] signalling.G-proteins	ADL1_ADL1A_AG68_DL1_DRP1A_RSW9__dynamin-like protein
AT3G06500	[2.2.1.3.1] major CHO metabolism.degradation.sucrose.invertases.neutral	A/N-InvC__Plant neutral invertase family protein
AT1G21750	[21.1.1] redox.thioredoxin.PDIL	ATPDI5_ATPDIL1-1_PDI5_PDIL1-1__PDI-like 1-1
AT1G04980	[21.1.1] redox.thioredoxin.PDIL	ATPDI10_ATPDIL2-2_PDI10_PDIL2-2__PDI-like 2-2
AT2G47470	[21.1.1] redox.thioredoxin.PDIL	ATPDI11_ATPDIL2-1_MEE30_PDI11_UNE5__thioredoxin family protein
AT5G42980	[21.1] redox.thioredoxin	ATH3_ATTRX3_ATTRXH3_TRX3_TRXH3__thioredoxin 3
AT2G35010	[21.1] redox.thioredoxin	ATO1_TO1_TRXO1__thioredoxin O1
AT4G26160	[21.1] redox.thioredoxin	ACHT1__atypical CYS HIS rich thioredoxin 1
AT2G41680	[21.1] redox.thioredoxin	NTRC__NADPH-dependent thioredoxin reductase C
AT1G53300	[21.1] redox.thioredoxin	TTL1__tetratricopetide-repeat thioredoxin-like 1
AT1G52990	[21.1] redox.thioredoxin	thioredoxin family protein
AT1G08570	[21.1] redox.thioredoxin	ACHT4__atypical CYS HIS rich thioredoxin 4
AT5G03630	[21.2.1] redox.ascorbate and glutathione.ascorbate	MDAR2__Pyridine nucleotide-disulphide oxidoreductase family protein
AT1G63940	[21.2.1] redox.ascorbate and glutathione.ascorbate	MDAR6__monodehydroascorbate reductase 6
AT4G23100	[21.2.2] redox.ascorbate and glutathione.glutathione	ATECS1_AtGSH1_CAD2_CAD2_GSH1_GSHA_PAD2_PAD2_RAX1_RML1__glutamate-cysteine ligase
AT4G26850	[21.2.1.2] redox.ascorbate and glutathione.ascorbate.GDP-L-galactose-hexose-1-phosphate guanyltransferase	GGP_VTC2__mannose-1-phosphate guanylyltransferase (GDP)s;GDP-galactose:mannose-1-phosphate guanylyltransferases;GDP-galactose:glucose-1-phosphate guanylyltransferases;GDP-galactose:myoinositol-1-phosphate guanylyltransferases;glucose-1-phosphate guanylyltransferase
AT4G08550	[21.4] redox.glutaredoxins	electron carriers;protein disulfide oxidoreductases
AT1G64500	[21.4] redox.glutaredoxins	THRUMIN1__Glutaredoxin family protein
AT3G11920	[21.4] redox.glutaredoxins	glutaredoxin-related
AT1G65980	[21.5] redox.peroxiredoxin	TPX1__thioredoxin-dependent peroxidase 1
AT5G23310	[21.6] redox.dismutases and catalases	FSD3_SOD3__Fe superoxide dismutase 3
AT5G63270	[30.1] signalling.in sugar and nutrient physiology	RPM1-interacting protein 4 (RIN4) family protein
AT2G29100	[30.1] signalling.in sugar and nutrient physiology	ATGLR2.9_GLR2.9_GLR2.9__glutamate receptor 2.9
AT3G51480	[30.1] signalling.in sugar and nutrient physiology	ATGLR3.6_GLR3.6_GLR3.6__glutamate receptor 3.6
AT1G05200	[30.1] signalling.in sugar and nutrient physiology	ATGLR3.4_GLR3.4_GLUR3__glutamate receptor 3.4
AT1G71230	[30.11.1] signalling.light.COP9 signalosome	AJH2_CSN5_CSN5B__COP9-signalosome 5B
AT5G64330	[30.11] signalling.light	JK218_NPH3_RPT3__Phototropic-responsive NPH3 family protein
AT3G19850	[30.11] signalling.light	Phototropic-responsive NPH3 family protein
AT3G15354	[30.11] signalling.light	SPA3__SPA1-related 3
AT4G19990	[30.11] signalling.light	FRS1__FAR1-related sequence 1
AT3G22380	[30.11] signalling.light	TIC__time for coffee
AT1G53090	[30.11] signalling.light	SPA4__SPA1-related 4
AT5G03250	[30.11] signalling.light	Phototropic-responsive NPH3 family protein
AT3G07500	[30.11] signalling.light	FRF2__Far-red impaired responsive (FAR1) family protein
AT1G67900	[30.11] signalling.light	NPY8__Phototropic-responsive NPH3 family protein
AT2G02220	[30.2.10] signalling.receptor kinases.leucine rich repeat X	ATPSKR1_PSKR1__phytosulfokin receptor 1
AT1G69990	[30.2.10] signalling.receptor kinases.leucine rich repeat X	BIR4__Leucine-rich repeat protein kinase family protein
AT5G48380	[30.2.10] signalling.receptor kinases.leucine rich repeat X	BIR1__BAK1-interacting receptor-like kinase 1
AT1G69910	[30.2.20] signalling.receptor kinases.wheat LRK10 like	Protein kinase superfamily protein
AT1G56120	[30.2.8.2] signalling.receptor kinases.leucine rich repeat VIII.VIII-2	Leucine-rich repeat transmembrane protein kinase
AT1G07650	[30.2.8.2] signalling.receptor kinases.leucine rich repeat VIII.VIII-2	LMK1__Leucine-rich repeat transmembrane protein kinase
AT3G46260	[30.2.99] signalling.receptor kinases.misc	protein kinase-related
AT3G21960	[30.2.99] signalling.receptor kinases.misc	Receptor-like protein kinase-related family protein
AT2G28960	[30.2.99] signalling.receptor kinases.misc	Leucine-rich repeat protein kinase family protein
AT5G60310	[30.2.99] signalling.receptor kinases.misc	LecRK-I.10__Concanavalin A-like lectin protein kinase family protein
AT1G67720	[30.2.99] signalling.receptor kinases.misc	Leucine-rich repeat protein kinase family protein
AT3G09190	[30.2.99] signalling.receptor kinases.misc	Concanavalin A-like lectin family protein
AT2G27250	[30.2.99] signalling.receptor kinases.misc	AtCLV3_CLV3__CLAVATA3
AT3G24982	[30.2.99] signalling.receptor kinases.misc	ATRLP40_RLP40__receptor like protein 40
AT2G14440	[30.2.99] signalling.receptor kinases.misc	Leucine-rich repeat protein kinase family protein
AT5G05160	[30.2.3] signalling.receptor kinases.leucine rich repeat III	RUL1__Leucine-rich repeat protein kinase family protein
AT1G25320	[30.2.3] signalling.receptor kinases.leucine rich repeat III	Leucine-rich repeat protein kinase family protein
AT1G72460	[30.2.3] signalling.receptor kinases.leucine rich repeat III	PRK8__Leucine-rich repeat protein kinase family protein
AT5G24100	[30.2.3] signalling.receptor kinases.leucine rich repeat III	Leucine-rich repeat protein kinase family protein
AT1G48480	[30.2.3] signalling.receptor kinases.leucine rich repeat III	RKL1__receptor-like kinase 1
AT3G57830	[30.2.3] signalling.receptor kinases.leucine rich repeat III	Leucine-rich repeat protein kinase family protein
AT2G07040	[30.2.3] signalling.receptor kinases.leucine rich repeat III	AtPRK2_ATPRK2A_PRK2_PRK2A__Leucine-rich repeat protein kinase family protein
AT3G08680	[30.2.3] signalling.receptor kinases.leucine rich repeat III	Leucine-rich repeat protein kinase family protein
AT1G78530	[30.2.13] signalling.receptor kinases.leucine rich repeat XIII	Protein kinase superfamily protein
AT2G26330	[30.2.13] signalling.receptor kinases.leucine rich repeat XIII	ER_QRP1__Leucine-rich receptor-like protein kinase family protein
AT4G35470	[30.2] signalling.receptor kinases	PIRL4__plant intracellular ras group-related LRR 4
AT3G59700	[30.2.19] signalling.receptor kinases.legume-lectin	ATHLECRK_HLECRK_LecRK-V.5_LecRK-V.5_LECRK1__lectin-receptor kinase
AT2G32800	[30.2.19] signalling.receptor kinases.legume-lectin	AP4.3A_LecRK-S.2__protein kinase family protein
AT5G06740	[30.2.19] signalling.receptor kinases.legume-lectin	LecRK-S.5__Concanavalin A-like lectin protein kinase family protein
AT2G24230	[30.2.7] signalling.receptor kinases.leucine rich repeat VII	Leucine-rich repeat protein kinase family protein
AT1G19390	[30.2.25] signalling.receptor kinases.wall associated kinase	Wall-associated kinase family protein
AT1G61440	[30.2.24] signalling.receptor kinases.S-locus glycoprotein like	S-locus lectin protein kinase family protein
AT1G11350	[30.2.24] signalling.receptor kinases.S-locus glycoprotein like	CBRLK1_RKS2_SD1-13__S-domain-1 13
AT3G12000	[30.2.24] signalling.receptor kinases.S-locus glycoprotein like	S-locus related protein SLR1, putative (S1)
AT5G24080	[30.2.24] signalling.receptor kinases.S-locus glycoprotein like	Protein kinase superfamily protein
AT4G23320	[30.2.17] signalling.receptor kinases.DUF 26	CRK24__cysteine-rich RLK (RECEPTOR-like protein kinase) 24
AT4G00960	[30.2.17] signalling.receptor kinases.DUF 26	Protein kinase superfamily protein
AT5G40380	[30.2.17] signalling.receptor kinases.DUF 26	CRK42__cysteine-rich RLK (RECEPTOR-like protein kinase) 42
AT1G70530	[30.2.17] signalling.receptor kinases.DUF 26	CRK3__cysteine-rich RLK (RECEPTOR-like protein kinase) 3
AT4G04570	[30.2.17] signalling.receptor kinases.DUF 26	CRK40__cysteine-rich RLK (RECEPTOR-like protein kinase) 40
AT1G79620	[30.2.8.1] signalling.receptor kinases.leucine rich repeat VIII.VIII-1	VRLK1__Leucine-rich repeat protein kinase family protein
AT5G01950	[30.2.8.1] signalling.receptor kinases.leucine rich repeat VIII.VIII-1	Leucine-rich repeat protein kinase family protein
AT5G59650	[30.2.1] signalling.receptor kinases.leucine rich repeat I	Leucine-rich repeat protein kinase family protein
AT2G19190	[30.2.1] signalling.receptor kinases.leucine rich repeat I	FRK1_SIRK__FLG22-induced receptor-like kinase 1
AT5G59670	[30.2.1] signalling.receptor kinases.leucine rich repeat I	Leucine-rich repeat protein kinase family protein
AT1G72180	[30.2.11] signalling.receptor kinases.leucine rich repeat XI	CEPR2__Leucine-rich receptor-like protein kinase family protein
AT2G31880	[30.2.11] signalling.receptor kinases.leucine rich repeat XI	EVR_SOBIR1__Leucine-rich repeat protein kinase family protein
AT4G28490	[30.2.11] signalling.receptor kinases.leucine rich repeat XI	HAE_RLK5__Leucine-rich receptor-like protein kinase family protein
AT5G56040	[30.2.11] signalling.receptor kinases.leucine rich repeat XI	RGI4_SKM2__Leucine-rich receptor-like protein kinase family protein
AT3G16490	[30.3] signalling.calcium	IQD26__IQ-domain 26
AT4G05520	[30.3] signalling.calcium	ATEHD2_EHD2__EPS15 homology domain 2
AT4G38230	[30.3] signalling.calcium	ATCPK26_CPK26__calcium-dependent protein kinase 26
AT2G41860	[30.3] signalling.calcium	CPK14__calcium-dependent protein kinase 14
AT5G42380	[30.3] signalling.calcium	AtCML37_CML37__calmodulin like 37
AT1G73805	[30.3] signalling.calcium	SARD1__Calmodulin binding protein-like
AT4G29900	[30.3] signalling.calcium	ACA10_ATACA10_CIF1__autoinhibited Ca(2+)-ATPase 10
AT5G04020	[30.3] signalling.calcium	calmodulin binding
AT3G22910	[30.3] signalling.calcium	ACA13__ATPase E1-E2 type family protein / haloacid dehalogenase-like hydrolase family protein
AT2G41560	[30.3] signalling.calcium	ACA4__autoinhibited Ca(2+)-ATPase, isoform 4
AT4G04720	[30.3] signalling.calcium	AtCPK21_CPK21__calcium-dependent protein kinase 21
AT5G40190	[30.3] signalling.calcium	RNA ligase/cyclic nucleotide phosphodiesterase family protein
AT5G10680	[30.3] signalling.calcium	calmodulin-binding protein-related
AT4G33770	[30.4.5] signalling.phosphinositides.inositol-1,3,4-trisphosphate 5/6-kinase	AtITPK2_ITPK2__Inositol 1,3,4-trisphosphate 5/6-kinase family protein
AT5G58670	[30.4.4] signalling.phosphinositides.phosphoinositide phospholipase C	ATPLC_ATPLC1_PLC1_PLC1__phospholipase C1
AT5G58690	[30.4.4] signalling.phosphinositides.phosphoinositide phospholipase C	ATPLC5_PLC5__phosphatidylinositol-speciwc phospholipase C5
AT1G49340	[30.4] signalling.phosphinositides	ATPI4K ALPHA__Phosphatidylinositol 3- and 4-kinase family protein
AT4G20260	[30.4] signalling.phosphinositides	ATPCAP1_MDP25_PCAP1__plasma-membrane associated cation-binding protein 1
AT2G03890	[30.4] signalling.phosphinositides	ATPI4K GAMMA 7_PI4K GAMMA 7_UBDK GAMMA 7__phosphoinositide 4-kinase gamma 7
AT2G40850	[30.4] signalling.phosphinositides	ATPI4K GAMMA 1_PI4K GAMMA 1__phosphoinositide 4-kinase gamma 1
AT3G59770	[30.4] signalling.phosphinositides	AtSAC9_MUR11_MUR11_SAC9__sacI homology domain-containing protein / WW domain-containing protein
AT1G10900	[30.4.1] signalling.phosphinositides.phosphatidylinositol-4-phosphate 5-kinase	PIP5K7__Phosphatidylinositol-4-phosphate 5-kinase family protein
AT2G20440	[30.5] signalling.G-proteins	Ypt/Rab-GAP domain of gyp1p superfamily protein
AT4G25540	[30.5] signalling.G-proteins	ATMSH3_MSH3__homolog of DNA mismatch repair protein MSH3
AT5G19320	[30.5] signalling.G-proteins	RANGAP2__RAN GTPase activating protein 2
AT1G08410	[30.5] signalling.G-proteins	DIG6_LSG1-2__P-loop containing nucleoside triphosphate hydrolases superfamily protein
AT1G10300	[30.5] signalling.G-proteins	Nog1-2__Nucleolar GTP-binding protein
AT4G01090	[30.5] signalling.G-proteins	Protein of unknown function (DUF3133)
AT5G22400	[30.5] signalling.G-proteins	Rho GTPase activating protein with PAK-box/P21-Rho-binding domain
AT4G18430	[30.5] signalling.G-proteins	AtRABA1e_RABA1e__RAB GTPase homolog A1E
AT3G11490	[30.5] signalling.G-proteins	ROPGAP4__rac GTPase activating protein
AT5G17790	[30.5] signalling.G-proteins	OZ1_VAR3__zinc finger (Ran-binding) family protein
AT5G45760	[30.5] signalling.G-proteins	Transducin/WD40 repeat-like superfamily protein
AT2G03150	[30.5] signalling.G-proteins	emb1579_RSA1__ATP/GTP-binding protein family
AT3G46830	[30.5] signalling.G-proteins	ATRAB-A2C_ATRAB11A_ATRABA2C_RAB-A2C_RABA2c__RAB GTPase homolog A2C
AT5G05940	[30.5] signalling.G-proteins	ATROPGEF5_ROPGEF5__ROP guanine nucleotide exchange factor 5
AT5G20010	[30.5] signalling.G-proteins	ATRAN1_RAN-1_RAN1__RAS-related nuclear protein-1
AT2G37290	[30.5] signalling.G-proteins	Ypt/Rab-GAP domain of gyp1p superfamily protein
AT4G17530	[30.5] signalling.G-proteins	ATRAB1C_ATRABD2C_RAB1C_RAB1C__RAB GTPase homolog 1C
AT2G26300	[30.5] signalling.G-proteins	ATGPA1_GP ALPHA 1_GPA1__G protein alpha subunit 1
AT3G55020	[30.5] signalling.G-proteins	Ypt/Rab-GAP domain of gyp1p superfamily protein
AT4G00460	[30.5] signalling.G-proteins	ATROPGEF3_ROPGEF3__RHO guanyl-nucleotide exchange factor 3
AT4G01860	[30.5] signalling.G-proteins	Transducin family protein / WD-40 repeat family protein
AT3G51630	[30.6] signalling.MAP kinases	ATWNK5_WNK5_ZIK1__with no lysine (K) kinase 5
AT4G08500	[30.6] signalling.MAP kinases	ARAKIN_ATMEKK1_MAPKKK8_MEKK1__MAPK/ERK kinase kinase 1
AT3G15220	[30.6] signalling.MAP kinases	Protein kinase superfamily protein
AT5G11850	[30.6] signalling.MAP kinases	M3Kdelta1_MKD1__Protein kinase superfamily protein
AT1G73670	[30.6] signalling.MAP kinases	ATMPK15_MPK15__MAP kinase 15
AT3G02520	[30.7] signalling.14-3-3 proteins	GF14 NU_GRF7__general regulatory factor 7
AT1G22300	[30.7] signalling.14-3-3 proteins	14-3-3EPSILON_GF14 EPSILON_GRF10__general regulatory factor 10
AT1G77730	[30.8] signalling.misc	Pleckstrin homology (PH) domain superfamily protein
AT3G63240	[28.1] DNA.synthesis/chromatin structure	DNAse I-like superfamily protein
AT1G21690	[28.1] DNA.synthesis/chromatin structure	EMB1968_RFC4__ATPase family associated with various cellular activities (AAA)
AT5G37140	[28.1] DNA.synthesis/chromatin structure	P-loop containing nucleoside triphosphate hydrolases superfamily protein
AT5G08110	[28.1] DNA.synthesis/chromatin structure	HRQ1__nucleic acid binding;ATP-dependent helicases;ATP binding;helicases;ATP-dependent helicases
AT2G45810	[28.1] DNA.synthesis/chromatin structure	RH6__DEA(D/H)-box RNA helicase family protein
AT4G15570	[28.1] DNA.synthesis/chromatin structure	MAA3__P-loop containing nucleoside triphosphate hydrolases superfamily protein
AT1G66730	[28.1] DNA.synthesis/chromatin structure	AtLIG6_LIG6__DNA LIGASE 6
AT3G09620	[28.1] DNA.synthesis/chromatin structure	P-loop containing nucleoside triphosphate hydrolases superfamily protein
AT1G34380	[28.1] DNA.synthesis/chromatin structure	OEX2__5'-3' exonuclease family protein
AT3G55490	[28.1] DNA.synthesis/chromatin structure	GINS complex protein
AT4G31570	[28.1] DNA.synthesis/chromatin structure
AT5G62410	[28.1] DNA.synthesis/chromatin structure	ATCAP-E1_ATSMC4_SMC2_TTN3__structural maintenance of chromosomes 2
AT5G44750	[28.1] DNA.synthesis/chromatin structure	ATREV1_REV1__DNA-directed DNA polymerases
AT1G49250	[28.1] DNA.synthesis/chromatin structure	ATP-dependent DNA ligase
AT5G04980	[28.1] DNA.synthesis/chromatin structure	DNAse I-like superfamily protein
AT1G49450	[28.1] DNA.synthesis/chromatin structure	AIW2__Transducin/WD40 repeat-like superfamily protein
AT3G53320	[28.1] DNA.synthesis/chromatin structure	GPT2
AT5G18620	[28.1] DNA.synthesis/chromatin structure	CHR17__chromatin remodeling factor17
AT3G53440	[28.1] DNA.synthesis/chromatin structure	Homeodomain-like superfamily protein
AT4G02060	[28.1] DNA.synthesis/chromatin structure	MCM7_PRL__Minichromosome maintenance (MCM2/3/5) family protein
AT1G27850	[28.1] DNA.synthesis/chromatin structure	BPP5
AT1G20960	[28.1] DNA.synthesis/chromatin structure	BRR2_BRR2a_emb1507__U5 small nuclear ribonucleoprotein helicase, putative
AT4G32700	[28.1] DNA.synthesis/chromatin structure	POLQ_TEB__helicases;ATP-dependent helicases;nucleic acid binding;ATP binding;DNA-directed DNA polymerases;DNA binding
AT5G61050	[28.1] DNA.synthesis/chromatin structure	histone deacetylase-related / HD-related
AT2G13840	[28.1] DNA.synthesis/chromatin structure	Polymerase/histidinol phosphatase-like
AT1G79950	[28.1] DNA.synthesis/chromatin structure	RTEL1__RAD3-like DNA-binding helicase protein
AT2G31830	[28.1] DNA.synthesis/chromatin structure	5PTase14__endonuclease/exonuclease/phosphatase family protein
AT2G35920	[28.1] DNA.synthesis/chromatin structure	RNA helicase family protein
AT3G47460	[28.1] DNA.synthesis/chromatin structure	ATSMC2_SMC2B__Structural maintenance of chromosomes (SMC) family protein
AT1G72740	[28.1.3] DNA.synthesis/chromatin structure.histone	Homeodomain-like/winged-helix DNA-binding family protein
AT5G65350	[28.1.3.2.3] DNA.synthesis/chromatin structure.histone.core.H3	HTR11__histone 3 11
AT5G08780	[28.1.3.1] DNA.synthesis/chromatin structure.histone.H1	winged-helix DNA-binding transcription factor family protein
AT1G06740	[28.1.1.7] DNA.synthesis/chromatin structure.retrotransposon/transposase.mutator-like transposase	MUG3
AT1G16970	[28.2] DNA.repair	ATKU70_KU70__KU70 homolog
AT1G77320	[28.2] DNA.repair	MEI1__transcription coactivators
AT1G79050	[28.2] DNA.repair	RECA1__recA DNA recombination family protein
AT1G01880	[28.2] DNA.repair	AtGEN1_GEN1__5'-3' exonuclease family protein
AT1G07745	[28.2] DNA.repair	ATRAD51D_RAD51D_SSN1__homolog of RAD51 D
AT1G79650	[28.2] DNA.repair	AtAO1_RAD23B__Rad23 UV excision repair protein family
AT4G29170	[28.2] DNA.repair	ATMND1__Mnd1 family protein
AT5G28740	[28.2] DNA.repair	Tetratricopeptide repeat (TPR)-like superfamily protein
AT1G65070	[28.2] DNA.repair	DNA mismatch repair protein MutS, type 2
AT2G36490	[28.2] DNA.repair	AtROS1_DML1_ROS1__demeter-like 1
AT1G12370	[28.2] DNA.repair	PHR1_UVR2__photolyase 1
AT3G52390	[28.99] DNA.unspecified	TatD related DNase
AT2G32415	[28.99] DNA.unspecified	AtRRP6L3_RRP6L3__Polynucleotidyl transferase, ribonuclease H fold protein with HRDC domain
AT4G10200	[28.99] DNA.unspecified	TTF-type zinc finger protein with HAT dimerisation domain
AT5G63190	[28.99] DNA.unspecified	MRF1__MA3 domain-containing protein
AT1G79890	[28.99] DNA.unspecified	RAD3-like DNA-binding helicase protein
AT4G35220	[28.99] DNA.unspecified	CYCLASE2__Cyclase family protein
AT2G21520	[28.99] DNA.unspecified	Sec14p-like phosphatidylinositol transfer family protein
AT5G13820	[28.99] DNA.unspecified	ATBP-1_ATBP1_ATTBP1_HPPBF-1_TBP1__telomeric DNA binding protein 1
AT3G52050	[28.99] DNA.unspecified	OEX1__5'-3' exonuclease family protein
AT2G25170	[28.99] DNA.unspecified	CHD3_CHR6_CKH2_EPP1_GYM_HRB2_LWR1_LWR1_PKL_SSL2__chromatin remodeling factor CHD3 (PICKLE)
AT1G51420	[2.1.1.2] major CHO metabolism.synthesis.sucrose.SPP	ATSPP1_SPP1__sucrose-phosphatase 1
AT3G20440	[2.1.2.3] major CHO metabolism.synthesis.starch.starch branching	BE1_EMB2729__Alpha amylase family protein
AT5G03650	[2.1.2.3] major CHO metabolism.synthesis.starch.starch branching	SBE2.2__starch branching enzyme 2.2
AT2G36390	[2.1.2.3] major CHO metabolism.synthesis.starch.starch branching	BE3_SBE2.1__starch branching enzyme 2.1
AT2G21590	[2.1.2.1] major CHO metabolism.synthesis.starch.AGPase	APL4__Glucose-1-phosphate adenylyltransferase family protein
AT1G06020	[2.2.1.1] major CHO metabolism.degradation.sucrose.fructokinase	FRK3_FRK5__pfkB-like carbohydrate kinase family protein
AT3G13790	[2.2.1.3.2] major CHO metabolism.degradation.sucrose.invertases.cell wall	ATBFRUCT1_AtCWI1_ATCWINV1_CWI1__Glycosyl hydrolases family 32 protein
AT2G45880	[2.2.2.1.2] major CHO metabolism.degradation.starch.starch cleavage.beta amylase	BAM7_BMY4__beta-amylase 7
AT3G23920	[2.2.2.1.2] major CHO metabolism.degradation.starch.starch cleavage.beta amylase	AtBAM1_BAM1_BMY7_TR-BAMY__beta-amylase 1
AT5G04360	[2.2.2.9] major CHO metabolism.degradation.starch.limit dextrinase/ pullulanase	ATLDA_ATPU1_LDA_PU1__limit dextrinase
AT5G46110	[2.2.2.6] major CHO metabolism.degradation.starch.transporter	APE2_TPT__Glucose-6-phosphate/phosphate translocator-related
AT1G14610	[29.1.9] protein.aa activation.valine-tRNA ligase	TWN2_VALRS__valyl-tRNA synthetase / valine--tRNA ligase (VALRS)
AT5G14460	[29.1.30] protein.aa activation.pseudouridylate synthase	TRUB2__Pseudouridine synthase family protein
AT5G22800	[29.1.7] protein.aa activation.alanine-tRNA ligase	EMB1030_EMB263_EMB86__Alanyl-tRNA synthetase, class IIc
AT4G13780	[29.1.10] protein.aa activation.methionine-tRNA ligase	methionine--tRNA ligase, putative / methionyl-tRNA synthetase, putative / MetRS, putative
AT5G16130	[29.2.1.2.1.7] protein.synthesis.ribosomal protein.eukaryotic.40S subunit.S7	Ribosomal protein S7e family protein
AT1G58380	[29.2.1.2.1.2] protein.synthesis.ribosomal protein.eukaryotic.40S subunit.S2	XW6__Ribosomal protein S5 family protein
AT5G02870	[29.2.1.2.2.141] protein.synthesis.ribosomal protein.eukaryotic.60S subunit.L4/L1	RPL4__Ribosomal protein L4/L1 family
AT5G46430	[29.2.1.2.2.32] protein.synthesis.ribosomal protein.eukaryotic.60S subunit.L32	Ribosomal protein L32e
AT2G27720	[29.2.1.2.2.82] protein.synthesis.ribosomal protein.eukaryotic.60S subunit.P2	60S acidic ribosomal protein family
AT5G15200	[29.2.1.2.1.9] protein.synthesis.ribosomal protein.eukaryotic.40S subunit.S9	Ribosomal protein S4
AT3G07110	[29.2.1.2.2.513] protein.synthesis.ribosomal protein.eukaryotic.60S subunit.L13A	Ribosomal protein L13 family protein
AT1G34030	[29.2.1.2.1.18] protein.synthesis.ribosomal protein.eukaryotic.40S subunit.S18	Ribosomal protein S13/S18 family
AT3G05560	[29.2.1.2.2.22] protein.synthesis.ribosomal protein.eukaryotic.60S subunit.L22	Ribosomal L22e protein family
AT3G22980	[29.2.4] protein.synthesis.elongation	Ribosomal protein S5/Elongation factor G/III/V family protein
AT1G06220	[29.2.4] protein.synthesis.elongation	CLO_GFA1_MEE5__Ribosomal protein S5/Elongation factor G/III/V family protein
AT1G30230	[29.2.4] protein.synthesis.elongation	eEF-1Bb1_EF1Bb__Glutathione S-transferase, C-terminal-like;Translation elongation factor EF1B/ribosomal protein S6
AT4G11120	[29.2.4] protein.synthesis.elongation	translation elongation factor Ts (EF-Ts), putative
AT5G13650	[29.2.4] protein.synthesis.elongation	SVR3__elongation factor family protein
AT2G36160	[29.2.1.2.1.14] protein.synthesis.ribosomal protein.eukaryotic.40S subunit.S14	Ribosomal protein S11 family protein
AT1G15250	[29.2.1.2.2.37] protein.synthesis.ribosomal protein.eukaryotic.60S subunit.L37	RPL37A__Zinc-binding ribosomal protein family protein
AT5G15520	[29.2.1.2.1.19] protein.synthesis.ribosomal protein.eukaryotic.40S subunit.S19	Ribosomal protein S19e family protein
AT4G27090	[29.2.1.2.2.14] protein.synthesis.ribosomal protein.eukaryotic.60S subunit.L14	RPL14B__Ribosomal protein L14
AT1G35680	[29.2.1.1.1.2.21] protein.synthesis.ribosomal protein.prokaryotic.chloroplast.50S subunit.L21	ASD_RPL21C__Ribosomal protein L21
AT2G04390	[29.2.1.2.1.17] protein.synthesis.ribosomal protein.eukaryotic.40S subunit.S17	dS17__Ribosomal S17 family protein
AT3G09500	[29.2.1.2.2.35] protein.synthesis.ribosomal protein.eukaryotic.60S subunit.L35	Ribosomal L29 family protein
AT5G07090	[29.2.1.2.1.4] protein.synthesis.ribosomal protein.eukaryotic.40S subunit.S4	Ribosomal protein S4 (RPS4A) family protein
AT3G28900	[29.2.1.2.2.34] protein.synthesis.ribosomal protein.eukaryotic.60S subunit.L34	Ribosomal protein L34e superfamily protein
AT3G11250	[29.2.1.2.2.80] protein.synthesis.ribosomal protein.eukaryotic.60S subunit.P0	Ribosomal protein L10 family protein
AT5G22440	[29.2.1.2.2.510] protein.synthesis.ribosomal protein.eukaryotic.60S subunit.L10A	Ribosomal protein L1p/L10e family
AT1G09590	[29.2.1.2.2.21] protein.synthesis.ribosomal protein.eukaryotic.60S subunit.L21	Translation protein SH3-like family protein
AT3G04230	[29.2.1.2.1.16] protein.synthesis.ribosomal protein.eukaryotic.40S subunit.S16	Ribosomal protein S5 domain 2-like superfamily protein
AT4G04940	[29.2.2.3.4] protein.synthesis.ribosome biogenesis.Pre-rRNA processing and modifications.WD-repeat proteins	transducin family protein / WD-40 repeat family protein
AT2G47990	[29.2.2.3.4] protein.synthesis.ribosome biogenesis.Pre-rRNA processing and modifications.WD-repeat proteins	EDA13_EDA19_SWA1__transducin family protein / WD-40 repeat family protein
AT5G10360	[29.2.1.2.1.6] protein.synthesis.ribosomal protein.eukaryotic.40S subunit.S6	EMB3010_RPS6B__Ribosomal protein S6e
AT3G56510	[29.2.2.3.99] protein.synthesis.ribosome biogenesis.Pre-rRNA processing and modifications.misc	RNA-binding (RRM/RBD/RNP motifs) family protein
AT1G06720	[29.2.2.3.99] protein.synthesis.ribosome biogenesis.Pre-rRNA processing and modifications.misc	P-loop containing nucleoside triphosphate hydrolases superfamily protein
AT1G60230	[29.2.2.3.3] protein.synthesis.ribosome biogenesis.Pre-rRNA processing and modifications.methylotransferases	Radical SAM superfamily protein
AT1G07770	[29.2.1.2.1.515] protein.synthesis.ribosomal protein.eukaryotic.40S subunit.S15A	RPS15A__ribosomal protein S15A
AT2G19740	[29.2.1.2.2.31] protein.synthesis.ribosomal protein.eukaryotic.60S subunit.L31	Ribosomal protein L31e family protein
AT4G36130	[29.2.1.2.2.8] protein.synthesis.ribosomal protein.eukaryotic.60S subunit.L8	Ribosomal protein L2 family
AT5G03850	[29.2.1.2.1.28] protein.synthesis.ribosomal protein.eukaryotic.40S subunit.S28	Nucleic acid-binding, OB-fold-like protein
AT1G26910	[29.2.1.2.2.10] protein.synthesis.ribosomal protein.eukaryotic.60S subunit.L10	RPL10B__Ribosomal protein L16p/L10e family protein
AT1G66580	[29.2.1.2.2.10] protein.synthesis.ribosomal protein.eukaryotic.60S subunit.L10	RPL10C_SAG24__senescence associated gene 24
AT1G14320	[29.2.1.2.2.10] protein.synthesis.ribosomal protein.eukaryotic.60S subunit.L10	RPL10_RPL10A_SAC52__Ribosomal protein L16p/L10e family protein
AT2G37190	[29.2.1.2.2.12] protein.synthesis.ribosomal protein.eukaryotic.60S subunit.L12	Ribosomal protein L11 family protein
AT2G40510	[29.2.1.2.1.26] protein.synthesis.ribosomal protein.eukaryotic.40S subunit.S26	Ribosomal protein S26e family protein
AT2G31610	[29.2.1.2.1.3] protein.synthesis.ribosomal protein.eukaryotic.40S subunit.S3	Ribosomal protein S3 family protein
AT1G23290	[29.2.1.2.2.527] protein.synthesis.ribosomal protein.eukaryotic.60S subunit.L27A	RPL27A_RPL27AB__Ribosomal protein L18e/L15 superfamily protein
AT1G18540	[29.2.1.2.2.6] protein.synthesis.ribosomal protein.eukaryotic.60S subunit.L6	Ribosomal protein L6 family protein
AT1G74050	[29.2.1.2.2.6] protein.synthesis.ribosomal protein.eukaryotic.60S subunit.L6	Ribosomal protein L6 family protein
AT5G62300	[29.2.1.2.1.20] protein.synthesis.ribosomal protein.eukaryotic.40S subunit.S20	Ribosomal protein S10p/S20e family protein
AT3G54210	[29.2.1.1.1.2.17] protein.synthesis.ribosomal protein.prokaryotic.chloroplast.50S subunit.L17	PRPL17__Ribosomal protein L17 family protein
AT5G64670	[29.2.1.1.3.2.15] protein.synthesis.ribosomal protein.prokaryotic.unknown organellar.50S subunit.L15	Ribosomal protein L18e/L15 superfamily protein
AT3G48930	[29.2.1.2.1.11] protein.synthesis.ribosomal protein.eukaryotic.40S subunit.S11	EMB1080__Nucleic acid-binding, OB-fold-like protein
AT2G37270	[29.2.1.2.1.5] protein.synthesis.ribosomal protein.eukaryotic.40S subunit.S5	ATRPS5B_RPS5B__ribosomal protein 5B
AT3G49910	[29.2.1.2.2.26] protein.synthesis.ribosomal protein.eukaryotic.60S subunit.L26	Translation protein SH3-like family protein
AT5G05450	[29.2.2.3.5] protein.synthesis.ribosome biogenesis.Pre-rRNA processing and modifications.DExD-box helicases	RH18__P-loop containing nucleoside triphosphate hydrolases superfamily protein
AT4G34910	[29.2.2.3.5] protein.synthesis.ribosome biogenesis.Pre-rRNA processing and modifications.DExD-box helicases	P-loop containing nucleoside triphosphate hydrolases superfamily protein
AT1G51380	[29.2.3] protein.synthesis.initiation	DEA(D/H)-box RNA helicase family protein
AT3G57290	[29.2.3] protein.synthesis.initiation	ATEIF3E-1_ATINT6_EIF3E_INT-6_INT6_TIF3E1__eukaryotic translation initiation factor 3E
AT4G11160	[29.2.3] protein.synthesis.initiation	Translation initiation factor 2, small GTP-binding protein
AT1G72730	[29.2.3] protein.synthesis.initiation	DEA(D/H)-box RNA helicase family protein
AT3G56150	[29.2.3] protein.synthesis.initiation	ATEIF3C-1_ATTIF3C1_EIF3C_EIF3C-1_TIF3C1__eukaryotic translation initiation factor 3C
AT3G02270	[29.2.3] protein.synthesis.initiation	Trimeric LpxA-like enzyme
AT1G53900	[29.2.3] protein.synthesis.initiation	Eukaryotic translation initiation factor 2B (eIF-2B) family protein
AT2G40290	[29.2.3] protein.synthesis.initiation	Eukaryotic translation initiation factor 2 subunit 1
AT1G73180	[29.2.3] protein.synthesis.initiation	Eukaryotic translation initiation factor eIF2A family protein
AT5G43810	[29.2.3] protein.synthesis.initiation	AGO10_PNH_ZLL__Stabilizer of iron transporter SufD / Polynucleotidyl transferase
AT3G60240	[29.2.3] protein.synthesis.initiation	CUM2_EIF4G__eukaryotic translation initiation factor 4G
AT2G42740	[29.2.1.2.2.16] protein.synthesis.ribosomal protein.eukaryotic.60S subunit.L16	RPL16A__ribosomal protein large subunit 16A
AT2G21580	[29.2.1.2.1.25] protein.synthesis.ribosomal protein.eukaryotic.40S subunit.S25	Ribosomal protein S25 family protein
AT1G33120	[29.2.1.2.2.9] protein.synthesis.ribosomal protein.eukaryotic.60S subunit.L9	Ribosomal protein L6 family
AT1G72370	[29.2.1.2.1.31] protein.synthesis.ribosomal protein.eukaryotic.40S subunit.SA	AP40_P40_RP40_RPSAA__40s ribosomal protein SA
AT2G43460	[29.2.1.2.2.38] protein.synthesis.ribosomal protein.eukaryotic.60S subunit.L38	Ribosomal L38e protein family
AT2G37600	[29.2.1.2.2.36] protein.synthesis.ribosomal protein.eukaryotic.60S subunit.L36	RPL36A__Ribosomal protein L36e family protein
AT3G53740	[29.2.1.2.2.36] protein.synthesis.ribosomal protein.eukaryotic.60S subunit.L36	Ribosomal protein L36e family protein
AT2G21600	[29.3.4.1] protein.targeting.secretory pathway.ER	ATRER1B_RER1B__endoplasmatic reticulum retrieval protein 1B
AT3G51310	[29.3.4.3] protein.targeting.secretory pathway.vacuole	VPS35C__VPS35 homolog C
AT2G14720	[29.3.4.3] protein.targeting.secretory pathway.vacuole	BP80-2;1_MTV2_MTV4_VSR2;1_VSR4__vacuolar sorting receptor 4
AT1G77140	[29.3.4.3] protein.targeting.secretory pathway.vacuole	ATVPS45_BEN2_VPS45__vacuolar protein sorting 45
AT3G19770	[29.3.4.3] protein.targeting.secretory pathway.vacuole	ATVPS9A_VPS9_VPS9A__Vacuolar sorting protein 9 (VPS9) domain
AT2G05170	[29.3.4.3] protein.targeting.secretory pathway.vacuole	ATVPS11_VPS11__vacuolar protein sorting 11
AT2G16960	[29.3.1] protein.targeting.nucleus	ARM repeat superfamily protein
AT1G02690	[29.3.1] protein.targeting.nucleus	IMPA-6__importin alpha isoform 6
AT4G27640	[29.3.1] protein.targeting.nucleus	IMB4__ARM repeat superfamily protein
AT5G60980	[29.3.1] protein.targeting.nucleus	AtG3BP-1_AtG3BP8_NTF2__Nuclear transport factor 2 (NTF2) family protein with RNA binding (RRM-RBD-RNP motifs) domain
AT5G03070	[29.3.1] protein.targeting.nucleus	IMPA-9__importin alpha isoform 9
AT5G43960	[29.3.1] protein.targeting.nucleus	AtG3BP-2_AtG3BP7__Nuclear transport factor 2 (NTF2) family protein with RNA binding (RRM-RBD-RNP motifs) domain
AT2G47840	[29.3.3] protein.targeting.chloroplast	AtTic20-II_Tic20-II__Uncharacterised conserved protein ycf60
AT2G30440	[29.3.3] protein.targeting.chloroplast	Plsp2B_TPP__thylakoid processing peptide
AT2G16640	[29.3.3] protein.targeting.chloroplast	AIC1_ATTOC132_TOC132__multimeric translocon complex in the outer envelope membrane 132
AT3G44340	[29.3.4.2] protein.targeting.secretory pathway.golgi	CEF__clone eighty-four
AT3G04460	[29.3.5] protein.targeting.peroxisomes	APM4_ATPEX12_PEX12__peroxin-12
AT5G14670	[29.3.4.99] protein.targeting.secretory pathway.unspecified	ARFA1B_ATARFA1B__ADP-ribosylation factor A1B
AT1G75170	[29.3.4.99] protein.targeting.secretory pathway.unspecified	Sec14p-like phosphatidylinositol transfer family protein
AT4G20410	[29.3.4.99] protein.targeting.secretory pathway.unspecified	GAMMA-SNAP_GSNAP__gamma-soluble NSF attachment protein
AT1G55690	[29.3.4.99] protein.targeting.secretory pathway.unspecified	Sec14p-like phosphatidylinositol transfer family protein
AT2G20510	[29.3.2] protein.targeting.mitochondria	ATTIM44-1_TIM44-1__translocase inner membrane subunit 44-1
AT5G40930	[29.3.2] protein.targeting.mitochondria	TOM20-4__translocase of outer membrane 20-4
AT3G44370	[29.3.2] protein.targeting.mitochondria	OXA2b__Membrane insertion protein, OxaA/YidC with tetratricopeptide repeat domain
AT5G13160	[29.4.1.57] protein.postranslational modification.kinase.receptor like cytoplasmatic kinase VII	PBS1__Protein kinase superfamily protein
AT2G28940	[29.4.1.57] protein.postranslational modification.kinase.receptor like cytoplasmatic kinase VII	PBL37__Protein kinase superfamily protein
AT2G07180	[29.4.1.57] protein.postranslational modification.kinase.receptor like cytoplasmatic kinase VII	PBL17__Protein kinase superfamily protein
AT2G39660	[29.4.1.57] protein.postranslational modification.kinase.receptor like cytoplasmatic kinase VII	BIK1__botrytis-induced kinase1
AT1G24485	[29.4.1] protein.postranslational modification.kinase
AT4G11845	[29.4.1] protein.postranslational modification.kinase	Interleukin-1 receptor-associated kinase 4 protein
AT1G80640	[29.4.1.61] protein.postranslational modification.kinase.receptor like cytoplasmatic kinase X	Protein kinase superfamily protein
AT5G11400	[29.4.1.52] protein.postranslational modification.kinase.receptor like cytoplasmatic kinase II	BKN1__Protein kinase superfamily protein
AT1G16760	[29.4.1.59] protein.postranslational modification.kinase.receptor like cytoplasmatic kinase IX	Protein kinase protein with adenine nucleotide alpha hydrolases-like domain
AT2G24370	[29.4.1.59] protein.postranslational modification.kinase.receptor like cytoplasmatic kinase IX	Protein kinase protein with adenine nucleotide alpha hydrolases-like domain
AT5G51270	[29.4.1.59] protein.postranslational modification.kinase.receptor like cytoplasmatic kinase IX	PUB53__U-box domain-containing protein kinase family protein
AT5G35380	[29.4.1.59] protein.postranslational modification.kinase.receptor like cytoplasmatic kinase IX	Protein kinase protein with adenine nucleotide alpha hydrolases-like domain
AT2G19410	[29.4.1.59] protein.postranslational modification.kinase.receptor like cytoplasmatic kinase IX	PUB34__U-box domain-containing protein kinase family protein
AT5G57670	[29.4.1.56] protein.postranslational modification.kinase.receptor like cytoplasmatic kinase VI	Protein kinase superfamily protein
AT1G18670	[29.4] protein.postranslational modification	IBS1__Protein kinase superfamily protein
AT1G78200	[29.4] protein.postranslational modification	Protein phosphatase 2C family protein
AT1G13350	[29.4] protein.postranslational modification	PRP4KB__Protein kinase superfamily protein
AT1G22870	[29.4] protein.postranslational modification	SCYL2A__Protein kinase family protein with ARM repeat domain
AT3G51470	[29.4] protein.postranslational modification	Protein phosphatase 2C family protein
AT1G24510	[29.4] protein.postranslational modification	CCT5__TCP-1/cpn60 chaperonin family protein
AT5G36250	[29.4] protein.postranslational modification	PP2C74__Protein phosphatase 2C family protein
AT2G37550	[29.4] protein.postranslational modification	AGD7_ASP1__ARF-GAP domain 7
AT3G04750	[29.4] protein.postranslational modification	Tetratricopeptide repeat (TPR)-like superfamily protein
AT3G50110	[29.4] protein.postranslational modification	ATPEN3_PEN3_PTEN2B__PTEN 3
AT5G50860	[29.4] protein.postranslational modification	Protein kinase superfamily protein
AT4G24100	[29.4] protein.postranslational modification	Protein kinase superfamily protein
AT5G67080	[29.4] protein.postranslational modification	MAPKKK19_MKK19__mitogen-activated protein kinase kinase kinase 19
AT3G45100	[29.4] protein.postranslational modification	SETH2__UDP-Glycosyltransferase superfamily protein
AT1G33770	[29.4] protein.postranslational modification	Protein kinase superfamily protein
AT5G19280	[29.4] protein.postranslational modification	KAPP_RAG1__kinase associated protein phosphatase
AT1G16900	[29.4] protein.postranslational modification	EBS3__Alg9-like mannosyltransferase family
AT1G53050	[29.4] protein.postranslational modification	Protein kinase superfamily protein
AT3G25250	[29.4] protein.postranslational modification	AGC2_AGC2-1_AtOXI1_OXI1__AGC (cAMP-dependent, cGMP-dependent and protein kinase C) kinase family protein
AT4G02710	[29.4] protein.postranslational modification	NET1C__Kinase interacting (KIP1-like) family protein
AT2G29000	[29.4] protein.postranslational modification	Leucine-rich repeat protein kinase family protein
AT3G57640	[29.4] protein.postranslational modification	ZRK15__Protein kinase superfamily protein
AT5G50000	[29.4] protein.postranslational modification	CBC2__Protein kinase superfamily protein
AT5G21222	[29.4] protein.postranslational modification	protein kinase family protein
AT2G05060	[29.4] protein.postranslational modification	Protein kinase superfamily protein
AT4G03080	[29.4] protein.postranslational modification	BSL1__BRI1 suppressor 1 (BSU1)-like 1
AT1G61370	[29.4] protein.postranslational modification	S-locus lectin protein kinase family protein
AT1G08750	[29.4] protein.postranslational modification	ATGPI8_GPI8__Peptidase C13 family
AT4G11260	[29.4] protein.postranslational modification	ATSGT1B_EDM1_ETA3_RPR1_SGT1B__phosphatase-related
AT5G01810	[29.4] protein.postranslational modification	ATPK10_CIPK15_PKS3_SIP2_SNRK3.1__CBL-interacting protein kinase 15
AT1G25490	[29.4] protein.postranslational modification	ATB BETA BETA_EER1_RCN1_REGA__ARM repeat superfamily protein
AT1G10940	[29.4] protein.postranslational modification	ASK1_SNRK2-4_SNRK2.4_SRK2A__Protein kinase superfamily protein
AT1G09600	[29.4] protein.postranslational modification	Protein kinase superfamily protein
AT3G62010	[29.4] protein.postranslational modification
AT3G46160	[29.4] protein.postranslational modification	Protein kinase superfamily protein
AT4G03230	[29.4] protein.postranslational modification	S-locus lectin protein kinase family protein
AT1G57700	[29.4] protein.postranslational modification	Protein kinase superfamily protein
AT3G21650	[29.4] protein.postranslational modification	Protein phosphatase 2A regulatory B subunit family protein
AT2G25760	[29.4] protein.postranslational modification	AEL1_MLK3_PPK4__Protein kinase family protein
AT3G63340	[29.4] protein.postranslational modification	Protein phosphatase 2C family protein
AT1G61610	[29.4] protein.postranslational modification	S-locus lectin protein kinase family protein
AT4G08470	[29.4] protein.postranslational modification	MAPKKK10_MEKK3__MAPK/ERK kinase kinase 3
AT4G14340	[29.4] protein.postranslational modification	CKI1_CKL11__casein kinase I
AT5G57035	[29.4] protein.postranslational modification	U-box domain-containing protein kinase family protein
AT5G43380	[29.4] protein.postranslational modification	TOPP6__type one serine/threonine protein phosphatase 6
AT2G05050	[29.4] protein.postranslational modification	Protein phosphatase 2C family protein
AT3G59410	[29.4] protein.postranslational modification	ATGCN2_GCN2__protein kinase family protein
AT5G58140	[29.4] protein.postranslational modification	AtPHOT2_NPL1_PHOT2__phototropin 2
AT5G13530	[29.4] protein.postranslational modification	KEG__protein kinases;ubiquitin-protein ligases
AT3G23310	[29.4] protein.postranslational modification	NDR3__AGC (cAMP-dependent, cGMP-dependent and protein kinase C) kinase family protein
AT5G53450	[29.4] protein.postranslational modification	FBN11_ORG1__OBP3-responsive gene 1
AT2G12480	[29.5.5] protein.degradation.serine protease	SCPL43__serine carboxypeptidase-like 43
AT5G54745	[29.5.5] protein.degradation.serine protease	DEG16__Trypsin family protein
AT3G52000	[29.5.5] protein.degradation.serine protease	scpl36__serine carboxypeptidase-like 36
AT5G40200	[29.5.5] protein.degradation.serine protease	DEG9_DegP9__DegP protease 9
AT5G42240	[29.5.5] protein.degradation.serine protease	scpl42__serine carboxypeptidase-like 42
AT3G10410	[29.5.5] protein.degradation.serine protease	CPY_SCPL49__SERINE CARBOXYPEPTIDASE-LIKE 49
AT2G38900	[29.5.5] protein.degradation.serine protease	Serine protease inhibitor, potato inhibitor I-type family protein
AT3G48870	[29.5.5] protein.degradation.serine protease	ATCLPC_ATHSP93-III_ClpC2_HSP93-III__Clp ATPase
AT2G22990	[29.5.5] protein.degradation.serine protease	SCPL8_SNG1__sinapoylglucose 1
AT4G17740	[29.5.5] protein.degradation.serine protease	CtpA__Peptidase S41 family protein
AT2G26390	[29.5.5] protein.degradation.serine protease	SERP4_SRP4__Serine protease inhibitor (SERPIN) family protein
AT2G22920	[29.5.5] protein.degradation.serine protease	FPT1_SCPL12__serine carboxypeptidase-like 12
AT3G61980	[29.5.5] protein.degradation.serine protease	AtKPI-1_KPI-1__serine protease inhibitor, Kazal-type family protein
AT5G17730	[29.5.9] protein.degradation.AAA type	P-loop containing nucleoside triphosphate hydrolases superfamily protein
AT3G28610	[29.5.9] protein.degradation.AAA type	P-loop containing nucleoside triphosphate hydrolases superfamily protein
AT1G70320	[29.5.11.4.1] protein.degradation.ubiquitin.E3.HECT	UPL2__ubiquitin-protein ligase 2
AT5G61500	[29.5.2] protein.degradation.autophagy	ATATG3_ATG3__autophagy 3 (APG3)
AT5G54730	[29.5.2] protein.degradation.autophagy	ATATG18F_ATG18F_G18F__homolog of yeast autophagy 18 (ATG18) F
AT3G59950	[29.5.2] protein.degradation.autophagy	ATG4B__Peptidase family C54 protein
AT4G05250	[29.5.11.1] protein.degradation.ubiquitin.ubiquitin	Ubiquitin-like superfamily protein
AT4G03370	[29.5.11.1] protein.degradation.ubiquitin.ubiquitin	Ubiquitin family protein
AT3G09790	[29.5.11.1] protein.degradation.ubiquitin.ubiquitin	UBQ8__ubiquitin 8
AT5G06460	[29.5.11.2] protein.degradation.ubiquitin.E1	ATUBA2_UBA 2__ubiquitin activating enzyme 2
AT1G43690	[29.5.11] protein.degradation.ubiquitin	ubiquitin interaction motif-containing protein
AT1G13640	[29.5.11] protein.degradation.ubiquitin	Phosphatidylinositol 3- and 4-kinase family protein
AT2G12550	[29.5.11] protein.degradation.ubiquitin	NUB1__ubiquitin-associated (UBA)/TS-N domain-containing protein
AT5G15400	[29.5.11] protein.degradation.ubiquitin	MUSE3_UFD2__U-box domain-containing protein
AT5G61950	[29.5.11] protein.degradation.ubiquitin	Ubiquitin carboxyl-terminal hydrolase-related protein
AT4G17895	[29.5.11.5] protein.degradation.ubiquitin.ubiquitin protease	UBP20__ubiquitin-specific protease 20
AT2G40930	[29.5.11.5] protein.degradation.ubiquitin.ubiquitin protease	ATUBP5_PDE323_UBP5__ubiquitin-specific protease 5
AT1G51710	[29.5.11.5] protein.degradation.ubiquitin.ubiquitin protease	ATUBP6_UBP6__ubiquitin-specific protease 6
AT5G57990	[29.5.11.5] protein.degradation.ubiquitin.ubiquitin protease	UBP23__ubiquitin-specific protease 23
AT4G02570	[29.5.11.4.3.3] protein.degradation.ubiquitin.E3.SCF.cullin	ATCUL1_AXR6_CUL1_ETA1_ICU13__cullin 1
AT1G59800	[29.5.11.4.3.3] protein.degradation.ubiquitin.E3.SCF.cullin	Cullin family protein
AT1G02980	[29.5.11.4.3.3] protein.degradation.ubiquitin.E3.SCF.cullin	ATCUL2_CUL2__cullin 2
AT4G19930	[29.5.11.4.3.2] protein.degradation.ubiquitin.E3.SCF.FBOX	F-box and associated interaction domains-containing protein
AT4G11580	[29.5.11.4.3.2] protein.degradation.ubiquitin.E3.SCF.FBOX	RNI-like superfamily protein
AT3G25550	[29.5.11.4.3.2] protein.degradation.ubiquitin.E3.SCF.FBOX	F-box family protein
AT1G64840	[29.5.11.4.3.2] protein.degradation.ubiquitin.E3.SCF.FBOX	AtFDA3__Protein of unknown function (DUF295)
AT5G22670	[29.5.11.4.3.2] protein.degradation.ubiquitin.E3.SCF.FBOX	F-box/RNI-like/FBD-like domains-containing protein
AT1G49610	[29.5.11.4.3.2] protein.degradation.ubiquitin.E3.SCF.FBOX	F-box family protein
AT1G66290	[29.5.11.4.3.2] protein.degradation.ubiquitin.E3.SCF.FBOX	F-box/RNI-like superfamily protein
AT4G29420	[29.5.11.4.3.2] protein.degradation.ubiquitin.E3.SCF.FBOX	F-box/RNI-like superfamily protein
AT2G36090	[29.5.11.4.3.2] protein.degradation.ubiquitin.E3.SCF.FBOX	F-box family protein
AT5G62060	[29.5.11.4.3.2] protein.degradation.ubiquitin.E3.SCF.FBOX	F-box and associated interaction domains-containing protein
AT5G39450	[29.5.11.4.3.2] protein.degradation.ubiquitin.E3.SCF.FBOX	F-box family protein
AT2G17020	[29.5.11.4.3.2] protein.degradation.ubiquitin.E3.SCF.FBOX	F-box/RNI-like superfamily protein
AT5G60560	[29.5.11.4.3.2] protein.degradation.ubiquitin.E3.SCF.FBOX	F-box and associated interaction domains-containing protein
AT4G33160	[29.5.11.4.3.2] protein.degradation.ubiquitin.E3.SCF.FBOX	F-box family protein
AT3G20690	[29.5.11.4.3.2] protein.degradation.ubiquitin.E3.SCF.FBOX	F-box and associated interaction domains-containing protein
AT3G23420	[29.5.11.4.3.2] protein.degradation.ubiquitin.E3.SCF.FBOX	F-box and associated interaction domains-containing protein
AT3G19410	[29.5.11.4.3.2] protein.degradation.ubiquitin.E3.SCF.FBOX	F-box and associated interaction domains-containing protein
AT4G09190	[29.5.11.4.3.2] protein.degradation.ubiquitin.E3.SCF.FBOX	F-box and associated interaction domains-containing protein
AT3G49440	[29.5.11.4.3.2] protein.degradation.ubiquitin.E3.SCF.FBOX	F-box associated ubiquitination effector family protein
AT3G20030	[29.5.11.4.3.2] protein.degradation.ubiquitin.E3.SCF.FBOX	F-box and associated interaction domains-containing protein
AT1G71320	[29.5.11.4.3.2] protein.degradation.ubiquitin.E3.SCF.FBOX	F-box family protein
AT3G21410	[29.5.11.4.3.2] protein.degradation.ubiquitin.E3.SCF.FBOX	F-box and associated interaction domains-containing protein
AT2G29910	[29.5.11.4.3.2] protein.degradation.ubiquitin.E3.SCF.FBOX	F-box/RNI-like superfamily protein
AT5G44980	[29.5.11.4.3.2] protein.degradation.ubiquitin.E3.SCF.FBOX	F-box/RNI-like/FBD-like domains-containing protein
AT5G22730	[29.5.11.4.3.2] protein.degradation.ubiquitin.E3.SCF.FBOX	F-box/RNI-like/FBD-like domains-containing protein
AT1G27540	[29.5.11.4.3.2] protein.degradation.ubiquitin.E3.SCF.FBOX	AtFDB2__Protein of unknown function (DUF295)
AT1G57690	[29.5.11.4.3.2] protein.degradation.ubiquitin.E3.SCF.FBOX	F-box/RNI-like superfamily protein
AT3G17530	[29.5.11.4.3.2] protein.degradation.ubiquitin.E3.SCF.FBOX	F-box and associated interaction domains-containing protein
AT3G59000	[29.5.11.4.3.2] protein.degradation.ubiquitin.E3.SCF.FBOX	F-box/RNI-like superfamily protein
AT5G56370	[29.5.11.4.3.2] protein.degradation.ubiquitin.E3.SCF.FBOX	F-box/RNI-like/FBD-like domains-containing protein
AT2G42720	[29.5.11.4.3.2] protein.degradation.ubiquitin.E3.SCF.FBOX	FBD, F-box, Skp2-like and Leucine Rich Repeat domains containing protein
AT2G02890	[29.5.11.4.3.2] protein.degradation.ubiquitin.E3.SCF.FBOX	F-box family protein
AT5G41490	[29.5.11.4.3.2] protein.degradation.ubiquitin.E3.SCF.FBOX	F-box associated ubiquitination effector family protein
AT1G48400	[29.5.11.4.3.2] protein.degradation.ubiquitin.E3.SCF.FBOX	F-box/RNI-like/FBD-like domains-containing protein
AT2G21930	[29.5.11.4.3.2] protein.degradation.ubiquitin.E3.SCF.FBOX	F-box associated ubiquitination effector family protein
AT5G38570	[29.5.11.4.3.2] protein.degradation.ubiquitin.E3.SCF.FBOX	F-box/RNI-like superfamily protein
AT5G41500	[29.5.11.4.3.2] protein.degradation.ubiquitin.E3.SCF.FBOX	F-box and associated interaction domains-containing protein
AT3G58530	[29.5.11.4.3.2] protein.degradation.ubiquitin.E3.SCF.FBOX	RNI-like superfamily protein
AT5G48170	[29.5.11.4.3.2] protein.degradation.ubiquitin.E3.SCF.FBOX	SLY2_SNE__F-box family protein
AT3G52030	[29.5.11.4.3.2] protein.degradation.ubiquitin.E3.SCF.FBOX	F-box family protein with WD40/YVTN repeat doamin
AT5G03100	[29.5.11.4.3.2] protein.degradation.ubiquitin.E3.SCF.FBOX	F-box/RNI-like superfamily protein
AT3G54650	[29.5.11.4.3.2] protein.degradation.ubiquitin.E3.SCF.FBOX	FBL17__RNI-like superfamily protein
AT2G03560	[29.5.11.4.3.2] protein.degradation.ubiquitin.E3.SCF.FBOX	AtFDB7__F-box family protein with a domain of unknown function (DUF295)
AT3G22730	[29.5.11.4.3.2] protein.degradation.ubiquitin.E3.SCF.FBOX	F-box and associated interaction domains-containing protein
AT5G01720	[29.5.11.4.3.2] protein.degradation.ubiquitin.E3.SCF.FBOX	RAE1__RNI-like superfamily protein
AT5G22720	[29.5.11.4.3.2] protein.degradation.ubiquitin.E3.SCF.FBOX	FBXL__F-box/RNI-like superfamily protein
AT1G08710	[29.5.11.4.3.2] protein.degradation.ubiquitin.E3.SCF.FBOX	F-box family protein
AT4G14905	[29.5.11.4.3.2] protein.degradation.ubiquitin.E3.SCF.FBOX	Galactose oxidase/kelch repeat superfamily protein
AT5G41720	[29.5.11.4.3.2] protein.degradation.ubiquitin.E3.SCF.FBOX
AT3G29830	[29.5.11.4.3.2] protein.degradation.ubiquitin.E3.SCF.FBOX	F-box/RNI-like superfamily protein
AT1G23770	[29.5.11.4.3.2] protein.degradation.ubiquitin.E3.SCF.FBOX	F-box family protein
AT3G04660	[29.5.11.4.3.2] protein.degradation.ubiquitin.E3.SCF.FBOX	F-box and associated interaction domains-containing protein
AT5G66830	[29.5.11.4.3.2] protein.degradation.ubiquitin.E3.SCF.FBOX	AtFDB38__F-box family protein with a domain of unknown function (DUF295)
AT5G53640	[29.5.11.4.3.2] protein.degradation.ubiquitin.E3.SCF.FBOX
AT2G33200	[29.5.11.4.3.2] protein.degradation.ubiquitin.E3.SCF.FBOX	AtFDB17__F-box family protein
AT3G49980	[29.5.11.4.3.2] protein.degradation.ubiquitin.E3.SCF.FBOX	F-box and associated interaction domains-containing protein
AT3G27150	[29.5.11.4.3.2] protein.degradation.ubiquitin.E3.SCF.FBOX	Galactose oxidase/kelch repeat superfamily protein
AT5G15620	[29.5.11.4.3.2] protein.degradation.ubiquitin.E3.SCF.FBOX	F-box/RNI-like superfamily protein
AT2G17690	[29.5.11.4.3.2] protein.degradation.ubiquitin.E3.SCF.FBOX	AtFDA13_SDC__F-box family protein with a domain of unknown function (DUF295)
AT5G57360	[29.5.11.4.3.2] protein.degradation.ubiquitin.E3.SCF.FBOX	ADO1_FKL2_LKP1_ZTL__Galactose oxidase/kelch repeat superfamily protein
AT1G31080	[29.5.11.4.3.2] protein.degradation.ubiquitin.E3.SCF.FBOX	F-box family protein
AT1G52650	[29.5.11.4.3.2] protein.degradation.ubiquitin.E3.SCF.FBOX	F-box/RNI-like superfamily protein
AT1G32660	[29.5.11.4.3.2] protein.degradation.ubiquitin.E3.SCF.FBOX	F-box and associated interaction domains-containing protein
AT5G38396	[29.5.11.4.3.2] protein.degradation.ubiquitin.E3.SCF.FBOX	F-box/RNI-like superfamily protein
AT2G37150	[29.5.11.4.2] protein.degradation.ubiquitin.E3.RING	CTL10__RING/U-box superfamily protein
AT1G32530	[29.5.11.4.2] protein.degradation.ubiquitin.E3.RING	PIR2__RING/U-box superfamily protein
AT3G05670	[29.5.11.4.2] protein.degradation.ubiquitin.E3.RING	RING/U-box protein
AT1G01660	[29.5.11.4.2] protein.degradation.ubiquitin.E3.RING	PUB55__RING/U-box superfamily protein
AT2G02960	[29.5.11.4.2] protein.degradation.ubiquitin.E3.RING	RING/FYVE/PHD zinc finger superfamily protein
AT5G54630	[29.5.11.4.2] protein.degradation.ubiquitin.E3.RING	zinc finger protein-related
AT5G37560	[29.5.11.4.2] protein.degradation.ubiquitin.E3.RING	RFA5__RING/U-box superfamily protein
AT5G10370	[29.5.11.4.2] protein.degradation.ubiquitin.E3.RING	helicase domain-containing protein / IBR domain-containing protein / zinc finger protein-related
AT1G65040	[29.5.11.4.2] protein.degradation.ubiquitin.E3.RING	AtHrd1B_Hrd1B__RING/U-box superfamily protein
AT1G18660	[29.5.11.4.2] protein.degradation.ubiquitin.E3.RING	IAP1__zinc finger (C3HC4-type RING finger) family protein
AT3G05545	[29.5.11.4.2] protein.degradation.ubiquitin.E3.RING	RING/U-box superfamily protein
AT5G60580	[29.5.11.4.2] protein.degradation.ubiquitin.E3.RING	RING/U-box superfamily protein
AT5G01160	[29.5.11.4.2] protein.degradation.ubiquitin.E3.RING	HAKAI__RING/U-box superfamily protein
AT3G60220	[29.5.11.4.2] protein.degradation.ubiquitin.E3.RING	ATL4_TL4__TOXICOS EN LEVADURA 4
AT5G18330	[29.5.11.4.2] protein.degradation.ubiquitin.E3.RING	PUB47__ARM repeat superfamily protein
AT1G61620	[29.5.11.4.2] protein.degradation.ubiquitin.E3.RING	CSU1__phosphoinositide binding
AT1G01670	[29.5.11.4.2] protein.degradation.ubiquitin.E3.RING	PUB56__RING/U-box superfamily protein
AT1G57820	[29.5.11.4.2] protein.degradation.ubiquitin.E3.RING	ORTH2_VIM1__Zinc finger (C3HC4-type RING finger) family protein
AT5G37280	[29.5.11.4.2] protein.degradation.ubiquitin.E3.RING	RING/U-box superfamily protein
AT3G05250	[29.5.11.4.2] protein.degradation.ubiquitin.E3.RING	RING/U-box superfamily protein
AT4G19700	[29.5.11.4.2] protein.degradation.ubiquitin.E3.RING	AtILP_BOI_ILP_RING__SBP (S-ribonuclease binding protein) family protein
AT3G07360	[29.5.11.4.2] protein.degradation.ubiquitin.E3.RING	ATPUB9_PUB9__plant U-box 9
AT5G43420	[29.5.11.4.2] protein.degradation.ubiquitin.E3.RING	ATL16__RING/U-box superfamily protein
AT3G14250	[29.5.11.4.2] protein.degradation.ubiquitin.E3.RING	RING/U-box superfamily protein
AT4G36550	[29.5.11.4.2] protein.degradation.ubiquitin.E3.RING	PUB5__ARM repeat superfamily protein
AT4G01023	[29.5.11.4.2] protein.degradation.ubiquitin.E3.RING	RING/U-box superfamily protein
AT5G59550	[29.5.11.4.2] protein.degradation.ubiquitin.E3.RING	AtRDUF2_BTL09_RDUF2__zinc finger (C3HC4-type RING finger) family protein
AT5G06420	[29.5.11.4.2] protein.degradation.ubiquitin.E3.RING	Zinc finger (CCCH-type/C3HC4-type RING finger) family protein
AT1G13195	[29.5.11.4.2] protein.degradation.ubiquitin.E3.RING	RING/U-box superfamily protein
AT5G14420	[29.5.11.4.2] protein.degradation.ubiquitin.E3.RING	RGLG2__RING domain ligase2
AT1G18910	[29.5.11.4.2] protein.degradation.ubiquitin.E3.RING	BTSL2__zinc ion binding;zinc ion binding
AT1G29090	[29.5.3] protein.degradation.cysteine protease	Cysteine proteinases superfamily protein
AT2G39320	[29.5.3] protein.degradation.cysteine protease	Cysteine proteinases superfamily protein
AT3G19390	[29.5.3] protein.degradation.cysteine protease	Granulin repeat cysteine protease family protein
AT4G23520	[29.5.3] protein.degradation.cysteine protease	Cysteine proteinases superfamily protein
AT4G15880	[29.5.3] protein.degradation.cysteine protease	ATESD4_ESD4__Cysteine proteinases superfamily protein
AT2G45950	[29.5.11.4.3.1] protein.degradation.ubiquitin.E3.SCF.SKP	ASK20_SK20__SKP1-like 20
AT5G57950	[29.5.11.20] protein.degradation.ubiquitin.proteasom	26S proteasome regulatory subunit, putative
AT3G11270	[29.5.11.20] protein.degradation.ubiquitin.proteasom	IRP4_MEE34__Mov34/MPN/PAD-1 family protein
AT4G14800	[29.5.11.20] protein.degradation.ubiquitin.proteasom	PBD2__20S proteasome beta subunit D2
AT3G53970	[29.5.11.20] protein.degradation.ubiquitin.proteasom	PTRE1__proteasome inhibitor-related
AT1G09300	[29.5.7] protein.degradation.metalloprotease	AtICP55__Metallopeptidase M24 family protein
AT3G16290	[29.5.7] protein.degradation.metalloprotease	EMB2083_FtsHi2__AAA-type ATPase family protein
AT1G70170	[29.5.7] protein.degradation.metalloprotease	At2-MMP_MMP__matrix metalloproteinase
AT3G04340	[29.5.7] protein.degradation.metalloprotease	EMB2458_FtsHi5_TSL2__FtsH extracellular protease family
AT1G03230	[29.5.4] protein.degradation.aspartate protease	SAP1__Eukaryotic aspartyl protease family protein
AT3G51350	[29.5.4] protein.degradation.aspartate protease	Eukaryotic aspartyl protease family protein
AT1G03220	[29.5.4] protein.degradation.aspartate protease	SAP2__Eukaryotic aspartyl protease family protein
AT1G11910	[29.5.4] protein.degradation.aspartate protease	APA1_ATAPA1_AtPaspA1_PaspA1__aspartic proteinase A1
AT3G51330	[29.5.4] protein.degradation.aspartate protease	Eukaryotic aspartyl protease family protein
AT4G35880	[29.5.4] protein.degradation.aspartate protease	Eukaryotic aspartyl protease family protein
AT4G26330	[29.5.1] protein.degradation.subtilases	ATSBT3.18_UNE17__Subtilisin-like serine endopeptidase family protein
AT5G11940	[29.5.1] protein.degradation.subtilases	Subtilase family protein
AT4G00230	[29.5.1] protein.degradation.subtilases	XSP1__xylem serine peptidase 1
AT3G46840	[29.5.1] protein.degradation.subtilases	Subtilase family protein
AT2G05920	[29.5.1] protein.degradation.subtilases	SBT1.8__Subtilase family protein
AT1G66220	[29.5.1] protein.degradation.subtilases	Subtilase family protein
AT5G56530	[29.5] protein.degradation	Protein of Unknown Function (DUF239)
AT4G22150	[29.5] protein.degradation	PUX3__plant UBX domain-containing protein 3
AT5G26110	[29.5] protein.degradation	Protein kinase superfamily protein
AT4G33090	[29.5] protein.degradation	APM1_ATAPM1__aminopeptidase M1
AT1G16420	[29.5] protein.degradation	ATMC8_AtMCP2e_MC8_MCP2e__metacaspase 8
AT5G36210	[29.5] protein.degradation	alpha/beta-Hydrolases superfamily protein
AT4G14570	[29.5] protein.degradation	AARE_AtAARE__acylaminoacyl-peptidase-related
AT5G66160	[29.5] protein.degradation	ATRMR1_RMR1__receptor homology region transmembrane domain ring H2 motif protein 1
AT2G27920	[29.5] protein.degradation	SCPL51__serine carboxypeptidase-like 51
AT1G78680	[29.5] protein.degradation	ATGGH2_GGH2__gamma-glutamyl hydrolase 2
AT1G78660	[29.5] protein.degradation	ATGGH1_GGH1__gamma-glutamyl hydrolase 1
AT5G02500	[29.6] protein.folding	AT-HSC70-1_AtHsp70-1_HSC70_HSC70-1_HSP70-1__heat shock cognate protein 70-1
AT4G04770	[29.8] protein.assembly and cofactor ligation	ABC1_ABCI8_ATABC1_ATNAP1_LAF6__ATP binding cassette protein 1
AT5G20990	[18.1.1] Co-factor and vitamine metabolism.molybdenum cofactor.gephyrin	B73_CHL6_CNX_CNX1_SIR4__molybdopterin biosynthesis CNX1 protein / molybdenum cofactor biosynthesis enzyme CNX1 (CNX1)
AT2G25710	[18.1008] Co-factor and vitamine metabolism	HCS1__holocarboxylase synthase 1
AT3G14990	[18.2] Co-factor and vitamine metabolism.thiamine	AtDJ1A_DJ-1a_DJ1A__Class I glutamine amidotransferase-like superfamily protein
AT2G20690	[18.3.2] Co-factor and vitamine metabolism.riboflavin.riboflavin synthase	lumazine-binding family protein
AT1G60600	[18.5.2.7] Co-factor and vitamine metabolism.folate & vitamine K.vitamine K.DHNA Phytyltransferase	ABC4__UbiA prenyltransferase family protein
AT1G08520	[19.10] tetrapyrrole synthesis.magnesium chelatase	ALB-1V_ALB1_CHLD_PDE166_V157__ALBINA 1
AT4G25080	[19.11] tetrapyrrole synthesis.magnesium protoporphyrin IX methyltransferase	CHLM__magnesium-protoporphyrin IX methyltransferase
AT3G51820	[19.15] tetrapyrrole synthesis.chlorophyll synthase	ATG4_CHLG_G4_PDE325__UbiA prenyltransferase family protein
AT2G31250	[19.2] tetrapyrrole synthesis.glu-tRNA reductase	HEMA3__Glutamyl-tRNA reductase family protein
AT5G11770	[9.1.2] mitochondrial electron transport / ATP synthesis.NADH-DH.localisation not clear	NADH-ubiquinone oxidoreductase 20 kDa subunit, mitochondrial
AT1G07180	[9.2.1.4] mitochondrial electron transport / ATP synthesis.NADH-DH.type II.internal matrix	ATNDI1_NDA1__alternative NAD(P)H dehydrogenase 1
AT2G43400	[9.3] mitochondrial electron transport / ATP synthesis.electron transfer flavoprotein	ETFQO__electron-transfer flavoprotein:ubiquinone oxidoreductase
AT3G10860	[9.5] mitochondrial electron transport / ATP synthesis.cytochrome c reductase	Cytochrome b-c1 complex, subunit 8 protein
AT2G47380	[9.7] mitochondrial electron transport / ATP synthesis.cytochrome c oxidase	Cytochrome c oxidase subunit Vc family protein
AT5G40382	[9.7] mitochondrial electron transport / ATP synthesis.cytochrome c oxidase	Cytochrome c oxidase subunit Vc family protein
AT5G08680	[9.9] mitochondrial electron transport / ATP synthesis.F1-ATPase	ATP synthase alpha/beta family protein
AT2G07698	[9.9] mitochondrial electron transport / ATP synthesis.F1-ATPase	ATPase, F1 complex, alpha subunit protein
AT5G13450	[9.9] mitochondrial electron transport / ATP synthesis.F1-ATPase	ATP5__delta subunit of Mt ATP synthase
AT2G33040	[9.9] mitochondrial electron transport / ATP synthesis.F1-ATPase	ATP3__gamma subunit of Mt ATP synthase
AT3G47950	[34.1] transport.p- and v-ATPases	AHA4_HA4__H(+)-ATPase 4
AT3G27870	[34.1] transport.p- and v-ATPases	ALA8__ATPase E1-E2 type family protein / haloacid dehalogenase-like hydrolase family protein
AT1G26130	[34.1] transport.p- and v-ATPases	ALA12__ATPase E1-E2 type family protein / haloacid dehalogenase-like hydrolase family protein
AT4G23710	[34.1] transport.p- and v-ATPases	VAG2_VATG2_VHA-G2__vacuolar ATP synthase subunit G2
AT4G11730	[34.1] transport.p- and v-ATPases	Cation transporter/ E1-E2 ATPase family protein
AT3G60330	[34.1] transport.p- and v-ATPases	AHA7_HA7__H(+)-ATPase 7
AT4G38510	[34.1.1.1] transport.p- and v-ATPases.H+-transporting two-sector ATPase.subunit B	AtVAB2_VAB2__ATPase, V1 complex, subunit B protein
AT5G21930	[34.12] transport.metal	ATHMA8_HMA8_PAA2__P-type ATPase of Arabidopsis 2
AT5G67330	[34.12] transport.metal	ATNRAMP4_NRAMP4__natural resistance associated macrophage protein 4
AT5G03380	[34.12] transport.metal	AtHMP43__Heavy metal transport/detoxification superfamily protein
AT5G01690	[34.12] transport.metal	ATCHX27_CHX27__cation/H+ exchanger 27
AT5G03570	[34.12] transport.metal	ATIREG2_FPN2_IREG2__iron regulated 2
AT1G51610	[34.12] transport.metal	Cation efflux family protein
AT3G44930	[34.12] transport.metal	ATCHX10_CHX10__cation/H+ exchanger 10
AT3G53720	[34.12] transport.metal	ATCHX20_CHX20__cation/H+ exchanger 20
AT1G08140	[34.12] transport.metal	ATCHX6A_CHX6A_NHL7a__cation/H+ exchanger 6A
AT4G27730	[34.13] transport.peptides and oligopeptides	ATOPT6_OPT6__oligopeptide transporter 1
AT5G41000	[34.13] transport.peptides and oligopeptides	AtYSL4_YSL4__YELLOW STRIPE like 4
AT3G53960	[34.13] transport.peptides and oligopeptides	Major facilitator superfamily protein
AT1G33440	[34.13] transport.peptides and oligopeptides	AtNPF4.4_NPF4.4_NRT1.13__Major facilitator superfamily protein
AT3G01350	[34.13] transport.peptides and oligopeptides	Major facilitator superfamily protein
AT3G06370	[34.14] transport.unspecified cations	ATNHX4_NHX4__sodium hydrogen exchanger 4
AT5G13490	[34.14] transport.unspecified cations	AAC2__ADP/ATP carrier 2
AT5G37500	[34.15] transport.potassium	GORK__gated outwardly-rectifying K+ channel
AT4G32500	[34.15] transport.potassium	AKT5_KT5__K+ transporter 5
AT5G11800	[34.15] transport.potassium	ATKEA6_KEA6__K+ efflux antiporter 6
AT2G35060	[34.15] transport.potassium	KUP11__K+ uptake permease 11
AT4G15233	[34.16] transport.ABC transporters and multidrug resistance systems	ABCG42__ABC-2 and Plant PDR ABC-type transporter family protein
AT5G61690	[34.16] transport.ABC transporters and multidrug resistance systems	ABCA11_ATATH15_ATH15__ABC2 homolog 15
AT1G02530	[34.16] transport.ABC transporters and multidrug resistance systems	ABCB12_PGP12__P-glycoprotein 12
AT1G30410	[34.16] transport.ABC transporters and multidrug resistance systems	ABCC12_ATMRP13_MRP13__multidrug resistance-associated protein 13
AT3G62150	[34.16] transport.ABC transporters and multidrug resistance systems	ABCB21_PGP21__P-glycoprotein 21
AT3G62700	[34.16] transport.ABC transporters and multidrug resistance systems	ABCC14_ATMRP10_MRP10__multidrug resistance-associated protein 10
AT3G55130	[34.16] transport.ABC transporters and multidrug resistance systems	ABCG19_ATWBC19_WBC19__white-brown complex homolog 19
AT4G01820	[34.16] transport.ABC transporters and multidrug resistance systems	ABCB3_MDR3_PGP3__P-glycoprotein 3
AT5G44110	[34.16] transport.ABC transporters and multidrug resistance systems	ABCI21_ATNAP2_ATPOP1_POP1__P-loop containing nucleoside triphosphate hydrolases superfamily protein
AT4G28630	[34.16] transport.ABC transporters and multidrug resistance systems	ABCB23_ATATM1_ATM1__ABC transporter of the mitochondrion 1
AT3G54540	[34.16] transport.ABC transporters and multidrug resistance systems	ABCF4_ATGCN4_GCN4__general control non-repressible 4
AT1G65410	[34.16] transport.ABC transporters and multidrug resistance systems	ABCI13_ATNAP11_NAP11_TGD3__non-intrinsic ABC protein 11
AT2G47000	[34.16] transport.ABC transporters and multidrug resistance systems	ABCB4_AtABCB4_ATPGP4_MDR4_PGP4__ATP binding cassette subfamily B4
AT3G25620	[34.16] transport.ABC transporters and multidrug resistance systems	ABCG21__ABC-2 type transporter family protein
AT1G04120	[34.16] transport.ABC transporters and multidrug resistance systems	ABCC5_ATABCC5_ATMRP5_MRP5_MRP5__multidrug resistance-associated protein 5
AT3G10350	[34.18.1] transport.unspecified anions.arsenite-transporting ATPase	AtGET3b_GET3b__P-loop containing nucleoside triphosphate hydrolases superfamily protein
AT3G62270	[34.18] transport.unspecified anions	BOR2__HCO3- transporter family
AT3G26520	[34.19.2] transport.Major Intrinsic Proteins.TIP	GAMMA-TIP2_SITIP_TIP1;2_TIP2__tonoplast intrinsic protein 2
AT3G54820	[34.19.1] transport.Major Intrinsic Proteins.PIP	PIP2;5_PIP2D__plasma membrane intrinsic protein 2;5
AT5G60660	[34.19.1] transport.Major Intrinsic Proteins.PIP	PIP2;4_PIP2F__plasma membrane intrinsic protein 2;4
AT1G08890	[34.2] transport.sugars	ESL3.05__Major facilitator superfamily protein
AT1G75220	[34.2] transport.sugars	AtERDL6_ERDL6__Major facilitator superfamily protein
AT3G05960	[34.2] transport.sugars	ATSTP6_STP6__sugar transporter 6
AT1G08930	[34.2] transport.sugars	ERD6__Major facilitator superfamily protein
AT1G21070	[34.2] transport.sugars	URGT2__Nucleotide-sugar transporter family protein
AT2G20780	[34.2] transport.sugars	Major facilitator superfamily protein
AT2G16120	[34.2] transport.sugars	ATPMT1_PMT1__polyol/monosaccharide transporter 1
AT4G03560	[34.21] transport.calcium	ATCCH1_ATTPC1_FOU2_TPC1_TPC1__two-pore channel 1
AT4G00900	[34.21] transport.calcium	ATECA2_ECA2__ER-type Ca2+-ATPase 2
AT1G07810	[34.21] transport.calcium	ACA3_ATECA1_ECA1__ER-type Ca2+-ATPase 1
AT5G38820	[34.3] transport.amino acids	AtAvt6B__Transmembrane amino acid transporter family protein
AT5G43340	[34.7] transport.phosphate	PHT1;6_PHT6__phosphate transporter 1;6
AT1G26730	[34.7] transport.phosphate	EXS (ERD1/XPR1/SYG1) family protein
AT1G69480	[34.7] transport.phosphate	EXS (ERD1/XPR1/SYG1) family protein
AT5G46110	[34.8] transport.metabolite transporters at the envelope membrane	APE2_TPT__Glucose-6-phosphate/phosphate translocator-related
AT1G14560	[34.9] transport.metabolite transporters at the mitochondrial membrane	CoAc1__Mitochondrial substrate carrier family protein
AT5G48970	[34.9] transport.metabolite transporters at the mitochondrial membrane	Mitochondrial substrate carrier family protein
AT4G03115	[34.9] transport.metabolite transporters at the mitochondrial membrane	Mitochondrial substrate carrier family protein
AT2G35800	[34.9] transport.metabolite transporters at the mitochondrial membrane	SAMTL__mitochondrial substrate carrier family protein
AT5G14040	[34.9] transport.metabolite transporters at the mitochondrial membrane	MPT3_PHT3;1__phosphate transporter 3;1
AT1G55900	[34.9] transport.metabolite transporters at the mitochondrial membrane	EMB1860_TIM50__Haloacid dehalogenase-like hydrolase (HAD) superfamily protein
AT3G20240	[34.9] transport.metabolite transporters at the mitochondrial membrane	Mitochondrial substrate carrier family protein
AT3G21390	[34.9] transport.metabolite transporters at the mitochondrial membrane	Mitochondrial substrate carrier family protein
AT1G51340	[34.99] transport.misc	MATE__MATE efflux family protein
AT1G03550	[34.99] transport.misc	AtSCAMP4_SCAMP4__Secretory carrier membrane protein (SCAMP) family protein
AT5G56160	[34.99] transport.misc	Sec14p-like phosphatidylinositol transfer family protein
AT1G76530	[34.99] transport.misc	PILS4__Auxin efflux carrier family protein
AT3G21690	[34.99] transport.misc	MATE efflux family protein
AT2G21520	[34.99] transport.misc	Sec14p-like phosphatidylinositol transfer family protein
AT3G59280	[34.99] transport.misc	AtPAM16_MUSE5_PAM16_TXR1__Protein Transporter, Pam16
AT1G72560	[34.99] transport.misc	PSD__ARM repeat superfamily protein
AT1G16370	[34.99] transport.misc	ATOCT6_OCT6__organic cation/carnitine transporter 6
AT1G63660	[23.1.2.31] nucleotide metabolism.synthesis.purine.GMP synthetase	GMP synthase (glutamine-hydrolyzing), putative / glutamine amidotransferase, putative
AT1G14230	[23.2] nucleotide metabolism.degradation	GDA1/CD39 nucleoside phosphatase family protein
AT2G36310	[23.2.1.2] nucleotide metabolism.degradation.pyrimidine.uridine nucleosidase	NSH1_URH1__uridine-ribohydrolase 1
AT1G26440	[23.3] nucleotide metabolism.salvage	ATUPS5_UPS5_UPS5__ureide permease 5
AT3G09820	[23.3.2.1] nucleotide metabolism.salvage.nucleoside kinases.adenosine kinase	ADK1_ATADK1__adenosine kinase 1
AT4G25434	[23.3.3] nucleotide metabolism.salvage.NUDIX hydrolases	ATNUDT10_NUDT10__nudix hydrolase homolog 10
AT4G11010	[23.4.10] nucleotide metabolism.phosphotransfer and pyrophosphatases.nucleoside diphosphate kinase	NDPK3__nucleoside diphosphate kinase 3
AT5G14460	[23.5.2] nucleotide metabolism.deoxynucleotide metabolism.pseudouridine synthase	TRUB2__Pseudouridine synthase family protein
AT2G26080	[25] C1-metabolism	AtGLDP2_GLDP2__glycine decarboxylase P-protein 2
AT4G13930	[25.1] C1-metabolism.glycine hydroxymethyltransferase	SHM4__serine hydroxymethyltransferase 4
AT4G13890	[25.1] C1-metabolism.glycine hydroxymethyltransferase	EDA36_EDA37_SHM5__Pyridoxal phosphate (PLP)-dependent transferases superfamily protein
AT3G07270	[25.7] C1-metabolism.GTP cyclohydrolase I	GTP cyclohydrolase I
AT3G55630	[25.8] C1-metabolism.tetrahydrofolate synthase	ATDFD_DFD_FPGS3__DHFS-FPGS homolog D
AT3G10160	[25.8] C1-metabolism.tetrahydrofolate synthase	ATDFC_DFC_FPGS2__DHFS-FPGS homolog C
AT3G11750	[25.9] C1-metabolism.dihydroneopterin aldolase	FOLB1__Dihydroneopterin aldolase
AT1G62180	[14.2] S-assimilation.APR	APR2_APSR_ATAPR2_PRH_PRH43__5'adenylylphosphosulfate reductase 2
AT5G48230	[16.1.2.1] secondary metabolism.isoprenoids.mevalonate pathway.acetyl-CoA C-acyltransferase	AACT2_ACAT2_EMB1276__acetoacetyl-CoA thiolase 2
AT4G13300	[16.1] secondary metabolism.isoprenoids	ATTPS13_TPS13__terpenoid synthase 13
AT3G11950	[16.1] secondary metabolism.isoprenoids	TRAF-like superfamily protein
AT5G41820	[16.1.1.1014] secondary metabolism.isoprenoids.non-mevalonate pathway	ATRGTA2_RGTA2__RAB geranylgeranyl transferase alpha subunit 2
AT3G11945	[16.1.3.1005] secondary metabolism.isoprenoids.tocopherol biosynthesis	ATHST_HST_PDS2__homogentisate prenyltransferase
AT4G28420	[16.1.3.1005] secondary metabolism.isoprenoids.tocopherol biosynthesis	Tyrosine transaminase family protein
AT1G31910	[16.1.2.5] secondary metabolism.isoprenoids.mevalonate pathway.phosphomevalonate kinase	GHMP kinase family protein
AT5G60600	[16.1.1.6] secondary metabolism.isoprenoids.non-mevalonate pathway.HDS	CLB4_CSB3_GCPE_HDS_ISPG__4-hydroxy-3-methylbut-2-enyl diphosphate synthase
AT2G29130	[16.10] secondary metabolism.simple phenols	ATLAC2_LAC2__laccase 2
AT5G03260	[16.10] secondary metabolism.simple phenols	LAC11__laccase 11
AT3G02780	[16.1.2.7] secondary metabolism.isoprenoids.mevalonate pathway.isopentenyl pyrophosphate:dimethyllallyl pyrophosphate isomerase	IDI2_IPIAT1_IPP2__isopentenyl pyrophosphate:dimethylallyl pyrophosphate isomerase 2
AT3G25810	[16.1.5.1003] secondary metabolism.isoprenoids.terpenoids	Terpenoid cyclases/Protein prenyltransferases superfamily protein
AT4G15870	[16.1.5.1003] secondary metabolism.isoprenoids.terpenoids	ATTS1_TS1__terpene synthase 1
AT3G14520	[16.1.5.1003] secondary metabolism.isoprenoids.terpenoids	AtsesterTPS1_AtTPS18_TPS18__Terpenoid cyclases/Protein prenyltransferases superfamily protein
AT1G66960	[16.1.5.1003] secondary metabolism.isoprenoids.terpenoids	LUP5__Terpenoid cyclases family protein
AT3G14490	[16.1.5.1003] secondary metabolism.isoprenoids.terpenoids	Terpenoid cyclases/Protein prenyltransferases superfamily protein
AT1G61680	[16.1.5.1003] secondary metabolism.isoprenoids.terpenoids	ATTPS14_TPS14__terpene synthase 14
AT2G30490	[16.2.1.2] secondary metabolism.phenylpropanoids.lignin biosynthesis.C4H	ATC4H_C4H_CYP73A5_REF3__cinnamate-4-hydroxylase
AT3G53260	[16.2.1.1] secondary metabolism.phenylpropanoids.lignin biosynthesis.PAL	ATPAL2_PAL2__phenylalanine ammonia-lyase 2
AT2G37040	[16.2.1.1] secondary metabolism.phenylpropanoids.lignin biosynthesis.PAL	ATPAL1_PAL1__PHE ammonia lyase 1
AT5G54160	[16.2.1.9] secondary metabolism.phenylpropanoids.lignin biosynthesis.COMT	AtCOMT_ATOMT1_COMT1_OMT1_OMT3__O-methyltransferase 1
AT1G76470	[16.2] secondary metabolism.phenylpropanoids	NAD(P)-binding Rossmann-fold superfamily protein
AT1G77520	[16.2] secondary metabolism.phenylpropanoids	O-methyltransferase family protein
AT4G28680	[16.4.1.1007] secondary metabolism.N misc.alkaloid-like	AtTYDC_TYDC_TYRDC_TYRDC1__L-tyrosine decarboxylase
AT4G31500	[16.5.1.1.4.1] secondary metabolism.sulfur-containing.glucosinolates.synthesis.shared.CYP83B1 phenylacetaldoxime monooxygenase	ATR4_CYP83B1_RED1_RNT1_SUR2__cytochrome P450, family 83, subfamily B, polypeptide 1
AT4G13430	[16.5.1.1.1.3] secondary metabolism.sulfur-containing.glucosinolates.synthesis.aliphatic.methylthioalkylmalate isomerase large subunit (MAM-IL)	ATLEUC1_IIL1__isopropyl malate isomerase large subunit 1
AT4G24670	[16.5.99.1] secondary metabolism.sulfur-containing.misc.alliinase	AtTAR2_TAR2__tryptophan aminotransferase related 2
AT2G25450	[16.5.1.1.1.13] secondary metabolism.sulfur-containing.glucosinolates.synthesis.aliphatic.2-oxoglutarate-dependent dioxygenase	GSL-OH__2-oxoglutarate (2OG) and Fe(II)-dependent oxygenase superfamily protein
AT5G22300	[16.5.1.3.3] secondary metabolism.sulfur-containing.glucosinolates.degradation.nitrilase	AtNIT4_NIT4__nitrilase 4
AT1G31180	[16.5.1.1.1.5] secondary metabolism.sulfur-containing.glucosinolates.synthesis.aliphatic.methylthioalkylmalate dehydrogenase (MAM-D)	ATIMD3_IMD3_IMDH3_IPMDH1__isopropylmalate dehydrogenase 3
AT3G51970	[16.7.1001] secondary metabolism.wax	ASAT1_ATASAT1_ATSAT1__acyl-CoA sterol acyl transferase 1
AT5G13930	[16.8.2.1] secondary metabolism.flavonoids.chalcones.naringenin-chalcone synthase	ATCHS_CHS_TT4__Chalcone and stilbene synthase family protein
AT3G53880	[16.8.2] secondary metabolism.flavonoids.chalcones	AKR4C11__NAD(P)-linked oxidoreductase superfamily protein
AT5G43935	[16.8.4.1] secondary metabolism.flavonoids.flavonols.flavonol synthase (FLS)	ATFLS6_FLS6__flavonol synthase 6
AT4G12330	[16.8.3.3] secondary metabolism.flavonoids.dihydroflavonols.flavonoid 3'-monooxygenase	CYP706A7__cytochrome P450, family 706, subfamily A, polypeptide 7
AT5G07850	[16.99.1018] secondary metabolism.unspecified	HXXXD-type acyl-transferase family protein
AT4G02400	[27.1.1] RNA.processing.splicing	U3 ribonucleoprotein (Utp) family protein
AT3G25440	[27.1.1] RNA.processing.splicing	RNA-binding CRS1 / YhbY (CRM) domain protein
AT5G37150	[27.1.1] RNA.processing.splicing	P-loop containing nucleoside triphosphate hydrolases superfamily protein
AT3G21300	[27.1.21] RNA.processing.siRNA methyltransferase	AtTRM2a_TRM2a__RNA methyltransferase family protein
AT2G39240	[27.1] RNA.processing	RNA polymerase I specific transcription initiation factor RRN3 protein
AT5G20040	[27.1] RNA.processing	ATIPT9_IPT9__isopentenyltransferase 9
AT1G14640	[27.1] RNA.processing	SWAP (Suppressor-of-White-APricot)/surp domain-containing protein
AT1G01040	[27.1.20] RNA.processing.degradation dicer	ASU1_ATDCL1_CAF_DCL1_EMB60_EMB76_SIN1_SUS1__dicer-like 1
AT1G55150	[27.1.2] RNA.processing.RNA helicase	AtRH20_RH20__DEA(D/H)-box RNA helicase family protein
AT1G20920	[27.1.2] RNA.processing.RNA helicase	RCF1__P-loop containing nucleoside triphosphate hydrolases superfamily protein
AT3G01540	[27.1.2] RNA.processing.RNA helicase	ATDRH1_DRH1_IRP6_RH14__DEAD box RNA helicase 1
AT5G51280	[27.1.2] RNA.processing.RNA helicase	DEAD-box protein abstrakt, putative
AT5G08620	[27.1.2] RNA.processing.RNA helicase	ATRH25_STRS2__DEA(D/H)-box RNA helicase family protein
AT3G62310	[27.1.2] RNA.processing.RNA helicase	RNA helicase family protein
AT3G58570	[27.1.2] RNA.processing.RNA helicase	RH52__P-loop containing nucleoside triphosphate hydrolases superfamily protein
AT2G35340	[27.1.2] RNA.processing.RNA helicase	MEE29__helicase domain-containing protein
AT5G61140	[27.1.2] RNA.processing.RNA helicase	BRR2c__U5 small nuclear ribonucleoprotein helicase
AT1G12770	[27.1.2] RNA.processing.RNA helicase	EMB1586_ISE1__P-loop containing nucleoside triphosphate hydrolases superfamily protein
AT1G77680	[27.1.19] RNA.processing.ribonucleases	AtRRP44B_RRP44B_SOV__Ribonuclease II/R family protein
AT5G42540	[27.1.19] RNA.processing.ribonucleases	AtXRN2_XRN2__exoribonuclease 2
AT5G02250	[27.1.19] RNA.processing.ribonucleases	ATMTRNASEII_EMB2730_RNR1__Ribonuclease II/R family protein
AT1G06450	[27.1.19] RNA.processing.ribonucleases	CAF1g__Polynucleotidyl transferase, ribonuclease H-like superfamily protein
AT1G31500	[27.1.19] RNA.processing.ribonucleases	CCR4d_HESP__DNAse I-like superfamily protein
AT5G10350	[27.1.3.17] RNA.processing.3' end processing.PabN	RRM__RNA-binding (RRM/RBD/RNP motifs) family protein
AT1G63020	[27.2] RNA.transcription	NRPD1_NRPD1A_POL IVA_SDE4_SMD2__nuclear RNA polymerase D1A
AT5G45140	[27.2] RNA.transcription	NRPC2__nuclear RNA polymerase C2
AT3G15390	[27.2] RNA.transcription	SDE5__silencing defective 5
AT3G23780	[27.2] RNA.transcription	DMS2_DRD2_NRPD2_NRPD2A_NRPE2_OCP1__nuclear RNA polymerase D2A
AT5G60040	[27.2] RNA.transcription	NRPC1__nuclear RNA polymerase C1
AT1G27720	[27.2] RNA.transcription	TAF4_TAF4B__TBP-associated factor 4B
AT2G47990	[27.2] RNA.transcription	EDA13_EDA19_SWA1__transducin family protein / WD-40 repeat family protein
AT4G14660	[27.2] RNA.transcription	NRPE7__RNA polymerase Rpb7-like, N-terminal domain
AT3G10330	[27.2] RNA.transcription	AtTFIIB2_TFIIB2__Cyclin-like family protein
AT4G20280	[27.2] RNA.transcription	TAF11__TBP-associated factor 11
AT5G39840	[27.2] RNA.transcription	ATP-dependent RNA helicase, mitochondrial, putative
AT1G72830	[27.3.14] RNA.regulation of transcription.CCAAT box binding factor family, HAP2	ATHAP2C_HAP2C_NF-YA3__nuclear factor Y, subunit A3
AT3G63070	[27.3.68] RNA.regulation of transcription.PWWP domain protein	HULK3_SL4__Tudor/PWWP/MBT domain-containing protein
AT5G18000	[27.3.41] RNA.regulation of transcription.B3 transcription factor family	REM20_VDD__VERDANDI
AT5G32460	[27.3.41] RNA.regulation of transcription.B3 transcription factor family	Transcriptional factor B3 family protein
AT2G24690	[27.3.41] RNA.regulation of transcription.B3 transcription factor family	Transcriptional factor B3 family protein
AT3G18960	[27.3.41] RNA.regulation of transcription.B3 transcription factor family	REM7__AP2/B3-like transcriptional factor family protein
AT3G01460	[27.3.59] RNA.regulation of transcription.Methyl binding domain proteins	ATMBD9_MBD9__methyl-CPG-binding domain 9
AT1G65440	[27.3.52] RNA.regulation of transcription.Global transcription factor group	GTB1_SPT6L__global transcription factor group B1
AT4G10710	[27.3.52] RNA.regulation of transcription.Global transcription factor group	SPT16__global transcription factor C
AT5G46550	[27.3.52] RNA.regulation of transcription.Global transcription factor group	DNA-binding bromodomain-containing protein
AT1G06230	[27.3.52] RNA.regulation of transcription.Global transcription factor group	GTE4__global transcription factor group E4
AT2G33540	[27.3] RNA.regulation of transcription	ATCPL3_CPL3__C-terminal domain phosphatase-like 3
AT4G25520	[27.3] RNA.regulation of transcription	SLK1__SEUSS-like 1
AT1G79730	[27.3] RNA.regulation of transcription	ELF7__hydroxyproline-rich glycoprotein family protein
AT5G03415	[27.3.18] RNA.regulation of transcription.E2F/DP transcription factor family	ATDPB_DPB__Transcription factor DP
AT3G48160	[27.3.18] RNA.regulation of transcription.E2F/DP transcription factor family	DEL1_E2FE_E2L3__DP-E2F-like 1
AT5G14280	[27.3.49] RNA.regulation of transcription.GeBP like	GPL2__DNA-binding storekeeper protein-related
AT2G25650	[27.3.49] RNA.regulation of transcription.GeBP like	GPL1__DNA-binding storekeeper protein-related transcriptional regulator
AT2G28090	[27.3.67] RNA.regulation of transcription.putative transcription regulator	AtHMP17__Heavy metal transport/detoxification superfamily protein
AT1G15480	[27.3.67] RNA.regulation of transcription.putative transcription regulator	POCO1__Tetratricopeptide repeat (TPR)-like superfamily protein
AT4G17950	[27.3.67] RNA.regulation of transcription.putative transcription regulator	AHL13__AT hook motif DNA-binding family protein
AT5G47430	[27.3.67] RNA.regulation of transcription.putative transcription regulator	DWNN domain, a CCHC-type zinc finger
AT1G02150	[27.3.67] RNA.regulation of transcription.putative transcription regulator	CCR16__Tetratricopeptide repeat (TPR)-like superfamily protein
AT1G60770	[27.3.67] RNA.regulation of transcription.putative transcription regulator	RPPR4__Tetratricopeptide repeat (TPR)-like superfamily protein
AT3G04590	[27.3.67] RNA.regulation of transcription.putative transcription regulator	AHL14__AT hook motif DNA-binding family protein
AT1G07590	[27.3.67] RNA.regulation of transcription.putative transcription regulator	Tetratricopeptide repeat (TPR)-like superfamily protein
AT1G67590	[27.3.67] RNA.regulation of transcription.putative transcription regulator	Remorin family protein
AT5G55600	[27.3.67] RNA.regulation of transcription.putative transcription regulator	agenet domain-containing protein / bromo-adjacent homology (BAH) domain-containing protein
AT2G01810	[27.3.67] RNA.regulation of transcription.putative transcription regulator	RING/FYVE/PHD zinc finger superfamily protein
AT5G04290	[27.3.67] RNA.regulation of transcription.putative transcription regulator	KTF1_SPT5L__kow domain-containing transcription factor 1
AT4G09980	[27.3.67] RNA.regulation of transcription.putative transcription regulator	EMB1691_MTB__Methyltransferase MT-A70 family protein
AT1G68580	[27.3.67] RNA.regulation of transcription.putative transcription regulator	agenet domain-containing protein / bromo-adjacent homology (BAH) domain-containing protein
AT5G09450	[27.3.67] RNA.regulation of transcription.putative transcription regulator	Tetratricopeptide repeat (TPR)-like superfamily protein
AT5G24450	[27.3.67] RNA.regulation of transcription.putative transcription regulator	Transcription factor IIIC, subunit 5
AT5G61150	[27.3.67] RNA.regulation of transcription.putative transcription regulator	VIP4__leo1-like family protein
AT3G26910	[27.3.67] RNA.regulation of transcription.putative transcription regulator	hydroxyproline-rich glycoprotein family protein
AT1G50620	[27.3.67] RNA.regulation of transcription.putative transcription regulator	RING/FYVE/PHD zinc finger superfamily protein
AT4G02820	[27.3.67] RNA.regulation of transcription.putative transcription regulator	RTP7__Pentatricopeptide repeat (PPR) superfamily protein
AT3G61310	[27.3.67] RNA.regulation of transcription.putative transcription regulator	AHL11__AT hook motif DNA-binding family protein
AT1G02080	[27.3.67] RNA.regulation of transcription.putative transcription regulator	NOT1__transcription regulators
AT3G44460	[27.3.35] RNA.regulation of transcription.bZIP transcription factor family	AtbZIP67_DPBF2__Basic-leucine zipper (bZIP) transcription factor family protein
AT1G05270	[27.3.35] RNA.regulation of transcription.bZIP transcription factor family	TraB family protein
AT1G27000	[27.3.35] RNA.regulation of transcription.bZIP transcription factor family	Protein of unknown function (DUF1664)
AT1G19490	[27.3.35] RNA.regulation of transcription.bZIP transcription factor family	bZIP62__Basic-leucine zipper (bZIP) transcription factor family protein
AT4G35900	[27.3.35] RNA.regulation of transcription.bZIP transcription factor family	atbzip14_FD_FD-1__Basic-leucine zipper (bZIP) transcription factor family protein
AT4G02640	[27.3.35] RNA.regulation of transcription.bZIP transcription factor family	ATBZIP10_BZO2H1__bZIP transcription factor family protein
AT1G32150	[27.3.35] RNA.regulation of transcription.bZIP transcription factor family	AtbZIP68_bZIP68__basic region/leucine zipper transcription factor 68
AT1G68710	[27.3.35] RNA.regulation of transcription.bZIP transcription factor family	ALA9__ATPase E1-E2 type family protein / haloacid dehalogenase-like hydrolase family protein
AT2G13150	[27.3.35] RNA.regulation of transcription.bZIP transcription factor family	bZIP31__Basic-leucine zipper (bZIP) transcription factor family protein
AT3G16500	[27.3.40] RNA.regulation of transcription.Aux/IAA family	IAA26_PAP1__phytochrome-associated protein 1
AT5G36670	[27.3.63] RNA.regulation of transcription.PHD finger transcription factor	RING/FYVE/PHD zinc finger superfamily protein
AT1G05380	[27.3.63] RNA.regulation of transcription.PHD finger transcription factor	Acyl-CoA N-acyltransferase with RING/FYVE/PHD-type zinc finger protein
AT3G28730	[27.3.62] RNA.regulation of transcription.Nucleosome/chromatin assembly factor group	ATHMG_HMG_NFD_SSRP1__high mobility group
AT5G64630	[27.3.62] RNA.regulation of transcription.Nucleosome/chromatin assembly factor group	FAS2_MUB3.9_NFB01_NFB1__Transducin/WD40 repeat-like superfamily protein
AT3G49810	[27.3.64] RNA.regulation of transcription.PHOR1	atPub30__ARM repeat superfamily protein
AT3G11840	[27.3.64] RNA.regulation of transcription.PHOR1	PUB24__plant U-box 24
AT5G64660	[27.3.64] RNA.regulation of transcription.PHOR1	ATCMPG2_CMPG2__CYS, MET, PRO, and GLY protein 2
AT5G09800	[27.3.64] RNA.regulation of transcription.PHOR1	PUB28__ARM repeat superfamily protein
AT5G63950	[27.3.44] RNA.regulation of transcription.Chromatin Remodeling Factors	CHR24__chromatin remodeling 24
AT5G20420	[27.3.44] RNA.regulation of transcription.Chromatin Remodeling Factors	CHR42_CLSY2__chromatin remodeling 42
AT2G21450	[27.3.44] RNA.regulation of transcription.Chromatin Remodeling Factors	CHR34__chromatin remodeling 34
AT1G11100	[27.3.44] RNA.regulation of transcription.Chromatin Remodeling Factors	FRG5__SNF2 domain-containing protein / helicase domain-containing protein / zinc finger protein-related
AT1G08600	[27.3.44] RNA.regulation of transcription.Chromatin Remodeling Factors	ATRX_CHR20__P-loop containing nucleoside triphosphate hydrolases superfamily protein
AT1G50410	[27.3.44] RNA.regulation of transcription.Chromatin Remodeling Factors	CHR28_FRG2__SNF2 domain-containing protein / helicase domain-containing protein / zinc finger protein-related
AT3G56510	[27.3.51] RNA.regulation of transcription.General Transcription, TBP-binding protein	RNA-binding (RRM/RBD/RNP motifs) family protein
AT5G60100	[27.3.66] RNA.regulation of transcription.Psudo ARR transcription factor family	APRR3_PRR3__pseudo-response regulator 3
AT3G26620	[27.3.37] RNA.regulation of transcription.AS2,Lateral Organ Boundaries Gene Family	LBD23__LOB domain-containing protein 23
AT5G67320	[27.3.55] RNA.regulation of transcription.HDA	HOS15_OLI1__WD-40 repeat family protein
AT3G07340	[27.3.6] RNA.regulation of transcription.bHLH,Basic Helix-Loop-Helix family	CIB3__basic helix-loop-helix (bHLH) DNA-binding superfamily protein
AT5G51780	[27.3.6] RNA.regulation of transcription.bHLH,Basic Helix-Loop-Helix family	bHLH__basic helix-loop-helix (bHLH) DNA-binding superfamily protein
AT5G01310	[27.3.6] RNA.regulation of transcription.bHLH,Basic Helix-Loop-Helix family	APTX__APRATAXIN-like
AT2G22760	[27.3.6] RNA.regulation of transcription.bHLH,Basic Helix-Loop-Helix family	basic helix-loop-helix (bHLH) DNA-binding superfamily protein
AT1G29950	[27.3.6] RNA.regulation of transcription.bHLH,Basic Helix-Loop-Helix family	SACL3__basic helix-loop-helix (bHLH) DNA-binding superfamily protein
AT1G06170	[27.3.6] RNA.regulation of transcription.bHLH,Basic Helix-Loop-Helix family	bHLH089__basic helix-loop-helix (bHLH) DNA-binding superfamily protein
AT5G67060	[27.3.6] RNA.regulation of transcription.bHLH,Basic Helix-Loop-Helix family	HEC1__basic helix-loop-helix (bHLH) DNA-binding superfamily protein
AT4G28790	[27.3.6] RNA.regulation of transcription.bHLH,Basic Helix-Loop-Helix family	basic helix-loop-helix (bHLH) DNA-binding superfamily protein
AT3G19860	[27.3.6] RNA.regulation of transcription.bHLH,Basic Helix-Loop-Helix family	bHLH121_URI__basic helix-loop-helix (bHLH) DNA-binding superfamily protein
AT3G06590	[27.3.6] RNA.regulation of transcription.bHLH,Basic Helix-Loop-Helix family	AIF2_RITF1__basic helix-loop-helix (bHLH) DNA-binding superfamily protein
AT1G61660	[27.3.6] RNA.regulation of transcription.bHLH,Basic Helix-Loop-Helix family	AtbHLH112_PFA4__basic helix-loop-helix (bHLH) DNA-binding superfamily protein
AT2G41240	[27.3.6] RNA.regulation of transcription.bHLH,Basic Helix-Loop-Helix family	BHLH100__basic helix-loop-helix protein 100
AT1G12860	[27.3.6] RNA.regulation of transcription.bHLH,Basic Helix-Loop-Helix family	ICE2_SCRM2__basic helix-loop-helix (bHLH) DNA-binding superfamily protein
AT1G30210	[27.3.29] RNA.regulation of transcription.TCP transcription factor family	ATTCP24_TCP24__TEOSINTE BRANCHED 1, cycloidea, and PCF family 24
AT5G56740	[27.3.54] RNA.regulation of transcription.Histone acetyltransferases	HAC07_HAC7_HAG02_HAG2__histone acetyltransferase of the GNAT family 2
AT1G55970	[27.3.54] RNA.regulation of transcription.Histone acetyltransferases	HAC04_HAC4_HAC6_HAG04_HAG4__histone acetyltransferase of the CBP family 4
AT3G19040	[27.3.54] RNA.regulation of transcription.Histone acetyltransferases	HAF2_TAF1_TAF1B__histone acetyltransferase of the TAFII250 family 2
AT1G66600	[27.3.32] RNA.regulation of transcription.WRKY domain transcription factor family	ABO3_ATWRKY63_WRKY63__ABA overly sensitive mutant 3
AT2G21900	[27.3.32] RNA.regulation of transcription.WRKY domain transcription factor family	ATWRKY59_WRKY59__WRKY DNA-binding protein 59
AT2G46400	[27.3.32] RNA.regulation of transcription.WRKY domain transcription factor family	ATWRKY46_WRKY46__WRKY DNA-binding protein 46
AT4G13980	[27.3.23] RNA.regulation of transcription.HSF,Heat-shock transcription factor family	AT-HSFA5_HSFA5__winged-helix DNA-binding transcription factor family protein
AT1G12800	[27.3.23] RNA.regulation of transcription.HSF,Heat-shock transcription factor family	SDP__Nucleic acid-binding, OB-fold-like protein
AT5G06770	[27.3.12] RNA.regulation of transcription.C3H zinc finger family	AtKH23_KHZ2__KH domain-containing protein / zinc finger (CCCH type) family protein
AT5G32613	[27.3.12] RNA.regulation of transcription.C3H zinc finger family	Zinc knuckle (CCHC-type) family protein
AT2G12880	[27.3.73] RNA.regulation of transcription.Zn-finger(CCHC)	Zinc knuckle (CCHC-type) family protein
AT5G07350	[27.3.73] RNA.regulation of transcription.Zn-finger(CCHC)	AtTudor1_TSN1_Tudor1__TUDOR-SN protein 1
AT2G15180	[27.3.73] RNA.regulation of transcription.Zn-finger(CCHC)	Zinc knuckle (CCHC-type) family protein
AT4G25470	[27.3.3] RNA.regulation of transcription.AP2/EREBP, APETALA2/Ethylene-responsive element binding protein family	ATCBF2_CBF2_DREB1C_FTQ4__C-repeat/DRE binding factor 2
AT3G14230	[27.3.3] RNA.regulation of transcription.AP2/EREBP, APETALA2/Ethylene-responsive element binding protein family	RAP2.2__related to AP2 2
AT2G38340	[27.3.3] RNA.regulation of transcription.AP2/EREBP, APETALA2/Ethylene-responsive element binding protein family	DREB19__Integrase-type DNA-binding superfamily protein
AT5G03680	[27.3.30] RNA.regulation of transcription.Trihelix, Triple-Helix transcription factor family	PTL__Duplicated homeodomain-like superfamily protein
AT5G47660	[27.3.30] RNA.regulation of transcription.Trihelix, Triple-Helix transcription factor family	Homeodomain-like superfamily protein
AT3G24860	[27.3.30] RNA.regulation of transcription.Trihelix, Triple-Helix transcription factor family	AST1__Homeodomain-like superfamily protein
AT2G26580	[27.3.10] RNA.regulation of transcription.C2C2(Zn) YABBY family	YAB5__plant-specific transcription factor YABBY family protein
AT1G60700	[27.3.48] RNA.regulation of transcription.FHA transcription factor	SMAD/FHA domain-containing protein
AT1G72440	[27.3.13] RNA.regulation of transcription.CCAAT box binding factor family, DR1	EDA25_SWA2__CCAAT-binding factor
AT4G26170	[27.3.50] RNA.regulation of transcription.General Transcription	ET1
AT1G49950	[27.3.26] RNA.regulation of transcription.MYB-related transcription factor family	ATTRB1_TRB1__telomere repeat binding factor 1
AT1G70000	[27.3.26] RNA.regulation of transcription.MYB-related transcription factor family	MYBD__myb-like transcription factor family protein
AT5G67580	[27.3.26] RNA.regulation of transcription.MYB-related transcription factor family	ATTBP3_ATTRB2_TBP3_TRB2__Homeodomain-like/winged-helix DNA-binding family protein
AT3G49850	[27.3.26] RNA.regulation of transcription.MYB-related transcription factor family	ATTRB3_TBP2_TRB3__telomere repeat binding factor 3
AT3G10590	[27.3.26] RNA.regulation of transcription.MYB-related transcription factor family	Duplicated homeodomain-like superfamily protein
AT4G36570	[27.3.26] RNA.regulation of transcription.MYB-related transcription factor family	ATRL3_RL3__RAD-like 3
AT1G25550	[27.3.20] RNA.regulation of transcription.G2-like transcription factor family, GARP	HHO3_NIGT1.1__myb-like transcription factor family protein
AT5G45580	[27.3.20] RNA.regulation of transcription.G2-like transcription factor family, GARP	GFR__Homeodomain-like superfamily protein
AT3G25790	[27.3.20] RNA.regulation of transcription.G2-like transcription factor family, GARP	HHO1_NIGT1.3__myb-like transcription factor family protein
AT1G05230	[27.3.22] RNA.regulation of transcription.HB,Homeobox transcription factor family	HDG2__homeodomain GLABROUS 2
AT2G35940	[27.3.22] RNA.regulation of transcription.HB,Homeobox transcription factor family	BLH1_EDA29__BEL1-like homeodomain 1
AT3G18380	[27.3.22] RNA.regulation of transcription.HB,Homeobox transcription factor family	DTF2_SHH2__sequence-specific DNA binding transcription factors;sequence-specific DNA binding
AT1G34650	[27.3.22] RNA.regulation of transcription.HB,Homeobox transcription factor family	HDG10__homeodomain GLABROUS 10
AT2G46680	[27.3.22] RNA.regulation of transcription.HB,Homeobox transcription factor family	ATHB-7_ATHB7_HB-7__homeobox 7
AT1G75430	[27.3.22] RNA.regulation of transcription.HB,Homeobox transcription factor family	BLH11__BEL1-like homeodomain 11
AT4G32980	[27.3.22] RNA.regulation of transcription.HB,Homeobox transcription factor family	ATH1__homeobox gene 1
AT2G45120	[27.3.11] RNA.regulation of transcription.C2H2 zinc finger family	ZAT4__C2H2-like zinc finger protein
AT5G52010	[27.3.11] RNA.regulation of transcription.C2H2 zinc finger family	C2H2-like zinc finger protein
AT3G43490	[27.3.11] RNA.regulation of transcription.C2H2 zinc finger family	Zinc knuckle (CCHC-type) family protein
AT5G25160	[27.3.11] RNA.regulation of transcription.C2H2 zinc finger family	ZFP3__zinc finger protein 3
AT4G26150	[27.3.9] RNA.regulation of transcription.C2C2(Zn) GATA transcription factor family	CGA1_GATA22_GNL__cytokinin-responsive gata factor 1
AT5G56860	[27.3.9] RNA.regulation of transcription.C2C2(Zn) GATA transcription factor family	GATA21_GNC__GATA type zinc finger transcription factor family protein
AT4G34680	[27.3.9] RNA.regulation of transcription.C2C2(Zn) GATA transcription factor family	GATA3__GATA transcription factor 3
AT5G42700	[27.3.9] RNA.regulation of transcription.C2C2(Zn) GATA transcription factor family	AP2/B3-like transcriptional factor family protein
AT1G28310	[27.3.8] RNA.regulation of transcription.C2C2(Zn) DOF zinc finger family	Dof-type zinc finger DNA-binding family protein
AT5G60200	[27.3.8] RNA.regulation of transcription.C2C2(Zn) DOF zinc finger family	DOF5.3_TMO6__TARGET OF MONOPTEROS 6
AT1G69570	[27.3.8] RNA.regulation of transcription.C2C2(Zn) DOF zinc finger family	CDF5__Dof-type zinc finger DNA-binding family protein
AT3G27785	[27.3.25] RNA.regulation of transcription.MYB domain transcription factor family	ATMYB118_MYB118_PGA37__myb domain protein 118
AT4G17785	[27.3.25] RNA.regulation of transcription.MYB domain transcription factor family	MYB39_SUB__myb domain protein 39
AT1G16490	[27.3.25] RNA.regulation of transcription.MYB domain transcription factor family	ATMYB58_MYB58__myb domain protein 58
AT4G09460	[27.3.25] RNA.regulation of transcription.MYB domain transcription factor family	AtMYB6_MYB6__myb domain protein 6
AT1G09710	[27.3.25] RNA.regulation of transcription.MYB domain transcription factor family	DP1__Homeodomain-like superfamily protein
AT3G09230	[27.3.25] RNA.regulation of transcription.MYB domain transcription factor family	AtMYB1_MYB1_SRM1__myb domain protein 1
AT2G23290	[27.3.25] RNA.regulation of transcription.MYB domain transcription factor family	AtMYB70_MYB70__myb domain protein 70
AT2G30424	[27.3.25] RNA.regulation of transcription.MYB domain transcription factor family	TCL2__Homeodomain-like superfamily protein
AT4G32720	[27.3.99] RNA.regulation of transcription.unclassified	AtLa1_IRP2_La1__La protein 1
AT4G22750	[27.3.99] RNA.regulation of transcription.unclassified	PAT13__DHHC-type zinc finger family protein
AT4G14860	[27.3.99] RNA.regulation of transcription.unclassified	AtOFP11_OFP11__ovate family protein 11
AT5G27280	[27.3.99] RNA.regulation of transcription.unclassified	Zim17-type zinc finger protein
AT1G08910	[27.3.99] RNA.regulation of transcription.unclassified	PIAL1__zinc ion binding;zinc ion binding
AT2G23380	[27.3.99] RNA.regulation of transcription.unclassified	CLF_ICU1_SDG1_SET1__SET domain-containing protein
AT1G76590	[27.3.99] RNA.regulation of transcription.unclassified	PLATZ2__PLATZ transcription factor family protein
AT5G61280	[27.3.99] RNA.regulation of transcription.unclassified	Remorin family protein
AT1G02450	[27.3.99] RNA.regulation of transcription.unclassified	NIMIN-1_NIMIN1__NIM1-interacting 1
AT3G46950	[27.3.99] RNA.regulation of transcription.unclassified	mTERF33__Mitochondrial transcription termination factor family protein
AT1G33420	[27.3.99] RNA.regulation of transcription.unclassified	RING/FYVE/PHD zinc finger superfamily protein
AT1G05055	[27.3.99] RNA.regulation of transcription.unclassified	ATGTF2H2_GTF2H2__general transcription factor II H2
AT4G12920	[27.3.99] RNA.regulation of transcription.unclassified	UND__Eukaryotic aspartyl protease family protein
AT2G24830	[27.3.99] RNA.regulation of transcription.unclassified	zinc finger (CCCH-type) family protein / D111/G-patch domain-containing protein
AT1G56460	[27.3.99] RNA.regulation of transcription.unclassified	IES2C__HIT zinc finger ;PAPA-1-like conserved region
AT3G21810	[27.3.99] RNA.regulation of transcription.unclassified	Zinc finger C-x8-C-x5-C-x3-H type family protein
AT2G45640	[27.3.99] RNA.regulation of transcription.unclassified	ATSAP18_SAP18__SIN3 associated polypeptide P18
AT5G19420	[27.3.99] RNA.regulation of transcription.unclassified	Regulator of chromosome condensation (RCC1) family with FYVE zinc finger domain
AT2G23945	[27.3.99] RNA.regulation of transcription.unclassified	Eukaryotic aspartyl protease family protein
AT4G17900	[27.3.99] RNA.regulation of transcription.unclassified	PLATZ11__PLATZ transcription factor family protein
AT1G09750	[27.3.99] RNA.regulation of transcription.unclassified	Eukaryotic aspartyl protease family protein
AT3G62130	[27.3.99] RNA.regulation of transcription.unclassified	AtLCD_LCD__Pyridoxal phosphate (PLP)-dependent transferases superfamily protein
AT5G15810	[27.3.99] RNA.regulation of transcription.unclassified	AtTRM1b_TRM1b__N2,N2-dimethylguanosine tRNA methyltransferase
AT4G06634	[27.3.99] RNA.regulation of transcription.unclassified	AtYY1_YY1__zinc finger (C2H2 type) family protein
AT5G11470	[27.3.99] RNA.regulation of transcription.unclassified	ASI1_IBM2_SG1__bromo-adjacent homology (BAH) domain-containing protein
AT5G45113	[27.3.99] RNA.regulation of transcription.unclassified	mTERF35__mitochondrial transcription termination factor-related / mTERF-related
AT5G07060	[27.3.99] RNA.regulation of transcription.unclassified	MAC5C__CCCH-type zinc fingerfamily protein with RNA-binding domain
AT3G51950	[27.3.99] RNA.regulation of transcription.unclassified	Zinc finger (CCCH-type) family protein / RNA recognition motif (RRM)-containing protein
AT3G13000	[27.3.27] RNA.regulation of transcription.NAC domain transcription factor family	Protein of unknown function, DUF547
AT2G22740	[27.3.69] RNA.regulation of transcription.SET-domain transcriptional regulator family	SDG23_SUVH6__SU(VAR)3-9 homolog 6
AT1G26761	[27.3.69] RNA.regulation of transcription.SET-domain transcriptional regulator family	Arabinanase/levansucrase/invertase
AT1G17770	[27.3.69] RNA.regulation of transcription.SET-domain transcriptional regulator family	SDG17_SUVH7__SU(VAR)3-9 homolog 7
AT1G04050	[27.3.69] RNA.regulation of transcription.SET-domain transcriptional regulator family	SDG13_SUVR1__homolog of SU(var)3-9 1
AT2G47810	[27.3.15] RNA.regulation of transcription.CCAAT box binding factor family, HAP3	NF-YB5__nuclear factor Y, subunit B5
AT5G49160	[27.3.46] RNA.regulation of transcription.DNA methyltransferases	DDM2_DMT01_DMT1_MET1_MET2_METI__methyltransferase 1
AT5G24120	[27.3.85] RNA.regulation of transcription.sigma like plant	ATSIG5_SIG5_SIGE__sigma factor E
AT2G20110	[27.3.17] RNA.regulation of transcription.CPP(Zn),CPP1-related transcription factor family	TCX6__Tesmin/TSO1-like CXC domain-containing protein
AT5G46320	[27.3.24] RNA.regulation of transcription.MADS box transcription factor family	MADS-box family protein
AT1G28450	[27.3.24] RNA.regulation of transcription.MADS box transcription factor family	AGL58__AGAMOUS-like 58
AT1G59810	[27.3.24] RNA.regulation of transcription.MADS box transcription factor family	AGL50__AGAMOUS-like 50
AT1G18750	[27.3.24] RNA.regulation of transcription.MADS box transcription factor family	AGL65__AGAMOUS-like 65
AT4G09960	[27.3.24] RNA.regulation of transcription.MADS box transcription factor family	AGL11_STK__K-box region and MADS-box transcription factor family protein
AT5G27580	[27.3.24] RNA.regulation of transcription.MADS box transcription factor family	AGL89__AGAMOUS-like 89
AT2G24840	[27.3.24] RNA.regulation of transcription.MADS box transcription factor family	AGL61_DIA__AGAMOUS-like 61
AT3G18650	[27.3.24] RNA.regulation of transcription.MADS box transcription factor family	AGL103__AGAMOUS-like 103
AT5G21120	[27.3.19] RNA.regulation of transcription.EIN3-like(EIL) transcription factor family	EIL2__ETHYLENE-INSENSITIVE3-like 2
AT2G33500	[27.3.7] RNA.regulation of transcription.C2C2(Zn) CO-like, Constans-like zinc finger family	BBX12__B-box type zinc finger protein with CCT domain
AT1G73870	[27.3.7] RNA.regulation of transcription.C2C2(Zn) CO-like, Constans-like zinc finger family	BBX16_COL7__B-box type zinc finger protein with CCT domain
AT1G68520	[27.3.7] RNA.regulation of transcription.C2C2(Zn) CO-like, Constans-like zinc finger family	BBX14__B-box type zinc finger protein with CCT domain
AT2G47890	[27.3.7] RNA.regulation of transcription.C2C2(Zn) CO-like, Constans-like zinc finger family	BBX11__B-box type zinc finger protein with CCT domain
AT1G28050	[27.3.7] RNA.regulation of transcription.C2C2(Zn) CO-like, Constans-like zinc finger family	BBX13__B-box type zinc finger protein with CCT domain
AT1G68190	[27.3.7] RNA.regulation of transcription.C2C2(Zn) CO-like, Constans-like zinc finger family	BBX27__B-box zinc finger family protein
AT5G62000	[27.3.4] RNA.regulation of transcription.ARF, Auxin Response Factor family	ARF1-BP_ARF2_AtARF2_HSS_ORE14__auxin response factor 2
AT4G23980	[27.3.4] RNA.regulation of transcription.ARF, Auxin Response Factor family	ARF9__auxin response factor 9
AT4G09040	[27.4] RNA.RNA binding	CP33C__RNA-binding (RRM/RBD/RNP motifs) family protein
AT4G19610	[27.4] RNA.RNA binding	nucleotide binding;nucleic acid binding;RNA binding
AT4G18375	[27.4] RNA.RNA binding	AtKH19__RNA-binding KH domain-containing protein
AT5G25060	[27.4] RNA.RNA binding	RRC1__RNA recognition motif (RRM)-containing protein
AT5G55670	[27.4] RNA.RNA binding	RNA-binding (RRM/RBD/RNP motifs) family protein
AT5G37720	[27.4] RNA.RNA binding	ALY4_AtALY4_DIP2
AT3G26420	[27.4] RNA.RNA binding	ATRZ-1A_RBGB2_RZ-1A__RNA-binding (RRM/RBD/RNP motifs) family protein with retrovirus zinc finger-like domain
AT1G58470	[27.4] RNA.RNA binding	ATRBP1_RBP1__RNA-binding protein 1
AT4G13850	[27.4] RNA.RNA binding	ATGRP2_GR-RBP2_GRP2_RBGA5__glycine-rich RNA-binding protein 2
AT4G03110	[27.4] RNA.RNA binding	AtBRN1_AtRBP-DR1_BRN1_RBP-DR1__RNA-binding protein-defense related 1
AT1G70650	[27.4] RNA.RNA binding	Ran BP2/NZF zinc finger-like superfamily protein
AT3G04500	[27.4] RNA.RNA binding	RNA-binding (RRM/RBD/RNP motifs) family protein
AT2G28540	[27.4] RNA.RNA binding	NOT4C__RNA binding (RRM/RBD/RNP motifs) family protein
AT4G17520	[27.4] RNA.RNA binding	HLN__Hyaluronan / mRNA binding family
AT5G35360	[11.1.1.2.4] lipid metabolism.FA synthesis and FA elongation.Acetyl CoA Carboxylation.heteromeric Complex.Biotin Carboxylase	CAC2__acetyl Co-enzyme a carboxylase biotin carboxylase subunit
AT3G16910	[11.1.8] lipid metabolism.FA synthesis and FA elongation.acyl coa ligase	AAE7_ACN1_BZU1__acyl-activating enzyme 7
AT5G35930	[11.1.8] lipid metabolism.FA synthesis and FA elongation.acyl coa ligase	AMP-dependent synthetase and ligase family protein
AT4G00550	[11.10.2] lipid metabolism.glycolipid synthesis.DGDG synthase	DGD2__digalactosyl diacylglycerol deficient 2
AT3G02620	[11.1.15] lipid metabolism.FA synthesis and FA elongation.ACP desaturase	AAD4__Plant stearoyl-acyl-carrier-protein desaturase family protein
AT4G23850	[11.1.9] lipid metabolism.FA synthesis and FA elongation.long chain fatty acid CoA ligase	LACS4__AMP-dependent synthetase and ligase family protein
AT1G48600	[11.3] lipid metabolism.Phospholipid synthesis	AtPMEAMT_AtPMT2_PMEAMT__S-adenosyl-L-methionine-dependent methyltransferases superfamily protein
AT4G30340	[11.3.5] lipid metabolism.Phospholipid synthesis.diacylglycerol kinase	ATDGK7_DGK7__diacylglycerol kinase 7
AT5G57690	[11.3.5] lipid metabolism.Phospholipid synthesis.diacylglycerol kinase	ATDGK4_DGK4__diacylglycerol kinase 4
AT5G07600	[11.4] lipid metabolism.TAG synthesis	Oleosin family protein
AT2G44300	[11.6] lipid metabolism.lipid transfer proteins etc	LTPG14__Bifunctional inhibitor/lipid-transfer protein/seed storage 2S albumin superfamily protein
AT1G54570	[11.7] lipid metabolism.unassigned	PES1__Esterase/lipase/thioesterase family protein
AT4G36750	[11.8] lipid metabolism.'exotics'(steroids, squalene etc)	Quinone reductase family protein
AT5G54500	[11.8] lipid metabolism.'exotics'(steroids, squalene etc)	FQR1__flavodoxin-like quinone reductase 1
AT2G38010	[11.8.1.1] lipid metabolism.'exotics' (steroids, squalene etc).sphingolipids.ceramidase	AtNCER2__Neutral/alkaline non-lysosomal ceramidase
AT4G29460	[11.9.3.4] lipid metabolism.lipid degradation.lysophospholipases.phospholipase A2	PLA2-GAMMA__Phospholipase A2 family protein
AT3G20520	[11.9.3.3] lipid metabolism.lipid degradation.lysophospholipases.glycerophosphodiester phosphodiesterase	GDPDL5_SVL3__SHV3-like 3
AT3G02040	[11.9.3.3] lipid metabolism.lipid degradation.lysophospholipases.glycerophosphodiester phosphodiesterase	AtGDPD1_GDPD1_SRG3__senescence-related gene 3
AT3G16175	[11.9.4.5] lipid metabolism.lipid degradation.beta-oxidation.acyl-CoA thioesterase	Thioesterase superfamily protein
AT4G22300	[11.9.3.2] lipid metabolism.lipid degradation.lysophospholipases.carboxylesterase	TIPSY1__carboxylesterases
AT1G49650	[11.9.3.2] lipid metabolism.lipid degradation.lysophospholipases.carboxylesterase	alpha/beta-Hydrolases superfamily protein
AT3G44540	[11.9.4.13] lipid metabolism.lipid degradation.beta-oxidation.acyl CoA reductase	FAR4__fatty acid reductase 4
AT1G52570	[11.9.3.1] lipid metabolism.lipid degradation.lysophospholipases.phospholipase D	PLDALPHA2__phospholipase D alpha 2
AT4G11850	[11.9.3.1] lipid metabolism.lipid degradation.lysophospholipases.phospholipase D	MEE54_PLDGAMMA1__phospholipase D gamma 1
AT1G05800	[11.9.2.1] lipid metabolism.lipid degradation.lipases.triacylglycerol lipase	DGL__alpha/beta-Hydrolases superfamily protein
AT5G67050	[11.9.2.1] lipid metabolism.lipid degradation.lipases.triacylglycerol lipase	alpha/beta-Hydrolases superfamily protein
AT4G16070	[11.9.2.1] lipid metabolism.lipid degradation.lipases.triacylglycerol lipase	Mono-/di-acylglycerol lipase, N-terminal;Lipase, class 3
AT2G42450	[11.9.2.1] lipid metabolism.lipid degradation.lipases.triacylglycerol lipase	COR15A_LEA24__alpha/beta-Hydrolases superfamily protein
AT5G16120	[11.9.2.2] lipid metabolism.lipid degradation.lipases.acylglycerol lipase	MAGL15__alpha/beta-Hydrolases superfamily protein
AT1G06290	[11.9.4.2] lipid metabolism.lipid degradation.beta-oxidation.acyl CoA DH	ACX3_ATACX3__acyl-CoA oxidase 3
AT2G35690	[11.9.4.2] lipid metabolism.lipid degradation.beta-oxidation.acyl CoA DH	ACX5__acyl-CoA oxidase 5
AT4G05180	[1.1.1.2] PS.lightreaction.photosystem II.PSII polypeptide subunits	PSBQ_PSBQ-2_PSII-Q__photosystem II subunit Q-2
AT1G05385	[1.1.1.2] PS.lightreaction.photosystem II.PSII polypeptide subunits	LPA19_Psb27-H1__photosystem II 11 kDa protein-related
AT1G20020	[1.1.5.3] PS.lightreaction.other electron carrier (ox/red).ferredoxin reductase	ATLFNR2_FNR2_LFNR2__ferredoxin-NADP(+)-oxidoreductase 2
AT1G64770	[1.1.40] PS.lightreaction.cyclic electron flow-chlororespiration	NDF2_NDH45_PnsB2__NDH-dependent cyclic electron flow 1
AT5G07950	[1.1.5.2] PS.lightreaction.other electron carrier (ox/red).ferredoxin
AT4G37920	[1.1.6] PS.lightreaction.NADH DH	CDB1_RP8
AT1G74880	[1.1.6] PS.lightreaction.NADH DH	NDH-O_NdhO__NAD(P)H:plastoquinone dehydrogenase complex subunit O
AT2G26080	[1.2.4.1] PS.photorespiration.glycine cleavage.P subunit	AtGLDP2_GLDP2__glycine decarboxylase P-protein 2
AT2G45630	[1.2.6] PS.photorespiration.hydroxypyruvate reductase	HPPR4__D-isomer specific 2-hydroxyacid dehydrogenase family protein
AT3G55800	[1.3.9] PS.calvin cycle.seduheptulose bisphosphatase	SBPASE__sedoheptulose-bisphosphatase
AT1G12900	[1.3.4] PS.calvin cycle.GAP	GAPA-2__glyceraldehyde 3-phosphate dehydrogenase A subunit 2
AT2G01140	[1.3.6] PS.calvin cycle.aldolase	AtFBA3_FBA3_PDE345__Aldolase superfamily protein
AT4G34200	[13.1.5.1.1] amino acid metabolism.synthesis.serine-glycine-cysteine group.serine.phosphoglycerate dehydrogenase	EDA9_PGDH1__D-3-phosphoglycerate dehydrogenase
AT1G31180	[13.1.4.4.3] amino acid metabolism.synthesis.branched chain group.leucine specific.3-isopropylmalate dehydrogenase	ATIMD3_IMD3_IMDH3_IPMDH1__isopropylmalate dehydrogenase 3
AT4G31990	[13.1.1.2.1] amino acid metabolism.synthesis.central amino acid metabolism.aspartate.aspartate aminotransferase	AAT3_ASP5_ATAAT1__aspartate aminotransferase 5
AT4G19710	[13.1.3.6.1.10] amino acid metabolism.synthesis.aspartate family.misc.homoserine.bifunctional aspartate kinase/homoserine dehydrogenase	AK-HSDH_AK-HSDH II__aspartate kinase-homoserine dehydrogenase ii
AT2G45440	[13.1.3.5.1] amino acid metabolism.synthesis.aspartate family.lysine.dihydrodipicolinate synthase	DHDPS2__dihydrodipicolinate synthase
AT4G14880	[13.1.5.3.1] amino acid metabolism.synthesis.serine-glycine-cysteine group.cysteine.OASTL	ATCYS-3A_CYTACS1_OASA1_OLD3__O-acetylserine (thiol) lyase (OAS-TL) isoform A1
AT2G44040	[13.1.3.5.2] amino acid metabolism.synthesis.aspartate family.lysine.dihydrodipicolinate reductase	Dihydrodipicolinate reductase, bacterial/plant
AT5G52100	[13.1.3.5.2] amino acid metabolism.synthesis.aspartate family.lysine.dihydrodipicolinate reductase	CRR1__Dihydrodipicolinate reductase, bacterial/plant
AT2G36880	[13.1.3.4.1003] amino acid metabolism.synthesis.aspartate family.methionine	MAT3__methionine adenosyltransferase 3
AT4G34840	[13.1.3.4.1003] amino acid metabolism.synthesis.aspartate family.methionine	ATMTAN2_ATMTN2_MTAN2_MTN2__Phosphorylase superfamily protein
AT1G58080	[13.1.7.1] amino acid metabolism.synthesis.histidine.ATP phosphoribosyl transferase	ATATP-PRT1_ATP-PRT1_HISN1A__ATP phosphoribosyl transferase 1
AT5G48220	[13.1.6.5.4] amino acid metabolism.synthesis.aromatic aa.tryptophan.indole-3-glycerol phosphate synthase	Aldolase-type TIM barrel family protein
AT2G04400	[13.1.6.5.4] amino acid metabolism.synthesis.aromatic aa.tryptophan.indole-3-glycerol phosphate synthase	IGPS__Aldolase-type TIM barrel family protein
AT5G10240	[13.1.3.1.1] amino acid metabolism.synthesis.aspartate family.asparagine.asparagine synthetase	ASN3__asparagine synthetase 3
AT3G03780	[13.1.3.4.3] amino acid metabolism.synthesis.aspartate family.methionine.methionine synthase	ATMS2_MS2__methionine synthase 2
AT4G33510	[13.1.6.1.1] amino acid metabolism.synthesis.aromatic aa.chorismate.3-deoxy-D-arabino-heptulosonate 7-phosphate synthase	AtDAHP2_DAHP2_DHS2__3-deoxy-d-arabino-heptulosonate 7-phosphate synthase
AT3G02020	[13.1.3.6.1.1] amino acid metabolism.synthesis.aspartate family.misc.homoserine.aspartate kinase	AK3__aspartate kinase 3
AT5G14060	[13.1.3.6.1.1] amino acid metabolism.synthesis.aspartate family.misc.homoserine.aspartate kinase	AK2_CARAB-AK-LYS__Aspartate kinase family protein
AT3G10050	[13.1.4.5.1] amino acid metabolism.synthesis.branched chain group.isoleucine specific.threonine ammonia-lyase	OMR1__L-O-methylthreonine resistant 1
AT5G49810	[13.1.3.4.13] amino acid metabolism.synthesis.aspartate family.methionine.methionine S-methyltransferase	MMT__methionine S-methyltransferase
AT3G13110	[13.1.5.3.2] amino acid metabolism.synthesis.serine-glycine-cysteine group.cysteine.SAT	ATSERAT2;2_SAT-1_SAT-A_SAT-M_SAT3_SERAT2;2__serine acetyltransferase 2;2
AT2G37500	[13.1.2.3.2] amino acid metabolism.synthesis.glutamate family.arginine.acetylglutamate kinase	arginine biosynthesis protein ArgJ family
AT1G07780	[13.1.6.5.3] amino acid metabolism.synthesis.aromatic aa.tryptophan.phosphoribosyanthranilate isomerase	PAI1_TRP6__phosphoribosylanthranilate isomerase 1
AT3G44720	[13.1.6.3.1] amino acid metabolism.synthesis.aromatic aa.phenylalanine.arogenate dehydratase / prephenate dehydratase	ADT4__arogenate dehydratase 4
AT4G13940	[13.2.3.4] amino acid metabolism.degradation.aspartate family.methionine	ATSAHH1_EMB1395_HOG1_MEE58_SAH1_SAHH1__S-adenosyl-L-homocysteine hydrolase
AT3G04520	[13.2.5.2] amino acid metabolism.degradation.serine-glycine-cysteine group.glycine	THA2__threonine aldolase 2
AT2G30660	[13.2.6.3] amino acid metabolism.degradation.aromatic aa.tryptophan	ATP-dependent caseinolytic (Clp) protease/crotonase family protein
AT2G30650	[13.2.6.3] amino acid metabolism.degradation.aromatic aa.tryptophan	ATP-dependent caseinolytic (Clp) protease/crotonase family protein
AT2G33150	[13.2.4.1] amino acid metabolism.degradation.branched chain group.shared	KAT2_PED1_PKT3__peroxisomal 3-ketoacyl-CoA thiolase 3
AT5G14800	[13.2.2.3.1001] amino acid metabolism.degradation.glutamate family.arginine	AT-P5C1_AT-P5R_EMB2772_P5CR__pyrroline-5- carboxylate (P5C) reductase
AT5G48880	[13.2.4.5] amino acid metabolism.degradation.branched chain group.isoleucine	KAT5_PKT1_PKT2__peroxisomal 3-keto-acyl-CoA thiolase 2
AT1G69040	[13.99] amino acid metabolism.misc	ACR4__ACT domain repeat 4
AT3G01640	[10.1.30.3] cell wall.precursor synthesis.sugar kinases.glucuronic acid kinase	ATGLCAK_GLCAK__glucuronokinase G
AT3G55590	[10.1.1.1] cell wall.precursor synthesis.NDP sugar pyrophosphorylase.GDP mannose	Glucose-1-phosphate adenylyltransferase family protein
AT4G10960	[10.1.2] cell wall.precursor synthesis.UGE	UGE5__UDP-D-glucose/UDP-D-galactose 4-epimerase 5
AT1G64440	[10.1.2] cell wall.precursor synthesis.UGE	REB1_RHD1_UGE4__NAD(P)-binding Rossmann-fold superfamily protein
AT3G28180	[10.2] cell wall.cellulose synthesis	ATCSLC04_ATCSLC4_CSLC04_CSLC04_CSLC4__Cellulose-synthase-like C4
AT3G02210	[10.2.2] cell wall.cellulose synthesis.COBRA	COBL1__COBRA-like protein 1 precursor
AT4G24010	[10.2.1] cell wall.cellulose synthesis.cellulose synthase	ATCSLG1_CSLG1__cellulose synthase like G1
AT4G24000	[10.2.1] cell wall.cellulose synthesis.cellulose synthase	ATCSLG2_CSLG2__cellulose synthase like G2
AT5G64740	[10.2.1] cell wall.cellulose synthesis.cellulose synthase	CESA6_E112_IXR2_PRC1__cellulose synthase 6
AT4G23990	[10.2.1] cell wall.cellulose synthesis.cellulose synthase	ATCSLG3_CSLG3__cellulose synthase like G3
AT1G23480	[10.2.1] cell wall.cellulose synthesis.cellulose synthase	ATCSLA03_ATCSLA3_CSLA03_CSLA03_CSLA3__cellulose synthase-like A3
AT2G28110	[10.3.2] cell wall.hemicellulose synthesis.glucuronoxylan	FRA8_IRX7__Exostosin family protein
[truncated: 1,020 more rows]

## Sheet: Set 1
Master	Accession	Description	Exp. q-value: Sequest HT	Coverage [%]	# Peptides	# PSMs	# Unique Peptides	# Protein Groups	# AAs	MW [kDa]	calc. pI	Score Sequest HT: Sequest HT	# Peptides (by Search Engine): Sequest HT
[truncated: 9,722 more rows]

[truncated: 2 more sheets: Set 2, Set 3]
