# Supplementary material for: Pupylation-Based Proximity-Tagging of FERONIA-Interacting Proteins in Arabidopsis
Source: Mol Cell Proteomics. 2024 Aug 13;23(11):100828. doi: 10.1016/j.mcpro.2024.100828 (PMC11532908; doi:10.1016/j.mcpro.2024.100828)
Supplement: Supplemental Table S4 — Proteins from protoplasts identified by MS in negative control samples. [file mmc4.xlsx]

## Sheet: Table Summary & Legend
Sheet	Title
Table 1	Individual non-specifically enriched proteins from protoplasts
	Colum Header	Description
	AGI Number	TAIR locus identifier
	Classification	GO classification, biological process
	Annotation	TAIR name/description of protein model
	Color codes (background AGI Number):		In three sets, 1, 2 & 3
			In two sets, 1 & 2
			In two sets, 2 & 3
			In two sets, 1 & 3
			In one set, 1, 2 or 3
Set 1	Results of Proteome Discover analyzing mass spectrometric data of the first replicate of PUP-IT from protoplasts against proteome database from TAIR10
Set 2	Results of Proteome Discover analyzing mass spectrometric data of the second replicate of PUP-IT from protoplasts against proteome database from TAIR10
Set 3	Results of Proteome Discover analyzing mass spectrometric data of the second replicate of PUP-IT from protoplasts against proteome database from TAIR10
	Colum Header	Description
	Accession	TAIR protein model
	Description	TAIR annotation for protein model
	Exp. q-value	FDR threshold
	Coverage [%]	Percentage of the protein sequences covered by identified peptides
	# Peptides	Total number of distinct peptide sequences identified
	# PSMs	Number of identified peptide spectrum matches
	# Unique Peptides	Total number of distinct peptide sequences unique to the protein model
	# Protein Groups	The number of the master protein
	# AAs	Number of amino acid in the protein model
	MW [kDa]	Molecular weight of protein model in kiloDaltons
	calc. pI	Calculated isoelectric point
	Score Sequest HT	Sum of all peptide XCorr values above the specified score threshold
	# Peptides (by Search Engine): Sequest HT	The peptides number identified by search engine

## Sheet: Table 1
Individual non-specifically enriched protein from protoplasts
AGI Number	classifiction	annotation
AT1G74540	[26.10] misc.cytochrome P450	CYP98A8__cytochrome P450, family 98, subfamily A, polypeptide 8
AT3G46720	[26.2] misc.UDP glucosyl and glucoronyl transferases	UDP-Glycosyltransferase superfamily protein
AT5G11720	[26.3.1] misc.gluco-, galacto- and mannosidases.alpha-galactosidase	AGLU1__Glycosyl hydrolases family 31 protein
AT1G66280	[26.3] misc.gluco-, galacto- and mannosidases	BGLU22__Glycosyl hydrolase superfamily protein
AT5G64790	[26.4] misc.beta 1,3 glucan hydrolases	O-Glycosyl hydrolases family 17 protein
AT1G55560	[26.7] misc.oxidases - copper, flavone etc	sks14__SKU5 similar 14
AT3G57520	[3.1.2.2] minor CHO metabolism.raffinose family.raffinose synthases.putative	AtSIP2_RS2_SIP2__seed imbibition 2
AT3G53510	[34.16] transport.ABC transporters and multidrug resistance systems	ABCG20_JAT4__ABC-2 type transporter family protein
AT4G34580	[34.99] transport.misc	AtSFH1_COW1_SRH1__Sec14p-like phosphatidylinositol transfer family protein
AT1G36160	[11.1.1.1] lipid metabolism.FA synthesis and FA elongation.Acetyl CoA Carboxylation.homomeric Enzyme	115D-4A_ACC1_AT-ACC1_EMB22_GK_GSD1_PAS3_SFR3__acetyl-CoA carboxylase 1
AT1G45201	[11.9.2.1] lipid metabolism.lipid degradation.lipases.triacylglycerol lipase	ATTLL1_TLL1__triacylglycerol lipase-like 1
AT3G15730	[11.9.3.1] lipid metabolism.lipid degradation.lysophospholipases.phospholipase D	PLD_PLDALPHA1__phospholipase D alpha 1
AT2G42070	[23.3.3] nucleotide metabolism.salvage.NUDIX hydrolases	ATNUDT23_ATNUDX23_NUDX23__nudix hydrolase homolog 23
AT2G01210	[30.2.3] signalling.receptor kinases.leucine rich repeat III	ORPK1_ZAR1__Leucine-rich repeat protein kinase family protein
AT1G27460	[30.3] signalling.calcium	NPGR1__no pollen germination related 1
AT1G20760	[30.3] signalling.calcium	AtEH1__Calcium-binding EF hand family protein
AT4G23650	[30.3] signalling.calcium	AtCDPK6_CDPK6_CPK3__calcium-dependent protein kinase 6
AT1G05150	[30.3] signalling.calcium	Calcium-binding tetratricopeptide family protein
AT2G38800	[30.3] signalling.calcium	Plant calmodulin-binding protein-related
AT1G16920	[30.5] signalling.G-proteins	ATRABA1B_BEX5_RAB11_RABA1b__RAB GTPase homolog A1B
AT1G78610	[30.99] signalling.unspecified	MSL6__mechanosensitive channel of small conductance-like 6
AT3G66652	[27.1.3.7] RNA.processing.3' end processing.Fip1	fip1 motif-containing protein
AT1G09760	[27.1] RNA.processing	U2A'__U2 small nuclear ribonucleoprotein A
AT2G33730	[27.1.2] RNA.processing.RNA helicase	SMA1__P-loop containing nucleoside triphosphate hydrolases superfamily protein
AT3G13570	[27.1.1] RNA.processing.splicing	At-SCL30A_SCL30A__SC35-like splicing factor 30A
AT2G24590	[27.1.1] RNA.processing.splicing	At-RSZ22a_RSZ22a__RNA recognition motif and CCHC-type zinc finger domains containing protein
AT4G31580	[27.1.1] RNA.processing.splicing	At-RSZ22_AtRSZ22_RSZ22_RSZP22_SRZ-22_SRZ22__serine/arginine-rich 22
AT3G55460	[27.1.1] RNA.processing.splicing	At-SCL30_SCL30__SC35-like splicing factor 30
AT1G55310	[27.1.1] RNA.processing.splicing	At-SCL33_ATSCL33_SCL33_SR33__SC35-like splicing factor 33
AT5G64200	[27.1.1] RNA.processing.splicing	At-SC35_ATSC35_SC35__ortholog of human splicing factor SC35
AT2G37340	[27.1.1] RNA.processing.splicing	AT-RS2Z33_ATRSZ33_RS2Z33_RSZ33__arginine/serine-rich zinc knuckle-containing protein 33
AT3G49430	[27.1.1] RNA.processing.splicing	At-SR34a_SR34a_SRp34a__SER/ARG-rich protein 34A
AT4G21710	[27.2] RNA.transcription	EMB1989_NRPB2_RPB2__DNA-directed RNA polymerase family protein
AT4G13670	[27.2] RNA.transcription	PTAC5__plastid transcriptionally active 5
AT5G15700	[27.2] RNA.transcription	DNA/RNA polymerases superfamily protein
AT1G49780	[27.3.64] RNA.regulation of transcription.PHOR1	PUB26__plant U-box 26
AT1G16710	[27.3.54] RNA.regulation of transcription.Histone acetyltransferases	HAC12__histone acetyltransferase of the CBP family 12
AT2G42660	[27.3.20] RNA.regulation of transcription.G2-like transcription factor family, GARP	Homeodomain-like superfamily protein
AT5G65630	[27.3.52] RNA.regulation of transcription.Global transcription factor group	GTE7__global transcription factor group E7
AT4G19000	[27.3.99] RNA.regulation of transcription.unclassified	ATIWS2_IWS2__Transcription elongation factor (TFIIS) family protein
AT3G05690	[27.3.14] RNA.regulation of transcription.CCAAT box binding factor family, HAP2	ATHAP2B_AtNF-YA2_HAP2B_NF-YA2_UNE8__nuclear factor Y, subunit A2
AT2G17390	[27.3.39] RNA.regulation of transcription.AtSR Transcription Factor family	AKR2B__ankyrin repeat-containing 2B
AT5G40490	[27.4] RNA.RNA binding	HLP1_RBGD5__RNA-binding (RRM/RBD/RNP motifs) family protein
AT5G04280	[27.4] RNA.RNA binding	AtRZ-1c_RBGB3_RZ-1c__RNA-binding (RRM/RBD/RNP motifs) family protein with retrovirus zinc finger-like domain
AT1G29910	[1.1.1.1] PS.lightreaction.photosystem II.LHC-II	AB180_CAB3_LHCB1.2__chlorophyll A/B binding protein 3
AT1G15820	[1.1.1.1] PS.lightreaction.photosystem II.LHC-II	CP24_LHCB6__light harvesting complex photosystem II subunit 6
AT1G61520	[1.1.2.1] PS.lightreaction.photosystem I.LHC-I	LHCA3__photosystem I light harvesting complex gene 3
AT1G31330	[1.1.2.2] PS.lightreaction.photosystem I.PSI polypeptide subunits	PSAF__photosystem I subunit F
AT1G11860	[1.2.4.2] PS.photorespiration.glycine cleavage.T subunit	GLDT__Glycine cleavage T-protein family
AT3G14415	[1.2.2] PS.photorespiration.glycolate oxydase	GOX2__Aldolase-type TIM barrel family protein
AT3G12780	[1.3.3] PS.calvin cycle.phosphoglycerate kinase	PGK1_PGKp1__phosphoglycerate kinase 1
AT1G42970	[1.3.4] PS.calvin cycle.GAP	GAPB__glyceraldehyde-3-phosphate dehydrogenase B subunit
AT2G39730	[1.3.13] PS.calvin cycle.rubisco interacting	RCA__rubisco activase
AT5G25980	[17.2.1.1001] hormone metabolism.auxin.synthesis-degradation	BGLU37_TGG2__glucoside glucohydrolase 2
AT1G68460	[17.4.1.1003] hormone metabolism.cytokinin.synthesis-degradation	ATIPT1_IPT1__isopentenyltransferase 1
AT3G46100	[29.1.21] protein.aa activation.histidine-tRNA ligase	ATHRS1_HRS1__Histidyl-tRNA synthetase 1
AT4G20360	[29.2.4] protein.synthesis.elongation	ATRAB8D_ATRABE1B_RAB8D_RABE1b_SVR11__RAB GTPase homolog E1B
AT1G07940	[29.2.4] protein.synthesis.elongation	EF1a__GTP binding Elongation factor Tu family protein
AT1G64790	[29.2] protein.synthesis	GCN1_ILA_NOXY7__ILITYHIA
AT4G28360	[29.2.1.1.1.2.22] protein.synthesis.ribosomal protein.prokaryotic.chloroplast.50S subunit.L22	Ribosomal protein L22p/L17e family protein
AT1G48900	[29.3.4.99] protein.targeting.secretory pathway.unspecified	Signal recognition particle, SRP54 subunit protein
AT3G03110	[29.3.1] protein.targeting.nucleus	CRM1B_XPO1B__exportin 1B
AT5G16500	[29.4.1.57] protein.postranslational modification.kinase.receptor like cytoplasmatic kinase VII	LIP1_PBL43__Protein kinase superfamily protein
AT3G25800	[29.4] protein.postranslational modification	PDF1_PP2AA2_PR 65__protein phosphatase 2A subunit A2
AT3G23360	[29.4] protein.postranslational modification	Protein phosphatase 2C family protein
AT3G08760	[29.4] protein.postranslational modification	ATSIK__Protein kinase superfamily protein
AT3G57740	[29.4] protein.postranslational modification	ZRK4__Protein kinase superfamily protein
AT2G33530	[29.5.5] protein.degradation.serine protease	scpl46__serine carboxypeptidase-like 46
AT5G67250	[29.5.11.4.3.1] protein.degradation.ubiquitin.E3.SCF.SKP	SKIP2_VFB4__SKP1/ASK1-interacting protein 2
AT5G60360	[29.5.3] protein.degradation.cysteine protease	AALP_ALP_SAG2__aleurain-like protease
AT3G51800	[29.5] protein.degradation	ATEBP1_ATG2_EBP1_G2p__metallopeptidase M24 family protein
AT1G59550	[29.5] protein.degradation	UBX domain-containing protein
AT2G42730	[29.5.11.4.3.2] protein.degradation.ubiquitin.E3.SCF.FBOX	F-box family protein
AT4G24390	[29.5.11.4.3.2] protein.degradation.ubiquitin.E3.SCF.FBOX	AFB4__RNI-like superfamily protein
AT5G48010	[16.1.5.1003] secondary metabolism.isoprenoids.terpenoids	AtTHAS1_THAS_THAS1__thalianol synthase 1
AT5G36160	[16.1.3.1005] secondary metabolism.isoprenoids.tocopherol biosynthesis	AtTAT2_TAT2__Tyrosine transaminase family protein
AT5G25980	[16.5.1.3.1.1] secondary metabolism.sulfur-containing.glucosinolates.degradation.myrosinase.TGG	BGLU37_TGG2__glucoside glucohydrolase 2
AT1G03940	[16.8.1.21] secondary metabolism.flavonoids.anthocyanins.anthocyanin 5-aromatic acyltransferase	HXXXD-type acyl-transferase family protein
AT3G55970	[16.8.1.1001] secondary metabolism.flavonoids.anthocyanins	ATJRG21_JAO3_JOX3_JRG21__jasmonate-regulated gene 21
AT5G05730	[13.1.6.5.1] amino acid metabolism.synthesis.aromatic aa.tryptophan.anthranilate synthase	AMT1_ASA1_JDL1_TRP5_WEI2__anthranilate synthase alpha subunit 1
AT3G45300	[13.2.4.4] amino acid metabolism.degradation.branched chain group.leucine	ATIVD_IVD_IVDH__isovaleryl-CoA-dehydrogenase
AT1G11860	[13.2.5.2] amino acid metabolism.degradation.serine-glycine-cysteine group.glycine	GLDT__Glycine cleavage T-protein family
AT1G19940	[10.6.1] cell wall.degradation.cellulases and beta -1,4-glucanases	AtGH9B5_GH9B5__glycosyl hydrolase 9B5
AT1G24460	[31.1] cell.organisation	TNO1
AT3G19050	[31.1] cell.organisation	POK2__phragmoplast orienting kinesin 2
AT3G10310	[31.1] cell.organisation	P-loop nucleoside triphosphate hydrolases superfamily protein with CH (Calponin Homology) domain
AT2G29890	[31.1] cell.organisation	ATVLN1_VLN1__villin-like 1
AT1G20400	[31.1] cell.organisation	Protein of unknown function (DUF1204)
AT1G67930	[31.4] cell.vesicle transport	COG5__Golgi transport complex protein-related
AT5G22780	[31.4] cell.vesicle transport	Adaptor protein complex AP-2, alpha subunit
AT5G22640	[33.99] development.unspecified	emb1211_TIC100__MORN (Membrane Occupation and Recognition Nexus) repeat-containing protein
AT2G26790	[35.1.5] not assigned.no ontology.pentatricopeptide (PPR) repeat-containing protein	Pentatricopeptide repeat (PPR) superfamily protein
AT3G51770	[35.1.5] not assigned.no ontology.pentatricopeptide (PPR) repeat-containing protein	ATEOL1_ETO1__tetratricopeptide repeat (TPR)-containing protein
AT1G52620	[35.1.5] not assigned.no ontology.pentatricopeptide (PPR) repeat-containing protein	MTSF2_PPR19__Pentatricopeptide repeat (PPR) superfamily protein
AT5G01110	[35.1.5] not assigned.no ontology.pentatricopeptide (PPR) repeat-containing protein	Tetratricopeptide repeat (TPR)-like superfamily protein
AT4G37380	[35.1.5] not assigned.no ontology.pentatricopeptide (PPR) repeat-containing protein	Tetratricopeptide repeat (TPR)-like superfamily protein
AT1G24190	[35.1.25] not assigned.no ontology.paired amphipathic helix repeat-containing protein	ATSIN3_SIN3_SNL3__SIN3-like 3
AT1G48090	[35.1.19] not assigned.no ontology.C2 domain-containing protein	calcium-dependent lipid-binding family protein
AT1G52160	[35.1.1023] not assigned.no ontology	TRZ3__tRNAse Z3
AT1G22860	[35.1.1023] not assigned.no ontology	MTV10_VPS3__Vacuolar sorting protein 39
AT5G17590	[35.1.1023] not assigned.no ontology	Putative membrane lipoprotein
AT4G27340	[35.1.1023] not assigned.no ontology	AtTRM5b_TRM5b__Met-10+ like family protein
AT1G74190	[35.1.1023] not assigned.no ontology	AtRLP15_RLP15__receptor like protein 15
AT3G59630	[35.1.1023] not assigned.no ontology	diphthamide synthesis DPH2 family protein
AT4G01870	[35.1.1023] not assigned.no ontology	tolB protein-related
AT3G44428	[35.1.1023] not assigned.no ontology	ECA1 gametogenesis related family protein
AT3G13062	[35.1.1023] not assigned.no ontology	Polyketide cyclase/dehydrase and lipid transport superfamily protein
AT4G30830	[35.1.1023] not assigned.no ontology	Protein of unknown function, DUF593
AT4G23440	[35.1.6] not assigned.no ontology.Toll-Interleukin-Resistance (TIR) domain-containing protein	TN17__Disease resistance protein (TIR-NBS class)
AT4G38550	[35.2.1001] not assigned.unknown	Arabidopsis phospholipase-like protein (PEARLI 4) family
AT1G35220	[35.2.1001] not assigned.unknown
AT4G16444	[35.2.1001] not assigned.unknown	AtGET1_GET1
AT3G48470	[35.2.1001] not assigned.unknown	EMB2423__embryo defective 2423
AT2G19710	[35.2.1001] not assigned.unknown	ISTL5__Regulator of Vps4 activity in the MVB pathway protein
AT5G26730	[35.2.1001] not assigned.unknown	Fasciclin-like arabinogalactan family protein
AT3G44710	[35.2.1001] not assigned.unknown	Plant protein of unknown function (DUF247)
AT5G25410	[35.2.1001] not assigned.unknown	Protein of Unknown Function (DUF239)
AT5G52230	[35.2.1001] not assigned.unknown	MBD13__methyl-CPG-binding domain protein 13
AT2G07798	[35.2.1001] not assigned.unknown
AT3G49790	[35.2.1001] not assigned.unknown	Carbohydrate-binding protein
AT4G09970	[35.2.1001] not assigned.unknown
AT1G28520	[35.2.1001] not assigned.unknown	ATVOZ1_VOZ1__vascular plant one zinc finger protein
AT4G23950	[35.2.1001] not assigned.unknown	AtSUN5_SUN5__Galactose-binding protein
AT1G09980	[35.2.1001] not assigned.unknown	Putative serine esterase family protein
AT5G66470	[35.2.1001] not assigned.unknown	AtERG1_Era-1_ERA1__RNA binding;GTP binding
AT1G79420	[35.2.1001] not assigned.unknown	BDR2__Protein of unknown function (DUF620)
AT5G45520	[35.2.1001] not assigned.unknown	Leucine-rich repeat (LRR) family protein
AT1G10000	[35.2.1001] not assigned.unknown	Ribonuclease H-like superfamily protein
AT4G38440	[35.2.1001] not assigned.unknown	IYO
ATMG00400	[35.2.1001] not assigned.unknown	ORF157
AT2G21960	[35.2.1001] not assigned.unknown
AT3G10440	[35.2.1001] not assigned.unknown	AtSGO1_SGO1__Shugoshin C terminus
AT1G66045	[35.2.1001] not assigned.unknown
AT3G11850	[35.2.1001] not assigned.unknown	MyoB8__Protein of unknown function, DUF593
AT5G12950	[35.2.1001] not assigned.unknown	Putative glycosyl hydrolase of unknown function (DUF1680)
AT4G13030	[35.2.1001] not assigned.unknown	P-loop containing nucleoside triphosphate hydrolases superfamily protein
AT1G77400	[35.2.1001] not assigned.unknown
AT1G50830	[35.2.1001] not assigned.unknown	Aminotransferase-like, plant mobile domain family protein
AT4G17000	[35.2.1001] not assigned.unknown
AT4G15890	[35.2.1001] not assigned.unknown	CAP-D3__binding
AT4G39820	[35.2.1001] not assigned.unknown	TRAPPC12__Tetratricopeptide repeat (TPR)-like superfamily protein
AT5G06440	[35.2.1001] not assigned.unknown
AT3G61480	[35.2.1001] not assigned.unknown	Quinoprotein amine dehydrogenase, beta chain-like; RIC1-like guanyl-nucleotide exchange factor
AT1G50790	[35.2.1001] not assigned.unknown	Plant mobile domain protein family
AT1G65850	[20.1.7] stress.biotic.PR-proteins	Disease resistance protein (TIR-NBS-LRR class) family
AT4G23440	[20.1.7] stress.biotic.PR-proteins	TN17__Disease resistance protein (TIR-NBS class)
AT2G03480	[20.2.3] stress.abiotic.drought/salt	QUL2__QUASIMODO2 LIKE 2
AT4G19580	[20.2.1] stress.abiotic.heat	DNAJ heat shock N-terminal domain-containing protein
AT3G55060	[28.1] DNA.synthesis/chromatin structure
AT2G43900	[28.1] DNA.synthesis/chromatin structure	5PTase12__Endonuclease/exonuclease/phosphatase family protein
AT3G04260	[28.1] DNA.synthesis/chromatin structure	PDE324_PTAC3__plastid transcriptionally active 3
AT3G24495	[28.2] DNA.repair	ATMSH7_MSH6-2_MSH7__MUTS homolog 7
AT1G79103	[]
AT2G34730	[31.1] cell.organisation	myosin heavy chain-related
AT5G07740	[31.1] cell.organisation	actin binding
AT3G26080	[31.1] cell.organisation	FBN3b__plastid-lipid associated protein PAP / fibrillin family protein
AT5G41310	[31.1] cell.organisation	P-loop nucleoside triphosphate hydrolases superfamily protein with CH (Calponin Homology) domain
AT1G53720	[31.3] cell.cycle	ATCYP59_CYP59__cyclophilin 59
AT3G05330	[31.3] cell.cycle	ATN_ATTAN_TAN1__cyclin family
AT1G56610	[31.4] cell.vesicle transport	Protein with RNI-like/FBD-like domains
AT1G17270	[10.1] cell wall.precursor synthesis	O-fucosyltransferase family protein
AT4G33810	[10.6.2] cell wall.degradation.mannan-xylose-arabinose-fucose	Glycosyl hydrolase superfamily protein
AT3G61860	[27.1.1] RNA.processing.splicing	At-RS31_ATRSP31_RS31_RSP31__RNA-binding (RRM/RBD/RNP motifs) family protein
AT5G62190	[27.1.2] RNA.processing.RNA helicase	AtRH7_PRH75__DEAD box RNA helicase (PRH75)
AT1G58110	[27.3.35] RNA.regulation of transcription.bZIP transcription factor family	Basic-leucine zipper (bZIP) transcription factor family protein
AT5G09230	[27.3.55] RNA.regulation of transcription.HDA	AtSRT2_SRT2__sirtuin 2
AT2G33290	[27.3.69] RNA.regulation of transcription.SET-domain transcriptional regulator family	ATSUVH2_SDG3_SUVH2__SU(VAR)3-9 homolog 2
AT4G18390	[27.3.29] RNA.regulation of transcription.TCP transcription factor family	TCP2__TEOSINTE BRANCHED 1, cycloidea and PCF transcription factor 2
AT4G21430	[27.3.99] RNA.regulation of transcription.unclassified	B160_JMJ28__Zinc finger, RING-type;Transcription factor jumonji/aspartyl beta-hydroxylase
AT1G09770	[27.3.26] RNA.regulation of transcription.MYB-related transcription factor family	ATCDC5_ATMYBCDC5_CDC5__cell division cycle 5
AT5G60120	[27.3.3] RNA.regulation of transcription.AP2/EREBP, APETALA2/Ethylene-responsive element binding protein family	TOE2__target of early activation tagged (EAT) 2
AT2G28550	[27.3.3] RNA.regulation of transcription.AP2/EREBP, APETALA2/Ethylene-responsive element binding protein family	RAP2.7_TOE1__related to AP2.7
AT4G00540	[27.3.25] RNA.regulation of transcription.MYB domain transcription factor family	ATMYB3R2_MYB3R-2_MYB3R2_PC-MYB2__myb domain protein 3r2
AT5G41070	[27.4] RNA.RNA binding	DRB5__dsRNA-binding protein 5
AT5G44070	[15.2] metal handling.binding, chelation and storage	ARA8_ATPCS1_CAD1_PCS1__phytochelatin synthase 1 (PCS1)
AT2G39200	[20.1.3.1] stress.biotic.signalling.MLO-like	ATMLO12_MLO12__Seven transmembrane MLO family protein
AT4G16860	[20.1.1001] stress.biotic	CHS2_CHS2_RPP4__Disease resistance protein (TIR-NBS-LRR class) family
AT2G41520	[20.2.1] stress.abiotic.heat	DJC62_TPR15__Heat shock protein DnaJ with tetratricopeptide repeat
AT4G24280	[20.2.1] stress.abiotic.heat	cpHsc70-1_HSP70-6__chloroplast heat shock protein 70-1
AT1G13020	[29.2.3] protein.synthesis.initiation	EIF4B2__eukaryotic initiation factor 4B2
AT2G31060	[29.2.4] protein.synthesis.elongation	EMB2785__elongation factor family protein
AT4G29060	[29.2.4] protein.synthesis.elongation	emb2726__elongation factor Ts family protein
AT1G73850	[29.2.1.2.2.34] protein.synthesis.ribosomal protein.eukaryotic.60S subunit.L34	Protein of unknown function (DUF1666)
AT3G20260	[29.2.1.2.2.34] protein.synthesis.ribosomal protein.eukaryotic.60S subunit.L34	Protein of unknown function (DUF1666)
AT3G01340	[29.3.4.4] protein.targeting.secretory pathway.plasma membrane	Transducin/WD40 repeat-like superfamily protein
AT5G47510	[29.3.4.99] protein.targeting.secretory pathway.unspecified	Sec14p-like phosphatidylinositol transfer family protein
AT1G69250	[29.3.1] protein.targeting.nucleus	AtG3BP-4_AtG3BP3__Nuclear transport factor 2 (NTF2) family protein with RNA binding (RRM-RBD-RNP motifs) domain
AT5G18190	[29.4] protein.postranslational modification	AEL4_MLK1_PPK2__Protein kinase family protein
AT4G16970	[29.4] protein.postranslational modification	Protein kinase superfamily protein
AT4G33920	[29.4] protein.postranslational modification	APD5__Protein phosphatase 2C family protein
AT5G59090	[29.5.1] protein.degradation.subtilases	ATSBT4.12_SBT4.12__subtilase 4.12
AT3G28510	[29.5.9] protein.degradation.AAA type	P-loop containing nucleoside triphosphate hydrolases superfamily protein
AT3G21280	[29.5.11.5] protein.degradation.ubiquitin.ubiquitin protease	UBP7__ubiquitin-specific protease 7
AT5G10790	[29.5.11.5] protein.degradation.ubiquitin.ubiquitin protease	UBP22__ubiquitin-specific protease 22
AT3G57810	[29.5.3] protein.degradation.cysteine protease	Cysteine proteinases superfamily protein
AT1G33530	[29.5.11.4.3.2] protein.degradation.ubiquitin.E3.SCF.FBOX	F-box family protein
AT2G41360	[29.5.11.4.3.2] protein.degradation.ubiquitin.E3.SCF.FBOX	Galactose oxidase/kelch repeat superfamily protein
AT3G10510	[29.5.11.4.3.2] protein.degradation.ubiquitin.E3.SCF.FBOX	Galactose oxidase/kelch repeat superfamily protein
AT1G70590	[29.5.11.4.3.2] protein.degradation.ubiquitin.E3.SCF.FBOX	F-box family protein
AT5G52620	[29.5.11.4.3.2] protein.degradation.ubiquitin.E3.SCF.FBOX	F-box associated ubiquitination effector family protein
AT1G16250	[29.5.11.4.3.2] protein.degradation.ubiquitin.E3.SCF.FBOX	Galactose oxidase/kelch repeat superfamily protein
AT5G25300	[29.5.11.4.3.2] protein.degradation.ubiquitin.E3.SCF.FBOX	AtFDB36
AT4G30920	[29.5] protein.degradation	AtLAP2_LAP2__Cytosol aminopeptidase family protein
AT1G51590	[29.7.3] protein.glycosylation.mannosyl-oligosaccharide alpha-1,2-mannosidase	MANIB_MNS1__alpha-mannosidase 1
AT3G04240	[29.7] protein.glycosylation	SEC__Tetratricopeptide repeat (TPR)-like superfamily protein
AT4G25910	[29.8] protein.assembly and cofactor ligation	ATCNFU3_NFU3__NFU domain protein 3
AT2G21410	[34.1] transport.p- and v-ATPases	VHA-A2__vacuolar proton ATPase A2
AT4G19960	[34.15] transport.potassium	ATKUP9_HAK9_KT9_KUP9__K+ uptake permease 9
AT5G60230	[28.1] DNA.synthesis/chromatin structure	ATSEN2_SEN2__splicing endonuclease 2
AT3G02065	[28.1] DNA.synthesis/chromatin structure	P-loop containing nucleoside triphosphate hydrolases superfamily protein
AT2G28720	[28.1.3.2.2] DNA.synthesis/chromatin structure.histone.core.H2B	HTB3__Histone superfamily protein
AT5G54090	[28.2] DNA.repair	DNA mismatch repair protein MutS, type 2
AT3G24320	[28.2] DNA.repair	ATMSH1_CHM_CHM1_MSH1__MUTL protein homolog 1
AT3G21430	[28.99] DNA.unspecified	ALY3_ATALY3__DNA binding
AT2G25910	[28.99] DNA.unspecified	AtKH7__3'-5' exonuclease domain-containing protein / K homology domain-containing protein / KH domain-containing protein
AT1G69500	[26.10] misc.cytochrome P450	CYP704B1__cytochrome P450, family 704, subfamily B, polypeptide 1
AT2G12190	[26.10] misc.cytochrome P450	Cytochrome P450 superfamily protein
AT4G15396	[26.10] misc.cytochrome P450	CYP702A6__cytochrome P450, family 702, subfamily A, polypeptide 6
AT1G61050	[26.2] misc.UDP glucosyl and glucoronyl transferases	alpha 1,4-glycosyltransferase family protein
AT2G29040	[26.2] misc.UDP glucosyl and glucoronyl transferases	GT11__Exostosin family protein
AT1G34270	[26.2] misc.UDP glucosyl and glucoronyl transferases	Exostosin family protein
AT4G28030	[26.24] misc.GCN5-related N-acetyltransferase	GNAT7__Acyl-CoA N-acyltransferases (NAT) superfamily protein
AT2G35035	[13.2.2.3.1001] amino acid metabolism.degradation.glutamate family.arginine	URED__urease accessory protein D
AT1G78980	[30.2.5] signalling.receptor kinases.leucine rich repeat V	SRF5__STRUBBELIG-receptor family 5
AT5G51560	[30.2.4] signalling.receptor kinases.leucine rich repeat IV	Leucine-rich repeat protein kinase family protein
AT5G44700	[30.2.11] signalling.receptor kinases.leucine rich repeat XI	EDA23_GSO2__Leucine-rich repeat transmembrane protein kinase
AT3G51550	[30.2.16] signalling.receptor kinases.Catharanthus roseus-like RLK1	FER__Malectin/receptor-like protein kinase family protein
AT5G38560	[30.2.22] signalling.receptor kinases.proline extensin like	AtPERK8_PERK8__Protein kinase superfamily protein
AT5G57010	[30.3] signalling.calcium	calmodulin-binding family protein
AT3G59820	[30.3] signalling.calcium	AtLETM1_LETM1__LETM1-like protein
AT1G36280	[23.1.2.8] nucleotide metabolism.synthesis.purine.SAICAR lyase	L-Aspartase-like family protein
AT4G25280	[23.4.3] nucleotide metabolism.phosphotransfer and pyrophosphatases.uridylate kinase	P-loop containing nucleoside triphosphate hydrolases superfamily protein
AT3G47390	[23.5.3] nucleotide metabolism.deoxynucleotide metabolism.cytosine deaminase	PHS1_PyrR__cytidine/deoxycytidylate deaminase family protein
AT2G36260	[18.7] Co-factor and vitamine metabolism.iron-sulphur clusters	Iron-sulphur cluster biosynthesis family protein
AT2G47750	[17.2.3] hormone metabolism.auxin.induced-regulated-responsive-activated	GH3.9__putative indole-3-acetic acid-amido synthetase GH3.9
AT2G17230	[17.3.2.99] hormone metabolism.brassinosteroid.signal transduction.other	EXL5__EXORDIUM like 5
AT5G51310	[17.6.1.11] hormone metabolism.gibberelin.synthesis-degradation.GA20 oxidase	2-oxoglutarate (2OG) and Fe(II)-dependent oxygenase superfamily protein
AT3G63520	[16.1.4.10] secondary metabolism.isoprenoids.carotenoids.carotenoid cleavage dioxygenase	ATCCD1_ATNCED1_CCD1_NCED1__carotenoid cleavage dioxygenase 1
AT4G39650	[21.2.2] redox.ascorbate and glutathione.glutathione	GGT2__gamma-glutamyl transpeptidase 2
AT3G19000	[21.2] redox.ascorbate and glutathione	2-oxoglutarate (2OG) and Fe(II)-dependent oxygenase superfamily protein
AT4G35830	[8.1.3] TCA / org transformation.TCA.aconitase	ACO1__aconitase 1
AT1G34480	[35.1.26] not assigned.no ontology.DC1 domain containing protein	Cysteine/Histidine-rich C1 domain family protein
AT4G37470	[35.1.1023] not assigned.no ontology	KAI2__alpha/beta-Hydrolases superfamily protein
AT2G26770	[35.1.1023] not assigned.no ontology	SCAB1__plectin-related
AT4G37820	[35.1.1023] not assigned.no ontology
AT2G42480	[35.1.1023] not assigned.no ontology	TRAF-like family protein
AT5G63010	[35.1.1023] not assigned.no ontology	Transducin/WD40 repeat-like superfamily protein
AT5G19390	[35.1.1023] not assigned.no ontology	PHGAP2_REN3__Rho GTPase activation protein (RhoGAP) with PH domain
AT3G50590	[35.1.1023] not assigned.no ontology	TWD40-1__Transducin/WD40 repeat-like superfamily protein
AT5G58782	[35.1.1023] not assigned.no ontology	AtcPT6_cPT6__Undecaprenyl pyrophosphate synthetase family protein
AT3G16260	[35.1.1023] not assigned.no ontology	TRZ4__tRNAse Z4
AT3G23020	[35.1.5] not assigned.no ontology.pentatricopeptide (PPR) repeat-containing protein	PPR30__Tetratricopeptide repeat (TPR)-like superfamily protein
AT5G46100	[35.1.5] not assigned.no ontology.pentatricopeptide (PPR) repeat-containing protein	Pentatricopeptide repeat (PPR) superfamily protein
AT5G12960	[35.2.1001] not assigned.unknown	Putative glycosyl hydrolase of unknown function (DUF1680)
AT1G69380	[35.2.1001] not assigned.unknown	RRG__Protein of unknown function (DUF155)
AT1G70230	[35.2.1001] not assigned.unknown	AXY4_TBL27__TRICHOME BIREFRINGENCE-LIKE 27
AT4G38120	[35.2.1001] not assigned.unknown	ARM repeat superfamily protein
AT5G40550	[35.2.1001] not assigned.unknown	AtSGF29b_SGF29b__SGF29 tudor-like domain
AT4G31440	[35.2.1001] not assigned.unknown	ADA1D
AT1G63520	[35.2.1001] not assigned.unknown	Protein of unknown function (DUF3527)
AT3G49290	[35.2.1001] not assigned.unknown	ABIL2__ABL interactor-like protein 2
AT5G14990	[35.2.1001] not assigned.unknown
AT4G26130	[35.2.1001] not assigned.unknown
AT5G28400	[35.2.1001] not assigned.unknown
AT3G15490	[35.2.1001] not assigned.unknown	ISTL11__Regulator of Vps4 activity in the MVB pathway protein
AT4G13330	[35.2.1001] not assigned.unknown	S-adenosyl-L-methionine-dependent methyltransferases superfamily protein
AT5G41730	[35.2.1001] not assigned.unknown	MLKL2__Protein kinase family protein
AT5G64510	[35.2.1001] not assigned.unknown	TIN1
AT5G47480	[35.2.1001] not assigned.unknown	MAG5__RGPR-related
AT5G52840	[9.1.2] mitochondrial electron transport / ATP synthesis.NADH-DH.localisation not clear	NADH-ubiquinone oxidoreductase-related
AT3G15670	[33.2] development.late embryogenesis abundant	LEA29_LEA76__Late embryogenesis abundant protein (LEA) family protein
AT2G17230	[33.99] development.unspecified	EXL5__EXORDIUM like 5
AT1G79840	[33.99] development.unspecified	GL2__HD-ZIP IV family of homeobox-leucine zipper protein with lipid-binding START domain
AT5G64700	[33.99] development.unspecified	UMAMIT21__nodulin MtN21 /EamA-like transporter family protein
AT5G59450	[33.99] development.unspecified	GRAS family transcription factor
AT1G75890	[33.99] development.unspecified	GDSL-like Lipase/Acylhydrolase superfamily protein
AT3G15880	[33.99] development.unspecified	TPR4_WSIP2__WUS-interacting protein 2
AT1G18197	[]
AT5G35067	[]
AT1G69550	[20.1.7] stress.biotic.PR-proteins	disease resistance protein (TIR-NBS-LRR class)
AT1G66090	[20.1.7] stress.biotic.PR-proteins	TN3__Disease resistance protein (TIR-NBS class)
AT4G16940	[20.1.7] stress.biotic.PR-proteins	SIKIC1__Disease resistance protein (TIR-NBS-LRR class) family
AT4G11230	[20.1.1] stress.biotic.respiratory burst	RbohI__Riboflavin synthase-like superfamily protein
AT1G19230	[20.1.1] stress.biotic.respiratory burst	AtRbohE__Riboflavin synthase-like superfamily protein
AT2G22360	[20.2.1] stress.abiotic.heat	DJA6__DNAJ heat shock family protein
AT4G16540	[20.2.1] stress.abiotic.heat	Heat shock protein HSP20/alpha crystallin family
AT4G23680	[20.2.99] stress.abiotic.unspecified	Polyketide cyclase/dehydrase and lipid transport superfamily protein
AT1G08260	[28.1] DNA.synthesis/chromatin structure	ABO4_EMB142_EMB2284_EMB529_ESD7_POL2A_TIL1__DNA polymerase epsilon catalytic subunit
AT4G14760	[28.1] DNA.synthesis/chromatin structure	NET1B__kinase interacting (KIP1-like) family protein
AT4G01020	[28.1] DNA.synthesis/chromatin structure	helicase domain-containing protein / IBR domain-containing protein / zinc finger protein-related
AT5G65090	[28.1] DNA.synthesis/chromatin structure	BST1_DER4_MRH3__DNAse I-like superfamily protein
AT3G13226	[28.2] DNA.repair	regulatory protein RecX family protein
AT5G43530	[28.2] DNA.repair	RAD5B__Helicase protein with RING/U-box domain
AT4G02070	[28.2] DNA.repair	ATMSH6_MSH6_MSH6-1__MUTS homolog 6
AT1G06670	[28.99] DNA.unspecified	NIH__nuclear DEIH-boxhelicase
AT1G48650	[28.99] DNA.unspecified	DEA(D/H)-box RNA helicase family protein
AT2G29110	[30.1] signalling.in sugar and nutrient physiology	ATGLR2.8_GLR2.8_GLR2.8__glutamate receptor 2.8
AT4G31710	[30.1] signalling.in sugar and nutrient physiology	ATGLR2.4_GLR2.4__glutamate receptor 2.4
AT5G59920	[30.11] signalling.light	ULI3__Cysteine/Histidine-rich C1 domain family protein
AT1G53430	[30.2.8.2] signalling.receptor kinases.leucine rich repeat VIII.VIII-2	NILR2__Leucine-rich repeat transmembrane protein kinase
AT1G56145	[30.2.8.2] signalling.receptor kinases.leucine rich repeat VIII.VIII-2	Leucine-rich repeat transmembrane protein kinase
AT5G38210	[30.2.20] signalling.receptor kinases.wheat LRK10 like	LRK10L3__Protein kinase family protein
AT3G59420	[30.2.26] signalling.receptor kinases.crinkly like	ACR4_CR4__crinkly4
AT1G34110	[30.2.11] signalling.receptor kinases.leucine rich repeat XI	RGI5__Leucine-rich receptor-like protein kinase family protein
AT1G32250	[30.3] signalling.calcium	Calcium-binding EF-hand family protein
AT1G01460	[30.4.1] signalling.phosphinositides.phosphatidylinositol-4-phosphate 5-kinase	ATPIPK11_PIP5K10_PIPK11__Phosphatidylinositol-4-phosphate 5-kinase, core
AT1G17340	[30.4] signalling.phosphinositides	SAC5__Phosphoinositide phosphatase family protein
AT3G54190	[30.5] signalling.G-proteins	FBIP1__Transducin/WD40 repeat-like superfamily protein
AT4G38200	[30.5] signalling.G-proteins	BIG1__SEC7-like guanine nucleotide exchange family protein
AT1G48570	[30.5] signalling.G-proteins	zinc finger (Ran-binding) family protein
AT4G18240	[2.1.2.2] major CHO metabolism.synthesis.starch.starch synthase	ATSS4_SS4_SSIV__starch synthase 4
AT4G09020	[2.2.2.8] major CHO metabolism.degradation.starch.ISA3	ATISA3_ISA3__isoamylase 3
AT5G16150	[2.2.2.6] major CHO metabolism.degradation.starch.transporter	GLT1_PGLCT__plastidic GLC translocator
AT5G38410	[1.3.2] PS.calvin cycle.rubisco small subunit	RBCS3B__Ribulose bisphosphate carboxylase (small chain) family protein
AT5G08600	[27.1] RNA.processing	U3 ribonucleoprotein (Utp) family protein
AT1G28090	[27.1] RNA.processing	Polynucleotide adenylyltransferase family protein
AT5G44200	[27.1.1] RNA.processing.splicing	ATCBP20_CBP20__CAP-binding protein 20
AT3G55220	[27.1.1] RNA.processing.splicing	AtSAP130b_SAP130b__Cleavage and polyadenylation specificity factor (CPSF) A subunit protein
AT2G26780	[27.3.67] RNA.regulation of transcription.putative transcription regulator	ARM repeat superfamily protein
AT4G12750	[27.3.67] RNA.regulation of transcription.putative transcription regulator	Homeodomain-like transcriptional regulator
AT1G04950	[27.3.67] RNA.regulation of transcription.putative transcription regulator	ATTAF6_EMB2781_TAF6_TAFII59__TATA BOX ASSOCIATED FACTOR II 59
AT1G07980	[27.3.16] RNA.regulation of transcription.CCAAT box binding factor family, HAP5	NF-YC10__nuclear factor Y, subunit C10
AT1G68150	[27.3.32] RNA.regulation of transcription.WRKY domain transcription factor family	ATWRKY9_WRKY9__WRKY DNA-binding protein 9
AT1G73100	[27.3.69] RNA.regulation of transcription.SET-domain transcriptional regulator family	SDG19_SUVH3__SU(VAR)3-9 homolog 3
AT2G02740	[27.3.82] RNA.regulation of transcription.plant TF (pbf2)	ATWHY3_PTAC11_WHY3__ssDNA-binding transcriptional regulator
AT4G19020	[27.3.46] RNA.regulation of transcription.DNA methyltransferases	CMT2__chromomethylase 2
AT5G14270	[27.3.52] RNA.regulation of transcription.Global transcription factor group	ATBET9_BET9_GTE9__bromodomain and extraterminal domain protein 9
AT4G31420	[27.3.11] RNA.regulation of transcription.C2H2 zinc finger family	REIL1__Zinc finger protein 622
AT4G35540	[27.3.50] RNA.regulation of transcription.General Transcription	PTF2__zinc ion binding;transcription regulators
AT3G02820	[27.3.73] RNA.regulation of transcription.Zn-finger(CCHC)	zinc knuckle (CCHC-type) family protein
AT1G33240	[27.3.30] RNA.regulation of transcription.Trihelix, Triple-Helix transcription factor family	AT-GTL1_ATGTL1_GTL1__GT-2-like 1
AT5G14540	[27.3.30] RNA.regulation of transcription.Trihelix, Triple-Helix transcription factor family	FLOE2__Protein of unknown function (DUF1421)
AT4G36930	[27.3.6] RNA.regulation of transcription.bHLH,Basic Helix-Loop-Helix family	SPT__basic helix-loop-helix (bHLH) DNA-binding superfamily protein
AT2G35550	[27.3.84] RNA.regulation of transcription.BBR/BPC	ATBPC7_BBR_BPC7__basic pentacysteine 7
AT1G34310	[27.3.4] RNA.regulation of transcription.ARF, Auxin Response Factor family	ARF12__auxin response factor 12
AT3G60110	[27.3.42] RNA.regulation of transcription.Bromodomain proteins	DNA-binding bromodomain-containing protein
AT4G16830	[27.4] RNA.RNA binding	AtRGGA__Hyaluronan / mRNA binding family
AT3G12640	[27.4] RNA.RNA binding	RNA binding (RRM/RBD/RNP motifs) family protein
AT4G27170	[33.1] development.storage proteins	AT2S4_SESA4__seed storage albumin 4
AT4G16280	[33.99] development.unspecified	FCA__RNA binding;abscisic acid binding
AT4G27880	[33.99] development.unspecified	SINAT4__Protein with RING/U-box and TRAF-like domains
AT1G66330	[33.99] development.unspecified	senescence-associated family protein
AT5G45160	[33.99] development.unspecified	RL2__Root hair defective 3 GTP-binding protein (RHD3)
AT2G34355	[33.99] development.unspecified	Major facilitator superfamily protein
AT5G59920	[33.99] development.unspecified	ULI3__Cysteine/Histidine-rich C1 domain family protein
AT2G47800	[34.16] transport.ABC transporters and multidrug resistance systems	ABCC4_ATMRP4_EST3_MRP4__multidrug resistance-associated protein 4
AT2G29940	[34.16] transport.ABC transporters and multidrug resistance systems	ABCG31_ATPDR3_PDR3__pleiotropic drug resistance 3
AT5G16150	[34.2] transport.sugars	GLT1_PGLCT__plastidic GLC translocator
AT5G42130	[34.9] transport.metabolite transporters at the mitochondrial membrane	AtMfl1_Mfl1__Mitochondrial substrate carrier family protein
AT3G23550	[34.99] transport.misc	DTX18__MATE efflux family protein
AT3G44310	[17.2.1.1001] hormone metabolism.auxin.synthesis-degradation	ATNIT1_NIT1_NITI__nitrilase 1
AT1G76270	[17.2.3] hormone metabolism.auxin.induced-regulated-responsive-activated	O-fucosyltransferase family protein
AT5G10720	[17.4.2] hormone metabolism.cytokinin.signal transduction	AHK5_CKI2_HK5__histidine kinase 5
AT5G14920	[17.6.3] hormone metabolism.gibberelin.induced-regulated-responsive-activated	GASA14__Gibberellin-regulated family protein
AT4G17330	[35.1.2] not assigned.no ontology.agenet domain-containing protein	ATG2484-1_G2484-1__G2484-1 protein
AT1G72790	[35.1.41] not assigned.no ontology.hydroxyproline rich proteins	hydroxyproline-rich glycoprotein family protein
AT3G11964	[35.1.14] not assigned.no ontology.S RNA-binding domain-containing protein	RRP5__RNA binding;RNA binding
AT3G24080	[35.1.1023] not assigned.no ontology	KRR1 family protein
AT3G11420	[35.1.1023] not assigned.no ontology	Protein of unknown function (DUF604)
AT5G41120	[35.1.1023] not assigned.no ontology	ELT4__Esterase/lipase/thioesterase family protein
AT1G56440	[35.1.1023] not assigned.no ontology	SPAG_TPR5__Tetratricopeptide repeat (TPR)-like superfamily protein
AT1G58270	[35.1.1023] not assigned.no ontology	ZW9__TRAF-like family protein
AT4G01040	[35.1.1023] not assigned.no ontology	Glycosyl hydrolase superfamily protein
AT3G42660	[35.1.1023] not assigned.no ontology	EOL1__transducin family protein / WD-40 repeat family protein
AT3G06290	[35.1.1023] not assigned.no ontology	AtSAC3B_SAC3B__SAC3/GANP/Nin1/mts3/eIF-3 p25 family
AT1G04300	[35.1.1023] not assigned.no ontology	MUSE13_TRAF1b__TRAF-like superfamily protein
AT5G07970	[35.1.1023] not assigned.no ontology	dentin sialophosphoprotein-related
AT1G15940	[35.1.1023] not assigned.no ontology	AtPDS5E_PDS5E__Tudor/PWWP/MBT superfamily protein
AT4G34480	[35.1.1023] not assigned.no ontology	O-Glycosyl hydrolases family 17 protein
AT2G20320	[35.1.1023] not assigned.no ontology	DENN (AEX-3) domain-containing protein
AT1G15290	[35.1.1023] not assigned.no ontology	REC3__Tetratricopeptide repeat (TPR)-like superfamily protein
AT5G66631	[35.1.5] not assigned.no ontology.pentatricopeptide (PPR) repeat-containing protein	Tetratricopeptide repeat (TPR)-like superfamily protein
AT1G26900	[35.1.5] not assigned.no ontology.pentatricopeptide (PPR) repeat-containing protein	Pentatricopeptide repeat (PPR) superfamily protein
AT2G15690	[35.1.5] not assigned.no ontology.pentatricopeptide (PPR) repeat-containing protein	BLX_DYW2__Tetratricopeptide repeat (TPR)-like superfamily protein
AT1G15510	[35.1.5] not assigned.no ontology.pentatricopeptide (PPR) repeat-containing protein	ATECB2_ECB2_VAC1__Tetratricopeptide repeat (TPR)-like superfamily protein
AT5G61400	[35.1.5] not assigned.no ontology.pentatricopeptide (PPR) repeat-containing protein	Pentatricopeptide repeat (PPR) superfamily protein
AT5G47460	[35.1.5] not assigned.no ontology.pentatricopeptide (PPR) repeat-containing protein	Pentatricopeptide repeat (PPR) superfamily protein
AT5G06400	[35.1.5] not assigned.no ontology.pentatricopeptide (PPR) repeat-containing protein	Pentatricopeptide repeat (PPR) superfamily protein
AT1G79540	[35.1.5] not assigned.no ontology.pentatricopeptide (PPR) repeat-containing protein	Pentatricopeptide repeat (PPR) superfamily protein
AT3G18970	[35.1.5] not assigned.no ontology.pentatricopeptide (PPR) repeat-containing protein	MEF20__mitochondrial editing factor 20
AT3G11460	[35.1.5] not assigned.no ontology.pentatricopeptide (PPR) repeat-containing protein	MEF10__Pentatricopeptide repeat (PPR) superfamily protein
AT4G36030	[35.1.3] not assigned.no ontology.armadillo/beta-catenin repeat family protein	ARO3__armadillo repeat only 3
AT1G43020	[35.2.1001] not assigned.unknown	Protein of unknown function, DUF547
AT5G45690	[35.2.1001] not assigned.unknown	Protein of unknown function (DUF1264)
AT3G13280	[35.2.1001] not assigned.unknown	Putative endonuclease or glycosyl hydrolase
AT4G24175	[35.2.1001] not assigned.unknown
AT5G10060	[35.2.1001] not assigned.unknown	ENTH/VHS family protein
AT2G44870	[35.2.1001] not assigned.unknown
AT3G60890	[35.2.1001] not assigned.unknown	ZPR2__protein binding
AT3G47070	[35.2.1001] not assigned.unknown
AT1G33820	[35.2.1001] not assigned.unknown
AT1G01990	[35.2.1001] not assigned.unknown
AT5G53620	[35.2.1001] not assigned.unknown
AT1G56420	[35.2.1001] not assigned.unknown
AT3G57940	[35.2.1001] not assigned.unknown	Domain of unknown function (DUF1726) ;Putative ATPase (DUF699)
AT4G36210	[35.2.1001] not assigned.unknown	Protein of unknown function (DUF726)
AT5G64450	[35.2.1001] not assigned.unknown
AT3G32280	[35.2.1001] not assigned.unknown	ATP-dependent helicase family protein
AT5G47690	[35.2.1001] not assigned.unknown	AtPDS5A_PDS5_PDS5A__binding
AT4G11450	[35.2.1001] not assigned.unknown	Protein of unknown function (DUF3527)
AT1G63206	[35.2.1001] not assigned.unknown	Cystatin/monellin superfamily protein
AT1G56660	[35.2.1001] not assigned.unknown
AT3G23590	[35.2.1001] not assigned.unknown	MED33A_MED5A_RFR1__REF4-related 1
AT3G59670	[35.2.1001] not assigned.unknown
AT4G17486	[35.2.1001] not assigned.unknown	PPPDE putative thiol peptidase family protein
AT1G35400	[35.2.1001] not assigned.unknown	Protein of unknown function (DUF1184)
AT5G55820	[35.2.1001] not assigned.unknown	INCENP_WYR
AT5G57910	[35.2.1001] not assigned.unknown	INB2B
AT4G31350	[35.2.1001] not assigned.unknown	Core-2/I-branching beta-1,6-N-acetylglucosaminyltransferase family protein
AT5G42710	[35.2.1001] not assigned.unknown	TRM30
AT1G80940	[35.2.1001] not assigned.unknown
AT2G42700	[35.2.1001] not assigned.unknown	MIP3_SLOH4
AT3G24880	[35.2.1001] not assigned.unknown	AtEAF1A__Helicase/SANT-associated, DNA binding protein
AT3G13772	[35.2.1001] not assigned.unknown	AtTMN7_TMN7__transmembrane nine 7
AT1G67270	[35.2.1001] not assigned.unknown	Zinc-finger domain of monoamine-oxidase A repressor R1 protein
AT2G20616	[35.2.1001] not assigned.unknown	Family of unknown function (DUF566)
AT4G20060	[35.2.1001] not assigned.unknown	DSP1_EMB1895__ARM repeat superfamily protein
AT1G17030	[35.2.1001] not assigned.unknown
AT1G66840	[35.2.1001] not assigned.unknown	PMI2_WEB2__Plant protein of unknown function (DUF827)
AT4G10660	[35.2.1001] not assigned.unknown	CDC68-related
AT3G05450	[35.2.1001] not assigned.unknown
AT1G55928	[35.2.1001] not assigned.unknown	Coiled-coil domain-containing protein 55 (DUF2040)
AT2G38790	[35.2.1001] not assigned.unknown
AT1G64960	[35.2.1001] not assigned.unknown	CAP-G2_HEB1__ARM repeat superfamily protein
AT3G52115	[35.2.1001] not assigned.unknown	ATCOM1_ATGR1_COM1_GR1__gamma response gene 1
AT2G20010	[35.2.1001] not assigned.unknown	Protein of unknown function (DUF810)
AT4G39350	[10.2.1] cell wall.cellulose synthesis.cellulose synthase	ATCESA2_ATH-A_CESA2__cellulose synthase A2
AT5G20260	[10.3] cell wall.hemicellulose synthesis	Exostosin family protein
AT5G64210	[9.4] mitochondrial electron transport / ATP synthesis.alternative oxidase	AOX2__alternative oxidase 2
AT5G04140	[12.2.1.1] N-metabolism.ammonia metabolism.glutamate synthase.ferredoxin dependent	FD-GOGAT_GLS1_GLU1_GLUS__glutamate synthase 1
AT5G45940	[23.3.3] nucleotide metabolism.salvage.NUDIX hydrolases	AtNUDT11_AtNUDX11_NUDT11_NUDX11__nudix hydrolase homolog 11
AT2G41880	[23.4.2] nucleotide metabolism.phosphotransfer and pyrophosphatases.guanylate kinase	AGK1_GK-1__guanylate kinase 1
AT3G47340	[13.1.3.1.1] amino acid metabolism.synthesis.aspartate family.asparagine.asparagine synthetase	ASN1_AT-ASN1_DIN6__glutamine-dependent asparagine synthase 1
AT3G06350	[13.1.6.1.10] amino acid metabolism.synthesis.aromatic aa.chorismate.dehydroquinate/shikimate dehydrogenase	EMB3004_MEE32__dehydroquinate dehydratase, putative / shikimate dehydrogenase, putative
AT5G19025	[29.2.1.1.1.2.34] protein.synthesis.ribosomal protein.prokaryotic.chloroplast.50S subunit.L34	Ribosomal protein L34e superfamily protein
AT1G33390	[29.2.2.3.5] protein.synthesis.ribosome biogenesis.Pre-rRNA processing and modifications.DExD-box helicases	ATFAS4_FAS4__RNA helicase family protein
AT1G16870	[29.2.1.1.2.1.29] protein.synthesis.ribosomal protein.prokaryotic.mitochondrion.30S subunit.S29	mitochondrial 28S ribosomal protein S29-related
AT5G03940	[29.3.3] protein.targeting.chloroplast	54CP_CPSRP54_FFC_SRP54CP__chloroplast signal recognition particle 54 kDa subunit
AT1G21650	[29.3.3] protein.targeting.chloroplast	ANU1_SECA2__Preprotein translocase SecA family protein
AT3G23710	[29.3.3] protein.targeting.chloroplast	AtTic22-III_Tic22-III__Tic22-like family protein
AT1G14850	[29.3.1] protein.targeting.nucleus	NUP155__nucleoporin 155
AT1G75850	[29.3.4.3] protein.targeting.secretory pathway.vacuole	LAZ4_VPS35B__VPS35 homolog B
AT5G27930	[29.4] protein.postranslational modification	EGR2__Protein phosphatase 2C family protein
AT2G34740	[29.4] protein.postranslational modification	Protein phosphatase 2C family protein
AT1G17540	[29.4.1.59] protein.postranslational modification.kinase.receptor like cytoplasmatic kinase IX	Protein kinase protein with adenine nucleotide alpha hydrolases-like domain
AT2G11520	[29.4.1.54] protein.postranslational modification.kinase.receptor like cytoplasmatic kinase IV	CRCK3__calmodulin-binding receptor-like cytoplasmic kinase 3
AT3G20620	[29.5.11.4.3.2] protein.degradation.ubiquitin.E3.SCF.FBOX	F-box family protein-related
AT1G20735	[29.5.11.4.3.2] protein.degradation.ubiquitin.E3.SCF.FBOX	F-box and associated interaction domains-containing protein
AT3G58820	[29.5.11.4.3.2] protein.degradation.ubiquitin.E3.SCF.FBOX	F-box/RNI-like superfamily protein
AT2G02030	[29.5.11.4.3.2] protein.degradation.ubiquitin.E3.SCF.FBOX	F-box family protein
AT2G19560	[29.5.11.20] protein.degradation.ubiquitin.proteasom	AtTHP1_EER5_ESSP1_THP1__proteasome family protein
AT2G32730	[29.5.11.20] protein.degradation.ubiquitin.proteasom	26S proteasome regulatory complex, non-ATPase subcomplex, Rpn2/Psmd1 subunit
AT5G05560	[29.5.11.4.4] protein.degradation.ubiquitin.E3.APC	APC1_APC1_EMB2771__E3 ubiquitin ligase, putative
AT1G07510	[29.5.7] protein.degradation.metalloprotease	AtFTSH10_FTSH10__FTSH protease 10
AT5G23110	[29.5.11.4.2] protein.degradation.ubiquitin.E3.RING	Zinc finger, C3HC4 type (RING finger) family protein
AT4G03000	[29.5.11.4.2] protein.degradation.ubiquitin.E3.RING	RING/U-box superfamily protein
AT4G02480	[29.5.9] protein.degradation.AAA type	AAA-type ATPase family protein
AT1G53950	[29.5.11] protein.degradation.ubiquitin	Ubiquitin-like superfamily protein
AT1G27750	[29.5.11] protein.degradation.ubiquitin	nucleic acid binding
AT3G13235	[29.5.11.1] protein.degradation.ubiquitin.ubiquitin	DDI1__ubiquitin family protein
AT4G25340	[29.6] protein.folding	ATFKBP53_FKBP53__FK506 BINDING PROTEIN 53
AT1G55740	[3.1.2.2] minor CHO metabolism.raffinose family.raffinose synthases.putative	AtSIP1_RS1_SIP1__seed imbibition 1
AT1G20620	[21.6] redox.dismutases and catalases	ATCAT3_CAT3_ROG1_SEN2__catalase 3
AT3G29190	[16.1.5.1003] secondary metabolism.isoprenoids.terpenoids	Terpenoid cyclases/Protein prenyltransferases superfamily protein
AT5G16410	[16.2] secondary metabolism.phenylpropanoids	HXXXD-type acyl-transferase family protein
AT3G44310	[16.5.1.3.3] secondary metabolism.sulfur-containing.glucosinolates.degradation.nitrilase	ATNIT1_NIT1_NITI__nitrilase 1
AT1G59540	[31.1] cell.organisation	ZCF125__P-loop containing nucleoside triphosphate hydrolases superfamily protein
AT1G64320	[31.1] cell.organisation	myosin heavy chain-related
AT3G45850	[31.1] cell.organisation	P-loop containing nucleoside triphosphate hydrolases superfamily protein
AT4G03480	[31.1] cell.organisation	Ankyrin repeat family protein
AT5G65460	[31.1] cell.organisation	KAC2_KCA2__kinesin like protein for actin based chloroplast movement 2
AT4G35620	[31.2] cell.division	CYCB2;2__Cyclin B2;2
AT5G21080	[31.3] cell.cycle	EFOP1__Uncharacterized protein
AT4G12780	[31.4] cell.vesicle transport	AUXILIN-LIKE1__Chaperone DnaJ-domain superfamily protein
AT4G20235	[26.10] misc.cytochrome P450	CYP71A28__cytochrome P450, family 71, subfamily A, polypeptide 28
AT1G30870	[26.12] misc.peroxidases	PER7__Peroxidase superfamily protein
AT2G46920	[26.13] misc.acid and other phosphatases	POL__Protein phosphatase 2C family protein
AT5G38540	[26.16] misc.myrosinases-lectin-jacalin	Mannose-binding lectin superfamily protein
AT4G30590	[26.19] misc.plastocyanin-like	AtENODL12_ENODL12__early nodulin-like protein 12
AT3G58790	[26.2] misc.UDP glucosyl and glucoronyl transferases	GAUT15__galacturonosyltransferase 15
AT3G57630	[26.2] misc.UDP glucosyl and glucoronyl transferases	ExAD__exostosin family protein
AT5G02780	[26.9] misc.glutathione S transferases	GSTL1__glutathione transferase lambda 1
AT1G36180	[11.1.1.1] lipid metabolism.FA synthesis and FA elongation.Acetyl CoA Carboxylation.homomeric Enzyme	ACC2__acetyl-CoA carboxylase 2
AT4G25140	[11.4] lipid metabolism.TAG synthesis	OLE1_OLEO1__oleosin 1
AT4G18550	[11.9.2.1] lipid metabolism.lipid degradation.lipases.triacylglycerol lipase	AtDSEL_DSEL__alpha/beta-Hydrolases superfamily protein
AT2G35935	[]
AT1G24475	[]
AT4G27565	[]
AT3G44400	[20.1.7] stress.biotic.PR-proteins	Disease resistance protein (TIR-NBS-LRR class) family
AT4G36150	[20.1.7] stress.biotic.PR-proteins	Disease resistance protein (TIR-NBS-LRR class) family
AT3G04943	[20.1.7] stress.biotic.PR-proteins	LCR41__low-molecular-weight cysteine-rich 41
AT5G36970	[20.1.1001] stress.biotic	NHL25__NDR1/HIN1-like 25
AT2G24810	[20.1.1001] stress.biotic	Pathogenesis-related thaumatin superfamily protein
AT4G13880	[20.1.1001] stress.biotic	AtRLP48_RLP48__receptor like protein 48
AT5G45050	[20.1.5] stress.biotic.regulation of transcription	ATWRKY16_WRKY16__Disease resistance protein (TIR-NBS-LRR class)
AT4G05420	[20.2.5] stress.abiotic.light	DDB1A__damaged DNA binding protein 1A
AT1G19660	[20.2.4] stress.abiotic.touch/wounding	AtBBD2_BBD2__Wound-responsive family protein
AT4G38680	[20.2.2] stress.abiotic.cold	ATCSP2_CSDP2_CSP2_GRP2__glycine rich protein 2
AT1G56410	[20.2.1] stress.abiotic.heat	ERD2_HSP70-18_HSP70T-1__heat shock protein 70 (Hsp 70) family protein
AT2G26890	[20.2.1] stress.abiotic.heat	GRV2_KAM2_MTV12_SGR8__DNAJ heat shock N-terminal domain-containing protein
AT5G56030	[20.2.1] stress.abiotic.heat	AtHsp90.2_ERD8_HSP81-2_HSP81.2_HSP90.2__heat shock protein 81-2
AT1G11660	[20.2.1] stress.abiotic.heat	HSP70-16__heat shock protein 70 (Hsp 70) family protein
AT2G20550	[20.2.1] stress.abiotic.heat	HSP40/DnaJ peptide-binding protein
AT1G75310	[20.2.1] stress.abiotic.heat	AUL1__auxin-like 1 protein
AT5G18750	[20.2.1] stress.abiotic.heat	DNAJ heat shock N-terminal domain-containing protein
AT5G06410	[20.2.1] stress.abiotic.heat	HscB__DNAJ heat shock N-terminal domain-containing protein
AT4G19590	[20.2.1] stress.abiotic.heat	Chaperone DnaJ-domain superfamily protein
AT5G43430	[9.3] mitochondrial electron transport / ATP synthesis.electron transfer flavoprotein	ETFBETA__electron transfer flavoprotein beta
AT5G08340	[18.3] Co-factor and vitamine metabolism.riboflavin	Nucleotidylyl transferase superfamily protein
AT2G31955	[18.6] Co-factor and vitamine metabolism.biotin	CNX2__cofactor of nitrate reductase and xanthine dehydrogenase 2
AT5G06670	[31.1] cell.organisation	Kin7.5__P-loop containing nucleoside triphosphate hydrolases superfamily protein
AT3G17360	[31.1] cell.organisation	POK1__phragmoplast orienting kinesin 1
AT4G14150	[31.1] cell.organisation	KINESIN-12A_PAKRP1__phragmoplast-associated kinesin-related protein 1
AT1G71440	[31.1] cell.organisation	PFI_TFC E__tubulin folding cofactor E / Pfifferling (PFI)
AT5G10220	[31.1] cell.organisation	ANN6_ANNAT6__annexin 6
AT3G44050	[31.1] cell.organisation	KINESIN-12E__P-loop containing nucleoside triphosphate hydrolases superfamily protein
AT1G14480	[31.1] cell.organisation	Ankyrin repeat family protein
AT1G74790	[31.1] cell.organisation	catalytics
AT5G45110	[31.1] cell.organisation	ATNPR3_NPR3__NPR1-like protein 3
AT1G54560	[31.1] cell.organisation	ATXIE_XIE__Myosin family protein with Dil domain
AT2G21300	[31.1] cell.organisation	ATP binding microtubule motor family protein
AT1G30825	[31.1] cell.organisation	ARPC2A_DIS2__Arp2/3 complex, 34 kD subunit p34-Arc
AT2G17510	[31.2] cell.division	AtRRP44A_EMB2763_RRP44A__ribonuclease II family protein
AT2G34780	[31.2] cell.division	EMB1611_MEE22_UMB__maternal effect embryo arrest 22
AT2G27170	[31.2] cell.division	SMC3_TTN7__Structural maintenance of chromosomes (SMC) family protein
AT1G22260	[31.2] cell.division	AtZYP1a_ZYP1_ZYP1a__Myosin heavy chain-related protein
AT4G21450	[31.4] cell.vesicle transport	PapD-like superfamily protein
AT1G07725	[31.4] cell.vesicle transport	ATEXO70H6_EXO70H6__exocyst subunit exo70 family protein H6
AT3G09300	[31.4] cell.vesicle transport	ORP3B__OSBP(oxysterol binding protein)-related protein 3B
AT1G16540	[17.1.1.1002] hormone metabolism.abscisic acid.synthesis-degradation	ABA3_ACI2_ATABA3_AtLOS5_GIN5_GIN5_LOS5_SIR3__molybdenum cofactor sulfurase (LOS5) (ABA3)
AT2G42820	[17.1.1.1002] hormone metabolism.abscisic acid.synthesis-degradation	HVA22F__HVA22-like protein F
AT1G04580	[17.1.1.1002] hormone metabolism.abscisic acid.synthesis-degradation	AAO4_AO4_ATAO-4_ATAO2__aldehyde oxidase 4
AT1G78390	[17.1.1.1.10] hormone metabolism.abscisic acid.synthesis-degradation.synthesis.9-cis-epoxycarotenoid dioxygenase	ATNCED9_NCED9__nine-cis-epoxycarotenoid dioxygenase 9
AT1G30100	[17.1.1.1.10] hormone metabolism.abscisic acid.synthesis-degradation.synthesis.9-cis-epoxycarotenoid dioxygenase	ATNCED5_NCED5__nine-cis-epoxycarotenoid dioxygenase 5
AT3G02260	[17.2.2] hormone metabolism.auxin.signal transduction	ASA1_BIG_CRM1_DOC1_LPR1_TIR3_UMB1__auxin transport protein (BIG)
AT4G26200	[17.5.1.1] hormone metabolism.ethylene.synthesis-degradation.1-aminocyclopropane-1-carboxylate synthase	ACCS7_ACS7_ATACS7__1-amino-cyclopropane-1-carboxylate synthase 7
AT3G22400	[17.7.1.2] hormone metabolism.jasmonate.synthesis-degradation.lipoxygenase	ATLOX5_LOX5__PLAT/LH2 domain-containing lipoxygenase family protein
AT5G38020	[17.8.1001] hormone metabolism.salicylic acid.synthesis-degradation	S-adenosyl-L-methionine-dependent methyltransferases superfamily protein
AT1G06330	[15.2] metal handling.binding, chelation and storage	AtHMP02__Heavy metal transport/detoxification superfamily protein
AT5G13010	[27.1.2] RNA.processing.RNA helicase	CUV_EMB3011_FEY_PINP1_PRP16__RNA helicase family protein
AT5G08610	[27.1.2] RNA.processing.RNA helicase	PDE340__P-loop containing nucleoside triphosphate hydrolases superfamily protein
AT3G06480	[27.1.2] RNA.processing.RNA helicase	RH40__DEAD box RNA helicase family protein
AT4G17610	[27.1] RNA.processing	AtTRM3_TRM3__tRNA/rRNA methyltransferase (SpoU) family protein
AT5G01290	[27.1] RNA.processing	mRNA capping enzyme family protein
AT1G49760	[27.1] RNA.processing	PAB8_PABP8__poly(A) binding protein 8
AT5G23880	[27.1.3.3] RNA.processing.3' end processing.CPSF100	ATCPSF100_CPSF100_EMB1265_ESP5__cleavage and polyadenylation specificity factor 100
AT5G52040	[27.1.1] RNA.processing.splicing	At-RS41_ATRSP41_RS41__RNA-binding (RRM/RBD/RNP motifs) family protein
AT1G09140	[27.1.1] RNA.processing.splicing	At-SR30_ATSRP30_SR30__SERINE-ARGININE PROTEIN 30
AT3G27550	[27.1.1] RNA.processing.splicing	CFM9__RNA-binding CRS1 / YhbY (CRM) domain protein
AT1G60850	[27.2] RNA.transcription	AAC42_ATRPAC42__DNA-directed RNA polymerase family protein
AT2G19910	[27.2] RNA.transcription	RNA-dependent RNA polymerase family protein
AT5G58610	[27.3.63] RNA.regulation of transcription.PHD finger transcription factor	PHD finger transcription factor, putative
AT1G30670	[27.3.6] RNA.regulation of transcription.bHLH,Basic Helix-Loop-Helix family	basic helix-loop-helix (bHLH) DNA-binding superfamily protein
AT2G28350	[27.3.4] RNA.regulation of transcription.ARF, Auxin Response Factor family	ARF10__auxin response factor 10
AT1G34390	[27.3.4] RNA.regulation of transcription.ARF, Auxin Response Factor family	ARF22__auxin response factor 22
AT2G06530	[27.3.71] RNA.regulation of transcription.SNF7	VPS2.1__SNF7 family protein
AT5G58470	[27.3.99] RNA.regulation of transcription.unclassified	TAF15b__TBP-associated factor 15B
AT5G37340	[27.3.99] RNA.regulation of transcription.unclassified	ZPR1 zinc-finger domain protein
AT2G28450	[27.3.99] RNA.regulation of transcription.unclassified	TRM2b__zinc finger (CCCH-type) family protein
AT1G64255	[27.3.99] RNA.regulation of transcription.unclassified	MuDR family transposase
AT5G58430	[27.3.99] RNA.regulation of transcription.unclassified	ATEXO70B1_EXO70B1__exocyst subunit exo70 family protein B1
AT5G54310	[27.3.99] RNA.regulation of transcription.unclassified	AGD5_AtAGD5_NEV__ARF-GAP domain 5
AT1G02040	[27.3.11] RNA.regulation of transcription.C2H2 zinc finger family	C2H2-type zinc finger family protein
AT5G33210	[27.3.11] RNA.regulation of transcription.C2H2 zinc finger family	SRS8__SHI-related sequence 8
AT2G48160	[27.3.68] RNA.regulation of transcription.PWWP domain protein	HULK2_SL3__Tudor/PWWP/MBT domain-containing protein
AT3G05430	[27.3.68] RNA.regulation of transcription.PWWP domain protein	PDP4__Tudor/PWWP/MBT superfamily protein
AT3G54620	[27.3.35] RNA.regulation of transcription.bZIP transcription factor family	ATBZIP25_BZIP25_BZO2H4__basic leucine zipper 25
AT3G61740	[27.3.69] RNA.regulation of transcription.SET-domain transcriptional regulator family	ATX3_SDG14__SET domain protein 14
AT4G38890	[27.3.12] RNA.regulation of transcription.C3H zinc finger family	FMN-linked oxidoreductases superfamily protein
AT3G63450	[27.3.12] RNA.regulation of transcription.C3H zinc finger family	RNA-binding (RRM/RBD/RNP motifs) family protein
AT1G76110	[27.3.62] RNA.regulation of transcription.Nucleosome/chromatin assembly factor group	HMG (high mobility group) box protein with ARID/BRIGHT DNA-binding domain
AT3G16870	[27.3.9] RNA.regulation of transcription.C2C2(Zn) GATA transcription factor family	GATA17__GATA transcription factor 17
AT3G12980	[27.3.54] RNA.regulation of transcription.Histone acetyltransferases	ATHPCAT4_HAC5__histone acetyltransferase of the CBP family 5
AT1G79000	[27.3.54] RNA.regulation of transcription.Histone acetyltransferases	ATHAC1_ATHPCAT2_HAC1_PCAT2__histone acetyltransferase of the CBP family 1
AT3G18010	[27.3.22] RNA.regulation of transcription.HB,Homeobox transcription factor family	WOX1__WUSCHEL related homeobox 1
AT4G34610	[27.3.22] RNA.regulation of transcription.HB,Homeobox transcription factor family	BLH6__BEL1-like homeodomain 6
AT5G17320	[27.3.22] RNA.regulation of transcription.HB,Homeobox transcription factor family	HDG9__homeodomain GLABROUS 9
AT3G11090	[27.3.37] RNA.regulation of transcription.AS2,Lateral Organ Boundaries Gene Family	LBD21__LOB domain-containing protein 21
AT4G39680	[27.3.67] RNA.regulation of transcription.putative transcription regulator	ACINUS__SAP domain-containing protein
AT2G45820	[27.3.67] RNA.regulation of transcription.putative transcription regulator	Rem1.3__Remorin family protein
AT1G76010	[27.3.67] RNA.regulation of transcription.putative transcription regulator	ALBA1_ALBA4_Atalba1__Alba DNA/RNA-binding protein
AT3G45830	[27.3.67] RNA.regulation of transcription.putative transcription regulator	NFRKB1
AT1G77250	[27.3.67] RNA.regulation of transcription.putative transcription regulator	RING/FYVE/PHD-type zinc finger family protein
AT5G27120	[27.3.67] RNA.regulation of transcription.putative transcription regulator	NOP56-like pre RNA processing ribonucleoprotein
AT4G12540	[27.3.67] RNA.regulation of transcription.putative transcription regulator
AT2G28810	[27.3.8] RNA.regulation of transcription.C2C2(Zn) DOF zinc finger family	Dof-type zinc finger DNA-binding family protein
AT3G05380	[27.3.25] RNA.regulation of transcription.MYB domain transcription factor family	ALY2_ATALY2__DIRP ;Myb-like DNA-binding domain
AT5G41020	[27.3.25] RNA.regulation of transcription.MYB domain transcription factor family	myb family transcription factor
AT3G12560	[27.3.25] RNA.regulation of transcription.MYB domain transcription factor family	ATTBP2_TRFL9__TRF-like 9
AT1G66370	[27.3.25] RNA.regulation of transcription.MYB domain transcription factor family	AtMYB113_MYB113__myb domain protein 113
AT2G39880	[27.3.25] RNA.regulation of transcription.MYB domain transcription factor family	AtMYB25_MYB25__myb domain protein 25
AT1G64380	[27.3.3] RNA.regulation of transcription.AP2/EREBP, APETALA2/Ethylene-responsive element binding protein family	ERF61__Integrase-type DNA-binding superfamily protein
AT4G21550	[27.3.1] RNA.regulation of transcription.ABI3/VP1-related B3-domain-containing transcription factor family	VAL3__VP1/ABI3-like 3
AT3G54460	[27.3.44] RNA.regulation of transcription.Chromatin Remodeling Factors	SNF2 domain-containing protein / helicase domain-containing protein / F-box family protein
AT3G06010	[27.3.44] RNA.regulation of transcription.Chromatin Remodeling Factors	ATCHR12_CHR12__Homeotic gene regulator
AT2G18760	[27.3.44] RNA.regulation of transcription.Chromatin Remodeling Factors	CHR8__chromatin remodeling 8
AT1G61140	[27.3.44] RNA.regulation of transcription.Chromatin Remodeling Factors	EDA16_FRG4__SNF2 domain-containing protein / helicase domain-containing protein / zinc finger protein-related
AT3G54230	[27.4] RNA.RNA binding	SUA__suppressor of abi3-5
AT2G33410	[27.4] RNA.RNA binding	RBGD2__RNA-binding (RRM/RBD/RNP motifs) family protein
AT3G53500	[27.4] RNA.RNA binding	At-RS2Z_RS2Z32_RSZ32__RNA-binding (RRM/RBD/RNP motifs) family protein with retrovirus zinc finger-like domain
AT5G46190	[27.4] RNA.RNA binding	AtKH26__RNA-binding KH domain-containing protein
AT2G33435	[27.4] RNA.RNA binding	RNA-binding (RRM/RBD/RNP motifs) family protein
AT4G24770	[27.4] RNA.RNA binding	ATRBP31_ATRBP33_CP31_CP31A_RBP31__31-kDa RNA binding protein
AT3G21100	[27.4] RNA.RNA binding	RNA-binding (RRM/RBD/RNP motifs) family protein
AT5G58240	[26.1] misc.misc2	FHIT__FRAGILE HISTIDINE TRIAD
AT4G31940	[26.10] misc.cytochrome P450	CYP82C4__cytochrome P450, family 82, subfamily C, polypeptide 4
AT5G61320	[26.10] misc.cytochrome P450	CYP89A3__cytochrome P450, family 89, subfamily A, polypeptide 3
AT5G15070	[26.13] misc.acid and other phosphatases	ATVIP2_VIH1_VIP2__Phosphoglycerate mutase-like family protein
AT2G01180	[26.13] misc.acid and other phosphatases	ATLPP1_ATPAP1_LPP1_PAP1__phosphatidic acid phosphatase 1
AT2G28890	[26.13] misc.acid and other phosphatases	PLL4__poltergeist like 4
AT1G13900	[26.13] misc.acid and other phosphatases	PAP2__Purple acid phosphatases superfamily protein
AT3G14220	[26.16] misc.myrosinases-lectin-jacalin	GGL18__GDSL-like Lipase/Acylhydrolase superfamily protein
AT3G61760	[26.17] misc.dynamin	ADL1B_DL1B__DYNAMIN-like 1B
AT4G12390	[26.18] misc.invertase/pectin methylesterase inhibitor family protein	PME1__pectin methylesterase inhibitor 1
AT5G67230	[26.2] misc.UDP glucosyl and glucoronyl transferases	I14H_IRX14-L__Nucleotide-diphospho-sugar transferases superfamily protein
AT4G22666	[26.21] misc.protease inhibitor/seed storage/lipid transfer protein (LTP) family protein	LTPG28__Bifunctional inhibitor/lipid-transfer protein/seed storage 2S albumin superfamily protein
AT2G06025	[26.24] misc.GCN5-related N-acetyltransferase	GNAT6__Acyl-CoA N-acyltransferases (NAT) superfamily protein
AT3G14210	[26.28] misc.GDSL-motif lipase	ESM1__epithiospecifier modifier 1
AT5G24540	[26.3] misc.gluco-, galacto- and mannosidases	BGLU31__beta glucosidase 31
AT3G13560	[26.4.1] misc.beta 1,3 glucan hydrolases.glucan endo-1,3-beta-glucosidase	O-Glycosyl hydrolases family 17 protein
AT1G80950	[26.5] misc.acyl transferases	AtLPEAT1_LPEAT1__Phospholipid/glycerol acyltransferase family protein
AT1G21430	[26.7] misc.oxidases - copper, flavone etc	YUC11__Flavin-binding monooxygenase family protein
AT4G16310	[26.7] misc.oxidases - copper, flavone etc	LDL3__LSD1-like 3
AT3G43800	[26.9] misc.glutathione S transferases	ATGSTU27_GSTU27__glutathione S-transferase tau 27
AT3G53520	[10.1.5] cell wall.precursor synthesis.UXS	ATUXS1_UXS1__UDP-glucuronic acid decarboxylase 1
AT1G30620	[10.1.9] cell wall.precursor synthesis.MUR4	HSR8_MUR4_UXE1__NAD(P)-binding Rossmann-fold superfamily protein
AT2G32610	[10.2.1] cell wall.cellulose synthesis.cellulose synthase	ATCSLB01_ATCSLB1_CSLB01_CSLB01__cellulose synthase-like B1
AT5G44030	[10.2.1] cell wall.cellulose synthesis.cellulose synthase	CESA4_IRX5_NWS2__cellulose synthase A4
AT1G02730	[10.2.1] cell wall.cellulose synthesis.cellulose synthase	ATCSLD5_CSLD5_CSLD5_SOS6__cellulose synthase-like D5
AT5G16890	[10.3] cell wall.hemicellulose synthesis	Exostosin family protein
AT2G43870	[10.6.3] cell wall.degradation.pectate lyases and polygalacturonases	Pectin lyase-like superfamily protein
AT3G49220	[10.8.1] cell wall.pectin*esterases.PME	PME34__Plant invertase/pectin methylesterase inhibitor superfamily
AT1G07700	[21.1] redox.thioredoxin	Thioredoxin superfamily protein
AT2G32920	[21.1.1] redox.thioredoxin.PDIL	ATPDI9_ATPDIL2-3_PDI9_PDIL2-3__PDI-like 2-3
AT5G03860	[6.2] gluconeogenesis / glyoxylate cycle.malate synthase	MLS__malate synthase
AT3G47470	[1.1.2.1] PS.lightreaction.photosystem I.LHC-I	CAB4_LHCA4__light-harvesting chlorophyll-protein complex I subunit A4
AT5G01530	[1.1.1.1] PS.lightreaction.photosystem II.LHC-II	LHCB4.1__light harvesting complex photosystem II
AT4G10340	[1.1.1.1] PS.lightreaction.photosystem II.LHC-II	LHCB5__light harvesting complex of photosystem II 5
AT5G54270	[1.1.1.1] PS.lightreaction.photosystem II.LHC-II	LHCB3_LHCB3*1__light-harvesting chlorophyll B-binding protein 3
AT4G01330	[1.1.30] PS.lightreaction.state transition	Protein kinase superfamily protein
AT4G02770	[1.1.2.2] PS.lightreaction.photosystem I.PSI polypeptide subunits	PSAD-1_PSAD1__photosystem I subunit D-1
AT1G55670	[1.1.2.2] PS.lightreaction.photosystem I.PSI polypeptide subunits	PSAG__photosystem I subunit G
AT4G12800	[1.1.2.2] PS.lightreaction.photosystem I.PSI polypeptide subunits	PSAL__photosystem I subunit l
AT5G66570	[1.1.1.2] PS.lightreaction.photosystem II.PSII polypeptide subunits	MSP-1_OE33_OEE1_OEE33_PSBO-1_PSBO1__PS II oxygen-evolving complex 1
AT3G55330	[1.1.1.2] PS.lightreaction.photosystem II.PSII polypeptide subunits	PPL1__PsbP-like protein 1
AT4G04640	[1.1.4.4] PS.lightreaction.ATP synthase.gamma chain	ATPC1__ATPase, F1 complex, gamma subunit protein
AT3G14420	[1.2.2] PS.photorespiration.glycolate oxydase	GOX1__Aldolase-type TIM barrel family protein
AT3G26650	[1.3.4] PS.calvin cycle.GAP	GAPA_GAPA-1_GAPA1__glyceraldehyde 3-phosphate dehydrogenase A subunit
AT1G50030	[33.30.1] development.multitarget.target of rapamycin	TOR__target of rapamycin
AT1G76580	[33.3] development.squamosa promoter binding like (SPL)	Squamosa promoter-binding protein-like (SBP domain) transcription factor family protein
AT1G69440	[33.99] development.unspecified	AGO7_ZIP__Argonaute family protein
AT2G39060	[33.99] development.unspecified	AtSWEET9_SWEET9__Nodulin MtN3 family protein
AT1G72410	[33.99] development.unspecified	COP1-interacting protein-related
AT4G00060	[33.99] development.unspecified	MEE44_NTP9__Nucleotidyltransferase family protein
AT3G18110	[33.99] development.unspecified	ACM1_EMB1270__Pentatricopeptide repeat (PPR) superfamily protein
AT2G34780	[33.99] development.unspecified	EMB1611_MEE22_UMB__maternal effect embryo arrest 22
AT1G02580	[33.99] development.unspecified	EMB173_FIS1_MEA_SDG5__SET domain-containing protein
AT5G45830	[33.99] development.unspecified	ATDOG1_DOG1_GAAS5_GSQ5__delay of germination 1
AT2G20330	[33.99] development.unspecified	OZS3__Transducin/WD40 repeat-like superfamily protein
AT3G54150	[33.99] development.unspecified	EFD__S-adenosyl-L-methionine-dependent methyltransferases superfamily protein
AT5G62310	[33.99] development.unspecified	IRE__AGC (cAMP-dependent, cGMP-dependent and protein kinase C) kinase family protein
AT3G44890	[29.2.1.1.1.2.9] protein.synthesis.ribosomal protein.prokaryotic.chloroplast.50S subunit.L9	RPL9__ribosomal protein L9
AT3G25520	[29.2.1.2.2.5] protein.synthesis.ribosomal protein.eukaryotic.60S subunit.L5	ATL5_OLI5_PGY3_RPL5A__ribosomal protein L5
AT1G43170	[29.2.1.2.2.3] protein.synthesis.ribosomal protein.eukaryotic.60S subunit.L3	ARP1_emb2207_RP1_RPL3A__ribosomal protein 1
AT2G18020	[29.2.1.2.2.8] protein.synthesis.ribosomal protein.eukaryotic.60S subunit.L8	EMB2296__Ribosomal protein L2 family
AT2G39460	[29.2.1.2.2.523] protein.synthesis.ribosomal protein.eukaryotic.60S subunit.L23A	ATRPL23A_RPL23A_RPL23A1_RPL23AA__ribosomal protein L23AA
AT3G25920	[29.2.1.1.1.2.15] protein.synthesis.ribosomal protein.prokaryotic.chloroplast.50S subunit.L15	RPL15__ribosomal protein L15
AT3G18610	[29.2.2.3.1] protein.synthesis.ribosome biogenesis.Pre-rRNA processing and modifications.snoRNPs	ATNUC-L2_NUC-L2_NUC2_PARLL1__nucleolin like 2
AT5G50110	[29.2.2.3.3] protein.synthesis.ribosome biogenesis.Pre-rRNA processing and modifications.methylotransferases	S-adenosyl-L-methionine-dependent methyltransferases superfamily protein
AT1G64880	[29.2.1.1.3.1.5] protein.synthesis.ribosomal protein.prokaryotic.unknown organellar.30S subunit.S5	Ribosomal protein S5 family protein
AT3G01170	[29.2.1.2.2.34] protein.synthesis.ribosomal protein.eukaryotic.60S subunit.L34	Ribosomal protein L34e superfamily protein
AT1G63780	[29.2.2.50] protein.synthesis.ribosome biogenesis.BRIX	IMP4__Ribosomal RNA processing Brix domain protein
AT3G05590	[29.2.1.2.2.18] protein.synthesis.ribosomal protein.eukaryotic.60S subunit.L18	RPL18__ribosomal protein L18
AT3G04920	[29.2.1.2.1.24] protein.synthesis.ribosomal protein.eukaryotic.40S subunit.S24	Ribosomal protein S24e family protein
AT2G43030	[29.2.1.1.1.2.3] protein.synthesis.ribosomal protein.prokaryotic.chloroplast.50S subunit.L3	PRPL3__Ribosomal protein L3 family protein
AT3G26360	[29.2.1.99.99] protein.synthesis.ribosomal protein.unknown.unknown	Ribosomal protein S21 family protein
AT3G21540	[29.2.2.3.4] protein.synthesis.ribosome biogenesis.Pre-rRNA processing and modifications.WD-repeat proteins	transducin family protein / WD-40 repeat family protein
AT4G39880	[29.2.1.99.2.23] protein.synthesis.ribosomal protein.unknown.large subunit.L23	Ribosomal protein L23/L15e family protein
AT1G77840	[29.2.3] protein.synthesis.initiation	Translation initiation factor IF2/IF5
AT2G36620	[29.2.1.2.2.24] protein.synthesis.ribosomal protein.eukaryotic.60S subunit.L24	RPL24A__ribosomal protein L24
AT3G04840	[29.2.1.2.1.53] protein.synthesis.ribosomal protein.eukaryotic.40S subunit.S3A	Ribosomal protein S3Ae
AT1G67120	[29.2.2] protein.synthesis.ribosome biogenesis	AtMDN1_MDN1__ATPases;nucleotide binding;ATP binding;nucleoside-triphosphatases;transcription factor binding
AT2G44120	[29.2.1.2.2.7] protein.synthesis.ribosomal protein.eukaryotic.60S subunit.L7	Ribosomal protein L30/L7 family protein
AT4G31700	[29.2.1.2.1.6] protein.synthesis.ribosomal protein.eukaryotic.40S subunit.S6	AtRPS6_RPS6_RPS6A__ribosomal protein S6
AT1G07910	[29.2.4] protein.synthesis.elongation	AtRLG1_ATRNL_RLG1_RNL_ZYG3__RNAligase
AT3G49010	[29.2.1.2.2.13] protein.synthesis.ribosomal protein.eukaryotic.60S subunit.L13	ATBBC1_BBC1_RSU2__breast basic conserved 1
AT5G40950	[29.2.1.1.1.2.27] protein.synthesis.ribosomal protein.prokaryotic.chloroplast.50S subunit.L27	PRPL27_RPL27__ribosomal protein large subunit 27
AT3G62870	[29.2.1.2.2.57] protein.synthesis.ribosomal protein.eukaryotic.60S subunit.L7A	Ribosomal protein L7Ae/L30e/S12e/Gadd45 family protein
AT2G47610	[29.2.1.2.2.57] protein.synthesis.ribosomal protein.eukaryotic.60S subunit.L7A	Ribosomal protein L7Ae/L30e/S12e/Gadd45 family protein
AT4G39180	[29.3.4.99] protein.targeting.secretory pathway.unspecified	ATSEC14_SEC14__Sec14p-like phosphatidylinositol transfer family protein
AT4G09080	[29.3.3] protein.targeting.chloroplast	ATTOC75-IV_TOC75-IV__Outer membrane OMP85 family protein
AT2G35350	[29.4] protein.postranslational modification	PLL1__poltergeist like 1
AT3G04810	[29.4] protein.postranslational modification	ATNEK2_NEK2__NIMA-related kinase 2
AT5G53340	[29.4] protein.postranslational modification	GALT7_HPGT1__Galactosyltransferase family protein
AT1G67520	[29.4] protein.postranslational modification	lectin protein kinase family protein
AT2G40860	[29.4] protein.postranslational modification	VTC3_VTC3__protein kinase family protein / protein phosphatase 2C ( PP2C) family protein
AT2G35510	[29.4] protein.postranslational modification	SRO1__similar to RCD one 1
AT4G31860	[29.4] protein.postranslational modification	Protein phosphatase 2C family protein
AT3G22790	[29.4] protein.postranslational modification	NET1A__Kinase interacting (KIP1-like) family protein
AT3G25840	[29.4] protein.postranslational modification	PRP4KA__Protein kinase superfamily protein
AT1G11340	[29.4] protein.postranslational modification	S-locus lectin protein kinase family protein
AT3G19420	[29.4] protein.postranslational modification	ATPEN2_MTV3_PEN2_PTEN2A__PTEN 2
AT2G25620	[29.4] protein.postranslational modification	AtDBP1_DBP1__DNA-binding protein phosphatase 1
AT5G10740	[29.4] protein.postranslational modification	Protein phosphatase 2C family protein
AT5G25510	[29.4] protein.postranslational modification	Protein phosphatase 2A regulatory B subunit family protein
AT2G30500	[29.4] protein.postranslational modification	NET4B__Kinase interacting (KIP1-like) family protein
AT3G16560	[29.4] protein.postranslational modification	Protein phosphatase 2C family protein
AT5G39440	[29.4] protein.postranslational modification	SnRK1.3__SNF1-related protein kinase 1.3
AT4G08260	[29.4] protein.postranslational modification	Protein phosphatase 2C family protein
AT5G58380	[29.4] protein.postranslational modification	CIPK10_PKS2_SIP1_SNRK3.8__SOS3-interacting protein 1
AT2G42640	[29.4.1] protein.postranslational modification.kinase	Mitogen activated protein kinase kinase kinase-related
AT1G09440	[29.4.1.55] protein.postranslational modification.kinase.receptor like cytoplasmatic kinase V	Protein kinase superfamily protein
AT1G43910	[29.5.9] protein.degradation.AAA type	P-loop containing nucleoside triphosphate hydrolases superfamily protein
AT3G01610	[29.5.9] protein.degradation.AAA type	CDC48C_emb1354__cell division cycle 48C
AT4G04910	[29.5.9] protein.degradation.AAA type	NSF__AAA-type ATPase family protein
AT1G52450	[29.5.11] protein.degradation.ubiquitin	Ubiquitin carboxyl-terminal hydrolase-related protein
AT5G22660	[29.5.11.4.3.2] protein.degradation.ubiquitin.E3.SCF.FBOX	FBD, F-box, Skp2-like and Leucine Rich Repeat domains containing protein
AT5G62970	[29.5.11.4.3.2] protein.degradation.ubiquitin.E3.SCF.FBOX	Protein with RNI-like/FBD-like domains
AT2G17030	[29.5.11.4.3.2] protein.degradation.ubiquitin.E3.SCF.FBOX	AtFDA11_AtSKIP23_SKIP23__F-box family protein with a domain of unknown function (DUF295)
AT1G60410	[29.5.11.4.3.2] protein.degradation.ubiquitin.E3.SCF.FBOX	F-box family protein
AT3G48880	[29.5.11.4.3.2] protein.degradation.ubiquitin.E3.SCF.FBOX	SNIPER4__RNI-like superfamily protein
AT1G55270	[29.5.11.4.3.2] protein.degradation.ubiquitin.E3.SCF.FBOX	SAGL1__Galactose oxidase/kelch repeat superfamily protein
AT4G34370	[29.5.11.4.2] protein.degradation.ubiquitin.E3.RING	ARI1_ATARI1__RING/U-box superfamily protein
AT4G05350	[29.5.11.4.2] protein.degradation.ubiquitin.E3.RING	RING/U-box superfamily protein
AT5G55970	[29.5.11.4.2] protein.degradation.ubiquitin.E3.RING	DDR1__RING/U-box superfamily protein
AT2G28830	[29.5.11.4.2] protein.degradation.ubiquitin.E3.RING	AtPUB12_PUB12__PLANT U-BOX 12
AT4G24204	[29.5.11.4.2] protein.degradation.ubiquitin.E3.RING	RING/U-box superfamily protein
AT1G72200	[29.5.11.4.2] protein.degradation.ubiquitin.E3.RING	ATL11__RING/U-box superfamily protein
AT3G54850	[29.5.11.4.2] protein.degradation.ubiquitin.E3.RING	ATPUB14_PUB14__plant U-box 14
AT2G38970	[29.5.11.4.2] protein.degradation.ubiquitin.E3.RING	Zinc finger (C3HC4-type RING finger) family protein
AT2G44950	[29.5.11.4.2] protein.degradation.ubiquitin.E3.RING	HUB1_RDO4__histone mono-ubiquitination 1
AT1G47570	[29.5.11.4.2] protein.degradation.ubiquitin.E3.RING	RING/U-box superfamily protein
AT1G45976	[29.5.11.4.2] protein.degradation.ubiquitin.E3.RING	SBP1__S-ribonuclease binding protein 1
AT5G24260	[29.5] protein.degradation	prolyl oligopeptidase family protein
AT5G04200	[29.5] protein.degradation	AtMC9_AtMCP2f_MC9_MCP2f__metacaspase 9
AT1G01650	[29.5] protein.degradation	ATSPPL4_SPPL4__SIGNAL PEPTIDE PEPTIDASE-LIKE 4
AT2G27350	[29.5.3] protein.degradation.cysteine protease	OTLD1__OTU-like cysteine protease family protein
AT1G55350	[29.5.3] protein.degradation.cysteine protease	ATDEK1_DEK1_EMB1275_EMB80__calpain-type cysteine protease family
AT4G05420	[29.5.11.4.6] protein.degradation.ubiquitin.E3.DCX	DDB1A__damaged DNA binding protein 1A
AT2G32410	[29.5.11.2] protein.degradation.ubiquitin.E1	AXL_AXL1__AXR1-like
AT3G15120	[29.6] protein.folding	BRP1__P-loop containing nucleoside triphosphate hydrolases superfamily protein
AT2G33210	[29.6] protein.folding	HSP60_HSP60-2__heat shock protein 60-2
AT3G11830	[29.6] protein.folding	CCT7__TCP-1/cpn60 chaperonin family protein
AT1G32930	[29.7] protein.glycosylation	AtGALT31A_GALT31A__Galactosyltransferase family protein
AT2G25300	[29.7] protein.glycosylation	HPGT3__Galactosyltransferase family protein
AT1G09780	[4.1.12] glycolysis.cytosolic branch.phosphoglycerate mutase	iPGAM1__Phosphoglycerate mutase, 2,3-bisphosphoglycerate-independent
AT3G49160	[4.1.14] glycolysis.cytosolic branch.pyruvate kinase (PK)	pyruvate kinase family protein
AT5G22620	[4.3.12] glycolysis.unclear/dually targeted.phosphoglycerate mutase	phosphoglycerate/bisphosphoglycerate mutase family protein
AT1G59910	[35.1.20] not assigned.no ontology.formin homology 2 domain-containing protein	FORMIN7__Actin-binding FH2 (formin homology 2) family protein
AT3G01320	[35.1.25] not assigned.no ontology.paired amphipathic helix repeat-containing protein	SNL1__SIN3-like 1
AT1G11070	[35.1.41] not assigned.no ontology.hydroxyproline rich proteins
AT1G21580	[35.1.41] not assigned.no ontology.hydroxyproline rich proteins	SOP1__Zinc finger C-x8-C-x5-C-x3-H type family protein
AT5G26260	[35.1.1023] not assigned.no ontology	TRAF-like family protein
AT3G14810	[35.1.1023] not assigned.no ontology	MSL5__mechanosensitive channel of small conductance-like 5
AT5G61330	[35.1.1023] not assigned.no ontology	rRNA processing protein-related
AT4G19460	[35.1.1023] not assigned.no ontology	UDP-Glycosyltransferase superfamily protein
AT4G15630	[35.1.1023] not assigned.no ontology	CASPL1E1__Uncharacterised protein family (UPF0497)
AT3G24730	[35.1.1023] not assigned.no ontology	DROL1__mRNA splicing factor, thioredoxin-like U5 snRNP
AT1G10095	[35.1.1023] not assigned.no ontology	Protein prenylyltransferase superfamily protein
AT1G13690	[35.1.1023] not assigned.no ontology	ATE1__ATPase E1
AT5G47160	[35.1.1023] not assigned.no ontology	YDG/SRA domain-containing protein
AT1G42470	[35.1.1023] not assigned.no ontology	AtNPC1 - 1__Patched family protein
AT1G80630	[35.1.1023] not assigned.no ontology	RNI-like superfamily protein
AT2G03510	[35.1.1023] not assigned.no ontology	SPFH/Band 7/PHB domain-containing membrane-associated protein family
AT1G65370	[35.1.1023] not assigned.no ontology	TRAF-like family protein
AT1G56290	[35.1.1023] not assigned.no ontology	CwfJ-like family protein
AT1G24300	[35.1.1023] not assigned.no ontology	GYF domain-containing protein
AT2G46560	[35.1.1023] not assigned.no ontology	transducin family protein / WD-40 repeat family protein
AT3G17380	[35.1.1023] not assigned.no ontology	TRAF-like family protein
AT1G06923	[35.1.1023] not assigned.no ontology
AT1G18260	[35.1.1023] not assigned.no ontology	EBS5_HRD3A__HCP-like superfamily protein
AT1G13220	[35.1.1023] not assigned.no ontology	CRWN2_LINC2__nuclear matrix constituent protein-related
AT1G65010	[35.1.1023] not assigned.no ontology	Plant protein of unknown function (DUF827)
AT4G18570	[35.1.42] not assigned.no ontology.proline rich family	IPGA1__Tetratricopeptide repeat (TPR)-like superfamily protein
AT2G25130	[35.1.3] not assigned.no ontology.armadillo/beta-catenin repeat family protein	ARM repeat superfamily protein
AT5G18940	[35.1.3] not assigned.no ontology.armadillo/beta-catenin repeat family protein	Mo25 family protein
AT1G50240	[35.1.3] not assigned.no ontology.armadillo/beta-catenin repeat family protein	FU_TIO__Protein kinase family protein with ARM repeat domain
AT4G02750	[35.1.5] not assigned.no ontology.pentatricopeptide (PPR) repeat-containing protein	SSTPR__Tetratricopeptide repeat (TPR)-like superfamily protein
AT1G43010	[35.1.5] not assigned.no ontology.pentatricopeptide (PPR) repeat-containing protein	Pentatricopeptide repeat (PPR) superfamily protein
AT1G71420	[35.1.5] not assigned.no ontology.pentatricopeptide (PPR) repeat-containing protein	Tetratricopeptide repeat (TPR)-like superfamily protein
AT2G18940	[35.1.5] not assigned.no ontology.pentatricopeptide (PPR) repeat-containing protein	Tetratricopeptide repeat (TPR)-like superfamily protein
AT1G11290	[35.1.5] not assigned.no ontology.pentatricopeptide (PPR) repeat-containing protein	CRR22__Pentatricopeptide repeat (PPR) superfamily protein
AT1G11630	[35.1.5] not assigned.no ontology.pentatricopeptide (PPR) repeat-containing protein	PPR336L__Tetratricopeptide repeat (TPR)-like superfamily protein
AT1G71490	[35.1.5] not assigned.no ontology.pentatricopeptide (PPR) repeat-containing protein	Tetratricopeptide repeat (TPR)-like superfamily protein
AT2G17033	[35.1.5] not assigned.no ontology.pentatricopeptide (PPR) repeat-containing protein	pentatricopeptide (PPR) repeat-containing protein
AT5G66500	[35.1.5] not assigned.no ontology.pentatricopeptide (PPR) repeat-containing protein	Tetratricopeptide repeat (TPR)-like superfamily protein
AT1G28020	[35.1.5] not assigned.no ontology.pentatricopeptide (PPR) repeat-containing protein	Tetratricopeptide repeat (TPR)-like superfamily protein
AT1G18485	[35.1.5] not assigned.no ontology.pentatricopeptide (PPR) repeat-containing protein	Pentatricopeptide repeat (PPR) superfamily protein
AT5G13230	[35.1.5] not assigned.no ontology.pentatricopeptide (PPR) repeat-containing protein	Tetratricopeptide repeat (TPR)-like superfamily protein
AT2G02150	[35.1.5] not assigned.no ontology.pentatricopeptide (PPR) repeat-containing protein	EMB2794__Tetratricopeptide repeat (TPR)-like superfamily protein
AT3G13150	[35.1.5] not assigned.no ontology.pentatricopeptide (PPR) repeat-containing protein	Tetratricopeptide repeat (TPR)-like superfamily protein
AT5G25630	[35.1.5] not assigned.no ontology.pentatricopeptide (PPR) repeat-containing protein	Tetratricopeptide repeat (TPR)-like superfamily protein
AT2G30560	[35.1.40] not assigned.no ontology.glycine rich proteins	glycine-rich protein
AT5G01170	[35.1.40] not assigned.no ontology.glycine rich proteins	OPL1__Protein of unknown function (DUF740)
AT3G50370	[35.2.1001] not assigned.unknown
AT1G30755	[35.2.1001] not assigned.unknown	PSI2__Protein of unknown function (DUF668)
AT3G45750	[35.2.1001] not assigned.unknown	NTP4__Nucleotidyltransferase family protein
AT5G24630	[35.2.1001] not assigned.unknown	BIN4_MID__double-stranded DNA binding
AT4G30130	[35.2.1001] not assigned.unknown	Protein of unknown function (DUF630 and DUF632)
AT1G09340	[35.2.1001] not assigned.unknown	CRB_CSP41B_HIP1.3__chloroplast RNA binding
AT2G38450	[35.2.1001] not assigned.unknown
AT1G68870	[35.2.1001] not assigned.unknown	ATSOFL2_SOFL2__SOB five-like 2
AT4G14260	[35.2.1001] not assigned.unknown	AtDOA7__Protein of unknown function (DUF295)
AT5G20540	[35.2.1001] not assigned.unknown	ATBRXL4_BRX-LIKE4_BRXL4__BREVIS RADIX-like 4
AT4G20040	[35.2.1001] not assigned.unknown	Pectin lyase-like superfamily protein
ATMG00670	[35.2.1001] not assigned.unknown	ORF275
AT4G32290	[35.2.1001] not assigned.unknown	Core-2/I-branching beta-1,6-N-acetylglucosaminyltransferase family protein
AT1G78420	[35.2.1001] not assigned.unknown	DA2__RING/U-box superfamily protein
AT5G11140	[35.2.1001] not assigned.unknown	Arabidopsis phospholipase-like protein (PEARLI 4) family
AT1G14740	[35.2.1001] not assigned.unknown	OBE3_TTA1__Protein of unknown function (DUF1423)
AT5G46020	[35.2.1001] not assigned.unknown	MUSE7
AT2G22795	[35.2.1001] not assigned.unknown
AT2G31290	[35.2.1001] not assigned.unknown	Ubiquitin carboxyl-terminal hydrolase family protein
AT1G12380	[35.2.1001] not assigned.unknown
AT3G12190	[35.2.1001] not assigned.unknown
AT4G32480	[35.2.1001] not assigned.unknown	Protein of unknown function (DUF506)
AT5G35180	[35.2.1001] not assigned.unknown	Protein of unknown function (DUF1336)
AT4G23530	[35.2.1001] not assigned.unknown	Protein of unknown function (DUF793)
AT4G38760	[35.2.1001] not assigned.unknown	Protein of unknown function (DUF3414)
AT2G47010	[35.2.1001] not assigned.unknown
AT5G55040	[35.2.1001] not assigned.unknown	BRD13__DNA-binding bromodomain-containing protein
AT1G32120	[35.2.1001] not assigned.unknown
AT1G72020	[35.2.1001] not assigned.unknown
AT4G39630	[35.2.1001] not assigned.unknown	BORR
AT5G63220	[35.2.1001] not assigned.unknown	AtGET4_GET4
AT5G13590	[35.2.1001] not assigned.unknown
AT4G17215	[35.2.1001] not assigned.unknown	Pollen Ole e 1 allergen and extensin family protein
AT3G27600	[35.2.1001] not assigned.unknown	SWAP (Suppressor-of-White-APricot)/surp RNA-binding domain-containing protein
AT3G12410	[35.2.1001] not assigned.unknown	Polynucleotidyl transferase, ribonuclease H-like superfamily protein
AT2G05752	[35.2.1001] not assigned.unknown
AT4G07965	[35.2.1001] not assigned.unknown
AT2G40640	[35.2.1001] not assigned.unknown	PUB62__RING/U-box superfamily protein
AT2G35880	[35.2.1001] not assigned.unknown	WDL4__TPX2 (targeting protein for Xklp2) protein family
AT1G30580	[35.2.1001] not assigned.unknown	EngD-1__GTP binding
AT5G28910	[35.2.1001] not assigned.unknown
AT3G28830	[35.2.1001] not assigned.unknown	Protein of unknown function (DUF1216)
AT2G32640	[35.2.1001] not assigned.unknown	LCYB__Lycopene beta/epsilon cyclase protein
AT2G16485	[35.2.1001] not assigned.unknown	NERD__nucleic acid binding;zinc ion binding;DNA binding
AT3G63180	[35.2.1001] not assigned.unknown	ATTKL_TKL__TIC-like
AT4G29750	[35.2.1001] not assigned.unknown	CRS1 / YhbY (CRM) domain-containing protein
AT5G48530	[35.2.1001] not assigned.unknown
AT5G24690	[35.2.1001] not assigned.unknown	Protein of unknown function (DUF3411)
AT2G31130	[35.2.1001] not assigned.unknown
AT3G47080	[35.2.1001] not assigned.unknown	Tetratricopeptide repeat (TPR)-like superfamily protein
AT3G49601	[35.2.1001] not assigned.unknown
AT3G24740	[35.2.1001] not assigned.unknown	Protein of unknown function (DUF1644)
AT3G29638	[35.2.1001] not assigned.unknown	General transcription factor 2-related zinc finger protein
AT4G17250	[35.2.1001] not assigned.unknown
AT2G31580	[35.2.1001] not assigned.unknown	ICA1__tRNAHis guanylyltransferase
AT5G24280	[35.2.1001] not assigned.unknown	GMI1__gamma-irradiation and mitomycin c induced 1
AT4G16807	[35.2.1001] not assigned.unknown
AT3G58010	[35.2.1001] not assigned.unknown	PGL34__plastoglobulin 34kD
AT1G24706	[35.2.1001] not assigned.unknown	AtTHO2_EMB2793_THO2__THO2
AT3G25590	[35.2.1001] not assigned.unknown
AT5G08450	[35.2.1001] not assigned.unknown	HDC1_RXT3-like
AT2G29620	[35.2.1001] not assigned.unknown
AT4G27530	[35.2.1001] not assigned.unknown
AT3G07030	[35.2.1001] not assigned.unknown	ALBA6__Alba DNA/RNA-binding protein
AT5G23850	[35.2.1001] not assigned.unknown	Arabidopsis thaliana protein of unknown function (DUF821)
AT4G08940	[35.2.1001] not assigned.unknown	Ubiquitin carboxyl-terminal hydrolase family protein
AT2G19090	[35.2.1001] not assigned.unknown	Protein of unknown function (DUF630 and DUF632)
AT5G05800	[35.2.1001] not assigned.unknown
AT5G51730	[35.2.1001] not assigned.unknown	RNA-binding (RRM/RBD/RNP motifs) family protein
AT5G45530	[35.2.1001] not assigned.unknown	Protein of unknown function (DUF594)
AT5G08660	[35.2.1001] not assigned.unknown	PSI3__Protein of unknown function (DUF668)
AT1G77160	[35.2.1001] not assigned.unknown	Protein of unknown function (DUF506)
AT2G30105	[35.2.1001] not assigned.unknown
AT1G34220	[35.2.1001] not assigned.unknown	ISTL1__Regulator of Vps4 activity in the MVB pathway protein
AT3G45900	[35.2.1001] not assigned.unknown	Ribonuclease P protein subunit P38-related
AT2G23790	[35.2.1001] not assigned.unknown	Protein of unknown function (DUF607)
AT4G26450	[35.2.1001] not assigned.unknown
AT3G58330	[35.2.1001] not assigned.unknown	Arabidopsis phospholipase-like protein (PEARLI 4) family
AT4G34550	[35.2.1001] not assigned.unknown
AT1G23560	[35.2.1001] not assigned.unknown	Domain of unknown function (DUF220)
AT5G63540	[35.2.1001] not assigned.unknown	ATRMI1_BLAP75_RMI1__Domain of unknown function (DUF1767)
AT4G39900	[35.2.1001] not assigned.unknown
AT5G02150	[35.2.1001] not assigned.unknown	Fes1C__Fes1C
AT3G24630	[35.2.1001] not assigned.unknown	TRM34
ATMG01100	[35.2.1001] not assigned.unknown	ORF105A
AT4G27060	[35.2.1001] not assigned.unknown	CN_SPR2_TOR1__ARM repeat superfamily protein
AT5G55850	[30.1] signalling.in sugar and nutrient physiology	NOI__RPM1-interacting protein 4 (RIN4) family protein
AT4G11110	[30.11] signalling.light	SPA2__SPA1-related 2
AT5G14210	[30.2.6] signalling.receptor kinases.leucine rich repeat VI	Leucine-rich repeat protein kinase family protein
AT1G55610	[30.2.11] signalling.receptor kinases.leucine rich repeat XI	BRL1__BRI1 like
AT1G51890	[30.2.99] signalling.receptor kinases.misc	Leucine-rich repeat protein kinase family protein
AT3G22010	[30.2.99] signalling.receptor kinases.misc	Receptor-like protein kinase-related family protein
AT4G29450	[30.2.1] signalling.receptor kinases.leucine rich repeat I	Leucine-rich repeat protein kinase family protein
AT4G09570	[30.3] signalling.calcium	ATCPK4_CPK4__calcium-dependent protein kinase 4
AT4G21820	[30.3] signalling.calcium	binding;calmodulin binding
AT5G23580	[30.3] signalling.calcium	ATCDPK9_ATCPK12_CDPK9_CPK12__calmodulin-like domain protein kinase 9
AT4G28600	[30.3] signalling.calcium	NPGR2__no pollen germination related 2
AT4G08170	[30.4.5] signalling.phosphinositides.inositol-1,3,4-trisphosphate 5/6-kinase	AtTPK3_ITPK3__Inositol 1,3,4-trisphosphate 5/6-kinase family protein
AT1G55040	[30.5] signalling.G-proteins	OZ2_SED1__zinc finger (Ran-binding) family protein
AT5G06120	[30.5] signalling.G-proteins	XPO7__ARM repeat superfamily protein
AT3G18610	[30.5] signalling.G-proteins	ATNUC-L2_NUC-L2_NUC2_PARLL1__nucleolin like 2
AT3G12080	[30.5] signalling.G-proteins	DER_emb2738_EngA-1__GTP-binding family protein
AT2G43490	[30.5] signalling.G-proteins	Ypt/Rab-GAP domain of gyp1p superfamily protein
AT1G18160	[30.6] signalling.MAP kinases	M3Kdelta7__Protein kinase superfamily protein
AT1G05100	[30.6] signalling.MAP kinases	MAPKKK18__mitogen-activated protein kinase kinase kinase 18
AT3G05420	[11.1.13] lipid metabolism.FA synthesis and FA elongation.acyl-CoA binding protein	ACBP4_AtACBP4__acyl-CoA binding protein 4
AT4G16700	[11.3.8] lipid metabolism.Phospholipid synthesis.phosphatidylserine decarboxylase	PSD1__phosphatidylserine decarboxylase 1
AT3G45070	[11.8] lipid metabolism.'exotics'(steroids, squalene etc)	AtSULT202B1_SULT202B1__P-loop containing nucleoside triphosphate hydrolases superfamily protein
AT2G26870	[11.9.3] lipid metabolism.lipid degradation.lysophospholipases	NPC2__non-specific phospholipase C2
AT3G18860	[11.9.3] lipid metabolism.lipid degradation.lysophospholipases	transducin family protein / WD-40 repeat family protein
AT3G62590	[11.9.2.1] lipid metabolism.lipid degradation.lipases.triacylglycerol lipase	PLIP3__alpha/beta-Hydrolases superfamily protein
AT3G55410	[8.1.5] TCA / org transformation.TCA.2-oxoglutarate dehydrogenase	E1-OGDH1__2-oxoglutarate dehydrogenase, E1 component
AT3G13930	[8.1.1.2] TCA / org transformation.TCA.pyruvate DH.E2	mtE2-2__Dihydrolipoamide acetyltransferase, long form protein
AT5G03290	[8.2.4] TCA / org transformation.other organic acid transformatons.IDH	IDH-V__isocitrate dehydrogenase V
AT3G01500	[8.3] TCA / org transformation.carbonic anhydrases	ATBCA1_ATSABP3_CA1_DEG10_SABP3__carbonic anhydrase 1
AT4G19130	[28.1] DNA.synthesis/chromatin structure	RPA1E__Replication factor-A protein 1-related
AT3G23890	[28.1] DNA.synthesis/chromatin structure	ATTOPII_TOPII__topoisomerase II
AT5G55300	[28.1] DNA.synthesis/chromatin structure	FAS5_MGO1_TOP1_TOP1ALPHA__DNA topoisomerase I alpha
AT2G02480	[28.1] DNA.synthesis/chromatin structure	STI__AAA-type ATPase family protein
AT3G20540	[28.1] DNA.synthesis/chromatin structure	POLGAMMA1_PolIB__polymerase gamma 1
AT4G31900	[28.1] DNA.synthesis/chromatin structure	CHR7_PKR2__chromatin remodeling factor, putative
AT5G44800	[28.1] DNA.synthesis/chromatin structure	CHR4_PKR1__chromatin remodeling 4
AT2G27120	[28.1] DNA.synthesis/chromatin structure	POL2B_TIL2__DNA polymerase epsilon catalytic subunit
AT2G01900	[28.1] DNA.synthesis/chromatin structure	t5ptase9__DNAse I-like superfamily protein
AT4G25290	[28.2] DNA.repair	DNA photolyases;DNA photolyases
AT1G52950	[28.99] DNA.unspecified	Nucleic acid-binding, OB-fold-like protein
AT3G27970	[28.99] DNA.unspecified	Exonuclease family protein
AT2G03270	[28.99] DNA.unspecified	DNA-binding protein, putative
AT3G29320	[2.2.2.2] major CHO metabolism.degradation.starch.starch phosphorylase	PHS1__Glycosyl transferase, family 35
AT5G54960	[5.2] fermentation.PDC	PDC2__pyruvate decarboxylase-2
AT5G17380	[5.2] fermentation.PDC	AtHPCL_HPCL__Thiamine pyrophosphate dependent pyruvate decarboxylase family protein
AT5G01670	[3.5] minor CHO metabolism.others	NAD(P)-linked oxidoreductase superfamily protein
AT1G06490	[3.6] minor CHO metabolism.callose	ATGSL07_atgsl7_CalS7_gsl07_GSL07_GSL7__glucan synthase-like 7
AT3G14570	[3.6] minor CHO metabolism.callose	ATGSL04_atgsl4_CALS8_gsl04_GSL04_GSL4__glucan synthase-like 4
AT3G29410	[16.1.5.1003] secondary metabolism.isoprenoids.terpenoids	TPS25__Terpenoid cyclases/Protein prenyltransferases superfamily protein
AT4G37990	[16.2.1.10] secondary metabolism.phenylpropanoids.lignin biosynthesis.CAD	ATCAD8_CAD-B2_ELI3_ELI3-2__elicitor-activated gene 3-2
AT1G62940	[16.2] secondary metabolism.phenylpropanoids	ACOS5__acyl-CoA synthetase 5
AT2G41300	[16.4.1.1007] secondary metabolism.N misc.alkaloid-like	SSL1__strictosidine synthase-like 1
AT3G14210	[16.5.1.3.1] secondary metabolism.sulfur-containing.glucosinolates.degradation.myrosinase	ESM1__epithiospecifier modifier 1
AT5G51420	[16.7.1001] secondary metabolism.wax	long-chain-alcohol O-fatty-acyltransferase family protein / wax synthase family protein
AT3G11180	[16.8.1.1001] secondary metabolism.flavonoids.anthocyanins	JAO 1_JOX1__2-oxoglutarate (2OG) and Fe(II)-dependent oxygenase superfamily protein
AT5G03280	[34.12] transport.metal	ATEIN2_CKR1_EIN2_ERA3_ORE2_ORE3_PIR2__NRAMP metal ion transporter family protein
AT3G25280	[34.13] transport.peptides and oligopeptides	AtNPF4.2_NPF4.2__Major facilitator superfamily protein
AT4G28580	[34.14] transport.unspecified cations	ATMGT5_MGT5_MRS2-6__magnesium transport 5
AT2G07680	[34.16] transport.ABC transporters and multidrug resistance systems	ABCC13_AtABCC13_ATMRP11_MRP11__multidrug resistance-associated protein 11
AT2G41700	[34.16] transport.ABC transporters and multidrug resistance systems	ABCA1_AtABCA1__ATP-binding cassette A1
AT3G16340	[34.16] transport.ABC transporters and multidrug resistance systems	ABCG29_AtABCG29_ATPDR1_PDR1__pleiotropic drug resistance 1
AT5G58270	[34.16] transport.ABC transporters and multidrug resistance systems	ABCB25_ATATM3_ATM3_STA1__ABC transporter of the mitochondrion 3
AT5G49890	[34.18] transport.unspecified anions	ATCLC-C_CLC-C__chloride channel C
AT3G18830	[34.2] transport.sugars	ATPLT5_ATPMT5_PMT5__polyol/monosaccharide transporter 5
AT3G51490	[34.2] transport.sugars	TMT3__tonoplast monosaccharide transporter3
AT2G23980	[34.22] transport.cyclic nucleotide or calcium regulated channels	ATCNGC6_CNGC6__cyclic nucleotide-gated channel 6
AT1G14140	[34.9] transport.metabolite transporters at the mitochondrial membrane	UCP3__Mitochondrial substrate carrier family protein
AT2G36950	[34.99] transport.misc	AtHMP20__Heavy metal transport/detoxification superfamily protein
AT2G04066	[34.99] transport.misc	MATE efflux family protein
AT2G25150	[22.1005] polyamine metabolism	HXXXD-type acyl-transferase family protein
AT3G17760	[13.1.1.1.1] amino acid metabolism.synthesis.central amino acid metabolism.GABA.Glutamate decarboxylase	GAD5__glutamate decarboxylase 5
AT5G34930	[13.1.6.4.1] amino acid metabolism.synthesis.aromatic aa.tyrosine.arogenate dehydrogenase & prephenate dehydrogenase	TyrA1__arogenate dehydrogenase
AT5G38710	[13.2.2.2] amino acid metabolism.degradation.glutamate family.proline	PDH2__Methylenetetrahydrofolate reductase family protein
AT4G33150	[13.2.3.5.1002] amino acid metabolism.degradation.aspartate family.lysine	LKR_LKR/SDH_SDH__lysine-ketoglutarate reductase/saccharopine dehydrogenase bifunctional enzyme
AT4G01395	[]	COG4
AT4G38062	[]
AT4G04415	[]
AT4G15562	[]
AT1G48030	[8.1.1.3] TCA / org transformation.TCA.pyruvate DH.E3	mtLPD1__mitochondrial lipoamide dehydrogenase 1
AT1G04410	[8.2.9] TCA / org transformation.other organic acid transformatons.cyt MDH	c-NAD-MDH1__Lactate/malate dehydrogenase family protein
AT1G79440	[8.2.99] TCA / org transformation.other organic acid transformatons.misc	ALDH5F1_ENF1_SSADH_SSADH1__aldehyde dehydrogenase 5F1
AT2G19900	[8.2.10] TCA / org transformation.other organic acid transformatons.malic	ATNADP-ME1_NADP-ME1__NADP-malic enzyme 1
AT1G58180	[8.3] TCA / org transformation.carbonic anhydrases	ATBCA6_BCA6__beta carbonic anhydrase 6
AT5G26780	[25.1] C1-metabolism.glycine hydroxymethyltransferase	SHM2__serine hydroxymethyltransferase 2
AT3G10160	[25.8] C1-metabolism.tetrahydrofolate synthase	ATDFC_DFC_FPGS2__DHFS-FPGS homolog C
AT3G10560	[26.10] misc.cytochrome P450	CYP77A7_UNE9__Cytochrome P450 superfamily protein
AT5G05260	[26.10] misc.cytochrome P450	CYP79A2__cytochrome p450 79a2
AT3G20130	[26.10] misc.cytochrome P450	CYP705A22_GPS1__cytochrome P450, family 705, subfamily A, polypeptide 22
AT4G39510	[26.10] misc.cytochrome P450	CYP96A12__cytochrome P450, family 96, subfamily A, polypeptide 12
AT1G50520	[26.10] misc.cytochrome P450	CYP705A27__cytochrome P450, family 705, subfamily A, polypeptide 27
AT1G74550	[26.10] misc.cytochrome P450	CYP98A9__cytochrome P450, family 98, subfamily A, polypeptide 9
AT3G26170	[26.10] misc.cytochrome P450	CYP71B19__cytochrome P450, family 71, subfamily B, polypeptide 19
AT4G15960	[26.1] misc.misc2	alpha/beta-Hydrolases superfamily protein
AT1G34510	[26.12] misc.peroxidases	Peroxidase superfamily protein
AT2G22420	[26.12] misc.peroxidases	PRX17__Peroxidase superfamily protein
AT5G58390	[26.12] misc.peroxidases	Peroxidase superfamily protein
AT2G18130	[26.13] misc.acid and other phosphatases	ATPAP11_PAP11__purple acid phosphatase 11
AT2G39310	[26.16] misc.myrosinases-lectin-jacalin	JAL22__jacalin-related lectin 22
AT5G46000	[26.16] misc.myrosinases-lectin-jacalin	Mannose-binding lectin superfamily protein
AT2G44790	[26.19] misc.plastocyanin-like	UCC2__uclacyanin 2
AT2G38650	[26.2] misc.UDP glucosyl and glucoronyl transferases	GAUT7_LGT7__galacturonosyltransferase 7
AT1G68470	[26.2] misc.UDP glucosyl and glucoronyl transferases	Exostosin family protein
AT1G21480	[26.2] misc.UDP glucosyl and glucoronyl transferases	Exostosin family protein
AT2G38130	[26.24] misc.GCN5-related N-acetyltransferase	ATMAK3__Acyl-CoA N-acyltransferases (NAT) superfamily protein
AT1G18480	[26.27] misc.calcineurin-like phosphoesterase family protein	AtSLP2_SLP2__Calcineurin-like metallo-phosphoesterase superfamily protein
AT4G26140	[26.3.2] misc.gluco-, galacto- and mannosidases.beta-galactosidase	BGAL12__beta-galactosidase 12
AT3G13750	[26.3.2] misc.gluco-, galacto- and mannosidases.beta-galactosidase	BGAL1_BGAL1__beta galactosidase 1
AT3G18080	[26.3] misc.gluco-, galacto- and mannosidases	BGLU44__B-S glucosidase 44
AT5G48375	[26.3] misc.gluco-, galacto- and mannosidases	BGLU39_TGG3__thioglucoside glucosidase 3
AT5G66150	[26.3.3] misc.gluco-, galacto- and mannosidases.alpha-mannosidase	Glycosyl hydrolase family 38 protein
AT1G24320	[26.4] misc.beta 1,3 glucan hydrolases	Six-hairpin glycosidases superfamily protein
AT5G56590	[26.4.1] misc.beta 1,3 glucan hydrolases.glucan endo-1,3-beta-glucosidase	O-Glycosyl hydrolases family 17 protein
AT3G57270	[26.4.1] misc.beta 1,3 glucan hydrolases.glucan endo-1,3-beta-glucosidase	BG1_GNS1__beta-1,3-glucanase 1
AT3G12270	[26.6] misc.O-methyl transferases	ATPRMT3_PRMT3__protein arginine methyltransferase 3
AT4G12290	[26.7] misc.oxidases - copper, flavone etc	CuAO__Copper amine oxidase family protein
AT1G49670	[26.7] misc.oxidases - copper, flavone etc	NQR__ARP protein (REF)
AT4G16690	[26.8] misc.nitrilases, *nitrile lyases, berberine bridge enzymes, reticuline oxidases, troponine reductases	ATMES16_MES16__methyl esterase 16
AT2G30670	[26.8] misc.nitrilases, *nitrile lyases, berberine bridge enzymes, reticuline oxidases, troponine reductases	NAD(P)-binding Rossmann-fold superfamily protein
AT2G29460	[26.9] misc.glutathione S transferases	ATGSTU4_GST22_GSTU4__glutathione S-transferase tau 4
AT1G02950	[26.9] misc.glutathione S transferases	ATGSTF4_GST31_GSTF4__glutathione S-transferase F4
AT3G30720	[2.1.2.1004] major CHO metabolism.synthesis.starch	DEG6_QQS__qua-quine starch
AT1G10760	[2.2.2.3] major CHO metabolism.degradation.starch.glucan water dikinase	GWD_GWD1_SEX1_SOP_SOP1__Pyruvate phosphate dikinase, PEP/pyruvate binding domain
AT1G73370	[2.2.1.5] major CHO metabolism.degradation.sucrose.Susy	ATSUS6_SUS6__sucrose synthase 6
AT3G14490	[16.1.5.1003] secondary metabolism.isoprenoids.terpenoids	Terpenoid cyclases/Protein prenyltransferases superfamily protein
AT1G61120	[16.1.5.1003] secondary metabolism.isoprenoids.terpenoids	GES_TPS04_TPS4__terpene synthase 04
AT5G57030	[16.1.4.4] secondary metabolism.isoprenoids.carotenoids.lycopene epsilon cyclase	LUT2__Lycopene beta/epsilon cyclase protein
AT1G08550	[16.1.4.21] secondary metabolism.isoprenoids.carotenoids.violaxanthin de-epoxidase	AVDE1_NPQ1__non-photochemical quenching 1
AT4G13280	[16.1] secondary metabolism.isoprenoids	ATTPS12_TPS12__terpenoid synthase 12
AT2G23800	[16.1.1.10] secondary metabolism.isoprenoids.non-mevalonate pathway.geranylgeranyl pyrophosphate synthase	GGPPS4_GGPS2_GGPS5_IDS4__geranylgeranyl pyrophosphate synthase 2
AT3G19450	[16.2.1.10] secondary metabolism.phenylpropanoids.lignin biosynthesis.CAD	ATCAD4_CAD_CAD-C_CAD4__GroES-like zinc-binding alcohol dehydrogenase family protein
AT2G23910	[16.2] secondary metabolism.phenylpropanoids	NAD(P)-binding Rossmann-fold superfamily protein
AT1G68540	[16.2] secondary metabolism.phenylpropanoids	CCRL6_TKPR2__NAD(P)-binding Rossmann-fold superfamily protein
AT3G50300	[16.2] secondary metabolism.phenylpropanoids	HXXXD-type acyl-transferase family protein
AT5G42830	[16.2] secondary metabolism.phenylpropanoids	HXXXD-type acyl-transferase family protein
AT3G50270	[16.2] secondary metabolism.phenylpropanoids	HXXXD-type acyl-transferase family protein
AT4G19010	[16.2.1.3] secondary metabolism.phenylpropanoids.lignin biosynthesis.4CL	AMP-dependent synthetase and ligase family protein
AT5G05260	[16.5.1.1.2.1] secondary metabolism.sulfur-containing.glucosinolates.synthesis.aromatic.CYP79A2 monooxygenase	CYP79A2__cytochrome p450 79a2
AT1G68530	[16.7.1001] secondary metabolism.wax	AtCER6_AtCUT1_CER6_CUT1_G2_KCS6_POP1__3-ketoacyl-CoA synthase 6
AT1G59960	[16.8.2] secondary metabolism.flavonoids.chalcones	NAD(P)-linked oxidoreductase superfamily protein
AT5G07990	[16.8.3.3] secondary metabolism.flavonoids.dihydroflavonols.flavonoid 3'-monooxygenase	CYP75B1_D501_TT7__Cytochrome P450 superfamily protein
AT1G58290	[19.2] tetrapyrrole synthesis.glu-tRNA reductase	AtHEMA1_GluTR_HEMA1__Glutamyl-tRNA reductase family protein
AT5G63290	[19.8] tetrapyrrole synthesis.coproporphyrinogen III oxidase	AtHEMN1_HEMN1__Radical SAM superfamily protein
AT2G43550	[20.1.7.6.1] stress.biotic.PR-proteins.proteinase inhibitors.trypsin inhibitor	Scorpion toxin-like knottin superfamily protein
AT5G48770	[20.1.7] stress.biotic.PR-proteins	Disease resistance protein (TIR-NBS-LRR class) family
AT1G57630	[20.1.7] stress.biotic.PR-proteins	Toll-Interleukin-Resistance (TIR) domain family protein
AT1G61180	[20.1.7] stress.biotic.PR-proteins	UNI__LRR and NB-ARC domains-containing disease resistance protein
AT1G63740	[20.1.7] stress.biotic.PR-proteins	Disease resistance protein (TIR-NBS-LRR class) family
AT4G09360	[20.1.7] stress.biotic.PR-proteins	NB-ARC domain-containing disease resistance protein
AT4G19530	[20.1.7] stress.biotic.PR-proteins	disease resistance protein (TIR-NBS-LRR class) family
AT3G05370	[20.1.7] stress.biotic.PR-proteins	AtRLP31_RLP31__receptor like protein 31
AT1G63360	[20.1.7] stress.biotic.PR-proteins	Disease resistance protein (CC-NBS-LRR class) family
AT5G46260	[20.1.7] stress.biotic.PR-proteins	disease resistance protein (TIR-NBS-LRR class) family
AT5G44870	[20.1.7] stress.biotic.PR-proteins	LAZ5_TTR1__Disease resistance protein (TIR-NBS-LRR class) family
AT1G17600	[20.1.7] stress.biotic.PR-proteins	SOC3__Disease resistance protein (TIR-NBS-LRR class) family
AT4G14272	[20.1.7.12] stress.biotic.PR-proteins.plant defensins	Defensin-like (DEFL) family protein
AT1G19180	[20.1.3] stress.biotic.signalling	AtJAZ1_JAZ1_TIFY10A__jasmonate-zim-domain protein 1
AT1G09090	[20.1.1] stress.biotic.respiratory burst	ATRBOHB_ATRBOHB-BETA_RBOHB__respiratory burst oxidase homolog B
AT1G02360	[20.1.1001] stress.biotic	Chitinase family protein
AT1G22900	[20.1.1001] stress.biotic	Disease resistance-responsive (dirigent-like protein) family protein
AT5G65210	[20.1.1001] stress.biotic	TGA1__bZIP transcription factor family protein
AT4G00750	[20.2.3] stress.abiotic.drought/salt	S-adenosyl-L-methionine-dependent methyltransferases superfamily protein
AT2G45750	[20.2.3] stress.abiotic.drought/salt	S-adenosyl-L-methionine-dependent methyltransferases superfamily protein
AT5G25610	[20.2.3] stress.abiotic.drought/salt	ATRD22_RD22__BURP domain-containing protein
AT4G02900	[20.2.3] stress.abiotic.drought/salt	OSCA1.7__ERD (early-responsive to dehydration stress) family protein
AT1G21640	[20.2.5] stress.abiotic.light	ATNADK2_NADK2__NAD kinase 2
AT5G58750	[20.2.4] stress.abiotic.touch/wounding	PRISE__NAD(P)-binding Rossmann-fold superfamily protein
AT2G04030	[20.2.1] stress.abiotic.heat	AtHsp90.5_AtHsp90C_CR88_EMB1956_Hsp88.1_HSP90.5_HSP90C__Chaperone protein htpG family protein
AT4G30350	[20.2.1] stress.abiotic.heat	SMXL2__Double Clp-N motif-containing P-loop nucleoside triphosphate hydrolases superfamily protein
AT2G47440	[20.2.1] stress.abiotic.heat	Tetratricopeptide repeat (TPR)-like superfamily protein
AT4G29920	[20.2.1] stress.abiotic.heat	AtHSPR_SMXL4__Double Clp-N motif-containing P-loop nucleoside triphosphate hydrolases superfamily protein
AT3G57340	[20.2.1] stress.abiotic.heat	Heat shock protein DnaJ, N-terminal with domain of unknown function (DUF1977)
AT4G37480	[20.2.1] stress.abiotic.heat	Chaperone DnaJ-domain superfamily protein
AT5G15450	[20.2.1] stress.abiotic.heat	APG6_AtCLPB3_CLPB-P_CLPB3__casein lytic proteinase B3
AT1G49670	[20.2.1001] stress.abiotic	NQR__ARP protein (REF)
AT4G39640	[20.2.1001] stress.abiotic	GGT1__gamma-glutamyl transpeptidase 1
AT1G80350	[33.99] development.unspecified	AAA1_ATKTN1_BOT1_ERH3_FRA2_FRC2_FRC4_FRC4_FTR_KATANIN_KTN1_LUE1__P-loop containing nucleoside triphosphate hydrolases superfamily protein
AT2G27880	[33.99] development.unspecified	AGO5_AtAGO5__Argonaute family protein
AT2G41380	[33.99] development.unspecified	S-adenosyl-L-methionine-dependent methyltransferases superfamily protein
AT1G80080	[33.99] development.unspecified	AtRLP17_TMM__Leucine-rich repeat (LRR) family protein
AT3G05000	[33.99] development.unspecified	TRAPPC6_TRS33__Transport protein particle (TRAPP) component
AT4G33400	[33.99] development.unspecified	DEM1__Vacuolar import/degradation, Vid27-related protein
AT3G13290	[33.99] development.unspecified	VCR__varicose-related
AT3G47650	[33.99] development.unspecified	BSD2__DnaJ/Hsp40 cysteine-rich domain superfamily protein
AT5G63420	[33.99] development.unspecified	AtRNJ_emb2746_RNJ__RNA-metabolising metallo-beta-lactamase family protein
AT1G53885	[33.99] development.unspecified	Protein of unknown function (DUF581)
AT4G01430	[33.99] development.unspecified	UMAMIT29__nodulin MtN21 /EamA-like transporter family protein
AT3G56640	[33.99] development.unspecified	SEC15A__exocyst complex component sec15A
AT1G55540	[33.99] development.unspecified	emb1011_LNO1__Nuclear pore complex protein
AT3G19240	[33.99] development.unspecified	DEM2__Vacuolar import/degradation, Vid27-related protein
AT4G36710	[33.99] development.unspecified	AtHAM4_HAM4_SCL15__GRAS family transcription factor
AT4G00800	[33.99] development.unspecified	SETH5_VPS8__transducin family protein / WD-40 repeat family protein
AT1G29030	[33.99] development.unspecified	Apoptosis inhibitory protein 5 (API5)
AT4G25500	[27.1.1] RNA.processing.splicing	At-RS40_AT-SRP40_ATRSP35_ATRSP40_RS40_RSP35__arginine/serine-rich splicing factor 35
AT3G25440	[27.1.1] RNA.processing.splicing	RNA-binding CRS1 / YhbY (CRM) domain protein
AT3G01410	[27.1.19] RNA.processing.ribonucleases	Polynucleotidyl transferase, ribonuclease H-like superfamily protein
AT2G43190	[27.1.19] RNA.processing.ribonucleases	POP4__ribonuclease P family protein
AT3G26560	[27.1] RNA.processing	ATP-dependent RNA helicase, putative
AT5G63120	[27.1] RNA.processing	RH30__P-loop containing nucleoside triphosphate hydrolases superfamily protein
AT1G10580	[27.1] RNA.processing	Transducin/WD40 repeat-like superfamily protein
AT4G38020	[27.1] RNA.processing	tRNA/rRNA methyltransferase (SpoU) family protein
AT5G20040	[27.1] RNA.processing	ATIPT9_IPT9__isopentenyltransferase 9
AT4G15420	[27.1] RNA.processing	Ubiquitin fusion degradation UFD1 family protein
AT3G58570	[27.1.2] RNA.processing.RNA helicase	RH52__P-loop containing nucleoside triphosphate hydrolases superfamily protein
AT4G25550	[27.1.3.13] RNA.processing.3' end processing.CFIm25	IRP9__Cleavage/polyadenylation specificity factor, 25kDa subunit
AT1G61700	[27.2] RNA.transcription	RNA polymerases N / 8 kDa subunit
AT4G12610	[27.2] RNA.transcription	ATRAP74_RAP74__transcription activators;DNA binding;RNA polymerase II transcription factors;catalytics;transcription initiation factors
AT5G49530	[27.2] RNA.transcription	SIN-like family protein
AT5G58890	[27.3.24] RNA.regulation of transcription.MADS box transcription factor family	AGL82__AGAMOUS-like 82
AT3G04100	[27.3.24] RNA.regulation of transcription.MADS box transcription factor family	AGL57__AGAMOUS-like 57
AT5G10140	[27.3.24] RNA.regulation of transcription.MADS box transcription factor family	AGL25_FLC_FLF_RSB6__K-box region and MADS-box transcription factor family protein
AT5G26650	[27.3.24] RNA.regulation of transcription.MADS box transcription factor family	AGL36__AGAMOUS-like 36
AT4G09960	[27.3.24] RNA.regulation of transcription.MADS box transcription factor family	AGL11_STK__K-box region and MADS-box transcription factor family protein
AT5G44080	[27.3.35] RNA.regulation of transcription.bZIP transcription factor family	Basic-leucine zipper (bZIP) transcription factor family protein
AT5G65210	[27.3.35] RNA.regulation of transcription.bZIP transcription factor family	TGA1__bZIP transcription factor family protein
AT4G16420	[27.3.54] RNA.regulation of transcription.Histone acetyltransferases	ADA2B_PRZ1__homolog of yeast ADA2 2B
AT1G67220	[27.3.54] RNA.regulation of transcription.Histone acetyltransferases	ATHPCAT1_HAC02_HAC2__histone acetyltransferase of the CBP family 2
AT3G09320	[27.3.99] RNA.regulation of transcription.unclassified	DHHC-type zinc finger family protein
AT5G05070	[27.3.99] RNA.regulation of transcription.unclassified	DHHC-type zinc finger family protein
AT1G17040	[27.3.99] RNA.regulation of transcription.unclassified	ATSHA_SHA_STATLA__SH2 domain protein A
AT3G54826	[27.3.99] RNA.regulation of transcription.unclassified	ZR3__Zim17-type zinc finger protein
AT2G25370	[27.3.99] RNA.regulation of transcription.unclassified	RING/U-box superfamily protein
AT4G39100	[27.3.99] RNA.regulation of transcription.unclassified	SHL__PHD finger family protein / bromo-adjacent homology (BAH) domain-containing protein
AT5G66610	[27.3.99] RNA.regulation of transcription.unclassified	DAR7__DA1-related protein 7
AT1G75530	[27.3.48] RNA.regulation of transcription.FHA transcription factor	Forkhead-associated (FHA) domain-containing protein
AT1G31290	[27.3.36] RNA.regulation of transcription.Argonaute	AGO3__ARGONAUTE 3
AT4G05360	[27.3.11] RNA.regulation of transcription.C2H2 zinc finger family	Zinc knuckle (CCHC-type) family protein
AT3G53600	[27.3.11] RNA.regulation of transcription.C2H2 zinc finger family	ZAT18__C2H2-type zinc finger family protein
AT5G04340	[27.3.11] RNA.regulation of transcription.C2H2 zinc finger family	AtZAT6_C2H2_CZF2_ZAT6__zinc finger of Arabidopsis thaliana 6
AT1G51220	[27.3.11] RNA.regulation of transcription.C2H2 zinc finger family	AtWIP5_WIP5__WIP domain protein 5
AT5G20220	[27.3.11] RNA.regulation of transcription.C2H2 zinc finger family	zinc knuckle (CCHC-type) family protein
AT5G60100	[27.3.66] RNA.regulation of transcription.Psudo ARR transcription factor family	APRR3_PRR3__pseudo-response regulator 3
AT2G45410	[27.3.37] RNA.regulation of transcription.AS2,Lateral Organ Boundaries Gene Family	LBD19__LOB domain-containing protein 19
AT4G36570	[27.3.26] RNA.regulation of transcription.MYB-related transcription factor family	ATRL3_RL3__RAD-like 3
AT4G33880	[27.3.6] RNA.regulation of transcription.bHLH,Basic Helix-Loop-Helix family	RSL2__ROOT HAIR DEFECTIVE 6-LIKE 2
AT1G05805	[27.3.6] RNA.regulation of transcription.bHLH,Basic Helix-Loop-Helix family	AKS2__basic helix-loop-helix (bHLH) DNA-binding superfamily protein
AT5G10570	[27.3.6] RNA.regulation of transcription.bHLH,Basic Helix-Loop-Helix family	basic helix-loop-helix (bHLH) DNA-binding superfamily protein
AT2G34820	[27.3.6] RNA.regulation of transcription.bHLH,Basic Helix-Loop-Helix family	basic helix-loop-helix (bHLH) DNA-binding superfamily protein
AT4G28811	[27.3.6] RNA.regulation of transcription.bHLH,Basic Helix-Loop-Helix family	basic helix-loop-helix (bHLH) DNA-binding superfamily protein
AT3G01460	[27.3.59] RNA.regulation of transcription.Methyl binding domain proteins	ATMBD9_MBD9__methyl-CPG-binding domain 9
AT1G64280	[27.3.61] RNA.regulation of transcription.NPR1/NIM1	ATNPR1_NIM1_NPR1_SAI1__regulatory protein (NPR1)
AT3G63070	[27.3.68] RNA.regulation of transcription.PWWP domain protein	HULK3_SL4__Tudor/PWWP/MBT domain-containing protein
AT2G25650	[27.3.49] RNA.regulation of transcription.GeBP like	GPL1__DNA-binding storekeeper protein-related transcriptional regulator
AT4G25470	[27.3.3] RNA.regulation of transcription.AP2/EREBP, APETALA2/Ethylene-responsive element binding protein family	ATCBF2_CBF2_DREB1C_FTQ4__C-repeat/DRE binding factor 2
AT5G52020	[27.3.3] RNA.regulation of transcription.AP2/EREBP, APETALA2/Ethylene-responsive element binding protein family	Integrase-type DNA-binding superfamily protein
AT3G43590	[27.3.73] RNA.regulation of transcription.Zn-finger(CCHC)	zinc knuckle (CCHC-type) family protein
AT5G35600	[27.3.55] RNA.regulation of transcription.HDA	AtHDA7_HDA7__histone deacetylase7
AT5G55760	[27.3.55] RNA.regulation of transcription.HDA	SRT1__sirtuin 1
AT1G17730	[27.3.71] RNA.regulation of transcription.SNF7	CHMP1B_VPS46.1__vacuolar protein sorting 46.1
AT2G29570	[27.3.67] RNA.regulation of transcription.putative transcription regulator	ATPCNA2_PCNA2__proliferating cell nuclear antigen 2
AT1G14490	[27.3.67] RNA.regulation of transcription.putative transcription regulator	AHL28__Predicted AT-hook DNA-binding family protein
AT5G27460	[27.3.67] RNA.regulation of transcription.putative transcription regulator	Tetratricopeptide repeat (TPR)-like superfamily protein
AT1G50620	[27.3.67] RNA.regulation of transcription.putative transcription regulator	RING/FYVE/PHD zinc finger superfamily protein
AT5G57180	[27.3.34] RNA.regulation of transcription.Orphan family	CIA2__chloroplast import apparatus 2
AT2G33610	[27.3.44] RNA.regulation of transcription.Chromatin Remodeling Factors	ATSWI3B_CHB2_SWI3B__switch subunit 3
AT2G31650	[27.3.69] RNA.regulation of transcription.SET-domain transcriptional regulator family	ATX1_SDG27__homologue of trithorax
AT5G18090	[27.3.41] RNA.regulation of transcription.B3 transcription factor family	AP2/B3-like transcriptional factor family protein
AT2G03340	[27.3.32] RNA.regulation of transcription.WRKY domain transcription factor family	WRKY3__WRKY DNA-binding protein 3
AT4G01250	[27.3.32] RNA.regulation of transcription.WRKY domain transcription factor family	AtWRKY22_WRKY22__WRKY family transcription factor
AT3G60390	[27.3.22] RNA.regulation of transcription.HB,Homeobox transcription factor family	HAT3__homeobox-leucine zipper protein 3
AT2G32370	[27.3.22] RNA.regulation of transcription.HB,Homeobox transcription factor family	HDG3__homeodomain GLABROUS 3
AT5G02030	[27.3.22] RNA.regulation of transcription.HB,Homeobox transcription factor family	BLH9_BLR_HB-6_LSN_PNY_RPL_VAN__POX (plant homeobox) family protein
AT2G33880	[27.3.22] RNA.regulation of transcription.HB,Homeobox transcription factor family	HB-3_STIP_WOX9_WOX9A__homeobox-3
AT2G17410	[27.3.38] RNA.regulation of transcription.AT-rich interaction domain containing transcription factor family	ARID2__ARID/BRIGHT DNA-binding domain-containing protein
AT2G01060	[27.3.20] RNA.regulation of transcription.G2-like transcription factor family, GARP	myb-like HTH transcriptional regulator family protein
AT1G79430	[27.3.20] RNA.regulation of transcription.G2-like transcription factor family, GARP	APL_WDY__Homeodomain-like superfamily protein
AT1G68670	[27.3.20] RNA.regulation of transcription.G2-like transcription factor family, GARP	HHO2_NIGT1.2__myb-like transcription factor family protein
AT5G15310	[27.3.25] RNA.regulation of transcription.MYB domain transcription factor family	ATMIXTA_ATMYB16_MYB16__myb domain protein 16
AT3G18100	[27.3.25] RNA.regulation of transcription.MYB domain transcription factor family	AtMYB4R1_MYB4R1__myb domain protein 4r1
AT2G36960	[27.3.25] RNA.regulation of transcription.MYB domain transcription factor family	TKI1__TSL-kinase interacting protein 1
AT5G56110	[27.3.25] RNA.regulation of transcription.MYB domain transcription factor family	AtMYB103_ATMYB80_MS188_MYB103_MYB80__myb domain protein 103
AT5G16600	[27.3.25] RNA.regulation of transcription.MYB domain transcription factor family	AtMYB43_MYB43__myb domain protein 43
AT2G30424	[27.3.25] RNA.regulation of transcription.MYB domain transcription factor family	TCL2__Homeodomain-like superfamily protein
AT4G08990	[27.3.46] RNA.regulation of transcription.DNA methyltransferases	DNA (cytosine-5-)-methyltransferase family protein
AT4G29000	[27.3.17] RNA.regulation of transcription.CPP(Zn),CPP1-related transcription factor family	TCX5__Tesmin/TSO1-like CXC domain-containing protein
AT4G18375	[27.4] RNA.RNA binding	AtKH19__RNA-binding KH domain-containing protein
AT5G47620	[27.4] RNA.RNA binding	RNA-binding (RRM/RBD/RNP motifs) family protein
AT5G48410	[30.1] signalling.in sugar and nutrient physiology	ATGLR1.3_GLR1.3__glutamate receptor 1.3
AT2G13440	[30.1] signalling.in sugar and nutrient physiology	glucose-inhibited division family A protein
AT5G03250	[30.11] signalling.light	Phototropic-responsive NPH3 family protein
AT1G50610	[30.2.3] signalling.receptor kinases.leucine rich repeat III	PRK5__Leucine-rich repeat protein kinase family protein
AT1G55200	[30.2.22] signalling.receptor kinases.proline extensin like	Protein kinase protein with adenine nucleotide alpha hydrolases-like domain
AT1G23540	[30.2.22] signalling.receptor kinases.proline extensin like	AtPERK12_IGI1_PERK12__Protein kinase superfamily protein
AT2G29220	[30.2.19] signalling.receptor kinases.legume-lectin	LecRK-III.1__Concanavalin A-like lectin protein kinase family protein
AT4G21230	[30.2.17] signalling.receptor kinases.DUF 26	CRK27__cysteine-rich RLK (RECEPTOR-like protein kinase) 27
AT1G70530	[30.2.17] signalling.receptor kinases.DUF 26	CRK3__cysteine-rich RLK (RECEPTOR-like protein kinase) 3
AT5G56040	[30.2.11] signalling.receptor kinases.leucine rich repeat XI	RGI4_SKM2__Leucine-rich receptor-like protein kinase family protein
AT5G24010	[30.2.16] signalling.receptor kinases.Catharanthus roseus-like RLK1	Protein kinase superfamily protein
AT4G35470	[30.2] signalling.receptor kinases	PIRL4__plant intracellular ras group-related LRR 4
AT2G43690	[30.2.99] signalling.receptor kinases.misc	LecRK-V.3__Concanavalin A-like lectin protein kinase family protein
AT5G60080	[30.2.99] signalling.receptor kinases.misc	Protein kinase superfamily protein
AT3G13460	[30.3] signalling.calcium	ECT2__evolutionarily conserved C-terminal region 2
AT1G09210	[30.3] signalling.calcium	AtCRT1b_CRT1b_CRT2__calreticulin 1b
AT4G04710	[30.3] signalling.calcium	CPK22__calcium-dependent protein kinase 22
AT1G08450	[30.3] signalling.calcium	AtCRT3_CRT3_EBS2_PSL1__calreticulin 3
AT2G18750	[30.3] signalling.calcium	CBP60c__Calmodulin-binding protein
AT4G26560	[30.3] signalling.calcium	CBL7_SCaBP3__calcineurin B-like protein 7
AT3G59690	[30.3] signalling.calcium	IQD13__IQ-domain 13
AT4G00500	[30.3] signalling.calcium	alpha/beta-Hydrolases superfamily protein
AT5G09350	[30.4.2] signalling.phosphinositides.phosphatidylinositol 4-kinase	PI-4KBETA2_PI4KBETA2__phosphatidylinositol 4-OH kinase beta2
AT4G13240	[30.5] signalling.G-proteins	ATROPGEF9_ROPGEF9__RHO guanyl-nucleotide exchange factor 9
AT4G05410	[30.5] signalling.G-proteins	YAO__Transducin/WD40 repeat-like superfamily protein
AT2G23460	[30.5] signalling.G-proteins	ATXLG1_XLG1__extra-large G-protein 1
AT1G08410	[30.5] signalling.G-proteins	DIG6_LSG1-2__P-loop containing nucleoside triphosphate hydrolases superfamily protein
AT1G63000	[10.1.11] cell wall.precursor synthesis.UER	NRS/ER_UER1__nucleotide-rhamnose synthase/epimerase-reductase
AT5G44480	[10.1.9] cell wall.precursor synthesis.MUR4	DUR__NAD(P)-binding Rossmann-fold superfamily protein
AT2G28760	[10.1.5] cell wall.precursor synthesis.UXS	UXS6__UDP-XYL synthase 6
AT2G35650	[10.2.1] cell wall.cellulose synthesis.cellulose synthase	ATCSLA07_ATCSLA7_CSLA07_CSLA07_CSLA7__cellulose synthase like
AT4G24010	[10.2.1] cell wall.cellulose synthesis.cellulose synthase	ATCSLG1_CSLG1__cellulose synthase like G1
AT3G07330	[10.2] cell wall.cellulose synthesis	ATCSLC06_ATCSLC6_CSLC06_CSLC6__Cellulose-synthase-like C6
AT1G14100	[10.3] cell wall.hemicellulose synthesis	FUT8__fucosyltransferase 8
AT1G74420	[10.3] cell wall.hemicellulose synthesis	ATFUT3_FUT3__fucosyltransferase 3
AT3G42180	[10.3] cell wall.hemicellulose synthesis	Exostosin family protein
AT1G56550	[10.4.3.6] cell wall.pectin synthesis.rhamnogalacturonan II.Xylose Transferase with Fucose Acceptor	RGXT3__RhamnoGalacturonan speciﬁc Xylosyltransferase 1
AT5G49360	[10.6.2] cell wall.degradation.mannan-xylose-arabinose-fucose	ATBXL1_BXL1__beta-xylosidase 1
AT4G23500	[10.6.3] cell wall.degradation.pectate lyases and polygalacturonases	PGF12__Pectin lyase-like superfamily protein
AT3G43270	[10.8.1] cell wall.pectin*esterases.PME	PMEI-PME32__Plant invertase/pectin methylesterase inhibitor superfamily
AT3G25570	[22.1.2] polyamine metabolism.synthesis.SAM decarboxylase	SAMDC3__Adenosylmethionine decarboxylase family protein
AT3G02470	[22.1.2] polyamine metabolism.synthesis.SAM decarboxylase	SAMDC__S-adenosylmethionine decarboxylase
AT4G34710	[22.1.3] polyamine metabolism.synthesis.arginine decarboxylase	ADC2_ATADC2_SPE2__arginine decarboxylase 2
AT5G24380	[34.12] transport.metal	ATYSL2_YSL2__YELLOW STRIPE like 2
AT3G58810	[34.12] transport.metal	ATMTP3_ATMTPA2_MTP3_MTPA2__metal tolerance protein A2
AT5G44790	[34.12] transport.metal	AtHMP51_HMA7_RAN1__copper-exporting ATPase / responsive-to-antagonist 1 / copper-transporting ATPase (RAN1)
AT2G19110	[34.12] transport.metal	ATHMA4_HMA4__heavy metal atpase 4
AT5G41610	[34.12] transport.metal	ATCHX18_CHX18__cation/H+ exchanger 18
AT5G62680	[34.13] transport.peptides and oligopeptides	AtNPF2.11_GTR2_NPF2.11__Major facilitator superfamily protein
AT3G13100	[34.16] transport.ABC transporters and multidrug resistance systems	ABCC7_ATMRP7_MRP7_MRP7__multidrug resistance-associated protein 7
AT4G01820	[34.16] transport.ABC transporters and multidrug resistance systems	ABCB3_MDR3_PGP3__P-glycoprotein 3
AT3G43790	[34.16] transport.ABC transporters and multidrug resistance systems	ZIFL2__zinc induced facilitator-like 2
AT4G28620	[34.16] transport.ABC transporters and multidrug resistance systems	ABCB24_ATATM2_ATM2__ABC transporter of the mitochondrion 2
AT5G44110	[34.16] transport.ABC transporters and multidrug resistance systems	ABCI21_ATNAP2_ATPOP1_POP1__P-loop containing nucleoside triphosphate hydrolases superfamily protein
AT1G75220	[34.2] transport.sugars	AtERDL6_ERDL6__Major facilitator superfamily protein
AT5G43610	[34.2.1] transport.sugars.sucrose	ATSUC6_SUC6__sucrose-proton symporter 6
AT2G24610	[34.22] transport.cyclic nucleotide or calcium regulated channels	ATCNGC14_CNGC14__cyclic nucleotide-gated channel 14
AT1G27040	[34.4] transport.nitrate	AtNPF4.5_NPF4.5__Major facilitator superfamily protein
AT5G35730	[34.7] transport.phosphate	EXS (ERD1/XPR1/SYG1) family protein
AT5G14040	[34.9] transport.metabolite transporters at the mitochondrial membrane	MPT3_PHT3;1__phosphate transporter 3;1
AT5G25050	[34.99] transport.misc	Major facilitator superfamily protein
AT1G03550	[34.99] transport.misc	AtSCAMP4_SCAMP4__Secretory carrier membrane protein (SCAMP) family protein
AT1G14610	[29.1.9] protein.aa activation.valine-tRNA ligase	TWN2_VALRS__valyl-tRNA synthetase / valine--tRNA ligase (VALRS)
AT1G66530	[29.1.19] protein.aa activation.arginine-tRNA ligase	Arginyl-tRNA synthetase, class Ic
AT5G22800	[29.1.7] protein.aa activation.alanine-tRNA ligase	EMB1030_EMB263_EMB86__Alanyl-tRNA synthetase, class IIc
AT1G12920	[29.2.5] protein.synthesis.release	ERF1-2__eukaryotic release factor 1-2
AT4G16720	[29.2.1.2.2.15] protein.synthesis.ribosomal protein.eukaryotic.60S subunit.L15	Ribosomal protein L23/L15e family protein
AT3G05060	[29.2.2.3.1] protein.synthesis.ribosome biogenesis.Pre-rRNA processing and modifications.snoRNPs	NOP56-like pre RNA processing ribonucleoprotein
AT4G04940	[29.2.2.3.4] protein.synthesis.ribosome biogenesis.Pre-rRNA processing and modifications.WD-repeat proteins	transducin family protein / WD-40 repeat family protein
AT5G17930	[29.2.99] protein.synthesis.misc	MIF4G domain-containing protein / MA3 domain-containing protein
AT1G62750	[29.2.4] protein.synthesis.elongation	ATSCO1_ATSCO1/CPEF-G_SCO1__Translation elongation factor EFG/EF2 protein
AT2G18110	[29.2.4] protein.synthesis.elongation	Translation elongation factor EF1B/ribosomal protein S6 family protein
AT1G26880	[29.2.1.2.2.34] protein.synthesis.ribosomal protein.eukaryotic.60S subunit.L34	Ribosomal protein L34e superfamily protein
AT1G02780	[29.2.1.2.2.19] protein.synthesis.ribosomal protein.eukaryotic.60S subunit.L19	emb2386__Ribosomal protein L19e family protein
AT3G53470	[29.2.2] protein.synthesis.ribosome biogenesis
AT1G43860	[29.2.2.3.99] protein.synthesis.ribosome biogenesis.Pre-rRNA processing and modifications.misc	sequence-specific DNA binding transcription factors
AT2G24090	[29.2.1.1.3.2.35] protein.synthesis.ribosomal protein.prokaryotic.unknown organellar.50S subunit.L35	PRPL35__Ribosomal protein L35
AT5G62300	[29.2.1.2.1.20] protein.synthesis.ribosomal protein.eukaryotic.40S subunit.S20	Ribosomal protein S10p/S20e family protein
AT1G27400	[29.2.1.2.2.17] protein.synthesis.ribosomal protein.eukaryotic.60S subunit.L17	Ribosomal protein L22p/L17e family protein
AT1G36730	[29.2.3] protein.synthesis.initiation	CPuORF19__Translation initiation factor IF2/IF5
AT4G11160	[29.2.3] protein.synthesis.initiation	Translation initiation factor 2, small GTP-binding protein
AT3G02270	[29.2.3] protein.synthesis.initiation	Trimeric LpxA-like enzyme
AT2G31660	[29.3.1] protein.targeting.nucleus	EMA1_GIR1_SAD2_URM9__ARM repeat superfamily protein
AT3G16620	[29.3.3] protein.targeting.chloroplast	ATTOC120_TOC120__translocon outer complex protein 120
AT4G03320	[29.3.3] protein.targeting.chloroplast	AtTic20-IV_Tic20-IV__translocon at the inner envelope membrane of chloroplasts 20-IV
AT2G36070	[29.3.2] protein.targeting.mitochondria	ATTIM44-2_TIM44-2__translocase inner membrane subunit 44-2
AT1G17530	[29.3.2] protein.targeting.mitochondria	ATTIM23-1_TIM23-1__translocase of inner mitochondrial membrane 23
AT4G19003	[29.3.4.3] protein.targeting.secretory pathway.vacuole	VPS25__E2F/DP family winged-helix DNA-binding domain
AT3G51670	[29.3.4.99] protein.targeting.secretory pathway.unspecified	PATL6__SEC14 cytosolic factor family protein / phosphoglyceride transfer family protein
AT2G39110	[29.4.1.57] protein.postranslational modification.kinase.receptor like cytoplasmatic kinase VII	PBL38__Protein kinase superfamily protein
AT3G09830	[29.4.1.57] protein.postranslational modification.kinase.receptor like cytoplasmatic kinase VII	PBL39_PCRK1__Protein kinase superfamily protein
AT5G11020	[29.4.1.61] protein.postranslational modification.kinase.receptor like cytoplasmatic kinase X	Protein kinase superfamily protein
AT5G35380	[29.4.1.59] protein.postranslational modification.kinase.receptor like cytoplasmatic kinase IX	Protein kinase protein with adenine nucleotide alpha hydrolases-like domain
AT5G22470	[29.4] protein.postranslational modification	AtPARP3_PARP3__NAD+ ADP-ribosyltransferases;NAD+ ADP-ribosyltransferases
AT5G53000	[29.4] protein.postranslational modification	TAP46__2A phosphatase associated protein of 46 kD
AT2G05050	[29.4] protein.postranslational modification	Protein phosphatase 2C family protein
AT1G22870	[29.4] protein.postranslational modification	SCYL2A__Protein kinase family protein with ARM repeat domain
AT2G31800	[29.4] protein.postranslational modification	Integrin-linked protein kinase family
AT3G50530	[29.4] protein.postranslational modification	CRK__CDPK-related kinase
AT3G45430	[29.4] protein.postranslational modification	LecRK-I.5_P2K2__Concanavalin A-like lectin protein kinase family protein
AT1G69220	[29.4] protein.postranslational modification	SIK1__Protein kinase superfamily protein
AT5G35410	[29.4] protein.postranslational modification	ATSOS2_CIPK24_SNRK3.11_SOS2__Protein kinase superfamily protein
AT3G10550	[29.4] protein.postranslational modification	AtMTM1_MTM1__Myotubularin-like phosphatases II superfamily
AT5G19280	[29.4] protein.postranslational modification	KAPP_RAG1__kinase associated protein phosphatase
AT1G03445	[29.4] protein.postranslational modification	BSU1__Serine/threonine protein phosphatase family protein
AT1G70430	[29.4] protein.postranslational modification	Protein kinase superfamily protein
AT5G03640	[29.4] protein.postranslational modification	AGC1-8__Protein kinase superfamily protein
AT5G67080	[29.4] protein.postranslational modification	MAPKKK19_MKK19__mitogen-activated protein kinase kinase kinase 19
AT5G11360	[29.4] protein.postranslational modification	BKN3__Interleukin-1 receptor-associated kinase 4 protein
AT2G17700	[29.4] protein.postranslational modification	STY8__ACT-like protein tyrosine kinase family protein
AT4G08480	[29.4] protein.postranslational modification	MAPKKK9_MEKK2_SUMM1__mitogen-activated protein kinase kinase kinase 9
AT1G03000	[29.5.9] protein.degradation.AAA type	PEX6__peroxin 6
AT3G28570	[29.5.9] protein.degradation.AAA type	P-loop containing nucleoside triphosphate hydrolases superfamily protein
AT2G03670	[29.5.9] protein.degradation.AAA type	CDC48B__cell division cycle 48B
AT5G42320	[29.5.7] protein.degradation.metalloprotease	Zn-dependent exopeptidases superfamily protein
AT1G05140	[29.5.7] protein.degradation.metalloprotease	Peptidase M50 family protein
AT2G30950	[29.5.7] protein.degradation.metalloprotease	FTSH2_VAR2__FtsH extracellular protease family
AT4G08430	[29.5.3] protein.degradation.cysteine protease	Ulp1 protease family protein
AT1G70320	[29.5.11.4.1] protein.degradation.ubiquitin.E3.HECT	UPL2__ubiquitin-protein ligase 2
AT3G26340	[29.5.11.20] protein.degradation.ubiquitin.proteasom	N-terminal nucleophile aminohydrolases (Ntn hydrolases) superfamily protein
AT5G51450	[29.5.11.4.2] protein.degradation.ubiquitin.E3.RING	RIN3__RPM1 interacting protein 3
AT5G10380	[29.5.11.4.2] protein.degradation.ubiquitin.E3.RING	ATL55_ATRING1_RING1__RING/U-box superfamily protein
AT3G09760	[29.5.11.4.2] protein.degradation.ubiquitin.E3.RING	RING/U-box superfamily protein
AT5G41350	[29.5.11.4.2] protein.degradation.ubiquitin.E3.RING	RING/U-box superfamily protein
AT5G40250	[29.5.11.4.2] protein.degradation.ubiquitin.E3.RING	ATL46__RING/U-box superfamily protein
AT4G21350	[29.5.11.4.2] protein.degradation.ubiquitin.E3.RING	B80_PUB8__plant U-box 8
AT2G17730	[29.5.11.4.2] protein.degradation.ubiquitin.E3.RING	ATL25_NIP2__NEP-interacting protein 2
AT3G23060	[29.5.11.4.2] protein.degradation.ubiquitin.E3.RING	ATBM1C__RING/U-box superfamily protein
AT5G03450	[29.5.11.4.2] protein.degradation.ubiquitin.E3.RING	Transducin/WD40 repeat-like superfamily protein
AT3G58030	[29.5.11.4.2] protein.degradation.ubiquitin.E3.RING	MUSE1__RING/U-box superfamily protein
AT5G43420	[29.5.11.4.2] protein.degradation.ubiquitin.E3.RING	ATL16__RING/U-box superfamily protein
AT1G26830	[29.5.11.4.5.1] protein.degradation.ubiquitin.E3.BTB/POZ Cullin3.Cullin3	ATCUL3_ATCUL3A_CUL3_CUL3A__cullin 3
AT1G69020	[29.5] protein.degradation	Prolyl oligopeptidase family protein
AT1G67420	[29.5] protein.degradation	Zn-dependent exopeptidases superfamily protein
AT1G43140	[29.5.11.4.3.3] protein.degradation.ubiquitin.E3.SCF.cullin	Cullin family protein
AT3G42830	[29.5.11.4.3.4] protein.degradation.ubiquitin.E3.SCF.RBX	RING/U-box superfamily protein
AT3G16580	[29.5.11.4.3.2] protein.degradation.ubiquitin.E3.SCF.FBOX	F-box and associated interaction domains-containing protein
AT5G39480	[29.5.11.4.3.2] protein.degradation.ubiquitin.E3.SCF.FBOX	F-box family protein
AT1G32430	[29.5.11.4.3.2] protein.degradation.ubiquitin.E3.SCF.FBOX	F-box and associated interaction domains-containing protein
AT3G22720	[29.5.11.4.3.2] protein.degradation.ubiquitin.E3.SCF.FBOX	F-box and associated interaction domains-containing protein
AT3G60040	[29.5.11.4.3.2] protein.degradation.ubiquitin.E3.SCF.FBOX	F-box family protein
AT1G06110	[29.5.11.4.3.2] protein.degradation.ubiquitin.E3.SCF.FBOX	SKIP16__SKP1/ASK-interacting protein 16
AT3G62230	[29.5.11.4.3.2] protein.degradation.ubiquitin.E3.SCF.FBOX	DAF1_MIF1__F-box family protein
AT1G80570	[29.5.11.4.3.2] protein.degradation.ubiquitin.E3.SCF.FBOX	RNI-like superfamily protein
AT1G26930	[29.5.11.4.3.2] protein.degradation.ubiquitin.E3.SCF.FBOX	Galactose oxidase/kelch repeat superfamily protein
AT4G05475	[29.5.11.4.3.2] protein.degradation.ubiquitin.E3.SCF.FBOX	RNI-like superfamily protein
AT3G19890	[29.5.11.4.3.2] protein.degradation.ubiquitin.E3.SCF.FBOX	F-box family protein
AT3G44326	[29.5.11.4.3.2] protein.degradation.ubiquitin.E3.SCF.FBOX	CFB__F-box family protein
AT3G60790	[29.5.11.4.3.2] protein.degradation.ubiquitin.E3.SCF.FBOX	F-box family protein
AT4G26340	[29.5.11.4.3.2] protein.degradation.ubiquitin.E3.SCF.FBOX	F-box/RNI-like/FBD-like domains-containing protein
AT2G27520	[29.5.11.4.3.2] protein.degradation.ubiquitin.E3.SCF.FBOX	F-box and associated interaction domains-containing protein
AT5G41500	[29.5.11.4.3.2] protein.degradation.ubiquitin.E3.SCF.FBOX	F-box and associated interaction domains-containing protein
AT2G29600	[29.5.11.4.3.2] protein.degradation.ubiquitin.E3.SCF.FBOX	Galactose oxidase/kelch repeat superfamily protein
AT5G56370	[29.5.11.4.3.2] protein.degradation.ubiquitin.E3.SCF.FBOX	F-box/RNI-like/FBD-like domains-containing protein
AT5G39450	[29.5.11.4.3.2] protein.degradation.ubiquitin.E3.SCF.FBOX	F-box family protein
AT4G03030	[29.5.11.4.3.2] protein.degradation.ubiquitin.E3.SCF.FBOX	Galactose oxidase/kelch repeat superfamily protein
AT1G70380	[29.5.11.4.3.2] protein.degradation.ubiquitin.E3.SCF.FBOX	F-box and associated interaction domains-containing protein
AT5G02930	[29.5.11.4.3.2] protein.degradation.ubiquitin.E3.SCF.FBOX	F-box/RNI-like superfamily protein
AT5G56410	[29.5.11.4.3.2] protein.degradation.ubiquitin.E3.SCF.FBOX	Protein with RNI-like/FBD-like domains
AT1G04110	[29.5.1] protein.degradation.subtilases	AtSDD1_SDD1__Subtilase family protein
AT3G45620	[29.5.11.4.99] protein.degradation.ubiquitin.E3.unspecified	Transducin/WD40 repeat-like superfamily protein
AT3G48870	[29.5.5] protein.degradation.serine protease	ATCLPC_ATHSP93-III_ClpC2_HSP93-III__Clp ATPase
AT5G36950	[29.5.5] protein.degradation.serine protease	DEG10_DegP10__DegP protease 10
AT5G42230	[29.5.5] protein.degradation.serine protease	scpl41__serine carboxypeptidase-like 41
AT5G22980	[29.5.5] protein.degradation.serine protease	scpl47__serine carboxypeptidase-like 47
AT5G40200	[29.5.5] protein.degradation.serine protease	DEG9_DegP9__DegP protease 9
AT1G43690	[29.5.11] protein.degradation.ubiquitin	ubiquitin interaction motif-containing protein
AT4G22290	[29.5.11] protein.degradation.ubiquitin	SHOU4L2__Ubiquitin-specific protease family C19-related protein
AT1G53025	[29.5.11] protein.degradation.ubiquitin	PFU3_UBC26__Ubiquitin-conjugating enzyme family protein
AT3G12340	[29.6] protein.folding	FKBP-like peptidyl-prolyl cis-trans isomerase family protein
AT2G47760	[29.7] protein.glycosylation	ALG3_AtALG3__asparagine-linked glycosylation 3
AT5G45680	[29.8] protein.assembly and cofactor ligation	ATFKBP13_FKBP13__FK506-binding protein 13
AT1G64810	[29.8] protein.assembly and cofactor ligation	APO1__Arabidopsis thaliana protein of unknown function (DUF794)
AT1G43980	[35.1.5] not assigned.no ontology.pentatricopeptide (PPR) repeat-containing protein	Tetratricopeptide repeat (TPR)-like superfamily protein
AT5G61800	[35.1.5] not assigned.no ontology.pentatricopeptide (PPR) repeat-containing protein	Pentatricopeptide repeat (PPR) superfamily protein
AT1G23450	[35.1.5] not assigned.no ontology.pentatricopeptide (PPR) repeat-containing protein	Tetratricopeptide repeat (TPR)-like superfamily protein
AT5G12100	[35.1.5] not assigned.no ontology.pentatricopeptide (PPR) repeat-containing protein	pentatricopeptide (PPR) repeat-containing protein
AT1G19520	[35.1.5] not assigned.no ontology.pentatricopeptide (PPR) repeat-containing protein	NFD5_RPPR2__pentatricopeptide (PPR) repeat-containing protein
AT4G14850	[35.1.5] not assigned.no ontology.pentatricopeptide (PPR) repeat-containing protein	LOI1_MEF11__Pentatricopeptide repeat (PPR) superfamily protein
AT1G28690	[35.1.5] not assigned.no ontology.pentatricopeptide (PPR) repeat-containing protein	Tetratricopeptide repeat (TPR)-like superfamily protein
AT1G63400	[35.1.5] not assigned.no ontology.pentatricopeptide (PPR) repeat-containing protein	Pentatricopeptide repeat (PPR) superfamily protein
AT4G33990	[35.1.5] not assigned.no ontology.pentatricopeptide (PPR) repeat-containing protein	EMB2758__Tetratricopeptide repeat (TPR)-like superfamily protein
AT2G37320	[35.1.5] not assigned.no ontology.pentatricopeptide (PPR) repeat-containing protein	Tetratricopeptide repeat (TPR)-like superfamily protein
AT1G55890	[35.1.5] not assigned.no ontology.pentatricopeptide (PPR) repeat-containing protein	RPPR3a__Tetratricopeptide repeat (TPR)-like superfamily protein
AT4G39620	[35.1.5] not assigned.no ontology.pentatricopeptide (PPR) repeat-containing protein	ATPPR5_EMB2453_PPR5__Tetratricopeptide repeat (TPR)-like superfamily protein
AT2G39230	[35.1.5] not assigned.no ontology.pentatricopeptide (PPR) repeat-containing protein	LOJ__LATERAL ORGAN JUNCTION
AT1G62350	[35.1.5] not assigned.no ontology.pentatricopeptide (PPR) repeat-containing protein	Pentatricopeptide repeat (PPR) superfamily protein
AT1G20300	[35.1.5] not assigned.no ontology.pentatricopeptide (PPR) repeat-containing protein	Pentatricopeptide repeat (PPR) superfamily protein
AT3G15930	[35.1.5] not assigned.no ontology.pentatricopeptide (PPR) repeat-containing protein	Pentatricopeptide repeat (PPR) superfamily protein
AT5G67570	[35.1.5] not assigned.no ontology.pentatricopeptide (PPR) repeat-containing protein	DG1_EMB1408_EMB246_TSL1__Tetratricopeptide repeat (TPR)-like superfamily protein
AT1G31840	[35.1.5] not assigned.no ontology.pentatricopeptide (PPR) repeat-containing protein	Tetratricopeptide repeat (TPR)-like superfamily protein
AT3G22690	[35.1.5] not assigned.no ontology.pentatricopeptide (PPR) repeat-containing protein	YS1
AT1G06710	[35.1.5] not assigned.no ontology.pentatricopeptide (PPR) repeat-containing protein	MTSF1__Tetratricopeptide repeat (TPR)-like superfamily protein
AT5G11310	[35.1.5] not assigned.no ontology.pentatricopeptide (PPR) repeat-containing protein	SOAR1__Pentatricopeptide repeat (PPR) superfamily protein
AT5G42670	[35.1.2] not assigned.no ontology.agenet domain-containing protein	Agenet domain-containing protein
AT1G03300	[35.1.2] not assigned.no ontology.agenet domain-containing protein	ATDUF1_DUF1__DOMAIN OF UNKNOWN FUNCTION 724 1
AT3G45230	[35.1.41] not assigned.no ontology.hydroxyproline rich proteins	APAP1__hydroxyproline-rich glycoprotein family protein
AT1G35610	[35.1.26] not assigned.no ontology.DC1 domain containing protein	Cysteine/Histidine-rich C1 domain family protein
AT1G55380	[35.1.26] not assigned.no ontology.DC1 domain containing protein	Cysteine/Histidine-rich C1 domain family protein
AT1G01830	[35.1.3] not assigned.no ontology.armadillo/beta-catenin repeat family protein	ARM repeat superfamily protein
AT1G15200	[35.1.1023] not assigned.no ontology	PININ__protein-protein interaction regulator family protein
AT2G21530	[35.1.1023] not assigned.no ontology	SMAD/FHA domain-containing protein
AT4G36910	[35.1.1023] not assigned.no ontology	CBSX1_CDCP2_LEJ2__Cystathionine beta-synthase (CBS) family protein
AT5G24710	[35.1.1023] not assigned.no ontology	TWD40-2__Transducin/WD40 repeat-like superfamily protein
AT3G15090	[35.1.1023] not assigned.no ontology	GroES-like zinc-binding alcohol dehydrogenase family protein
AT3G01660	[35.1.1023] not assigned.no ontology	S-adenosyl-L-methionine-dependent methyltransferases superfamily protein
AT3G54240	[35.1.1023] not assigned.no ontology	alpha/beta-Hydrolases superfamily protein
AT4G23930	[35.1.1023] not assigned.no ontology	Late embryogenesis abundant (LEA) hydroxyproline-rich glycoprotein family
AT5G51795	[35.1.1023] not assigned.no ontology	DNA/RNA-binding protein Kin17, conserved region
AT2G20960	[35.1.1023] not assigned.no ontology	pEARLI4__Arabidopsis phospholipase-like protein (PEARLI 4) family
AT2G46380	[35.1.1023] not assigned.no ontology	Protein of unknown function (DUF3133)
AT5G54880	[35.1.1023] not assigned.no ontology	DTWD2B__DTW domain-containing protein
AT5G07830	[35.1.1023] not assigned.no ontology	AtGUS2_GUS2__glucuronidase 2
AT5G48680	[35.1.1023] not assigned.no ontology	Sterile alpha motif (SAM) domain-containing protein
AT3G27910	[35.1.1023] not assigned.no ontology	Galactose oxidase/kelch repeat superfamily protein
AT1G33610	[35.1.1023] not assigned.no ontology	Leucine-rich repeat (LRR) family protein
AT1G19260	[35.1.1023] not assigned.no ontology	LOH3__TTF-type zinc finger protein with HAT dimerisation domain
AT5G03430	[35.1.1023] not assigned.no ontology	phosphoadenosine phosphosulfate (PAPS) reductase family protein
AT5G66330	[35.1.1023] not assigned.no ontology	Leucine-rich repeat (LRR) family protein
AT3G02700	[35.1.1023] not assigned.no ontology	NC domain-containing protein-related
AT5G58000	[35.1.1023] not assigned.no ontology	RTN21__Reticulon family protein
AT4G01180	[35.1.1023] not assigned.no ontology	FDDM2__XH/XS domain-containing protein
AT4G09150	[35.1.1023] not assigned.no ontology	T-complex protein 11
AT5G45560	[35.1.1023] not assigned.no ontology	Pleckstrin homology (PH) domain-containing protein / lipid-binding START domain-containing protein
AT2G35605	[35.1.1023] not assigned.no ontology	SWIB6__SWIB/MDM2 domain superfamily protein
AT3G57840	[35.1.1023] not assigned.no ontology	Plant self-incompatibility protein S1 family
AT3G45040	[35.1.1023] not assigned.no ontology	AtDOK1_DOK1_EVN__phosphatidate cytidylyltransferase family protein
AT3G21290	[35.1.1023] not assigned.no ontology	CARP9__dentin sialophosphoprotein-related
AT2G23820	[35.1.1023] not assigned.no ontology	Metal-dependent phosphohydrolase
AT1G17070	[35.1.1023] not assigned.no ontology	NTR1_NTR1_STIPL1__GC-rich sequence DNA-binding factor-like protein with Tuftelin interacting domain
AT1G63010	[35.1.1023] not assigned.no ontology	PHT5;1_VPT1__Major Facilitator Superfamily with SPX (SYG1/Pho81/XPR1) domain-containing protein
AT4G32670	[35.1.1023] not assigned.no ontology	RING/FYVE/PHD zinc finger superfamily protein
AT4G24710	[35.1.1023] not assigned.no ontology	PCH2_TRIP13__P-loop containing nucleoside triphosphate hydrolases superfamily protein
AT1G07850	[35.1.1023] not assigned.no ontology	Protein of unknown function (DUF604)
AT3G56900	[35.1.1023] not assigned.no ontology	ALADIN__Transducin/WD40 repeat-like superfamily protein
AT1G17330	[35.1.1023] not assigned.no ontology	CN-PDE1_PDE1__Metal-dependent phosphohydrolase
AT4G40000	[35.1.1023] not assigned.no ontology	AtTRM4a_TRM4A__S-adenosyl-L-methionine-dependent methyltransferases superfamily protein
AT3G62620	[35.1.1023] not assigned.no ontology	sucrose-phosphatase-related
AT1G21660	[35.1.1023] not assigned.no ontology	AUXILIN-LIKE3__Chaperone DnaJ-domain superfamily protein
AT5G22460	[35.1.1023] not assigned.no ontology	alpha/beta-Hydrolases superfamily protein
AT1G61900	[35.1.1023] not assigned.no ontology
AT5G60620	[35.1.1023] not assigned.no ontology	ATGPAT9_GPAT9__glycerol-3-phosphate acyltransferase 9
AT5G38360	[35.1.1023] not assigned.no ontology	alpha/beta-Hydrolases superfamily protein
AT4G10030	[35.1.1023] not assigned.no ontology	ABHD11__alpha/beta-Hydrolases superfamily protein
AT1G68790	[35.1.1023] not assigned.no ontology	CRWN3_LINC3__little nuclei3
AT3G16300	[35.1.1023] not assigned.no ontology	CASPL3A1__Uncharacterised protein family (UPF0497)
AT3G09690	[35.1.1023] not assigned.no ontology	alpha/beta-Hydrolases superfamily protein
AT4G28430	[35.1.1023] not assigned.no ontology	RTN18__Reticulon family protein
AT5G19930	[35.1.1023] not assigned.no ontology	PGR__Protein of unknown function DUF92, transmembrane
AT5G61260	[35.1.1023] not assigned.no ontology	Plant calmodulin-binding protein-related
AT1G70640	[35.1.1023] not assigned.no ontology	octicosapeptide/Phox/Bem1p (PB1) domain-containing protein
AT2G07768	[35.1.1023] not assigned.no ontology	Cytochrome C assembly protein
AT1G10745	[35.1.1023] not assigned.no ontology	ESF1.2__Maternally expressed gene (MEG) family protein
AT3G54760	[35.1.1023] not assigned.no ontology	RRM1__dentin sialophosphoprotein-related
AT1G01320	[35.1.27] not assigned.no ontology.tetratricopeptide repeat (TPR)	FLL2_REC1__Tetratricopeptide repeat (TPR)-like superfamily protein
AT5G65160	[35.1.27] not assigned.no ontology.tetratricopeptide repeat (TPR)	TPR14__tetratricopeptide repeat (TPR)-containing protein
AT5G19840	[35.1.17] not assigned.no ontology.transcription factor jumonji (jmjC) domain-containing protein	2-oxoglutarate (2OG) and Fe(II)-dependent oxygenase superfamily protein
AT1G07135	[35.1.40] not assigned.no ontology.glycine rich proteins	glycine-rich protein
AT5G24970	[35.1.1] not assigned.no ontology.ABC1 family protein	Protein kinase superfamily protein
AT1G61640	[35.1.1] not assigned.no ontology.ABC1 family protein	Protein kinase superfamily protein
AT3G07700	[35.1.1] not assigned.no ontology.ABC1 family protein	abc1k7_AtSIA1_SIA1__Protein kinase superfamily protein
AT1G09665	[35.1.6] not assigned.no ontology.Toll-Interleukin-Resistance (TIR) domain-containing protein	Toll-Interleukin-Resistance (TIR) domain family protein
AT5G58160	[35.1.20] not assigned.no ontology.formin homology 2 domain-containing protein	FH13__actin binding
AT5G12970	[35.1.19] not assigned.no ontology.C2 domain-containing protein	MCTP5__Calcium-dependent lipid-binding (CaLB domain) plant phosphoribosyltransferase family protein
AT1G61080	[35.1.42] not assigned.no ontology.proline rich family	Hydroxyproline-rich glycoprotein family protein
AT3G49840	[35.1.42] not assigned.no ontology.proline rich family	Nemp_C_PNET2_C__Uncharacterized conserved protein (DUF2215)
AT5G22040	[35.2.1001] not assigned.unknown
AT2G14700	[35.2.1001] not assigned.unknown
AT1G61930	[35.2.1001] not assigned.unknown	S40-6__Protein of unknown function, DUF584
AT5G02940	[35.2.1001] not assigned.unknown	PEC1__Protein of unknown function (DUF1012)
AT1G04200	[35.2.1001] not assigned.unknown
AT1G26620	[35.2.1001] not assigned.unknown	Plant protein of unknown function (DUF863)
AT5G01280	[35.2.1001] not assigned.unknown	BPP3
AT3G43500	[35.2.1001] not assigned.unknown
AT4G22640	[35.2.1001] not assigned.unknown	Bifunctional inhibitor/lipid-transfer protein/seed storage 2S albumin superfamily protein
AT5G23480	[35.2.1001] not assigned.unknown	SWIB/MDM2 domain;Plus-3;GYF
AT1G35660	[35.2.1001] not assigned.unknown
AT3G28430	[35.2.1001] not assigned.unknown	GFS9_TT9
AT1G13470	[35.2.1001] not assigned.unknown	Protein of unknown function (DUF1262)
AT3G56410	[35.2.1001] not assigned.unknown	Protein of unknown function (DUF3133)
AT1G62330	[35.2.1001] not assigned.unknown	O-fucosyltransferase family protein
AT4G32630	[35.2.1001] not assigned.unknown	ArfGap/RecO-like zinc finger domain-containing protein
AT1G22630	[35.2.1001] not assigned.unknown
AT5G60720	[35.2.1001] not assigned.unknown	Protein of unknown function, DUF547
AT5G11440	[35.2.1001] not assigned.unknown	CID5_IPD1__CTC-interacting domain 5
AT3G05760	[35.2.1001] not assigned.unknown	C2H2 and C2HC zinc fingers superfamily protein
AT4G27010	[35.2.1001] not assigned.unknown	EMB2788
AT5G05180	[35.2.1001] not assigned.unknown
AT4G17350	[35.2.1001] not assigned.unknown	FL5__Plant protein of unknown function (DUF828) with plant pleckstrin homology-like region
AT2G03630	[35.2.1001] not assigned.unknown
AT1G26665	[35.2.1001] not assigned.unknown	MED10B__Mediator complex, subunit Med10
AT3G62140	[35.2.1001] not assigned.unknown
AT3G04560	[35.2.1001] not assigned.unknown
AT1G33490	[35.2.1001] not assigned.unknown
AT5G16870	[35.2.1001] not assigned.unknown	Peptidyl-tRNA hydrolase II (PTH2) family protein
AT4G25330	[35.2.1001] not assigned.unknown
AT5G53670	[35.2.1001] not assigned.unknown
AT3G24535	[35.2.1001] not assigned.unknown
AT5G49900	[35.2.1001] not assigned.unknown	Beta-glucosidase, GBA2 type family protein
AT5G09840	[35.2.1001] not assigned.unknown	MNU2__Putative endonuclease or glycosyl hydrolase
AT1G52220	[35.2.1001] not assigned.unknown	CURT1C
AT3G19515	[35.2.1001] not assigned.unknown
AT2G21820	[35.2.1001] not assigned.unknown
AT4G10860	[35.2.1001] not assigned.unknown
AT3G25200	[35.2.1001] not assigned.unknown	AtDOB1
AT1G67780	[35.2.1001] not assigned.unknown	DDR3__Zinc-finger domain of monoamine-oxidase A repressor R1 protein
AT4G14590	[35.2.1001] not assigned.unknown	DSP2_emb2739__embryo defective 2739
AT1G51010	[35.2.1001] not assigned.unknown
AT5G11070	[35.2.1001] not assigned.unknown
AT2G31890	[35.2.1001] not assigned.unknown	ATRAP_RAP__RAP
AT3G27900	[35.2.1001] not assigned.unknown	Protein of unknown function (DUF1184)
AT2G02955	[35.2.1001] not assigned.unknown	CCG_MEE12__maternal effect embryo arrest 12
AT5G62750	[35.2.1001] not assigned.unknown
AT5G04480	[35.2.1001] not assigned.unknown	BUP__UDP-Glycosyltransferase superfamily protein
AT4G36170	[35.2.1001] not assigned.unknown
AT4G24840	[35.2.1001] not assigned.unknown	COG2
AT4G34260	[35.2.1001] not assigned.unknown	AXY8_FUC95A__1,2-alpha-L-fucosidases
AT3G08670	[35.2.1001] not assigned.unknown	BPP6
AT3G24255	[35.2.1001] not assigned.unknown	RNA-directed DNA polymerase (reverse transcriptase)-related family protein
AT4G24680	[35.2.1001] not assigned.unknown	MOS1__modifier of snc1
AT2G35610	[35.2.1001] not assigned.unknown	XEG113__xyloglucanase 113
AT3G19310	[35.2.1001] not assigned.unknown	PLC-like phosphodiesterases superfamily protein
AT3G58650	[35.2.1001] not assigned.unknown	TRM7
AT1G27870	[35.2.1001] not assigned.unknown	Polynucleotidyl transferase, ribonuclease H-like superfamily protein
AT1G08390	[35.2.1001] not assigned.unknown	RMI2
AT1G11880	[35.2.1001] not assigned.unknown	transferases, transferring hexosyl groups
AT3G09450	[35.2.1001] not assigned.unknown
AT3G05130	[35.2.1001] not assigned.unknown
AT2G47960	[35.2.1001] not assigned.unknown	TRAPPC13
AT1G21810	[35.2.1001] not assigned.unknown	VETH2__Plant protein of unknown function (DUF869)
AT2G30505	[35.2.1001] not assigned.unknown	Late embryogenesis abundant (LEA) hydroxyproline-rich glycoprotein family
AT1G80700	[35.2.1001] not assigned.unknown
AT3G50160	[35.2.1001] not assigned.unknown	Plant protein of unknown function (DUF247)
AT2G41200	[35.2.1001] not assigned.unknown
AT2G22370	[35.2.1001] not assigned.unknown	MED18
AT4G14970	[35.2.1001] not assigned.unknown	AtFANCD2_FACND2
AT5G55060	[35.2.1001] not assigned.unknown
AT2G03350	[35.2.1001] not assigned.unknown	Protein of unknown function, DUF538
AT1G14770	[35.2.1001] not assigned.unknown	RING/FYVE/PHD zinc finger superfamily protein
AT3G17580	[35.2.1001] not assigned.unknown
AT5G62550	[35.2.1001] not assigned.unknown
AT5G52550	[35.2.1001] not assigned.unknown
AT1G29240	[35.2.1001] not assigned.unknown	Protein of unknown function (DUF688)
AT2G20950	[35.2.1001] not assigned.unknown	Arabidopsis phospholipase-like protein (PEARLI 4) family
AT1G61030	[35.2.1001] not assigned.unknown	AtWAPL2_WAPL2__WAPL (Wings apart-like protein regulation of heterochromatin) protein
AT2G38370	[35.2.1001] not assigned.unknown	Plant protein of unknown function (DUF827)
AT4G29760	[35.2.1001] not assigned.unknown	HTT4
AT5G49800	[35.2.1001] not assigned.unknown	Polyketide cyclase/dehydrase and lipid transport superfamily protein
AT3G44690	[35.2.1001] not assigned.unknown
AT4G27435	[35.2.1001] not assigned.unknown	Protein of unknown function (DUF1218)
AT2G30480	[35.2.1001] not assigned.unknown
AT5G42765	[35.2.1001] not assigned.unknown
AT4G16450	[35.2.1001] not assigned.unknown
AT4G08540	[35.2.1001] not assigned.unknown	ATG14b__DNA-directed RNA polymerase II protein
AT2G42040	[35.2.1001] not assigned.unknown
AT2G35600	[35.2.1001] not assigned.unknown	ATBRXL1_BRXL1__BREVIS RADIX-like 1
AT3G50120	[35.2.1001] not assigned.unknown	Plant protein of unknown function (DUF247)
AT1G43760	[35.2.1001] not assigned.unknown	DNAse I-like superfamily protein
AT3G04820	[35.2.1001] not assigned.unknown	TRUD1__Pseudouridine synthase family protein
AT1G54217	[35.2.1001] not assigned.unknown	Ribosomal protein L18ae family
AT2G19390	[35.2.1001] not assigned.unknown	SCS2A
AT1G31240	[35.2.1001] not assigned.unknown	Bromodomain transcription factor
AT3G22270	[35.2.1001] not assigned.unknown	AtPAT1H1_PAT1H1_PATH1__Topoisomerase II-associated protein PAT1
AT3G45525	[35.2.1001] not assigned.unknown
AT3G03890	[35.2.1001] not assigned.unknown	HOZ__FMN binding
AT3G04370	[35.2.1001] not assigned.unknown	PDLP4__plasmodesmata-located protein 4
AT1G18420	[35.2.1001] not assigned.unknown	ALMT3__Aluminium activated malate transporter family protein
AT1G05894	[35.2.1001] not assigned.unknown
AT3G15780	[35.2.1001] not assigned.unknown
AT2G08986	[35.2.1001] not assigned.unknown
AT4G32240	[35.2.1001] not assigned.unknown
AT3G57570	[35.2.1001] not assigned.unknown	ARM repeat superfamily protein
AT1G53887	[35.2.1001] not assigned.unknown
AT3G46990	[35.2.1001] not assigned.unknown	OPL3__Protein of unknown function (DUF740)
AT3G59180	[35.2.1001] not assigned.unknown	Protein with RNI-like/FBD-like domains
AT5G56220	[35.2.1001] not assigned.unknown	TN21__P-loop containing nucleoside triphosphate hydrolases superfamily protein
AT3G47610	[35.2.1001] not assigned.unknown	transcription regulators;zinc ion binding
AT1G31990	[35.2.1001] not assigned.unknown
AT1G62840	[35.2.1001] not assigned.unknown	Protein of unknown function (DUF1442)
AT5G16060	[35.2.1001] not assigned.unknown	Cytochrome c oxidase biogenesis protein Cmc1-like
AT3G46890	[35.2.1001] not assigned.unknown
AT5G27830	[35.2.1001] not assigned.unknown	FBP
AT1G71360	[35.2.1001] not assigned.unknown	AtSUN4_SUN4__Galactose-binding protein
AT1G28070	[35.2.1001] not assigned.unknown
AT1G71760	[35.2.1001] not assigned.unknown
AT3G42800	[35.2.1001] not assigned.unknown
AT3G11880	[35.2.1001] not assigned.unknown	Protein of unknown function DUF2359, transmembrane
AT5G06610	[35.2.1001] not assigned.unknown	BDR1__Protein of unknown function (DUF620)
AT3G46750	[35.2.1001] not assigned.unknown
AT2G42340	[35.2.1001] not assigned.unknown
AT5G11810	[35.2.1001] not assigned.unknown
AT2G20240	[35.2.1001] not assigned.unknown	TRM17__Protein of unknown function (DUF3741)
AT5G35604	[35.2.1001] not assigned.unknown
AT5G27990	[35.2.1001] not assigned.unknown	Pre-rRNA-processing protein TSR2, conserved region
AT4G13220	[35.2.1001] not assigned.unknown
AT3G30370	[35.2.1001] not assigned.unknown
AT1G03710	[35.2.1001] not assigned.unknown	Cystatin/monellin superfamily protein
AT1G21323	[35.2.1001] not assigned.unknown
AT1G71240	[35.2.1001] not assigned.unknown	Plant protein of unknown function (DUF639)
AT1G49800	[35.2.1001] not assigned.unknown	prePIPL1
AT2G07672	[35.2.1001] not assigned.unknown
AT5G13260	[35.2.1001] not assigned.unknown
AT2G22140	[35.2.1001] not assigned.unknown	ATEME1B_EME1B_EME1B__essential meiotic endonuclease 1B
AT1G10660	[35.2.1001] not assigned.unknown
AT4G21105	[35.2.1001] not assigned.unknown	cytochrome-c oxidases;electron carriers
AT5G22090	[35.2.1001] not assigned.unknown	EAR1__Protein of unknown function (DUF3049)
AT5G60880	[35.2.1001] not assigned.unknown	BASL__breaking of asymmetry in the stomatal lineage
AT1G13310	[35.2.1001] not assigned.unknown	Endosomal targeting BRO1-like domain-containing protein
AT4G01883	[35.2.1001] not assigned.unknown	MLBP1__Polyketide cyclase / dehydrase and lipid transport protein
AT5G48420	[35.2.1001] not assigned.unknown
AT5G51850	[35.2.1001] not assigned.unknown	TRM24
AT5G28810	[35.2.1001] not assigned.unknown	Domain of unknown function (DUF1985)
AT2G45403	[35.2.1001] not assigned.unknown
AT3G11800	[35.2.1001] not assigned.unknown
AT4G09580	[35.2.1001] not assigned.unknown	SNARE associated Golgi protein family
AT1G26330	[35.2.1001] not assigned.unknown	DNA binding
AT3G57420	[35.2.1001] not assigned.unknown	STL2__Protein of unknown function (DUF288)
AT1G24267	[35.2.1001] not assigned.unknown	Protein of unknown function (DUF1664)
AT5G07330	[35.2.1001] not assigned.unknown
AT3G09730	[35.2.1001] not assigned.unknown
AT3G60750	[7.2.1] OPP.non-reductive PP.transketolase	AtTKL1_TKL1__Transketolase
AT4G26965	[9.1.2] mitochondrial electron transport / ATP synthesis.NADH-DH.localisation not clear	NADH:ubiquinone oxidoreductase, 17.2kDa subunit
AT5G08530	[9.1.2] mitochondrial electron transport / ATP synthesis.NADH-DH.localisation not clear	CI51_NDUFV1__51 kDa subunit of complex I
AT5G11770	[9.1.2] mitochondrial electron transport / ATP synthesis.NADH-DH.localisation not clear	NADH-ubiquinone oxidoreductase 20 kDa subunit, mitochondrial
AT3G29800	[9.9] mitochondrial electron transport / ATP synthesis.F1-ATPase	P-loop containing nucleoside triphosphate hydrolases superfamily protein
AT2G41220	[12.2.1.1] N-metabolism.ammonia metabolism.glutamate synthase.ferredoxin dependent	GLU2__glutamate synthase 2
AT3G53180	[12.2.2] N-metabolism.ammonia metabolism.glutamine synthetase	NodGS__glutamate-ammonia ligases;catalytics;glutamate-ammonia ligases
AT3G04120	[4.1.8] glycolysis.cytosolic branch.glyceraldehyde 3-phosphate dehydrogenase (GAP-DH)	GAPC_GAPC-1_GAPC1__glyceraldehyde-3-phosphate dehydrogenase C subunit 1
AT1G70730	[4.1.2] glycolysis.cytosolic branch.phosphoglucomutase (PGM)	PGM2__Phosphoglucomutase/phosphomannomutase family protein
AT2G28420	[24.2] Biodegradation of Xenobiotics.lactoylglutathione lyase	GLYI8__Lactoylglutathione lyase / glyoxalase I family protein
AT3G12110	[31.1] cell.organisation	ACT11__actin-11
AT1G77550	[31.1] cell.organisation	tubulin-tyrosine ligases;tubulin-tyrosine ligases
AT1G18410	[31.1] cell.organisation	P-loop containing nucleoside triphosphate hydrolases superfamily protein
AT1G80350	[31.1] cell.organisation	AAA1_ATKTN1_BOT1_ERH3_FRA2_FRC2_FRC4_FRC4_FTR_KATANIN_KTN1_LUE1__P-loop containing nucleoside triphosphate hydrolases superfamily protein
AT3G60740	[31.1] cell.organisation	CHO_EMB133_TFC D_TTN1__ARM repeat superfamily protein
AT1G08730	[31.1] cell.organisation	ATXIC_XIC__Myosin family protein with Dil domain
AT5G57320	[31.1] cell.organisation	VLN5__villin, putative
AT4G26700	[31.1] cell.organisation	ATFIM1_FIM1__fimbrin 1
AT1G14690	[31.1] cell.organisation	MAP65-7__microtubule-associated protein 65-7
AT2G21380	[31.1] cell.organisation	Kin7.2__Kinesin motor family protein
AT2G16700	[31.1] cell.organisation	ADF5_ATADF5__actin depolymerizing factor 5
AT4G08580	[31.1] cell.organisation	microfibrillar-associated protein-related
AT5G38190	[31.1] cell.organisation
AT4G03450	[31.1] cell.organisation	Ankyrin repeat family protein
AT3G25100	[31.2] cell.division	CDC45__cell division cycle 45
AT3G16320	[31.2] cell.division	CDC27a__Tetratricopeptide repeat (TPR)-like superfamily protein
AT5G06110	[31.2] cell.division	AtGlsA1_AtGlsA2_ZRF1b__DnaJ domain ;Myb-like DNA-binding domain
AT3G19650	[31.3] cell.cycle	cyclin-related
AT3G19150	[31.3] cell.cycle	ACK1_AtKRP6_ICK4_KRP6__KIP-related protein 6
AT3G50070	[31.3] cell.cycle	CYCD3;3__CYCLIN D3;3
AT1G77320	[31.3] cell.cycle	MEI1__transcription coactivators
AT2G38730	[31.3.1] cell.cycle.peptidylprolyl isomerase	Cyclophilin-like peptidyl-prolyl cis-trans isomerase family protein
AT5G52340	[31.4] cell.vesicle transport	ATEXO70A2_EXO70A2__exocyst subunit exo70 family protein A2
AT3G05000	[31.4] cell.vesicle transport	TRAPPC6_TRS33__Transport protein particle (TRAPP) component
AT3G09520	[31.4] cell.vesicle transport	ATEXO70H4_EXO70H4__exocyst subunit exo70 family protein H4
AT1G79590	[31.4] cell.vesicle transport	ATSYP52_SYP52__syntaxin of plants 52
AT5G13990	[31.4] cell.vesicle transport	ATEXO70C2_EXO70C2__exocyst subunit exo70 family protein C2
AT2G28630	[11.1.10] lipid metabolism.FA synthesis and FA elongation.beta ketoacyl CoA synthase	KCS12__3-ketoacyl-CoA synthase 12
AT2G26640	[11.1.10] lipid metabolism.FA synthesis and FA elongation.beta ketoacyl CoA synthase	KCS11__3-ketoacyl-CoA synthase 11
AT1G65890	[11.1.8] lipid metabolism.FA synthesis and FA elongation.acyl coa ligase	AAE12__acyl activating enzyme 12
AT3G48990	[11.1.8] lipid metabolism.FA synthesis and FA elongation.acyl coa ligase	AAE3__AMP-dependent synthetase and ligase family protein
AT1G02390	[11.3] lipid metabolism.Phospholipid synthesis	ATGPAT2_GPAT2__glycerol-3-phosphate acyltransferase 2
AT5G40610	[11.5.2] lipid metabolism.glyceral metabolism.Glycerol-3-phosphate dehydrogenase (NAD+)	GPDHp__NAD-dependent glycerol-3-phosphate dehydrogenase family protein
AT1G76150	[11.8] lipid metabolism.'exotics'(steroids, squalene etc)	ATECH2_ECH2__enoyl-CoA hydratase 2
AT4G16210	[11.9.4.4] lipid metabolism.lipid degradation.beta-oxidation.hydroxybutyryl CoA DH	E-COAH-2_ECHIA__enoyl-CoA hydratase/isomerase A
AT5G58050	[11.9.3.3] lipid metabolism.lipid degradation.lysophospholipases.glycerophosphodiester phosphodiesterase	GDPDL6_SVL4__SHV3-like 4
AT4G33790	[11.9.4.13] lipid metabolism.lipid degradation.beta-oxidation.acyl CoA reductase	CER4_FAR3_G7__Jojoba acyl CoA reductase-related male sterility protein
AT5G49970	[18.1008] Co-factor and vitamine metabolism	ATPPOX_PDX3_PPOX__pyridoxin (pyrodoxamine) 5'-phosphate oxidase
AT3G14990	[18.2] Co-factor and vitamine metabolism.thiamine	AtDJ1A_DJ-1a_DJ1A__Class I glutamine amidotransferase-like superfamily protein
AT5G42980	[21.1] redox.thioredoxin	ATH3_ATTRX3_ATTRXH3_TRX3_TRXH3__thioredoxin 3
AT4G08930	[21.1] redox.thioredoxin	APRL6_ATAPRL6__APR-like 6
AT3G24170	[21.2.2] redox.ascorbate and glutathione.glutathione	ATGR1_GR1__glutathione-disulfide reductase
AT4G10630	[21.4] redox.glutaredoxins	Glutaredoxin family protein
AT4G35090	[21.6] redox.dismutases and catalases	CAT2__catalase 2
AT5G51880	[21.99] redox.misc	2-oxoglutarate (2OG) and Fe(II)-dependent oxygenase superfamily protein
AT2G05100	[1.1.1.1] PS.lightreaction.photosystem II.LHC-II	LHCB2_LHCB2.1__photosystem II light harvesting complex gene 2.1
AT1G68010	[1.2.6] PS.photorespiration.hydroxypyruvate reductase	ATHPR1_HPR__hydroxypyruvate reductase
AT1G79870	[1.2.6] PS.photorespiration.hydroxypyruvate reductase	HPPR2__D-isomer specific 2-hydroxyacid dehydrogenase family protein
AT1G70580	[1.2.3] PS.photorespiration.aminotransferases peroxisomal	AOAT2_GGT2__alanine-2-oxoglutarate aminotransferase 2
AT3G60750	[1.3.8] PS.calvin cycle.transketolase	AtTKL1_TKL1__Transketolase
AT5G38420	[1.3.2] PS.calvin cycle.rubisco small subunit	DEG24_RBCS2B__Ribulose bisphosphate carboxylase (small chain) family protein
AT1G67090	[1.3.2] PS.calvin cycle.rubisco small subunit	RBCS1A__ribulose bisphosphate carboxylase small chain 1A
AT1G73110	[1.3.13] PS.calvin cycle.rubisco interacting	P-loop containing nucleoside triphosphate hydrolases superfamily protein
AT3G02875	[17.2.1.1001] hormone metabolism.auxin.synthesis-degradation	ILR1__Peptidase M20/M25/M40 family protein
AT5G07120	[17.2.2] hormone metabolism.auxin.signal transduction	SNX2b__sorting nexin 2B
AT5G13380	[17.2.3] hormone metabolism.auxin.induced-regulated-responsive-activated	Auxin-responsive GH3 family protein
AT5G05690	[17.3.1.1.3] hormone metabolism.brassinosteroid.synthesis-degradation.BRs.CPD	CBB3_CPD_CYP90_CYP90A_CYP90A1_DWF3__Cytochrome P450 superfamily protein
AT1G58440	[17.3.1.2.99] hormone metabolism.brassinosteroid.synthesis-degradation.sterols.other	DRY2_SQE1_XF1__FAD/NAD(P)-binding oxidoreductase family protein
AT1G11680	[17.3.1.2.3] hormone metabolism.brassinosteroid.synthesis-degradation.sterols.CYP51	atCYP51_CYP51_CYP51A2_CYP51G1_EMB1738__CYTOCHROME P450 51G1
AT1G28370	[17.5.2] hormone metabolism.ethylene.signal transduction	ATERF11_ERF11__ERF domain protein 11
AT1G12010	[17.5.1.2] hormone metabolism.ethylene.synthesis-degradation.1-aminocyclopropane-1-carboxylate oxidase	ACO3__2-oxoglutarate (2OG) and Fe(II)-dependent oxygenase superfamily protein
AT2G01570	[17.6.2] hormone metabolism.gibberelin.signal transduction	RGA_RGA1_RGA24__GRAS family transcription factor family protein
AT1G19180	[17.7.2] hormone metabolism.jasmonate.signal transduction	AtJAZ1_JAZ1_TIFY10A__jasmonate-zim-domain protein 1
AT1G05670	[17.8.1001] hormone metabolism.salicylic acid.synthesis-degradation	Pentatricopeptide repeat (PPR-like) superfamily protein
AT5G20250	[3.1.2.2] minor CHO metabolism.raffinose family.raffinose synthases.putative	DIN10_RS6__Raffinose synthase family protein
AT2G22240	[3.4.3] minor CHO metabolism.myo-inositol.InsP Synthases	ATIPS2_ATMIPS2_MIPS2__myo-inositol-1-phosphate synthase 2
AT4G28706	[3.5] minor CHO metabolism.others	pfkB-like carbohydrate kinase family protein
AT3G12670	[23.1.1.10] nucleotide metabolism.synthesis.pyrimidine.CTP synthetase	CTPS2_emb2742__CTP synthase family protein
AT5G23300	[23.1.1.4] nucleotide metabolism.synthesis.pyrimidine.dihydroorotate dehydrogenase	PYRD__pyrimidine d
AT2G35040	[23.1.2.9] nucleotide metabolism.synthesis.purine.AICAR transformylase	AICARFT/IMPCHase bienzyme family protein
AT3G54470	[23.1.1.5] nucleotide metabolism.synthesis.pyrimidine.orotate phosphoribosyltransferase	uridine 5'-monophosphate synthase / UMP synthase (PYRE-F) (UMPS)
AT1G29900	[23.1.1.1] nucleotide metabolism.synthesis.pyrimidine.carbamoyl phosphate synthetase	CARB_VEN3__carbamoyl phosphate synthetase B
AT4G04880	[23.2] nucleotide metabolism.degradation	ADAL_MAPDA__adenosine/AMP deaminase family protein
AT2G04430	[23.3.3] nucleotide metabolism.salvage.NUDIX hydrolases	atnudt5_NUDT5__nudix hydrolase homolog 5
AT1G14860	[23.3.3] nucleotide metabolism.salvage.NUDIX hydrolases	atnudt18_NUDT18__nudix hydrolase homolog 18
AT4G40030	[28.1.3.2.3] DNA.synthesis/chromatin structure.histone.core.H3	H3.3_HTR4__Histone superfamily protein
AT5G27670	[28.1.3.2.1] DNA.synthesis/chromatin structure.histone.core.H2A	h2a.w.7_HTA7__histone H2A 7
AT5G08780	[28.1.3.1] DNA.synthesis/chromatin structure.histone.H1	winged-helix DNA-binding transcription factor family protein
AT3G13020	[28.1.1.4] DNA.synthesis/chromatin structure.retrotransposon/transposase.hat-like transposase	hAT transposon superfamily protein
AT5G59690	[28.1.3.2.4] DNA.synthesis/chromatin structure.histone.core.H4	Histone superfamily protein
AT3G30200	[28.1.1] DNA.synthesis/chromatin structure.retrotransposon/transposase	Plant transposase (Ptta/En/Spm family)
AT5G04110	[28.1] DNA.synthesis/chromatin structure	GYRB3__DNA GYRASE B3
AT2G31450	[28.1] DNA.synthesis/chromatin structure	ATNTH1__DNA glycosylase superfamily protein
AT1G70070	[28.1] DNA.synthesis/chromatin structure	115J-4A_EMB25_ISE2_PDE317__DEAD/DEAH box helicase, putative
AT5G67100	[28.1] DNA.synthesis/chromatin structure	ICU2__DNA-directed DNA polymerases
AT5G66130	[28.1] DNA.synthesis/chromatin structure	ATRAD17_RAD17__RADIATION SENSITIVE 17
AT2G31270	[28.1] DNA.synthesis/chromatin structure	ATCDT1A_CDT1_CDT1A__homolog of yeast CDT1 A
AT4G29910	[28.1] DNA.synthesis/chromatin structure	ATORC5_EMB2798_ORC5__origin recognition complex protein 5
AT1G08130	[28.1] DNA.synthesis/chromatin structure	ATLIG1_LIG1__DNA ligase 1
AT5G49010	[28.1] DNA.synthesis/chromatin structure	EMB2812_SLD5__DNA replication protein-related
AT4G31210	[28.1] DNA.synthesis/chromatin structure	DNA topoisomerase, type IA, core
AT2G01130	[28.1] DNA.synthesis/chromatin structure	DEA(D/H)-box RNA helicase family protein
AT5G22010	[28.1] DNA.synthesis/chromatin structure	AtRFC1_RFC1_RFC1__replication factor C1
AT2G35920	[28.1] DNA.synthesis/chromatin structure	RNA helicase family protein
AT1G16970	[28.2] DNA.repair	ATKU70_KU70__KU70 homolog
AT1G52500	[28.2] DNA.repair	ATFPG-1_ATFPG-2_ATMMH-1_ATMMH-2_FPG-1_FPG-2_MMH_MMH-1_MMH-2__MUTM homolog-1
AT5G64420	[28.2] DNA.repair	DNA polymerase V family
AT1G77320	[28.2] DNA.repair	MEI1__transcription coactivators
AT5G13820	[28.99] DNA.unspecified	ATBP-1_ATBP1_ATTBP1_HPPBF-1_TBP1__telomeric DNA binding protein 1
AT5G63190	[28.99] DNA.unspecified	MRF1__MA3 domain-containing protein
AT2G27110	[28.99] DNA.unspecified	FRS3__FAR1-related sequence 3
AT3G15140	[28.99] DNA.unspecified	ERI-1__Polynucleotidyl transferase, ribonuclease H-like superfamily protein
AT3G44720	[13.1.6.3.1] amino acid metabolism.synthesis.aromatic aa.phenylalanine.arogenate dehydratase / prephenate dehydratase	ADT4__arogenate dehydratase 4
AT1G70580	[13.1.5.2.2] amino acid metabolism.synthesis.serine-glycine-cysteine group.glycine.glycine transaminase	AOAT2_GGT2__alanine-2-oxoglutarate aminotransferase 2
AT1G23310	[13.1.1.3.1] amino acid metabolism.synthesis.central amino acid metabolism.alanine.alanine aminotransferase	AOAT1_GGAT1_GGT1__glutamate:glyoxylate aminotransferase
AT3G59760	[13.1.5.3.1] amino acid metabolism.synthesis.serine-glycine-cysteine group.cysteine.OASTL	ATCS-C_OASC__O-acetylserine (thiol) lyase isoform C
AT4G26900	[13.1.7.4] amino acid metabolism.synthesis.histidine.N'-5'-phosphoribosyl-formimino-5-aminoimidazole-4-carboxamide ribonucleotide isomerase	AT-HF_HISN4__HIS HF
AT2G29690	[13.1.6.5.1] amino acid metabolism.synthesis.aromatic aa.tryptophan.anthranilate synthase	ASA2_ATHANSYNAB__anthranilate synthase 2
AT2G39800	[13.1.2.2.1] amino acid metabolism.synthesis.glutamate family.proline.delta 1-pyrroline-5-carboxylate synthetase	ATP5CS_P5CS1__delta1-pyrroline-5-carboxylate synthase 1
AT4G16210	[13.2.6.3] amino acid metabolism.degradation.aromatic aa.tryptophan	E-COAH-2_ECHIA__enoyl-CoA hydratase/isomerase A
AT1G68010	[13.2.5.2] amino acid metabolism.degradation.serine-glycine-cysteine group.glycine	ATHPR1_HPR__hydroxypyruvate reductase
AT5G62530	[13.2.2.2] amino acid metabolism.degradation.glutamate family.proline	ALDH12A1_ATP5CDH_P5CDH__aldehyde dehydrogenase 12A1
AT3G55513	[]
AT3G48475	[]
AT2G13105	[]
AT3G04443	[]
AT2G07565	[]
AT4G03645	[]
AT1G58215	[]
AT3G48187	[]
AT5G52155	[]
AT5G20980	[13.1.3.4.3] amino acid metabolism.synthesis.aspartate family.methionine.methionine synthase	ATMS3_MS3__methionine synthase 3
AT3G13110	[13.1.5.3.2] amino acid metabolism.synthesis.serine-glycine-cysteine group.cysteine.SAT	ATSERAT2;2_SAT-1_SAT-A_SAT-M_SAT3_SERAT2;2__serine acetyltransferase 2;2
AT3G55870	[13.1.6.5.1] amino acid metabolism.synthesis.aromatic aa.tryptophan.anthranilate synthase	ADC synthase superfamily protein
AT2G28880	[13.1.6.5.1] amino acid metabolism.synthesis.aromatic aa.tryptophan.anthranilate synthase	ADCS_emb1997__para-aminobenzoate (PABA) synthase family protein
AT5G14800	[13.2.2.3.1001] amino acid metabolism.degradation.glutamate family.arginine	AT-P5C1_AT-P5R_EMB2772_P5CR__pyrroline-5- carboxylate (P5C) reductase
AT1G08630	[13.2.5.2] amino acid metabolism.degradation.serine-glycine-cysteine group.glycine	THA1__threonine aldolase 1
AT4G10760	[25] C1-metabolism	EMB1706_MTA__mRNAadenosine methylase
AT1G69190	[25.3] C1-metabolism.dihydropteridine diphosphokinase	DHPS_HPPK__Dihydropterin pyrophosphokinase / Dihydropteroate synthase
AT3G09010	[30.2.8.2] signalling.receptor kinases.leucine rich repeat VIII.VIII-2	Protein kinase superfamily protein
AT3G21630	[30.2.21] signalling.receptor kinases.lysine motif	AtCERK1_AtLYK1_CERK1_LYK1_LYSM RLK1__chitin elicitor receptor kinase 1
AT1G61490	[30.2.24] signalling.receptor kinases.S-locus glycoprotein like	S-locus lectin protein kinase family protein
AT2G13800	[30.2.2] signalling.receptor kinases.leucine rich repeat II	ATSERK5_BAK8_SERK5__somatic embryogenesis receptor-like kinase 5
AT2G20850	[30.2.5] signalling.receptor kinases.leucine rich repeat V	SRF1__STRUBBELIG-receptor family 1
AT5G23170	[30.2.26] signalling.receptor kinases.crinkly like	Protein kinase superfamily protein
AT2G46700	[30.3] signalling.calcium	ATCRK3_CRK3__CDPK-related kinase 3
AT1G02270	[30.3] signalling.calcium	Calcium-binding endonuclease/exonuclease/phosphatase family
AT1G72670	[30.3] signalling.calcium	iqd8__IQ-domain 8
AT5G37780	[30.3] signalling.calcium	ACAM-1_CAM1_TCH1__calmodulin 1
AT3G14270	[30.4.1] signalling.phosphinositides.phosphatidylinositol-4-phosphate 5-kinase	FAB1B__phosphatidylinositol-4-phosphate 5-kinase family protein
AT2G41210	[30.4.1] signalling.phosphinositides.phosphatidylinositol-4-phosphate 5-kinase	PIP5K5__phosphatidylinositol- 4-phosphate 5-kinase 5
AT1G04830	[30.5] signalling.G-proteins	Ypt/Rab-GAP domain of gyp1p superfamily protein
AT2G44690	[30.5] signalling.G-proteins	ARAC9_ATROP8_ROP8__Arabidopsis RAC-like 9
AT5G41940	[30.5] signalling.G-proteins	Ypt/Rab-GAP domain of gyp1p superfamily protein
AT3G43300	[30.5] signalling.G-proteins	ATMIN7_BEN1_BIG5_MIN7__HOPM interactor 7
AT5G60860	[30.5] signalling.G-proteins	AtRABA1f_RABA1f__RAB GTPase homolog A1F
AT4G15955	[26.1] misc.misc2	alpha/beta-Hydrolases superfamily protein
AT3G61880	[26.10] misc.cytochrome P450	CYP78A9__cytochrome p450 78a9
AT3G48320	[26.10] misc.cytochrome P450	CYP71A21__cytochrome P450, family 71, subfamily A, polypeptide 21
AT4G39490	[26.10] misc.cytochrome P450	CYP96A10__cytochrome P450, family 96, subfamily A, polypeptide 10
AT5G52320	[26.10] misc.cytochrome P450	CYP96A4__cytochrome P450, family 96, subfamily A, polypeptide 4
AT3G26330	[26.10] misc.cytochrome P450	CYP71B37__cytochrome P450, family 71, subfamily B, polypeptide 37
AT3G25180	[26.10] misc.cytochrome P450	CYP82G1__cytochrome P450, family 82, subfamily G, polypeptide 1
AT5G24900	[26.10] misc.cytochrome P450	CYP714A2_ELA2__cytochrome P450, family 714, subfamily A, polypeptide 2
AT1G75130	[26.10] misc.cytochrome P450	CYP721A1__cytochrome P450, family 721, subfamily A, polypeptide 1
AT5G48000	[26.10] misc.cytochrome P450	CYP708 A2_CYP708A2_THAH_THAH1__cytochrome P450, family 708, subfamily A, polypeptide 2
AT5G51260	[26.13] misc.acid and other phosphatases	HAD superfamily, subfamily IIIB acid phosphatase
AT2G03450	[26.13] misc.acid and other phosphatases	ATPAP9_PAP9__purple acid phosphatase 9
AT2G47050	[26.18] misc.invertase/pectin methylesterase inhibitor family protein	PMEIL__Plant invertase/pectin methylesterase inhibitor superfamily protein
AT5G44930	[26.2] misc.UDP glucosyl and glucoronyl transferases	ARAD2__Exostosin family protein
AT1G05530	[26.2] misc.UDP glucosyl and glucoronyl transferases	UGT2_UGT75B2__UDP-glucosyl transferase 75B2
AT1G67410	[26.2] misc.UDP glucosyl and glucoronyl transferases	Exostosin family protein
AT1G73160	[26.2] misc.UDP glucosyl and glucoronyl transferases	UDP-Glycosyltransferase superfamily protein
AT1G11730	[26.2] misc.UDP glucosyl and glucoronyl transferases	Galactosyltransferase family protein
AT4G38270	[26.2] misc.UDP glucosyl and glucoronyl transferases	GAUT3__galacturonosyltransferase 3
AT5G46900	[26.21] misc.protease inhibitor/seed storage/lipid transfer protein (LTP) family protein	Bifunctional inhibitor/lipid-transfer protein/seed storage 2S albumin superfamily protein
AT3G22142	[26.21] misc.protease inhibitor/seed storage/lipid transfer protein (LTP) family protein	Bifunctional inhibitor/lipid-transfer protein/seed storage 2S albumin superfamily protein
AT3G51210	[26.25] misc.sulfotransferase	P-loop containing nucleoside triphosphate hydrolases superfamily protein
AT1G13130	[26.3.5] misc.gluco-, galacto- and mannosidases.glycosyl hydrolase family 5	Cellulase (glycosyl hydrolase family 5) protein
AT5G24550	[26.3] misc.gluco-, galacto- and mannosidases	BGLU32__beta glucosidase 32
AT1G61810	[26.3] misc.gluco-, galacto- and mannosidases	BGLU45__beta-glucosidase 45
AT4G14940	[26.7] misc.oxidases - copper, flavone etc	AO1_ATAO1_CuAObeta__amine oxidase 1
AT1G14120	[26.7] misc.oxidases - copper, flavone etc	AtDAO2__2-oxoglutarate (2OG) and Fe(II)-dependent oxygenase superfamily protein
AT2G40170	[17.1.3] hormone metabolism.abscisic acid.induced-regulated-responsive-activated	ATEM6_EM6_GEA6__Stress induced protein
AT1G28130	[17.2.3] hormone metabolism.auxin.induced-regulated-responsive-activated	GH3.17_VAS2__Auxin-responsive GH3 family protein
AT3G07900	[17.2.3] hormone metabolism.auxin.induced-regulated-responsive-activated	O-fucosyltransferase family protein
AT3G12900	[17.5.1.1002] hormone metabolism.ethylene.synthesis-degradation	S8H__2-oxoglutarate (2OG) and Fe(II)-dependent oxygenase superfamily protein
AT5G25190	[17.5.2] hormone metabolism.ethylene.signal transduction	ESE3__Integrase-type DNA-binding superfamily protein
AT1G79460	[17.6.1.2] hormone metabolism.gibberelin.synthesis-degradation.ent-kaurene synthase	ATKS_ATKS1_GA2_KS_KS1__Terpenoid cyclases/Protein prenyltransferases superfamily protein
AT2G43840	[17.8.1.1.4] hormone metabolism.salicylic acid.synthesis-degradation.synthesis.SA glucosyltransferase ether bond making SAG	UGT74F1__UDP-glycosyltransferase 74 F1
AT2G28660	[15.2] metal handling.binding, chelation and storage	AtHMP18__Chloroplast-targeted copper chaperone protein
AT5G57300	[18.1008] Co-factor and vitamine metabolism	COQ5__S-adenosyl-L-methionine-dependent methyltransferases superfamily protein
AT2G29630	[18.2] Co-factor and vitamine metabolism.thiamine	PY_THIC__thiaminC
AT1G68890	[18.5.2.8.1] Co-factor and vitamine metabolism.folate & vitamine K.vitamine K.2-phytyl-1,4-naphthoquinone methyltransferase.PHYLLO	PHYLLO__magnesium ion binding;thiamin pyrophosphate binding;hydro-lyases;catalytics;2-succinyl-5-enolpyruvyl-6-hydroxy-3-cyclohexene-1-carboxylic-acid synthases
AT1G72090	[18.7] Co-factor and vitamine metabolism.iron-sulphur clusters	Methylthiotransferase
AT5G03905	[18.7] Co-factor and vitamine metabolism.iron-sulphur clusters	Iron-sulphur cluster biosynthesis family protein
AT4G34730	[27.1] RNA.processing	RBF1__ribosome-binding factor A family protein
AT3G09650	[27.1] RNA.processing	CRM3_HCF152__Tetratricopeptide repeat (TPR)-like superfamily protein
AT5G28210	[27.1] RNA.processing	mRNA capping enzyme family protein
AT2G17580	[27.1] RNA.processing	AGS1__Polynucleotide adenylyltransferase family protein
AT1G34140	[27.1] RNA.processing	PAB1__poly(A) binding protein 1
AT1G23860	[27.1.1] RNA.processing.splicing	At-RSZ21_RSZ21_RSZP21_SRZ-21_SRZ21__RS-containing zinc finger protein 21
AT1G02680	[27.2] RNA.transcription	TAF13__TBP-associated factor 13
AT1G63020	[27.2] RNA.transcription	NRPD1_NRPD1A_POL IVA_SDE4_SMD2__nuclear RNA polymerase D1A
AT3G22320	[27.2] RNA.transcription	ATRPABC24.3_NRPB5_NRPD5_RPB5A__Eukaryotic rpb5 RNA polymerase subunit family protein
AT3G18380	[27.3.22] RNA.regulation of transcription.HB,Homeobox transcription factor family	DTF2_SHH2__sequence-specific DNA binding transcription factors;sequence-specific DNA binding
AT5G46880	[27.3.22] RNA.regulation of transcription.HB,Homeobox transcription factor family	HB-7_HDG5__homeobox-7
AT2G01500	[27.3.22] RNA.regulation of transcription.HB,Homeobox transcription factor family	HOS9_PFS2_WOX6__Homeodomain-like superfamily protein
AT3G01970	[27.3.32] RNA.regulation of transcription.WRKY domain transcription factor family	ATWRKY45_WRKY45__WRKY DNA-binding protein 45
AT1G49520	[27.3.44] RNA.regulation of transcription.Chromatin Remodeling Factors	SWIB complex BAF60b domain-containing protein
AT4G14140	[27.3.46] RNA.regulation of transcription.DNA methyltransferases	DMT02_DMT2_MET02_MET2__DNA methyltransferase 2
AT5G50490	[27.3.16] RNA.regulation of transcription.CCAAT box binding factor family, HAP5	NF-YC5__nuclear factor Y, subunit C5
AT4G24020	[27.3.60] RNA.regulation of transcription.NIN-like bZIP-related family	NLP7__NIN like protein 7
AT1G72360	[27.3.3] RNA.regulation of transcription.AP2/EREBP, APETALA2/Ethylene-responsive element binding protein family	AtERF73_ERF73_HRE1__Integrase-type DNA-binding superfamily protein
AT1G78080	[27.3.3] RNA.regulation of transcription.AP2/EREBP, APETALA2/Ethylene-responsive element binding protein family	AtWIND1_ERF59_RAP2.4_WIND1__related to AP2 4
AT5G61060	[27.3.55] RNA.regulation of transcription.HDA	ATHDA5_HDA05_HDA5__histone deacetylase 5
AT1G59940	[27.3.5] RNA.regulation of transcription.ARR	ARR3__response regulator 3
AT3G04280	[27.3.5] RNA.regulation of transcription.ARR	ARR22_RR22__response regulator 22
AT1G04240	[27.3.40] RNA.regulation of transcription.Aux/IAA family	IAA3_SHY2__AUX/IAA transcriptional regulator family protein
AT3G27860	[27.3.68] RNA.regulation of transcription.PWWP domain protein	PDP6__Tudor/PWWP/MBT superfamily protein
AT4G31615	[27.3.41] RNA.regulation of transcription.B3 transcription factor family	REM35__Transcriptional factor B3 family protein
AT3G17010	[27.3.41] RNA.regulation of transcription.B3 transcription factor family	REM22__AP2/B3-like transcriptional factor family protein
AT2G35310	[27.3.41] RNA.regulation of transcription.B3 transcription factor family	REM23__Transcriptional factor B3 family protein
AT3G51120	[27.3.63] RNA.regulation of transcription.PHD finger transcription factor	DNA binding;zinc ion binding;nucleic acid binding;nucleic acid binding
AT1G49900	[27.3.11] RNA.regulation of transcription.C2H2 zinc finger family	C2H2 type zinc finger transcription factor family
AT1G75520	[27.3.11] RNA.regulation of transcription.C2H2 zinc finger family	SRS5__SHI-related sequence 5
AT1G25550	[27.3.20] RNA.regulation of transcription.G2-like transcription factor family, GARP	HHO3_NIGT1.1__myb-like transcription factor family protein
AT3G49690	[27.3.25] RNA.regulation of transcription.MYB domain transcription factor family	ATMYB84_MYB84_RAX3_SKI2__myb domain protein 84
AT1G20900	[27.3.67] RNA.regulation of transcription.putative transcription regulator	AHL27_ESC_ORE7__Predicted AT-hook DNA-binding family protein
AT3G05800	[27.3.6] RNA.regulation of transcription.bHLH,Basic Helix-Loop-Helix family	AIF1__AtBS1(activation-tagged BRI1 suppressor 1)-interacting factor 1
AT1G67100	[27.3.37] RNA.regulation of transcription.AS2,Lateral Organ Boundaries Gene Family	LBD40__LOB domain-containing protein 40
AT1G22310	[27.3.59] RNA.regulation of transcription.Methyl binding domain proteins	ATMBD8_MBD8__methyl-CPG-binding domain 8
AT1G46408	[27.3.24] RNA.regulation of transcription.MADS box transcription factor family	AGL97__AGAMOUS-like 97
AT2G02080	[27.3.99] RNA.regulation of transcription.unclassified	AtIDD4_IDD4_IME__indeterminate(ID)-domain 4
AT3G10585	[27.3.99] RNA.regulation of transcription.unclassified	Homeodomain-like superfamily protein
AT2G15180	[27.3.73] RNA.regulation of transcription.Zn-finger(CCHC)	Zinc knuckle (CCHC-type) family protein
AT2G12880	[27.3.73] RNA.regulation of transcription.Zn-finger(CCHC)	Zinc knuckle (CCHC-type) family protein
AT1G60700	[27.3.48] RNA.regulation of transcription.FHA transcription factor	SMAD/FHA domain-containing protein
AT2G45460	[27.3.48] RNA.regulation of transcription.FHA transcription factor	SMAD/FHA domain-containing protein
AT5G16840	[27.4] RNA.RNA binding	BPA1__binding partner of acd11 1
AT5G09880	[27.4] RNA.RNA binding	Splicing factor, CC1-like
AT2G19380	[27.4] RNA.RNA binding	RNA recognition motif (RRM)-containing protein
AT4G21670	[27.4] RNA.RNA binding	ATCPL1_CPL1_FRY2_RCF2_SHI4__C-terminal domain phosphatase-like 1
AT1G17640	[27.4] RNA.RNA binding	RBGD1__RNA-binding (RRM/RBD/RNP motifs) family protein
AT5G30500	[3.1.1.2] minor CHO metabolism.raffinose family.galactinol synthases.putative	GolS10__Nucleotide-diphospho-sugar transferases superfamily protein
AT3G61610	[3.5] minor CHO metabolism.others	Galactose mutarotase-like superfamily protein
AT3G07160	[3.6] minor CHO metabolism.callose	ATGSL10_CALS9_gsl10_GSL10__glucan synthase-like 10
AT5G13000	[3.6] minor CHO metabolism.callose	ATGSL12_CALS3_gsl12_GSL12__glucan synthase-like 12
AT1G69720	[19.21] tetrapyrrole synthesis.heme oxygenase	HO3__heme oxygenase 3
AT1G44318	[19.4] tetrapyrrole synthesis.ALA dehydratase	hemb2__Aldolase superfamily protein
AT3G13490	[29.1.6] protein.aa activation.lysine-tRNA ligase	ATKRS-2_OVA5__Lysyl-tRNA synthetase, class II
AT2G39140	[29.1.30] protein.aa activation.pseudouridylate synthase	PDE328_RSUA1_SVR1__pseudouridine synthase family protein
AT5G08180	[29.2.2.3.1] protein.synthesis.ribosome biogenesis.Pre-rRNA processing and modifications.snoRNPs	Ribosomal protein L7Ae/L30e/S12e/Gadd45 family protein
AT4G11120	[29.2.4] protein.synthesis.elongation	translation elongation factor Ts (EF-Ts), putative
AT1G06220	[29.2.4] protein.synthesis.elongation	CLO_GFA1_MEE5__Ribosomal protein S5/Elongation factor G/III/V family protein
AT1G80750	[29.2.1.2.2.7] protein.synthesis.ribosomal protein.eukaryotic.60S subunit.L7	RPL7A__Ribosomal protein L30/L7 family protein
AT3G06320	[29.2.1.1.3.2.33] protein.synthesis.ribosomal protein.prokaryotic.unknown organellar.50S subunit.L33	Ribosomal protein L33 family protein
AT1G17220	[29.2.3] protein.synthesis.initiation	FUG1__Translation initiation factor 2, small GTP-binding protein
AT5G54600	[29.2.1.1.1.2.24] protein.synthesis.ribosomal protein.prokaryotic.chloroplast.50S subunit.L24	RPL24_SVR8__Translation protein SH3-like family protein
AT3G04230	[29.2.1.2.1.16] protein.synthesis.ribosomal protein.eukaryotic.40S subunit.S16	Ribosomal protein S5 domain 2-like superfamily protein
AT5G06360	[29.2.1.2.1.8] protein.synthesis.ribosomal protein.eukaryotic.40S subunit.S8	Ribosomal protein S8e family protein
AT3G27070	[29.3.2] protein.targeting.mitochondria	TOM20-1__translocase outer membrane 20-1
AT1G75170	[29.3.4.99] protein.targeting.secretory pathway.unspecified	Sec14p-like phosphatidylinositol transfer family protein
AT1G56590	[29.3.4.99] protein.targeting.secretory pathway.unspecified	AP3M_ZIP4__Clathrin adaptor complexes medium subunit family protein
AT1G75370	[29.3.4.99] protein.targeting.secretory pathway.unspecified	Sec14p-like phosphatidylinositol transfer family protein
AT1G14820	[29.3.4.99] protein.targeting.secretory pathway.unspecified	Sec14p-like phosphatidylinositol transfer family protein
AT5G16620	[29.3.3] protein.targeting.chloroplast	ATTIC40_PDE120_TIC40__hydroxyproline-rich glycoprotein family protein
AT3G04460	[29.3.5] protein.targeting.peroxisomes	APM4_ATPEX12_PEX12__peroxin-12
AT3G25150	[29.3.1] protein.targeting.nucleus	AtG3BP-3_AtG3BP6__Nuclear transport factor 2 (NTF2) family protein with RNA binding (RRM-RBD-RNP motifs) domain
AT5G57670	[29.4.1.56] protein.postranslational modification.kinase.receptor like cytoplasmatic kinase VI	Protein kinase superfamily protein
AT5G28080	[29.4] protein.postranslational modification	AtWNK9_WNK9__Protein kinase superfamily protein
AT5G35980	[29.4] protein.postranslational modification	YAK1__yeast YAK1-related gene 1
AT2G33700	[29.4] protein.postranslational modification	PP2CG1__Protein phosphatase 2C family protein
AT1G09600	[29.4] protein.postranslational modification	Protein kinase superfamily protein
AT3G12690	[29.4] protein.postranslational modification	AGC1.5__AGC kinase 1.5
AT2G18390	[29.4] protein.postranslational modification	ARL2_ATARLC1_HAL_TTN5__ADP-ribosylation factor family protein
AT3G53570	[29.4] protein.postranslational modification	AFC1_AME2_FC1__FUS3-complementing gene 1
AT3G19980	[29.4] protein.postranslational modification	ATFYPP3_EMB2736_FYPP3_STPP__flower-specific, phytochrome-associated protein phosphatase 3
AT3G06640	[29.4] protein.postranslational modification	PAS domain-containing protein tyrosine kinase family protein
AT5G03140	[29.4] protein.postranslational modification	LecRK-VIII.2__Concanavalin A-like lectin protein kinase family protein
AT5G39420	[29.4] protein.postranslational modification	cdc2cAt__CDC2C
AT1G70110	[29.4] protein.postranslational modification	LecRK-V.1__Concanavalin A-like lectin protein kinase family protein
AT5G50240	[29.4] protein.postranslational modification	AtPIMT2_PIMT2__protein-l-isoaspartate methyltransferase 2
AT5G06750	[29.4] protein.postranslational modification	APD8__Protein phosphatase 2C family protein
AT1G48040	[29.4] protein.postranslational modification	Protein phosphatase 2C family protein
AT1G30270	[29.4] protein.postranslational modification	ATCIPK23_CIPK23_LKS1_PKS17_SnRK3.23__CBL-interacting protein kinase 23
AT3G59830	[29.4] protein.postranslational modification	Integrin-linked protein kinase family
AT3G48190	[29.4.1] protein.postranslational modification.kinase	ATATM_ATM_PIG1__ataxia-telangiectasia mutated
AT3G13550	[29.5.11.3] protein.degradation.ubiquitin.E2	CIN4_COP10_EMB144_FUS9__Ubiquitin-conjugating enzyme family protein
AT5G22030	[29.5.11.5] protein.degradation.ubiquitin.ubiquitin protease	UBP8__ubiquitin-specific protease 8
AT2G14835	[29.5.11.4.2] protein.degradation.ubiquitin.E3.RING	RING/U-box superfamily protein
AT1G62310	[29.5.11.4.2] protein.degradation.ubiquitin.E3.RING	JMJ29__transcription factor jumonji (jmjC) domain-containing protein
AT1G09060	[29.5.11.4.2] protein.degradation.ubiquitin.E3.RING	JMJ24__Zinc finger, RING-type;Transcription factor jumonji/aspartyl beta-hydroxylase
AT3G62240	[29.5.11.4.2] protein.degradation.ubiquitin.E3.RING	SRH1__RING/U-box superfamily protein
AT5G07640	[29.5.11.4.2] protein.degradation.ubiquitin.E3.RING	RING/U-box superfamily protein
AT5G63760	[29.5.11.4.2] protein.degradation.ubiquitin.E3.RING	ARI15_ATARI15__RING/U-box superfamily protein
AT4G08460	[29.5.11.4.2] protein.degradation.ubiquitin.E3.RING	Protein of unknown function (DUF1644)
AT2G22680	[29.5.11.4.2] protein.degradation.ubiquitin.E3.RING	WAVH1__Zinc finger (C3HC4-type RING finger) family protein
AT3G07370	[29.5.11.4.2] protein.degradation.ubiquitin.E3.RING	ATCHIP_CHIP__carboxyl terminus of HSC70-interacting protein
AT2G45950	[29.5.11.4.3.1] protein.degradation.ubiquitin.E3.SCF.SKP	ASK20_SK20__SKP1-like 20
AT3G60020	[29.5.11.4.3.1] protein.degradation.ubiquitin.E3.SCF.SKP	ASK5_SK5__SKP1-like 5
AT4G38600	[29.5.11.4.1] protein.degradation.ubiquitin.E3.HECT	KAK_UPL3__HEAT repeat ;HECT-domain (ubiquitin-transferase)
AT3G19390	[29.5.3] protein.degradation.cysteine protease	Granulin repeat cysteine protease family protein
AT1G70170	[29.5.7] protein.degradation.metalloprotease	At2-MMP_MMP__matrix metalloproteinase
AT5G50870	[29.5.11] protein.degradation.ubiquitin	UBC27__ubiquitin-conjugating enzyme 27
AT4G10570	[29.5.11] protein.degradation.ubiquitin	UBP9__ubiquitin-specific protease 9
AT2G29050	[29.5.5] protein.degradation.serine protease	ATRBL1_RBL1__RHOMBOID-like 1
AT1G65630	[29.5.5] protein.degradation.serine protease	DEG3_DegP3__DegP protease 3
AT1G11910	[29.5.4] protein.degradation.aspartate protease	APA1_ATAPA1_AtPaspA1_PaspA1__aspartic proteinase A1
AT3G27430	[29.5.11.20] protein.degradation.ubiquitin.proteasom	PBB1__N-terminal nucleophile aminohydrolases (Ntn hydrolases) superfamily protein
AT1G59790	[29.5.11.4.3.3] protein.degradation.ubiquitin.E3.SCF.cullin	Cullin family protein
AT5G42390	[29.5] protein.degradation	SPP__Insulinase (Peptidase family M16) family protein
AT5G35210	[29.5] protein.degradation	DDP1_PTM__metalloendopeptidases;zinc ion binding;DNA binding
AT5G42620	[29.5] protein.degradation	metalloendopeptidases;zinc ion binding
AT1G73170	[29.5] protein.degradation	P-loop containing nucleoside triphosphate hydrolases superfamily protein
AT5G59120	[29.5.1] protein.degradation.subtilases	ATSBT4.13_SBT4.13__subtilase 4.13
AT1G23780	[29.5.11.4.3.2] protein.degradation.ubiquitin.E3.SCF.FBOX	F-box family protein
AT5G22610	[29.5.11.4.3.2] protein.degradation.ubiquitin.E3.SCF.FBOX	F-box/RNI-like/FBD-like domains-containing protein
AT2G17830	[29.5.11.4.3.2] protein.degradation.ubiquitin.E3.SCF.FBOX	F-box and associated interaction domains-containing protein
AT4G35733	[29.5.11.4.3.2] protein.degradation.ubiquitin.E3.SCF.FBOX	AtFDA18__F-box family protein with a domain of unknown function (DUF295)
AT3G42770	[29.5.11.4.3.2] protein.degradation.ubiquitin.E3.SCF.FBOX	PRU1__F-box/RNI-like/FBD-like domains-containing protein
AT3G03730	[29.5.11.4.3.2] protein.degradation.ubiquitin.E3.SCF.FBOX	AtFDB19_KIB4__F-box family protein with a domain of unknown function (DUF295)
AT5G27920	[29.5.11.4.3.2] protein.degradation.ubiquitin.E3.SCF.FBOX	RAH1__F-box family protein
AT2G07120	[29.5.11.4.3.2] protein.degradation.ubiquitin.E3.SCF.FBOX	F-box associated ubiquitination effector family protein
AT3G07870	[29.5.11.4.3.2] protein.degradation.ubiquitin.E3.SCF.FBOX	FBX92__F-box and associated interaction domains-containing protein
AT1G20795	[29.5.11.4.3.2] protein.degradation.ubiquitin.E3.SCF.FBOX	F-box family protein
AT1G14330	[29.5.11.4.3.2] protein.degradation.ubiquitin.E3.SCF.FBOX	Galactose oxidase/kelch repeat superfamily protein
AT4G33210	[29.5.11.4.3.2] protein.degradation.ubiquitin.E3.SCF.FBOX	SLOMO__F-box family protein
AT2G40910	[29.5.11.4.3.2] protein.degradation.ubiquitin.E3.SCF.FBOX	F-box and associated interaction domains-containing protein
AT2G29930	[29.5.11.4.3.2] protein.degradation.ubiquitin.E3.SCF.FBOX	F-box/RNI-like superfamily protein
AT5G02910	[29.5.11.4.3.2] protein.degradation.ubiquitin.E3.SCF.FBOX	F-box/RNI-like superfamily protein
AT3G06570	[29.5.11.4.3.2] protein.degradation.ubiquitin.E3.SCF.FBOX	Galactose oxidase/kelch repeat superfamily protein
AT3G50080	[29.5.11.4.3.2] protein.degradation.ubiquitin.E3.SCF.FBOX	VFB2__VIER F-box proteine 2
AT1G60370	[29.5.11.4.3.2] protein.degradation.ubiquitin.E3.SCF.FBOX	KUK__F-box and associated interaction domains-containing protein
AT4G22180	[29.5.11.4.3.2] protein.degradation.ubiquitin.E3.SCF.FBOX	AtFDB32__F-box family protein with a domain of unknown function (DUF295)
AT5G25860	[29.5.11.4.3.2] protein.degradation.ubiquitin.E3.SCF.FBOX	F-box/RNI-like superfamily protein
AT5G02490	[29.6] protein.folding	AtHsp70-2_Hsp70-2__Heat shock protein 70 (Hsp 70) family protein
AT2G30410	[29.6] protein.folding	KIS_TFCA__tubulin folding cofactor A (KIESEL)
AT3G25230	[29.6] protein.folding	ATFKBP62_FKBP62_ROF1__rotamase FKBP 1
AT1G73860	[31.1] cell.organisation	P-loop containing nucleoside triphosphate hydrolases superfamily protein
AT2G01750	[31.1] cell.organisation	ATMAP70-3_MAP70-3__microtubule-associated proteins 70-3
AT3G57410	[31.1] cell.organisation	ATVLN3_VLN3__villin 3
AT1G05640	[31.1] cell.organisation	Ankyrin repeat family protein
AT2G38440	[31.1] cell.organisation	ATSCAR2_DIS3_ITB1_SCAR2_WAVE4__SCAR homolog 2
AT3G44730	[31.1] cell.organisation	AtKIN14h_ATKP1_KP1__kinesin-like protein 1
AT5G54610	[31.1] cell.organisation	ANK_BDA1__ankyrin
AT5G01730	[31.1] cell.organisation	ATSCAR4_SCAR4_WAVE3__SCAR family protein 4
AT1G75010	[31.2.5] cell.division.plastid	ARC3__GTP binding
AT1G22275	[31.2] cell.division	ZYP1_ZYP1b__Myosin heavy chain-related protein
AT1G49910	[31.2] cell.division	BUB3.2__Transducin/WD40 repeat-like superfamily protein
AT3G19180	[31.2] cell.division	ARC6H_ATCDP1_CDP1_PARC6__paralog of ARC6
AT3G25230	[31.3.1] cell.cycle.peptidylprolyl isomerase	ATFKBP62_FKBP62_ROF1__rotamase FKBP 1
AT4G32420	[31.3.1] cell.cycle.peptidylprolyl isomerase	Cyclophilin-like peptidyl-prolyl cis-trans isomerase family protein
AT1G15880	[31.4] cell.vesicle transport	atgos11_GOS11__golgi snare 11
AT5G16830	[31.4] cell.vesicle transport	ATPEP12_ATSYP21_PEP12_PEP12P_SYP21__syntaxin of plants 21
AT4G31480	[31.4] cell.vesicle transport	beta1-COP__Coatomer, beta subunit
AT5G58440	[31.4] cell.vesicle transport	SNX2a__sorting nexin 2A
AT1G12360	[31.4] cell.vesicle transport	KEU_SEC11__Sec1/munc18-like (SM) proteins superfamily
AT3G45000	[31.4] cell.vesicle transport	VPS24_VPS24.2__SNF7 family protein
AT1G08560	[31.4] cell.vesicle transport	ATSYP111_KN_SYP111__syntaxin of plants 111
AT1G08190	[31.4] cell.vesicle transport	ATVAM2_ATVPS41_VAM2_VPS41_ZIP2__vacuolar protein sorting 41
AT3G11130	[31.4] cell.vesicle transport	AtCHC1_CHC1_HAS1_HAS1__Clathrin, heavy chain
AT2G35210	[31.4] cell.vesicle transport	AGD10_MEE28_RPA__root and pollen arfgap
AT4G28520	[33.1] development.storage proteins	CRC_CRU3__cruciferin 3
AT5G44120	[33.1] development.storage proteins	ATCRA1_CRA1_CRU1__RmlC-like cupins superfamily protein
AT1G03880	[33.1] development.storage proteins	CRB_CRU2__cruciferin 2
AT1G03890	[33.1] development.storage proteins	RmlC-like cupins superfamily protein
AT3G22640	[33.1] development.storage proteins	PAP85__cupin family protein
AT4G27160	[33.1] development.storage proteins	AT2S3_SESA3__seed storage albumin 3
AT3G51810	[33.2] development.late embryogenesis abundant	AT3_ATEM1_EM1_GEA1__Stress induced protein
AT5G06760	[33.2] development.late embryogenesis abundant	AtLEA4-5_LEA4-5__Late Embryogenesis Abundant 4-5
AT3G54340	[33.99] development.unspecified	AP3_ATAP3__K-box region and MADS-box transcription factor family protein
AT2G37670	[33.99] development.unspecified	Transducin/WD40 repeat-like superfamily protein
AT1G74940	[33.99] development.unspecified	Protein of unknown function (DUF581)
AT5G15540	[33.99] development.unspecified	ATSCC2_EMB2773_SCC2__PHD finger family protein
AT5G39500	[33.99] development.unspecified	ERMO1_GNL1__GNOM-like 1
AT2G35210	[33.99] development.unspecified	AGD10_MEE28_RPA__root and pollen arfgap
AT4G20460	[10.1.9] cell wall.precursor synthesis.MUR4	NAD(P)-binding Rossmann-fold superfamily protein
AT5G64740	[10.2.1] cell wall.cellulose synthesis.cellulose synthase	CESA6_E112_IXR2_PRC1__cellulose synthase 6
AT3G03050	[10.2.1] cell wall.cellulose synthesis.cellulose synthase	ATCSLD3_CSLD3_KJK_RHD7__cellulose synthase-like D3
AT3G45400	[10.3] cell wall.hemicellulose synthesis	exostosin family protein
AT1G78060	[10.6.2] cell wall.degradation.mannan-xylose-arabinose-fucose	Glycosyl hydrolase family protein
AT4G33840	[10.6.2] cell wall.degradation.mannan-xylose-arabinose-fucose	Glycosyl hydrolase family 10 protein
AT3G57790	[10.6.3] cell wall.degradation.pectate lyases and polygalacturonases	PGF8__Pectin lyase-like superfamily protein
AT2G20750	[10.7] cell wall.modification	ATEXPB1_ATHEXP BETA 1.5_EXPB1__expansin B1
AT3G05620	[10.8.1] cell wall.pectin*esterases.PME	PMEI-PME22__Plant invertase/pectin methylesterase inhibitor superfamily
AT2G47040	[10.8.1] cell wall.pectin*esterases.PME	VGD1__Plant invertase/pectin methylesterase inhibitor superfamily
AT2G19150	[10.8.1] cell wall.pectin*esterases.PME	Pectin lyase-like superfamily protein
AT1G56620	[10.8.99] cell wall.pectin*esterases.misc	Plant invertase/pectin methylesterase inhibitor superfamily protein
AT1G14450	[9.1.1] mitochondrial electron transport / ATP synthesis.NADH-DH.complex I	NADH dehydrogenase (ubiquinone)s
AT4G34700	[9.1001] mitochondrial electron transport / ATP synthesis	AtCIB22_B22_CIB22_NDUFB9__LYR family of Fe/S cluster biogenesis protein
AT2G29990	[9.2.1.4] mitochondrial electron transport / ATP synthesis.NADH-DH.type II.internal matrix	NDA2__alternative NAD(P)H dehydrogenase 2
AT5G59280	[35.1.12] not assigned.no ontology.pumilio/Puf RNA-binding domain-containing protein	APUM16_PUM16__pumilio 16
AT3G10360	[35.1.12] not assigned.no ontology.pumilio/Puf RNA-binding domain-containing protein	APUM4_PUM4__pumilio 4
AT1G48280	[35.1.41] not assigned.no ontology.hydroxyproline rich proteins	IPGAL2__hydroxyproline-rich glycoprotein family protein
AT4G36700	[35.1.1023] not assigned.no ontology	RmlC-like cupins superfamily protein
AT2G22650	[35.1.1023] not assigned.no ontology	FAD-dependent oxidoreductase family protein
AT4G32605	[35.1.1023] not assigned.no ontology	Mitochondrial glycoprotein family protein
AT2G23960	[35.1.1023] not assigned.no ontology	Class I glutamine amidotransferase-like superfamily protein
AT3G60920	[35.1.1023] not assigned.no ontology	BCHC1
AT2G03780	[35.1.1023] not assigned.no ontology	Translin family protein
AT4G26460	[35.1.1023] not assigned.no ontology	S-adenosyl-L-methionine-dependent methyltransferases superfamily protein
AT3G52950	[35.1.1023] not assigned.no ontology	CBS / octicosapeptide/Phox/Bemp1 (PB1) domains-containing protein
AT1G11090	[35.1.1023] not assigned.no ontology	MAGL1__alpha/beta-Hydrolases superfamily protein
AT5G56130	[35.1.1023] not assigned.no ontology	AtTEX1_RAE2_TEX1_THO3__Transducin/WD40 repeat-like superfamily protein
AT3G09850	[35.1.1023] not assigned.no ontology	D111/G-patch domain-containing protein
AT4G27860	[35.1.1023] not assigned.no ontology	MEB1__vacuolar iron transporter (VIT) family protein
AT5G22240	[35.1.1023] not assigned.no ontology	ATOFP10_OFP10__Ovate family protein
AT1G30680	[35.1.1023] not assigned.no ontology	ATH_Twinkle__toprim domain-containing protein
AT2G38830	[35.1.1023] not assigned.no ontology	Ubiquitin-conjugating enzyme/RWD-like protein
AT3G48620	[35.1.1023] not assigned.no ontology	Outer membrane OMP85 family protein
AT4G34330	[35.1.1023] not assigned.no ontology	Protein of unknown function (DUF677)
AT4G00300	[35.1.1023] not assigned.no ontology	fringe-related protein
AT3G51540	[35.1.1023] not assigned.no ontology	BPP7
AT1G33475	[35.1.1023] not assigned.no ontology	SNARE-like superfamily protein
AT3G59510	[35.1.1023] not assigned.no ontology	Leucine-rich repeat (LRR) family protein
AT3G07180	[35.1.1023] not assigned.no ontology	GPI transamidase component PIG-S-related
AT3G16510	[35.1.19] not assigned.no ontology.C2 domain-containing protein	Calcium-dependent lipid-binding (CaLB domain) family protein
AT3G48810	[35.1.5] not assigned.no ontology.pentatricopeptide (PPR) repeat-containing protein	OTP439__Pentatricopeptide repeat (PPR) superfamily protein
AT5G39980	[35.1.5] not assigned.no ontology.pentatricopeptide (PPR) repeat-containing protein	EMB3140_PDM3__Tetratricopeptide repeat (TPR)-like superfamily protein
AT1G53600	[35.1.5] not assigned.no ontology.pentatricopeptide (PPR) repeat-containing protein	Tetratricopeptide repeat (TPR)-like superfamily protein
AT2G41080	[35.1.5] not assigned.no ontology.pentatricopeptide (PPR) repeat-containing protein	Tetratricopeptide repeat (TPR)-like superfamily protein
[truncated: 3,966 more rows]

## Sheet: Set 1
Master	Accession	Description	Exp. q-value: Sequest HT	Coverage [%]	# Peptides	# PSMs	# Unique Peptides	# Protein Groups	# AAs	MW [kDa]	calc. pI	Score Sequest HT: Sequest HT	# Peptides (by Search Engine): Sequest HT
Master Protein	AT4G37470.1	pep chromosome:TAIR10:4:17616659:17618656:-1 gene:AT4G37470 transcript:AT4G37470.1 gene_biotype:protein_coding transcript_biotype:protein_coding gene_symbol:KAI2 description:KAI2 [Source:UniProtKB/TrEMBL;Acc:A0A178V1E5]	0	71	8	14	8	1	270	29.8	4.83	70.92	8
Confidence	Identifying Node	PSM Ambiguity	Annotated Sequence	Modifications	# Protein Groups	# Proteins	Master Protein Accessions	Protein Accessions	# Missed Cleavages	Charge	DeltaScore	DeltaCn	Rank	Search Engine Rank	m/z [Da]	MH+ [Da]	Theo. MH+ [Da]	DeltaM [ppm]	Deltam/z [Da]	Activation Type	MS Order	Isolation Interference [%]	Ion Inject Time [ms]	RT [min]	First Scan	Spectrum File	File ID	XCorr
High	Sequest HT (A7)	Unambiguous	TLFNMRPDIALSVGQTIFQSDMR		1	1	AT4G37470.1	AT4G37470.1	0	3	0.6722	0	1	1	880.783	2640.33	2640.33	2.33	0.00205	HCD (High Energy Collision Dissociation)	MS2	3.404	106.491	35.6279	7099	lzr_1#.raw	F8	7.23
Checked	Confidence	Sequence	Modifications	# Protein Groups	# Proteins	# PSMs	Master Protein Accessions	# Missed Cleavages	Theo. MH+ [Da]	Confidence (by Search Engine): Sequest HT	XCorr (by Search Engine): Sequest HT
FALSE	High	TLFNMRPDIALSVGQTIFQSDMR		1	1	1	AT4G37470.1	0	2640.33	High	7.23
High	Sequest HT (A7)	Unambiguous	TLFNmRPDIALSVGQTIFQSDMR	M5(Oxidation)	1	1	AT4G37470.1	AT4G37470.1	0	3	0.6034	0	1	1	886.114	2656.33	2656.32	2	0.00177	HCD (High Energy Collision Dissociation)	MS2	2.11438	35.864	35.3834	7037	lzr_1#.raw	F8	6.43
Checked	Confidence	Sequence	Modifications	# Protein Groups	# Proteins	# PSMs	Master Protein Accessions	# Missed Cleavages	Theo. MH+ [Da]	Confidence (by Search Engine): Sequest HT	XCorr (by Search Engine): Sequest HT
FALSE	High	TLFNMRPDIALSVGQTIFQSDMR	1xOxidation [M5]	1	1	1	AT4G37470.1	0	2656.32	High	6.43
High	Sequest HT (A7)	Unambiguous	AWcLGFAPLAVGGDMDSIAVQEFSR	C3(Carbamidomethyl)	1	1	AT4G37470.1	AT4G37470.1	0	3	0.6252	0	1	1	899.767	2697.29	2697.28	2.5	0.00225	HCD (High Energy Collision Dissociation)	MS2	0.619796	43.736	35.8027	7161	lzr_1#.raw	F8	6.11
Checked	Confidence	Sequence	Modifications	# Protein Groups	# Proteins	# PSMs	Master Protein Accessions	# Missed Cleavages	Theo. MH+ [Da]	Confidence (by Search Engine): Sequest HT	XCorr (by Search Engine): Sequest HT
FALSE	High	AWCLGFAPLAVGGDMDSIAVQEFSR	1xCarbamidomethyl [C3]	1	1	1	AT4G37470.1	0	2697.28	High	6.11
High	Sequest HT (A7)	Unambiguous	DLAVPVVVSEYLHANLGcESVVEVIPSDGHLPQLSSPDSVIPVILR	C18(Carbamidomethyl)	1	1	AT4G37470.1	AT4G37470.1	0	4	0.5447	0	1	1	1230.66	4919.61	4919.59	4.12	0.00507	HCD (High Energy Collision Dissociation)	MS2	0	13.684	35.6844	7129	lzr_1#.raw	F8	5.93
Checked	Confidence	Sequence	Modifications	# Protein Groups	# Proteins	# PSMs	Master Protein Accessions	# Missed Cleavages	Theo. MH+ [Da]	Confidence (by Search Engine): Sequest HT	XCorr (by Search Engine): Sequest HT
FALSE	High	DLAVPVVVSEYLHANLGCESVVEVIPSDGHLPQLSSPDSVIPVILR	1xCarbamidomethyl [C18]	1	1	1	AT4G37470.1	0	4919.59	High	5.93
High	Sequest HT (A7)	Unambiguous	AWcLGFAPLAVGGDmDSIAVQEFSR	C3(Carbamidomethyl); M15(Oxidation)	1	1	AT4G37470.1	AT4G37470.1	0	3	0.6503	0	1	1	905.096	2713.27	2713.27	-0.25	-0.00023	HCD (High Energy Collision Dissociation)	MS2	1.67863	83.012	35.657	7113	lzr_1#.raw	F8	5.49
Checked	Confidence	Sequence	Modifications	# Protein Groups	# Proteins	# PSMs	Master Protein Accessions	# Missed Cleavages	Theo. MH+ [Da]	Confidence (by Search Engine): Sequest HT	XCorr (by Search Engine): Sequest HT
FALSE	High	AWCLGFAPLAVGGDMDSIAVQEFSR	1xCarbamidomethyl [C3]; 1xOxidation [M15]	1	1	1	AT4G37470.1	0	2713.27	High	5.49
High	Sequest HT (A7)	Unambiguous	VIGSGEATIVLGHGFGTDQSVWK		1	1	AT4G37470.1	AT4G37470.1	0	3	0.5933	0	1	1	786.741	2358.21	2358.21	-0.52	-0.00041	HCD (High Energy Collision Dissociation)	MS2	7.04119	512	30.5892	6125	lzr_1#.raw	F8	5.41
Checked	Confidence	Sequence	Modifications	# Protein Groups	# Proteins	# PSMs	Master Protein Accessions	# Missed Cleavages	Theo. MH+ [Da]	Confidence (by Search Engine): Sequest HT	XCorr (by Search Engine): Sequest HT
FALSE	High	VIGSGEATIVLGHGFGTDQSVWK		1	1	1	AT4G37470.1	0	2358.21	High	5.41
High	Sequest HT (A7)	Unambiguous	YVNDVDYQGGFEQEDLNQLFEAIR		1	1	AT4G37470.1	AT4G37470.1	0	3	0.5948	0	1	1	954.781	2862.33	2862.32	2.37	0.00226	HCD (High Energy Collision Dissociation)	MS2	0.60638	4.044	35.6518	7109	lzr_1#.raw	F8	5.38
Checked	Confidence	Sequence	Modifications	# Protein Groups	# Proteins	# PSMs	Master Protein Accessions	# Missed Cleavages	Theo. MH+ [Da]	Confidence (by Search Engine): Sequest HT	XCorr (by Search Engine): Sequest HT
FALSE	High	YVNDVDYQGGFEQEDLNQLFEAIR		1	1	1	AT4G37470.1	0	2862.32	High	5.38
High	Sequest HT (A7)	Unambiguous	VVLYDNmGAGTTNPDYFDFDR	M7(Oxidation)	1	1	AT4G37470.1	AT4G37470.1	0	2	0.7394	0	1	1	1213.53	2426.06	2426.06	-0.97	-0.00118	HCD (High Energy Collision Dissociation)	MS2	0	512	30.4632	6105	lzr_1#.raw	F8	4.72
Checked	Confidence	Sequence	Modifications	# Protein Groups	# Proteins	# PSMs	Master Protein Accessions	# Missed Cleavages	Theo. MH+ [Da]	Confidence (by Search Engine): Sequest HT	XCorr (by Search Engine): Sequest HT
FALSE	High	VVLYDNMGAGTTNPDYFDFDR	1xOxidation [M7]	1	1	1	AT4G37470.1	0	2426.06	High	4.72
High	Sequest HT (A7)	Unambiguous	YSNLEGYSFDLIAILEDLK		1	1	AT4G37470.1	AT4G37470.1	0	2	0.6296	0	1	1	1102.07	2203.12	2203.12	3.15	0.00347	HCD (High Energy Collision Dissociation)	MS2	0	512	36.1682	7243	lzr_1#.raw	F8	4.67
Checked	Confidence	Sequence	Modifications	# Protein Groups	# Proteins	# PSMs	Master Protein Accessions	# Missed Cleavages	Theo. MH+ [Da]	Confidence (by Search Engine): Sequest HT	XCorr (by Search Engine): Sequest HT
FALSE	High	YSNLEGYSFDLIAILEDLK		1	1	1	AT4G37470.1	0	2203.12	High	4.67
High	Sequest HT (A7)	Unambiguous	VVLYDNMGAGTTNPDYFDFDR		1	1	AT4G37470.1	AT4G37470.1	0	2	0.6526	0	1	1	1205.54	2410.07	2410.07	-0.05	-6e-05	HCD (High Energy Collision Dissociation)	MS2	0	471.086	32.0336	6393	lzr_1#.raw	F8	4.49
Checked	Confidence	Sequence	Modifications	# Protein Groups	# Proteins	# PSMs	Master Protein Accessions	# Missed Cleavages	Theo. MH+ [Da]	Confidence (by Search Engine): Sequest HT	XCorr (by Search Engine): Sequest HT
FALSE	High	VVLYDNMGAGTTNPDYFDFDR		1	1	1	AT4G37470.1	0	2410.07	High	4.49
High	Sequest HT (A7)	Unambiguous	TLFNmRPDIALSVGQTIFQSDmR	M5(Oxidation); M22(Oxidation)	1	1	AT4G37470.1	AT4G37470.1	0	3	0.6196	0	1	1	891.445	2672.32	2672.32	1.4	0.00125	HCD (High Energy Collision Dissociation)	MS2	0	512	33.9407	6761	lzr_1#.raw	F8	4.39
Checked	Confidence	Sequence	Modifications	# Protein Groups	# Proteins	# PSMs	Master Protein Accessions	# Missed Cleavages	Theo. MH+ [Da]	Confidence (by Search Engine): Sequest HT	XCorr (by Search Engine): Sequest HT
FALSE	High	TLFNMRPDIALSVGQTIFQSDMR	2xOxidation [M5; M22]	1	1	2	AT4G37470.1	0	2672.32	High	4.39
High	Sequest HT (A7)	Unambiguous	TLFNmRPDIALSVGQTIFQSDmR	M5(Oxidation); M22(Oxidation)	1	1	AT4G37470.1	AT4G37470.1	0	3	0.5261	0	1	1	891.447	2672.33	2672.32	2.98	0.00265	HCD (High Energy Collision Dissociation)	MS2	4.2599	365.714	35.3502	7029	lzr_1#.raw	F8	4.03
Checked	Confidence	Sequence	Modifications	# Protein Groups	# Proteins	# PSMs	Master Protein Accessions	# Missed Cleavages	Theo. MH+ [Da]	Confidence (by Search Engine): Sequest HT	XCorr (by Search Engine): Sequest HT
FALSE	High	TLFNMRPDIALSVGQTIFQSDMR	2xOxidation [M5; M22]	1	1	2	AT4G37470.1	0	2672.32	High	4.39
High	Sequest HT (A7)	Unambiguous	HLVPHLVDDYR		1	1	AT4G37470.1	AT4G37470.1	0	3	0.5312	0	1	1	455.243	1363.71	1363.71	2.37	0.00108	HCD (High Energy Collision Dissociation)	MS2	15.4443	512	17.8604	3884	lzr_1#.raw	F8	3.37
Checked	Confidence	Sequence	Modifications	# Protein Groups	# Proteins	# PSMs	Master Protein Accessions	# Missed Cleavages	Theo. MH+ [Da]	Confidence (by Search Engine): Sequest HT	XCorr (by Search Engine): Sequest HT
FALSE	High	HLVPHLVDDYR		1	1	2	AT4G37470.1	0	1363.71	High	3.37
High	Sequest HT (A7)	Unambiguous	HLVPHLVDDYR		1	1	AT4G37470.1	AT4G37470.1	0	3	0.6239	0	1	1	455.242	1363.71	1363.71	0.82	0.00037	HCD (High Energy Collision Dissociation)	MS2	15.5156	512	19.4773	4192	lzr_1#.raw	F8	3.27
Checked	Confidence	Sequence	Modifications	# Protein Groups	# Proteins	# PSMs	Master Protein Accessions	# Missed Cleavages	Theo. MH+ [Da]	Confidence (by Search Engine): Sequest HT	XCorr (by Search Engine): Sequest HT
FALSE	High	HLVPHLVDDYR		1	1	2	AT4G37470.1	0	1363.71	High	3.37
Master Protein	AT5G40490.1	pep chromosome:TAIR10:5:16225326:16227757:1 gene:AT5G40490 transcript:AT5G40490.1 gene_biotype:protein_coding transcript_biotype:protein_coding description:RNA-binding (RRM/RBD/RNP motifs) family protein [Source:UniProtKB/TrEMBL;Acc:Q9FM47]	0	39	11	12	11	1	423	42.4	6.47	39.7	11
Confidence	Identifying Node	PSM Ambiguity	Annotated Sequence	Modifications	# Protein Groups	# Proteins	Master Protein Accessions	Protein Accessions	# Missed Cleavages	Charge	DeltaScore	DeltaCn	Rank	Search Engine Rank	m/z [Da]	MH+ [Da]	Theo. MH+ [Da]	DeltaM [ppm]	Deltam/z [Da]	Activation Type	MS Order	Isolation Interference [%]	Ion Inject Time [ms]	RT [min]	First Scan	Spectrum File	File ID	XCorr
High	Sequest HT (A7)	Unambiguous	GFGFVTYADSSVVDKVIQDNHIIIGK		1	2	AT5G40490.1	AT5G40490.2; AT5G40490.1	1	4	0.7345	0	1	1	706.376	2822.48	2822.47	2.85	0.00201	HCD (High Energy Collision Dissociation)	MS2	5.47353	273.327	35.3669	7032	lzr_1#.raw	F8	6.78
Checked	Confidence	Sequence	Modifications	# Protein Groups	# Proteins	# PSMs	Master Protein Accessions	# Missed Cleavages	Theo. MH+ [Da]	Confidence (by Search Engine): Sequest HT	XCorr (by Search Engine): Sequest HT
FALSE	High	GFGFVTYADSSVVDKVIQDNHIIIGK		1	2	1	AT5G40490.1	1	2822.47	High	6.78
High	Sequest HT (A7)	Unambiguous	SNFGGGYGDGYGGGHGGGYGGPGGPYK		1	2	AT5G40490.1	AT5G40490.2; AT5G40490.1	0	3	0.8154	0	1	1	817.014	2449.03	2449.02	1.86	0.00152	HCD (High Energy Collision Dissociation)	MS2	0	512	19.156	4133	lzr_1#.raw	F8	6.61
Checked	Confidence	Sequence	Modifications	# Protein Groups	# Proteins	# PSMs	Master Protein Accessions	# Missed Cleavages	Theo. MH+ [Da]	Confidence (by Search Engine): Sequest HT	XCorr (by Search Engine): Sequest HT
FALSE	High	SNFGGGYGDGYGGGHGGGYGGPGGPYK		1	2	1	AT5G40490.1	0	2449.02	High	6.61
High	Sequest HT (A7)	Unambiguous	SGGYGGYGGEFGGYGGGGYGGGVGPYRGEPALGYSGR		1	2	AT5G40490.1	AT5G40490.2; AT5G40490.1	1	3	0.6945	0	1	1	1150.51	3449.52	3449.52	-0.85	-0.00098	HCD (High Energy Collision Dissociation)	MS2	0	379.029	27.1916	5529	lzr_1#.raw	F8	5.99
Checked	Confidence	Sequence	Modifications	# Protein Groups	# Proteins	# PSMs	Master Protein Accessions	# Missed Cleavages	Theo. MH+ [Da]	Confidence (by Search Engine): Sequest HT	XCorr (by Search Engine): Sequest HT
FALSE	High	SGGYGGYGGEFGGYGGGGYGGGVGPYRGEPALGYSGR		1	2	1	AT5G40490.1	1	3449.52	High	5.99
High	Sequest HT (A7)	Unambiguous	GFGFVTYESEDmVDHLLAK	M12(Oxidation)	1	2	AT5G40490.1	AT5G40490.2; AT5G40490.1	0	3	0.6905	0	1	1	725.341	2174.01	2174.01	-0.69	-0.0005	HCD (High Energy Collision Dissociation)	MS2	16.7648	506.717	32.2937	6443	lzr_1#.raw	F8	4.2
Checked	Confidence	Sequence	Modifications	# Protein Groups	# Proteins	# PSMs	Master Protein Accessions	# Missed Cleavages	Theo. MH+ [Da]	Confidence (by Search Engine): Sequest HT	XCorr (by Search Engine): Sequest HT
FALSE	High	GFGFVTYESEDMVDHLLAK	1xOxidation [M12]	1	2	1	AT5G40490.1	0	2174.01	High	4.2
High	Sequest HT (A7)	Unambiguous	GNRIELSGTQVEIK		1	2	AT5G40490.1	AT5G40490.2; AT5G40490.1	1	3	0.4198	0	1	1	515.287	1543.85	1543.84	1.19	0.00061	HCD (High Energy Collision Dissociation)	MS2	20.2783	512	20.5739	4390	lzr_1#.raw	F8	3.24
Checked	Confidence	Sequence	Modifications	# Protein Groups	# Proteins	# PSMs	Master Protein Accessions	# Missed Cleavages	Theo. MH+ [Da]	Confidence (by Search Engine): Sequest HT	XCorr (by Search Engine): Sequest HT
FALSE	High	GNRIELSGTQVEIK		1	2	1	AT5G40490.1	1	1543.84	High	3.24
High	Sequest HT (A7)	Unambiguous	IELSGTQVEIK		1	2	AT5G40490.1	AT5G40490.2; AT5G40490.1	0	2	0.4667	0	1	1	608.844	1216.68	1216.68	2.15	0.00131	HCD (High Energy Collision Dissociation)	MS2	5.33066	512	22.5622	4722	lzr_1#.raw	F8	2.85
Checked	Confidence	Sequence	Modifications	# Protein Groups	# Proteins	# PSMs	Master Protein Accessions	# Missed Cleavages	Theo. MH+ [Da]	Confidence (by Search Engine): Sequest HT	XCorr (by Search Engine): Sequest HT
FALSE	High	IELSGTQVEIK		1	2	1	AT5G40490.1	0	1216.68	High	2.85
High	Sequest HT (A7)	Unambiguous	YGEITDSVImK	M10(Oxidation)	1	2	AT5G40490.1	AT5G40490.2; AT5G40490.1	0	2	0.396	0	1	1	636.316	1271.62	1271.62	4.16	0.00265	HCD (High Energy Collision Dissociation)	MS2	19.7886	512	20.3235	4346	lzr_1#.raw	F8	2.5
Checked	Confidence	Sequence	Modifications	# Protein Groups	# Proteins	# PSMs	Master Protein Accessions	# Missed Cleavages	Theo. MH+ [Da]	Confidence (by Search Engine): Sequest HT	XCorr (by Search Engine): Sequest HT
FALSE	High	YGEITDSVIMK	1xOxidation [M10]	1	2	1	AT5G40490.1	0	1271.62	High	2.5
High	Sequest HT (A7)	Unambiguous	ETTSAEFLK		1	1	AT5G40490.1	AT5G40490.1	0	2	0.4895	0	1	1	513.262	1025.52	1025.51	1.16	0.0006	HCD (High Energy Collision Dissociation)	MS2	13.1358	512	18.9666	4099	lzr_1#.raw	F8	2.37
Checked	Confidence	Sequence	Modifications	# Protein Groups	# Proteins	# PSMs	Master Protein Accessions	# Missed Cleavages	Theo. MH+ [Da]	Confidence (by Search Engine): Sequest HT	XCorr (by Search Engine): Sequest HT
FALSE	High	ETTSAEFLK		1	1	1	AT5G40490.1	0	1025.51	High	2.37
Low	Sequest HT (A7)	Unambiguous	IFVGGLAR		1	1	AT5G40490.1	AT5G40490.1	0	2	0.4475	0	1	1	416.756	832.505	832.504	1.25	0.00052	HCD (High Energy Collision Dissociation)	MS2	9.79344	385.545	22.2732	4677	lzr_1#.raw	F8	1.81
Checked	Confidence	Sequence	Modifications	# Protein Groups	# Proteins	# PSMs	Master Protein Accessions	# Missed Cleavages	Theo. MH+ [Da]	Confidence (by Search Engine): Sequest HT	XCorr (by Search Engine): Sequest HT
FALSE	Low	IFVGGLAR		1	1	2	AT5G40490.1	0	832.504	Low	1.81
Low	Sequest HT (A7)	Unambiguous	GEPALGYSGR		1	2	AT5G40490.1	AT5G40490.2; AT5G40490.1	0	2	0.3837	0	1	1	503.751	1006.5	1006.5	0.11	6e-05	HCD (High Energy Collision Dissociation)	MS2	46.5177	512	15.3811	3405	lzr_1#.raw	F8	1.72
Checked	Confidence	Sequence	Modifications	# Protein Groups	# Proteins	# PSMs	Master Protein Accessions	# Missed Cleavages	Theo. MH+ [Da]	Confidence (by Search Engine): Sequest HT	XCorr (by Search Engine): Sequest HT
FALSE	Low	GEPALGYSGR		1	2	1	AT5G40490.1	0	1006.5	Low	1.72
Low	Sequest HT (A7)	Unambiguous	IFVGGLAR		1	1	AT5G40490.1	AT5G40490.1	0	2	0.3148	0	1	1	416.757	832.506	832.504	2.43	0.00101	HCD (High Energy Collision Dissociation)	MS2	28.266	512	21.2579	4505	lzr_1#.raw	F8	1.62
Checked	Confidence	Sequence	Modifications	# Protein Groups	# Proteins	# PSMs	Master Protein Accessions	# Missed Cleavages	Theo. MH+ [Da]	Confidence (by Search Engine): Sequest HT	XCorr (by Search Engine): Sequest HT
FALSE	Low	IFVGGLAR		1	1	2	AT5G40490.1	0	832.504	Low	1.81
Low	Sequest HT (A7)	Selected	GSmSSNDFKTKK	M3(Oxidation)	1	2	AT5G40490.1	AT5G40490.2; AT5G40490.1	2	2	0.0078	0	1	1	673.328	1345.65	1345.64	5.54	0.00373	HCD (High Energy Collision Dissociation)	MS2	0	512	24.7556	5101	lzr_1#.raw	F8	1.28
Checked	Confidence	Sequence	Modifications	# Protein Groups	# Proteins	# PSMs	Master Protein Accessions	# Missed Cleavages	Theo. MH+ [Da]	Confidence (by Search Engine): Sequest HT	XCorr (by Search Engine): Sequest HT
FALSE	Low	GSMSSNDFKTKK	1xOxidation [M3]	1	2	1	AT5G40490.1	2	1345.64	Low	1.28
Master Protein	ATCG00120.1	pep chromosome:TAIR10:Pt:9938:11461:-1 gene:ATCG00120 transcript:ATCG00120.1 gene_biotype:protein_coding transcript_biotype:protein_coding gene_symbol:ATPA description:ATP synthase subunit alpha, chloroplastic [Source:UniProtKB/TrEMBL;Acc:A0A1B1W4S8]	0	28	12	14	12	1	507	55.3	5.25	36.26	12
Confidence	Identifying Node	PSM Ambiguity	Annotated Sequence	Modifications	# Protein Groups	# Proteins	Master Protein Accessions	Protein Accessions	# Missed Cleavages	Charge	DeltaScore	DeltaCn	Rank	Search Engine Rank	m/z [Da]	MH+ [Da]	Theo. MH+ [Da]	DeltaM [ppm]	Deltam/z [Da]	Activation Type	MS Order	Isolation Interference [%]	Ion Inject Time [ms]	RT [min]	First Scan	Spectrum File	File ID	XCorr
High	Sequest HT (A7)	Unambiguous	TLTAEAESFLKEGIQEQLER		1	1	ATCG00120.1	ATCG00120.1	1	3	0.5281	0	1	1	764.73	2292.18	2292.17	1.73	0.00132	HCD (High Energy Collision Dissociation)	MS2	3.17013	258.175	35.3741	7034	lzr_1#.raw	F8	6.04
Checked	Confidence	Sequence	Modifications	# Protein Groups	# Proteins	# PSMs	Master Protein Accessions	# Missed Cleavages	Theo. MH+ [Da]	Confidence (by Search Engine): Sequest HT	XCorr (by Search Engine): Sequest HT
FALSE	High	TLTAEAESFLKEGIQEQLER		1	1	1	ATCG00120.1	1	2292.17	High	6.04
High	Sequest HT (A7)	Unambiguous	RSVYEPLQTGLIAIDSmIPIGR	M17(Oxidation)	1	1	ATCG00120.1	ATCG00120.1	1	3	0.6654	0	1	1	815.781	2445.33	2445.32	5.14	0.00419	HCD (High Energy Collision Dissociation)	MS2	0	428.592	35.1996	7001	lzr_1#.raw	F8	5.17
Checked	Confidence	Sequence	Modifications	# Protein Groups	# Proteins	# PSMs	Master Protein Accessions	# Missed Cleavages	Theo. MH+ [Da]	Confidence (by Search Engine): Sequest HT	XCorr (by Search Engine): Sequest HT
FALSE	High	RSVYEPLQTGLIAIDSMIPIGR	1xOxidation [M17]	1	1	1	ATCG00120.1	1	2445.32	High	5.17
High	Sequest HT (A7)	Unambiguous	EVTIVNTGTVLQVGDGIAR		1	1	ATCG00120.1	ATCG00120.1	0	2	0.5941	0	1	1	971.535	1942.06	1942.06	0.8	0.00078	HCD (High Energy Collision Dissociation)	MS2	0	512	30.1651	6048	lzr_1#.raw	F8	4.78
Checked	Confidence	Sequence	Modifications	# Protein Groups	# Proteins	# PSMs	Master Protein Accessions	# Missed Cleavages	Theo. MH+ [Da]	Confidence (by Search Engine): Sequest HT	XCorr (by Search Engine): Sequest HT
FALSE	High	EVTIVNTGTVLQVGDGIAR		1	1	1	ATCG00120.1	0	1942.06	High	4.78
High	Sequest HT (A7)	Unambiguous	VINALANPIDGR		1	1	ATCG00120.1	ATCG00120.1	0	2	0.4804	0	1	1	626.856	1252.7	1252.7	2.57	0.00161	HCD (High Energy Collision Dissociation)	MS2	38.1244	512	23.4942	4878	lzr_1#.raw	F8	3.31
Checked	Confidence	Sequence	Modifications	# Protein Groups	# Proteins	# PSMs	Master Protein Accessions	# Missed Cleavages	Theo. MH+ [Da]	Confidence (by Search Engine): Sequest HT	XCorr (by Search Engine): Sequest HT
FALSE	High	VINALANPIDGR		1	1	1	ATCG00120.1	0	1252.7	High	3.31
High	Sequest HT (A7)	Unambiguous	IAQIPVSEAYLGR		1	1	ATCG00120.1	ATCG00120.1	0	2	0.3994	0	1	1	708.898	1416.79	1416.78	3.05	0.00216	HCD (High Energy Collision Dissociation)	MS2	3.22608	512	25.5508	5236	lzr_1#.raw	F8	3.13
Checked	Confidence	Sequence	Modifications	# Protein Groups	# Proteins	# PSMs	Master Protein Accessions	# Missed Cleavages	Theo. MH+ [Da]	Confidence (by Search Engine): Sequest HT	XCorr (by Search Engine): Sequest HT
FALSE	High	IAQIPVSEAYLGR		1	1	1	ATCG00120.1	0	1416.78	High	3.13
High	Sequest HT (A7)	Unambiguous	LIESPAPGIISR		1	1	ATCG00120.1	ATCG00120.1	0	2	0.4882	0	1	1	626.87	1252.73	1252.73	5.68	0.00356	HCD (High Energy Collision Dissociation)	MS2	33.9806	512	22.3472	4688	lzr_1#.raw	F8	2.54
Checked	Confidence	Sequence	Modifications	# Protein Groups	# Proteins	# PSMs	Master Protein Accessions	# Missed Cleavages	Theo. MH+ [Da]	Confidence (by Search Engine): Sequest HT	XCorr (by Search Engine): Sequest HT
FALSE	High	LIESPAPGIISR		1	1	2	ATCG00120.1	0	1252.73	High	2.54
High	Sequest HT (A7)	Unambiguous	EAYPGDVFYLHSR		1	1	ATCG00120.1	ATCG00120.1	0	2	0.6063	0	1	1	777.374	1553.74	1553.74	1.11	0.00086	HCD (High Energy Collision Dissociation)	MS2	7.03419	512	25.765	5270	lzr_1#.raw	F8	2.54
Checked	Confidence	Sequence	Modifications	# Protein Groups	# Proteins	# PSMs	Master Protein Accessions	# Missed Cleavages	Theo. MH+ [Da]	Confidence (by Search Engine): Sequest HT	XCorr (by Search Engine): Sequest HT
FALSE	High	EAYPGDVFYLHSR		1	1	1	ATCG00120.1	0	1553.74	High	2.54
High	Sequest HT (A7)	Unambiguous	LIESPAPGIISR		1	1	ATCG00120.1	ATCG00120.1	0	2	0.2691	0	1	1	626.868	1252.73	1252.73	1.59	0.001	HCD (High Energy Collision Dissociation)	MS2	35.5481	332.829	23.0576	4803	lzr_1#.raw	F8	2.49
Checked	Confidence	Sequence	Modifications	# Protein Groups	# Proteins	# PSMs	Master Protein Accessions	# Missed Cleavages	Theo. MH+ [Da]	Confidence (by Search Engine): Sequest HT	XCorr (by Search Engine): Sequest HT
FALSE	High	LIESPAPGIISR		1	1	2	ATCG00120.1	0	1252.73	High	2.54
High	Sequest HT (A7)	Unambiguous	ADEISNIIR		1	1	ATCG00120.1	ATCG00120.1	0	2	0.1967	0	1	1	515.781	1030.56	1030.55	2.76	0.00142	HCD (High Energy Collision Dissociation)	MS2	13.6176	512	22.5433	4719	lzr_1#.raw	F8	2.39
Checked	Confidence	Sequence	Modifications	# Protein Groups	# Proteins	# PSMs	Master Protein Accessions	# Missed Cleavages	Theo. MH+ [Da]	Confidence (by Search Engine): Sequest HT	XCorr (by Search Engine): Sequest HT
FALSE	High	ADEISNIIR		1	1	1	ATCG00120.1	0	1030.55	High	2.39
Medium	Sequest HT (A7)	Unambiguous	TLTAEAESFLK		1	1	ATCG00120.1	ATCG00120.1	0	2	0.442	0	1	1	605.323	1209.64	1209.64	2.43	0.00147	HCD (High Energy Collision Dissociation)	MS2	13.7198	512	29.7254	5973	lzr_1#.raw	F8	2.24
Checked	Confidence	Sequence	Modifications	# Protein Groups	# Proteins	# PSMs	Master Protein Accessions	# Missed Cleavages	Theo. MH+ [Da]	Confidence (by Search Engine): Sequest HT	XCorr (by Search Engine): Sequest HT
FALSE	Medium	TLTAEAESFLK		1	1	1	ATCG00120.1	0	1209.64	Medium	2.24
Low	Sequest HT (A7)	Unambiguous	QmSLLLR	M2(Oxidation)	1	3	ATCG00120.1	ATMG01190.1; AT2G07698.1; ATCG00120.1	0	2	0.1656	0	1	1	438.753	876.499	876.497	1.7	0.00075	HCD (High Energy Collision Dissociation)	MS2	21.5713	512	20.6412	4401	lzr_1#.raw	F8	1.63
Checked	Confidence	Sequence	Modifications	# Protein Groups	# Proteins	# PSMs	Master Protein Accessions	# Missed Cleavages	Theo. MH+ [Da]	Confidence (by Search Engine): Sequest HT	XCorr (by Search Engine): Sequest HT
FALSE	Low	QMSLLLR	1xOxidation [M2]	1	3	1	ATCG00120.1	0	876.497	Low	1.63
Low	Sequest HT (A7)	Unambiguous	FLLQEKV		1	1	ATCG00120.1	ATCG00120.1	1	2	0.1842	0	1	1	438.764	876.52	876.519	1.37	0.0006	HCD (High Energy Collision Dissociation)	MS2	6.1713	512	25.1853	5178	lzr_1#.raw	F8	1.52
Checked	Confidence	Sequence	Modifications	# Protein Groups	# Proteins	# PSMs	Master Protein Accessions	# Missed Cleavages	Theo. MH+ [Da]	Confidence (by Search Engine): Sequest HT	XCorr (by Search Engine): Sequest HT
FALSE	Low	FLLQEKV		1	1	2	ATCG00120.1	1	876.519	Low	1.52
Low	Sequest HT (A7)	Unambiguous	FLLQEKV		1	1	ATCG00120.1	ATCG00120.1	1	2	0.2077	0	1	1	438.764	876.521	876.519	2.55	0.00112	HCD (High Energy Collision Dissociation)	MS2	25.2734	512	24.1556	4990	lzr_1#.raw	F8	1.3
Checked	Confidence	Sequence	Modifications	# Protein Groups	# Proteins	# PSMs	Master Protein Accessions	# Missed Cleavages	Theo. MH+ [Da]	Confidence (by Search Engine): Sequest HT	XCorr (by Search Engine): Sequest HT
FALSE	Low	FLLQEKV		1	1	2	ATCG00120.1	1	876.519	Low	1.52
Low	Sequest HT (A7)	Unambiguous	ELIIGDR		1	1	ATCG00120.1	ATCG00120.1	0	2		0	1	2	408.236	815.464	815.462	2.32	0.00095	HCD (High Energy Collision Dissociation)	MS2	7.95488	512	18.3795	3983	lzr_1#.raw	F8	1.12
Checked	Confidence	Sequence	Modifications	# Protein Groups	# Proteins	# PSMs	Master Protein Accessions	# Missed Cleavages	Theo. MH+ [Da]	Confidence (by Search Engine): Sequest HT	XCorr (by Search Engine): Sequest HT
FALSE	Low	ELLIGDR		1	2	2	ATCG00120.1	0	815.462	Low	1.12
Master Protein	AT4G38550.2	pep chromosome:TAIR10:4:18025886:18028840:1 gene:AT4G38550 transcript:AT4G38550.2 gene_biotype:protein_coding transcript_biotype:protein_coding description:Arabidopsis phospholipase-like protein (PEARLI 4) family [Source:TAIR;Acc:AT4G38550]	0	16	8	10	8	1	649	73.7	6.68	31.5	8
Confidence	Identifying Node	PSM Ambiguity	Annotated Sequence	Modifications	# Protein Groups	# Proteins	Master Protein Accessions	Protein Accessions	# Missed Cleavages	Charge	DeltaScore	DeltaCn	Rank	Search Engine Rank	m/z [Da]	MH+ [Da]	Theo. MH+ [Da]	DeltaM [ppm]	Deltam/z [Da]	Activation Type	MS Order	Isolation Interference [%]	Ion Inject Time [ms]	RT [min]	First Scan	Spectrum File	File ID	XCorr
High	Sequest HT (A7)	Unambiguous	QSVSETLQAIIDKHGDIAASSK		1	4	AT4G38550.2	AT4G38550.1; AT4G38550.2; AT4G38550.5; AT4G38550.4	1	4	0.631	0	1	1	575.303	2298.19	2298.19	-0.67	-0.00039	HCD (High Energy Collision Dissociation)	MS2	0	512	30.5577	6120	lzr_1#.raw	F8	4.58
Checked	Confidence	Sequence	Modifications	# Protein Groups	# Proteins	# PSMs	Master Protein Accessions	# Missed Cleavages	Theo. MH+ [Da]	Confidence (by Search Engine): Sequest HT	XCorr (by Search Engine): Sequest HT
FALSE	High	QSVSETLQAIIDKHGDIAASSK		1	4	1	AT4G38550.2	1	2298.19	High	4.58
High	Sequest HT (A7)	Unambiguous	SPSPSPFHTPDR		1	4	AT4G38550.2	AT4G38550.1; AT4G38550.2; AT4G38550.5; AT4G38550.4	0	3	0.5845	0	1	1	442.215	1324.63	1324.63	2.71	0.0012	HCD (High Energy Collision Dissociation)	MS2	17.9658	512	15.4325	3414	lzr_1#.raw	F8	4.26
Checked	Confidence	Sequence	Modifications	# Protein Groups	# Proteins	# PSMs	Master Protein Accessions	# Missed Cleavages	Theo. MH+ [Da]	Confidence (by Search Engine): Sequest HT	XCorr (by Search Engine): Sequest HT
FALSE	High	SPSPSPFHTPDR		1	4	2	AT4G38550.2	0	1324.63	High	4.26
High	Sequest HT (A7)	Unambiguous	SNYDKEQFEDLYEQDGDVTPR		1	4	AT4G38550.2	AT4G38550.1; AT4G38550.2; AT4G38550.5; AT4G38550.4	1	3	0.5852	0	1	1	850.043	2548.11	2548.11	1.23	0.00105	HCD (High Energy Collision Dissociation)	MS2	0	512	23.7798	4923	lzr_1#.raw	F8	4.05
Checked	Confidence	Sequence	Modifications	# Protein Groups	# Proteins	# PSMs	Master Protein Accessions	# Missed Cleavages	Theo. MH+ [Da]	Confidence (by Search Engine): Sequest HT	XCorr (by Search Engine): Sequest HT
FALSE	High	SNYDKEQFEDLYEQDGDVTPR		1	4	1	AT4G38550.2	1	2548.11	High	4.05
High	Sequest HT (A7)	Unambiguous	AETEYDFPmSNEQRPYWK	M9(Oxidation)	1	2	AT4G38550.2	AT4G38550.1; AT4G38550.2	0	3	0.5887	0	1	1	769.674	2307.01	2307	2.26	0.00174	HCD (High Energy Collision Dissociation)	MS2	0	512	23.2397	4830	lzr_1#.raw	F8	3.72
Checked	Confidence	Sequence	Modifications	# Protein Groups	# Proteins	# PSMs	Master Protein Accessions	# Missed Cleavages	Theo. MH+ [Da]	Confidence (by Search Engine): Sequest HT	XCorr (by Search Engine): Sequest HT
FALSE	High	AETEYDFPMSNEQRPYWK	1xOxidation [M9]	1	2	1	AT4G38550.2	0	2307	High	3.72
High	Sequest HT (A7)	Unambiguous	SNASPFHPFR		1	4	AT4G38550.2	AT4G38550.1; AT4G38550.2; AT4G38550.5; AT4G38550.4	0	2	0.463	0	1	1	580.287	1159.57	1159.56	1.53	0.00089	HCD (High Energy Collision Dissociation)	MS2	10.9468	512	20.4497	4369	lzr_1#.raw	F8	2.7
Checked	Confidence	Sequence	Modifications	# Protein Groups	# Proteins	# PSMs	Master Protein Accessions	# Missed Cleavages	Theo. MH+ [Da]	Confidence (by Search Engine): Sequest HT	XCorr (by Search Engine): Sequest HT
FALSE	High	SNASPFHPFR		1	4	1	AT4G38550.2	0	1159.56	High	2.7
Low	Sequest HT (A7)	Unambiguous	RAETEYDFPmSNEQRPYWK	M10(Oxidation)	1	2	AT4G38550.2	AT4G38550.1; AT4G38550.2	1	4	0.4877	0	1	1	616.532	2463.11	2463.1	1.6	0.00098	HCD (High Energy Collision Dissociation)	MS2	10.9972	512	21.3881	4525	lzr_1#.raw	F8	3.26
Checked	Confidence	Sequence	Modifications	# Protein Groups	# Proteins	# PSMs	Master Protein Accessions	# Missed Cleavages	Theo. MH+ [Da]	Confidence (by Search Engine): Sequest HT	XCorr (by Search Engine): Sequest HT
FALSE	Low	RAETEYDFPMSNEQRPYWK	1xOxidation [M10]	1	2	1	AT4G38550.2	1	2463.1	Low	3.26
Low	Sequest HT (A7)	Unambiguous	SPSPSPFHTPDR		1	4	AT4G38550.2	AT4G38550.1; AT4G38550.2; AT4G38550.5; AT4G38550.4	0	3	0.5993	0	1	1	442.215	1324.63	1324.63	1.53	0.00068	HCD (High Energy Collision Dissociation)	MS2	6.64488	512	12.9213	2892	lzr_1#.raw	F8	2.97
Checked	Confidence	Sequence	Modifications	# Protein Groups	# Proteins	# PSMs	Master Protein Accessions	# Missed Cleavages	Theo. MH+ [Da]	Confidence (by Search Engine): Sequest HT	XCorr (by Search Engine): Sequest HT
FALSE	High	SPSPSPFHTPDR		1	4	2	AT4G38550.2	0	1324.63	High	4.26
Low	Sequest HT (A7)	Unambiguous	NLDLFQSK		1	4	AT4G38550.2	AT4G38550.1; AT4G38550.2; AT4G38550.5; AT4G38550.4	0	2	0.4658	0	1	1	482.76	964.512	964.51	2.33	0.00112	HCD (High Energy Collision Dissociation)	MS2	0	512	25.6792	5255	lzr_1#.raw	F8	2.19
Checked	Confidence	Sequence	Modifications	# Protein Groups	# Proteins	# PSMs	Master Protein Accessions	# Missed Cleavages	Theo. MH+ [Da]	Confidence (by Search Engine): Sequest HT	XCorr (by Search Engine): Sequest HT
FALSE	Low	NLDLFQSK		1	4	2	AT4G38550.2	0	964.51	Low	2.19
Low	Sequest HT (A7)	Unambiguous	NLDLFQSK		1	4	AT4G38550.2	AT4G38550.1; AT4G38550.2; AT4G38550.5; AT4G38550.4	0	2	0.3862	0	1	1	482.759	964.512	964.51	1.89	0.00091	HCD (High Energy Collision Dissociation)	MS2	20.0278	512	24.6633	5082	lzr_1#.raw	F8	1.89
Checked	Confidence	Sequence	Modifications	# Protein Groups	# Proteins	# PSMs	Master Protein Accessions	# Missed Cleavages	Theo. MH+ [Da]	Confidence (by Search Engine): Sequest HT	XCorr (by Search Engine): Sequest HT
FALSE	Low	NLDLFQSK		1	4	2	AT4G38550.2	0	964.51	Low	2.19
Low	Sequest HT (A7)	Unambiguous	FQGEAVLLHL		1	4	AT4G38550.2	AT4G38550.1; AT4G38550.2; AT4G38550.5; AT4G38550.4	0	2	0.4731	0	1	1	563.817	1126.63	1126.63	1.42	0.0008	HCD (High Energy Collision Dissociation)	MS2	0	512	32.8319	6545	lzr_1#.raw	F8	1.86
Checked	Confidence	Sequence	Modifications	# Protein Groups	# Proteins	# PSMs	Master Protein Accessions	# Missed Cleavages	Theo. MH+ [Da]	Confidence (by Search Engine): Sequest HT	XCorr (by Search Engine): Sequest HT
FALSE	Low	FQGEAVLLHL		1	4	1	AT4G38550.2	0	1126.63	Low	1.86
Master Protein	AT3G26650.1	pep chromosome:TAIR10:3:9794862:9797045:1 gene:AT3G26650 transcript:AT3G26650.1 gene_biotype:protein_coding transcript_biotype:protein_coding gene_symbol:GAPA1 description:Glyceraldehyde-3-phosphate dehydrogenase GAPA1, chloroplastic [Source:UniProtKB/Swiss-Prot;Acc:P25856]	0	25	6	7	5	1	396	42.5	7.75	25.93	6
Confidence	Identifying Node	PSM Ambiguity	Annotated Sequence	Modifications	# Protein Groups	# Proteins	Master Protein Accessions	Protein Accessions	# Missed Cleavages	Charge	DeltaScore	DeltaCn	Rank	Search Engine Rank	m/z [Da]	MH+ [Da]	Theo. MH+ [Da]	DeltaM [ppm]	Deltam/z [Da]	Activation Type	MS Order	Isolation Interference [%]	Ion Inject Time [ms]	RT [min]	First Scan	Spectrum File	File ID	XCorr
High	Sequest HT (A7)	Unambiguous	YDSTLGIFDADVKPSGETAISVDGK		1	1	AT3G26650.1	AT3G26650.1	0	3	0.7246	0	1	1	862.427	2585.27	2585.26	1.62	0.0014	HCD (High Energy Collision Dissociation)	MS2	13.9958	512	29.8406	5993	lzr_1#.raw	F8	5.52
Checked	Confidence	Sequence	Modifications	# Protein Groups	# Proteins	# PSMs	Master Protein Accessions	# Missed Cleavages	Theo. MH+ [Da]	Confidence (by Search Engine): Sequest HT	XCorr (by Search Engine): Sequest HT
FALSE	High	YDSTLGIFDADVKPSGETAISVDGK		1	1	1	AT3G26650.1	0	2585.26	High	5.52
High	Sequest HT (A7)	Unambiguous	VPTPNVSVVDLVVQVSKK		1	5	AT3G26650.1	AT3G26650.1; AT1G12900.4; AT1G12900.2; AT1G12900.5; AT1G12900.1	1	3	0.7094	0	1	1	636.712	1908.12	1908.12	2.49	0.00158	HCD (High Energy Collision Dissociation)	MS2	2.43366	512	33.9128	6756	lzr_1#.raw	F8	4.13
Checked	Confidence	Sequence	Modifications	# Protein Groups	# Proteins	# PSMs	Master Protein Accessions	# Missed Cleavages	Theo. MH+ [Da]	Confidence (by Search Engine): Sequest HT	XCorr (by Search Engine): Sequest HT
FALSE	High	VPTPNVSVVDLVVQVSKK		1	5	1	AT3G26650.1	1	1908.12	High	4.13
High	Sequest HT (A7)	Unambiguous	VVDLADIVANNWK		1	5	AT3G26650.1	AT3G26650.1; AT1G12900.4; AT1G12900.2; AT1G12900.5; AT1G12900.1	0	2	0.5791	0	1	1	728.895	1456.78	1456.78	2.35	0.00171	HCD (High Energy Collision Dissociation)	MS2	12.4267	102.737	35.4222	7058	lzr_1#.raw	F8	3.73
Checked	Confidence	Sequence	Modifications	# Protein Groups	# Proteins	# PSMs	Master Protein Accessions	# Missed Cleavages	Theo. MH+ [Da]	Confidence (by Search Engine): Sequest HT	XCorr (by Search Engine): Sequest HT
FALSE	High	VVDLADIVANNWK		1	5	1	AT3G26650.1	0	1456.78	High	3.73
High	Sequest HT (A7)	Unambiguous	DSPLDIIAINDTGGVK		1	1	AT3G26650.1	AT3G26650.1	0	2	0.3183	0	1	1	814.434	1627.86	1627.85	4.31	0.00351	HCD (High Energy Collision Dissociation)	MS2	0	512	32.8033	6539	lzr_1#.raw	F8	3.55
Checked	Confidence	Sequence	Modifications	# Protein Groups	# Proteins	# PSMs	Master Protein Accessions	# Missed Cleavages	Theo. MH+ [Da]	Confidence (by Search Engine): Sequest HT	XCorr (by Search Engine): Sequest HT
FALSE	High	DSPLDIIAINDTGGVK		1	1	1	AT3G26650.1	0	1627.85	High	3.55
High	Sequest HT (A7)	Unambiguous	AAALNIVPTSTGAAK		2	6	AT3G26650.1; AT1G42970.1	AT3G26650.1; AT1G12900.4; AT1G12900.2; AT1G12900.5; AT1G12900.1; AT1G42970.1	0	2	0.4667	0	1	1	692.895	1384.78	1384.78	2.56	0.00178	HCD (High Energy Collision Dissociation)	MS2	14.6377	512	20.8746	4440	lzr_1#.raw	F8	3.45
Checked	Confidence	Sequence	Modifications	# Protein Groups	# Proteins	# PSMs	Master Protein Accessions	# Missed Cleavages	Theo. MH+ [Da]	Confidence (by Search Engine): Sequest HT	XCorr (by Search Engine): Sequest HT
FALSE	High	AAALNIVPTSTGAAK		2	6	1	AT3G26650.1; AT1G42970.1	0	1384.78	High	3.45
High	Sequest HT (A7)	Unambiguous	TFAEEVNAAFR		1	5	AT3G26650.1	AT3G26650.1; AT1G12900.4; AT1G12900.2; AT1G12900.5; AT1G12900.1	0	2	0.5739	0	1	1	627.811	1254.62	1254.61	3.15	0.00198	HCD (High Energy Collision Dissociation)	MS2	33.6539	512	29.3108	5896	lzr_1#.raw	F8	2.84
Checked	Confidence	Sequence	Modifications	# Protein Groups	# Proteins	# PSMs	Master Protein Accessions	# Missed Cleavages	Theo. MH+ [Da]	Confidence (by Search Engine): Sequest HT	XCorr (by Search Engine): Sequest HT
FALSE	High	TFAEEVNAAFR		1	5	2	AT3G26650.1	0	1254.61	High	2.84
High	Sequest HT (A7)	Unambiguous	TFAEEVNAAFR		1	5	AT3G26650.1	AT3G26650.1; AT1G12900.4; AT1G12900.2; AT1G12900.5; AT1G12900.1	0	2	0.5148	0	1	1	627.81	1254.61	1254.61	0.33	0.00021	HCD (High Energy Collision Dissociation)	MS2	3.99328	512	28.2889	5726	lzr_1#.raw	F8	2.7
Checked	Confidence	Sequence	Modifications	# Protein Groups	# Proteins	# PSMs	Master Protein Accessions	# Missed Cleavages	Theo. MH+ [Da]	Confidence (by Search Engine): Sequest HT	XCorr (by Search Engine): Sequest HT
FALSE	High	TFAEEVNAAFR		1	5	2	AT3G26650.1	0	1254.61	High	2.84
Master Protein	AT3G14420.1	pep chromosome:TAIR10:3:4821391:4824178:1 gene:AT3G14420 transcript:AT3G14420.1 gene_biotype:protein_coding transcript_biotype:protein_coding gene_symbol:GLO1 description:(S)-2-hydroxy-acid oxidase GLO1 [Source:UniProtKB/Swiss-Prot;Acc:Q9LRR9]	0	35	11	11	4	1	367	40.3	9.13	23.93	11
Confidence	Identifying Node	PSM Ambiguity	Annotated Sequence	Modifications	# Protein Groups	# Proteins	Master Protein Accessions	Protein Accessions	# Missed Cleavages	Charge	DeltaScore	DeltaCn	Rank	Search Engine Rank	m/z [Da]	MH+ [Da]	Theo. MH+ [Da]	DeltaM [ppm]	Deltam/z [Da]	Activation Type	MS Order	Isolation Interference [%]	Ion Inject Time [ms]	RT [min]	First Scan	Spectrum File	File ID	XCorr
High	Sequest HT (A7)	Unambiguous	NFEGLDLGKmDEANDSGLASYVAGQIDR	M10(Oxidation)	2	6	AT3G14415.1; AT3G14420.1	AT3G14420.4; AT3G14420.5; AT3G14415.1; AT3G14420.6; AT3G14420.1; AT3G14420.3	1	3	0.5926	0	1	1	1001.13	3001.38	3001.38	0.14	0.00014	HCD (High Energy Collision Dissociation)	MS2	10.4512	478.345	32.5473	6493	lzr_1#.raw	F8	4.86
Checked	Confidence	Sequence	Modifications	# Protein Groups	# Proteins	# PSMs	Master Protein Accessions	# Missed Cleavages	Theo. MH+ [Da]	Confidence (by Search Engine): Sequest HT	XCorr (by Search Engine): Sequest HT
FALSE	High	NFEGLDLGKMDEANDSGLASYVAGQIDR	1xOxidation [M10]	2	6	1	AT3G14415.1; AT3G14420.1	1	3001.38	High	4.86
High	Sequest HT (A7)	Unambiguous	ILIDVSKIDmTTTVLGFK	M10(Oxidation)	1	5	AT3G14420.1	AT3G14420.4; AT3G14420.5; AT3G14420.6; AT3G14420.1; AT3G14420.3	1	3	0.6412	0	1	1	670.713	2010.12	2010.12	2.48	0.00166	HCD (High Energy Collision Dissociation)	MS2	3.41939	512	34.3734	6842	lzr_1#.raw	F8	3.79
Checked	Confidence	Sequence	Modifications	# Protein Groups	# Proteins	# PSMs	Master Protein Accessions	# Missed Cleavages	Theo. MH+ [Da]	Confidence (by Search Engine): Sequest HT	XCorr (by Search Engine): Sequest HT
FALSE	High	ILIDVSKIDMTTTVLGFK	1xOxidation [M10]	1	5	1	AT3G14420.1	1	2010.12	High	3.79
High	Sequest HT (A7)	Unambiguous	AIALTVDTPR		2	10	AT3G14415.1; AT3G14420.1	AT3G14420.4; AT3G14420.5; AT3G14415.1; AT3G14415.2; AT3G14420.6; AT4G18360.2; AT3G14420.1; AT3G14420.3; AT4G18360.4; AT4G18360.3	0	2	0.5417	0	1	1	528.807	1056.61	1056.6	1.39	0.00073	HCD (High Energy Collision Dissociation)	MS2	37.6529	512	20.7792	4424	lzr_1#.raw	F8	2.64
Checked	Confidence	Sequence	Modifications	# Protein Groups	# Proteins	# PSMs	Master Protein Accessions	# Missed Cleavages	Theo. MH+ [Da]	Confidence (by Search Engine): Sequest HT	XCorr (by Search Engine): Sequest HT
FALSE	High	AIALTVDTPR		2	10	1	AT3G14415.1; AT3G14420.1	0	1056.6	High	2.64
High	Sequest HT (A7)	Unambiguous	IDmTTTVLGFK	M3(Oxidation)	1	5	AT3G14420.1	AT3G14420.4; AT3G14420.5; AT3G14420.6; AT3G14420.1; AT3G14420.3	0	2	0.3544	0	1	1	621.327	1241.65	1241.64	1.46	0.0009	HCD (High Energy Collision Dissociation)	MS2	38.5963	512	25.627	5247	lzr_1#.raw	F8	2.37
Checked	Confidence	Sequence	Modifications	# Protein Groups	# Proteins	# PSMs	Master Protein Accessions	# Missed Cleavages	Theo. MH+ [Da]	Confidence (by Search Engine): Sequest HT	XCorr (by Search Engine): Sequest HT
FALSE	High	IDMTTTVLGFK	1xOxidation [M3]	1	5	1	AT3G14420.1	0	1241.64	High	2.37
Low	Sequest HT (A7)	Unambiguous	IAIQAGAAGIIVSNHGAR		2	6	AT3G14415.1; AT3G14420.1	AT3G14420.4; AT3G14420.5; AT3G14415.1; AT3G14415.2; AT3G14420.6; AT3G14420.1	0	3	0.5302	0	1	1	573.661	1718.97	1718.97	2.17	0.00124	HCD (High Energy Collision Dissociation)	MS2	27.6855	512	23.4707	4874	lzr_1#.raw	F8	2.98
Checked	Confidence	Sequence	Modifications	# Protein Groups	# Proteins	# PSMs	Master Protein Accessions	# Missed Cleavages	Theo. MH+ [Da]	Confidence (by Search Engine): Sequest HT	XCorr (by Search Engine): Sequest HT
FALSE	Low	IAIQAGAAGIIVSNHGAR		2	6	1	AT3G14415.1; AT3G14420.1	0	1718.97	Low	2.98
Low	Sequest HT (A7)	Unambiguous	FFQLYVYK		2	10	AT3G14415.1; AT3G14420.1	AT3G14420.4; AT3G14420.5; AT3G14415.1; AT3G14415.2; AT3G14420.6; AT4G18360.2; AT3G14420.1; AT3G14420.3; AT4G18360.4; AT4G18360.3	0	2	0.3911	0	1	1	554.298	1107.59	1107.59	1.42	0.00079	HCD (High Energy Collision Dissociation)	MS2	0	512	31.1136	6217	lzr_1#.raw	F8	2.02
Checked	Confidence	Sequence	Modifications	# Protein Groups	# Proteins	# PSMs	Master Protein Accessions	# Missed Cleavages	Theo. MH+ [Da]	Confidence (by Search Engine): Sequest HT	XCorr (by Search Engine): Sequest HT
FALSE	Low	FFQLYVYK		2	10	1	AT3G14415.1; AT3G14420.1	0	1107.59	Low	2.02
Low	Sequest HT (A7)	Unambiguous	IPVFLDGGVRR		1	7	AT3G14420.1	AT3G14420.4; AT3G14420.5; AT3G14420.6; AT4G18360.2; AT3G14420.1; AT3G14420.3; AT4G18360.4	1	3	0.5729	0	1	1	410.244	1228.72	1228.72	1.17	0.00048	HCD (High Energy Collision Dissociation)	MS2	26.0939	512	23.6314	4899	lzr_1#.raw	F8	1.99
Checked	Confidence	Sequence	Modifications	# Protein Groups	# Proteins	# PSMs	Master Protein Accessions	# Missed Cleavages	Theo. MH+ [Da]	Confidence (by Search Engine): Sequest HT	XCorr (by Search Engine): Sequest HT
FALSE	Low	IPVFLDGGVRR		1	7	1	AT3G14420.1	1	1228.72	Low	1.99
Low	Sequest HT (A7)	Unambiguous	NFEGLDLGK		2	10	AT3G14415.1; AT3G14420.1	AT3G14420.4; AT3G14420.5; AT3G14415.1; AT3G14415.2; AT3G14420.6; AT4G18360.2; AT3G14420.1; AT3G14420.3; AT4G18360.4; AT4G18360.3	0	2	0.4	0	1	1	496.757	992.506	992.505	1.49	0.00074	HCD (High Energy Collision Dissociation)	MS2	19.4952	512	24.9653	5141	lzr_1#.raw	F8	1.9
Checked	Confidence	Sequence	Modifications	# Protein Groups	# Proteins	# PSMs	Master Protein Accessions	# Missed Cleavages	Theo. MH+ [Da]	Confidence (by Search Engine): Sequest HT	XCorr (by Search Engine): Sequest HT
FALSE	Low	NFEGLDLGK		2	10	1	AT3G14415.1; AT3G14420.1	0	992.505	Low	1.9
Low	Sequest HT (A7)	Unambiguous	FTLPPNLTLK		2	7	AT3G14415.1; AT3G14420.1	AT3G14420.4; AT3G14420.5; AT3G14415.1; AT3G14415.2; AT3G14420.6; AT3G14420.1; AT3G14420.3	0	2	0.5706	0	1	1	572.343	1143.68	1143.68	1.88	0.00107	HCD (High Energy Collision Dissociation)	MS2	3.07873	512	29.9539	6010	lzr_1#.raw	F8	1.7
Checked	Confidence	Sequence	Modifications	# Protein Groups	# Proteins	# PSMs	Master Protein Accessions	# Missed Cleavages	Theo. MH+ [Da]	Confidence (by Search Engine): Sequest HT	XCorr (by Search Engine): Sequest HT
FALSE	Low	FTLPPNLTLK		2	7	1	AT3G14415.1; AT3G14420.1	0	1143.68	Low	1.7
Low	Sequest HT (A7)	Unambiguous	NVVEQLVR		1	5	AT3G14420.1	AT3G14420.4; AT3G14420.5; AT3G14420.6; AT3G14420.1; AT3G14420.3	0	2	0.497	0	1	1	478.78	956.553	956.552	0.76	0.00037	HCD (High Energy Collision Dissociation)	MS2	17.5748	512	22.0508	4638	lzr_1#.raw	F8	1.67
Checked	Confidence	Sequence	Modifications	# Protein Groups	# Proteins	# PSMs	Master Protein Accessions	# Missed Cleavages	Theo. MH+ [Da]	Confidence (by Search Engine): Sequest HT	XCorr (by Search Engine): Sequest HT
FALSE	Low	NVVEQLVR		1	5	1	AT3G14420.1	0	956.552	Low	1.67
Low	Sequest HT (A7)	Unambiguous	QLDYVPATISALEEVVK		2	7	AT3G14415.1; AT3G14420.1	AT3G14420.4; AT3G14420.5; AT3G14415.1; AT3G14415.2; AT3G14420.6; AT3G14420.1; AT3G14420.3	0	2	0.1613	0	1	1	938.013	1875.02	1875.01	4.59	0.0043	HCD (High Energy Collision Dissociation)	MS2	6.10115	49.994	35.6808	7126	lzr_1#.raw	F8	1.24
Checked	Confidence	Sequence	Modifications	# Protein Groups	# Proteins	# PSMs	Master Protein Accessions	# Missed Cleavages	Theo. MH+ [Da]	Confidence (by Search Engine): Sequest HT	XCorr (by Search Engine): Sequest HT
FALSE	Low	QLDYVPATISALEEVVK		2	7	1	AT3G14415.1; AT3G14420.1	0	1875.01	Low	1.24
Master Protein	AT4G35090.1	pep chromosome:TAIR10:4:16700312:16703504:-1 gene:AT4G35090 transcript:AT4G35090.1 gene_biotype:protein_coding transcript_biotype:protein_coding gene_symbol:CAT2 description:catalase 2 [Source:TAIR;Acc:AT4G35090]	0	22	8	8	8	1	492	56.9	7.12	22.76	8
Confidence	Identifying Node	PSM Ambiguity	Annotated Sequence	Modifications	# Protein Groups	# Proteins	Master Protein Accessions	Protein Accessions	# Missed Cleavages	Charge	DeltaScore	DeltaCn	Rank	Search Engine Rank	m/z [Da]	MH+ [Da]	Theo. MH+ [Da]	DeltaM [ppm]	Deltam/z [Da]	Activation Type	MS Order	Isolation Interference [%]	Ion Inject Time [ms]	RT [min]	First Scan	Spectrum File	File ID	XCorr
High	Sequest HT (A7)	Unambiguous	EGNFDLVGNNFPVFFIR		1	3	AT4G35090.1	AT4G35090.2; AT4G35090.1; AT4G35090.3	0	2	0.5191	0	1	1	993.004	1985	1984.99	4.82	0.00479	HCD (High Energy Collision Dissociation)	MS2	14.5699	285.196	35.7963	7159	lzr_1#.raw	F8	4.72
Checked	Confidence	Sequence	Modifications	# Protein Groups	# Proteins	# PSMs	Master Protein Accessions	# Missed Cleavages	Theo. MH+ [Da]	Confidence (by Search Engine): Sequest HT	XCorr (by Search Engine): Sequest HT
FALSE	High	EGNFDLVGNNFPVFFIR		1	3	1	AT4G35090.1	0	1984.99	High	4.72
High	Sequest HT (A7)	Unambiguous	GPILLEDYHLVEK		1	3	AT4G35090.1	AT4G35090.2; AT4G35090.1; AT4G35090.3	0	3	0.5827	0	1	1	509.281	1525.83	1525.83	2.29	0.00116	HCD (High Energy Collision Dissociation)	MS2	6.81747	512	28.3621	5736	lzr_1#.raw	F8	3.81
Checked	Confidence	Sequence	Modifications	# Protein Groups	# Proteins	# PSMs	Master Protein Accessions	# Missed Cleavages	Theo. MH+ [Da]	Confidence (by Search Engine): Sequest HT	XCorr (by Search Engine): Sequest HT
FALSE	High	GPILLEDYHLVEK		1	3	1	AT4G35090.1	0	1525.83	High	3.81
High	Sequest HT (A7)	Unambiguous	LGPNYLQLPVNAPK		1	10	AT4G35090.1	AT1G20620.7; AT4G35090.2; AT1G20620.4; AT1G20620.5; AT4G35090.1; AT1G20620.6; AT1G20620.2; AT4G35090.3; AT1G20630.1; AT1G20620.1	0	2	0.6	0	1	1	762.433	1523.86	1523.86	0.67	0.00051	HCD (High Energy Collision Dissociation)	MS2	37.7759	512	28.4541	5750	lzr_1#.raw	F8	3
Checked	Confidence	Sequence	Modifications	# Protein Groups	# Proteins	# PSMs	Master Protein Accessions	# Missed Cleavages	Theo. MH+ [Da]	Confidence (by Search Engine): Sequest HT	XCorr (by Search Engine): Sequest HT
FALSE	High	LGPNYLQLPVNAPK		1	10	1	AT4G35090.1	0	1523.86	High	3
Low	Sequest HT (A7)	Unambiguous	LFIQIIDPADEDKFDFDPLDVTK		1	3	AT4G35090.1	AT4G35090.2; AT4G35090.1; AT4G35090.3	1	3	0.4917	0	1	1	898.798	2694.38	2694.35	8.68	0.00779	HCD (High Energy Collision Dissociation)	MS2	5.77107	58.921	35.6621	7116	lzr_1#.raw	F8	3.01
Checked	Confidence	Sequence	Modifications	# Protein Groups	# Proteins	# PSMs	Master Protein Accessions	# Missed Cleavages	Theo. MH+ [Da]	Confidence (by Search Engine): Sequest HT	XCorr (by Search Engine): Sequest HT
FALSE	Low	LFIQIIDPADEDKFDFDPLDVTK		1	3	1	AT4G35090.1	1	2694.35	Low	3.01
Low	Sequest HT (A7)	Unambiguous	TWPEDILPLQPVGR		1	3	AT4G35090.1	AT4G35090.2; AT4G35090.1; AT4G35090.3	0	2	0.4709	0	1	1	810.944	1620.88	1620.87	4	0.00324	HCD (High Energy Collision Dissociation)	MS2	26.251	470.929	35.2554	7010	lzr_1#.raw	F8	2.23
Checked	Confidence	Sequence	Modifications	# Protein Groups	# Proteins	# PSMs	Master Protein Accessions	# Missed Cleavages	Theo. MH+ [Da]	Confidence (by Search Engine): Sequest HT	XCorr (by Search Engine): Sequest HT
FALSE	Low	TWPEDILPLQPVGR		1	3	1	AT4G35090.1	0	1620.87	Low	2.23
Low	Sequest HT (A7)	Unambiguous	APGVQTPVIVR		1	7	AT4G35090.1	AT4G35090.2; AT1G20620.5; AT4G35090.1; AT1G20620.6; AT1G20620.2; AT4G35090.3; AT1G20620.1	0	2	0.6073	0	1	1	568.844	1136.68	1136.68	1.09	0.00062	HCD (High Energy Collision Dissociation)	MS2	5.1377	512	20.0719	4300	lzr_1#.raw	F8	2.19
Checked	Confidence	Sequence	Modifications	# Protein Groups	# Proteins	# PSMs	Master Protein Accessions	# Missed Cleavages	Theo. MH+ [Da]	Confidence (by Search Engine): Sequest HT	XCorr (by Search Engine): Sequest HT
FALSE	Low	APGVQTPVIVR		1	7	1	AT4G35090.1	0	1136.68	Low	2.19
Low	Sequest HT (A7)	Unambiguous	SLLEEDAIR		1	3	AT4G35090.1	AT4G35090.2; AT4G35090.1; AT4G35090.3	0	2	0.432	0	1	1	523.281	1045.56	1045.55	3.15	0.00165	HCD (High Energy Collision Dissociation)	MS2	0	512	22.6232	4732	lzr_1#.raw	F8	2.06
Checked	Confidence	Sequence	Modifications	# Protein Groups	# Proteins	# PSMs	Master Protein Accessions	# Missed Cleavages	Theo. MH+ [Da]	Confidence (by Search Engine): Sequest HT	XCorr (by Search Engine): Sequest HT
FALSE	Low	SLLEEDAIR		1	3	1	AT4G35090.1	0	1045.55	Low	2.06
Low	Sequest HT (A7)	Unambiguous	LNVRPSI		1	6	AT4G35090.1	AT1G20620.4; AT1G20620.5; AT4G35090.1; AT1G20620.6; AT4G35090.3; AT1G20620.1	0	2	0.1886	0	1	1	399.746	798.485	798.483	2.13	0.00085	HCD (High Energy Collision Dissociation)	MS2	11.8509	512	19.6588	4224	lzr_1#.raw	F8	1.75
Checked	Confidence	Sequence	Modifications	# Protein Groups	# Proteins	# PSMs	Master Protein Accessions	# Missed Cleavages	Theo. MH+ [Da]	Confidence (by Search Engine): Sequest HT	XCorr (by Search Engine): Sequest HT
FALSE	Low	LNVRPSI		1	6	1	AT4G35090.1	0	798.483	Low	1.75
Master Protein	ATCG00490.1	pep chromosome:TAIR10:Pt:54958:56397:1 gene:ATCG00490 transcript:ATCG00490.1 gene_biotype:protein_coding transcript_biotype:protein_coding gene_symbol:RBCL description:Ribulose bisphosphate carboxylase large chain [Source:UniProtKB/Swiss-Prot;Acc:O03042]	0	18	9	10	9	1	479	52.9	6.29	22.71	9
Confidence	Identifying Node	PSM Ambiguity	Annotated Sequence	Modifications	# Protein Groups	# Proteins	Master Protein Accessions	Protein Accessions	# Missed Cleavages	Charge	DeltaScore	DeltaCn	Rank	Search Engine Rank	m/z [Da]	MH+ [Da]	Theo. MH+ [Da]	DeltaM [ppm]	Deltam/z [Da]	Activation Type	MS Order	Isolation Interference [%]	Ion Inject Time [ms]	RT [min]	First Scan	Spectrum File	File ID	XCorr
High	Sequest HT (A7)	Unambiguous	LTYYTPEYETKDTDILAAFR		1	1	ATCG00490.1	ATCG00490.1	1	3	0.5819	0	1	1	804.066	2410.18	2410.18	1.48	0.00119	HCD (High Energy Collision Dissociation)	MS2	39.0934	512	32.9503	6567	lzr_1#.raw	F8	4.09
Checked	Confidence	Sequence	Modifications	# Protein Groups	# Proteins	# PSMs	Master Protein Accessions	# Missed Cleavages	Theo. MH+ [Da]	Confidence (by Search Engine): Sequest HT	XCorr (by Search Engine): Sequest HT
FALSE	High	LTYYTPEYETKDTDILAAFR		1	1	1	ATCG00490.1	1	2410.18	High	4.09
High	Sequest HT (A7)	Unambiguous	EITFNFPTIDKLDGQE		1	1	ATCG00490.1	ATCG00490.1	1	2	0.489	0	1	1	933.961	1866.91	1866.91	1.2	0.00112	HCD (High Energy Collision Dissociation)	MS2	0	512	35.1227	6985	lzr_1#.raw	F8	3.19
Checked	Confidence	Sequence	Modifications	# Protein Groups	# Proteins	# PSMs	Master Protein Accessions	# Missed Cleavages	Theo. MH+ [Da]	Confidence (by Search Engine): Sequest HT	XCorr (by Search Engine): Sequest HT
FALSE	High	EITFNFPTIDKLDGQE		1	1	1	ATCG00490.1	1	1866.91	High	3.19
High	Sequest HT (A7)	Unambiguous	DTDILAAFR		1	1	ATCG00490.1	ATCG00490.1	0	2	0.5176	0	1	1	511.271	1021.53	1021.53	2.76	0.00141	HCD (High Energy Collision Dissociation)	MS2	17.1904	512	32.1461	6412	lzr_1#.raw	F8	2.55
Checked	Confidence	Sequence	Modifications	# Protein Groups	# Proteins	# PSMs	Master Protein Accessions	# Missed Cleavages	Theo. MH+ [Da]	Confidence (by Search Engine): Sequest HT	XCorr (by Search Engine): Sequest HT
FALSE	High	DTDILAAFR		1	1	2	ATCG00490.1	0	1021.53	High	2.55
High	Sequest HT (A7)	Unambiguous	VALEAcVQAR	C6(Carbamidomethyl)	1	1	ATCG00490.1	ATCG00490.1	0	2	0.4937	0	1	1	558.796	1116.58	1116.58	1.58	0.00088	HCD (High Energy Collision Dissociation)	MS2	0	512	17.2171	3758	lzr_1#.raw	F8	2.37
Checked	Confidence	Sequence	Modifications	# Protein Groups	# Proteins	# PSMs	Master Protein Accessions	# Missed Cleavages	Theo. MH+ [Da]	Confidence (by Search Engine): Sequest HT	XCorr (by Search Engine): Sequest HT
FALSE	High	VALEACVQAR	1xCarbamidomethyl [C6]	1	1	1	ATCG00490.1	0	1116.58	High	2.37
Medium	Sequest HT (A7)	Unambiguous	DTDILAAFR		1	1	ATCG00490.1	ATCG00490.1	0	2	0.4449	0	1	1	511.27	1021.53	1021.53	1.15	0.00059	HCD (High Energy Collision Dissociation)	MS2	0	512	31.1315	6219	lzr_1#.raw	F8	2.27
Checked	Confidence	Sequence	Modifications	# Protein Groups	# Proteins	# PSMs	Master Protein Accessions	# Missed Cleavages	Theo. MH+ [Da]	Confidence (by Search Engine): Sequest HT	XCorr (by Search Engine): Sequest HT
FALSE	High	DTDILAAFR		1	1	2	ATCG00490.1	0	1021.53	High	2.55
Medium	Sequest HT (A7)	Unambiguous	DLAVEGNEIIR		1	1	ATCG00490.1	ATCG00490.1	0	2	0.4027	0	1	1	614.832	1228.66	1228.65	2.63	0.00161	HCD (High Energy Collision Dissociation)	MS2	41.8074	512	23.5297	4884	lzr_1#.raw	F8	2.26
Checked	Confidence	Sequence	Modifications	# Protein Groups	# Proteins	# PSMs	Master Protein Accessions	# Missed Cleavages	Theo. MH+ [Da]	Confidence (by Search Engine): Sequest HT	XCorr (by Search Engine): Sequest HT
FALSE	Medium	DLAVEGNEIIR		1	1	1	ATCG00490.1	0	1228.65	Medium	2.26
Low	Sequest HT (A7)	Unambiguous	TFQGPPHGIQVER		1	1	ATCG00490.1	ATCG00490.1	0	3	0.4602	0	1	1	489.257	1465.76	1465.75	0.9	0.00044	HCD (High Energy Collision Dissociation)	MS2	18.8012	512	17.7928	3874	lzr_1#.raw	F8	2.26
Checked	Confidence	Sequence	Modifications	# Protein Groups	# Proteins	# PSMs	Master Protein Accessions	# Missed Cleavages	Theo. MH+ [Da]	Confidence (by Search Engine): Sequest HT	XCorr (by Search Engine): Sequest HT
FALSE	Low	TFQGPPHGIQVER		1	1	1	ATCG00490.1	0	1465.75	Low	2.26
Low	Sequest HT (A7)	Unambiguous	LTYYTPEYETK		1	1	ATCG00490.1	ATCG00490.1	0	2	0.5415	0	1	1	704.338	1407.67	1407.67	0.21	0.00015	HCD (High Energy Collision Dissociation)	MS2	28.1925	512	20.7599	4421	lzr_1#.raw	F8	2.05
Checked	Confidence	Sequence	Modifications	# Protein Groups	# Proteins	# PSMs	Master Protein Accessions	# Missed Cleavages	Theo. MH+ [Da]	Confidence (by Search Engine): Sequest HT	XCorr (by Search Engine): Sequest HT
FALSE	Low	LTYYTPEYETK		1	1	1	ATCG00490.1	0	1407.67	Low	2.05
Low	Sequest HT (A7)	Unambiguous	FLFcAEAIYK	C4(Carbamidomethyl)	1	1	ATCG00490.1	ATCG00490.1	0	2	0.4286	0	1	1	631.318	1261.63	1261.63	-0.46	-0.00029	HCD (High Energy Collision Dissociation)	MS2	50.0158	512	31.6863	6327	lzr_1#.raw	F8	1.68
Checked	Confidence	Sequence	Modifications	# Protein Groups	# Proteins	# PSMs	Master Protein Accessions	# Missed Cleavages	Theo. MH+ [Da]	Confidence (by Search Engine): Sequest HT	XCorr (by Search Engine): Sequest HT
FALSE	Low	FLFCAEAIYK	1xCarbamidomethyl [C4]	1	1	1	ATCG00490.1	0	1261.63	Low	1.68
Low	Sequest HT (A7)	Unambiguous	AVYEcLR	C5(Carbamidomethyl)	1	3	ATCG00490.1	AT2G07732.1; ATCG00490.1; ATMG00280.1	0	2	0.1846	0	1	1	455.727	910.447	910.445	1.81	0.00083	HCD (High Energy Collision Dissociation)	MS2	4.55964	512	16.379	3599	lzr_1#.raw	F8	1.3
Checked	Confidence	Sequence	Modifications	# Protein Groups	# Proteins	# PSMs	Master Protein Accessions	# Missed Cleavages	Theo. MH+ [Da]	Confidence (by Search Engine): Sequest HT	XCorr (by Search Engine): Sequest HT
FALSE	Low	AVYECLR	1xCarbamidomethyl [C5]	1	3	1	ATCG00490.1	0	910.445	Low	1.3
Master Protein	AT3G14415.1	pep chromosome:TAIR10:3:4818251:4821013:1 gene:AT3G14415 transcript:AT3G14415.1 gene_biotype:protein_coding transcript_biotype:protein_coding description:GOX2 [Source:UniProtKB/TrEMBL;Acc:A0A384L6X3]	0	33	10	10	3	1	367	40.3	8.97	22.3	10
Confidence	Identifying Node	PSM Ambiguity	Annotated Sequence	Modifications	# Protein Groups	# Proteins	Master Protein Accessions	Protein Accessions	# Missed Cleavages	Charge	DeltaScore	DeltaCn	Rank	Search Engine Rank	m/z [Da]	MH+ [Da]	Theo. MH+ [Da]	DeltaM [ppm]	Deltam/z [Da]	Activation Type	MS Order	Isolation Interference [%]	Ion Inject Time [ms]	RT [min]	First Scan	Spectrum File	File ID	XCorr
High	Sequest HT (A7)	Unambiguous	NFEGLDLGKmDEANDSGLASYVAGQIDR	M10(Oxidation)	2	6	AT3G14415.1; AT3G14420.1	AT3G14420.4; AT3G14420.5; AT3G14415.1; AT3G14420.6; AT3G14420.1; AT3G14420.3	1	3	0.5926	0	1	1	1001.13	3001.38	3001.38	0.14	0.00014	HCD (High Energy Collision Dissociation)	MS2	10.4512	478.345	32.5473	6493	lzr_1#.raw	F8	4.86
Checked	Confidence	Sequence	Modifications	# Protein Groups	# Proteins	# PSMs	Master Protein Accessions	# Missed Cleavages	Theo. MH+ [Da]	Confidence (by Search Engine): Sequest HT	XCorr (by Search Engine): Sequest HT
FALSE	High	NFEGLDLGKMDEANDSGLASYVAGQIDR	1xOxidation [M10]	2	6	1	AT3G14415.1; AT3G14420.1	1	3001.38	High	4.86
High	Sequest HT (A7)	Unambiguous	ILIDVNKIDmATTVLGFK	M10(Oxidation)	1	2	AT3G14415.1	AT3G14415.1; AT3G14415.2	1	3	0.54	0	1	1	669.713	2007.12	2007.12	2.22	0.00149	HCD (High Energy Collision Dissociation)	MS2	7.30746	512	34.9002	6945	lzr_1#.raw	F8	4
Checked	Confidence	Sequence	Modifications	# Protein Groups	# Proteins	# PSMs	Master Protein Accessions	# Missed Cleavages	Theo. MH+ [Da]	Confidence (by Search Engine): Sequest HT	XCorr (by Search Engine): Sequest HT
FALSE	High	ILIDVNKIDMATTVLGFK	1xOxidation [M10]	1	2	1	AT3G14415.1	1	2007.12	High	4
High	Sequest HT (A7)	Unambiguous	AIALTVDTPR		2	10	AT3G14415.1; AT3G14420.1	AT3G14420.4; AT3G14420.5; AT3G14415.1; AT3G14415.2; AT3G14420.6; AT4G18360.2; AT3G14420.1; AT3G14420.3; AT4G18360.4; AT4G18360.3	0	2	0.5417	0	1	1	528.807	1056.61	1056.6	1.39	0.00073	HCD (High Energy Collision Dissociation)	MS2	37.6529	512	20.7792	4424	lzr_1#.raw	F8	2.64
Checked	Confidence	Sequence	Modifications	# Protein Groups	# Proteins	# PSMs	Master Protein Accessions	# Missed Cleavages	Theo. MH+ [Da]	Confidence (by Search Engine): Sequest HT	XCorr (by Search Engine): Sequest HT
FALSE	High	AIALTVDTPR		2	10	1	AT3G14415.1; AT3G14420.1	0	1056.6	High	2.64
Low	Sequest HT (A7)	Unambiguous	IAIQAGAAGIIVSNHGAR		2	6	AT3G14415.1; AT3G14420.1	AT3G14420.4; AT3G14420.5; AT3G14415.1; AT3G14415.2; AT3G14420.6; AT3G14420.1	0	3	0.5302	0	1	1	573.661	1718.97	1718.97	2.17	0.00124	HCD (High Energy Collision Dissociation)	MS2	27.6855	512	23.4707	4874	lzr_1#.raw	F8	2.98
Checked	Confidence	Sequence	Modifications	# Protein Groups	# Proteins	# PSMs	Master Protein Accessions	# Missed Cleavages	Theo. MH+ [Da]	Confidence (by Search Engine): Sequest HT	XCorr (by Search Engine): Sequest HT
FALSE	Low	IAIQAGAAGIIVSNHGAR		2	6	1	AT3G14415.1; AT3G14420.1	0	1718.97	Low	2.98
Low	Sequest HT (A7)	Unambiguous	VPVFLDGGVR		1	2	AT3G14415.1	AT3G14415.1; AT3G14415.2	0	2	0.371	0	1	1	529.804	1058.6	1058.6	1.48	0.00079	HCD (High Energy Collision Dissociation)	MS2	6.22822	512	26.5985	5422	lzr_1#.raw	F8	2.21
Checked	Confidence	Sequence	Modifications	# Protein Groups	# Proteins	# PSMs	Master Protein Accessions	# Missed Cleavages	Theo. MH+ [Da]	Confidence (by Search Engine): Sequest HT	XCorr (by Search Engine): Sequest HT
FALSE	Low	VPVFLDGGVR		1	2	1	AT3G14415.1	0	1058.6	Low	2.21
Low	Sequest HT (A7)	Unambiguous	FFQLYVYK		2	10	AT3G14415.1; AT3G14420.1	AT3G14420.4; AT3G14420.5; AT3G14415.1; AT3G14415.2; AT3G14420.6; AT4G18360.2; AT3G14420.1; AT3G14420.3; AT4G18360.4; AT4G18360.3	0	2	0.3911	0	1	1	554.298	1107.59	1107.59	1.42	0.00079	HCD (High Energy Collision Dissociation)	MS2	0	512	31.1136	6217	lzr_1#.raw	F8	2.02
Checked	Confidence	Sequence	Modifications	# Protein Groups	# Proteins	# PSMs	Master Protein Accessions	# Missed Cleavages	Theo. MH+ [Da]	Confidence (by Search Engine): Sequest HT	XCorr (by Search Engine): Sequest HT
FALSE	Low	FFQLYVYK		2	10	1	AT3G14415.1; AT3G14420.1	0	1107.59	Low	2.02
Low	Sequest HT (A7)	Unambiguous	NFEGLDLGK		2	10	AT3G14415.1; AT3G14420.1	AT3G14420.4; AT3G14420.5; AT3G14415.1; AT3G14415.2; AT3G14420.6; AT4G18360.2; AT3G14420.1; AT3G14420.3; AT4G18360.4; AT4G18360.3	0	2	0.4	0	1	1	496.757	992.506	992.505	1.49	0.00074	HCD (High Energy Collision Dissociation)	MS2	19.4952	512	24.9653	5141	lzr_1#.raw	F8	1.9
Checked	Confidence	Sequence	Modifications	# Protein Groups	# Proteins	# PSMs	Master Protein Accessions	# Missed Cleavages	Theo. MH+ [Da]	Confidence (by Search Engine): Sequest HT	XCorr (by Search Engine): Sequest HT
FALSE	Low	NFEGLDLGK		2	10	1	AT3G14415.1; AT3G14420.1	0	992.505	Low	1.9
Low	Sequest HT (A7)	Unambiguous	VPVFLDGGVRR		1	2	AT3G14415.1	AT3G14415.1; AT3G14415.2	1	3	0.4632	0	1	1	405.572	1214.7	1214.7	1.28	0.00052	HCD (High Energy Collision Dissociation)	MS2	14.4333	512	22.4144	4699	lzr_1#.raw	F8	1.9
Checked	Confidence	Sequence	Modifications	# Protein Groups	# Proteins	# PSMs	Master Protein Accessions	# Missed Cleavages	Theo. MH+ [Da]	Confidence (by Search Engine): Sequest HT	XCorr (by Search Engine): Sequest HT
FALSE	Low	VPVFLDGGVRR		1	2	1	AT3G14415.1	1	1214.7	Low	1.9
Low	Sequest HT (A7)	Unambiguous	FTLPPNLTLK		2	7	AT3G14415.1; AT3G14420.1	AT3G14420.4; AT3G14420.5; AT3G14415.1; AT3G14415.2; AT3G14420.6; AT3G14420.1; AT3G14420.3	0	2	0.5706	0	1	1	572.343	1143.68	1143.68	1.88	0.00107	HCD (High Energy Collision Dissociation)	MS2	3.07873	512	29.9539	6010	lzr_1#.raw	F8	1.7
Checked	Confidence	Sequence	Modifications	# Protein Groups	# Proteins	# PSMs	Master Protein Accessions	# Missed Cleavages	Theo. MH+ [Da]	Confidence (by Search Engine): Sequest HT	XCorr (by Search Engine): Sequest HT
FALSE	Low	FTLPPNLTLK		2	7	1	AT3G14415.1; AT3G14420.1	0	1143.68	Low	1.7
Low	Sequest HT (A7)	Unambiguous	QLDYVPATISALEEVVK		2	7	AT3G14415.1; AT3G14420.1	AT3G14420.4; AT3G14420.5; AT3G14415.1; AT3G14415.2; AT3G14420.6; AT3G14420.1; AT3G14420.3	0	2	0.1613	0	1	1	938.013	1875.02	1875.01	4.59	0.0043	HCD (High Energy Collision Dissociation)	MS2	6.10115	49.994	35.6808	7126	lzr_1#.raw	F8	1.24
Checked	Confidence	Sequence	Modifications	# Protein Groups	# Proteins	# PSMs	Master Protein Accessions	# Missed Cleavages	Theo. MH+ [Da]	Confidence (by Search Engine): Sequest HT	XCorr (by Search Engine): Sequest HT
FALSE	Low	QLDYVPATISALEEVVK		2	7	1	AT3G14415.1; AT3G14420.1	0	1875.01	Low	1.24
Master Protein	AT4G20360.2	pep chromosome:TAIR10:4:10989952:10992509:1 gene:AT4G20360 transcript:AT4G20360.2 gene_biotype:protein_coding transcript_biotype:protein_coding gene_symbol:TUFA description:Elongation factor Tu, chloroplastic [Source:UniProtKB/Swiss-Prot;Acc:P17745]	0	18	8	8	8	1	476	51.6	6.19	21.04	8
Confidence	Identifying Node	PSM Ambiguity	Annotated Sequence	Modifications	# Protein Groups	# Proteins	Master Protein Accessions	Protein Accessions	# Missed Cleavages	Charge	DeltaScore	DeltaCn	Rank	Search Engine Rank	m/z [Da]	MH+ [Da]	Theo. MH+ [Da]	DeltaM [ppm]	Deltam/z [Da]	Activation Type	MS Order	Isolation Interference [%]	Ion Inject Time [ms]	RT [min]	First Scan	Spectrum File	File ID	XCorr
High	Sequest HT (A7)	Unambiguous	QTELPFLLAVEDVFSITGR		1	1	AT4G20360.2	AT4G20360.2	0	3	0.5513	0	1	1	712.386	2135.14	2135.14	2.14	0.00152	HCD (High Energy Collision Dissociation)	MS2	0	512	36.2915	7266	lzr_1#.raw	F8	5.17
Checked	Confidence	Sequence	Modifications	# Protein Groups	# Proteins	# PSMs	Master Protein Accessions	# Missed Cleavages	Theo. MH+ [Da]	Confidence (by Search Engine): Sequest HT	XCorr (by Search Engine): Sequest HT
FALSE	High	QTELPFLLAVEDVFSITGR		1	1	1	AT4G20360.2	0	2135.14	High	5.17
High	Sequest HT (A7)	Unambiguous	ILDEALAGDNVGLLLR		1	1	AT4G20360.2	AT4G20360.2	0	2	0.6559	0	1	1	841.481	1681.95	1681.95	3.69	0.0031	HCD (High Energy Collision Dissociation)	MS2	4.32688	512	34.2389	6816	lzr_1#.raw	F8	3.72
Checked	Confidence	Sequence	Modifications	# Protein Groups	# Proteins	# PSMs	Master Protein Accessions	# Missed Cleavages	Theo. MH+ [Da]	Confidence (by Search Engine): Sequest HT	XCorr (by Search Engine): Sequest HT
FALSE	High	ILDEALAGDNVGLLLR		1	1	1	AT4G20360.2	0	1681.95	High	3.72
High	Sequest HT (A7)	Unambiguous	VGETVDLVGLR		1	1	AT4G20360.2	AT4G20360.2	0	2	0.5015	0	1	1	579.331	1157.66	1157.65	2.26	0.00131	HCD (High Energy Collision Dissociation)	MS2	0	512	25.4729	5225	lzr_1#.raw	F8	3.29
Checked	Confidence	Sequence	Modifications	# Protein Groups	# Proteins	# PSMs	Master Protein Accessions	# Missed Cleavages	Theo. MH+ [Da]	Confidence (by Search Engine): Sequest HT	XCorr (by Search Engine): Sequest HT
FALSE	High	VGETVDLVGLR		1	1	1	AT4G20360.2	0	1157.65	High	3.29
High	Sequest HT (A7)	Unambiguous	VGETVDLVGLRETR		1	1	AT4G20360.2	AT4G20360.2	1	3	0.3975	0	1	1	515.288	1543.85	1543.84	2.73	0.0014	HCD (High Energy Collision Dissociation)	MS2	43.0656	512	23.0475	4801	lzr_1#.raw	F8	3.22
Checked	Confidence	Sequence	Modifications	# Protein Groups	# Proteins	# PSMs	Master Protein Accessions	# Missed Cleavages	Theo. MH+ [Da]	Confidence (by Search Engine): Sequest HT	XCorr (by Search Engine): Sequest HT
FALSE	High	VGETVDLVGLRETR		1	1	1	AT4G20360.2	1	1543.84	High	3.22
High	Sequest HT (A7)	Unambiguous	SYTVTGVEmFQK	M9(Oxidation)	1	1	AT4G20360.2	AT4G20360.2	0	2	0.6512	0	1	1	703.337	1405.67	1405.67	0.52	0.00037	HCD (High Energy Collision Dissociation)	MS2	0	512	21.4239	4529	lzr_1#.raw	F8	3.01
Checked	Confidence	Sequence	Modifications	# Protein Groups	# Proteins	# PSMs	Master Protein Accessions	# Missed Cleavages	Theo. MH+ [Da]	Confidence (by Search Engine): Sequest HT	XCorr (by Search Engine): Sequest HT
FALSE	High	SYTVTGVEMFQK	1xOxidation [M9]	1	1	1	AT4G20360.2	0	1405.67	High	3.01
Low	Sequest HT (A7)	Unambiguous	KYDEIDAAPEER		1	1	AT4G20360.2	AT4G20360.2	1	3	0.4542	0	1	1	479.229	1435.67	1435.67	2.5	0.0012	HCD (High Energy Collision Dissociation)	MS2	4.01142	512	14.3357	3190	lzr_1#.raw	F8	2.62
Checked	Confidence	Sequence	Modifications	# Protein Groups	# Proteins	# PSMs	Master Protein Accessions	# Missed Cleavages	Theo. MH+ [Da]	Confidence (by Search Engine): Sequest HT	XCorr (by Search Engine): Sequest HT
FALSE	Low	KYDEIDAAPEER		1	1	1	AT4G20360.2	1	1435.67	Low	2.62
Low	Sequest HT (A7)	Unambiguous	TVGAGVIGTILE		1	1	AT4G20360.2	AT4G20360.2	0	2	0.2313	0	1	1	565.327	1129.65	1129.65	0.62	0.00035	HCD (High Energy Collision Dissociation)	MS2	0	512	34.1504	6798	lzr_1#.raw	F8	1.47
Checked	Confidence	Sequence	Modifications	# Protein Groups	# Proteins	# PSMs	Master Protein Accessions	# Missed Cleavages	Theo. MH+ [Da]	Confidence (by Search Engine): Sequest HT	XCorr (by Search Engine): Sequest HT
FALSE	Low	TVGAGVIGTILE		1	1	1	AT4G20360.2	0	1129.65	Low	1.47
Low	Sequest HT (A7)	Unambiguous	ETRSYTVTGVEmFQK	M12(Oxidation)	1	1	AT4G20360.2	AT4G20360.2	1	2	0.0707	0	1	1	896.426	1791.85	1791.86	-7.34	-0.00658	HCD (High Energy Collision Dissociation)	MS2	18.4556	512	11.8972	2672	lzr_1#.raw	F8	0.99
Checked	Confidence	Sequence	Modifications	# Protein Groups	# Proteins	# PSMs	Master Protein Accessions	# Missed Cleavages	Theo. MH+ [Da]	Confidence (by Search Engine): Sequest HT	XCorr (by Search Engine): Sequest HT
FALSE	Low	ETRSYTVTGVEMFQK	1xOxidation [M12]	1	1	1	AT4G20360.2	1	1791.86	Low	0.99
Master Protein	AT3G13570.1	pep chromosome:TAIR10:3:4429256:4432159:-1 gene:AT3G13570 transcript:AT3G13570.1 gene_biotype:protein_coding transcript_biotype:protein_coding gene_symbol:SCL30A description:Serine/arginine-rich SC35-like splicing factor SCL30A [Source:UniProtKB/Swiss-Prot;Acc:Q9LHP2]	0	24	6	8	4	1	262	30.2	11.68	19.71	6
Confidence	Identifying Node	PSM Ambiguity	Annotated Sequence	Modifications	# Protein Groups	# Proteins	Master Protein Accessions	Protein Accessions	# Missed Cleavages	Charge	DeltaScore	DeltaCn	Rank	Search Engine Rank	m/z [Da]	MH+ [Da]	Theo. MH+ [Da]	DeltaM [ppm]	Deltam/z [Da]	Activation Type	MS Order	Isolation Interference [%]	Ion Inject Time [ms]	RT [min]	First Scan	Spectrum File	File ID	XCorr
High	Sequest HT (A7)	Unambiguous	RPFEQFGPVKDIYLPR		1	1	AT3G13570.1	AT3G13570.1	1	4	0.6886	0	1	1	491.272	1962.07	1962.06	3.67	0.0018	HCD (High Energy Collision Dissociation)	MS2	9.95949	512	27.3903	5560	lzr_1#.raw	F8	4.72
Checked	Confidence	Sequence	Modifications	# Protein Groups	# Proteins	# PSMs	Master Protein Accessions	# Missed Cleavages	Theo. MH+ [Da]	Confidence (by Search Engine): Sequest HT	XCorr (by Search Engine): Sequest HT
FALSE	High	RPFEQFGPVKDIYLPR		1	1	1	AT3G13570.1	1	1962.06	High	4.72
High	Sequest HT (A7)	Unambiguous	GFGFIQFmDPADAAEAK	M8(Oxidation)	1	1	AT3G13570.1	AT3G13570.1	0	2	0.6481	0	1	1	915.923	1830.84	1830.84	1.2	0.0011	HCD (High Energy Collision Dissociation)	MS2	6.91343	512	33.2459	6620	lzr_1#.raw	F8	3.78
Checked	Confidence	Sequence	Modifications	# Protein Groups	# Proteins	# PSMs	Master Protein Accessions	# Missed Cleavages	Theo. MH+ [Da]	Confidence (by Search Engine): Sequest HT	XCorr (by Search Engine): Sequest HT
FALSE	High	GFGFIQFMDPADAAEAK	1xOxidation [M8]	1	1	1	AT3G13570.1	0	1830.84	High	3.78
High	Sequest HT (A7)	Unambiguous	ELTVVFAEENR		2	6	AT3G13570.1; AT1G55310.1	AT1G55310.2; AT1G55310.4; AT1G55310.7; AT3G13570.1; AT1G55310.3; AT1G55310.1	0	2	0.5687	0	1	1	653.836	1306.66	1306.66	0.08	5e-05	HCD (High Energy Collision Dissociation)	MS2	19.061	512	24.9923	5146	lzr_1#.raw	F8	3.13
Checked	Confidence	Sequence	Modifications	# Protein Groups	# Proteins	# PSMs	Master Protein Accessions	# Missed Cleavages	Theo. MH+ [Da]	Confidence (by Search Engine): Sequest HT	XCorr (by Search Engine): Sequest HT
FALSE	High	ELTVVFAEENR		2	6	2	AT3G13570.1; AT1G55310.1	0	1306.66	High	3.13
High	Sequest HT (A7)	Unambiguous	DSDLPTSLLVR		1	1	AT3G13570.1	AT3G13570.1	0	2	0.4892	0	1	1	608.333	1215.66	1215.66	1.46	0.00089	HCD (High Energy Collision Dissociation)	MS2	5.91461	512	29.5804	5945	lzr_1#.raw	F8	2.78
Checked	Confidence	Sequence	Modifications	# Protein Groups	# Proteins	# PSMs	Master Protein Accessions	# Missed Cleavages	Theo. MH+ [Da]	Confidence (by Search Engine): Sequest HT	XCorr (by Search Engine): Sequest HT
FALSE	High	DSDLPTSLLVR		1	1	2	AT3G13570.1	0	1215.66	High	2.78
High	Sequest HT (A7)	Unambiguous	DSDLPTSLLVR		1	1	AT3G13570.1	AT3G13570.1	0	2	0.4601	0	1	1	608.334	1215.66	1215.66	2.16	0.00131	HCD (High Energy Collision Dissociation)	MS2	25.747	401.081	28.5648	5768	lzr_1#.raw	F8	2.76
Checked	Confidence	Sequence	Modifications	# Protein Groups	# Proteins	# PSMs	Master Protein Accessions	# Missed Cleavages	Theo. MH+ [Da]	Confidence (by Search Engine): Sequest HT	XCorr (by Search Engine): Sequest HT
FALSE	High	DSDLPTSLLVR		1	1	2	AT3G13570.1	0	1215.66	High	2.78
High	Sequest HT (A7)	Unambiguous	ELTVVFAEENR		2	6	AT3G13570.1; AT1G55310.1	AT1G55310.2; AT1G55310.4; AT1G55310.7; AT3G13570.1; AT1G55310.3; AT1G55310.1	0	2	0.6008	0	1	1	653.837	1306.67	1306.66	2.05	0.00134	HCD (High Energy Collision Dissociation)	MS2	5.58913	512	25.9964	5308	lzr_1#.raw	F8	2.53
Checked	Confidence	Sequence	Modifications	# Protein Groups	# Proteins	# PSMs	Master Protein Accessions	# Missed Cleavages	Theo. MH+ [Da]	Confidence (by Search Engine): Sequest HT	XCorr (by Search Engine): Sequest HT
FALSE	High	ELTVVFAEENR		2	6	2	AT3G13570.1; AT1G55310.1	0	1306.66	High	3.13
Low	Sequest HT (A7)	Unambiguous	DYYTGDPR		2	3	AT3G13570.1; AT1G55310.1	AT1G55310.2; AT3G13570.1; AT1G55310.1	0	2	0.4595	0	1	1	493.715	986.422	986.421	0.65	0.00032	HCD (High Energy Collision Dissociation)	MS2	9.01646	512	13.1533	2942	lzr_1#.raw	F8	1.48
Checked	Confidence	Sequence	Modifications	# Protein Groups	# Proteins	# PSMs	Master Protein Accessions	# Missed Cleavages	Theo. MH+ [Da]	Confidence (by Search Engine): Sequest HT	XCorr (by Search Engine): Sequest HT
FALSE	Low	DYYTGDPR		2	3	1	AT3G13570.1; AT1G55310.1	0	986.421	Low	1.48
Low	Sequest HT (A7)	Unambiguous	rPFEQFGPVK	N-Term(Acetyl)	1	1	AT3G13570.1	AT3G13570.1	0	2	0.1441	0	1	1	623.837	1246.67	1246.66	6.46	0.00403	HCD (High Energy Collision Dissociation)	MS2	39.5331	512	19.218	4144	lzr_1#.raw	F8	1.11
Checked	Confidence	Sequence	Modifications	# Protein Groups	# Proteins	# PSMs	Master Protein Accessions	# Missed Cleavages	Theo. MH+ [Da]	Confidence (by Search Engine): Sequest HT	XCorr (by Search Engine): Sequest HT
FALSE	Low	RPFEQFGPVK	1xAcetyl [N-Term]	1	1	1	AT3G13570.1	0	1246.66	Low	1.11
Master Protein	AT3G15730.1	pep chromosome:TAIR10:3:5330194:5333745:1 gene:AT3G15730 transcript:AT3G15730.1 gene_biotype:protein_coding transcript_biotype:protein_coding gene_symbol:PLDALPHA1 description:Phospholipase D alpha 1 [Source:UniProtKB/Swiss-Prot;Acc:Q38882]	0	12	6	6	6	1	810	91.8	5.87	17.34	6
Confidence	Identifying Node	PSM Ambiguity	Annotated Sequence	Modifications	# Protein Groups	# Proteins	Master Protein Accessions	Protein Accessions	# Missed Cleavages	Charge	DeltaScore	DeltaCn	Rank	Search Engine Rank	m/z [Da]	MH+ [Da]	Theo. MH+ [Da]	DeltaM [ppm]	Deltam/z [Da]	Activation Type	MS Order	Isolation Interference [%]	Ion Inject Time [ms]	RT [min]	First Scan	Spectrum File	File ID	XCorr
High	Sequest HT (A7)	Unambiguous	SIDGGAAAGFPESPEAAAEAGLVSGKDNIIDR		1	1	AT3G15730.1	AT3G15730.1	1	3	0.63	0	1	1	1029.18	3085.52	3085.51	3.1	0.00319	HCD (High Energy Collision Dissociation)	MS2	0	512	30.5388	6116	lzr_1#.raw	F8	6.27
Checked	Confidence	Sequence	Modifications	# Protein Groups	# Proteins	# PSMs	Master Protein Accessions	# Missed Cleavages	Theo. MH+ [Da]	Confidence (by Search Engine): Sequest HT	XCorr (by Search Engine): Sequest HT
FALSE	High	SIDGGAAAGFPESPEAAAEAGLVSGKDNIIDR		1	1	1	AT3G15730.1	1	3085.51	High	6.27
High	Sequest HT (A7)	Unambiguous	VSLYQDAHIPDNFVPR		1	1	AT3G15730.1	AT3G15730.1	0	3	0.6337	0	1	1	624.321	1870.95	1870.94	2.12	0.00132	HCD (High Energy Collision Dissociation)	MS2	26.5333	512	28.2798	5725	lzr_1#.raw	F8	3.44
Checked	Confidence	Sequence	Modifications	# Protein Groups	# Proteins	# PSMs	Master Protein Accessions	# Missed Cleavages	Theo. MH+ [Da]	Confidence (by Search Engine): Sequest HT	XCorr (by Search Engine): Sequest HT
FALSE	High	VSLYQDAHIPDNFVPR		1	1	1	AT3G15730.1	0	1870.94	High	3.44
High	Sequest HT (A7)	Unambiguous	FPGVPYTFFSQR		1	2	AT3G15730.1	AT1G52570.1; AT3G15730.1	0	2	0.6173	0	1	1	723.366	1445.73	1445.72	2.81	0.00203	HCD (High Energy Collision Dissociation)	MS2	12.6743	512	34.447	6855	lzr_1#.raw	F8	2.77
Checked	Confidence	Sequence	Modifications	# Protein Groups	# Proteins	# PSMs	Master Protein Accessions	# Missed Cleavages	Theo. MH+ [Da]	Confidence (by Search Engine): Sequest HT	XCorr (by Search Engine): Sequest HT
FALSE	High	FPGVPYTFFSQR		1	2	1	AT3G15730.1	0	1445.72	High	2.77
High	Sequest HT (A7)	Unambiguous	VLLLVWDDR		1	1	AT3G15730.1	AT3G15730.1	0	2	0	0	1	1	564.825	1128.64	1128.64	1.83	0.00103	HCD (High Energy Collision Dissociation)	MS2	0	512	34.6672	6899	lzr_1#.raw	F8	2.44
Checked	Confidence	Sequence	Modifications	# Protein Groups	# Proteins	# PSMs	Master Protein Accessions	# Missed Cleavages	Theo. MH+ [Da]	Confidence (by Search Engine): Sequest HT	XCorr (by Search Engine): Sequest HT
FALSE	High	VLLLVWDDR		1	2	2	AT3G15730.1	0	1128.64	High	2.44
Low	Sequest HT (A7)	Unambiguous	TLDTVHHDDFHQPNFTGAAITK		1	1	AT3G15730.1	AT3G15730.1	0	4	0.3745	0	1	1	617.053	2465.19	2465.18	2.7	0.00166	HCD (High Energy Collision Dissociation)	MS2	27.608	512	20.2786	4338	lzr_1#.raw	F8	2.43
Checked	Confidence	Sequence	Modifications	# Protein Groups	# Proteins	# PSMs	Master Protein Accessions	# Missed Cleavages	Theo. MH+ [Da]	Confidence (by Search Engine): Sequest HT	XCorr (by Search Engine): Sequest HT
FALSE	Low	TLDTVHHDDFHQPNFTGAAITK		1	1	1	AT3G15730.1	0	2465.18	Low	2.43
Low	Sequest HT (A7)	Unambiguous	SDYLPPILTT		1	1	AT3G15730.1	AT3G15730.1	0	2	0.5882	0	1	1	560.301	1119.6	1119.59	2.04	0.00114	HCD (High Energy Collision Dissociation)	MS2	0	512	34.3049	6830	lzr_1#.raw	F8	1.53
Checked	Confidence	Sequence	Modifications	# Protein Groups	# Proteins	# PSMs	Master Protein Accessions	# Missed Cleavages	Theo. MH+ [Da]	Confidence (by Search Engine): Sequest HT	XCorr (by Search Engine): Sequest HT
FALSE	Low	SDYLPPILTT		1	1	1	AT3G15730.1	0	1119.59	Low	1.53
Master Protein	AT5G22640.1	pep chromosome:TAIR10:5:7529292:7533857:1 gene:AT5G22640 transcript:AT5G22640.1 gene_biotype:protein_coding transcript_biotype:protein_coding gene_symbol:TIC100 description:Protein TIC 100 [Source:UniProtKB/Swiss-Prot;Acc:Q8LPR8]	0	8	5	6	5	1	871	99.9	4.48	15.89	5
Confidence	Identifying Node	PSM Ambiguity	Annotated Sequence	Modifications	# Protein Groups	# Proteins	Master Protein Accessions	Protein Accessions	# Missed Cleavages	Charge	DeltaScore	DeltaCn	Rank	Search Engine Rank	m/z [Da]	MH+ [Da]	Theo. MH+ [Da]	DeltaM [ppm]	Deltam/z [Da]	Activation Type	MS Order	Isolation Interference [%]	Ion Inject Time [ms]	RT [min]	First Scan	Spectrum File	File ID	XCorr
High	Sequest HT (A7)	Unambiguous	KPYPAIPDNHYDIENAK		1	2	AT5G22640.1	AT5G22640.2; AT5G22640.1	0	3	0.5437	0	1	1	662.331	1984.98	1984.98	1.16	0.00076	HCD (High Energy Collision Dissociation)	MS2	0	512	18.9469	4096	lzr_1#.raw	F8	5.04
Checked	Confidence	Sequence	Modifications	# Protein Groups	# Proteins	# PSMs	Master Protein Accessions	# Missed Cleavages	Theo. MH+ [Da]	Confidence (by Search Engine): Sequest HT	XCorr (by Search Engine): Sequest HT
FALSE	High	KPYPAIPDNHYDIENAK		1	2	1	AT5G22640.1	0	1984.98	High	5.04
High	Sequest HT (A7)	Unambiguous	DPGIQPFYVPYR		1	2	AT5G22640.1	AT5G22640.2; AT5G22640.1	0	2	0.6447	0	1	1	726.372	1451.74	1451.73	3.67	0.00267	HCD (High Energy Collision Dissociation)	MS2	0	512	30.0982	6036	lzr_1#.raw	F8	3.18
Checked	Confidence	Sequence	Modifications	# Protein Groups	# Proteins	# PSMs	Master Protein Accessions	# Missed Cleavages	Theo. MH+ [Da]	Confidence (by Search Engine): Sequest HT	XCorr (by Search Engine): Sequest HT
FALSE	High	DPGIQPFYVPYR		1	2	1	AT5G22640.1	0	1451.73	High	3.18
High	Sequest HT (A7)	Unambiguous	GVYIAENGLVR		1	2	AT5G22640.1	AT5G22640.2; AT5G22640.1	0	2	0.3388	0	1	1	595.832	1190.66	1190.65	3.25	0.00193	HCD (High Energy Collision Dissociation)	MS2	38.37	512	22.429	4702	lzr_1#.raw	F8	2.45
Checked	Confidence	Sequence	Modifications	# Protein Groups	# Proteins	# PSMs	Master Protein Accessions	# Missed Cleavages	Theo. MH+ [Da]	Confidence (by Search Engine): Sequest HT	XCorr (by Search Engine): Sequest HT
FALSE	High	GVYIAENGLVR		1	2	1	AT5G22640.1	0	1190.65	High	2.45
Low	Sequest HT (A7)	Unambiguous	IINYVEDEKHGIR		1	3	AT5G22640.1	AT5G22640.2; AT5G22640.1; AT5G22640.3	1	3	0.2837	0	1	1	529.284	1585.84	1585.83	2.27	0.0012	HCD (High Energy Collision Dissociation)	MS2	26.405	512	16.5533	3631	lzr_1#.raw	F8	2.82
Checked	Confidence	Sequence	Modifications	# Protein Groups	# Proteins	# PSMs	Master Protein Accessions	# Missed Cleavages	Theo. MH+ [Da]	Confidence (by Search Engine): Sequest HT	XCorr (by Search Engine): Sequest HT
FALSE	Low	IINYVEDEKHGIR		1	3	2	AT5G22640.1	1	1585.83	Low	2.82
Low	Sequest HT (A7)	Unambiguous	IINYVEDEKHGIR		1	3	AT5G22640.1	AT5G22640.2; AT5G22640.1; AT5G22640.3	1	3	0.6167	0	1	1	529.283	1585.84	1585.83	1.58	0.00084	HCD (High Energy Collision Dissociation)	MS2	0	512	14.6847	3266	lzr_1#.raw	F8	2.4
Checked	Confidence	Sequence	Modifications	# Protein Groups	# Proteins	# PSMs	Master Protein Accessions	# Missed Cleavages	Theo. MH+ [Da]	Confidence (by Search Engine): Sequest HT	XCorr (by Search Engine): Sequest HT
FALSE	Low	IINYVEDEKHGIR		1	3	2	AT5G22640.1	1	1585.83	Low	2.82
Low	Sequest HT (A7)	Unambiguous	LVQKEDPVILHTPTGR		1	3	AT5G22640.1	AT5G22640.2; AT5G22640.1; AT5G22640.3	1	4	0.4521	0	1	1	451.509	1803.01	1803.01	1.11	0.0005	HCD (High Energy Collision Dissociation)	MS2	9.85975	512	17.3414	3782	lzr_1#.raw	F8	2.19
Checked	Confidence	Sequence	Modifications	# Protein Groups	# Proteins	# PSMs	Master Protein Accessions	# Missed Cleavages	Theo. MH+ [Da]	Confidence (by Search Engine): Sequest HT	XCorr (by Search Engine): Sequest HT
FALSE	Low	LVQKEDPVILHTPTGR		1	3	1	AT5G22640.1	1	1803.01	Low	2.19
Master Protein	AT1G23310.1	pep chromosome:TAIR10:1:8268385:8272021:-1 gene:AT1G23310 transcript:AT1G23310.1 gene_biotype:protein_coding transcript_biotype:protein_coding gene_symbol:GGAT1 description:Glutamate--glyoxylate aminotransferase 1 [Source:UniProtKB/Swiss-Prot;Acc:Q9LR30]	0	16	5	5	2	1	481	53.3	6.89	15.17	5
Confidence	Identifying Node	PSM Ambiguity	Annotated Sequence	Modifications	# Protein Groups	# Proteins	Master Protein Accessions	Protein Accessions	# Missed Cleavages	Charge	DeltaScore	DeltaCn	Rank	Search Engine Rank	m/z [Da]	MH+ [Da]	Theo. MH+ [Da]	DeltaM [ppm]	Deltam/z [Da]	Activation Type	MS Order	Isolation Interference [%]	Ion Inject Time [ms]	RT [min]	First Scan	Spectrum File	File ID	XCorr
High	Sequest HT (A7)	Unambiguous	LVLLGDEVYQQNIYQDERPFISSK		2	3	AT1G70580.4; AT1G23310.1	AT1G70580.4; AT1G23310.2; AT1G23310.1	0	3	0.6864	0	1	1	952.16	2854.47	2854.46	1.58	0.0015	HCD (High Energy Collision Dissociation)	MS2	8.26686	452.991	32.405	6464	lzr_1#.raw	F8	4.4
Checked	Confidence	Sequence	Modifications	# Protein Groups	# Proteins	# PSMs	Master Protein Accessions	# Missed Cleavages	Theo. MH+ [Da]	Confidence (by Search Engine): Sequest HT	XCorr (by Search Engine): Sequest HT
FALSE	High	LVLLGDEVYQQNIYQDERPFISSK		2	3	1	AT1G70580.4; AT1G23310.1	0	2854.46	High	4.4
High	Sequest HT (A7)	Unambiguous	LLEATGISTVPGSGFGQK		2	3	AT1G70580.4; AT1G23310.1	AT1G70580.4; AT1G23310.2; AT1G23310.1	0	2	0.5728	0	1	1	881.473	1761.94	1761.94	0.08	7e-05	HCD (High Energy Collision Dissociation)	MS2	0	512	26.3078	5364	lzr_1#.raw	F8	4.12
Checked	Confidence	Sequence	Modifications	# Protein Groups	# Proteins	# PSMs	Master Protein Accessions	# Missed Cleavages	Theo. MH+ [Da]	Confidence (by Search Engine): Sequest HT	XCorr (by Search Engine): Sequest HT
FALSE	High	LLEATGISTVPGSGFGQK		2	3	1	AT1G70580.4; AT1G23310.1	0	1761.94	High	4.12
High	Sequest HT (A7)	Unambiguous	DGYPSDPELIFLTDGASK		2	3	AT1G70580.4; AT1G23310.1	AT1G70580.4; AT1G23310.2; AT1G23310.1	0	2	0.7174	0	1	1	962.965	1924.92	1924.92	2.25	0.00217	HCD (High Energy Collision Dissociation)	MS2	0	512	33.962	6765	lzr_1#.raw	F8	3.22
Checked	Confidence	Sequence	Modifications	# Protein Groups	# Proteins	# PSMs	Master Protein Accessions	# Missed Cleavages	Theo. MH+ [Da]	Confidence (by Search Engine): Sequest HT	XCorr (by Search Engine): Sequest HT
FALSE	High	DGYPSDPELIFLTDGASK		2	3	1	AT1G70580.4; AT1G23310.1	0	1924.92	High	3.22
Low	Sequest HT (A7)	Unambiguous	LPTGALQAAK		1	2	AT1G23310.1	AT1G23310.2; AT1G23310.1	0	2	0.5632	0	1	1	485.291	969.574	969.573	1.43	0.00069	HCD (High Energy Collision Dissociation)	MS2	10.195	512	16.6946	3657	lzr_1#.raw	F8	1.74
Checked	Confidence	Sequence	Modifications	# Protein Groups	# Proteins	# PSMs	Master Protein Accessions	# Missed Cleavages	Theo. MH+ [Da]	Confidence (by Search Engine): Sequest HT	XCorr (by Search Engine): Sequest HT
FALSE	Low	LPTGALQAAK		1	2	1	AT1G23310.1	0	969.573	Low	1.74
Low	Sequest HT (A7)	Unambiguous	EVAEFIQR		1	2	AT1G23310.1	AT1G23310.2; AT1G23310.1	0	2	0.2917	0	1	1	496.265	991.523	991.521	2.6	0.00129	HCD (High Energy Collision Dissociation)	MS2	23.9165	512	19.8283	4257	lzr_1#.raw	F8	1.68
Checked	Confidence	Sequence	Modifications	# Protein Groups	# Proteins	# PSMs	Master Protein Accessions	# Missed Cleavages	Theo. MH+ [Da]	Confidence (by Search Engine): Sequest HT	XCorr (by Search Engine): Sequest HT
FALSE	Low	EVAEFIQR		1	2	1	AT1G23310.1	0	991.521	Low	1.68
Master Protein	AT2G39730.1	pep chromosome:TAIR10:2:16570746:16573692:-1 gene:AT2G39730 transcript:AT2G39730.1 gene_biotype:protein_coding transcript_biotype:protein_coding gene_symbol:RCA description:Ribulose bisphosphate carboxylase/oxygenase activase, chloroplastic [Source:UniProtKB/Swiss-Prot;Acc:P10896]	0	17	5	5	5	1	474	51.9	6.15	14.02	5
Confidence	Identifying Node	PSM Ambiguity	Annotated Sequence	Modifications	# Protein Groups	# Proteins	Master Protein Accessions	Protein Accessions	# Missed Cleavages	Charge	DeltaScore	DeltaCn	Rank	Search Engine Rank	m/z [Da]	MH+ [Da]	Theo. MH+ [Da]	DeltaM [ppm]	Deltam/z [Da]	Activation Type	MS Order	Isolation Interference [%]	Ion Inject Time [ms]	RT [min]	First Scan	Spectrum File	File ID	XCorr
High	Sequest HT (A7)	Unambiguous	VQLAETYLSQAALGDANADAIGR		1	3	AT2G39730.1	AT2G39730.1; AT2G39730.2; AT2G39730.3	0	3	0.5865	0	1	1	783.069	2347.19	2347.19	1.27	0.00099	HCD (High Energy Collision Dissociation)	MS2	10.3233	499.714	30.7895	6161	lzr_1#.raw	F8	5.61
Checked	Confidence	Sequence	Modifications	# Protein Groups	# Proteins	# PSMs	Master Protein Accessions	# Missed Cleavages	Theo. MH+ [Da]	Confidence (by Search Engine): Sequest HT	XCorr (by Search Engine): Sequest HT
FALSE	High	VQLAETYLSQAALGDANADAIGR		1	3	1	AT2G39730.1	0	2347.19	High	5.61
High	Sequest HT (A7)	Unambiguous	GLAYDTSDDQQDITR		1	3	AT2G39730.1	AT2G39730.1; AT2G39730.2; AT2G39730.3	0	2	0.6272	0	1	1	849.386	1697.76	1697.76	2.15	0.00182	HCD (High Energy Collision Dissociation)	MS2	0	512	17.9489	3899	lzr_1#.raw	F8	3.46
Checked	Confidence	Sequence	Modifications	# Protein Groups	# Proteins	# PSMs	Master Protein Accessions	# Missed Cleavages	Theo. MH+ [Da]	Confidence (by Search Engine): Sequest HT	XCorr (by Search Engine): Sequest HT
FALSE	High	GLAYDTSDDQQDITR		1	3	1	AT2G39730.1	0	1697.76	High	3.46
High	Sequest HT (A7)	Unambiguous	EGPPVFEQPEmTYEK	M11(Oxidation)	1	3	AT2G39730.1	AT2G39730.1; AT2G39730.2; AT2G39730.3	0	2	0.6175	0	1	1	898.909	1796.81	1796.8	2.98	0.00268	HCD (High Energy Collision Dissociation)	MS2	0	512	22.1695	4658	lzr_1#.raw	F8	3.32
Checked	Confidence	Sequence	Modifications	# Protein Groups	# Proteins	# PSMs	Master Protein Accessions	# Missed Cleavages	Theo. MH+ [Da]	Confidence (by Search Engine): Sequest HT	XCorr (by Search Engine): Sequest HT
FALSE	High	EGPPVFEQPEMTYEK	1xOxidation [M11]	1	3	1	AT2G39730.1	0	1796.8	High	3.32
Low	Sequest HT (A7)	Unambiguous	FVESLGVEK		1	3	AT2G39730.1	AT2G39730.1; AT2G39730.2; AT2G39730.3	0	2	0.2407	0	1	1	504.275	1007.54	1007.54	1.79	0.0009	HCD (High Energy Collision Dissociation)	MS2	38.1449	512	19.6169	4216	lzr_1#.raw	F8	1.62
Checked	Confidence	Sequence	Modifications	# Protein Groups	# Proteins	# PSMs	Master Protein Accessions	# Missed Cleavages	Theo. MH+ [Da]	Confidence (by Search Engine): Sequest HT	XCorr (by Search Engine): Sequest HT
FALSE	Low	FVESLGVEK		1	3	1	AT2G39730.1	0	1007.54	Low	1.62
Low	Sequest HT (A7)	Unambiguous	gKMccLFINDLDAGAGR	N-Term(Acetyl); C4(Carbamidomethyl); C5(Carbamidomethyl)	1	3	AT2G39730.1	AT2G39730.1; AT2G39730.2; AT2G39730.3	1	3	0.0592	0	1	1	647.303	1939.89	1939.88	6.42	0.00415	HCD (High Energy Collision Dissociation)	MS2	35.8502	512	19.1796	4137	lzr_1#.raw	F8	1.52
Checked	Confidence	Sequence	Modifications	# Protein Groups	# Proteins	# PSMs	Master Protein Accessions	# Missed Cleavages	Theo. MH+ [Da]	Confidence (by Search Engine): Sequest HT	XCorr (by Search Engine): Sequest HT
FALSE	Low	GKMCCLFINDLDAGAGR	1xAcetyl [N-Term]; 2xCarbamidomethyl [C4; C5]	1	3	1	AT2G39730.1	1	1939.88	Low	1.52
Master Protein	AT2G24590.1	pep chromosome:TAIR10:2:10449631:10451184:1 gene:AT2G24590 transcript:AT2G24590.1 gene_biotype:protein_coding transcript_biotype:protein_coding gene_symbol:RSZ22A description:Serine/arginine-rich splicing factor RSZ22A [Source:UniProtKB/Swiss-Prot;Acc:Q9SJA6]	0	19	5	7	2	1	196	21.9	11.34	13.88	5
Confidence	Identifying Node	PSM Ambiguity	Annotated Sequence	Modifications	# Protein Groups	# Proteins	Master Protein Accessions	Protein Accessions	# Missed Cleavages	Charge	DeltaScore	DeltaCn	Rank	Search Engine Rank	m/z [Da]	MH+ [Da]	Theo. MH+ [Da]	DeltaM [ppm]	Deltam/z [Da]	Activation Type	MS Order	Isolation Interference [%]	Ion Inject Time [ms]	RT [min]	First Scan	Spectrum File	File ID	XCorr
High	Sequest HT (A7)	Unambiguous	RPPGYAFLDFEDSR		1	1	AT2G24590.1	AT2G24590.1	0	3	0.534	0	1	1	557.271	1669.8	1669.8	0.92	0.00051	HCD (High Energy Collision Dissociation)	MS2	16.2436	512	29.789	5984	lzr_1#.raw	F8	3.97
Checked	Confidence	Sequence	Modifications	# Protein Groups	# Proteins	# PSMs	Master Protein Accessions	# Missed Cleavages	Theo. MH+ [Da]	Confidence (by Search Engine): Sequest HT	XCorr (by Search Engine): Sequest HT
FALSE	High	RPPGYAFLDFEDSR		1	1	1	AT2G24590.1	0	1669.8	High	3.97
High	Sequest HT (A7)	Unambiguous	RPPGYAFLDFEDSRDAR		1	1	AT2G24590.1	AT2G24590.1	1	3	0.4783	0	1	1	671.326	2011.96	2011.96	0.4	0.00027	HCD (High Energy Collision Dissociation)	MS2	0	512	27.3002	5545	lzr_1#.raw	F8	3.22
Checked	Confidence	Sequence	Modifications	# Protein Groups	# Proteins	# PSMs	Master Protein Accessions	# Missed Cleavages	Theo. MH+ [Da]	Confidence (by Search Engine): Sequest HT	XCorr (by Search Engine): Sequest HT
FALSE	High	RPPGYAFLDFEDSRDAR		1	1	1	AT2G24590.1	1	2011.96	High	3.22
Low	Sequest HT (A7)	Unambiguous	VTERELEDEFR		2	2	AT2G24590.1; AT4G31580.2	AT2G24590.1; AT4G31580.2	1	3	0.4322	0	1	1	474.901	1422.69	1422.69	0.99	0.00047	HCD (High Energy Collision Dissociation)	MS2	0	512	23.0637	4804	lzr_1#.raw	F8	2.36
Checked	Confidence	Sequence	Modifications	# Protein Groups	# Proteins	# PSMs	Master Protein Accessions	# Missed Cleavages	Theo. MH+ [Da]	Confidence (by Search Engine): Sequest HT	XCorr (by Search Engine): Sequest HT
FALSE	Low	VTERELEDEFR		2	2	2	AT2G24590.1; AT4G31580.2	1	1422.69	Low	2.36
Low	Sequest HT (A7)	Unambiguous	VTERELEDEFR		2	2	AT2G24590.1; AT4G31580.2	AT2G24590.1; AT4G31580.2	1	3	0.4893	0	1	1	474.901	1422.69	1422.69	1.57	0.00074	HCD (High Energy Collision Dissociation)	MS2	0	512	22.0328	4636	lzr_1#.raw	F8	2.33
Checked	Confidence	Sequence	Modifications	# Protein Groups	# Proteins	# PSMs	Master Protein Accessions	# Missed Cleavages	Theo. MH+ [Da]	Confidence (by Search Engine): Sequest HT	XCorr (by Search Engine): Sequest HT
FALSE	Low	VTERELEDEFR		2	2	2	AT2G24590.1; AT4G31580.2	1	1422.69	Low	2.36
Low	Sequest HT (A7)	Unambiguous	ELEDEFR		2	2	AT2G24590.1; AT4G31580.2	AT2G24590.1; AT4G31580.2	0	2	0.32	0	1	1	469.218	937.429	937.426	3.04	0.00143	HCD (High Energy Collision Dissociation)	MS2	32.6736	512	19.5029	4197	lzr_1#.raw	F8	2
Checked	Confidence	Sequence	Modifications	# Protein Groups	# Proteins	# PSMs	Master Protein Accessions	# Missed Cleavages	Theo. MH+ [Da]	Confidence (by Search Engine): Sequest HT	XCorr (by Search Engine): Sequest HT
FALSE	Low	ELEDEFR		2	2	1	AT2G24590.1; AT4G31580.2	0	937.426	Low	2
Low	Sequest HT (A7)	Unambiguous	VYVGNLDPR		2	5	AT2G24590.1; AT4G31580.2	AT1G23860.1; AT2G24590.1; AT1G23860.3; AT1G23860.4; AT4G31580.2	0	2	0.0797	0	1	1	516.78	1032.55	1032.55	4.63	0.00239	HCD (High Energy Collision Dissociation)	MS2	3.75934	512	18.8983	4086	lzr_1#.raw	F8	1.38
Checked	Confidence	Sequence	Modifications	# Protein Groups	# Proteins	# PSMs	Master Protein Accessions	# Missed Cleavages	Theo. MH+ [Da]	Confidence (by Search Engine): Sequest HT	XCorr (by Search Engine): Sequest HT
FALSE	Low	VYVGNLDPR		2	5	2	AT2G24590.1; AT4G31580.2	0	1032.55	Low	1.38
Low	Sequest HT (A7)	Unambiguous	VYVGNLDPR		2	5	AT2G24590.1; AT4G31580.2	AT1G23860.1; AT2G24590.1; AT1G23860.3; AT1G23860.4; AT4G31580.2	0	2	0.1533	0	1	1	516.78	1032.55	1032.55	4.39	0.00227	HCD (High Energy Collision Dissociation)	MS2	4.75376	512	17.8946	3890	lzr_1#.raw	F8	1.37
Checked	Confidence	Sequence	Modifications	# Protein Groups	# Proteins	# PSMs	Master Protein Accessions	# Missed Cleavages	Theo. MH+ [Da]	Confidence (by Search Engine): Sequest HT	XCorr (by Search Engine): Sequest HT
FALSE	Low	VYVGNLDPR		2	5	2	AT2G24590.1; AT4G31580.2	0	1032.55	Low	1.38
Master Protein	ATCG00480.1	pep chromosome:TAIR10:Pt:52660:54156:-1 gene:ATCG00480 transcript:ATCG00480.1 gene_biotype:protein_coding transcript_biotype:protein_coding gene_symbol:ATPB description:ATP synthase subunit beta, chloroplastic [Source:UniProtKB/Swiss-Prot;Acc:P19366]	0	11	4	5	4	1	498	53.9	5.5	13.32	4
Confidence	Identifying Node	PSM Ambiguity	Annotated Sequence	Modifications	# Protein Groups	# Proteins	Master Protein Accessions	Protein Accessions	# Missed Cleavages	Charge	DeltaScore	DeltaCn	Rank	Search Engine Rank	m/z [Da]	MH+ [Da]	Theo. MH+ [Da]	DeltaM [ppm]	Deltam/z [Da]	Activation Type	MS Order	Isolation Interference [%]	Ion Inject Time [ms]	RT [min]	First Scan	Spectrum File	File ID	XCorr
High	Sequest HT (A7)	Unambiguous	IFNVLGEPVDNLGPVDTR		1	1	ATCG00480.1	ATCG00480.1	0	2	0.5355	0	1	1	978.017	1955.03	1955.02	1.92	0.00188	HCD (High Energy Collision Dissociation)	MS2	28.8254	354.96	33.0473	6585	lzr_1#.raw	F8	3.66
Checked	Confidence	Sequence	Modifications	# Protein Groups	# Proteins	# PSMs	Master Protein Accessions	# Missed Cleavages	Theo. MH+ [Da]	Confidence (by Search Engine): Sequest HT	XCorr (by Search Engine): Sequest HT
FALSE	High	IFNVLGEPVDNLGPVDTR		1	1	1	ATCG00480.1	0	1955.02	High	3.66
High	Sequest HT (A7)	Unambiguous	FVQAGSEVSALLGR		1	1	ATCG00480.1	ATCG00480.1	0	2	0.4675	0	1	1	717.392	1433.78	1433.77	1.53	0.0011	HCD (High Energy Collision Dissociation)	MS2	0	512	30.0656	6029	lzr_1#.raw	F8	3.08
Checked	Confidence	Sequence	Modifications	# Protein Groups	# Proteins	# PSMs	Master Protein Accessions	# Missed Cleavages	Theo. MH+ [Da]	Confidence (by Search Engine): Sequest HT	XCorr (by Search Engine): Sequest HT
FALSE	High	FVQAGSEVSALLGR		1	1	1	ATCG00480.1	0	1433.77	High	3.08
High	Sequest HT (A7)	Unambiguous	IGLFGGAGVGK		1	4	ATCG00480.1	AT5G08680.1; AT5G08690.1; ATCG00480.1; AT5G08670.1	0	2	0.4449	0	1	1	488.286	975.564	975.562	1.8	0.00088	HCD (High Energy Collision Dissociation)	MS2	2.04019	512	26.5423	5414	lzr_1#.raw	F8	2.63
Checked	Confidence	Sequence	Modifications	# Protein Groups	# Proteins	# PSMs	Master Protein Accessions	# Missed Cleavages	Theo. MH+ [Da]	Confidence (by Search Engine): Sequest HT	XCorr (by Search Engine): Sequest HT
FALSE	High	IGLFGGAGVGK		1	4	2	ATCG00480.1	0	975.562	High	2.63
Low	Sequest HT (A7)	Unambiguous	TVLImELINNIAK	M5(Oxidation)	1	1	ATCG00480.1	ATCG00480.1	0	2	0.4229	0	1	1	744.43	1487.85	1487.85	2.28	0.00169	HCD (High Energy Collision Dissociation)	MS2	1.73913	108.334	35.691	7133	lzr_1#.raw	F8	2.01
Checked	Confidence	Sequence	Modifications	# Protein Groups	# Proteins	# PSMs	Master Protein Accessions	# Missed Cleavages	Theo. MH+ [Da]	Confidence (by Search Engine): Sequest HT	XCorr (by Search Engine): Sequest HT
FALSE	Low	TVLIMELINNIAK	1xOxidation [M5]	1	1	1	ATCG00480.1	0	1487.85	Low	2.01
Low	Sequest HT (A7)	Unambiguous	IGLFGGAGVGK		1	4	ATCG00480.1	AT5G08680.1; AT5G08690.1; ATCG00480.1; AT5G08670.1	0	2	0.3886	0	1	1	488.286	975.564	975.562	1.68	0.00082	HCD (High Energy Collision Dissociation)	MS2	0	512	25.5227	5232	lzr_1#.raw	F8	1.93
Checked	Confidence	Sequence	Modifications	# Protein Groups	# Proteins	# PSMs	Master Protein Accessions	# Missed Cleavages	Theo. MH+ [Da]	Confidence (by Search Engine): Sequest HT	XCorr (by Search Engine): Sequest HT
FALSE	High	IGLFGGAGVGK		1	4	2	ATCG00480.1	0	975.562	High	2.63
Master Protein	AT4G31580.2	pep chromosome:TAIR10:4:15306702:15308347:1 gene:AT4G31580 transcript:AT4G31580.2 gene_biotype:protein_coding transcript_biotype:protein_coding gene_symbol:RSZ22 description:Serine/arginine-rich splicing factor RSZ22 [Source:UniProtKB/Swiss-Prot;Acc:O81126]	0	19	5	7	2	1	200	22.4	11.44	12.91	5
Confidence	Identifying Node	PSM Ambiguity	Annotated Sequence	Modifications	# Protein Groups	# Proteins	Master Protein Accessions	Protein Accessions	# Missed Cleavages	Charge	DeltaScore	DeltaCn	Rank	Search Engine Rank	m/z [Da]	MH+ [Da]	Theo. MH+ [Da]	DeltaM [ppm]	Deltam/z [Da]	Activation Type	MS Order	Isolation Interference [%]	Ion Inject Time [ms]	RT [min]	First Scan	Spectrum File	File ID	XCorr
High	Sequest HT (A7)	Unambiguous	RPPGYAFLDFEDPR		1	1	AT4G31580.2	AT4G31580.2	0	3	0.5473	0	1	1	560.612	1679.82	1679.82	1.73	0.00097	HCD (High Energy Collision Dissociation)	MS2	16.6707	512	30.4474	6103	lzr_1#.raw	F8	3.38
Checked	Confidence	Sequence	Modifications	# Protein Groups	# Proteins	# PSMs	Master Protein Accessions	# Missed Cleavages	Theo. MH+ [Da]	Confidence (by Search Engine): Sequest HT	XCorr (by Search Engine): Sequest HT
FALSE	High	RPPGYAFLDFEDPR		1	1	1	AT4G31580.2	0	1679.82	High	3.38
Low	Sequest HT (A7)	Unambiguous	RPPGYAFLDFEDPRDAR		1	1	AT4G31580.2	AT4G31580.2	1	3	0.4331	0	1	1	674.668	2021.99	2021.98	2.88	0.00194	HCD (High Energy Collision Dissociation)	MS2	11.0047	512	28.5138	5759	lzr_1#.raw	F8	2.84
Checked	Confidence	Sequence	Modifications	# Protein Groups	# Proteins	# PSMs	Master Protein Accessions	# Missed Cleavages	Theo. MH+ [Da]	Confidence (by Search Engine): Sequest HT	XCorr (by Search Engine): Sequest HT
FALSE	Low	RPPGYAFLDFEDPRDAR		1	1	1	AT4G31580.2	1	2021.98	Low	2.84
Low	Sequest HT (A7)	Unambiguous	VTERELEDEFR		2	2	AT2G24590.1; AT4G31580.2	AT2G24590.1; AT4G31580.2	1	3	0.4322	0	1	1	474.901	1422.69	1422.69	0.99	0.00047	HCD (High Energy Collision Dissociation)	MS2	0	512	23.0637	4804	lzr_1#.raw	F8	2.36
Checked	Confidence	Sequence	Modifications	# Protein Groups	# Proteins	# PSMs	Master Protein Accessions	# Missed Cleavages	Theo. MH+ [Da]	Confidence (by Search Engine): Sequest HT	XCorr (by Search Engine): Sequest HT
FALSE	Low	VTERELEDEFR		2	2	2	AT2G24590.1; AT4G31580.2	1	1422.69	Low	2.36
Low	Sequest HT (A7)	Unambiguous	VTERELEDEFR		2	2	AT2G24590.1; AT4G31580.2	AT2G24590.1; AT4G31580.2	1	3	0.4893	0	1	1	474.901	1422.69	1422.69	1.57	0.00074	HCD (High Energy Collision Dissociation)	MS2	0	512	22.0328	4636	lzr_1#.raw	F8	2.33
Checked	Confidence	Sequence	Modifications	# Protein Groups	# Proteins	# PSMs	Master Protein Accessions	# Missed Cleavages	Theo. MH+ [Da]	Confidence (by Search Engine): Sequest HT	XCorr (by Search Engine): Sequest HT
FALSE	Low	VTERELEDEFR		2	2	2	AT2G24590.1; AT4G31580.2	1	1422.69	Low	2.36
Low	Sequest HT (A7)	Unambiguous	ELEDEFR		2	2	AT2G24590.1; AT4G31580.2	AT2G24590.1; AT4G31580.2	0	2	0.32	0	1	1	469.218	937.429	937.426	3.04	0.00143	HCD (High Energy Collision Dissociation)	MS2	32.6736	512	19.5029	4197	lzr_1#.raw	F8	2
Checked	Confidence	Sequence	Modifications	# Protein Groups	# Proteins	# PSMs	Master Protein Accessions	# Missed Cleavages	Theo. MH+ [Da]	Confidence (by Search Engine): Sequest HT	XCorr (by Search Engine): Sequest HT
FALSE	Low	ELEDEFR		2	2	1	AT2G24590.1; AT4G31580.2	0	937.426	Low	2
Low	Sequest HT (A7)	Unambiguous	VYVGNLDPR		2	5	AT2G24590.1; AT4G31580.2	AT1G23860.1; AT2G24590.1; AT1G23860.3; AT1G23860.4; AT4G31580.2	0	2	0.0797	0	1	1	516.78	1032.55	1032.55	4.63	0.00239	HCD (High Energy Collision Dissociation)	MS2	3.75934	512	18.8983	4086	lzr_1#.raw	F8	1.38
Checked	Confidence	Sequence	Modifications	# Protein Groups	# Proteins	# PSMs	Master Protein Accessions	# Missed Cleavages	Theo. MH+ [Da]	Confidence (by Search Engine): Sequest HT	XCorr (by Search Engine): Sequest HT
FALSE	Low	VYVGNLDPR		2	5	2	AT2G24590.1; AT4G31580.2	0	1032.55	Low	1.38
Low	Sequest HT (A7)	Unambiguous	VYVGNLDPR		2	5	AT2G24590.1; AT4G31580.2	AT1G23860.1; AT2G24590.1; AT1G23860.3; AT1G23860.4; AT4G31580.2	0	2	0.1533	0	1	1	516.78	1032.55	1032.55	4.39	0.00227	HCD (High Energy Collision Dissociation)	MS2	4.75376	512	17.8946	3890	lzr_1#.raw	F8	1.37
Checked	Confidence	Sequence	Modifications	# Protein Groups	# Proteins	# PSMs	Master Protein Accessions	# Missed Cleavages	Theo. MH+ [Da]	Confidence (by Search Engine): Sequest HT	XCorr (by Search Engine): Sequest HT
FALSE	Low	VYVGNLDPR		2	5	2	AT2G24590.1; AT4G31580.2	0	1032.55	Low	1.38
Master Protein	AT1G70580.4	pep chromosome:TAIR10:1:26612768:26616069:1 gene:AT1G70580 transcript:AT1G70580.4 gene_biotype:protein_coding transcript_biotype:protein_coding gene_symbol:GGAT2 description:Glutamate--glyoxylate aminotransferase 2 [Source:UniProtKB/Swiss-Prot;Acc:Q9S7E9]	0	16	4	4	1	1	481	53.4	6.58	11.75	4
Confidence	Identifying Node	PSM Ambiguity	Annotated Sequence	Modifications	# Protein Groups	# Proteins	Master Protein Accessions	Protein Accessions	# Missed Cleavages	Charge	DeltaScore	DeltaCn	Rank	Search Engine Rank	m/z [Da]	MH+ [Da]	Theo. MH+ [Da]	DeltaM [ppm]	Deltam/z [Da]	Activation Type	MS Order	Isolation Interference [%]	Ion Inject Time [ms]	RT [min]	First Scan	Spectrum File	File ID	XCorr
High	Sequest HT (A7)	Unambiguous	LVLLGDEVYQQNIYQDERPFISSK		2	3	AT1G70580.4; AT1G23310.1	AT1G70580.4; AT1G23310.2; AT1G23310.1	0	3	0.6864	0	1	1	952.16	2854.47	2854.46	1.58	0.0015	HCD (High Energy Collision Dissociation)	MS2	8.26686	452.991	32.405	6464	lzr_1#.raw	F8	4.4
Checked	Confidence	Sequence	Modifications	# Protein Groups	# Proteins	# PSMs	Master Protein Accessions	# Missed Cleavages	Theo. MH+ [Da]	Confidence (by Search Engine): Sequest HT	XCorr (by Search Engine): Sequest HT
FALSE	High	LVLLGDEVYQQNIYQDERPFISSK		2	3	1	AT1G70580.4; AT1G23310.1	0	2854.46	High	4.4
High	Sequest HT (A7)	Unambiguous	LLEATGISTVPGSGFGQK		2	3	AT1G70580.4; AT1G23310.1	AT1G70580.4; AT1G23310.2; AT1G23310.1	0	2	0.5728	0	1	1	881.473	1761.94	1761.94	0.08	7e-05	HCD (High Energy Collision Dissociation)	MS2	0	512	26.3078	5364	lzr_1#.raw	F8	4.12
Checked	Confidence	Sequence	Modifications	# Protein Groups	# Proteins	# PSMs	Master Protein Accessions	# Missed Cleavages	Theo. MH+ [Da]	Confidence (by Search Engine): Sequest HT	XCorr (by Search Engine): Sequest HT
FALSE	High	LLEATGISTVPGSGFGQK		2	3	1	AT1G70580.4; AT1G23310.1	0	1761.94	High	4.12
High	Sequest HT (A7)	Unambiguous	DGYPSDPELIFLTDGASK		2	3	AT1G70580.4; AT1G23310.1	AT1G70580.4; AT1G23310.2; AT1G23310.1	0	2	0.7174	0	1	1	962.965	1924.92	1924.92	2.25	0.00217	HCD (High Energy Collision Dissociation)	MS2	0	512	33.962	6765	lzr_1#.raw	F8	3.22
Checked	Confidence	Sequence	Modifications	# Protein Groups	# Proteins	# PSMs	Master Protein Accessions	# Missed Cleavages	Theo. MH+ [Da]	Confidence (by Search Engine): Sequest HT	XCorr (by Search Engine): Sequest HT
FALSE	High	DGYPSDPELIFLTDGASK		2	3	1	AT1G70580.4; AT1G23310.1	0	1924.92	High	3.22
Low	Sequest HT (A7)	Unambiguous	TTILPAEEEmPEIMDSFK	M10(Oxidation)	1	1	AT1G70580.4	AT1G70580.4	0	3	0.0556	0	1	1	699.658	2096.96	2096.98	-7.82	-0.00547	HCD (High Energy Collision Dissociation)	MS2	0	512	22.8185	4762	lzr_1#.raw	F8	1.44
Checked	Confidence	Sequence	Modifications	# Protein Groups	# Proteins	# PSMs	Master Protein Accessions	# Missed Cleavages	Theo. MH+ [Da]	Confidence (by Search Engine): Sequest HT	XCorr (by Search Engine): Sequest HT
FALSE	Low	TTILPAEEEMPEIMDSFK	1xOxidation [M10]	1	1	1	AT1G70580.4	0	2096.98	Low	1.44
Master Protein	AT1G61520.1	pep chromosome:TAIR10:1:22699893:22701412:1 gene:AT1G61520 transcript:AT1G61520.1 gene_biotype:protein_coding transcript_biotype:protein_coding gene_symbol:LHCA3 description:Chlorophyll a-b binding protein, chloroplastic [Source:UniProtKB/TrEMBL;Acc:A0A178W5Y6]	0	19	3	4	3	1	273	29.2	8.68	11.72	3
Confidence	Identifying Node	PSM Ambiguity	Annotated Sequence	Modifications	# Protein Groups	# Proteins	Master Protein Accessions	Protein Accessions	# Missed Cleavages	Charge	DeltaScore	DeltaCn	Rank	Search Engine Rank	m/z [Da]	MH+ [Da]	Theo. MH+ [Da]	DeltaM [ppm]	Deltam/z [Da]	Activation Type	MS Order	Isolation Interference [%]	Ion Inject Time [ms]	RT [min]	First Scan	Spectrum File	File ID	XCorr
High	Sequest HT (A7)	Unambiguous	FAmLGAAGAIAPEILGK	M3(Oxidation)	1	2	AT1G61520.1	AT1G61520.1; AT1G61520.2	0	2	0.6472	0	1	1	823.455	1645.9	1645.9	2.78	0.00228	HCD (High Energy Collision Dissociation)	MS2	5.65014	512	32.1552	6413	lzr_1#.raw	F8	3.94
Checked	Confidence	Sequence	Modifications	# Protein Groups	# Proteins	# PSMs	Master Protein Accessions	# Missed Cleavages	Theo. MH+ [Da]	Confidence (by Search Engine): Sequest HT	XCorr (by Search Engine): Sequest HT
FALSE	High	FAMLGAAGAIAPEILGK	1xOxidation [M3]	1	2	1	AT1G61520.1	0	1645.9	High	3.94
High	Sequest HT (A7)	Unambiguous	GLAGSGNPAYPGGPFFNPLGFGKDEK		1	2	AT1G61520.1	AT1G61520.1; AT1G61520.2	1	3	0.5208	0	1	1	865.429	2594.27	2594.27	2.03	0.00176	HCD (High Energy Collision Dissociation)	MS2	13.0785	512	33.5409	6682	lzr_1#.raw	F8	3.61
Checked	Confidence	Sequence	Modifications	# Protein Groups	# Proteins	# PSMs	Master Protein Accessions	# Missed Cleavages	Theo. MH+ [Da]	Confidence (by Search Engine): Sequest HT	XCorr (by Search Engine): Sequest HT
FALSE	High	GLAGSGNPAYPGGPFFNPLGFGKDEK		1	2	1	AT1G61520.1	1	2594.27	High	3.61
Low	Sequest HT (A7)	Unambiguous	QYFLGLEK		1	2	AT1G61520.1	AT1G61520.1; AT1G61520.2	0	2	0.3964	0	1	1	499.272	997.537	997.535	1.73	0.00086	HCD (High Energy Collision Dissociation)	MS2	0	512	26.8651	5469	lzr_1#.raw	F8	2.22
Checked	Confidence	Sequence	Modifications	# Protein Groups	# Proteins	# PSMs	Master Protein Accessions	# Missed Cleavages	Theo. MH+ [Da]	Confidence (by Search Engine): Sequest HT	XCorr (by Search Engine): Sequest HT
FALSE	Low	QYFLGLEK		1	2	2	AT1G61520.1	0	997.535	Low	2.22
Low	Sequest HT (A7)	Unambiguous	QYFLGLEK		1	2	AT1G61520.1	AT1G61520.1; AT1G61520.2	0	2	0.3969	0	1	1	499.272	997.536	997.535	0.69	0.00034	HCD (High Energy Collision Dissociation)	MS2	18.1724	512	25.864	5284	lzr_1#.raw	F8	1.94
Checked	Confidence	Sequence	Modifications	# Protein Groups	# Proteins	# PSMs	Master Protein Accessions	# Missed Cleavages	Theo. MH+ [Da]	Confidence (by Search Engine): Sequest HT	XCorr (by Search Engine): Sequest HT
FALSE	Low	QYFLGLEK		1	2	2	AT1G61520.1	0	997.535	Low	2.22
Master Protein	AT2G05100.2	pep chromosome:TAIR10:2:1823035:1824480:-1 gene:AT2G05100 transcript:AT2G05100.2 gene_biotype:protein_coding transcript_biotype:protein_coding gene_symbol:LHCB2.1 description:photosystem II light harvesting complex gene 2.1 [Source:TAIR;Acc:AT2G05100]	0	10	3	4	1	1	317	35.1	7.02	11.55	3
Confidence	Identifying Node	PSM Ambiguity	Annotated Sequence	Modifications	# Protein Groups	# Proteins	Master Protein Accessions	Protein Accessions	# Missed Cleavages	Charge	DeltaScore	DeltaCn	Rank	Search Engine Rank	m/z [Da]	MH+ [Da]	Theo. MH+ [Da]	DeltaM [ppm]	Deltam/z [Da]	Activation Type	MS Order	Isolation Interference [%]	Ion Inject Time [ms]	RT [min]	First Scan	Spectrum File	File ID	XCorr
High	Sequest HT (A7)	Unambiguous	STPQSIWYGPDRPK		1	5	AT2G05100.2	AT3G27690.2; AT2G05100.2; AT2G05100.1; AT2G05070.1; AT3G27690.1	0	3	0.6387	0	1	1	544.612	1631.82	1631.82	1.44	0.00078	HCD (High Energy Collision Dissociation)	MS2	13.3343	512	20.8837	4441	lzr_1#.raw	F8	3.46
Checked	Confidence	Sequence	Modifications	# Protein Groups	# Proteins	# PSMs	Master Protein Accessions	# Missed Cleavages	Theo. MH+ [Da]	Confidence (by Search Engine): Sequest HT	XCorr (by Search Engine): Sequest HT
FALSE	High	STPQSIWYGPDRPK		1	5	1	AT2G05100.2	0	1631.82	High	3.46
High	Sequest HT (A7)	Unambiguous	FGEAVWFK		2	9	AT2G05100.2; AT1G29910.1	AT2G34430.1; AT3G27690.2; AT2G34420.1; AT2G05100.2; AT2G05100.1; AT2G05070.1; AT1G29910.1; AT3G27690.1; AT1G29930.1	0	2	0.4629	0	1	1	492.254	983.5	983.499	1.23	0.00061	HCD (High Energy Collision Dissociation)	MS2	0	512	29.9644	6012	lzr_1#.raw	F8	2.83
Checked	Confidence	Sequence	Modifications	# Protein Groups	# Proteins	# PSMs	Master Protein Accessions	# Missed Cleavages	Theo. MH+ [Da]	Confidence (by Search Engine): Sequest HT	XCorr (by Search Engine): Sequest HT
FALSE	High	FGEAVWFK		2	9	2	AT2G05100.2; AT1G29910.1	0	983.499	High	2.83
High	Sequest HT (A7)	Unambiguous	FGEAVWFK		2	9	AT2G05100.2; AT1G29910.1	AT2G34430.1; AT3G27690.2; AT2G34420.1; AT2G05100.2; AT2G05100.1; AT2G05070.1; AT1G29910.1; AT3G27690.1; AT1G29930.1	0	2	0.4816	0	1	1	492.253	983.5	983.499	1.11	0.00055	HCD (High Energy Collision Dissociation)	MS2	8.12555	512	28.9533	5837	lzr_1#.raw	F8	2.45
Checked	Confidence	Sequence	Modifications	# Protein Groups	# Proteins	# PSMs	Master Protein Accessions	# Missed Cleavages	Theo. MH+ [Da]	Confidence (by Search Engine): Sequest HT	XCorr (by Search Engine): Sequest HT
FALSE	High	FGEAVWFK		2	9	2	AT2G05100.2; AT1G29910.1	0	983.499	High	2.83
Low	Sequest HT (A7)	Unambiguous	NRELEVIHSR		2	9	AT2G05100.2; AT1G29910.1	AT2G34430.1; AT3G27690.2; AT2G34420.1; AT2G05100.2; AT2G05100.1; AT2G05070.1; AT1G29910.1; AT3G27690.1; AT1G29930.1	1	3	0.4	0	1	1	418.231	1252.68	1252.68	1.17	0.00049	HCD (High Energy Collision Dissociation)	MS2	9.35487	512	12.7663	2859	lzr_1#.raw	F8	2.8
Checked	Confidence	Sequence	Modifications	# Protein Groups	# Proteins	# PSMs	Master Protein Accessions	# Missed Cleavages	Theo. MH+ [Da]	Confidence (by Search Engine): Sequest HT	XCorr (by Search Engine): Sequest HT
FALSE	Low	NRELEVIHSR		2	9	1	AT2G05100.2; AT1G29910.1	1	1252.68	Low	2.8
Master Protein	AT3G50370.2	pep chromosome:TAIR10:3:18675998:18684377:-1 gene:AT3G50370 transcript:AT3G50370.2 gene_biotype:protein_coding transcript_biotype:protein_coding description:unknown protein; FUNCTIONS IN: molecular_function unknown; INVOLVED IN: biological_process unknown; LOCATED IN: cellular_component unknown; EXPRESSED IN: 26 plant structures; EXPRESSED DURING: 15 growth stages; Ha. [Source:TAIR;Acc:AT3G50370]	0	2	3	4	3	1	2160	236.6	6.64	11.04	3
Confidence	Identifying Node	PSM Ambiguity	Annotated Sequence	Modifications	# Protein Groups	# Proteins	Master Protein Accessions	Protein Accessions	# Missed Cleavages	Charge	DeltaScore	DeltaCn	Rank	Search Engine Rank	m/z [Da]	MH+ [Da]	Theo. MH+ [Da]	DeltaM [ppm]	Deltam/z [Da]	Activation Type	MS Order	Isolation Interference [%]	Ion Inject Time [ms]	RT [min]	First Scan	Spectrum File	File ID	XCorr
High	Sequest HT (A7)	Unambiguous	LYQNPEGDDYYPFGRPR		1	2	AT3G50370.2	AT3G50370.2; AT3G50370.1	0	3	0.5339	0	1	1	696.326	2086.96	2086.96	0.89	0.00062	HCD (High Energy Collision Dissociation)	MS2	0	512	24.4604	5048	lzr_1#.raw	F8	3.84
Checked	Confidence	Sequence	Modifications	# Protein Groups	# Proteins	# PSMs	Master Protein Accessions	# Missed Cleavages	Theo. MH+ [Da]	Confidence (by Search Engine): Sequest HT	XCorr (by Search Engine): Sequest HT
FALSE	High	LYQNPEGDDYYPFGRPR		1	2	1	AT3G50370.2	0	2086.96	High	3.84
High	Sequest HT (A7)	Unambiguous	SFESNATSQFSR		1	2	AT3G50370.2	AT3G50370.2; AT3G50370.1	0	2	0.5344	0	1	1	680.812	1360.62	1360.61	3	0.00204	HCD (High Energy Collision Dissociation)	MS2	55.7266	512	19.8852	4270	lzr_1#.raw	F8	3.2
Checked	Confidence	Sequence	Modifications	# Protein Groups	# Proteins	# PSMs	Master Protein Accessions	# Missed Cleavages	Theo. MH+ [Da]	Confidence (by Search Engine): Sequest HT	XCorr (by Search Engine): Sequest HT
FALSE	High	SFESNATSQFSR		1	2	1	AT3G50370.2	0	1360.61	High	3.2
Low	Sequest HT (A7)	Unambiguous	DGSFGFPDR		1	2	AT3G50370.2	AT3G50370.2; AT3G50370.1	0	2	0.533	0	1	1	499.223	997.439	997.437	1.94	0.00097	HCD (High Energy Collision Dissociation)	MS2	26.4471	512	23.0018	4795	lzr_1#.raw	F8	2.12
Checked	Confidence	Sequence	Modifications	# Protein Groups	# Proteins	# PSMs	Master Protein Accessions	# Missed Cleavages	Theo. MH+ [Da]	Confidence (by Search Engine): Sequest HT	XCorr (by Search Engine): Sequest HT
FALSE	Low	DGSFGFPDR		1	2	2	AT3G50370.2	0	997.437	Low	2.12
Low	Sequest HT (A7)	Unambiguous	DGSFGFPDR		1	2	AT3G50370.2	AT3G50370.2; AT3G50370.1	0	2	0.4339	0	1	1	499.223	997.439	997.437	1.39	0.00069	HCD (High Energy Collision Dissociation)	MS2	4.99138	512	21.9926	4628	lzr_1#.raw	F8	1.89
Checked	Confidence	Sequence	Modifications	# Protein Groups	# Proteins	# PSMs	Master Protein Accessions	# Missed Cleavages	Theo. MH+ [Da]	Confidence (by Search Engine): Sequest HT	XCorr (by Search Engine): Sequest HT
FALSE	Low	DGSFGFPDR		1	2	2	AT3G50370.2	0	997.437	Low	2.12
Master Protein	AT3G55460.1	pep chromosome:TAIR10:3:20560802:20563885:1 gene:AT3G55460 transcript:AT3G55460.1 gene_biotype:protein_coding transcript_biotype:protein_coding gene_symbol:SCL30 description:Serine/arginine-rich SC35-like splicing factor SCL30 [Source:UniProtKB/Swiss-Prot;Acc:Q8L3X8]	0	25	6	6	6	1	262	29.6	11.27	10.85	6
Confidence	Identifying Node	PSM Ambiguity	Annotated Sequence	Modifications	# Protein Groups	# Proteins	Master Protein Accessions	Protein Accessions	# Missed Cleavages	Charge	DeltaScore	DeltaCn	Rank	Search Engine Rank	m/z [Da]	MH+ [Da]	Theo. MH+ [Da]	DeltaM [ppm]	Deltam/z [Da]	Activation Type	MS Order	Isolation Interference [%]	Ion Inject Time [ms]	RT [min]	First Scan	Spectrum File	File ID	XCorr
High	Sequest HT (A7)	Unambiguous	GFAFVEFVDAYDAGEAQR		1	1	AT3G55460.1	AT3G55460.1	0	2	0.6306	0	1	1	996.463	1991.92	1991.91	2.2	0.0022	HCD (High Energy Collision Dissociation)	MS2	0	95.116	35.6442	7105	lzr_1#.raw	F8	5.36
Checked	Confidence	Sequence	Modifications	# Protein Groups	# Proteins	# PSMs	Master Protein Accessions	# Missed Cleavages	Theo. MH+ [Da]	Confidence (by Search Engine): Sequest HT	XCorr (by Search Engine): Sequest HT
FALSE	High	GFAFVEFVDAYDAGEAQR		1	1	1	AT3G55460.1	0	1991.91	High	5.36
High	Sequest HT (A7)	Unambiguous	EITVVVASESR		1	1	AT3G55460.1	AT3G55460.1	0	2	0.4413	0	1	1	595.326	1189.65	1189.64	2.74	0.00163	HCD (High Energy Collision Dissociation)	MS2	9.62294	512	18.5772	4022	lzr_1#.raw	F8	2.47
Checked	Confidence	Sequence	Modifications	# Protein Groups	# Proteins	# PSMs	Master Protein Accessions	# Missed Cleavages	Theo. MH+ [Da]	Confidence (by Search Engine): Sequest HT	XCorr (by Search Engine): Sequest HT
FALSE	High	EITVVVASESR		1	1	1	AT3G55460.1	0	1189.64	High	2.47
Low	Sequest HT (A7)	Unambiguous	FGPVRDVYIPR		1	1	AT3G55460.1	AT3G55460.1	1	3	0.4272	0	1	1	440.248	1318.73	1318.73	1.34	0.00059	HCD (High Energy Collision Dissociation)	MS2	0	512	22.7849	4756	lzr_1#.raw	F8	3.02
Checked	Confidence	Sequence	Modifications	# Protein Groups	# Proteins	# PSMs	Master Protein Accessions	# Missed Cleavages	Theo. MH+ [Da]	Confidence (by Search Engine): Sequest HT	XCorr (by Search Engine): Sequest HT
FALSE	Low	FGPVRDVYIPR		1	1	1	AT3G55460.1	1	1318.73	Low	3.02
Low	Sequest HT (A7)	Unambiguous	NIPLDcRPEELREPFER	C6(Carbamidomethyl)	1	1	AT3G55460.1	AT3G55460.1	1	4	0.2984	0	1	1	543.274	2170.08	2170.07	2.13	0.00116	HCD (High Energy Collision Dissociation)	MS2	14.5463	512	23.726	4914	lzr_1#.raw	F8	1.91
Checked	Confidence	Sequence	Modifications	# Protein Groups	# Proteins	# PSMs	Master Protein Accessions	# Missed Cleavages	Theo. MH+ [Da]	Confidence (by Search Engine): Sequest HT	XCorr (by Search Engine): Sequest HT
FALSE	Low	NIPLDCRPEELREPFER	1xCarbamidomethyl [C6]	1	1	1	AT3G55460.1	1	2170.07	Low	1.91
Low	Sequest HT (A7)	Unambiguous	DYYSGQPR		1	1	AT3G55460.1	AT3G55460.1	0	2	0.6364	0	1	1	493.224	985.44	985.437	2.89	0.00142	HCD (High Energy Collision Dissociation)	MS2	0	512	11.8827	2669	lzr_1#.raw	F8	1.21
Checked	Confidence	Sequence	Modifications	# Protein Groups	# Proteins	# PSMs	Master Protein Accessions	# Missed Cleavages	Theo. MH+ [Da]	Confidence (by Search Engine): Sequest HT	XCorr (by Search Engine): Sequest HT
FALSE	Low	DYYSGQPR		1	1	1	AT3G55460.1	0	985.437	Low	1.21
Low	Sequest HT (A7)	Selected	DVYIPR		1	1	AT3G55460.1	AT3G55460.1	0	2		0.0119	3	3	381.711	762.415	762.414	1.06	0.0004	HCD (High Energy Collision Dissociation)	MS2	28.2005	512	18.0881	3926	lzr_1#.raw	F8	0.83
Checked	Confidence	Sequence	Modifications	# Protein Groups	# Proteins	# PSMs	Master Protein Accessions	# Missed Cleavages	Theo. MH+ [Da]	Confidence (by Search Engine): Sequest HT	XCorr (by Search Engine): Sequest HT
FALSE	Low	DVYIPR		1	1	1	AT3G55460.1	0	762.414	Low	0.83
Master Protein	AT1G29910.1	pep chromosome:TAIR10:1:10472280:10473502:-1 gene:AT1G29910 transcript:AT1G29910.1 gene_biotype:protein_coding transcript_biotype:protein_coding gene_symbol:LHCB1.1 description:Chlorophyll a-b binding protein 3, chloroplastic [Source:UniProtKB/Swiss-Prot;Acc:Q8VZ87]	0	11	3	4	1	1	267	28.2	5.43	10.76	3
Confidence	Identifying Node	PSM Ambiguity	Annotated Sequence	Modifications	# Protein Groups	# Proteins	Master Protein Accessions	Protein Accessions	# Missed Cleavages	Charge	DeltaScore	DeltaCn	Rank	Search Engine Rank	m/z [Da]	MH+ [Da]	Theo. MH+ [Da]	DeltaM [ppm]	Deltam/z [Da]	Activation Type	MS Order	Isolation Interference [%]	Ion Inject Time [ms]	RT [min]	First Scan	Spectrum File	File ID	XCorr
High	Sequest HT (A7)	Unambiguous	FGEAVWFK		2	9	AT2G05100.2; AT1G29910.1	AT2G34430.1; AT3G27690.2; AT2G34420.1; AT2G05100.2; AT2G05100.1; AT2G05070.1; AT1G29910.1; AT3G27690.1; AT1G29930.1	0	2	0.4629	0	1	1	492.254	983.5	983.499	1.23	0.00061	HCD (High Energy Collision Dissociation)	MS2	0	512	29.9644	6012	lzr_1#.raw	F8	2.83
Checked	Confidence	Sequence	Modifications	# Protein Groups	# Proteins	# PSMs	Master Protein Accessions	# Missed Cleavages	Theo. MH+ [Da]	Confidence (by Search Engine): Sequest HT	XCorr (by Search Engine): Sequest HT
FALSE	High	FGEAVWFK		2	9	2	AT2G05100.2; AT1G29910.1	0	983.499	High	2.83
High	Sequest HT (A7)	Unambiguous	GPSGSPWYGSDR		1	3	AT1G29910.1	AT2G34420.1; AT1G29910.1; AT1G29930.1	0	2	0.633	0	1	1	633.283	1265.56	1265.55	2.85	0.00181	HCD (High Energy Collision Dissociation)	MS2	28.2148	512	18.5018	4010	lzr_1#.raw	F8	2.67
Checked	Confidence	Sequence	Modifications	# Protein Groups	# Proteins	# PSMs	Master Protein Accessions	# Missed Cleavages	Theo. MH+ [Da]	Confidence (by Search Engine): Sequest HT	XCorr (by Search Engine): Sequest HT
FALSE	High	GPSGSPWYGSDR		1	3	1	AT1G29910.1	0	1265.55	High	2.67
High	Sequest HT (A7)	Unambiguous	FGEAVWFK		2	9	AT2G05100.2; AT1G29910.1	AT2G34430.1; AT3G27690.2; AT2G34420.1; AT2G05100.2; AT2G05100.1; AT2G05070.1; AT1G29910.1; AT3G27690.1; AT1G29930.1	0	2	0.4816	0	1	1	492.253	983.5	983.499	1.11	0.00055	HCD (High Energy Collision Dissociation)	MS2	8.12555	512	28.9533	5837	lzr_1#.raw	F8	2.45
Checked	Confidence	Sequence	Modifications	# Protein Groups	# Proteins	# PSMs	Master Protein Accessions	# Missed Cleavages	Theo. MH+ [Da]	Confidence (by Search Engine): Sequest HT	XCorr (by Search Engine): Sequest HT
FALSE	High	FGEAVWFK		2	9	2	AT2G05100.2; AT1G29910.1	0	983.499	High	2.83
Low	Sequest HT (A7)	Unambiguous	NRELEVIHSR		2	9	AT2G05100.2; AT1G29910.1	AT2G34430.1; AT3G27690.2; AT2G34420.1; AT2G05100.2; AT2G05100.1; AT2G05070.1; AT1G29910.1; AT3G27690.1; AT1G29930.1	1	3	0.4	0	1	1	418.231	1252.68	1252.68	1.17	0.00049	HCD (High Energy Collision Dissociation)	MS2	9.35487	512	12.7663	2859	lzr_1#.raw	F8	2.8
Checked	Confidence	Sequence	Modifications	# Protein Groups	# Proteins	# PSMs	Master Protein Accessions	# Missed Cleavages	Theo. MH+ [Da]	Confidence (by Search Engine): Sequest HT	XCorr (by Search Engine): Sequest HT
FALSE	Low	NRELEVIHSR		2	9	1	AT2G05100.2; AT1G29910.1	1	1252.68	Low	2.8
Master Protein	AT1G15820.1	pep chromosome:TAIR10:1:5446462:5447880:-1 gene:AT1G15820 transcript:AT1G15820.1 gene_biotype:protein_coding transcript_biotype:protein_coding gene_symbol:LHCB6 description:Chlorophyll a-b binding protein, chloroplastic [Source:UniProtKB/TrEMBL;Acc:Q9LMQ2]	0	16	3	4	3	1	258	27.5	7.4	10.64	3
Confidence	Identifying Node	PSM Ambiguity	Annotated Sequence	Modifications	# Protein Groups	# Proteins	Master Protein Accessions	Protein Accessions	# Missed Cleavages	Charge	DeltaScore	DeltaCn	Rank	Search Engine Rank	m/z [Da]	MH+ [Da]	Theo. MH+ [Da]	DeltaM [ppm]	Deltam/z [Da]	Activation Type	MS Order	Isolation Interference [%]	Ion Inject Time [ms]	RT [min]	First Scan	Spectrum File	File ID	XCorr
High	Sequest HT (A7)	Unambiguous	TAENFANYTGDQGYPGGR		1	1	AT1G15820.1	AT1G15820.1	0	2	0.7338	0	1	1	959.424	1917.84	1917.84	2.69	0.00258	HCD (High Energy Collision Dissociation)	MS2	0	512	20.8399	4434	lzr_1#.raw	F8	4.17
Checked	Confidence	Sequence	Modifications	# Protein Groups	# Proteins	# PSMs	Master Protein Accessions	# Missed Cleavages	Theo. MH+ [Da]	Confidence (by Search Engine): Sequest HT	XCorr (by Search Engine): Sequest HT
FALSE	High	TAENFANYTGDQGYPGGR		1	1	1	AT1G15820.1	0	1917.84	High	4.17
Low	Sequest HT (A7)	Unambiguous	DGVYEPDFEKLER		1	1	AT1G15820.1	AT1G15820.1	1	3	0.4823	0	1	1	532.924	1596.76	1596.75	1.82	0.00097	HCD (High Energy Collision Dissociation)	MS2	26.2087	512	24.9358	5135	lzr_1#.raw	F8	2.26
Checked	Confidence	Sequence	Modifications	# Protein Groups	# Proteins	# PSMs	Master Protein Accessions	# Missed Cleavages	Theo. MH+ [Da]	Confidence (by Search Engine): Sequest HT	XCorr (by Search Engine): Sequest HT
FALSE	Low	DGVYEPDFEKLER		1	1	1	AT1G15820.1	1	1596.75	Low	2.26
Low	Sequest HT (A7)	Unambiguous	FFDPLGLAGK		1	1	AT1G15820.1	AT1G15820.1	0	2	0.4932	0	1	1	532.794	1064.58	1064.58	2.92	0.00155	HCD (High Energy Collision Dissociation)	MS2	52.4685	512	32.743	6527	lzr_1#.raw	F8	2.21
Checked	Confidence	Sequence	Modifications	# Protein Groups	# Proteins	# PSMs	Master Protein Accessions	# Missed Cleavages	Theo. MH+ [Da]	Confidence (by Search Engine): Sequest HT	XCorr (by Search Engine): Sequest HT
FALSE	Low	FFDPLGLAGK		1	1	2	AT1G15820.1	0	1064.58	Low	2.21
Low	Sequest HT (A7)	Unambiguous	FFDPLGLAGK		1	1	AT1G15820.1	AT1G15820.1	0	2	0.5224	0	1	1	532.794	1064.58	1064.58	2.46	0.00131	HCD (High Energy Collision Dissociation)	MS2	22.4855	512	33.7484	6723	lzr_1#.raw	F8	2.01
Checked	Confidence	Sequence	Modifications	# Protein Groups	# Proteins	# PSMs	Master Protein Accessions	# Missed Cleavages	Theo. MH+ [Da]	Confidence (by Search Engine): Sequest HT	XCorr (by Search Engine): Sequest HT
FALSE	Low	FFDPLGLAGK		1	1	2	AT1G15820.1	0	1064.58	Low	2.21
Master Protein	AT2G18020.1	pep chromosome:TAIR10:2:7837067:7838476:1 gene:AT2G18020 transcript:AT2G18020.1 gene_biotype:protein_coding transcript_biotype:protein_coding gene_symbol:RPL8A description:EMB2296 [Source:UniProtKB/TrEMBL;Acc:A0A178VSS0]	0	19	4	4	4	1	258	27.8	10.9	9.91	4
Confidence	Identifying Node	PSM Ambiguity	Annotated Sequence	Modifications	# Protein Groups	# Proteins	Master Protein Accessions	Protein Accessions	# Missed Cleavages	Charge	DeltaScore	DeltaCn	Rank	Search Engine Rank	m/z [Da]	MH+ [Da]	Theo. MH+ [Da]	DeltaM [ppm]	Deltam/z [Da]	Activation Type	MS Order	Isolation Interference [%]	Ion Inject Time [ms]	RT [min]	First Scan	Spectrum File	File ID	XCorr
High	Sequest HT (A7)	Unambiguous	ASGDYAIVIAHNPDSDTTR		1	1	AT2G18020.1	AT2G18020.1	0	3	0.6333	0	1	1	668.322	2002.95	2002.95	2.15	0.00144	HCD (High Energy Collision Dissociation)	MS2	21.3	512	20.4302	4366	lzr_1#.raw	F8	4.8
Checked	Confidence	Sequence	Modifications	# Protein Groups	# Proteins	# PSMs	Master Protein Accessions	# Missed Cleavages	Theo. MH+ [Da]	Confidence (by Search Engine): Sequest HT	XCorr (by Search Engine): Sequest HT
FALSE	High	ASGDYAIVIAHNPDSDTTR		1	1	1	AT2G18020.1	0	2002.95	High	4.8
High	Sequest HT (A7)	Unambiguous	ATLVVGNVLPLR		1	2	AT2G18020.1	AT2G18020.1; AT4G36130.1	0	2	0.5099	0	1	1	626.395	1251.78	1251.78	3.25	0.00203	HCD (High Energy Collision Dissociation)	MS2	17.8259	512	31.0369	6203	lzr_1#.raw	F8	3.02
Checked	Confidence	Sequence	Modifications	# Protein Groups	# Proteins	# PSMs	Master Protein Accessions	# Missed Cleavages	Theo. MH+ [Da]	Confidence (by Search Engine): Sequest HT	XCorr (by Search Engine): Sequest HT
FALSE	High	ATLVVGNVLPLR		1	2	1	AT2G18020.1	0	1251.78	High	3.02
Low	Sequest HT (A7)	Unambiguous	GVVTEIIHDPGR		1	2	AT2G18020.1	AT2G18020.1; AT4G36130.1	0	3	0.3397	0	1	1	431.571	1292.7	1292.7	2	0.00086	HCD (High Energy Collision Dissociation)	MS2	12.4625	512	21.2023	4495	lzr_1#.raw	F8	2.09
Checked	Confidence	Sequence	Modifications	# Protein Groups	# Proteins	# PSMs	Master Protein Accessions	# Missed Cleavages	Theo. MH+ [Da]	Confidence (by Search Engine): Sequest HT	XCorr (by Search Engine): Sequest HT
FALSE	Low	GVVTEIIHDPGR		1	2	1	AT2G18020.1	0	1292.7	Low	2.09
Low	Sequest HT (A7)	Unambiguous	SLDFGER		1	2	AT2G18020.1	AT2G18020.1; AT4G36130.1	0	2	0.314	0	1	1	412.202	823.396	823.394	1.85	0.00076	HCD (High Energy Collision Dissociation)	MS2	40.6135	512	18.8209	4073	lzr_1#.raw	F8	1.21
Checked	Confidence	Sequence	Modifications	# Protein Groups	# Proteins	# PSMs	Master Protein Accessions	# Missed Cleavages	Theo. MH+ [Da]	Confidence (by Search Engine): Sequest HT	XCorr (by Search Engine): Sequest HT
FALSE	Low	SLDFGER		1	2	1	AT2G18020.1	0	823.394	Low	1.21
Master Protein	AT1G55310.1	pep chromosome:TAIR10:1:20629698:20633007:1 gene:AT1G55310 transcript:AT1G55310.1 gene_biotype:protein_coding transcript_biotype:protein_coding gene_symbol:SR33 description:SC35-like splicing factor 33 [Source:TAIR;Acc:AT1G55310]	0	15	4	6	2	1	287	33.3	11.74	9.84	4
Confidence	Identifying Node	PSM Ambiguity	Annotated Sequence	Modifications	# Protein Groups	# Proteins	Master Protein Accessions	Protein Accessions	# Missed Cleavages	Charge	DeltaScore	DeltaCn	Rank	Search Engine Rank	m/z [Da]	MH+ [Da]	Theo. MH+ [Da]	DeltaM [ppm]	Deltam/z [Da]	Activation Type	MS Order	Isolation Interference [%]	Ion Inject Time [ms]	RT [min]	First Scan	Spectrum File	File ID	XCorr
High	Sequest HT (A7)	Unambiguous	SFEQFGPVKDIYLPR		1	3	AT1G55310.1	AT1G55310.2; AT1G55310.3; AT1G55310.1	1	3	0.7314	0	1	1	599.32	1795.95	1795.94	4.4	0.00264	HCD (High Energy Collision Dissociation)	MS2	4.70649	512	29.7403	5976	lzr_1#.raw	F8	4.17
Checked	Confidence	Sequence	Modifications	# Protein Groups	# Proteins	# PSMs	Master Protein Accessions	# Missed Cleavages	Theo. MH+ [Da]	Confidence (by Search Engine): Sequest HT	XCorr (by Search Engine): Sequest HT
FALSE	High	SFEQFGPVKDIYLPR		1	3	1	AT1G55310.1	1	1795.94	High	4.17
High	Sequest HT (A7)	Unambiguous	ELTVVFAEENR		2	6	AT3G13570.1; AT1G55310.1	AT1G55310.2; AT1G55310.4; AT1G55310.7; AT3G13570.1; AT1G55310.3; AT1G55310.1	0	2	0.5687	0	1	1	653.836	1306.66	1306.66	0.08	5e-05	HCD (High Energy Collision Dissociation)	MS2	19.061	512	24.9923	5146	lzr_1#.raw	F8	3.13
Checked	Confidence	Sequence	Modifications	# Protein Groups	# Proteins	# PSMs	Master Protein Accessions	# Missed Cleavages	Theo. MH+ [Da]	Confidence (by Search Engine): Sequest HT	XCorr (by Search Engine): Sequest HT
FALSE	High	ELTVVFAEENR		2	6	2	AT3G13570.1; AT1G55310.1	0	1306.66	High	3.13
High	Sequest HT (A7)	Unambiguous	ELTVVFAEENR		2	6	AT3G13570.1; AT1G55310.1	AT1G55310.2; AT1G55310.4; AT1G55310.7; AT3G13570.1; AT1G55310.3; AT1G55310.1	0	2	0.6008	0	1	1	653.837	1306.67	1306.66	2.05	0.00134	HCD (High Energy Collision Dissociation)	MS2	5.58913	512	25.9964	5308	lzr_1#.raw	F8	2.53
Checked	Confidence	Sequence	Modifications	# Protein Groups	# Proteins	# PSMs	Master Protein Accessions	# Missed Cleavages	Theo. MH+ [Da]	Confidence (by Search Engine): Sequest HT	XCorr (by Search Engine): Sequest HT
FALSE	High	ELTVVFAEENR		2	6	2	AT3G13570.1; AT1G55310.1	0	1306.66	High	3.13
Low	Sequest HT (A7)	Unambiguous	DYYTGDPR		2	3	AT3G13570.1; AT1G55310.1	AT1G55310.2; AT3G13570.1; AT1G55310.1	0	2	0.4595	0	1	1	493.715	986.422	986.421	0.65	0.00032	HCD (High Energy Collision Dissociation)	MS2	9.01646	512	13.1533	2942	lzr_1#.raw	F8	1.48
Checked	Confidence	Sequence	Modifications	# Protein Groups	# Proteins	# PSMs	Master Protein Accessions	# Missed Cleavages	Theo. MH+ [Da]	Confidence (by Search Engine): Sequest HT	XCorr (by Search Engine): Sequest HT
FALSE	Low	DYYTGDPR		2	3	1	AT3G13570.1; AT1G55310.1	0	986.421	Low	1.48
Low	Sequest HT (A7)	Unambiguous	DLPTSLLVR		1	3	AT1G55310.1	AT1G55310.2; AT1G55310.3; AT1G55310.1	0	2	0.4028	0	1	1	507.304	1013.6	1013.6	0.86	0.00043	HCD (High Energy Collision Dissociation)	MS2	0	512	29.4761	5929	lzr_1#.raw	F8	1.44
Checked	Confidence	Sequence	Modifications	# Protein Groups	# Proteins	# PSMs	Master Protein Accessions	# Missed Cleavages	Theo. MH+ [Da]	Confidence (by Search Engine): Sequest HT	XCorr (by Search Engine): Sequest HT
FALSE	Low	DLPTSLLVR		1	3	2	AT1G55310.1	0	1013.6	Low	1.44
Low	Sequest HT (A7)	Unambiguous	DLPTSLLVR		1	3	AT1G55310.1	AT1G55310.2; AT1G55310.3; AT1G55310.1	0	2	0.1735	0	1	1	507.304	1013.6	1013.6	1.64	0.00083	HCD (High Energy Collision Dissociation)	MS2	15.3833	512	28.4717	5753	lzr_1#.raw	F8	0.98
Checked	Confidence	Sequence	Modifications	# Protein Groups	# Proteins	# PSMs	Master Protein Accessions	# Missed Cleavages	Theo. MH+ [Da]	Confidence (by Search Engine): Sequest HT	XCorr (by Search Engine): Sequest HT
FALSE	Low	DLPTSLLVR		1	3	2	AT1G55310.1	0	1013.6	Low	1.44
Master Protein	AT5G25980.2	pep chromosome:TAIR10:5:9072708:9075777:1 gene:AT5G25980 transcript:AT5G25980.2 gene_biotype:protein_coding transcript_biotype:protein_coding gene_symbol:TGG2 description:Myrosinase 2 [Source:UniProtKB/Swiss-Prot;Acc:Q9C5C2]	0	7	4	4	4	1	547	62.7	7.44	9.64	4
Confidence	Identifying Node	PSM Ambiguity	Annotated Sequence	Modifications	# Protein Groups	# Proteins	Master Protein Accessions	Protein Accessions	# Missed Cleavages	Charge	DeltaScore	DeltaCn	Rank	Search Engine Rank	m/z [Da]	MH+ [Da]	Theo. MH+ [Da]	DeltaM [ppm]	Deltam/z [Da]	Activation Type	MS Order	Isolation Interference [%]	Ion Inject Time [ms]	RT [min]	First Scan	Spectrum File	File ID	XCorr
High	Sequest HT (A7)	Unambiguous	ASGLWYQSFLR		1	1	AT5G25980.2	AT5G25980.2	0	2	0.5194	0	1	1	664.345	1327.68	1327.68	3.05	0.00203	HCD (High Energy Collision Dissociation)	MS2	6.05166	512	35.0171	6965	lzr_1#.raw	F8	3.1
Checked	Confidence	Sequence	Modifications	# Protein Groups	# Proteins	# PSMs	Master Protein Accessions	# Missed Cleavages	Theo. MH+ [Da]	Confidence (by Search Engine): Sequest HT	XCorr (by Search Engine): Sequest HT
FALSE	High	ASGLWYQSFLR		1	1	1	AT5G25980.2	0	1327.68	High	3.1
High	Sequest HT (A7)	Unambiguous	WFLPYDDTLESK		1	2	AT5G25980.2	AT5G25980.2; AT5G25980.3	0	2	0.4488	0	1	1	757.365	1513.72	1513.72	1.81	0.00137	HCD (High Energy Collision Dissociation)	MS2	4.46041	512	33.4727	6668	lzr_1#.raw	F8	2.54
Checked	Confidence	Sequence	Modifications	# Protein Groups	# Proteins	# PSMs	Master Protein Accessions	# Missed Cleavages	Theo. MH+ [Da]	Confidence (by Search Engine): Sequest HT	XCorr (by Search Engine): Sequest HT
FALSE	High	WFLPYDDTLESK		1	2	1	AT5G25980.2	0	1513.72	High	2.54
Low	Sequest HT (A7)	Unambiguous	GYALGTDAPGR		1	4	AT5G25980.2	AT5G25980.2; AT5G26000.2; AT5G25980.3; AT5G26000.1	0	2	0.5115	0	1	1	539.271	1077.53	1077.53	1.4	0.00076	HCD (High Energy Collision Dissociation)	MS2	35.2146	512	16.1671	3556	lzr_1#.raw	F8	2.17
Checked	Confidence	Sequence	Modifications	# Protein Groups	# Proteins	# PSMs	Master Protein Accessions	# Missed Cleavages	Theo. MH+ [Da]	Confidence (by Search Engine): Sequest HT	XCorr (by Search Engine): Sequest HT
FALSE	Low	GYALGTDAPGR		1	4	1	AT5G25980.2	0	1077.53	Low	2.17
Low	Sequest HT (A7)	Unambiguous	FSFAWSR		1	2	AT5G25980.2	AT5G25980.2; AT5G25980.3	0	2	0.4153	0	1	1	450.723	900.439	900.436	3.05	0.00137	HCD (High Energy Collision Dissociation)	MS2	20.6721	512	29.2113	5881	lzr_1#.raw	F8	1.83
Checked	Confidence	Sequence	Modifications	# Protein Groups	# Proteins	# PSMs	Master Protein Accessions	# Missed Cleavages	Theo. MH+ [Da]	Confidence (by Search Engine): Sequest HT	XCorr (by Search Engine): Sequest HT
FALSE	Low	FSFAWSR		1	2	1	AT5G25980.2	0	900.436	Low	1.83
Master Protein	AT2G43030.1	pep chromosome:TAIR10:2:17894796:17895882:1 gene:AT2G43030 transcript:AT2G43030.1 gene_biotype:protein_coding transcript_biotype:protein_coding gene_symbol:RPL3A description:50S ribosomal protein L3-1, chloroplastic [Source:UniProtKB/Swiss-Prot;Acc:Q9SKX4]	0	27	6	6	6	1	271	29.3	10.43	9.53	6
Confidence	Identifying Node	PSM Ambiguity	Annotated Sequence	Modifications	# Protein Groups	# Proteins	Master Protein Accessions	Protein Accessions	# Missed Cleavages	Charge	DeltaScore	DeltaCn	Rank	Search Engine Rank	m/z [Da]	MH+ [Da]	Theo. MH+ [Da]	DeltaM [ppm]	Deltam/z [Da]	Activation Type	MS Order	Isolation Interference [%]	Ion Inject Time [ms]	RT [min]	First Scan	Spectrum File	File ID	XCorr
High	Sequest HT (A7)	Unambiguous	LVFDEIFKEGDLVDVAGTTIGK		1	1	AT2G43030.1	AT2G43030.1	1	3	0.5785	0	1	1	789.423	2366.25	2366.25	1.82	0.00143	HCD (High Energy Collision Dissociation)	MS2	5.25995	52.823	35.4151	7054	lzr_1#.raw	F8	4.46
Checked	Confidence	Sequence	Modifications	# Protein Groups	# Proteins	# PSMs	Master Protein Accessions	# Missed Cleavages	Theo. MH+ [Da]	Confidence (by Search Engine): Sequest HT	XCorr (by Search Engine): Sequest HT
FALSE	High	LVFDEIFKEGDLVDVAGTTIGK		1	1	1	AT2G43030.1	1	2366.25	High	4.46
High	Sequest HT (A7)	Unambiguous	ALGSIGAGTTPGR		1	1	AT2G43030.1	AT2G43030.1	0	2	0.5208	0	1	1	579.32	1157.63	1157.63	3.84	0.00223	HCD (High Energy Collision Dissociation)	MS2	25.6486	512	16.5167	3623	lzr_1#.raw	F8	2.65
Checked	Confidence	Sequence	Modifications	# Protein Groups	# Proteins	# PSMs	Master Protein Accessions	# Missed Cleavages	Theo. MH+ [Da]	Confidence (by Search Engine): Sequest HT	XCorr (by Search Engine): Sequest HT
FALSE	High	ALGSIGAGTTPGR		1	1	1	AT2G43030.1	0	1157.63	High	2.65
High	Sequest HT (A7)	Unambiguous	LTNIEGFEPNQK		1	1	AT2G43030.1	AT2G43030.1	0	2	0.4504	0	1	1	695.357	1389.71	1389.7	4.82	0.00335	HCD (High Energy Collision Dissociation)	MS2	9.4399	512	20.9121	4445	lzr_1#.raw	F8	2.42
Checked	Confidence	Sequence	Modifications	# Protein Groups	# Proteins	# PSMs	Master Protein Accessions	# Missed Cleavages	Theo. MH+ [Da]	Confidence (by Search Engine): Sequest HT	XCorr (by Search Engine): Sequest HT
FALSE	High	LTNIEGFEPNQK		1	1	1	AT2G43030.1	0	1389.7	High	2.42
Low	Sequest HT (A7)	Unambiguous	TLATDGYDAVQIGYRR		1	1	AT2G43030.1	AT2G43030.1	1	3	0.4278	0	1	1	600.307	1798.91	1798.91	-0.88	-0.00053	HCD (High Energy Collision Dissociation)	MS2	8.41797	512	23.5564	4888	lzr_1#.raw	F8	1.94
Checked	Confidence	Sequence	Modifications	# Protein Groups	# Proteins	# PSMs	Master Protein Accessions	# Missed Cleavages	Theo. MH+ [Da]	Confidence (by Search Engine): Sequest HT	XCorr (by Search Engine): Sequest HT
FALSE	Low	TLATDGYDAVQIGYRR		1	1	1	AT2G43030.1	1	1798.91	Low	1.94
Low	Sequest HT (A7)	Unambiguous	LVFDEIFK		1	1	AT2G43030.1	AT2G43030.1	0	2	0.3786	0	1	1	505.782	1010.56	1010.56	1.93	0.00098	HCD (High Energy Collision Dissociation)	MS2	30.5963	512	34.3345	6836	lzr_1#.raw	F8	1.4
Checked	Confidence	Sequence	Modifications	# Protein Groups	# Proteins	# PSMs	Master Protein Accessions	# Missed Cleavages	Theo. MH+ [Da]	Confidence (by Search Engine): Sequest HT	XCorr (by Search Engine): Sequest HT
FALSE	Low	LVFDEIFK		1	1	1	AT2G43030.1	0	1010.56	Low	1.4
Low	Sequest HT (A7)	Unambiguous	IVGVNIPKN		1	1	AT2G43030.1	AT2G43030.1	1	2	0.4148	0	1	1	477.294	953.58	953.578	2.14	0.00102	HCD (High Energy Collision Dissociation)	MS2	54.5294	512	19.258	4153	lzr_1#.raw	F8	1.35
Checked	Confidence	Sequence	Modifications	# Protein Groups	# Proteins	# PSMs	Master Protein Accessions	# Missed Cleavages	Theo. MH+ [Da]	Confidence (by Search Engine): Sequest HT	XCorr (by Search Engine): Sequest HT
FALSE	Low	IVGVNIPKN		1	1	1	AT2G43030.1	1	953.578	Low	1.35
Master Protein	AT1G42970.1	pep chromosome:TAIR10:1:16127353:16129895:1 gene:AT1G42970 transcript:AT1G42970.1 gene_biotype:protein_coding transcript_biotype:protein_coding gene_symbol:GAPB description:Glyceraldehyde-3-phosphate dehydrogenase GAPB, chloroplastic [Source:UniProtKB/Swiss-Prot;Acc:P25857]	0	17	6	6	5	1	447	47.6	6.8	9.21	6
Confidence	Identifying Node	PSM Ambiguity	Annotated Sequence	Modifications	# Protein Groups	# Proteins	Master Protein Accessions	Protein Accessions	# Missed Cleavages	Charge	DeltaScore	DeltaCn	Rank	Search Engine Rank	m/z [Da]	MH+ [Da]	Theo. MH+ [Da]	DeltaM [ppm]	Deltam/z [Da]	Activation Type	MS Order	Isolation Interference [%]	Ion Inject Time [ms]	RT [min]	First Scan	Spectrum File	File ID	XCorr
High	Sequest HT (A7)	Unambiguous	AAALNIVPTSTGAAK		2	6	AT3G26650.1; AT1G42970.1	AT3G26650.1; AT1G12900.4; AT1G12900.2; AT1G12900.5; AT1G12900.1; AT1G42970.1	0	2	0.4667	0	1	1	692.895	1384.78	1384.78	2.56	0.00178	HCD (High Energy Collision Dissociation)	MS2	14.6377	512	20.8746	4440	lzr_1#.raw	F8	3.45
Checked	Confidence	Sequence	Modifications	# Protein Groups	# Proteins	# PSMs	Master Protein Accessions	# Missed Cleavages	Theo. MH+ [Da]	Confidence (by Search Engine): Sequest HT	XCorr (by Search Engine): Sequest HT
FALSE	High	AAALNIVPTSTGAAK		2	6	1	AT3G26650.1; AT1G42970.1	0	1384.78	High	3.45
High	Sequest HT (A7)	Unambiguous	IVDNETISVDGK		1	1	AT1G42970.1	AT1G42970.1	0	2	0.6123	0	1	1	645.334	1289.66	1289.66	2.58	0.00167	HCD (High Energy Collision Dissociation)	MS2	5.27947	512	17.286	3770	lzr_1#.raw	F8	3.25
Checked	Confidence	Sequence	Modifications	# Protein Groups	# Proteins	# PSMs	Master Protein Accessions	# Missed Cleavages	Theo. MH+ [Da]	Confidence (by Search Engine): Sequest HT	XCorr (by Search Engine): Sequest HT
FALSE	High	IVDNETISVDGK		1	1	1	AT1G42970.1	0	1289.66	High	3.25
High	Sequest HT (A7)	Unambiguous	VLDEEFGIVK		1	1	AT1G42970.1	AT1G42970.1	0	2	0.3745	0	1	1	574.814	1148.62	1148.62	1.2	0.00069	HCD (High Energy Collision Dissociation)	MS2	6.01358	512	25.6181	5246	lzr_1#.raw	F8	2.51
Checked	Confidence	Sequence	Modifications	# Protein Groups	# Proteins	# PSMs	Master Protein Accessions	# Missed Cleavages	Theo. MH+ [Da]	Confidence (by Search Engine): Sequest HT	XCorr (by Search Engine): Sequest HT
FALSE	High	VLDEEFGIVK		1	1	1	AT1G42970.1	0	1148.62	High	2.51
Low	Sequest HT (A7)	Unambiguous	VIITAPAK		1	1	AT1G42970.1	AT1G42970.1	0	2	0.5695	0	1	1	406.767	812.526	812.524	2.2	0.00089	HCD (High Energy Collision Dissociation)	MS2	23.7705	512	15.2281	3373	lzr_1#.raw	F8	1.51
Checked	Confidence	Sequence	Modifications	# Protein Groups	# Proteins	# PSMs	Master Protein Accessions	# Missed Cleavages	Theo. MH+ [Da]	Confidence (by Search Engine): Sequest HT	XCorr (by Search Engine): Sequest HT
FALSE	Low	VIITAPAK		1	1	1	AT1G42970.1	0	812.524	Low	1.51
Low	Sequest HT (A7)	Selected	gLTAEDVNEAFRKAANGPmK	N-Term(Acetyl); M19(Oxidation)	1	1	AT1G42970.1	AT1G42970.1	2	2		0	2	2	1089.04	2177.08	2177.07	5.24	0.0057	HCD (High Energy Collision Dissociation)	MS2	0	402.324	31.155	6224	lzr_1#.raw	F8	0.55
Checked	Confidence	Sequence	Modifications	# Protein Groups	# Proteins	# PSMs	Master Protein Accessions	# Missed Cleavages	Theo. MH+ [Da]	Confidence (by Search Engine): Sequest HT	XCorr (by Search Engine): Sequest HT
FALSE	Low	GLTAEDVNEAFRKAANGPMK	1xAcetyl [N-Term]; 1xOxidation [M19]	1	1	1	AT1G42970.1	2	2177.07	Low	0.55
Low	Sequest HT (A7)	Selected	aVSLVLPQLK	N-Term(Acetyl)	1	1	AT1G42970.1	AT1G42970.1	0	2		0.0217	2	2	555.355	1109.7	1109.69	8.73	0.00485	HCD (High Energy Collision Dissociation)	MS2	14.7919	512	33.1436	6603	lzr_1#.raw	F8	0.45
Checked	Confidence	Sequence	Modifications	# Protein Groups	# Proteins	# PSMs	Master Protein Accessions	# Missed Cleavages	Theo. MH+ [Da]	Confidence (by Search Engine): Sequest HT	XCorr (by Search Engine): Sequest HT
FALSE	Low	AVSLVLPQLK	1xAcetyl [N-Term]	1	1	1	AT1G42970.1	0	1109.69	Low	0.45
Master Protein	AT3G49010.6	pep chromosome:TAIR10:3:18166737:18168700:-1 gene:AT3G49010 transcript:AT3G49010.6 gene_biotype:protein_coding transcript_biotype:protein_coding gene_symbol:RPL13B description:60S ribosomal protein L13-1 [Source:UniProtKB/Swiss-Prot;Acc:P41127]	0	25	4	4	4	1	206	23.8	11.02	8.55	4
Confidence	Identifying Node	PSM Ambiguity	Annotated Sequence	Modifications	# Protein Groups	# Proteins	Master Protein Accessions	Protein Accessions	# Missed Cleavages	Charge	DeltaScore	DeltaCn	Rank	Search Engine Rank	m/z [Da]	MH+ [Da]	Theo. MH+ [Da]	DeltaM [ppm]	Deltam/z [Da]	Activation Type	MS Order	Isolation Interference [%]	Ion Inject Time [ms]	RT [min]	First Scan	Spectrum File	File ID	XCorr
High	Sequest HT (A7)	Unambiguous	AGDSTPEELANATQVQGDYLPIVR		1	3	AT3G49010.6	AT3G49010.5; AT3G49010.4; AT3G49010.6	0	3	0.5434	0	1	1	848.757	2544.26	2544.26	-0.66	-0.00056	HCD (High Energy Collision Dissociation)	MS2	9.43052	314.684	31.0659	6208	lzr_1#.raw	F8	3.46
Checked	Confidence	Sequence	Modifications	# Protein Groups	# Proteins	# PSMs	Master Protein Accessions	# Missed Cleavages	Theo. MH+ [Da]	Confidence (by Search Engine): Sequest HT	XCorr (by Search Engine): Sequest HT
FALSE	High	AGDSTPEELANATQVQGDYLPIVR		1	3	1	AT3G49010.6	0	2544.26	High	3.46
High	Sequest HT (A7)	Unambiguous	SLEGLQTNVQR		1	2	AT3G49010.6	AT3G49010.4; AT3G49010.6	0	2	0.3905	0	1	1	622.834	1244.66	1244.66	1.18	0.00074	HCD (High Energy Collision Dissociation)	MS2	0	512	17.9052	3892	lzr_1#.raw	F8	3.15
Checked	Confidence	Sequence	Modifications	# Protein Groups	# Proteins	# PSMs	Master Protein Accessions	# Missed Cleavages	Theo. MH+ [Da]	Confidence (by Search Engine): Sequest HT	XCorr (by Search Engine): Sequest HT
FALSE	High	SLEGLQTNVQR		1	2	1	AT3G49010.6	0	1244.66	High	3.15
Low	Sequest HT (A7)	Unambiguous	GFTLEELK		1	5	AT3G49010.6	AT3G49010.5; AT3G48960.1; AT3G49010.4; AT5G23900.1; AT3G49010.6	0	2	0.4227	0	1	1	468.756	936.505	936.504	1.47	0.00069	HCD (High Energy Collision Dissociation)	MS2	4.43455	512	26.7021	5439	lzr_1#.raw	F8	1.94
Checked	Confidence	Sequence	Modifications	# Protein Groups	# Proteins	# PSMs	Master Protein Accessions	# Missed Cleavages	Theo. MH+ [Da]	Confidence (by Search Engine): Sequest HT	XCorr (by Search Engine): Sequest HT
FALSE	Low	GFTLEELK		1	5	1	AT3G49010.6	0	936.504	Low	1.94
Low	Sequest HT (A7)	Unambiguous	TWFNQPAR		1	4	AT3G49010.6	AT3G49010.5; AT3G49010.4; AT5G23900.1; AT3G49010.6	0	2	0.0825	0	1	1	510.259	1019.51	1019.51	4.06	0.00207	HCD (High Energy Collision Dissociation)	MS2	50.3281	512	21.7799	4593	lzr_1#.raw	F8	0.97
Checked	Confidence	Sequence	Modifications	# Protein Groups	# Proteins	# PSMs	Master Protein Accessions	# Missed Cleavages	Theo. MH+ [Da]	Confidence (by Search Engine): Sequest HT	XCorr (by Search Engine): Sequest HT
FALSE	Low	TWFNQPAR		1	4	1	AT3G49010.6	0	1019.51	Low	0.97
Master Protein	AT4G31700.1	pep chromosome:TAIR10:4:15345979:15347804:-1 gene:AT4G31700 transcript:AT4G31700.1 gene_biotype:protein_coding transcript_biotype:protein_coding gene_symbol:RPS6A description:40S ribosomal protein S6-1 [Source:UniProtKB/Swiss-Prot;Acc:O48549]	0	12	2	2	2	1	250	28.4	10.61	7.85	2
Confidence	Identifying Node	PSM Ambiguity	Annotated Sequence	Modifications	# Protein Groups	# Proteins	Master Protein Accessions	Protein Accessions	# Missed Cleavages	Charge	DeltaScore	DeltaCn	Rank	Search Engine Rank	m/z [Da]	MH+ [Da]	Theo. MH+ [Da]	DeltaM [ppm]	Deltam/z [Da]	Activation Type	MS Order	Isolation Interference [%]	Ion Inject Time [ms]	RT [min]	First Scan	Spectrum File	File ID	XCorr
High	Sequest HT (A7)	Unambiguous	ISQEVSGDALGEEFKGYVFK		1	1	AT4G31700.1	AT4G31700.1	1	3	0	0	1	1	735.037	2203.1	2203.09	2.12	0.00156	HCD (High Energy Collision Dissociation)	MS2	2.36946	512	30.4383	6102	lzr_1#.raw	F8	5.66
Checked	Confidence	Sequence	Modifications	# Protein Groups	# Proteins	# PSMs	Master Protein Accessions	# Missed Cleavages	Theo. MH+ [Da]	Confidence (by Search Engine): Sequest HT	XCorr (by Search Engine): Sequest HT
FALSE	High	ISQEVSGDALGEEFKGYVFK		1	3	2	AT4G31700.1	1	2203.09	High	5.66
Low	Sequest HT (A7)	Unambiguous	LVTPLTLQR		1	4	AT4G31700.1	AT4G31700.2; AT5G10360.1; AT5G10360.2; AT4G31700.1	0	2	0.3591	0	1	1	520.828	1040.65	1040.65	1.91	0.00099	HCD (High Energy Collision Dissociation)	MS2	50.136	512	24.4229	5043	lzr_1#.raw	F8	2.2
Checked	Confidence	Sequence	Modifications	# Protein Groups	# Proteins	# PSMs	Master Protein Accessions	# Missed Cleavages	Theo. MH+ [Da]	Confidence (by Search Engine): Sequest HT	XCorr (by Search Engine): Sequest HT
FALSE	Low	LVTPLTLQR		1	4	1	AT4G31700.1	0	1040.65	Low	2.2
Master Protein	AT3G62870.1	pep chromosome:TAIR10:3:23242561:23244397:-1 gene:AT3G62870 transcript:AT3G62870.1 gene_biotype:protein_coding transcript_biotype:protein_coding gene_symbol:RPL7AB description:60S ribosomal protein L7a-2 [Source:UniProtKB/Swiss-Prot;Acc:Q9LZH9]	0	18	4	4	1	1	256	29	10.15	7.42	4
Confidence	Identifying Node	PSM Ambiguity	Annotated Sequence	Modifications	# Protein Groups	# Proteins	Master Protein Accessions	Protein Accessions	# Missed Cleavages	Charge	DeltaScore	DeltaCn	Rank	Search Engine Rank	m/z [Da]	MH+ [Da]	Theo. MH+ [Da]	DeltaM [ppm]	Deltam/z [Da]	Activation Type	MS Order	Isolation Interference [%]	Ion Inject Time [ms]	RT [min]	First Scan	Spectrum File	File ID	XCorr
Low	Sequest HT (A7)	Unambiguous	LKVPPALNQFTK		2	2	AT3G62870.1; AT2G47610.1	AT3G62870.1; AT2G47610.1	1	3	0.5066	0	1	1	452.607	1355.81	1355.8	0.85	0.00038	HCD (High Energy Collision Dissociation)	MS2	19.0624	512	25.1095	5166	lzr_1#.raw	F8	3.04
Checked	Confidence	Sequence	Modifications	# Protein Groups	# Proteins	# PSMs	Master Protein Accessions	# Missed Cleavages	Theo. MH+ [Da]	Confidence (by Search Engine): Sequest HT	XCorr (by Search Engine): Sequest HT
FALSE	Low	LKVPPALNQFTK		2	2	1	AT3G62870.1; AT2G47610.1	1	1355.8	Low	3.04
Low	Sequest HT (A7)	Unambiguous	TLDKNLATSLFK		2	2	AT3G62870.1; AT2G47610.1	AT3G62870.1; AT2G47610.1	1	3	0.4253	0	1	1	450.926	1350.76	1350.76	0.85	0.00038	HCD (High Energy Collision Dissociation)	MS2	2.67264	512	26.82	5461	lzr_1#.raw	F8	2.21
Checked	Confidence	Sequence	Modifications	# Protein Groups	# Proteins	# PSMs	Master Protein Accessions	# Missed Cleavages	Theo. MH+ [Da]	Confidence (by Search Engine): Sequest HT	XCorr (by Search Engine): Sequest HT
FALSE	Low	TLDKNLATSLFK		2	2	1	AT3G62870.1; AT2G47610.1	1	1350.76	Low	2.21
Low	Sequest HT (A7)	Unambiguous	VTNPLFER		1	1	AT3G62870.1	AT3G62870.1	0	2	0.2811	0	1	1	488.267	975.527	975.526	0.81	0.0004	HCD (High Energy Collision Dissociation)	MS2	8.1652	512	22.977	4790	lzr_1#.raw	F8	2.17
Checked	Confidence	Sequence	Modifications	# Protein Groups	# Proteins	# PSMs	Master Protein Accessions	# Missed Cleavages	Theo. MH+ [Da]	Confidence (by Search Engine): Sequest HT	XCorr (by Search Engine): Sequest HT
FALSE	Low	VTNPLFER		1	1	1	AT3G62870.1	0	975.526	Low	2.17
Low	Sequest HT (A7)	Rejected	KWGGGImGSKSQAK	M7(Oxidation)	2	2	AT3G62870.1; AT2G47610.1	AT3G62870.1; AT2G47610.1	2	3		0.0146	2	2	484.252	1450.74	1450.75	-2.86	-0.00139	HCD (High Energy Collision Dissociation)	MS2	0	512	13.5939	3038	lzr_1#.raw	F8	1.35
Checked	Confidence	Sequence	Modifications	# Protein Groups	# Proteins	# PSMs	Master Protein Accessions	# Missed Cleavages	Theo. MH+ [Da]	Confidence (by Search Engine): Sequest HT	XCorr (by Search Engine): Sequest HT
FALSE	Low	KWGGGIMGSKSQAK	1xOxidation [M7]	2	2	1	AT3G62870.1; AT2G47610.1	2	1450.75	Low	1.35
Master Protein	AT2G47610.1	pep chromosome:TAIR10:2:19529743:19531677:1 gene:AT2G47610 transcript:AT2G47610.1 gene_biotype:protein_coding transcript_biotype:protein_coding gene_symbol:RPL7AA description:60S ribosomal protein L7a-1 [Source:UniProtKB/Swiss-Prot;Acc:P49692]	0	18	4	4	1	1	257	29.1	10.13	7.31	4
Confidence	Identifying Node	PSM Ambiguity	Annotated Sequence	Modifications	# Protein Groups	# Proteins	Master Protein Accessions	Protein Accessions	# Missed Cleavages	Charge	DeltaScore	DeltaCn	Rank	Search Engine Rank	m/z [Da]	MH+ [Da]	Theo. MH+ [Da]	DeltaM [ppm]	Deltam/z [Da]	Activation Type	MS Order	Isolation Interference [%]	Ion Inject Time [ms]	RT [min]	First Scan	Spectrum File	File ID	XCorr
Low	Sequest HT (A7)	Unambiguous	LKVPPALNQFTK		2	2	AT3G62870.1; AT2G47610.1	AT3G62870.1; AT2G47610.1	1	3	0.5066	0	1	1	452.607	1355.81	1355.8	0.85	0.00038	HCD (High Energy Collision Dissociation)	MS2	19.0624	512	25.1095	5166	lzr_1#.raw	F8	3.04
Checked	Confidence	Sequence	Modifications	# Protein Groups	# Proteins	# PSMs	Master Protein Accessions	# Missed Cleavages	Theo. MH+ [Da]	Confidence (by Search Engine): Sequest HT	XCorr (by Search Engine): Sequest HT
FALSE	Low	LKVPPALNQFTK		2	2	1	AT3G62870.1; AT2G47610.1	1	1355.8	Low	3.04
Low	Sequest HT (A7)	Unambiguous	TLDKNLATSLFK		2	2	AT3G62870.1; AT2G47610.1	AT3G62870.1; AT2G47610.1	1	3	0.4253	0	1	1	450.926	1350.76	1350.76	0.85	0.00038	HCD (High Energy Collision Dissociation)	MS2	2.67264	512	26.82	5461	lzr_1#.raw	F8	2.21
Checked	Confidence	Sequence	Modifications	# Protein Groups	# Proteins	# PSMs	Master Protein Accessions	# Missed Cleavages	Theo. MH+ [Da]	Confidence (by Search Engine): Sequest HT	XCorr (by Search Engine): Sequest HT
FALSE	Low	TLDKNLATSLFK		2	2	1	AT3G62870.1; AT2G47610.1	1	1350.76	Low	2.21
Low	Sequest HT (A7)	Unambiguous	VSNPLFER		1	1	AT2G47610.1	AT2G47610.1	0	2	0.3155	0	1	1	481.26	961.513	961.51	2.56	0.00123	HCD (High Energy Collision Dissociation)	MS2	26.8058	512	22.5253	4717	lzr_1#.raw	F8	2.06
Checked	Confidence	Sequence	Modifications	# Protein Groups	# Proteins	# PSMs	Master Protein Accessions	# Missed Cleavages	Theo. MH+ [Da]	Confidence (by Search Engine): Sequest HT	XCorr (by Search Engine): Sequest HT
FALSE	Low	VSNPLFER		1	1	1	AT2G47610.1	0	961.51	Low	2.06
Low	Sequest HT (A7)	Rejected	KWGGGImGSKSQAK	M7(Oxidation)	2	2	AT3G62870.1; AT2G47610.1	AT3G62870.1; AT2G47610.1	2	3		0.0146	2	2	484.252	1450.74	1450.75	-2.86	-0.00139	HCD (High Energy Collision Dissociation)	MS2	0	512	13.5939	3038	lzr_1#.raw	F8	1.35
Checked	Confidence	Sequence	Modifications	# Protein Groups	# Proteins	# PSMs	Master Protein Accessions	# Missed Cleavages	Theo. MH+ [Da]	Confidence (by Search Engine): Sequest HT	XCorr (by Search Engine): Sequest HT
FALSE	Low	KWGGGIMGSKSQAK	1xOxidation [M7]	2	2	1	AT3G62870.1; AT2G47610.1	2	1450.75	Low	1.35
Master Protein	ATCG00280.1	pep chromosome:TAIR10:Pt:33720:35141:1 gene:ATCG00280 transcript:ATCG00280.1 gene_biotype:protein_coding transcript_biotype:protein_coding gene_symbol:PSBC description:Photosystem II CP43 reaction center protein [Source:UniProtKB/TrEMBL;Acc:A0A1B1W4T4]	0	6	2	2	2	1	473	51.8	7.2	7.05	2
Confidence	Identifying Node	PSM Ambiguity	Annotated Sequence	Modifications	# Protein Groups	# Proteins	Master Protein Accessions	Protein Accessions	# Missed Cleavages	Charge	DeltaScore	DeltaCn	Rank	Search Engine Rank	m/z [Da]	MH+ [Da]	Theo. MH+ [Da]	DeltaM [ppm]	Deltam/z [Da]	Activation Type	MS Order	Isolation Interference [%]	Ion Inject Time [ms]	RT [min]	First Scan	Spectrum File	File ID	XCorr
High	Sequest HT (A7)	Unambiguous	LGANVGSAQGPTGLGK		1	1	ATCG00280.1	ATCG00280.1	0	2	0.5492	0	1	1	713.888	1426.77	1426.76	2.96	0.00211	HCD (High Energy Collision Dissociation)	MS2	23.0291	512	17.0837	3732	lzr_1#.raw	F8	3.86
Checked	Confidence	Sequence	Modifications	# Protein Groups	# Proteins	# PSMs	Master Protein Accessions	# Missed Cleavages	Theo. MH+ [Da]	Confidence (by Search Engine): Sequest HT	XCorr (by Search Engine): Sequest HT
FALSE	High	LGANVGSAQGPTGLGK		1	1	1	ATCG00280.1	0	1426.76	High	3.86
High	Sequest HT (A7)	Unambiguous	SPTGEVIFGGETmR	M13(Oxidation)	1	1	ATCG00280.1	ATCG00280.1	0	2	0.5031	0	1	1	748.857	1496.71	1496.7	1.57	0.00118	HCD (High Energy Collision Dissociation)	MS2	0	512	22.496	4712	lzr_1#.raw	F8	3.18
Checked	Confidence	Sequence	Modifications	# Protein Groups	# Proteins	# PSMs	Master Protein Accessions	# Missed Cleavages	Theo. MH+ [Da]	Confidence (by Search Engine): Sequest HT	XCorr (by Search Engine): Sequest HT
FALSE	High	SPTGEVIFGGETMR	1xOxidation [M13]	1	1	1	ATCG00280.1	0	1496.7	High	3.18
Master Protein	AT5G01530.1	pep chromosome:TAIR10:5:208866:210548:1 gene:AT5G01530 transcript:AT5G01530.1 gene_biotype:protein_coding transcript_biotype:protein_coding gene_symbol:LHCB4.1 description:Chlorophyll a-b binding protein CP29.1, chloroplastic [Source:UniProtKB/Swiss-Prot;Acc:Q07473]	0	13	3	3	3	1	290	31.1	6.14	6.99	3
Confidence	Identifying Node	PSM Ambiguity	Annotated Sequence	Modifications	# Protein Groups	# Proteins	Master Protein Accessions	Protein Accessions	# Missed Cleavages	Charge	DeltaScore	DeltaCn	Rank	Search Engine Rank	m/z [Da]	MH+ [Da]	Theo. MH+ [Da]	DeltaM [ppm]	Deltam/z [Da]	Activation Type	MS Order	Isolation Interference [%]	Ion Inject Time [ms]	RT [min]	First Scan	Spectrum File	File ID	XCorr
High	Sequest HT (A7)	Unambiguous	FFDPLGLAADPEK		1	1	AT5G01530.1	AT5G01530.1	0	2	0.6562	0	1	1	710.363	1419.72	1419.72	2.01	0.00143	HCD (High Energy Collision Dissociation)	MS2	4.0762	512	34.275	6824	lzr_1#.raw	F8	2.56
Checked	Confidence	Sequence	Modifications	# Protein Groups	# Proteins	# PSMs	Master Protein Accessions	# Missed Cleavages	Theo. MH+ [Da]	Confidence (by Search Engine): Sequest HT	XCorr (by Search Engine): Sequest HT
FALSE	High	FFDPLGLAADPEK		1	1	1	AT5G01530.1	0	1419.72	High	2.56
Medium	Sequest HT (A7)	Unambiguous	STPFQPYSEVFGIQR		1	1	AT5G01530.1	AT5G01530.1	0	2	0	0	1	1	878.441	1755.87	1755.87	2.7	0.00237	HCD (High Energy Collision Dissociation)	MS2	16.1893	495.568	32.0562	6398	lzr_1#.raw	F8	2.29
Checked	Confidence	Sequence	Modifications	# Protein Groups	# Proteins	# PSMs	Master Protein Accessions	# Missed Cleavages	Theo. MH+ [Da]	Confidence (by Search Engine): Sequest HT	XCorr (by Search Engine): Sequest HT
FALSE	Medium	STPFQPYSEVFGIQR		1	3	2	AT5G01530.1	0	1755.87	Medium	2.29
Low	Sequest HT (A7)	Unambiguous	NLAGDVIGTR		1	1	AT5G01530.1	AT5G01530.1	0	2	0.293	0	1	1	508.281	1015.55	1015.55	1.75	0.00089	HCD (High Energy Collision Dissociation)	MS2	17.7055	512	21.1916	4493	lzr_1#.raw	F8	2.15
Checked	Confidence	Sequence	Modifications	# Protein Groups	# Proteins	# PSMs	Master Protein Accessions	# Missed Cleavages	Theo. MH+ [Da]	Confidence (by Search Engine): Sequest HT	XCorr (by Search Engine): Sequest HT
FALSE	Low	NLAGDVIGTR		1	1	1	AT5G01530.1	0	1015.55	Low	2.15
Master Protein	AT1G31330.1	pep chromosome:TAIR10:1:11214676:11216141:-1 gene:AT1G31330 transcript:AT1G31330.1 gene_biotype:protein_coding transcript_biotype:protein_coding gene_symbol:PSAF description:Photosystem I reaction center subunit III, chloroplastic [Source:UniProtKB/Swiss-Prot;Acc:Q9SHE8]	0	14	3	3	3	1	221	24.2	9.54	6.98	3
Confidence	Identifying Node	PSM Ambiguity	Annotated Sequence	Modifications	# Protein Groups	# Proteins	Master Protein Accessions	Protein Accessions	# Missed Cleavages	Charge	DeltaScore	DeltaCn	Rank	Search Engine Rank	m/z [Da]	MH+ [Da]	Theo. MH+ [Da]	DeltaM [ppm]	Deltam/z [Da]	Activation Type	MS Order	Isolation Interference [%]	Ion Inject Time [ms]	RT [min]	First Scan	Spectrum File	File ID	XCorr
High	Sequest HT (A7)	Unambiguous	EIIIDVPLASR		1	1	AT1G31330.1	AT1G31330.1	0	2	0.4156	0	1	1	613.362	1225.72	1225.72	0.76	0.00046	HCD (High Energy Collision Dissociation)	MS2	30.7633	512	29.9902	6015	lzr_1#.raw	F8	2.43
Checked	Confidence	Sequence	Modifications	# Protein Groups	# Proteins	# PSMs	Master Protein Accessions	# Missed Cleavages	Theo. MH+ [Da]	Confidence (by Search Engine): Sequest HT	XCorr (by Search Engine): Sequest HT
FALSE	High	EIIIDVPLASR		1	1	1	AT1G31330.1	0	1225.72	High	2.43
Medium	Sequest HT (A7)	Unambiguous	SYLIAISGEK		1	1	AT1G31330.1	AT1G31330.1	0	2	0.3766	0	1	1	540.801	1080.59	1080.59	0.91	0.00049	HCD (High Energy Collision Dissociation)	MS2	35.6097	512	24.7806	5106	lzr_1#.raw	F8	2.31
Checked	Confidence	Sequence	Modifications	# Protein Groups	# Proteins	# PSMs	Master Protein Accessions	# Missed Cleavages	Theo. MH+ [Da]	Confidence (by Search Engine): Sequest HT	XCorr (by Search Engine): Sequest HT
FALSE	Medium	SYLIAISGEK		1	1	1	AT1G31330.1	0	1080.59	Medium	2.31
Medium	Sequest HT (A7)	Unambiguous	GFIWPVAAYR		1	1	AT1G31330.1	AT1G31330.1	0	2	0.4643	0	1	1	590.32	1179.63	1179.63	1.42	0.00084	HCD (High Energy Collision Dissociation)	MS2	0	512	33.69	6711	lzr_1#.raw	F8	2.24
Checked	Confidence	Sequence	Modifications	# Protein Groups	# Proteins	# PSMs	Master Protein Accessions	# Missed Cleavages	Theo. MH+ [Da]	Confidence (by Search Engine): Sequest HT	XCorr (by Search Engine): Sequest HT
FALSE	Medium	GFIWPVAAYR		1	1	1	AT1G31330.1	0	1179.63	Medium	2.24
Master Protein	AT3G13460.1	pep chromosome:TAIR10:3:4384563:4388592:-1 gene:AT3G13460 transcript:AT3G13460.1 gene_biotype:protein_coding transcript_biotype:protein_coding gene_symbol:ECT2 description:ECT2 [Source:UniProtKB/TrEMBL;Acc:A0A384L1F9]	0	5	2	2	2	1	667	72.4	5.96	6.57	2
Confidence	Identifying Node	PSM Ambiguity	Annotated Sequence	Modifications	# Protein Groups	# Proteins	Master Protein Accessions	Protein Accessions	# Missed Cleavages	Charge	DeltaScore	DeltaCn	Rank	Search Engine Rank	m/z [Da]	MH+ [Da]	Theo. MH+ [Da]	DeltaM [ppm]	Deltam/z [Da]	Activation Type	MS Order	Isolation Interference [%]	Ion Inject Time [ms]	RT [min]	First Scan	Spectrum File	File ID	XCorr
High	Sequest HT (A7)	Unambiguous	TLPADSNNVASAAGITK		1	4	AT3G13460.1	AT3G13460.3; AT3G13460.4; AT3G13460.1; AT3G13460.2	0	2	0.6952	0	1	1	815.427	1629.85	1629.84	1.75	0.00143	HCD (High Energy Collision Dissociation)	MS2	0	512	19.7289	4237	lzr_1#.raw	F8	3.74
Checked	Confidence	Sequence	Modifications	# Protein Groups	# Proteins	# PSMs	Master Protein Accessions	# Missed Cleavages	Theo. MH+ [Da]	Confidence (by Search Engine): Sequest HT	XCorr (by Search Engine): Sequest HT
FALSE	High	TLPADSNNVASAAGITK		1	4	1	AT3G13460.1	0	1629.84	High	3.74
Low	Sequest HT (A7)	Unambiguous	YAYEGYYAPVPWHDGSK		1	4	AT3G13460.1	AT3G13460.3; AT3G13460.4; AT3G13460.1; AT3G13460.2	0	3	0.6537	0	1	1	668.304	2002.9	2002.9	-0.3	-0.0002	HCD (High Energy Collision Dissociation)	MS2	15.3593	512	26.2544	5354	lzr_1#.raw	F8	2.83
Checked	Confidence	Sequence	Modifications	# Protein Groups	# Proteins	# PSMs	Master Protein Accessions	# Missed Cleavages	Theo. MH+ [Da]	Confidence (by Search Engine): Sequest HT	XCorr (by Search Engine): Sequest HT
FALSE	Low	YAYEGYYAPVPWHDGSK		1	4	1	AT3G13460.1	0	2002.9	Low	2.83
Master Protein	AT4G25550.1	pep chromosome:TAIR10:4:13048367:13051273:1 gene:AT4G25550 transcript:AT4G25550.1 gene_biotype:protein_coding transcript_biotype:protein_coding gene_symbol:CFIS2 description:Pre-mRNA cleavage factor Im 25 kDa subunit 2 [Source:UniProtKB/Swiss-Prot;Acc:Q8GXS3]	0	15	2	2	2	1	200	22.8	9.11	6.53	2
Confidence	Identifying Node	PSM Ambiguity	Annotated Sequence	Modifications	# Protein Groups	# Proteins	Master Protein Accessions	Protein Accessions	# Missed Cleavages	Charge	DeltaScore	DeltaCn	Rank	Search Engine Rank	m/z [Da]	MH+ [Da]	Theo. MH+ [Da]	DeltaM [ppm]	Deltam/z [Da]	Activation Type	MS Order	Isolation Interference [%]	Ion Inject Time [ms]	RT [min]	First Scan	Spectrum File	File ID	XCorr
High	Sequest HT (A7)	Unambiguous	LLAVPLFELYDNVQR		1	1	AT4G25550.1	AT4G25550.1	0	2	0.6111	0	1	1	895.499	1789.99	1789.98	3.12	0.00279	HCD (High Energy Collision Dissociation)	MS2	6.21097	439.329	35.7562	7152	lzr_1#.raw	F8	3.78
Checked	Confidence	Sequence	Modifications	# Protein Groups	# Proteins	# PSMs	Master Protein Accessions	# Missed Cleavages	Theo. MH+ [Da]	Confidence (by Search Engine): Sequest HT	XCorr (by Search Engine): Sequest HT
FALSE	High	LLAVPLFELYDNVQR		1	1	1	AT4G25550.1	0	1789.98	High	3.78
High	Sequest HT (A7)	Unambiguous	YGPVISTIPQQLSR		1	1	AT4G25550.1	AT4G25550.1	0	2	0.5418	0	1	1	779.935	1558.86	1558.86	3.08	0.0024	HCD (High Energy Collision Dissociation)	MS2	5.71615	512	26.8441	5465	lzr_1#.raw	F8	2.75
Checked	Confidence	Sequence	Modifications	# Protein Groups	# Proteins	# PSMs	Master Protein Accessions	# Missed Cleavages	Theo. MH+ [Da]	Confidence (by Search Engine): Sequest HT	XCorr (by Search Engine): Sequest HT
FALSE	High	YGPVISTIPQQLSR		1	1	1	AT4G25550.1	0	1558.86	High	2.75
Master Protein	AT5G64200.2	pep chromosome:TAIR10:5:25681240:25683641:-1 gene:AT5G64200 transcript:AT5G64200.2 gene_biotype:protein_coding transcript_biotype:protein_coding gene_symbol:SC35 description:Serine/arginine-rich splicing factor SC35 [Source:UniProtKB/Swiss-Prot;Acc:Q9FMG4]	0	11	3	3	3	1	303	35.1	11.55	6.31	3
Confidence	Identifying Node	PSM Ambiguity	Annotated Sequence	Modifications	# Protein Groups	# Proteins	Master Protein Accessions	Protein Accessions	# Missed Cleavages	Charge	DeltaScore	DeltaCn	Rank	Search Engine Rank	m/z [Da]	MH+ [Da]	Theo. MH+ [Da]	DeltaM [ppm]	Deltam/z [Da]	Activation Type	MS Order	Isolation Interference [%]	Ion Inject Time [ms]	RT [min]	First Scan	Spectrum File	File ID	XCorr
High	Sequest HT (A7)	Unambiguous	TTADDLYPLFAK		1	1	AT5G64200.2	AT5G64200.2	0	2	0.5381	0	1	1	677.849	1354.69	1354.69	1.52	0.00103	HCD (High Energy Collision Dissociation)	MS2	6.06246	512	31.1623	6225	lzr_1#.raw	F8	2.36
Checked	Confidence	Sequence	Modifications	# Protein Groups	# Proteins	# PSMs	Master Protein Accessions	# Missed Cleavages	Theo. MH+ [Da]	Confidence (by Search Engine): Sequest HT	XCorr (by Search Engine): Sequest HT
FALSE	High	TTADDLYPLFAK		1	1	1	AT5G64200.2	0	1354.69	High	2.36
Low	Sequest HT (A7)	Unambiguous	VVDVFIPR		1	1	AT5G64200.2	AT5G64200.2	0	2	0.5945	0	1	1	472.783	944.558	944.556	1.62	0.00077	HCD (High Energy Collision Dissociation)	MS2	0	512	26.7653	5450	lzr_1#.raw	F8	2.17
Checked	Confidence	Sequence	Modifications	# Protein Groups	# Proteins	# PSMs	Master Protein Accessions	# Missed Cleavages	Theo. MH+ [Da]	Confidence (by Search Engine): Sequest HT	XCorr (by Search Engine): Sequest HT
FALSE	Low	VVDVFIPR		1	1	1	AT5G64200.2	0	944.556	Low	2.17
Low	Sequest HT (A7)	Selected	aSPSKEMSPERR	N-Term(Acetyl)	1	1	AT5G64200.2	AT5G64200.2	2	2		0.0166	2	2	708.854	1416.7	1416.69	7.58	0.00537	HCD (High Energy Collision Dissociation)	MS2	0	498.54	22.068	4642	lzr_1#.raw	F8	1.78
Checked	Confidence	Sequence	Modifications	# Protein Groups	# Proteins	# PSMs	Master Protein Accessions	# Missed Cleavages	Theo. MH+ [Da]	Confidence (by Search Engine): Sequest HT	XCorr (by Search Engine): Sequest HT
FALSE	Low	ASPSKEMSPERR	1xAcetyl [N-Term]	1	1	1	AT5G64200.2	2	1416.69	Low	1.78
Master Protein	AT5G52040.2	pep chromosome:TAIR10:5:21130320:21133551:1 gene:AT5G52040 transcript:AT5G52040.2 gene_biotype:protein_coding transcript_biotype:protein_coding gene_symbol:ATRSP41 description:RNA-binding (RRM/RBD/RNP motifs) family protein [Source:TAIR;Acc:AT5G52040]	0	11	3	3	2	1	357	41.3	10.32	6.27	3
Confidence	Identifying Node	PSM Ambiguity	Annotated Sequence	Modifications	# Protein Groups	# Proteins	Master Protein Accessions	Protein Accessions	# Missed Cleavages	Charge	DeltaScore	DeltaCn	Rank	Search Engine Rank	m/z [Da]	MH+ [Da]	Theo. MH+ [Da]	DeltaM [ppm]	Deltam/z [Da]	Activation Type	MS Order	Isolation Interference [%]	Ion Inject Time [ms]	RT [min]	First Scan	Spectrum File	File ID	XCorr
High	Sequest HT (A7)	Unambiguous	NFAFIQYEAQEDATR		2	9	AT5G52040.2; AT4G25500.4	AT4G25500.3; AT5G52040.4; AT5G52040.6; AT4G25500.5; AT5G52040.3; AT5G52040.7; AT5G52040.2; AT5G52040.1; AT4G25500.4	0	2	0.4402	0	1	1	901.923	1802.84	1802.83	2.77	0.0025	HCD (High Energy Collision Dissociation)	MS2	0	512	29.114	5865	lzr_1#.raw	F8	3.43
Checked	Confidence	Sequence	Modifications	# Protein Groups	# Proteins	# PSMs	Master Protein Accessions	# Missed Cleavages	Theo. MH+ [Da]	Confidence (by Search Engine): Sequest HT	XCorr (by Search Engine): Sequest HT
FALSE	High	NFAFIQYEAQEDATR		2	9	1	AT5G52040.2; AT4G25500.4	0	1802.83	High	3.43
High	Sequest HT (A7)	Unambiguous	TLFVINFDAQNTR		1	6	AT5G52040.2	AT5G52040.4; AT5G52040.6; AT5G52040.3; AT5G52040.7; AT5G52040.2; AT5G52040.1	0	2	0.581	0	1	1	769.903	1538.8	1538.8	1.84	0.00142	HCD (High Energy Collision Dissociation)	MS2	0	512	32.9412	6566	lzr_1#.raw	F8	2.84
Checked	Confidence	Sequence	Modifications	# Protein Groups	# Proteins	# PSMs	Master Protein Accessions	# Missed Cleavages	Theo. MH+ [Da]	Confidence (by Search Engine): Sequest HT	XCorr (by Search Engine): Sequest HT
FALSE	High	TLFVINFDAQNTR		1	6	1	AT5G52040.2	0	1538.8	High	2.84
Low	Sequest HT (A7)	Selected	NDRGGAGRSGGSR		1	6	AT5G52040.2	AT5G52040.4; AT5G52040.6; AT5G52040.3; AT5G52040.7; AT5G52040.2; AT5G52040.1	2	2		0.0315	2	2	623.797	1246.59	1246.6	-9.69	-0.00604	HCD (High Energy Collision Dissociation)	MS2	36.5053	512	14.9605	3321	lzr_1#.raw	F8	1.23
Checked	Confidence	Sequence	Modifications	# Protein Groups	# Proteins	# PSMs	Master Protein Accessions	# Missed Cleavages	Theo. MH+ [Da]	Confidence (by Search Engine): Sequest HT	XCorr (by Search Engine): Sequest HT
FALSE	Low	NDRGGAGRSGGSR		1	6	1	AT5G52040.2	2	1246.6	Low	1.23
Master Protein	AT3G61860.1	pep chromosome:TAIR10:3:22900050:22902395:-1 gene:AT3G61860 transcript:AT3G61860.1 gene_biotype:protein_coding transcript_biotype:protein_coding gene_symbol:RS31 description:RSP31 [Source:UniProtKB/TrEMBL;Acc:A0A178VG60]	0	10	2	2	2	1	264	31.1	9.98	6.18	2
Confidence	Identifying Node	PSM Ambiguity	Annotated Sequence	Modifications	# Protein Groups	# Proteins	Master Protein Accessions	Protein Accessions	# Missed Cleavages	Charge	DeltaScore	DeltaCn	Rank	Search Engine Rank	m/z [Da]	MH+ [Da]	Theo. MH+ [Da]	DeltaM [ppm]	Deltam/z [Da]	Activation Type	MS Order	Isolation Interference [%]	Ion Inject Time [ms]	RT [min]	First Scan	Spectrum File	File ID	XCorr
High	Sequest HT (A7)	Unambiguous	NFSFVQFETQEDATK		1	1	AT3G61860.1	AT3G61860.1	0	2	0.5822	0	1	1	895.919	1790.83	1790.82	4.02	0.0036	HCD (High Energy Collision Dissociation)	MS2	6.4356	512	30.2781	6067	lzr_1#.raw	F8	3.59
Checked	Confidence	Sequence	Modifications	# Protein Groups	# Proteins	# PSMs	Master Protein Accessions	# Missed Cleavages	Theo. MH+ [Da]	Confidence (by Search Engine): Sequest HT	XCorr (by Search Engine): Sequest HT
FALSE	High	NFSFVQFETQEDATK		1	1	1	AT3G61860.1	0	1790.82	High	3.59
High	Sequest HT (A7)	Unambiguous	TLFVINFDPIR		1	4	AT3G61860.1	AT2G46610.2; AT2G46610.4; AT2G46610.1; AT3G61860.1	0	2	0.5174	0	1	1	667.878	1334.75	1334.75	1.87	0.00125	HCD (High Energy Collision Dissociation)	MS2	2.36414	102.008	35.6701	7121	lzr_1#.raw	F8	2.59
Checked	Confidence	Sequence	Modifications	# Protein Groups	# Proteins	# PSMs	Master Protein Accessions	# Missed Cleavages	Theo. MH+ [Da]	Confidence (by Search Engine): Sequest HT	XCorr (by Search Engine): Sequest HT
FALSE	High	TLFVINFDPIR		1	4	1	AT3G61860.1	0	1334.75	High	2.59
Master Protein	AT3G01500.2	pep chromosome:TAIR10:3:194426:198160:-1 gene:AT3G01500 transcript:AT3G01500.2 gene_biotype:protein_coding transcript_biotype:protein_coding gene_symbol:BCA1 description:Beta carbonic anhydrase 1, chloroplastic [Source:UniProtKB/Swiss-Prot;Acc:P27140]	0.011	9	4	4	4	1	347	37.4	5.99	5.73	4
Confidence	Identifying Node	PSM Ambiguity	Annotated Sequence	Modifications	# Protein Groups	# Proteins	Master Protein Accessions	Protein Accessions	# Missed Cleavages	Charge	DeltaScore	DeltaCn	Rank	Search Engine Rank	m/z [Da]	MH+ [Da]	Theo. MH+ [Da]	DeltaM [ppm]	Deltam/z [Da]	Activation Type	MS Order	Isolation Interference [%]	Ion Inject Time [ms]	RT [min]	First Scan	Spectrum File	File ID	XCorr
High	Sequest HT (A7)	Unambiguous	YETNPALYGELAK		1	9	AT3G01500.2	AT5G14740.5; AT3G01500.1; AT5G14740.8; AT5G14740.4; AT3G01500.2; AT3G01500.3; AT3G01500.4; AT5G14740.3; AT5G14740.1	0	2	0.5277	0	1	1	734.871	1468.74	1468.73	2.59	0.0019	HCD (High Energy Collision Dissociation)	MS2	0	512	23.9301	4951	lzr_1#.raw	F8	2.71
Checked	Confidence	Sequence	Modifications	# Protein Groups	# Proteins	# PSMs	Master Protein Accessions	# Missed Cleavages	Theo. MH+ [Da]	Confidence (by Search Engine): Sequest HT	XCorr (by Search Engine): Sequest HT
FALSE	High	YETNPALYGELAK		1	9	1	AT3G01500.2	0	1468.73	High	2.71
Low	Sequest HT (A7)	Unambiguous	EKYETNPALYGELAK		1	9	AT3G01500.2	AT5G14740.5; AT3G01500.1; AT5G14740.8; AT5G14740.4; AT3G01500.2; AT3G01500.3; AT3G01500.4; AT5G14740.3; AT5G14740.1	1	3	0.2558	0	1	1	575.962	1725.87	1725.87	1.78	0.00103	HCD (High Energy Collision Dissociation)	MS2	8.22872	512	21.5871	4559	lzr_1#.raw	F8	3.01
Checked	Confidence	Sequence	Modifications	# Protein Groups	# Proteins	# PSMs	Master Protein Accessions	# Missed Cleavages	Theo. MH+ [Da]	Confidence (by Search Engine): Sequest HT	XCorr (by Search Engine): Sequest HT
FALSE	Low	EKYETNPALYGELAK		1	9	1	AT3G01500.2	1	1725.87	Low	3.01
Low	Sequest HT (A7)	Unambiguous	GGYYDFVK		1	4	AT3G01500.2	AT3G01500.1; AT3G01500.2; AT3G01500.3; AT3G01500.4	0	2	0.4577	0	1	1	474.727	948.447	948.446	0.77	0.00036	HCD (High Energy Collision Dissociation)	MS2	18.6485	512	23.2909	4839	lzr_1#.raw	F8	1.42
Checked	Confidence	Sequence	Modifications	# Protein Groups	# Proteins	# PSMs	Master Protein Accessions	# Missed Cleavages	Theo. MH+ [Da]	Confidence (by Search Engine): Sequest HT	XCorr (by Search Engine): Sequest HT
FALSE	Low	GGYYDFVK		1	4	1	AT3G01500.2	0	948.446	Low	1.42
Low	Sequest HT (A7)	Unambiguous	AFDPVETIK		1	4	AT3G01500.2	AT3G01500.1; AT3G01500.2; AT3G01500.3; AT3G01500.4	0	2	0.3043	0	1	1	510.275	1019.54	1019.54	1.83	0.00093	HCD (High Energy Collision Dissociation)	MS2	8.15102	512	22.5822	4724	lzr_1#.raw	F8	1.38
Checked	Confidence	Sequence	Modifications	# Protein Groups	# Proteins	# PSMs	Master Protein Accessions	# Missed Cleavages	Theo. MH+ [Da]	Confidence (by Search Engine): Sequest HT	XCorr (by Search Engine): Sequest HT
FALSE	Low	AFDPVETIK		1	4	1	AT3G01500.2	0	1019.54	Low	1.38
Master Protein	ATCG00020.1	pep chromosome:TAIR10:Pt:383:1444:-1 gene:ATCG00020 transcript:ATCG00020.1 gene_biotype:protein_coding transcript_biotype:protein_coding gene_symbol:PSBA description:Photosystem II protein D1 [Source:UniProtKB/Swiss-Prot;Acc:P83755]	0.01	7	2	2	2	1	353	38.9	5.25	5.62	2
Confidence	Identifying Node	PSM Ambiguity	Annotated Sequence	Modifications	# Protein Groups	# Proteins	Master Protein Accessions	Protein Accessions	# Missed Cleavages	Charge	DeltaScore	DeltaCn	Rank	Search Engine Rank	m/z [Da]	MH+ [Da]	Theo. MH+ [Da]	DeltaM [ppm]	Deltam/z [Da]	Activation Type	MS Order	Isolation Interference [%]	Ion Inject Time [ms]	RT [min]	First Scan	Spectrum File	File ID	XCorr
High	Sequest HT (A7)	Unambiguous	VINTWADIINR		1	1	ATCG00020.1	ATCG00020.1	0	2	0.5066	0	1	1	657.863	1314.72	1314.72	1.22	0.0008	HCD (High Energy Collision Dissociation)	MS2	7.56713	512	30.5983	6126	lzr_1#.raw	F8	3.04
Checked	Confidence	Sequence	Modifications	# Protein Groups	# Proteins	# PSMs	Master Protein Accessions	# Missed Cleavages	Theo. MH+ [Da]	Confidence (by Search Engine): Sequest HT	XCorr (by Search Engine): Sequest HT
FALSE	High	VINTWADIINR		1	1	1	ATCG00020.1	0	1314.72	High	3.04
High	Sequest HT (A7)	Unambiguous	LIFQYASFNNSR		1	1	ATCG00020.1	ATCG00020.1	0	2	0.469	0	1	1	730.372	1459.74	1459.73	3.09	0.00226	HCD (High Energy Collision Dissociation)	MS2	13.9749	512	29.2204	5882	lzr_1#.raw	F8	2.58
Checked	Confidence	Sequence	Modifications	# Protein Groups	# Proteins	# PSMs	Master Protein Accessions	# Missed Cleavages	Theo. MH+ [Da]	Confidence (by Search Engine): Sequest HT	XCorr (by Search Engine): Sequest HT
FALSE	High	LIFQYASFNNSR		1	1	1	ATCG00020.1	0	1459.73	High	2.58
Master Protein	AT3G48870.4	pep chromosome:TAIR10:3:18122165:18126638:-1 gene:AT3G48870 transcript:AT3G48870.4 gene_biotype:protein_coding transcript_biotype:protein_coding gene_symbol:CLPC2 description:Chaperone protein ClpC2, chloroplastic [Source:UniProtKB/Swiss-Prot;Acc:Q9SXJ7]	0.01	3	2	2	2	1	952	105.7	6.42	5.56	2
Confidence	Identifying Node	PSM Ambiguity	Annotated Sequence	Modifications	# Protein Groups	# Proteins	Master Protein Accessions	Protein Accessions	# Missed Cleavages	Charge	DeltaScore	DeltaCn	Rank	Search Engine Rank	m/z [Da]	MH+ [Da]	Theo. MH+ [Da]	DeltaM [ppm]	Deltam/z [Da]	Activation Type	MS Order	Isolation Interference [%]	Ion Inject Time [ms]	RT [min]	First Scan	Spectrum File	File ID	XCorr
High	Sequest HT (A7)	Unambiguous	VLENLGADPSNIR		1	3	AT3G48870.4	AT5G50920.1; AT3G48870.4; AT3G48870.2	0	2	0.5398	0	1	1	699.375	1397.74	1397.74	2.54	0.00178	HCD (High Energy Collision Dissociation)	MS2	13.0931	512	21.164	4487	lzr_1#.raw	F8	2.89
Checked	Confidence	Sequence	Modifications	# Protein Groups	# Proteins	# PSMs	Master Protein Accessions	# Missed Cleavages	Theo. MH+ [Da]	Confidence (by Search Engine): Sequest HT	XCorr (by Search Engine): Sequest HT
FALSE	High	VLENLGADPSNIR		1	3	1	AT3G48870.4	0	1397.74	High	2.89
High	Sequest HT (A7)	Unambiguous	GSGFVAVEIPFTPR		1	3	AT3G48870.4	AT5G50920.1; AT3G48870.4; AT3G48870.2	0	2	0.4682	0	1	1	738.897	1476.79	1476.78	1.61	0.00119	HCD (High Energy Collision Dissociation)	MS2	11.4581	512	33.1524	6604	lzr_1#.raw	F8	2.67
Checked	Confidence	Sequence	Modifications	# Protein Groups	# Proteins	# PSMs	Master Protein Accessions	# Missed Cleavages	Theo. MH+ [Da]	Confidence (by Search Engine): Sequest HT	XCorr (by Search Engine): Sequest HT
FALSE	High	GSGFVAVEIPFTPR		1	3	1	AT3G48870.4	0	1476.78	High	2.67
Master Protein	AT3G12110.1	pep chromosome:TAIR10:3:3857780:3860089:1 gene:AT3G12110 transcript:AT3G12110.1 gene_biotype:protein_coding transcript_biotype:protein_coding gene_symbol:ACT11 description:Actin-11 [Source:UniProtKB/Swiss-Prot;Acc:P53496]	0.009	7	2	2	2	1	377	41.6	5.39	5.45	2
Confidence	Identifying Node	PSM Ambiguity	Annotated Sequence	Modifications	# Protein Groups	# Proteins	Master Protein Accessions	Protein Accessions	# Missed Cleavages	Charge	DeltaScore	DeltaCn	Rank	Search Engine Rank	m/z [Da]	MH+ [Da]	Theo. MH+ [Da]	DeltaM [ppm]	Deltam/z [Da]	Activation Type	MS Order	Isolation Interference [%]	Ion Inject Time [ms]	RT [min]	First Scan	Spectrum File	File ID	XCorr
High	Sequest HT (A7)	Unambiguous	VAPEEHPVLLTEAPLNPK		1	6	AT3G12110.1	AT5G59370.2; AT5G09810.1; AT3G46520.1; AT3G12110.1; AT2G42170.3; AT2G42170.2	0	3	0.5734	0	1	1	652.028	1954.07	1954.06	3.17	0.00206	HCD (High Energy Collision Dissociation)	MS2	3.74688	512	24.6544	5081	lzr_1#.raw	F8	3.68
Checked	Confidence	Sequence	Modifications	# Protein Groups	# Proteins	# PSMs	Master Protein Accessions	# Missed Cleavages	Theo. MH+ [Da]	Confidence (by Search Engine): Sequest HT	XCorr (by Search Engine): Sequest HT
FALSE	High	VAPEEHPVLLTEAPLNPK		1	6	1	AT3G12110.1	0	1954.06	High	3.68
Low	Sequest HT (A7)	Unambiguous	AGFAGDDAPR		1	9	AT3G12110.1	AT5G59370.2; AT3G18780.3; AT2G42100.1; AT5G09810.1; AT1G49240.1; AT2G37620.4; AT3G46520.1; AT3G12110.1; AT3G18780.1	0	2	0.4124	0	1	1	488.729	976.45	976.448	1.88	0.00092	HCD (High Energy Collision Dissociation)	MS2	8.93874	512	13.4046	2996	lzr_1#.raw	F8	1.77
Checked	Confidence	Sequence	Modifications	# Protein Groups	# Proteins	# PSMs	Master Protein Accessions	# Missed Cleavages	Theo. MH+ [Da]	Confidence (by Search Engine): Sequest HT	XCorr (by Search Engine): Sequest HT
FALSE	Low	AGFAGDDAPR		1	9	1	AT3G12110.1	0	976.448	Low	1.77
Master Protein	AT2G28720.1	pep chromosome:TAIR10:2:12326808:12327808:1 gene:AT2G28720 transcript:AT2G28720.1 gene_biotype:protein_coding transcript_biotype:protein_coding description:Histone H2B.3 [Source:UniProtKB/Swiss-Prot;Acc:Q9SI96]	0.008	16	2	3	2	1	151	16.5	9.99	5.39	2
Confidence	Identifying Node	PSM Ambiguity	Annotated Sequence	Modifications	# Protein Groups	# Proteins	Master Protein Accessions	Protein Accessions	# Missed Cleavages	Charge	DeltaScore	DeltaCn	Rank	Search Engine Rank	m/z [Da]	MH+ [Da]	Theo. MH+ [Da]	DeltaM [ppm]	Deltam/z [Da]	Activation Type	MS Order	Isolation Interference [%]	Ion Inject Time [ms]	RT [min]	First Scan	Spectrum File	File ID	XCorr
High	Sequest HT (A7)	Unambiguous	AmGImNSFINDIFEK	M2(Oxidation); M5(Oxidation)	1	9	AT2G28720.1	AT5G02570.1; AT3G46030.1; AT1G07790.1; AT2G37470.1; AT3G53650.1; AT2G28720.1; AT3G45980.1; AT5G22880.1; AT5G59910.1	0	2	0.5027	0	1	1	881.415	1761.82	1761.82	2.1	0.00185	HCD (High Energy Collision Dissociation)	MS2	6.63522	512	35.2313	7006	lzr_1#.raw	F8	3.76
Checked	Confidence	Sequence	Modifications	# Protein Groups	# Proteins	# PSMs	Master Protein Accessions	# Missed Cleavages	Theo. MH+ [Da]	Confidence (by Search Engine): Sequest HT	XCorr (by Search Engine): Sequest HT
FALSE	High	AMGIMNSFINDIFEK	2xOxidation [M2; M5]	1	9	1	AT2G28720.1	0	1761.82	High	3.76
Low	Sequest HT (A7)	Unambiguous	LVLPGELAK		1	9	AT2G28720.1	AT5G02570.1; AT3G46030.1; AT1G07790.1; AT3G09480.1; AT2G37470.1; AT2G28720.1; AT3G45980.1; AT5G22880.1; AT5G59910.1	0	2	0.4479	0	1	1	470.298	939.589	939.587	1.8	0.00085	HCD (High Energy Collision Dissociation)	MS2	4.77011	512	25.274	5195	lzr_1#.raw	F8	1.63
Checked	Confidence	Sequence	Modifications	# Protein Groups	# Proteins	# PSMs	Master Protein Accessions	# Missed Cleavages	Theo. MH+ [Da]	Confidence (by Search Engine): Sequest HT	XCorr (by Search Engine): Sequest HT
FALSE	Low	LVLPGELAK		1	9	2	AT2G28720.1	0	939.587	Low	1.63
Low	Sequest HT (A7)	Unambiguous	LVLPGELAK		1	9	AT2G28720.1	AT5G02570.1; AT3G46030.1; AT1G07790.1; AT3G09480.1; AT2G37470.1; AT2G28720.1; AT3G45980.1; AT5G22880.1; AT5G59910.1	0	2	0.4167	0	1	1	470.298	939.59	939.587	2.32	0.00109	HCD (High Energy Collision Dissociation)	MS2	20.0363	512	24.2507	5011	lzr_1#.raw	F8	1.44
Checked	Confidence	Sequence	Modifications	# Protein Groups	# Proteins	# PSMs	Master Protein Accessions	# Missed Cleavages	Theo. MH+ [Da]	Confidence (by Search Engine): Sequest HT	XCorr (by Search Engine): Sequest HT
FALSE	Low	LVLPGELAK		1	9	2	AT2G28720.1	0	939.587	Low	1.63
Master Protein	AT4G10340.1	pep chromosome:TAIR10:4:6408007:6409849:1 gene:AT4G10340 transcript:AT4G10340.1 gene_biotype:protein_coding transcript_biotype:protein_coding gene_symbol:LHCB5 description:Chlorophyll a-b binding protein, chloroplastic [Source:UniProtKB/TrEMBL;Acc:A0A178UW55]	0.017	9	2	2	2	1	280	30.1	6.37	5.29	2
Confidence	Identifying Node	PSM Ambiguity	Annotated Sequence	Modifications	# Protein Groups	# Proteins	Master Protein Accessions	Protein Accessions	# Missed Cleavages	Charge	DeltaScore	DeltaCn	Rank	Search Engine Rank	m/z [Da]	MH+ [Da]	Theo. MH+ [Da]	DeltaM [ppm]	Deltam/z [Da]	Activation Type	MS Order	Isolation Interference [%]	Ion Inject Time [ms]	RT [min]	First Scan	Spectrum File	File ID	XCorr
High	Sequest HT (A7)	Unambiguous	TGALLLDGNTLNYFGK		1	1	AT4G10340.1	AT4G10340.1	0	2	0.6225	0	1	1	848.952	1696.9	1696.89	3.72	0.00316	HCD (High Energy Collision Dissociation)	MS2	16.8018	512	33.5517	6684	lzr_1#.raw	F8	3.47
Checked	Confidence	Sequence	Modifications	# Protein Groups	# Proteins	# PSMs	Master Protein Accessions	# Missed Cleavages	Theo. MH+ [Da]	Confidence (by Search Engine): Sequest HT	XCorr (by Search Engine): Sequest HT
FALSE	High	TGALLLDGNTLNYFGK		1	1	1	AT4G10340.1	0	1696.89	High	3.47
Low	Sequest HT (A7)	Unambiguous	IFLPDGLLDR		1	1	AT4G10340.1	AT4G10340.1	0	2	0.2912	0	1	1	579.831	1158.65	1158.65	2.15	0.00124	HCD (High Energy Collision Dissociation)	MS2	19.7644	512	32.6861	6519	lzr_1#.raw	F8	1.82
Checked	Confidence	Sequence	Modifications	# Protein Groups	# Proteins	# PSMs	Master Protein Accessions	# Missed Cleavages	Theo. MH+ [Da]	Confidence (by Search Engine): Sequest HT	XCorr (by Search Engine): Sequest HT
FALSE	Low	IFLPDGLLDR		1	1	1	AT4G10340.1	0	1158.65	Low	1.82
Master Protein	AT1G02780.1	pep chromosome:TAIR10:1:607799:609534:-1 gene:AT1G02780 transcript:AT1G02780.1 gene_biotype:protein_coding transcript_biotype:protein_coding gene_symbol:RPL19A description:60S ribosomal protein L19-1 [Source:UniProtKB/Swiss-Prot;Acc:Q9SRX2]	0.017	12	1	1	1	1	214	24.6	11.36	5.25	1
Confidence	Identifying Node	PSM Ambiguity	Annotated Sequence	Modifications	# Protein Groups	# Proteins	Master Protein Accessions	Protein Accessions	# Missed Cleavages	Charge	DeltaScore	DeltaCn	Rank	Search Engine Rank	m/z [Da]	MH+ [Da]	Theo. MH+ [Da]	DeltaM [ppm]	Deltam/z [Da]	Activation Type	MS Order	Isolation Interference [%]	Ion Inject Time [ms]	RT [min]	First Scan	Spectrum File	File ID	XCorr
High	Sequest HT (A7)	Unambiguous	GPGGDVAPVAAPAPAATPAPTAAVPK		1	1	AT1G02780.1	AT1G02780.1	0	3	0.6648	0	1	1	751.077	2251.22	2251.21	4.31	0.00323	HCD (High Energy Collision Dissociation)	MS2	0	512	21.1445	4484	lzr_1#.raw	F8	5.25
Checked	Confidence	Sequence	Modifications	# Protein Groups	# Proteins	# PSMs	Master Protein Accessions	# Missed Cleavages	Theo. MH+ [Da]	Confidence (by Search Engine): Sequest HT	XCorr (by Search Engine): Sequest HT
FALSE	High	GPGGDVAPVAAPAPAATPAPTAAVPK		1	1	1	AT1G02780.1	0	2251.21	High	5.25
Master Protein	ATCG00270.1	pep chromosome:TAIR10:Pt:32711:33772:1 gene:ATCG00270 transcript:ATCG00270.1 gene_biotype:protein_coding transcript_biotype:protein_coding gene_symbol:PSBD description:Photosystem II D2 protein [Source:UniProtKB/Swiss-Prot;Acc:P56761]	0.017	9	3	3	3	1	353	39.5	5.74	5.24	3
Confidence	Identifying Node	PSM Ambiguity	Annotated Sequence	Modifications	# Protein Groups	# Proteins	Master Protein Accessions	Protein Accessions	# Missed Cleavages	Charge	DeltaScore	DeltaCn	Rank	Search Engine Rank	m/z [Da]	MH+ [Da]	Theo. MH+ [Da]	DeltaM [ppm]	Deltam/z [Da]	Activation Type	MS Order	Isolation Interference [%]	Ion Inject Time [ms]	RT [min]	First Scan	Spectrum File	File ID	XCorr
High	Sequest HT (A7)	Unambiguous	AAEDPEFETFYTK		1	1	ATCG00270.1	ATCG00270.1	0	2	0.646	0	1	1	774.35	1547.69	1547.69	1.55	0.0012	HCD (High Energy Collision Dissociation)	MS2	10.4519	512	25.9857	5306	lzr_1#.raw	F8	2.91
Checked	Confidence	Sequence	Modifications	# Protein Groups	# Proteins	# PSMs	Master Protein Accessions	# Missed Cleavages	Theo. MH+ [Da]	Confidence (by Search Engine): Sequest HT	XCorr (by Search Engine): Sequest HT
FALSE	High	AAEDPEFETFYTK		1	1	1	ATCG00270.1	0	1547.69	High	2.91
Medium	Sequest HT (A7)	Unambiguous	AYDFVSQEIR		1	1	ATCG00270.1	ATCG00270.1	0	2	0.5064	0	1	1	614.305	1227.6	1227.6	2.55	0.00157	HCD (High Energy Collision Dissociation)	MS2	43.2422	512	24.5315	5061	lzr_1#.raw	F8	2.33
Checked	Confidence	Sequence	Modifications	# Protein Groups	# Proteins	# PSMs	Master Protein Accessions	# Missed Cleavages	Theo. MH+ [Da]	Confidence (by Search Engine): Sequest HT	XCorr (by Search Engine): Sequest HT
FALSE	Medium	AYDFVSQEIR		1	1	1	ATCG00270.1	0	1227.6	Medium	2.33
Low	Sequest HT (A7)	Unambiguous	NILLNEGIR		1	1	ATCG00270.1	ATCG00270.1	0	2	0.3062	0	1	1	521.307	1041.61	1041.61	1.2	0.00063	HCD (High Energy Collision Dissociation)	MS2	63.2634	512	24.3591	5033	lzr_1#.raw	F8	1.6
Checked	Confidence	Sequence	Modifications	# Protein Groups	# Proteins	# PSMs	Master Protein Accessions	# Missed Cleavages	Theo. MH+ [Da]	Confidence (by Search Engine): Sequest HT	XCorr (by Search Engine): Sequest HT
FALSE	Low	NILLNEGIR		1	1	1	ATCG00270.1	0	1041.61	Low	1.6
Master Protein	AT3G44890.1	pep chromosome:TAIR10:3:16386395:16388723:1 gene:AT3G44890 transcript:AT3G44890.1 gene_biotype:protein_coding transcript_biotype:protein_coding gene_symbol:RPL9 description:RPL9 [Source:UniProtKB/TrEMBL;Acc:A0A178VBQ7]	0.016	10	1	1	1	1	197	22.1	9.67	5.12	1
Confidence	Identifying Node	PSM Ambiguity	Annotated Sequence	Modifications	# Protein Groups	# Proteins	Master Protein Accessions	Protein Accessions	# Missed Cleavages	Charge	DeltaScore	DeltaCn	Rank	Search Engine Rank	m/z [Da]	MH+ [Da]	Theo. MH+ [Da]	DeltaM [ppm]	Deltam/z [Da]	Activation Type	MS Order	Isolation Interference [%]	Ion Inject Time [ms]	RT [min]	First Scan	Spectrum File	File ID	XCorr
High	Sequest HT (A7)	Unambiguous	VKEEAQQLAmVFQTVGAFK	M10(Oxidation)	1	1	AT3G44890.1	AT3G44890.1	1	3	0.4141	0	1	1	714.042	2140.11	2140.11	0.42	0.0003	HCD (High Energy Collision Dissociation)	MS2	12.0072	512	34.0568	6783	lzr_1#.raw	F8	5.12
Checked	Confidence	Sequence	Modifications	# Protein Groups	# Proteins	# PSMs	Master Protein Accessions	# Missed Cleavages	Theo. MH+ [Da]	Confidence (by Search Engine): Sequest HT	XCorr (by Search Engine): Sequest HT
FALSE	High	VKEEAQQLAMVFQTVGAFK	1xOxidation [M10]	1	1	1	AT3G44890.1	1	2140.11	High	5.12
Master Protein	AT4G19130.2	pep chromosome:TAIR10:4:10466407:10469329:-1 gene:AT4G19130 transcript:AT4G19130.2 gene_biotype:protein_coding transcript_biotype:protein_coding description:Replication factor-A protein 1-related [Source:TAIR;Acc:AT4G19130]	0.016	4	2	3	2	1	785	86.1	7.69	5.1	2
Confidence	Identifying Node	PSM Ambiguity	Annotated Sequence	Modifications	# Protein Groups	# Proteins	Master Protein Accessions	Protein Accessions	# Missed Cleavages	Charge	DeltaScore	DeltaCn	Rank	Search Engine Rank	m/z [Da]	MH+ [Da]	Theo. MH+ [Da]	DeltaM [ppm]	Deltam/z [Da]	Activation Type	MS Order	Isolation Interference [%]	Ion Inject Time [ms]	RT [min]	First Scan	Spectrum File	File ID	XCorr
Low	Sequest HT (A7)	Selected	tVSTIGSSQLFIDPDFVEAEK	N-Term(Acetyl)	1	2	AT4G19130.2	AT4G19130.1; AT4G19130.2	0	3		0.041	2	2	775.72	2325.15	2325.15	-1.77	-0.00137	HCD (High Energy Collision Dissociation)	MS2	18.2022	512	26.0266	5313	lzr_1#.raw	F8	2.81
Checked	Confidence	Sequence	Modifications	# Protein Groups	# Proteins	# PSMs	Master Protein Accessions	# Missed Cleavages	Theo. MH+ [Da]	Confidence (by Search Engine): Sequest HT	XCorr (by Search Engine): Sequest HT
FALSE	Low	TVSTIGSSQLFIDPDFVEAEK	1xAcetyl [N-Term]	1	2	2	AT4G19130.2	0	2325.15	Low	2.81
Low	Sequest HT (A7)	Selected	tVSTIGSSQLFIDPDFVEAEK	N-Term(Acetyl)	1	2	AT4G19130.2	AT4G19130.1; AT4G19130.2	0	3	0.0218	0	1	1	775.722	2325.15	2325.15	1.07	0.00083	HCD (High Energy Collision Dissociation)	MS2	1.33643	310.398	27.0297	5499	lzr_1#.raw	F8	2.29
Checked	Confidence	Sequence	Modifications	# Protein Groups	# Proteins	# PSMs	Master Protein Accessions	# Missed Cleavages	Theo. MH+ [Da]	Confidence (by Search Engine): Sequest HT	XCorr (by Search Engine): Sequest HT
FALSE	Low	TVSTIGSSQLFIDPDFVEAEK	1xAcetyl [N-Term]	1	2	2	AT4G19130.2	0	2325.15	Low	2.81
Low	Sequest HT (A7)	Unambiguous	AYSNPSSGNGVTR		1	2	AT4G19130.2	AT4G19130.1; AT4G19130.2	0	2	0.1132	0	1	1	655.314	1309.62	1309.61	5.94	0.00389	HCD (High Energy Collision Dissociation)	MS2	12.5097	512	23.6226	4898	lzr_1#.raw	F8	1.59
Checked	Confidence	Sequence	Modifications	# Protein Groups	# Proteins	# PSMs	Master Protein Accessions	# Missed Cleavages	Theo. MH+ [Da]	Confidence (by Search Engine): Sequest HT	XCorr (by Search Engine): Sequest HT
FALSE	Low	AYSNPSSGNGVTR		1	2	1	AT4G19130.2	0	1309.61	Low	1.59
Master Protein	AT1G35220.2	pep chromosome:TAIR10:1:12908848:12914802:1 gene:AT1G35220 transcript:AT1G35220.2 gene_biotype:protein_coding transcript_biotype:protein_coding description:unknown protein; FUNCTIONS IN: molecular_function unknown; INVOLVED IN: biological_process unknown; LOCATED IN: cellular_component unknown; EXPRESSED IN: 22 plant structures; EXPRESSED DURING: 13 growth stages; Ha. [Source:TAIR;Acc:AT1G35220]	0.015	2	1	3	1	1	1005	111.2	5.77	5.06	1
Confidence	Identifying Node	PSM Ambiguity	Annotated Sequence	Modifications	# Protein Groups	# Proteins	Master Protein Accessions	Protein Accessions	# Missed Cleavages	Charge	DeltaScore	DeltaCn	Rank	Search Engine Rank	m/z [Da]	MH+ [Da]	Theo. MH+ [Da]	DeltaM [ppm]	Deltam/z [Da]	Activation Type	MS Order	Isolation Interference [%]	Ion Inject Time [ms]	RT [min]	First Scan	Spectrum File	File ID	XCorr
Low	Sequest HT (A7)	Unambiguous	QPVALIAEAAAASASLAPK		1	4	AT1G35220.2	AT1G35220.6; AT1G35220.7; AT1G35220.2; AT1G35220.5	0	2	0.093	0	1	1	889.996	1778.99	1779	-9.02	-0.00802	HCD (High Energy Collision Dissociation)	MS2	18.8558	512	28.5349	5763	lzr_1#.raw	F8	1.72
Checked	Confidence	Sequence	Modifications	# Protein Groups	# Proteins	# PSMs	Master Protein Accessions	# Missed Cleavages	Theo. MH+ [Da]	Confidence (by Search Engine): Sequest HT	XCorr (by Search Engine): Sequest HT
FALSE	Low	QPVALIAEAAAASASLAPK		1	4	3	AT1G35220.2	0	1779	Low	1.72
Low	Sequest HT (A7)	Unambiguous	QPVALIAEAAAASASLAPK		1	4	AT1G35220.2	AT1G35220.6; AT1G35220.7; AT1G35220.2; AT1G35220.5	0	2	0.2544	0	1	1	889.995	1778.98	1779	-9.84	-0.00875	HCD (High Energy Collision Dissociation)	MS2	7.9913	512	30.7787	6159	lzr_1#.raw	F8	1.69
Checked	Confidence	Sequence	Modifications	# Protein Groups	# Proteins	# PSMs	Master Protein Accessions	# Missed Cleavages	Theo. MH+ [Da]	Confidence (by Search Engine): Sequest HT	XCorr (by Search Engine): Sequest HT
FALSE	Low	QPVALIAEAAAASASLAPK		1	4	3	AT1G35220.2	0	1779	Low	1.72
Low	Sequest HT (A7)	Unambiguous	QPVALIAEAAAASASLAPK		1	4	AT1G35220.2	AT1G35220.6; AT1G35220.7; AT1G35220.2; AT1G35220.5	0	2	0.097	0	1	1	889.996	1778.98	1779	-9.43	-0.00839	HCD (High Energy Collision Dissociation)	MS2	0	228.919	29.5464	5939	lzr_1#.raw	F8	1.65
Checked	Confidence	Sequence	Modifications	# Protein Groups	# Proteins	# PSMs	Master Protein Accessions	# Missed Cleavages	Theo. MH+ [Da]	Confidence (by Search Engine): Sequest HT	XCorr (by Search Engine): Sequest HT
FALSE	Low	QPVALIAEAAAASASLAPK		1	4	3	AT1G35220.2	0	1779	Low	1.72
Master Protein	AT1G30755.5	pep chromosome:TAIR10:1:10905731:10909756:-1 gene:AT1G30755 transcript:AT1G30755.5 gene_biotype:protein_coding transcript_biotype:protein_coding description:Elongation factor G, putative (DUF668) [Source:UniProtKB/TrEMBL;Acc:Q8L5Y3]	0.03	4	1	2	1	1	615	69.4	9.06	5	1
Confidence	Identifying Node	PSM Ambiguity	Annotated Sequence	Modifications	# Protein Groups	# Proteins	Master Protein Accessions	Protein Accessions	# Missed Cleavages	Charge	DeltaScore	DeltaCn	Rank	Search Engine Rank	m/z [Da]	MH+ [Da]	Theo. MH+ [Da]	DeltaM [ppm]	Deltam/z [Da]	Activation Type	MS Order	Isolation Interference [%]	Ion Inject Time [ms]	RT [min]	First Scan	Spectrum File	File ID	XCorr
Low	Sequest HT (A7)	Unambiguous	EELDLFSGEVIRFGNMcKDLQWHNLDR	C17(Carbamidomethyl)	1	3	AT1G30755.5	AT1G30755.3; AT1G30755.2; AT1G30755.5	2	3	0.2559	0	1	1	1107.85	3321.55	3321.58	-9.4	-0.0104	HCD (High Energy Collision Dissociation)	MS2	7.46123	512	33.7161	6716	lzr_1#.raw	F8	2.54
Checked	Confidence	Sequence	Modifications	# Protein Groups	# Proteins	# PSMs	Master Protein Accessions	# Missed Cleavages	Theo. MH+ [Da]	Confidence (by Search Engine): Sequest HT	XCorr (by Search Engine): Sequest HT
FALSE	Low	EELDLFSGEVIRFGNMCKDLQWHNLDR	1xCarbamidomethyl [C17]	1	3	2	AT1G30755.5	2	3321.58	Low	2.54
Low	Sequest HT (A7)	Unambiguous	EELDLFSGEVIRFGNMcKDLQWHNLDR	C17(Carbamidomethyl)	1	3	AT1G30755.5	AT1G30755.3; AT1G30755.2; AT1G30755.5	2	3	0.0891	0	1	1	1107.85	3321.55	3321.58	-9.29	-0.01028	HCD (High Energy Collision Dissociation)	MS2	0	512	32.677	6518	lzr_1#.raw	F8	2.47
Checked	Confidence	Sequence	Modifications	# Protein Groups	# Proteins	# PSMs	Master Protein Accessions	# Missed Cleavages	Theo. MH+ [Da]	Confidence (by Search Engine): Sequest HT	XCorr (by Search Engine): Sequest HT
FALSE	Low	EELDLFSGEVIRFGNMCKDLQWHNLDR	1xCarbamidomethyl [C17]	1	3	2	AT1G30755.5	2	3321.58	Low	2.54
Master Protein	AT1G76580.1	pep chromosome:TAIR10:1:28734207:28738967:1 gene:AT1G76580 transcript:AT1G76580.1 gene_biotype:protein_coding transcript_biotype:protein_coding description:Squamosa promoter-binding protein-like (SBP domain) transcription factor family protein [Source:TAIR;Acc:AT1G76580]	0.029	1	1	4	1	1	1020	113.3	8.57	4.99	1
Confidence	Identifying Node	PSM Ambiguity	Annotated Sequence	Modifications	# Protein Groups	# Proteins	Master Protein Accessions	Protein Accessions	# Missed Cleavages	Charge	DeltaScore	DeltaCn	Rank	Search Engine Rank	m/z [Da]	MH+ [Da]	Theo. MH+ [Da]	DeltaM [ppm]	Deltam/z [Da]	Activation Type	MS Order	Isolation Interference [%]	Ion Inject Time [ms]	RT [min]	First Scan	Spectrum File	File ID	XCorr
Low	Sequest HT (A7)	Unambiguous	LSSELKR		1	1	AT1G76580.1	AT1G76580.1	1	2	0	0	1	1	416.749	832.49	832.489	1.84	0.00076	HCD (High Energy Collision Dissociation)	MS2	8.10909	512	17.8513	3883	lzr_1#.raw	F8	1.71
Checked	Confidence	Sequence	Modifications	# Protein Groups	# Proteins	# PSMs	Master Protein Accessions	# Missed Cleavages	Theo. MH+ [Da]	Confidence (by Search Engine): Sequest HT	XCorr (by Search Engine): Sequest HT
FALSE	Low	LSSELKR		1	2	8	AT1G76580.1	1	832.489	Low	1.71
Low	Sequest HT (A7)	Unambiguous	LSSELKR		1	1	AT1G76580.1	AT1G76580.1	1	2	0	0	1	1	416.749	832.491	832.489	2.64	0.0011	HCD (High Energy Collision Dissociation)	MS2	10.228	512	16.4649	3614	lzr_1#.raw	F8	1.66
Checked	Confidence	Sequence	Modifications	# Protein Groups	# Proteins	# PSMs	Master Protein Accessions	# Missed Cleavages	Theo. MH+ [Da]	Confidence (by Search Engine): Sequest HT	XCorr (by Search Engine): Sequest HT
FALSE	Low	LSSELKR		1	2	8	AT1G76580.1	1	832.489	Low	1.71
Low	Sequest HT (A7)	Unambiguous	LSSELKR		1	1	AT1G76580.1	AT1G76580.1	1	2	0	0	1	1	416.749	832.491	832.489	2.2	0.00092	HCD (High Energy Collision Dissociation)	MS2	21.6021	512	18.8835	4083	lzr_1#.raw	F8	1.62
Checked	Confidence	Sequence	Modifications	# Protein Groups	# Proteins	# PSMs	Master Protein Accessions	# Missed Cleavages	Theo. MH+ [Da]	Confidence (by Search Engine): Sequest HT	XCorr (by Search Engine): Sequest HT
FALSE	Low	LSSELKR		1	2	8	AT1G76580.1	1	832.489	Low	1.71
Low	Sequest HT (A7)	Unambiguous	LSSELKR		1	1	AT1G76580.1	AT1G76580.1	1	2	0	0	1	1	416.75	832.492	832.489	3.96	0.00165	HCD (High Energy Collision Dissociation)	MS2	39.1596	512	18.2413	3956	lzr_1#.raw	F8	1.21
Checked	Confidence	Sequence	Modifications	# Protein Groups	# Proteins	# PSMs	Master Protein Accessions	# Missed Cleavages	Theo. MH+ [Da]	Confidence (by Search Engine): Sequest HT	XCorr (by Search Engine): Sequest HT
FALSE	Low	LSSELKR		1	2	8	AT1G76580.1	1	832.489	Low	1.71
Master Protein	AT3G25920.1	pep chromosome:TAIR10:3:9491055:9492655:-1 gene:AT3G25920 transcript:AT3G25920.1 gene_biotype:protein_coding transcript_biotype:protein_coding gene_symbol:RPL15 description:50S ribosomal protein L15, chloroplastic [Source:UniProtKB/Swiss-Prot;Acc:P25873]	0.065	9	2	2	2	1	277	29.7	10.77	4.85	2
Confidence	Identifying Node	PSM Ambiguity	Annotated Sequence	Modifications	# Protein Groups	# Proteins	Master Protein Accessions	Protein Accessions	# Missed Cleavages	Charge	DeltaScore	DeltaCn	Rank	Search Engine Rank	m/z [Da]	MH+ [Da]	Theo. MH+ [Da]	DeltaM [ppm]	Deltam/z [Da]	Activation Type	MS Order	Isolation Interference [%]	Ion Inject Time [ms]	RT [min]	First Scan	Spectrum File	File ID	XCorr
High	Sequest HT (A7)	Unambiguous	GFEGGQTALYR		1	1	AT3G25920.1	AT3G25920.1	0	2	0.4351	0	1	1	599.798	1198.59	1198.59	3.27	0.00196	HCD (High Energy Collision Dissociation)	MS2	20.1865	512	19.4879	4194	lzr_1#.raw	F8	2.39
Checked	Confidence	Sequence	Modifications	# Protein Groups	# Proteins	# PSMs	Master Protein Accessions	# Missed Cleavages	Theo. MH+ [Da]	Confidence (by Search Engine): Sequest HT	XCorr (by Search Engine): Sequest HT
FALSE	High	GFEGGQTALYR		1	1	1	AT3G25920.1	0	1198.59	High	2.39
Low	Sequest HT (A7)	Unambiguous	FRLDNLGPQPGSR		1	1	AT3G25920.1	AT3G25920.1	1	3	0.3211	0	1	1	486.261	1456.77	1456.77	2.98	0.00144	HCD (High Energy Collision Dissociation)	MS2	14.7719	512	21.8094	4598	lzr_1#.raw	F8	2.46
Checked	Confidence	Sequence	Modifications	# Protein Groups	# Proteins	# PSMs	Master Protein Accessions	# Missed Cleavages	Theo. MH+ [Da]	Confidence (by Search Engine): Sequest HT	XCorr (by Search Engine): Sequest HT
FALSE	Low	FRLDNLGPQPGSR		1	1	1	AT3G25920.1	1	1456.77	Low	2.46
Master Protein	AT3G10560.1	pep chromosome:TAIR10:3:3299893:3301704:1 gene:AT3G10560 transcript:AT3G10560.1 gene_biotype:protein_coding transcript_biotype:protein_coding gene_symbol:UNE9 description:UNE9 [Source:UniProtKB/TrEMBL;Acc:A0A384L3Q8]	0.065	4	1	2	1	1	514	58	7.02	4.84	1
Confidence	Identifying Node	PSM Ambiguity	Annotated Sequence	Modifications	# Protein Groups	# Proteins	Master Protein Accessions	Protein Accessions	# Missed Cleavages	Charge	DeltaScore	DeltaCn	Rank	Search Engine Rank	m/z [Da]	MH+ [Da]	Theo. MH+ [Da]	DeltaM [ppm]	Deltam/z [Da]	Activation Type	MS Order	Isolation Interference [%]	Ion Inject Time [ms]	RT [min]	First Scan	Spectrum File	File ID	XCorr
Low	Sequest HT (A7)	Unambiguous	nMVQNmLSSNRLKEFGSVR	N-Term(Acetyl); M6(Oxidation)	1	1	AT3G10560.1	AT3G10560.1	2	3	0.1208	0	1	1	756.715	2268.13	2268.12	3.45	0.0026	HCD (High Energy Collision Dissociation)	MS2	0	108.885	27.1228	5517	lzr_1#.raw	F8	2.65
Checked	Confidence	Sequence	Modifications	# Protein Groups	# Proteins	# PSMs	Master Protein Accessions	# Missed Cleavages	Theo. MH+ [Da]	Confidence (by Search Engine): Sequest HT	XCorr (by Search Engine): Sequest HT
FALSE	Low	NMVQNMLSSNRLKEFGSVR	1xAcetyl [N-Term]; 1xOxidation [M6]	1	1	2	AT3G10560.1	2	2268.12	Low	2.65
Low	Sequest HT (A7)	Unambiguous	nMVQNmLSSNRLKEFGSVR	N-Term(Acetyl); M6(Oxidation)	1	1	AT3G10560.1	AT3G10560.1	2	3	0.1553	0	1	1	756.715	2268.13	2268.12	3.36	0.00254	HCD (High Energy Collision Dissociation)	MS2	8.45054	368.253	26.1002	5324	lzr_1#.raw	F8	2.19
Checked	Confidence	Sequence	Modifications	# Protein Groups	# Proteins	# PSMs	Master Protein Accessions	# Missed Cleavages	Theo. MH+ [Da]	Confidence (by Search Engine): Sequest HT	XCorr (by Search Engine): Sequest HT
FALSE	Low	NMVQNMLSSNRLKEFGSVR	1xAcetyl [N-Term]; 1xOxidation [M6]	1	1	2	AT3G10560.1	2	2268.12	Low	2.65
Master Protein	AT4G02770.1	pep chromosome:TAIR10:4:1229031:1230164:-1 gene:AT4G02770 transcript:AT4G02770.1 gene_biotype:protein_coding transcript_biotype:protein_coding gene_symbol:PSAD1 description:Photosystem I reaction center subunit II-1, chloroplastic [Source:UniProtKB/Swiss-Prot;Acc:Q9S7H1]	0.078	11	2	2	2	1	208	22.6	9.77	4.76	2
Confidence	Identifying Node	PSM Ambiguity	Annotated Sequence	Modifications	# Protein Groups	# Proteins	Master Protein Accessions	Protein Accessions	# Missed Cleavages	Charge	DeltaScore	DeltaCn	Rank	Search Engine Rank	m/z [Da]	MH+ [Da]	Theo. MH+ [Da]	DeltaM [ppm]	Deltam/z [Da]	Activation Type	MS Order	Isolation Interference [%]	Ion Inject Time [ms]	RT [min]	First Scan	Spectrum File	File ID	XCorr
High	Sequest HT (A7)	Unambiguous	EQIFEmPTGGAAImR	M6(Oxidation); M14(Oxidation)	1	2	AT4G02770.1	AT4G02770.1; AT1G03130.1	0	2	0.4873	0	1	1	841.903	1682.8	1682.79	6.81	0.00573	HCD (High Energy Collision Dissociation)	MS2	5.86063	512	21.6658	4573	lzr_1#.raw	F8	3.14
Checked	Confidence	Sequence	Modifications	# Protein Groups	# Proteins	# PSMs	Master Protein Accessions	# Missed Cleavages	Theo. MH+ [Da]	Confidence (by Search Engine): Sequest HT	XCorr (by Search Engine): Sequest HT
FALSE	High	EQIFEMPTGGAAIMR	2xOxidation [M6; M14]	1	2	1	AT4G02770.1	0	1682.79	High	3.14
Low	Sequest HT (A7)	Unambiguous	ITYQFYR		1	2	AT4G02770.1	AT4G02770.1; AT1G03130.1	0	2	0.319	0	1	1	495.756	990.506	990.504	1.33	0.00066	HCD (High Energy Collision Dissociation)	MS2	0	512	22.6603	4737	lzr_1#.raw	F8	1.63
Checked	Confidence	Sequence	Modifications	# Protein Groups	# Proteins	# PSMs	Master Protein Accessions	# Missed Cleavages	Theo. MH+ [Da]	Confidence (by Search Engine): Sequest HT	XCorr (by Search Engine): Sequest HT
FALSE	Low	ITYQFYR		1	2	1	AT4G02770.1	0	990.504	Low	1.63
[truncated: 8,195 more rows]

## Sheet: Set 2
Master	Accession	Description	Exp. q-value: Sequest HT	Coverage [%]	# Peptides	# PSMs	# Unique Peptides	# Protein Groups	# AAs	MW [kDa]	calc. pI	Score Sequest HT: Sequest HT	# Peptides (by Search Engine): Sequest HT
[truncated: 5,615 more rows]

## Sheet: Set 3
Master	Accession	Description	Exp. q-value: Sequest HT	Coverage [%]	# Peptides	# PSMs	# Unique Peptides	# Protein Groups	# AAs	MW [kDa]	calc. pI	Score Sequest HT: Sequest HT	# Peptides (by Search Engine): Sequest HT
[truncated: 33,808 more rows]
