# Supplementary material for: Pupylation-Based Proximity-Tagging of FERONIA-Interacting Proteins in Arabidopsis
Source: Mol Cell Proteomics. 2024 Aug 13;23(11):100828. doi: 10.1016/j.mcpro.2024.100828 (PMC11532908; doi:10.1016/j.mcpro.2024.100828)
Supplement: Supplemental Table S5 — Statistical analysis of quantities of proteins identified in experimental and control samples from protoplasts. [file mmc5.xlsx]

## Sheet: Legend
Column Header	Description
Master	Protein with largest value in the # Protein Unique Peptides column and with the smallest value in the Coverage column (the longest protein)
Accession	TAIR protein model
Description	TAIR annotation for protein model
Exp. q-value: Combined	FDR threshold
Sum PEP Score	Posterior error probability (PEP) is the probability that the observed PSM is incorrect
Coverage [%]	Percentage of the protein sequences covered by identified peptides
# Peptides	Total number of distinct peptide sequences identified
# PSMs	Number of identified peptide spectrum matches
# Unique Peptides	Total number of distinct peptide sequences unique to the protein model
# Protein Groups	The number of the master protein
# AAs	Number of amino acid in the protein model
MW [kDa]	Molecular weight of protein model in kiloDaltons
calc. pI	Calculated isoelectric point
Score Sequest HT: Sequest HT	Sum of all peptide XCorr values above the specified score threshold
# Peptides (by Search Engine): Sequest HT	The peptides number identified by search engine
# Razor Peptides	Number of peptides shared between protein groups
Abundances (Normalized): F65: Control, rep 1, protoplast	Abundance normalized for pafA repeat 1
Abundances (Normalized): F66: Control, rep 2, protoplast	Abundance normalized for pafA repeat 2
Abundances (Normalized): F67: Control, rep 3, protoplast	Abundance normalized for pafA repeat 3
Abundances (Normalized): F68: Sample, rep 1, protoplast	Abundance normalized for FER-pafA repeat 1
Abundances (Normalized): F69: Sample, rep 2, protoplast	Abundance normalized for FER-pafA repeat 2
Abundances (Normalized): F70: Sample, rep 3, protoplast	Abundance normalized for FER-pafA repeat 3

## Sheet: data
Master	Accession	Description	Exp. q-value: Combined	Sum PEP Score	Coverage [%]	# Peptides	# PSMs	# Unique Peptides	# Protein Groups	# AAs	MW [kDa]	calc. pI	Score Sequest HT: Sequest HT	# Peptides (by Search Engine): Sequest HT	# Razor Peptides	Abundances (Normalized): F65: Control, rep 1, protoplast	Abundances (Normalized): F66: Control, rep 2, protoplast	Abundances (Normalized): F67: Control, rep 3, protoplast	Abundances (Normalized): F68: Sample, rep 1, protoplast	Abundances (Normalized): F69: Sample, rep 2, protoplast	Abundances (Normalized): F70: Sample, rep 3, protoplast
Master Protein	AT4G24680.2	pep chromosome:TAIR10:4:12732494:12740051:1 gene:AT4G24680 transcript:AT4G24680.2 gene_biotype:protein_coding transcript_biotype:protein_coding gene_symbol:MOS1 description:modifier of snc1 [Source:TAIR;Acc:AT4G24680]	0	196.224	48	53	55	53	1	1413	153.7	9.38	178.25	53	0	5.58005e+07	6.14914e+06	1.76296e+08	3.05804e+07	2.89073e+07	2.14756e+07
Master Protein	AT2G38040.2	pep chromosome:TAIR10:2:15917118:15921169:1 gene:AT2G38040 transcript:AT2G38040.2 gene_biotype:protein_coding transcript_biotype:protein_coding gene_symbol:CAC3 description:Acetyl-coenzyme A carboxylase carboxyl transferase subunit alpha, chloroplastic [Source:UniProtKB/Swiss-Prot;Acc:Q9LD43]	0	162.563	56	46	47	46	1	769	85.3	5.82	158.42	46	0	3.77646e+07	1.90605e+07	170668048	541614	2.96725e+06	3.37314e+06
Master Protein	AT5G42950.1	pep chromosome:TAIR10:5:17224270:17231384:1 gene:AT5G42950 transcript:AT5G42950.1 gene_biotype:protein_coding transcript_biotype:protein_coding description:GYF domain-containing protein [Source:UniProtKB/TrEMBL;Acc:Q9FMM3]	0	139.326	33	45	49	44	1	1714	187.5	6.74	133.94	45	0	5.90598e+06	1.86563e+07	6.40737e+07	5.35699e+06	6.6278e+07	3.67931e+07
Master Protein	AT5G13010.1	pep chromosome:TAIR10:5:4122400:4129005:1 gene:AT5G13010 transcript:AT5G13010.1 gene_biotype:protein_coding transcript_biotype:protein_coding gene_symbol:CUV description:Pre-mRNA-splicing factor ATP-dependent RNA helicase DEAH7 [Source:UniProtKB/Swiss-Prot;Acc:F4K2E9]	0	139.108	35	42	43	41	1	1255	141.8	6.64	117.73	42	1	6.02516e+07	1.11616e+07	8.12214e+07	2.58126e+07	7.18901e+06	2.68981e+06
Master Protein	AT2G19870.1	pep chromosome:TAIR10:2:8575785:8578002:1 gene:AT2G19870 transcript:AT2G19870.1 gene_biotype:protein_coding transcript_biotype:protein_coding description:tRNA/rRNA methyltransferase (SpoU) family protein [Source:UniProtKB/TrEMBL;Acc:Q8W497]	0	130.222	47	38	50	38	1	589	65.5	8.4	146.71	38	0	5.43651e+06	6.36348e+07	5.16863e+08	287245	1.53998e+07	2.59098e+06
Master Protein	AT3G15730.1	pep chromosome:TAIR10:3:5330194:5333745:1 gene:AT3G15730 transcript:AT3G15730.1 gene_biotype:protein_coding transcript_biotype:protein_coding gene_symbol:PLDALPHA1 description:Phospholipase D alpha 1 [Source:UniProtKB/Swiss-Prot;Acc:Q38882]	0	122.243	40	34	45	34	1	810	91.8	5.87	129.13	34	0	1.09033e+08	6.29903e+07	3.91832e+08	2.02605e+07	2.65697e+07	3.89794e+07
Master Protein	AT1G17220.1	pep chromosome:TAIR10:1:5885007:5890500:1 gene:AT1G17220 transcript:AT1G17220.1 gene_biotype:protein_coding transcript_biotype:protein_coding gene_symbol:FUG1 description:Translation initiation factor IF-2, chloroplastic [Source:UniProtKB/Swiss-Prot;Acc:Q9SHI1]	0	121.218	34	36	38	36	1	1026	109.7	7.44	111.53	36	0	4.46769e+06	4.17552e+06	1.00488e+08	2.84805e+06	3.36449e+06	1.09275e+06
Master Protein	AT2G44710.2	pep chromosome:TAIR10:2:18432688:18437188:1 gene:AT2G44710 transcript:AT2G44710.2 gene_biotype:protein_coding transcript_biotype:protein_coding description:At2g44720/F16B22.21 [Source:UniProtKB/TrEMBL;Acc:Q8RWQ1]	0	119.835	49	38	45	38	1	809	89.8	5.73	112.76	38	0	6.4043e+06	2.03432e+09	1.09363e+08	1.39049e+08	1.12794e+08	1.77016e+08
Master Protein	AT5G28540.1	pep chromosome:TAIR10:5:10540123:10543558:-1 gene:AT5G28540 transcript:AT5G28540.1 gene_biotype:protein_coding transcript_biotype:protein_coding gene_symbol:MED37A description:Mediator of RNA polymerase II transcription subunit 37a [Source:UniProtKB/Swiss-Prot;Acc:Q9LKR3]	0	117.168	48	38	45	2	1	669	73.6	5.17	139.76	38	32	2.59991e+07	1.02915e+08	1.18792e+08	1.10843e+07	1.32072e+08	9.70145e+06
Master Protein	AT5G26742.2	pep chromosome:TAIR10:5:9284557:9289003:-1 gene:AT5G26742 transcript:AT5G26742.2 gene_biotype:protein_coding transcript_biotype:protein_coding gene_symbol:RH3 description:RH3 [Source:UniProtKB/TrEMBL;Acc:A0A178UT03]	0	115.324	46	45	49	44	1	748	81.1	7.8	115.75	45	0	916322	1.86434e+08	2.9868e+08	4.61534e+06	1.99303e+07	3.47932e+06
Master Protein	AT3G45140.1	pep chromosome:TAIR10:3:16525245:16529352:1 gene:AT3G45140 transcript:AT3G45140.1 gene_biotype:protein_coding transcript_biotype:protein_coding gene_symbol:LOX2 description:Lipoxygenase 2, chloroplastic [Source:UniProtKB/Swiss-Prot;Acc:P38418]	0	114.79	36	41	52	40	1	896	102	5.62	113.35	41	0		2.25578e+07	2.18553e+08	3.87811e+06	3.18642e+06	3.20098e+06
Master Protein	AT3G54230.1	pep chromosome:TAIR10:3:20073032:20080332:1 gene:AT3G54230 transcript:AT3G54230.1 gene_biotype:protein_coding transcript_biotype:protein_coding gene_symbol:SUA description:suppressor of abi3-5 [Source:TAIR;Acc:AT3G54230]	0	114.239	40	36	40	36	1	1007	112.5	7.34	113.7	36	0	5.37005e+07	2.96069e+07	5.63844e+07	3.38273e+07	3.63819e+07	2.50631e+07
Master Protein	AT5G42020.3	pep chromosome:TAIR10:5:16807404:16810646:-1 gene:AT5G42020 transcript:AT5G42020.3 gene_biotype:protein_coding transcript_biotype:protein_coding gene_symbol:BIP description:Heat shock protein 70 (Hsp 70) family protein [Source:TAIR;Acc:AT5G42020]	0	112.061	45	37	44	2	1	673	74.3	5.19	135.49	37	0			444258		8.17461e+06	381441
Master Protein	AT3G58510.2	pep chromosome:TAIR10:3:21640045:21643795:1 gene:AT3G58510 transcript:AT3G58510.2 gene_biotype:protein_coding transcript_biotype:protein_coding gene_symbol:RH11 description:DEAD-box ATP-dependent RNA helicase 11 [Source:UniProtKB/Swiss-Prot;Acc:Q8LA13]	0	108.48	50	28	35	18	1	612	66	6.68	101.94	28	6	1.87348e+07	1.72746e+07	2.86577e+08	3.47924e+07	3.59034e+07	3.85901e+07
Master Protein	AT5G20290.1	pep chromosome:TAIR10:5:6851341:6853106:-1 gene:AT5G20290 transcript:AT5G20290.1 gene_biotype:protein_coding transcript_biotype:protein_coding gene_symbol:RPS8A description:40S ribosomal protein S8 [Source:UniProtKB/TrEMBL;Acc:A0A178UCD3]	0	107.018	61	23	57	17	1	222	25	10.32	188.58	23	6	4.3189e+07	1.80348e+07	1.22997e+09	1.40395e+08	4.01983e+08	3.99681e+07
Master Protein	AT1G43170.6	pep chromosome:TAIR10:1:16266641:16268865:1 gene:AT1G43170 transcript:AT1G43170.6 gene_biotype:protein_coding transcript_biotype:protein_coding gene_symbol:ARP1 description:60S ribosomal protein L3-1 [Source:UniProtKB/Swiss-Prot;Acc:P17094]	0	105.046	65	38	63	28	1	389	44.5	10.17	161.08	38	9	8.97584e+07	2.41228e+08	2.00992e+09	1.91444e+08	4.38347e+08	9.1078e+07
Master Protein	AT5G02500.1	pep chromosome:TAIR10:5:553745:556623:-1 gene:AT5G02500 transcript:AT5G02500.1 gene_biotype:protein_coding transcript_biotype:protein_coding gene_symbol:MED37E description:Probable mediator of RNA polymerase II transcription subunit 37e [Source:UniProtKB/Swiss-Prot;Acc:P22953]	0	103.225	36	25	34	4	1	651	71.3	5.12	119.07	25	17	1.11691e+07	5.42055e+07	9.36748e+07	1.40864e+07	1.02086e+08	1.61451e+07
Master Protein	AT3G09630.1	pep chromosome:TAIR10:3:2953693:2955738:1 gene:AT3G09630 transcript:AT3G09630.1 gene_biotype:protein_coding transcript_biotype:protein_coding gene_symbol:RPL4A description:60S ribosomal protein L4-1 [Source:UniProtKB/Swiss-Prot;Acc:Q9SF40]	0	102.982	56	33	34	10	1	406	44.7	10.35	94.19	33	21	3.52339e+07	7.64111e+06	3.18317e+08	4.83692e+06	4.12562e+07	4.62155e+06
Master Protein	AT3G26560.1	pep chromosome:TAIR10:3:9749493:9753855:-1 gene:AT3G26560 transcript:AT3G26560.1 gene_biotype:protein_coding transcript_biotype:protein_coding description:Probable pre-mRNA-splicing factor ATP-dependent RNA helicase DEAH5 [Source:UniProtKB/Swiss-Prot;Acc:Q38953]	0	100.781	33	36	38	34	1	1168	134.1	6.81	90.72	36	1	1.56223e+07	1.95735e+06	4.92506e+07	923840	1.34625e+07	2.25469e+06
Master Protein	AT2G27100.1	pep chromosome:TAIR10:2:11572397:11576658:1 gene:AT2G27100 transcript:AT2G27100.1 gene_biotype:protein_coding transcript_biotype:protein_coding gene_symbol:SE description:SE [Source:UniProtKB/TrEMBL;Acc:A0A178VZD4]	0	99.804	35	25	26	25	1	720	81	8.38	81.3	25	0		1.63305e+07	4.06938e+07	873828	530680	1.51361e+06
Master Protein	AT1G56070.1	pep chromosome:TAIR10:1:20967652:20971742:-1 gene:AT1G56070 transcript:AT1G56070.1 gene_biotype:protein_coding transcript_biotype:protein_coding gene_symbol:LOS1 description:Elongation factor 2 [Source:UniProtKB/Swiss-Prot;Acc:Q9ASR1]	0	99.372	38	31	39	21	1	843	93.8	6.25	94.26	31	9	1.61104e+07	6.8224e+06	7.87527e+07	4.40949e+07	1.24967e+08	4.13066e+07
Master Protein	AT3G26650.1	pep chromosome:TAIR10:3:9794862:9797045:1 gene:AT3G26650 transcript:AT3G26650.1 gene_biotype:protein_coding transcript_biotype:protein_coding gene_symbol:GAPA1 description:Glyceraldehyde-3-phosphate dehydrogenase GAPA1, chloroplastic [Source:UniProtKB/Swiss-Prot;Acc:P25856]	0	98.089	53	27	49	9	1	396	42.5	7.75	152.37	27	17	3.24891e+08	9.98975e+07	5.64764e+08	8.70869e+07	8.80088e+07	7.31848e+07
Master Protein	AT5G40490.1	pep chromosome:TAIR10:5:16225326:16227757:1 gene:AT5G40490 transcript:AT5G40490.1 gene_biotype:protein_coding transcript_biotype:protein_coding description:RNA-binding (RRM/RBD/RNP motifs) family protein [Source:UniProtKB/TrEMBL;Acc:Q9FM47]	0	96.841	46	21	65	20	1	423	42.4	6.47	196.41	21	1	4.463e+08	6.62709e+08	7.84611e+07	3.15069e+08	3.12336e+08	3.35492e+08
Master Protein	AT2G42520.1	pep chromosome:TAIR10:2:17704741:17709060:1 gene:AT2G42520 transcript:AT2G42520.1 gene_biotype:protein_coding transcript_biotype:protein_coding gene_symbol:RH37 description:DEAD-box ATP-dependent RNA helicase 37 [Source:UniProtKB/Swiss-Prot;Acc:Q84W89]	0	95.508	39	27	38	13	1	633	67.6	7.11	113.72	27	4	1.54317e+07	1.31336e+07	1.90541e+08	2.24059e+07	2.68039e+07	2.59105e+07
Master Protein	AT2G33730.1	pep chromosome:TAIR10:2:14265281:14268003:-1 gene:AT2G33730 transcript:AT2G33730.1 gene_biotype:protein_coding transcript_biotype:protein_coding gene_symbol:RH21 description:DEAD-box ATP-dependent RNA helicase 21 [Source:UniProtKB/Swiss-Prot;Acc:P93008]	0	92.998	43	33	38	31	1	733	85.2	8.51	90.26	33	1	1.0191e+08	1.46143e+07	7.22166e+07	1.65704e+08	2.04125e+08	1.98344e+08
Master Protein	AT3G13460.1	pep chromosome:TAIR10:3:4384563:4388592:-1 gene:AT3G13460 transcript:AT3G13460.1 gene_biotype:protein_coding transcript_biotype:protein_coding gene_symbol:ECT2 description:ECT2 [Source:UniProtKB/TrEMBL;Acc:A0A384L1F9]	0	92.471	43	23	31	17	1	667	72.4	5.96	89.42	23	6	4.10077e+07	3.41574e+07	2.35086e+08	1.66213e+07	2.11405e+07	1.38867e+07
Master Protein	AT3G46780.1	pep chromosome:TAIR10:3:17228642:17231229:1 gene:AT3G46780 transcript:AT3G46780.1 gene_biotype:protein_coding transcript_biotype:protein_coding gene_symbol:PTAC16 description:Protein PLASTID TRANSCRIPTIONALLY ACTIVE 16, chloroplastic [Source:UniProtKB/Swiss-Prot;Acc:Q9STF2]	0	92.39	53	25	28	25	1	510	54.3	8.91	85.15	25	0	1.08709e+07	1.66416e+07	1.35185e+08	1.03089e+08	1.04009e+08	1.33279e+08
Master Protein	AT3G06810.1	pep chromosome:TAIR10:3:2146243:2150851:1 gene:AT3G06810 transcript:AT3G06810.1 gene_biotype:protein_coding transcript_biotype:protein_coding gene_symbol:IBR3 description:Probable acyl-CoA dehydrogenase IBR3 [Source:UniProtKB/Swiss-Prot;Acc:Q8RWZ3]	0	92.364	46	33	33	33	1	824	91.7	8.32	79.97	33	0	4.25089e+06	5.53261e+06	6.413e+07	1.35026e+06	3.31665e+06	1.69722e+06
Master Protein	AT1G74050.1	pep chromosome:TAIR10:1:27847038:27849008:-1 gene:AT1G74050 transcript:AT1G74050.1 gene_biotype:protein_coding transcript_biotype:protein_coding gene_symbol:RPL6C description:60S ribosomal protein L6-3 [Source:UniProtKB/Swiss-Prot;Acc:Q9C9C5]	0	91.384	77	37	47	18	1	233	26.1	10.17	124.01	37	18	3.3096e+06		9.88035e+08	9.07343e+07	1.51617e+08	9.4797e+07
Master Protein	AT5G02870.1	pep chromosome:TAIR10:5:657675:659800:1 gene:AT5G02870 transcript:AT5G02870.1 gene_biotype:protein_coding transcript_biotype:protein_coding gene_symbol:RPL4D description:60S ribosomal protein L4-2 [Source:UniProtKB/Swiss-Prot;Acc:P49691]	0	91.178	51	30	31	7	1	407	44.7	10.3	85.69	30	0		2.97358e+06	5.2761e+07
Master Protein	AT1G05190.1	pep chromosome:TAIR10:1:1502251:1503853:-1 gene:AT1G05190 transcript:AT1G05190.1 gene_biotype:protein_coding transcript_biotype:protein_coding gene_symbol:RPL6 description:50S ribosomal protein L6, chloroplastic [Source:UniProtKB/Swiss-Prot;Acc:O23049]	0	90.935	69	25	29	25	1	223	24.7	9.89	97.17	25	0		5.83152e+06	5.94089e+08	3.48099e+06	5.52493e+06	3.58549e+06
Master Protein	AT1G12900.5	pep chromosome:TAIR10:1:4392438:4394454:-1 gene:AT1G12900 transcript:AT1G12900.5 gene_biotype:protein_coding transcript_biotype:protein_coding gene_symbol:GAPA-2 description:glyceraldehyde 3-phosphate dehydrogenase A subunit 2 [Source:TAIR;Acc:AT1G12900]	0	90.819	44	23	40	5	1	441	47.6	8.25	130.52	23	0	1.95664e+06		1.83851e+07	129803
Master Protein	AT1G18540.1	pep chromosome:TAIR10:1:6376639:6378580:-1 gene:AT1G18540 transcript:AT1G18540.1 gene_biotype:protein_coding transcript_biotype:protein_coding gene_symbol:RPL6A description:60S ribosomal protein L6-1 [Source:UniProtKB/Swiss-Prot;Acc:Q9FZ76]	0	89.248	78	32	38	13	1	233	26.1	10.1	113.19	32	0	1.04167e+06		2.52186e+08	948522		1.3991e+06
Master Protein	ATCG00480.1	pep chromosome:TAIR10:Pt:52660:54156:-1 gene:ATCG00480 transcript:ATCG00480.1 gene_biotype:protein_coding transcript_biotype:protein_coding gene_symbol:ATPB description:ATP synthase subunit beta, chloroplastic [Source:UniProtKB/Swiss-Prot;Acc:P19366]	0	87.862	49	21	31	20	1	498	53.9	5.5	95.21	21	1	9.90598e+07	9.80167e+06	2.24966e+08	3.98488e+07	9.45262e+07	2.5786e+07
Master Protein	AT3G12780.1	pep chromosome:TAIR10:3:4060920:4063306:-1 gene:AT3G12780 transcript:AT3G12780.1 gene_biotype:protein_coding transcript_biotype:protein_coding gene_symbol:PGK1 description:Phosphoglycerate kinase [Source:UniProtKB/TrEMBL;Acc:A0A178V5M8]	0	85.706	47	20	23	11	1	481	50.1	6.24	81.56	20	9	2.54628e+07	2.94892e+07	4.65232e+07	1.24481e+07	3.94604e+07	8.64152e+06
Master Protein	AT4G21280.1	pep chromosome:TAIR10:4:11334352:11335815:1 gene:AT4G21280 transcript:AT4G21280.1 gene_biotype:protein_coding transcript_biotype:protein_coding gene_symbol:PSBQ1 description:Oxygen-evolving enhancer protein 3-1, chloroplastic [Source:UniProtKB/Swiss-Prot;Acc:Q9XFT3]	0	85.496	62	22	24	20	1	223	23.8	9.64	74.94	22	2	7.06632e+07	2.14847e+07	1.15775e+08	7.6973e+07	6.62417e+07	1.82538e+06
Master Protein	AT3G04840.1	pep chromosome:TAIR10:3:1329571:1331642:1 gene:AT3G04840 transcript:AT3G04840.1 gene_biotype:protein_coding transcript_biotype:protein_coding gene_symbol:RPS3AA description:40S ribosomal protein S3a-1 [Source:UniProtKB/Swiss-Prot;Acc:Q9CAV0]	0	85.441	55	21	35	9	1	262	29.8	9.76	111.86	21	12	1.33301e+08	8.35856e+07	6.04262e+08	5.56368e+07	1.52254e+08	2.20866e+07
Master Protein	AT3G01540.4	pep chromosome:TAIR10:3:212518:216671:-1 gene:AT3G01540 transcript:AT3G01540.4 gene_biotype:protein_coding transcript_biotype:protein_coding gene_symbol:RH14 description:DEAD-box ATP-dependent RNA helicase 14 [Source:UniProtKB/Swiss-Prot;Acc:Q8H136]	0	83.31	41	29	31	18	1	619	67.7	9.76	73.28	29	11		1.71164e+06	1.1472e+08	460498	1.48427e+06	725676
Master Protein	AT5G16780.2	pep chromosome:TAIR10:5:5515707:5522258:-1 gene:AT5G16780 transcript:AT5G16780.2 gene_biotype:protein_coding transcript_biotype:protein_coding gene_symbol:DOT2 description:MDF [Source:UniProtKB/TrEMBL;Acc:A0A178UP47]	0	83.094	35	29	33	27	1	820	94.1	6.27	84.24	29	1	2.37808e+07	2.0081e+07	1.05317e+08	8.60447e+06	1.33691e+07	9.8615e+06
Master Protein	AT3G09440.2	pep chromosome:TAIR10:3:2902355:2905947:-1 gene:AT3G09440 transcript:AT3G09440.2 gene_biotype:protein_coding transcript_biotype:protein_coding gene_symbol:HSP70-3 description:Heat shock protein 70 (Hsp 70) family protein [Source:UniProtKB/TrEMBL;Acc:A0A178VI76]	0	82.989	33	23	35	9	1	649	71.1	5.07	111.28	23	0			9.32082e+06		2.50956e+07	2.91656e+07
Master Protein	AT2G39730.2	pep chromosome:TAIR10:2:16570746:16573692:-1 gene:AT2G39730 transcript:AT2G39730.2 gene_biotype:protein_coding transcript_biotype:protein_coding gene_symbol:RCA description:Ribulose bisphosphate carboxylase/oxygenase activase, chloroplastic [Source:UniProtKB/Swiss-Prot;Acc:P10896]	0	82.776	37	18	33	1	1	446	49.1	7.68	117.13	18	0	787906		3555309	852232	426165	403515
Master Protein	ATCG00120.1	pep chromosome:TAIR10:Pt:9938:11461:-1 gene:ATCG00120 transcript:ATCG00120.1 gene_biotype:protein_coding transcript_biotype:protein_coding gene_symbol:ATPA description:ATP synthase subunit alpha, chloroplastic [Source:UniProtKB/TrEMBL;Acc:A0A1B1W4S8]	0	82.137	38	23	59	19	1	507	55.3	5.25	152.95	23	4	3.92888e+08	4.02987e+08	1.71391e+09	1.17607e+08	1.61221e+08	7.08754e+07
Master Protein	AT1G42970.1	pep chromosome:TAIR10:1:16127353:16129895:1 gene:AT1G42970 transcript:AT1G42970.1 gene_biotype:protein_coding transcript_biotype:protein_coding gene_symbol:GAPB description:Glyceraldehyde-3-phosphate dehydrogenase GAPB, chloroplastic [Source:UniProtKB/Swiss-Prot;Acc:P25857]	0	81.779	47	23	35	17	1	447	47.6	6.8	103.04	23	0	5.71983e+07	5.05205e+07	3.20584e+08		3.94106e+06	1.56998e+07
Master Protein	AT2G39730.1	pep chromosome:TAIR10:2:16570746:16573692:-1 gene:AT2G39730 transcript:AT2G39730.1 gene_biotype:protein_coding transcript_biotype:protein_coding gene_symbol:RCA description:Ribulose bisphosphate carboxylase/oxygenase activase, chloroplastic [Source:UniProtKB/Swiss-Prot;Acc:P10896]	0	81.072	34	18	37	1	1	474	51.9	6.15	114.41	18	15	1.20457e+08	3.63063e+07	1.20236e+08	6.76959e+07	5.21821e+07	6.30868e+07
Master Protein	AT3G05060.1	pep chromosome:TAIR10:3:1412867:1416056:-1 gene:AT3G05060 transcript:AT3G05060.1 gene_biotype:protein_coding transcript_biotype:protein_coding gene_symbol:NOP5-2 description:Probable nucleolar protein 5-2 [Source:UniProtKB/Swiss-Prot;Acc:Q9MAB3]	0	80.567	35	19	20	17	1	533	59	9.22	69.64	19	2	1.13619e+06	4.68853e+06	7.18416e+07	140248	3.02673e+06	285587
Master Protein	AT1G67680.1	pep chromosome:TAIR10:1:25365756:25368834:-1 gene:AT1G67680 transcript:AT1G67680.1 gene_biotype:protein_coding transcript_biotype:protein_coding description:Signal recognition particle subunit SRP72 [Source:UniProtKB/TrEMBL;Acc:Q9FXD4]	0	79.994	40	22	24	12	1	664	73	8.82	69.97	22	7		9.14434e+06	4.5247e+07	1.07864e+06	2.07325e+06	1.59921e+06
Master Protein	AT4G20360.2	pep chromosome:TAIR10:4:10989952:10992509:1 gene:AT4G20360 transcript:AT4G20360.2 gene_biotype:protein_coding transcript_biotype:protein_coding gene_symbol:TUFA description:Elongation factor Tu, chloroplastic [Source:UniProtKB/Swiss-Prot;Acc:P17745]	0	79.744	45	23	54	22	1	476	51.6	6.19	131.35	23	1	1.76905e+08	1.32832e+08	2.58471e+08	1.55896e+08	2.58014e+08	1.40486e+08
Master Protein	AT3G50370.2	pep chromosome:TAIR10:3:18675998:18684377:-1 gene:AT3G50370 transcript:AT3G50370.2 gene_biotype:protein_coding transcript_biotype:protein_coding description:unknown protein; FUNCTIONS IN: molecular_function unknown; INVOLVED IN: biological_process unknown; LOCATED IN: cellular_component unknown; EXPRESSED IN: 26 plant structures; EXPRESSED DURING: 15 growth stages; Ha. [Source:TAIR;Acc:AT3G50370]	0	79.615	23	40	49	40	1	2160	236.6	6.64	97.78	40	0	9.58091e+07	1.37797e+07	6.22649e+07	6.48188e+07	3.39741e+07	4.56858e+07
Master Protein	AT5G05210.1	pep chromosome:TAIR10:5:1547412:1549860:1 gene:AT5G05210 transcript:AT5G05210.1 gene_biotype:protein_coding transcript_biotype:protein_coding description:AT5g05210/K2A11_8 [Source:UniProtKB/TrEMBL;Acc:Q9FLD3]	0	78.499	52	32	36	31	1	386	45.1	9.77	96.56	32	1	4.24812e+06		1.20708e+08	2.06014e+06	3.13706e+07	1.5823e+06
Master Protein	AT3G12580.1	pep chromosome:TAIR10:3:3991117:3993886:-1 gene:AT3G12580 transcript:AT3G12580.1 gene_biotype:protein_coding transcript_biotype:protein_coding gene_symbol:MED37C description:Probable mediator of RNA polymerase II transcription subunit 37c [Source:UniProtKB/Swiss-Prot;Acc:Q9LHA8]	0	76.094	28	20	30	3	1	650	71.1	5.25	100.39	20	0			5.55886e+06
Master Protein	AT4G35090.1	pep chromosome:TAIR10:4:16700312:16703504:-1 gene:AT4G35090 transcript:AT4G35090.1 gene_biotype:protein_coding transcript_biotype:protein_coding gene_symbol:CAT2 description:catalase 2 [Source:TAIR;Acc:AT4G35090]	0	75.564	54	26	44	12	1	492	56.9	7.12	120.34	26	14	3.0442e+08	1.62479e+08	2.9446e+08	2.82095e+07	7.96696e+07	4.84378e+07
Master Protein	ATCG00680.1	pep chromosome:TAIR10:Pt:72371:73897:1 gene:ATCG00680 transcript:ATCG00680.1 gene_biotype:protein_coding transcript_biotype:protein_coding gene_symbol:PSBB description:Photosystem II CP47 reaction center protein [Source:UniProtKB/TrEMBL;Acc:A0A1B1W4X0]	0	75.524	25	17	29	17	1	508	56	6.89	109.55	17	0	4.77686e+07	1.25587e+06	1.54901e+08	8.74505e+07	6.86799e+07	6.1357e+07
Master Protein	AT2G44200.1	pep chromosome:TAIR10:2:18276152:18278627:1 gene:AT2G44200 transcript:AT2G44200.1 gene_biotype:protein_coding transcript_biotype:protein_coding description:At2g44200/F6E13.34 [Source:UniProtKB/TrEMBL;Acc:O64855]	0	75.199	55	34	36	32	1	493	57.8	9.51	68.35	34	2	9.03692e+07	4.90053e+07	1.23212e+08	2.27427e+07	9.32493e+06	8.90191e+06
Master Protein	AT5G07090.1	pep chromosome:TAIR10:5:2202364:2204150:1 gene:AT5G07090 transcript:AT5G07090.1 gene_biotype:protein_coding transcript_biotype:protein_coding gene_symbol:RPS4B description:40S ribosomal protein S4-2 [Source:UniProtKB/Swiss-Prot;Acc:P49204]	0	75.057	74	24	40	23	1	262	29.9	10.17	96.16	24	1	3.08486e+06	1.77425e+06	2.45304e+08	1.36145e+07	1.10631e+08	7.0861e+06
Master Protein	AT2G43030.1	pep chromosome:TAIR10:2:17894796:17895882:1 gene:AT2G43030 transcript:AT2G43030.1 gene_biotype:protein_coding transcript_biotype:protein_coding gene_symbol:RPL3A description:50S ribosomal protein L3-1, chloroplastic [Source:UniProtKB/Swiss-Prot;Acc:Q9SKX4]	0	74.986	59	22	48	22	1	271	29.3	10.43	135.06	22	0	1.99333e+08	2.09286e+07	3.46048e+09	5.66806e+07	7.90692e+07	3.8617e+07
Master Protein	AT4G38550.2	pep chromosome:TAIR10:4:18025886:18028840:1 gene:AT4G38550 transcript:AT4G38550.2 gene_biotype:protein_coding transcript_biotype:protein_coding description:Arabidopsis phospholipase-like protein (PEARLI 4) family [Source:TAIR;Acc:AT4G38550]	0	74.949	32	21	55	19	1	649	73.7	6.68	169.99	21	2	2.89481e+08	2.37049e+08	4.26954e+07	2.91042e+08	1.52578e+08	3.52482e+08
Master Protein	AT2G47610.1	pep chromosome:TAIR10:2:19529743:19531677:1 gene:AT2G47610 transcript:AT2G47610.1 gene_biotype:protein_coding transcript_biotype:protein_coding gene_symbol:RPL7AA description:60S ribosomal protein L7a-1 [Source:UniProtKB/Swiss-Prot;Acc:P49692]	0	73.428	54	22	52	4	1	257	29.1	10.13	160.43	22	0	2.40608e+07		198066603	1.93571e+07	5.16796e+07	1.14385e+07
Master Protein	AT1G13440.1	pep chromosome:TAIR10:1:4608077:4610878:-1 gene:AT1G13440 transcript:AT1G13440.1 gene_biotype:protein_coding transcript_biotype:protein_coding gene_symbol:GAPC2 description:Glyceraldehyde-3-phosphate dehydrogenase GAPC2, cytosolic [Source:UniProtKB/Swiss-Prot;Acc:Q9FX54]	0	73.086	51	16	26	2	1	338	36.9	7.18	90.22	16	13	9.79921e+06	2.14819e+07	4.337e+07	4.96606e+07	3.80785e+08	5.22482e+07
Master Protein	AT1G02780.1	pep chromosome:TAIR10:1:607799:609534:-1 gene:AT1G02780 transcript:AT1G02780.1 gene_biotype:protein_coding transcript_biotype:protein_coding gene_symbol:RPL19A description:60S ribosomal protein L19-1 [Source:UniProtKB/Swiss-Prot;Acc:Q9SRX2]	0	72.91	53	19	27	8	1	214	24.6	11.36	93.16	19	11	2.84507e+07	7.58838e+07	4.82646e+08	3.17228e+07	6.13338e+07	3.33803e+07
Master Protein	AT3G50670.1	pep chromosome:TAIR10:3:18826160:18829684:-1 gene:AT3G50670 transcript:AT3G50670.1 gene_biotype:protein_coding transcript_biotype:protein_coding gene_symbol:RNU1 description:U1SNRNP [Source:UniProtKB/TrEMBL;Acc:A0A178VDW4]	0	72.76	56	29	31	28	1	427	50.4	9.39	75.66	29	1	8.62395e+06	7.78086e+06	1.50148e+08	8.07699e+06	4.51516e+06	1.58039e+06
Master Protein	AT5G23120.2	pep chromosome:TAIR10:5:7778017:7780907:1 gene:AT5G23120 transcript:AT5G23120.2 gene_biotype:protein_coding transcript_biotype:protein_coding gene_symbol:HCF136 description:photosystem II stability/assembly factor, chloroplast (HCF136) [Source:TAIR;Acc:AT5G23120]	0	72.411	50	20	21	20	1	426	46.9	8.03	67.17	20	0		6.88113e+06	8.76592e+07			173112
Master Protein	AT5G17920.1	pep chromosome:TAIR10:5:5935038:5939865:1 gene:AT5G17920 transcript:AT5G17920.1 gene_biotype:protein_coding transcript_biotype:protein_coding gene_symbol:MS1 description:5-methyltetrahydropteroyltriglutamate--homocysteine methyltransferase 1 [Source:UniProtKB/Swiss-Prot;Acc:O50008]	0	72.099	29	23	31	9	1	765	84.3	6.51	91.26	23	14	3.07572e+06	7.43729e+06	5.54032e+07	2.33122e+07	6.80274e+08	1.58194e+07
Master Protein	AT3G58570.1	pep chromosome:TAIR10:3:21656484:21660812:1 gene:AT3G58570 transcript:AT3G58570.1 gene_biotype:protein_coding transcript_biotype:protein_coding gene_symbol:RH52 description:DEAD-box ATP-dependent RNA helicase 52 [Source:UniProtKB/Swiss-Prot;Acc:Q9M2F9]	0	71.901	34	24	33	12	1	646	69.2	7.81	90.18	24	0		4.15111e+06	4.25637e+07
Master Protein	AT1G11860.3	pep chromosome:TAIR10:1:4001113:4003355:1 gene:AT1G11860 transcript:AT1G11860.3 gene_biotype:protein_coding transcript_biotype:protein_coding description:Glycine cleavage T-protein family [Source:TAIR;Acc:AT1G11860]	0	71.469	37	17	18	17	1	423	46.3	8.75	65.08	17	0	1.51611e+07	2.97441e+06	1.54995e+08	2.03366e+06	5.48931e+06	2.10746e+06
Master Protein	ATCG00490.1	pep chromosome:TAIR10:Pt:54958:56397:1 gene:ATCG00490 transcript:ATCG00490.1 gene_biotype:protein_coding transcript_biotype:protein_coding gene_symbol:RBCL description:Ribulose bisphosphate carboxylase large chain [Source:UniProtKB/Swiss-Prot;Acc:O03042]	0	71.175	36	21	52	21	1	479	52.9	6.29	144.29	21	0	1.92167e+08	9.3432e+07	1.23859e+08	2.00873e+08	2.42045e+08	1.41139e+08
Master Protein	AT2G37990.1	pep chromosome:TAIR10:2:15900635:15903218:1 gene:AT2G37990 transcript:AT2G37990.1 gene_biotype:protein_coding transcript_biotype:protein_coding description:Ribosome biogenesis regulatory protein homolog [Source:UniProtKB/Swiss-Prot;Acc:Q9SH88]	0	70.845	57	21	22	21	1	318	35.5	9.8	65.01	21	0			6.34109e+07		2.9298e+06	851822
Master Protein	AT5G02490.1	pep chromosome:TAIR10:5:550035:552827:-1 gene:AT5G02490 transcript:AT5G02490.1 gene_biotype:protein_coding transcript_biotype:protein_coding gene_symbol:MED37D description:Probable mediator of RNA polymerase II transcription subunit 37c [Source:UniProtKB/Swiss-Prot;Acc:P22954]	0	70.269	33	22	31	7	1	653	71.3	5.12	91.89	22	0	7.52011e+06		1.03211e+07		2.22789e+06	2.61402e+07
Master Protein	AT3G25520.3	pep chromosome:TAIR10:3:9269281:9271432:-1 gene:AT3G25520 transcript:AT3G25520.3 gene_biotype:protein_coding transcript_biotype:protein_coding gene_symbol:ATL5 description:RPL5A [Source:UniProtKB/TrEMBL;Acc:A0A178V891]	0	70.026	55	24	29	4	1	301	34.3	9.31	76.52	24	19	1.74651e+07	2.43481e+07	3.5741e+08	2.62221e+07	8.8405e+07	2.90388e+06
Master Protein	AT5G10360.1	pep chromosome:TAIR10:5:3258404:3260254:-1 gene:AT5G10360 transcript:AT5G10360.1 gene_biotype:protein_coding transcript_biotype:protein_coding gene_symbol:RPS6B description:40S ribosomal protein S6 [Source:UniProtKB/TrEMBL;Acc:A0A178USM6]	0	69.803	50	22	51	13	1	249	28.1	10.83	179	22	9	1.65659e+08	1.36946e+06	1.14035e+09	1.96673e+08	5.29207e+08	7.09459e+07
Master Protein	AT3G62870.1	pep chromosome:TAIR10:3:23242561:23244397:-1 gene:AT3G62870 transcript:AT3G62870.1 gene_biotype:protein_coding transcript_biotype:protein_coding gene_symbol:RPL7AB description:60S ribosomal protein L7a-2 [Source:UniProtKB/Swiss-Prot;Acc:Q9LZH9]	0	69.588	55	23	54	5	1	256	29	10.15	156.68	23	17	6.07239e+07		1.03875e+09	3.52531e+08	4.19776e+08	3.17837e+08
Master Protein	AT1G74470.1	pep chromosome:TAIR10:1:27991165:27993445:1 gene:AT1G74470 transcript:AT1G74470.1 gene_biotype:protein_coding transcript_biotype:protein_coding gene_symbol:CHLP description:Geranylgeranyl diphosphate reductase, chloroplastic [Source:UniProtKB/Swiss-Prot;Acc:Q9CA67]	0	69.552	42	22	22	22	1	467	51.8	8.91	62.63	22	0			1.39151e+08	461148
Master Protein	AT3G51550.1	pep chromosome:TAIR10:3:19117584:19120949:-1 gene:AT3G51550 transcript:AT3G51550.1 gene_biotype:protein_coding transcript_biotype:protein_coding gene_symbol:FER description:Receptor-like protein kinase FERONIA [Source:UniProtKB/Swiss-Prot;Acc:Q9SCZ4]	0	69.17	22	17	40	14	1	895	98.1	6.2	124.76	17	3	4.58393e+06		7.06419e+06	9.07441e+08	7.62549e+08	9.94374e+08
Master Protein	AT3G07050.1	pep chromosome:TAIR10:3:2229355:2232361:-1 gene:AT3G07050 transcript:AT3G07050.1 gene_biotype:protein_coding transcript_biotype:protein_coding gene_symbol:NSN1 description:Guanine nucleotide-binding protein-like NSN1 [Source:UniProtKB/Swiss-Prot;Acc:Q9M8Z5]	0	67.986	39	26	29	26	1	582	65.7	8.54	68.17	26	0	1.95866e+07	4.02464e+06	5.20063e+07	1.62293e+07	1.63426e+07	1.67136e+07
Master Protein	AT5G39740.1	pep chromosome:TAIR10:5:15903279:15905532:1 gene:AT5G39740 transcript:AT5G39740.1 gene_biotype:protein_coding transcript_biotype:protein_coding gene_symbol:RPL5B description:RPL5B [Source:UniProtKB/TrEMBL;Acc:A0A178UJU5]	0	67.293	53	23	28	3	1	301	34.4	9.17	72.1	23	0			1.16458e+07
Master Protein	AT1G70070.1	pep chromosome:TAIR10:1:26390016:26394196:-1 gene:AT1G70070 transcript:AT1G70070.1 gene_biotype:protein_coding transcript_biotype:protein_coding gene_symbol:ISE2 description:DExH-box ATP-dependent RNA helicase DExH15 chloroplastic [Source:UniProtKB/Swiss-Prot;Acc:B9DFG3]	0	66.411	23	25	25	25	1	1171	132.4	5.39	57.5	25	0	2.7975e+07	2.14918e+07	2.98611e+07	777428
Master Protein	AT4G34670.1	pep chromosome:TAIR10:4:16548600:16550549:1 gene:AT4G34670 transcript:AT4G34670.1 gene_biotype:protein_coding transcript_biotype:protein_coding gene_symbol:RPS3AB description:40S ribosomal protein S3a [Source:UniProtKB/TrEMBL;Acc:A0A178UZT1]	0	66.038	54	19	27	7	1	262	29.8	9.74	75.88	19	0			8.49829e+07	1.13666e+06	1.44226e+06	2.0704e+06
Master Protein	AT1G09770.1	pep chromosome:TAIR10:1:3161832:3165616:1 gene:AT1G09770 transcript:AT1G09770.1 gene_biotype:protein_coding transcript_biotype:protein_coding gene_symbol:CDC5 description:Cell division cycle 5-like protein [Source:UniProtKB/Swiss-Prot;Acc:P92948]	0	65.11	37	30	32	29	1	844	95.7	6.77	67.29	30	0	6.88197e+06	9.37295e+07	3.62483e+07	1.21394e+07	1.15938e+07	1.50554e+07
Master Protein	AT3G06980.1	pep chromosome:TAIR10:3:2201432:2205171:1 gene:AT3G06980 transcript:AT3G06980.1 gene_biotype:protein_coding transcript_biotype:protein_coding gene_symbol:RH50 description:DEAD-box ATP-dependent RNA helicase 50 [Source:UniProtKB/Swiss-Prot;Acc:Q8GUG7]	0	64.698	29	25	26	25	1	781	87.4	7.64	68.35	25	0		5.76224e+06	1.13484e+08	982115	3.21739e+06	1.68019e+06
Master Protein	AT3G04120.1	pep chromosome:TAIR10:3:1080942:1083690:1 gene:AT3G04120 transcript:AT3G04120.1 gene_biotype:protein_coding transcript_biotype:protein_coding gene_symbol:GAPC1 description:Glyceraldehyde-3-phosphate dehydrogenase GAPC1, cytosolic [Source:UniProtKB/Swiss-Prot;Acc:P25858]	0	63.548	50	15	25	1	1	338	36.9	7.12	83.15	15	0				3.07133e+06	3.25565e+07	2.1563e+06
Master Protein	AT1G33120.1	pep chromosome:TAIR10:1:12010879:12012547:1 gene:AT1G33120 transcript:AT1G33120.1 gene_biotype:protein_coding transcript_biotype:protein_coding gene_symbol:RPL9B description:60S ribosomal protein L9-1 [Source:UniProtKB/Swiss-Prot;Acc:P49209]	0	62.484	70	16	20	16	1	194	22	9.45	66.08	16	0	4.2526e+06	4.62957e+06	5.44063e+07	5.7925e+06	3.13587e+07
Master Protein	AT4G28520.1	pep chromosome:TAIR10:4:14087556:14089796:1 gene:AT4G28520 transcript:AT4G28520.1 gene_biotype:protein_coding transcript_biotype:protein_coding gene_symbol:CRC description:12S seed storage protein CRC [Source:UniProtKB/Swiss-Prot;Acc:Q96318]	0	62.308	39	16	22	16	1	524	58.2	6.99	56.13	16	0	8.97581e+06	5.18532e+09	5.98685e+06		1.0033e+07	1.70121e+06
Master Protein	AT4G31700.1	pep chromosome:TAIR10:4:15345979:15347804:-1 gene:AT4G31700 transcript:AT4G31700.1 gene_biotype:protein_coding transcript_biotype:protein_coding gene_symbol:RPS6A description:40S ribosomal protein S6-1 [Source:UniProtKB/Swiss-Prot;Acc:O48549]	0	62.155	47	19	49	10	1	250	28.4	10.61	173.68	19	0	1.23819e+06	3.55294e+07	3.71144e+08	8.97314e+06	9.20703e+07	2.03154e+07
Master Protein	AT1G13020.1	pep chromosome:TAIR10:1:4440404:4443954:-1 gene:AT1G13020 transcript:AT1G13020.1 gene_biotype:protein_coding transcript_biotype:protein_coding gene_symbol:EIF4B2 description:eIF4B2 [Source:UniProtKB/TrEMBL;Acc:A0A178W345]	0	62.059	63	34	37	30	1	549	59.3	8.72	69.56	34	4	1.17084e+07	1.81028e+07	1.25528e+08	8.51304e+06	1.43659e+07	6.2953e+06
Master Protein	AT1G10170.4	pep chromosome:TAIR10:1:3333595:3338084:-1 gene:AT1G10170 transcript:AT1G10170.4 gene_biotype:protein_coding transcript_biotype:protein_coding gene_symbol:ATNFXL1 description:NF-X-like 1 [Source:TAIR;Acc:AT1G10170]	0	61.768	20	24	28	24	1	1209	133	8.09	65.96	24	0	1.80492e+07	7.81128e+07	4.14009e+07	5.2084e+06	1.2536e+06	431489
Master Protein	AT3G54540.1	pep chromosome:TAIR10:3:20189794:20192940:1 gene:AT3G54540 transcript:AT3G54540.1 gene_biotype:protein_coding transcript_biotype:protein_coding gene_symbol:ABCF4 description:ABC transporter F family member 4 [Source:UniProtKB/Swiss-Prot;Acc:Q9M1H3]	0	61.688	34	22	22	22	1	723	80.4	6.32	54.63	22	0	1.16145e+06	3.01054e+07	4.28634e+07	4.08172e+06	1.45742e+06	2.91019e+06
Master Protein	AT5G55670.2	pep chromosome:TAIR10:5:22543940:22546801:-1 gene:AT5G55670 transcript:AT5G55670.2 gene_biotype:protein_coding transcript_biotype:protein_coding description:RNA-binding (RRM/RBD/RNP motifs) family protein [Source:UniProtKB/TrEMBL;Acc:Q9FM71]	0	61.576	40	19	22	19	1	585	64	5.43	57.78	19	0	1.6853e+07	4.54098e+06	7.36313e+07	1.19459e+07	1.42808e+07	2.10728e+07
Master Protein	AT2G36530.1	pep chromosome:TAIR10:2:15320756:15324129:-1 gene:AT2G36530 transcript:AT2G36530.1 gene_biotype:protein_coding transcript_biotype:protein_coding gene_symbol:ENO2 description:LOS2 [Source:UniProtKB/TrEMBL;Acc:A0A178VT47]	0	61.148	48	16	19	15	1	444	47.7	5.77	59.92	16	1		1.83984e+06	4.65543e+07	331984	1.2401e+08	1.49231e+06
Master Protein	AT5G50920.1	pep chromosome:TAIR10:5:20715453:20720681:-1 gene:AT5G50920 transcript:AT5G50920.1 gene_biotype:protein_coding transcript_biotype:protein_coding gene_symbol:CLPC1 description:Chaperone protein ClpC1, chloroplastic [Source:UniProtKB/Swiss-Prot;Acc:Q9FI56]	0	60.786	27	26	30	9	1	929	103.4	6.77	74.92	26	15	2.24432e+07	2.62096e+07	4.209e+07	1.45987e+06	8.59757e+06	2.80938e+06
Master Protein	AT1G06220.1	pep chromosome:TAIR10:1:1899951:1904897:1 gene:AT1G06220 transcript:AT1G06220.1 gene_biotype:protein_coding transcript_biotype:protein_coding gene_symbol:CLO description:110 kDa U5 small nuclear ribonucleoprotein component CLO [Source:UniProtKB/Swiss-Prot;Acc:Q9LNC5]	0	60.051	32	28	28	28	1	987	110.4	5.19	55.09	28	0	1.72009e+06	1.18792e+07	4.8661e+07	915933	1.02524e+06	1.02864e+06
Master Protein	ATCG00500.1	pep chromosome:TAIR10:Pt:57075:58541:1 gene:ATCG00500 transcript:ATCG00500.1 gene_biotype:protein_coding transcript_biotype:protein_coding gene_symbol:ACCD description:Acetyl-coenzyme A carboxylase carboxyl transferase subunit beta, chloroplastic [Source:UniProtKB/TrEMBL;Acc:A0A1B1W4V3]	0	59.766	31	20	20	20	1	488	55.6	6.24	53.75	20	0		1.85302e+06	5.41643e+07	184805	4.74324e+06	658419
Master Protein	AT1G27430.1	pep chromosome:TAIR10:1:9520825:9527280:-1 gene:AT1G27430 transcript:AT1G27430.1 gene_biotype:protein_coding transcript_biotype:protein_coding description:GYF domain-containing protein [Source:UniProtKB/TrEMBL;Acc:F4HSW8]	0	59.199	23	24	25	15	1	1492	165.3	6.21	45.56	24	8	2.54925e+06	1.95676e+06	2.31121e+07	1.7043e+06	2.31234e+06	718689
Master Protein	AT3G63490.1	pep chromosome:TAIR10:3:23444203:23446355:1 gene:AT3G63490 transcript:AT3G63490.1 gene_biotype:protein_coding transcript_biotype:protein_coding gene_symbol:RPL1 description:50S ribosomal protein L1, chloroplastic [Source:UniProtKB/Swiss-Prot;Acc:Q9LY66]	0	59.005	49	20	26	19	1	346	37.6	9.26	62.4	20	1	3.01578e+07	3.00883e+07	1.46038e+08	5.50396e+07	3.35151e+07	8.33798e+07
Master Protein	AT5G27640.2	pep chromosome:TAIR10:5:9781010:9785288:-1 gene:AT5G27640 transcript:AT5G27640.2 gene_biotype:protein_coding transcript_biotype:protein_coding gene_symbol:TIF3B1 description:Eukaryotic translation initiation factor 3 subunit B [Source:UniProtKB/TrEMBL;Acc:F4K4D5]	0	58.997	28	19	19	3	1	738	84.9	5.31	50.84	19	14			2.69267e+07
Master Protein	AT1G63810.1	pep chromosome:TAIR10:1:23669458:23675949:-1 gene:AT1G63810 transcript:AT1G63810.1 gene_biotype:protein_coding transcript_biotype:protein_coding description:Nucleolar protein [Source:UniProtKB/TrEMBL;Acc:Q0WVM5]	0	58.412	24	24	24	24	1	1053	120.1	6.86	54.64	24	0		2.3252e+07	2.73266e+07		2.09472e+06
Master Protein	AT3G26420.1	pep chromosome:TAIR10:3:9671517:9676005:1 gene:AT3G26420 transcript:AT3G26420.1 gene_biotype:protein_coding transcript_biotype:protein_coding gene_symbol:RZ1A description:Glycine-rich RNA-binding protein RZ1A [Source:UniProtKB/Swiss-Prot;Acc:Q9LIN3]	0	58.369	62	20	28	20	1	245	26.9	8.78	60.02	20	0	4.34315e+06	2.13439e+07	2.59916e+08	7.73584e+06	3.55495e+07	3.39354e+07
Master Protein	AT3G49010.6	pep chromosome:TAIR10:3:18166737:18168700:-1 gene:AT3G49010 transcript:AT3G49010.6 gene_biotype:protein_coding transcript_biotype:protein_coding gene_symbol:RPL13B description:60S ribosomal protein L13-1 [Source:UniProtKB/Swiss-Prot;Acc:P41127]	0	57.758	61	20	35	16	1	206	23.8	11.02	102.83	20	4	7.74077e+07	1.6158e+07	4.73891e+08	8.24079e+07	2.0975e+08	3.71434e+07
Master Protein	AT1G77180.1	pep chromosome:TAIR10:1:28999577:29002135:-1 gene:AT1G77180 transcript:AT1G77180.1 gene_biotype:protein_coding transcript_biotype:protein_coding gene_symbol:SKIP description:SNW/SKI-interacting protein [Source:UniProtKB/Swiss-Prot;Acc:O80653]	0	57.469	37	21	21	21	1	613	69.4	9.17	53.06	21	0	2.35062e+06	6.17886e+06	4.03471e+07		2.1972e+06	442956
Master Protein	AT5G63420.1	pep chromosome:TAIR10:5:25400317:25406250:1 gene:AT5G63420 transcript:AT5G63420.1 gene_biotype:protein_coding transcript_biotype:protein_coding gene_symbol:emb2746 description:Ribonuclease J [Source:UniProtKB/Swiss-Prot;Acc:Q84W56]	0	57.19	26	23	26	23	1	911	100.5	8.22	49.57	23	0	1.52609e+06	1.40797e+08	1.27826e+08		1.38278e+06	1.34517e+06
Master Protein	AT3G11510.1	pep chromosome:TAIR10:3:3623448:3624961:-1 gene:AT3G11510 transcript:AT3G11510.1 gene_biotype:protein_coding transcript_biotype:protein_coding gene_symbol:RPS14B description:At3g11510 [Source:UniProtKB/TrEMBL;Acc:Q1H555]	0	57.036	49	11	17	1	1	150	16.3	10.59	56.07	11	0			64469800	1.15354e+07	3.95996e+07	6.06914e+06
Master Protein	AT3G14420.1	pep chromosome:TAIR10:3:4821391:4824178:1 gene:AT3G14420 transcript:AT3G14420.1 gene_biotype:protein_coding transcript_biotype:protein_coding gene_symbol:GLO1 description:(S)-2-hydroxy-acid oxidase GLO1 [Source:UniProtKB/Swiss-Prot;Acc:Q9LRR9]	0	56.694	52	18	37	8	1	367	40.3	9.13	86.07	18	10	2.8703e+08	1.10701e+08	1.30442e+08	3.81619e+07	4.47653e+07	4.4983e+07
Master Protein	AT2G36160.1	pep chromosome:TAIR10:2:15169818:15171459:1 gene:AT2G36160 transcript:AT2G36160.1 gene_biotype:protein_coding transcript_biotype:protein_coding gene_symbol:RPS14A description:40S ribosomal protein S14-1 [Source:UniProtKB/Swiss-Prot;Acc:Q9SIH0]	0	56.613	49	11	16	1	1	150	16.2	10.59	53.4	11	10	2.44813e+06	1.80199e+07	3.00509e+08	1.72971e+07	1.03256e+08	1.56821e+07
Master Protein	AT4G37930.1	pep chromosome:TAIR10:4:17831731:17835017:-1 gene:AT4G37930 transcript:AT4G37930.1 gene_biotype:protein_coding transcript_biotype:protein_coding gene_symbol:SHM1 description:Serine hydroxymethyltransferase 1, mitochondrial [Source:UniProtKB/Swiss-Prot;Acc:Q9SZJ5]	0	56.37	39	20	22	20	1	517	57.4	8.13	62.14	20	0	1.35188e+07	1.33763e+06	1.13658e+08	1.66616e+06	2.17814e+06	2.04488e+06
Master Protein	AT3G52580.1	pep chromosome:TAIR10:3:19503153:19504973:1 gene:AT3G52580 transcript:AT3G52580.1 gene_biotype:protein_coding transcript_biotype:protein_coding gene_symbol:RPS14C description:40S ribosomal protein S14-3 [Source:UniProtKB/Swiss-Prot;Acc:P42036]	0	56.321	49	11	15	2	1	150	16.2	10.59	47.68	11	0			1.44232e+07
Master Protein	AT2G44120.2	pep chromosome:TAIR10:2:18249042:18250779:-1 gene:AT2G44120 transcript:AT2G44120.2 gene_biotype:protein_coding transcript_biotype:protein_coding description:Ribosomal protein L30/L7 family protein [Source:UniProtKB/TrEMBL;Acc:F4IT48]	0	55.6	68	24	31	6	1	247	28.5	9.88	75.13	24	18	3.67157e+07	5.2097e+06	1.53611e+08	3.02171e+07	1.15282e+08	8.34235e+06
Master Protein	AT2G01250.1	pep chromosome:TAIR10:2:132578:134455:-1 gene:AT2G01250 transcript:AT2G01250.1 gene_biotype:protein_coding transcript_biotype:protein_coding gene_symbol:RPL7B description:60S ribosomal protein L7-2 [Source:UniProtKB/Swiss-Prot;Acc:P60040]	0	55.514	64	22	29	8	1	242	28.2	9.94	76.13	22	0			3.56087e+07
Master Protein	AT3G60750.1	pep chromosome:TAIR10:3:22453668:22457458:1 gene:AT3G60750 transcript:AT3G60750.1 gene_biotype:protein_coding transcript_biotype:protein_coding gene_symbol:TKL-1 description:Transketolase-1, chloroplastic [Source:UniProtKB/Swiss-Prot;Acc:Q8RWV0]	0	55.251	28	18	20	18	1	741	79.9	6.37	53.45	18	0	1.74545e+07		4.35527e+07	943729	2.34618e+06	509870
Master Protein	AT1G33980.2	pep chromosome:TAIR10:1:12351593:12355023:1 gene:AT1G33980 transcript:AT1G33980.2 gene_biotype:protein_coding transcript_biotype:protein_coding gene_symbol:ATUPF3 description:Smg-4/UPF3 family protein [Source:TAIR;Acc:AT1G33980]	0	55.198	47	16	16	16	1	484	54	10.1	44.5	16	0	7.42721e+06		3.0884e+07	2.37602e+06	1.36119e+06
Master Protein	AT1G09340.2	pep chromosome:TAIR10:1:3015237:3018338:1 gene:AT1G09340 transcript:AT1G09340.2 gene_biotype:protein_coding transcript_biotype:protein_coding gene_symbol:CRB description:chloroplast RNA binding [Source:TAIR;Acc:AT1G09340]	0	54.519	44	15	20	15	1	379	43.2	7.12	50.17	15	0	9.83093e+06		2.98625e+07
Master Protein	AT1G56190.1	pep chromosome:TAIR10:1:21028137:21030684:1 gene:AT1G56190 transcript:AT1G56190.1 gene_biotype:protein_coding transcript_biotype:protein_coding description:Phosphoglycerate kinase [Source:UniProtKB/TrEMBL;Acc:A0A178W4Q1]	0	54.478	28	12	15	3	1	478	49.9	8.27	51.5	12	0			2.31917e+06
Master Protein	AT3G09260.1	pep chromosome:TAIR10:3:2840477:2843781:-1 gene:AT3G09260 transcript:AT3G09260.1 gene_biotype:protein_coding transcript_biotype:protein_coding gene_symbol:BGLU23 description:PYK10 [Source:UniProtKB/TrEMBL;Acc:A0A178VCN3]	0	54.322	29	11	12	8	1	524	59.7	6.92	50.89	11	3	2.66479e+06	1.09959e+07	2.24752e+06	239606	5.98319e+08	2.38114e+06
Master Protein	AT5G15270.2	pep chromosome:TAIR10:5:4958303:4962102:1 gene:AT5G15270 transcript:AT5G15270.2 gene_biotype:protein_coding transcript_biotype:protein_coding description:RNA-binding KH domain-containing protein [Source:UniProtKB/TrEMBL;Acc:Q0WNX3]	0	52.707	44	21	21	21	1	548	59.7	8.12	44.81	21	0	1.16868e+07	5.97806e+06	3.39407e+07	2.5011e+06	1.08903e+06	1.82459e+06
Master Protein	AT1G56110.1	pep chromosome:TAIR10:1:20984273:20986952:-1 gene:AT1G56110 transcript:AT1G56110.1 gene_biotype:protein_coding transcript_biotype:protein_coding gene_symbol:NOP56 description:At1g56110/T6H22_9 [Source:UniProtKB/TrEMBL;Acc:Q9SGT7]	0	52.25	38	21	21	12	1	522	58.6	8.7	55.26	21	9	1.20994e+06	3.20405e+07	7.1786e+07	1.02626e+07	7.01581e+06	9.91063e+06
Master Protein	AT3G49910.1	pep chromosome:TAIR10:3:18504164:18505390:1 gene:AT3G49910 transcript:AT3G49910.1 gene_biotype:protein_coding transcript_biotype:protein_coding gene_symbol:RPL26A description:60S ribosomal protein L26-1 [Source:UniProtKB/Swiss-Prot;Acc:P51414]	0	52.115	74	22	32	16	1	146	16.9	10.78	72.57	22	6	659188	9.71082e+06	3.92241e+08	1.23691e+07	3.1178e+07	2.09888e+07
Master Protein	AT5G25980.2	pep chromosome:TAIR10:5:9072708:9075777:1 gene:AT5G25980 transcript:AT5G25980.2 gene_biotype:protein_coding transcript_biotype:protein_coding gene_symbol:TGG2 description:Myrosinase 2 [Source:UniProtKB/Swiss-Prot;Acc:Q9C5C2]	0	52.096	38	17	39	14	1	547	62.7	7.44	115.24	17	3	8.88207e+07	3.78037e+07	4.34402e+07	1.65199e+08	5.0633e+08	8.24369e+07
Master Protein	AT4G09730.1	pep chromosome:TAIR10:4:6136244:6139711:1 gene:AT4G09730 transcript:AT4G09730.1 gene_biotype:protein_coding transcript_biotype:protein_coding gene_symbol:RH39 description:RH39 [Source:UniProtKB/TrEMBL;Acc:A0A178V449]	0	52.047	32	21	24	21	1	621	68.9	9.91	57.63	21	0	3.33666e+07	7.70999e+06	5.24661e+07	1.37977e+08	1.63054e+08	1.63678e+08
Master Protein	AT3G22330.1	pep chromosome:TAIR10:3:7892508:7895499:1 gene:AT3G22330 transcript:AT3G22330.1 gene_biotype:protein_coding transcript_biotype:protein_coding gene_symbol:RH53 description:DEAD-box ATP-dependent RNA helicase 53, mitochondrial [Source:UniProtKB/Swiss-Prot;Acc:Q9LUW5]	0	51.595	33	20	21	14	1	616	65.3	9.29	42.23	20	4	937580	3.83595e+07	2.88629e+07	449718	290929	419492
Master Protein	AT3G50820.1	pep chromosome:TAIR10:3:18890874:18892508:-1 gene:AT3G50820 transcript:AT3G50820.1 gene_biotype:protein_coding transcript_biotype:protein_coding gene_symbol:PSBO2 description:Oxygen-evolving enhancer protein 1-2, chloroplastic [Source:UniProtKB/Swiss-Prot;Acc:Q9S841]	0	51.562	56	16	21	5	1	331	35	6.16	53.49	16	11	3.64575e+07	8.34157e+06	2.5141e+08	3.59538e+07	3.59212e+07	4.56113e+07
Master Protein	AT1G48610.1	pep chromosome:TAIR10:1:17970611:17973402:-1 gene:AT1G48610 transcript:AT1G48610.1 gene_biotype:protein_coding transcript_biotype:protein_coding description:Putative DNA-binding protein At1g48610 [Source:UniProtKB/Swiss-Prot;Acc:Q94AD1]	0	51.469	75	15	16	15	1	212	21.7	11.41	49.32	15	0	7.11244e+06	5.34778e+07	1.30396e+07	701719	686160	2.74893e+06
Master Protein	AT1G23310.1	pep chromosome:TAIR10:1:8268385:8272021:-1 gene:AT1G23310 transcript:AT1G23310.1 gene_biotype:protein_coding transcript_biotype:protein_coding gene_symbol:GGAT1 description:Glutamate--glyoxylate aminotransferase 1 [Source:UniProtKB/Swiss-Prot;Acc:Q9LR30]	0	51.385	38	16	20	16	1	481	53.3	6.89	60.99	16	0	5.81908e+07	6.74237e+07	3.51572e+07	4.92214e+06	1.92817e+06	4.12841e+06
Master Protein	AT3G14415.1	pep chromosome:TAIR10:3:4818251:4821013:1 gene:AT3G14415 transcript:AT3G14415.1 gene_biotype:protein_coding transcript_biotype:protein_coding description:GOX2 [Source:UniProtKB/TrEMBL;Acc:A0A384L6X3]	0	50.697	49	17	35	7	1	367	40.3	8.97	81.15	17	0	1.08857e+08	1.40149e+07	1.94019e+07	1.49991e+07	7.1133e+06	1.50568e+06
Master Protein	AT1G56290.1	pep chromosome:TAIR10:1:21075262:21078797:1 gene:AT1G56290 transcript:AT1G56290.1 gene_biotype:protein_coding transcript_biotype:protein_coding description:CwfJ-like family protein [Source:UniProtKB/TrEMBL;Acc:Q93ZX4]	0	50.544	37	23	23	23	1	692	79.1	8.53	48.55	23	0	2.55034e+06	4.99158e+07	43743318	1.56261e+07	1.58776e+07	1.47608e+07
Master Protein	AT5G35630.1	pep chromosome:TAIR10:5:13830429:13833507:1 gene:AT5G35630 transcript:AT5G35630.1 gene_biotype:protein_coding transcript_biotype:protein_coding gene_symbol:GLN2 description:Glutamine synthetase, chloroplastic/mitochondrial [Source:UniProtKB/Swiss-Prot;Acc:Q43127]	0	50.53	22	16	16	14	1	430	47.4	6.87	46.16	16	1			9.00831e+07	707512	6.78981e+06	2.49941e+06
Master Protein	AT5G61970.1	pep chromosome:TAIR10:5:24888596:24893366:1 gene:AT5G61970 transcript:AT5G61970.1 gene_biotype:protein_coding transcript_biotype:protein_coding description:Signal recognition particle subunit SRP68 [Source:UniProtKB/TrEMBL;Acc:Q9FH46]	0	50.378	34	19	19	18	1	605	68.8	8.84	48.89	19	1	1.65925e+06	4.54948e+07	3.00286e+07	1.27082e+06	2.59541e+06	1.68703e+06
Master Protein	AT2G18020.1	pep chromosome:TAIR10:2:7837067:7838476:1 gene:AT2G18020 transcript:AT2G18020.1 gene_biotype:protein_coding transcript_biotype:protein_coding gene_symbol:RPL8A description:EMB2296 [Source:UniProtKB/TrEMBL;Acc:A0A178VSS0]	0	50.336	56	17	39	4	1	258	27.8	10.9	114.59	17	10	6.33545e+07	4.37815e+07	9.79617e+08	1.34107e+08	2.6446e+08	5.71328e+07
Master Protein	AT2G33340.2	pep chromosome:TAIR10:2:14126217:14131153:-1 gene:AT2G33340 transcript:AT2G33340.2 gene_biotype:protein_coding transcript_biotype:protein_coding gene_symbol:PRP19B description:Pre-mRNA-processing factor 19 homolog 2 [Source:UniProtKB/Swiss-Prot;Acc:O22785]	0	49.996	34	13	14	12	1	525	56.7	6.13	40.73	13	1	1.48894e+06	4.55099e+07	2.31797e+07
Master Protein	AT3G53870.1	pep chromosome:TAIR10:3:19951424:19953018:1 gene:AT3G53870 transcript:AT3G53870.1 gene_biotype:protein_coding transcript_biotype:protein_coding gene_symbol:RPS3B description:40S ribosomal protein S3-2 [Source:UniProtKB/Swiss-Prot;Acc:Q9M339]	0	49.81	50	19	25	3	1	249	27.3	9.54	65.49	19	16	1.69277e+07	3.26236e+06	1.43375e+08	9.5861e+06	5.80641e+07	6.60876e+06
Master Protein	AT3G44110.1	pep chromosome:TAIR10:3:15868631:15871256:-1 gene:AT3G44110 transcript:AT3G44110.1 gene_biotype:protein_coding transcript_biotype:protein_coding gene_symbol:ATJ3 description:DnaJ protein homolog atj3 [Source:UniProtKB/TrEMBL;Acc:Q0WW92]	0	49.673	39	17	19	7	1	420	46.4	6.11	49.31	17	0			1.66031e+07	226261	1.99638e+06	1.38242e+06
Master Protein	AT5G08680.1	pep chromosome:TAIR10:5:2821739:2825039:1 gene:AT5G08680 transcript:AT5G08680.1 gene_biotype:protein_coding transcript_biotype:protein_coding description:ATP synthase subunit beta-3, mitochondrial [Source:UniProtKB/Swiss-Prot;Acc:Q9C5A9]	0	49.473	32	12	19	11	1	559	59.8	6.49	66.28	12	0	1.85734e+07	7.47566e+06	1.25373e+07	1.25657e+06	1.955e+08	1.12789e+06
Master Protein	AT2G31610.1	pep chromosome:TAIR10:2:13450241:13451982:1 gene:AT2G31610 transcript:AT2G31610.1 gene_biotype:protein_coding transcript_biotype:protein_coding gene_symbol:RPS3A description:40S ribosomal protein S3-1 [Source:UniProtKB/Swiss-Prot;Acc:Q9SIP7]	0	49.434	48	18	24	2	1	250	27.5	9.54	63.62	18	0			2.47351e+06
Master Protein	AT3G61860.1	pep chromosome:TAIR10:3:22900050:22902395:-1 gene:AT3G61860 transcript:AT3G61860.1 gene_biotype:protein_coding transcript_biotype:protein_coding gene_symbol:RS31 description:RSP31 [Source:UniProtKB/TrEMBL;Acc:A0A178VG60]	0	49.329	64	19	34	15	1	264	31.1	9.98	85.57	19	4	2.0049e+08	7.7373e+06	5.65139e+07	8.06668e+07	5.89159e+07	1.095e+08
Master Protein	AT1G07940.1	pep chromosome:TAIR10:1:2462953:2465545:-1 gene:AT1G07940 transcript:AT1G07940.1 gene_biotype:protein_coding transcript_biotype:protein_coding gene_symbol:A1 description:Elongation factor 1-alpha 4 [Source:UniProtKB/Swiss-Prot;Acc:Q8GTY0]	0	49.051	35	17	31	17	1	449	49.5	9.11	85.15	17	0	3.05963e+07	7.9838e+07	2.14569e+08	9.01131e+07	5.15021e+08	8.81812e+07
Master Protein	AT4G36130.1	pep chromosome:TAIR10:4:17097405:17098906:1 gene:AT4G36130 transcript:AT4G36130.1 gene_biotype:protein_coding transcript_biotype:protein_coding gene_symbol:RPL8C description:60S ribosomal protein L8-3 [Source:UniProtKB/Swiss-Prot;Acc:Q42064]	0	48.995	56	17	31	4	1	258	27.9	10.83	76.92	17	0	3.07672e+08		38312895	9.33417e+06	1.81455e+07	2.59793e+06
Master Protein	AT3G03780.3	pep chromosome:TAIR10:3:957123:960980:1 gene:AT3G03780 transcript:AT3G03780.3 gene_biotype:protein_coding transcript_biotype:protein_coding gene_symbol:MS2 description:5-methyltetrahydropteroyltriglutamate--homocysteine methyltransferase 2 [Source:UniProtKB/Swiss-Prot;Acc:Q9SRV5]	0	48.839	19	15	21	2	1	765	84.5	6.51	65.41	15	0					1.35804e+07
Master Protein	AT1G78630.1	pep chromosome:TAIR10:1:29575806:29577880:1 gene:AT1G78630 transcript:AT1G78630.1 gene_biotype:protein_coding transcript_biotype:protein_coding gene_symbol:RPL13 description:50S ribosomal protein L13, chloroplastic [Source:UniProtKB/Swiss-Prot;Acc:Q9SYL9]	0	48.354	37	10	11	10	1	241	26.8	9.92	30.76	10	0			1.67008e+08
Master Protein	AT1G55500.5	pep chromosome:TAIR10:1:20719473:20722856:1 gene:AT1G55500 transcript:AT1G55500.5 gene_biotype:protein_coding transcript_biotype:protein_coding gene_symbol:ECT4 description:evolutionarily conserved C-terminal region 4 [Source:TAIR;Acc:AT1G55500]	0	48.301	36	21	25	16	1	605	66.6	6.81	48.41	21	0	1.78443e+07		37405795	1.45418e+06	1.41964e+06	736360
Master Protein	AT5G44120.3	pep chromosome:TAIR10:5:17756238:17758336:-1 gene:AT5G44120 transcript:AT5G44120.3 gene_biotype:protein_coding transcript_biotype:protein_coding gene_symbol:CRA1 description:12S seed storage protein CRA1 [Source:UniProtKB/Swiss-Prot;Acc:P15455]	0	47.913	42	13	15	13	1	472	52.6	7.8	48.35	13	0		1.3402e+09	3.48257e+06			346241
Master Protein	AT5G57120.1	pep chromosome:TAIR10:5:23122488:23124513:-1 gene:AT5G57120 transcript:AT5G57120.1 gene_biotype:protein_coding transcript_biotype:protein_coding description:AT5g57120/MUL3_6 [Source:UniProtKB/TrEMBL;Acc:Q9LU74]	0	47.759	48	15	15	15	1	330	37.6	6.24	46.06	15	0	1.49897e+06	6.22873e+06	3.49627e+07	203864		540435
Master Protein	AT5G59690.1	pep chromosome:TAIR10:5:24051474:24052218:1 gene:AT5G59690 transcript:AT5G59690.1 gene_biotype:protein_coding transcript_biotype:protein_coding description:Histone H4 [Source:UniProtKB/TrEMBL;Acc:Q6NR90]	0	47.758	61	13	26	4	1	103	11.4	11.47	73.86	13	9	1.25868e+08	7.56455e+06	3.19822e+08	7.88981e+07	2.93165e+08	4.10639e+07
Master Protein	AT1G42440.1	pep chromosome:TAIR10:1:15895197:15900105:-1 gene:AT1G42440 transcript:AT1G42440.1 gene_biotype:protein_coding transcript_biotype:protein_coding description:At1g42440/F7F22_7 [Source:UniProtKB/TrEMBL;Acc:Q9ASU6]	0	47.546	23	14	15	14	1	793	89.4	7.21	39.17	14	0	7.08236e+06	3.14965e+06	1.57255e+07	5.66529e+06	7.42287e+06	5.53533e+06
Master Protein	AT5G63120.2	pep chromosome:TAIR10:5:25318642:25322284:-1 gene:AT5G63120 transcript:AT5G63120.2 gene_biotype:protein_coding transcript_biotype:protein_coding gene_symbol:RH30 description:DEAD-box ATP-dependent RNA helicase 30 [Source:UniProtKB/Swiss-Prot;Acc:Q8W4R3]	0	47.443	36	21	21	14	1	591	64.6	9.64	39.28	21	4		1.38113e+07	1.39624e+07	921974	1.31694e+06
Master Protein	AT3G48870.4	pep chromosome:TAIR10:3:18122165:18126638:-1 gene:AT3G48870 transcript:AT3G48870.4 gene_biotype:protein_coding transcript_biotype:protein_coding gene_symbol:CLPC2 description:Chaperone protein ClpC2, chloroplastic [Source:UniProtKB/Swiss-Prot;Acc:Q9SXJ7]	0	47.146	21	20	24	3	1	952	105.7	6.42	52.94	20	0			592015
Master Protein	AT3G09500.1	pep chromosome:TAIR10:3:2916922:2918247:1 gene:AT3G09500 transcript:AT3G09500.1 gene_biotype:protein_coding transcript_biotype:protein_coding gene_symbol:RPL35A description:60S ribosomal protein L35-1 [Source:UniProtKB/Swiss-Prot;Acc:Q9SF53]	0	47.078	64	19	23	6	1	123	14.3	10.92	63.23	19	13	2.06885e+07	9.66839e+06	6.79383e+08	1.73664e+07	4.60431e+07	3.91376e+06
Master Protein	AT1G08450.1	pep chromosome:TAIR10:1:2667825:2671957:-1 gene:AT1G08450 transcript:AT1G08450.1 gene_biotype:protein_coding transcript_biotype:protein_coding gene_symbol:CRT3 description:Calreticulin-3 [Source:UniProtKB/Swiss-Prot;Acc:O04153]	0	47.023	36	15	15	15	1	424	49.8	6.13	40.35	15	0	498621		6.57599e+07	769489	2.32379e+07	283490
Master Protein	AT3G55280.2	pep chromosome:TAIR10:3:20500402:20501709:1 gene:AT3G55280 transcript:AT3G55280.2 gene_biotype:protein_coding transcript_biotype:protein_coding gene_symbol:RPL23AB description:60S ribosomal protein L23a-2 [Source:UniProtKB/Swiss-Prot;Acc:Q9M3C3]	0	46.935	51	19	28	19	1	154	17.4	10.23	78.25	19	0	1.03719e+07	2.00792e+07	1.59614e+09	4.64994e+07	2.13183e+08	3.25476e+06
Master Protein	AT2G46280.2	pep chromosome:TAIR10:2:19003158:19005732:-1 gene:AT2G46280 transcript:AT2G46280.2 gene_biotype:protein_coding transcript_biotype:protein_coding gene_symbol:TIF3I1 description:Eukaryotic translation initiation factor 3 subunit I [Source:UniProtKB/Swiss-Prot;Acc:Q38884]	0	46.748	41	12	12	10	1	328	36.4	6.99	38.29	12	2		4.3656e+06	1.94585e+07
Master Protein	AT1G03880.1	pep chromosome:TAIR10:1:985751:988146:1 gene:AT1G03880 transcript:AT1G03880.1 gene_biotype:protein_coding transcript_biotype:protein_coding gene_symbol:CRB description:CRU2 [Source:UniProtKB/TrEMBL;Acc:A0A178W5K4]	0	46.72	29	10	11	10	1	455	50.5	6.99	33.13	10	0		6.61683e+08			2.88485e+07	3.79246e+06
Master Protein	AT5G14460.1	pep chromosome:TAIR10:5:4660059:4662668:-1 gene:AT5G14460 transcript:AT5G14460.1 gene_biotype:protein_coding transcript_biotype:protein_coding description:Pseudouridine synthase family protein [Source:UniProtKB/TrEMBL;Acc:Q0WVR7]	0	46.662	34	17	18	17	1	540	61.4	8.81	42.09	17	0	3.43142e+06	3.2118e+07	4.03239e+07	2.15655e+06	5.20701e+06	2.0627e+06
Master Protein	AT1G15200.2	pep chromosome:TAIR10:1:5228300:5231184:-1 gene:AT1G15200 transcript:AT1G15200.2 gene_biotype:protein_coding transcript_biotype:protein_coding description:Protein-protein interaction regulator family protein [Source:UniProtKB/TrEMBL;Acc:F4HZI8]	0	46.271	39	14	16	14	1	428	49.4	5.74	45.14	14	0	1.80885e+07		2.32617e+07	3.83649e+06	1.58704e+06	3.76021e+06
Master Protein	AT4G37470.1	pep chromosome:TAIR10:4:17616659:17618656:-1 gene:AT4G37470 transcript:AT4G37470.1 gene_biotype:protein_coding transcript_biotype:protein_coding gene_symbol:KAI2 description:KAI2 [Source:UniProtKB/TrEMBL;Acc:A0A178V1E5]	0	46.189	45	6	13	6	1	270	29.8	4.83	58.94	6	0	8.21263e+09	2.06039e+09	894584	292462	4.90353e+06	1.94921e+06
Master Protein	AT4G11420.1	pep chromosome:TAIR10:4:6947476:6952479:-1 gene:AT4G11420 transcript:AT4G11420.1 gene_biotype:protein_coding transcript_biotype:protein_coding gene_symbol:TIF3A1 description:Eukaryotic translation initiation factor 3 subunit A [Source:UniProtKB/Swiss-Prot;Acc:Q9LD55]	0	46.075	30	25	27	25	1	987	114.2	9.17	48.69	25	0	2.49314e+07	1.02035e+07	2.49006e+07	4.42483e+07	3.22182e+07	4.80295e+07
Master Protein	AT5G25780.1	pep chromosome:TAIR10:5:8973247:8976913:-1 gene:AT5G25780 transcript:AT5G25780.1 gene_biotype:protein_coding transcript_biotype:protein_coding gene_symbol:EIF3B-2 description:Eukaryotic translation initiation factor 3 subunit B [Source:UniProtKB/TrEMBL;Acc:Q8GUM1]	0	45.955	29	19	19	3	1	714	82.1	5.24	39.74	19	0		3.69583e+06	4.86903e+06		2.36894e+06
Master Protein	AT5G09880.1	pep chromosome:TAIR10:5:3081389:3085291:-1 gene:AT5G09880 transcript:AT5G09880.1 gene_biotype:protein_coding transcript_biotype:protein_coding description:Splicing factor, CC1-like protein [Source:UniProtKB/TrEMBL;Acc:Q93Y25]	0	45.912	29	15	15	15	1	527	59.3	6.67	35.55	15	0	1.47044e+06		3.79764e+07	830859	545888	250161
Master Protein	AT5G04280.1	pep chromosome:TAIR10:5:1192259:1195759:1 gene:AT5G04280 transcript:AT5G04280.1 gene_biotype:protein_coding transcript_biotype:protein_coding gene_symbol:RZ1C description:Glycine-rich RNA-binding protein RZ1C [Source:UniProtKB/Swiss-Prot;Acc:Q8RWN5]	0	45.558	61	24	43	24	1	310	33.5	9	86.56	24	0	4.429e+07	6.00772e+07	2.9462e+08	1.40053e+08	2.26207e+08	1.53768e+08
Master Protein	AT5G64840.1	pep chromosome:TAIR10:5:25916722:25920254:-1 gene:AT5G64840 transcript:AT5G64840.1 gene_biotype:protein_coding transcript_biotype:protein_coding gene_symbol:ABCF5 description:GCN5 [Source:UniProtKB/TrEMBL;Acc:A0A178UAA3]	0	45.447	27	19	19	14	1	692	78	6.84	46.93	19	5		2.65369e+07	114979294		5.83421e+06	4.85428e+06
Master Protein	AT1G20620.6	pep chromosome:TAIR10:1:7143133:7146540:1 gene:AT1G20620 transcript:AT1G20620.6 gene_biotype:protein_coding transcript_biotype:protein_coding gene_symbol:CAT3 description:catalase 3 [Source:TAIR;Acc:AT1G20620]	0	45.393	36	20	33	13	1	551	63.5	8.9	72.79	20	1	977620	7.81326e+06	2.89465e+07		1.84725e+06	2.06462e+06
Master Protein	AT5G17900.1	pep chromosome:TAIR10:5:5924372:5927041:1 gene:AT5G17900 transcript:AT5G17900.1 gene_biotype:protein_coding transcript_biotype:protein_coding description:Microfibril-associated protein-like [Source:UniProtKB/TrEMBL;Acc:Q9FKN6]	0	45.354	43	15	16	15	1	435	51.2	5	39.85	15	0	665940	5.96541e+06	2.49702e+07	1.15106e+07	9.30596e+06	1.34682e+07
Master Protein	AT3G13580.1	pep chromosome:TAIR10:3:4433047:4435305:1 gene:AT3G13580 transcript:AT3G13580.1 gene_biotype:protein_coding transcript_biotype:protein_coding gene_symbol:RPL7D description:Ribosomal protein L30/L7 family protein [Source:UniProtKB/TrEMBL;Acc:A0A178VHA2]	0	45.286	59	20	24	5	1	244	28.4	9.95	52.06	20	0			4.72706e+06	1.50015e+06
Master Protein	AT5G22060.1	pep chromosome:TAIR10:5:7303506:7305870:-1 gene:AT5G22060 transcript:AT5G22060.1 gene_biotype:protein_coding transcript_biotype:protein_coding gene_symbol:ATJ2 description:At5g22060 [Source:UniProtKB/TrEMBL;Acc:Q0V7U1]	0	45.207	35	17	19	7	1	419	46.4	7.12	46.62	17	9	1.88416e+06	3.51924e+06	5.26632e+07	2.1151e+06	6.44928e+06	5.73269e+06
Master Protein	AT3G05590.1	pep chromosome:TAIR10:3:1621355:1623052:1 gene:AT3G05590 transcript:AT3G05590.1 gene_biotype:protein_coding transcript_biotype:protein_coding gene_symbol:RPL18B description:RPL18 [Source:UniProtKB/TrEMBL;Acc:A0A178V8M9]	0	45.118	61	17	28	7	1	187	20.9	10.98	74.16	17	10	5.60374e+07	1.79138e+07	7.58516e+08	7.14493e+07	1.95889e+08	5.61517e+07
Master Protein	AT5G08610.1	pep chromosome:TAIR10:5:2790243:2794219:1 gene:AT5G08610 transcript:AT5G08610.1 gene_biotype:protein_coding transcript_biotype:protein_coding gene_symbol:RH26 description:PDE340 [Source:UniProtKB/TrEMBL;Acc:A0A178UFQ6]	0	44.959	28	16	17	11	1	850	94.1	9.47	36.14	16	4		7.35179e+06	3.3053e+07	7.43377e+06	1.48419e+07	1.13348e+07
Master Protein	AT5G27850.1	pep chromosome:TAIR10:5:9873067:9874973:1 gene:AT5G27850 transcript:AT5G27850.1 gene_biotype:protein_coding transcript_biotype:protein_coding gene_symbol:RPL18C description:60S ribosomal protein L18-3 [Source:UniProtKB/Swiss-Prot;Acc:Q940B0]	0	44.671	60	15	24	5	1	187	21	10.96	70.89	15	0		3.28767e+06	182453944
Master Protein	ATCG01310.1	pep chromosome:TAIR10:Pt:152806:154312:1 gene:ATCG01310 transcript:ATCG01310.1 gene_biotype:protein_coding transcript_biotype:protein_coding gene_symbol:rpl2-A description:50S ribosomal protein L2, chloroplastic [Source:UniProtKB/TrEMBL;Acc:A0A1B1W512]	0	44.543	43	15	23	15	1	274	29.8	10.84	63.18	15	0	3.14521e+07		6.60492e+08	3.74663e+07	1.08732e+08	2.10006e+07
Master Protein	AT4G01310.1	pep chromosome:TAIR10:4:543911:545566:-1 gene:AT4G01310 transcript:AT4G01310.1 gene_biotype:protein_coding transcript_biotype:protein_coding gene_symbol:RPL5 description:50S ribosomal protein L5, chloroplastic [Source:UniProtKB/Swiss-Prot;Acc:O04603]	0	44.445	46	17	18	17	1	262	28.3	9.99	48.59	17	0		1.63067e+07	4.48944e+08	538168	610830	508168
Master Protein	AT5G52470.1	pep chromosome:TAIR10:5:21294147:21296819:1 gene:AT5G52470 transcript:AT5G52470.1 gene_biotype:protein_coding transcript_biotype:protein_coding gene_symbol:MED36B description:Probable mediator of RNA polymerase II transcription subunit 36b [Source:UniProtKB/Swiss-Prot;Acc:Q9FEF8]	0	44.155	42	15	16	3	1	308	32.8	10.14	48.91	15	9		1.49522e+07	6.30769e+07	609727	5.9834e+06	342919
Master Protein	ATCG00380.1	pep chromosome:TAIR10:Pt:45223:45828:-1 gene:ATCG00380 transcript:ATCG00380.1 gene_biotype:protein_coding transcript_biotype:protein_coding gene_symbol:RPS4 description:30S ribosomal protein S4, chloroplastic [Source:UniProtKB/TrEMBL;Acc:A0A1B1W4U6]	0	43.674	62	11	19	11	1	201	23.2	10.33	57.59	11	0	2.98118e+07	7.23543e+06	3.93695e+08	4.34431e+07	1.21396e+08	1.9673e+07
Master Protein	AT1G49240.1	pep chromosome:TAIR10:1:18215800:18218339:1 gene:AT1G49240 transcript:AT1G49240.1 gene_biotype:protein_coding transcript_biotype:protein_coding gene_symbol:ACT8 description:Actin-8 [Source:UniProtKB/Swiss-Prot;Acc:Q96293]	0	43.631	39	16	22	4	1	377	41.8	5.58	50.45	16	11	1.15411e+07	1.04878e+07	3.89338e+07	2.55787e+07	7.64829e+07	1.59513e+07
Master Protein	AT1G20630.1	pep chromosome:TAIR10:1:7146636:7150180:1 gene:AT1G20630 transcript:AT1G20630.1 gene_biotype:protein_coding transcript_biotype:protein_coding gene_symbol:CAT1 description:CAT1 [Source:UniProtKB/TrEMBL;Acc:A0A384KXY6]	0	43.546	30	16	21	4	1	492	56.7	7.42	63.18	16	0			3.97185e+06
Master Protein	AT4G04640.1	pep chromosome:TAIR10:4:2350498:2352025:-1 gene:AT4G04640 transcript:AT4G04640.1 gene_biotype:protein_coding transcript_biotype:protein_coding gene_symbol:ATPC1 description:ATP synthase gamma chain 1, chloroplastic [Source:UniProtKB/Swiss-Prot;Acc:Q01908]	0	43.448	33	15	17	15	1	373	40.9	8	46.51	15	0	1.32401e+07	2.92268e+06	2.31755e+08	4.67769e+06	1.45166e+06	6.60725e+06
Master Protein	AT3G25920.1	pep chromosome:TAIR10:3:9491055:9492655:-1 gene:AT3G25920 transcript:AT3G25920.1 gene_biotype:protein_coding transcript_biotype:protein_coding gene_symbol:RPL15 description:50S ribosomal protein L15, chloroplastic [Source:UniProtKB/Swiss-Prot;Acc:P25873]	0	43.29	39	19	30	19	1	277	29.7	10.77	70.24	19	0	3.019e+07	2.66855e+06	1.64088e+09	3.15101e+07	3.75363e+07	1.01237e+07
Master Protein	AT4G10340.1	pep chromosome:TAIR10:4:6408007:6409849:1 gene:AT4G10340 transcript:AT4G10340.1 gene_biotype:protein_coding transcript_biotype:protein_coding gene_symbol:LHCB5 description:Chlorophyll a-b binding protein, chloroplastic [Source:UniProtKB/TrEMBL;Acc:A0A178UW55]	0	43.27	41	13	29	13	1	280	30.1	6.37	87.42	13	0	3.04926e+07	1.26676e+07	2.49106e+08	1.20793e+08	1.18758e+08	1.01744e+08
Master Protein	AT5G51280.1	pep chromosome:TAIR10:5:20841239:20843992:1 gene:AT5G51280 transcript:AT5G51280.1 gene_biotype:protein_coding transcript_biotype:protein_coding gene_symbol:RH35 description:DEAD-box ATP-dependent RNA helicase 35 [Source:UniProtKB/Swiss-Prot;Acc:Q9LU46]	0	42.953	29	15	19	11	1	591	65.8	6.68	36.31	15	3	631373	978334	6.43388e+07	4.34551e+07	2.54819e+07	2.70946e+07
Master Protein	AT5G38600.1	pep chromosome:TAIR10:5:15456555:15460767:1 gene:AT5G38600 transcript:AT5G38600.1 gene_biotype:protein_coding transcript_biotype:protein_coding description:Proline-rich spliceosome-associated (PSP) family protein / zinc knuckle (CCHC-type) family protein [Source:UniProtKB/TrEMBL;Acc:Q93YW4]	0	42.88	25	13	13	13	1	532	60.5	5.11	37.89	13	0			8.09511e+07	165255	2.23516e+06	1.23529e+07
Master Protein	ATCG00800.1	pep chromosome:TAIR10:Pt:82826:83482:-1 gene:ATCG00800 transcript:ATCG00800.1 gene_biotype:protein_coding transcript_biotype:protein_coding gene_symbol:RPS3 description:30S ribosomal protein S3, chloroplastic [Source:UniProtKB/Swiss-Prot;Acc:P56798]	0	42.835	56	16	16	16	1	218	25.2	9.48	40.1	16	0	4.17206e+06	1.55853e+07	9.81632e+07	6.9958e+06	7.42965e+06	4.90706e+06
Master Protein	AT2G33800.1	pep chromosome:TAIR10:2:14300672:14302496:-1 gene:AT2G33800 transcript:AT2G33800.1 gene_biotype:protein_coding transcript_biotype:protein_coding gene_symbol:RPS5 description:30S ribosomal protein S5, chloroplastic [Source:UniProtKB/Swiss-Prot;Acc:P93014]	0	42.569	50	19	21	19	1	303	32.6	8.97	45.56	19	0	1.18587e+07		1.66331e+08	656910	6.68168e+06	783622
Master Protein	AT3G62330.1	pep chromosome:TAIR10:3:23062639:23065794:-1 gene:AT3G62330 transcript:AT3G62330.1 gene_biotype:protein_coding transcript_biotype:protein_coding description:At3g62330 [Source:UniProtKB/TrEMBL;Acc:Q9LZQ7]	0	42.299	32	20	25	20	1	479	55.9	8.66	53.3	20	0		3.91156e+07	7.84796e+07	2.62053e+07	5.59818e+07	2.95732e+07
Master Protein	AT5G66570.1	pep chromosome:TAIR10:5:26568572:26570461:1 gene:AT5G66570 transcript:AT5G66570.1 gene_biotype:protein_coding transcript_biotype:protein_coding gene_symbol:PSBO1 description:Oxygen-evolving enhancer protein 1-1, chloroplastic [Source:UniProtKB/Swiss-Prot;Acc:P23321]	0	42.207	47	15	20	4	1	332	35.1	5.66	48.77	15	0		1.09661e+07	4.48174e+07	529771	969265
Master Protein	AT5G58470.2	pep chromosome:TAIR10:5:23637415:23640973:-1 gene:AT5G58470 transcript:AT5G58470.2 gene_biotype:protein_coding transcript_biotype:protein_coding gene_symbol:TAF15B description:Transcription initiation factor TFIID subunit 15b [Source:UniProtKB/Swiss-Prot;Acc:Q94KD0]	0	41.839	32	15	24	15	1	422	42.3	8.5	67.59	15	0	730725	4.28632e+06	71238623	2.34002e+07	9.22618e+07	4.83237e+07
Master Protein	AT3G14210.1	pep chromosome:TAIR10:3:4729399:4731847:1 gene:AT3G14210 transcript:AT3G14210.1 gene_biotype:protein_coding transcript_biotype:protein_coding gene_symbol:ESM1 description:GDSL esterase/lipase ESM1 [Source:UniProtKB/Swiss-Prot;Acc:Q9LJG3]	0	41.667	30	11	13	11	1	392	44	7.72	35.05	11	0	1.61732e+07		6.84855e+07		2.70868e+06	1.05453e+06
Master Protein	AT1G01320.1	pep chromosome:TAIR10:1:121124:130570:-1 gene:AT1G01320 transcript:AT1G01320.1 gene_biotype:protein_coding transcript_biotype:protein_coding description:Tetratricopeptide repeat (TPR)-like superfamily protein [Source:UniProtKB/TrEMBL;Acc:F4HS99]	0	41.664	15	21	24	16	1	1797	198.7	6.33	40.63	21	5	2.23607e+07	6.34093e+07	1.54545e+07	2.02743e+07	1.67444e+07	3.44876e+07
Master Protein	AT1G31970.1	pep chromosome:TAIR10:1:11479763:11482890:1 gene:AT1G31970 transcript:AT1G31970.1 gene_biotype:protein_coding transcript_biotype:protein_coding gene_symbol:RH5 description:STRS1 [Source:UniProtKB/TrEMBL;Acc:A0A178W5E1]	0	41.361	27	15	16	14	1	537	59.6	8.54	39.79	15	0	774277	2.02812e+07	1.79337e+07	1.03704e+06	8.10549e+06	2.62503e+06
Master Protein	AT3G08940.2	pep chromosome:TAIR10:3:2717557:2718923:1 gene:AT3G08940 transcript:AT3G08940.2 gene_biotype:protein_coding transcript_biotype:protein_coding gene_symbol:LHCB4.2 description:Chlorophyll a-b binding protein CP29.2, chloroplastic [Source:UniProtKB/Swiss-Prot;Acc:Q9XF88]	0	41.183	30	13	34	10	1	287	31.2	6.24	87	13	3	1.91719e+07	1.63914e+07	3.0683e+08	3.36365e+07	3.56308e+07	1.23429e+07
Master Protein	AT2G07698.1	pep chromosome:TAIR10:2:3361463:3364127:1 gene:AT2G07698 transcript:AT2G07698.1 gene_biotype:protein_coding transcript_biotype:protein_coding description:ATPase, F1 complex, alpha subunit protein [Source:UniProtKB/TrEMBL;Acc:F4IMB5]	0	40.759	19	16	33	12	1	777	85.9	5.57	58.94	16	0	1.18111e+07	4.11032e+06	2.21644e+07	6.63309e+06	1.18005e+08	8.14316e+06
Master Protein	AT1G79270.1	pep chromosome:TAIR10:1:29815470:29819104:1 gene:AT1G79270 transcript:AT1G79270.1 gene_biotype:protein_coding transcript_biotype:protein_coding gene_symbol:ECT8 description:Evolutionarily conserved C-terminal region 8 [Source:UniProtKB/TrEMBL;Acc:Q9FPE7]	0	40.662	32	14	14	13	1	528	59.5	6.7	38.09	14	0			2.05731e+07	306775	1.75948e+06
Master Protein	AT3G62120.1	pep chromosome:TAIR10:3:23001030:23004321:-1 gene:AT3G62120 transcript:AT3G62120.1 gene_biotype:protein_coding transcript_biotype:protein_coding description:Proline--tRNA ligase, cytoplasmic [Source:UniProtKB/Swiss-Prot;Acc:Q9M1R2]	0	40.623	29	16	17	16	1	530	60.7	6.4	39.03	16	0		2.91836e+06	2.51044e+07	1.30489e+06	791224	2.05863e+06
Master Protein	AT1G69200.1	pep chromosome:TAIR10:1:26016024:26018365:1 gene:AT1G69200 transcript:AT1G69200.1 gene_biotype:protein_coding transcript_biotype:protein_coding gene_symbol:FLN2 description:Fructokinase-like 2, chloroplastic [Source:UniProtKB/Swiss-Prot;Acc:F4I0K2]	0	40.615	21	12	12	12	1	614	68.9	5.24	34.31	12	0	1.16696e+06		1.2037e+07		1.28883e+07	746717
Master Protein	AT2G25670.1	pep chromosome:TAIR10:2:10928586:10931090:-1 gene:AT2G25670 transcript:AT2G25670.1 gene_biotype:protein_coding transcript_biotype:protein_coding description:Expressed protein [Source:UniProtKB/TrEMBL;Acc:Q9SL96]	0	40.457	27	8	9	7	1	318	35.1	5.2	45.82	8	0			2.02387e+07	2.65843e+06	1.46758e+07	893847
Master Protein	AT2G39470.1	pep chromosome:TAIR10:2:16476198:16477843:1 gene:AT2G39470 transcript:AT2G39470.1 gene_biotype:protein_coding transcript_biotype:protein_coding gene_symbol:PNSL1 description:Photosynthetic NDH subunit of lumenal location 1, chloroplastic [Source:UniProtKB/Swiss-Prot;Acc:O80634]	0	40.426	36	11	11	11	1	238	26.9	8.75	34.67	11	0			7.65586e+07
Master Protein	AT3G27925.1	pep chromosome:TAIR10:3:10366349:10369013:-1 gene:AT3G27925 transcript:AT3G27925.1 gene_biotype:protein_coding transcript_biotype:protein_coding gene_symbol:DEGP1 description:DEGP1 [Source:UniProtKB/TrEMBL;Acc:A0A178V823]	0	40.163	25	10	10	10	1	439	46.6	6.46	34.29	10	0	1.23099e+06	2.37229e+06	4.80468e+07	5.06844e+06	2.41051e+06	4.28289e+06
Master Protein	AT1G80410.2	pep chromosome:TAIR10:1:30227485:30234985:-1 gene:AT1G80410 transcript:AT1G80410.2 gene_biotype:protein_coding transcript_biotype:protein_coding gene_symbol:EMB2753 description:Tetratricopeptide repeat (TPR)-containing protein [Source:UniProtKB/TrEMBL;Acc:F4HS68]	0	40.018	23	17	17	17	1	911	103.9	7.78	39.8	17	0			8.63431e+06			388468
Master Protein	AT2G41840.1	pep chromosome:TAIR10:2:17459685:17461539:-1 gene:AT2G41840 transcript:AT2G41840.1 gene_biotype:protein_coding transcript_biotype:protein_coding gene_symbol:RPS2C description:40S ribosomal protein S2-3 [Source:UniProtKB/Swiss-Prot;Acc:P49688]	0	39.91	48	15	18	4	1	285	30.9	10.29	52.16	15	0			1.90805e+07			1.15957e+06
Master Protein	AT3G47120.1	pep chromosome:TAIR10:3:17350961:17352838:-1 gene:AT3G47120 transcript:AT3G47120.1 gene_biotype:protein_coding transcript_biotype:protein_coding description:Zinc finger CCCH domain-containing protein 42 [Source:UniProtKB/Swiss-Prot;Acc:Q9SD61]	0	39.833	38	17	17	17	1	352	40.7	8.29	42.16	17	0		4.27114e+06	3.65969e+07		863767
Master Protein	AT4G25630.1	pep chromosome:TAIR10:4:13074090:13076432:1 gene:AT4G25630 transcript:AT4G25630.1 gene_biotype:protein_coding transcript_biotype:protein_coding gene_symbol:MED36A description:Mediator of RNA polymerase II transcription subunit 36a [Source:UniProtKB/Swiss-Prot;Acc:Q94AH9]	0	39.593	43	14	15	2	1	320	33.6	10.08	41.86	14	0			1.26903e+06
Master Protein	AT3G04920.1	pep chromosome:TAIR10:3:1360837:1362449:1 gene:AT3G04920 transcript:AT3G04920.1 gene_biotype:protein_coding transcript_biotype:protein_coding gene_symbol:RPS24A description:40S ribosomal protein S24-1 [Source:UniProtKB/Swiss-Prot;Acc:Q9SS17]	0	39.424	58	10	20	5	1	133	15.4	10.7	65.22	10	4	2.49308e+07	8.12869e+06	2.2242e+08	5.04969e+07	1.37182e+08	2.50355e+07
Master Protein	AT5G48300.1	pep chromosome:TAIR10:5:19570238:19572804:1 gene:AT5G48300 transcript:AT5G48300.1 gene_biotype:protein_coding transcript_biotype:protein_coding gene_symbol:APS1 description:Glucose-1-phosphate adenylyltransferase small subunit, chloroplastic [Source:UniProtKB/Swiss-Prot;Acc:P55228]	0	39.143	32	15	15	15	1	520	56.6	6.57	39.61	15	0	449840	1.97556e+07	3.05906e+07	753682	7.30274e+07	436680
Master Protein	AT2G34430.1	pep chromosome:TAIR10:2:14524607:14525918:1 gene:AT2G34430 transcript:AT2G34430.1 gene_biotype:protein_coding transcript_biotype:protein_coding gene_symbol:LHB1B1 description:Chlorophyll a-b binding protein, chloroplastic [Source:UniProtKB/TrEMBL;Acc:Q39142]	0	39.008	39	8	25	4	1	266	28.2	5.27	80.22	8	4	1.78326e+08	1.73825e+08	2.91399e+09	2.4495e+08	2.89799e+08	2.17346e+08
Master Protein	AT2G39390.1	pep chromosome:TAIR10:2:16450554:16451878:-1 gene:AT2G39390 transcript:AT2G39390.1 gene_biotype:protein_coding transcript_biotype:protein_coding gene_symbol:RPL35B description:60S ribosomal protein L35-2 [Source:UniProtKB/Swiss-Prot;Acc:O80626]	0	38.894	64	17	21	3	1	123	14.2	10.92	53.94	17	3	706517		3.61005e+07	7.91118e+06	2.01938e+07	3.09757e+06
Master Protein	AT3G57150.1	pep chromosome:TAIR10:3:21153815:21156075:-1 gene:AT3G57150 transcript:AT3G57150.1 gene_biotype:protein_coding transcript_biotype:protein_coding gene_symbol:CBF5 description:Uncharacterized protein At3g57150 (Fragment) [Source:UniProtKB/TrEMBL;Acc:C0SVF3]	0	38.618	31	14	14	14	1	565	63	9.14	35.71	14	0	997916	1.02296e+07	1.51126e+07	318906	3.14316e+06	4.12326e+06
Master Protein	AT1G58380.1	pep chromosome:TAIR10:1:21688935:21690290:1 gene:AT1G58380 transcript:AT1G58380.1 gene_biotype:protein_coding transcript_biotype:protein_coding gene_symbol:RPS2A description:At1g59359 [Source:UniProtKB/TrEMBL;Acc:G1JSI6]	0	38.525	46	15	25	4	1	284	30.7	10.26	54.54	15	11	1.51322e+07	1.85123e+07	3.22592e+07	1.69297e+08	2.88873e+08	2.74267e+08
Master Protein	AT1G54780.1	pep chromosome:TAIR10:1:20439383:20441159:1 gene:AT1G54780 transcript:AT1G54780.1 gene_biotype:protein_coding transcript_biotype:protein_coding gene_symbol:TLP18.3 description:TLP18.3 [Source:UniProtKB/TrEMBL;Acc:A0A178WHT4]	0	38.183	33	12	14	12	1	285	31.1	8.84	43.19	12	0			5.12811e+07		1.76835e+06
Master Protein	AT4G16143.2	pep chromosome:TAIR10:4:9133750:9137415:-1 gene:AT4G16143 transcript:AT4G16143.2 gene_biotype:protein_coding transcript_biotype:protein_coding gene_symbol:IMPA2 description:Importin subunit alpha-2 [Source:UniProtKB/Swiss-Prot;Acc:F4JL11]	0	37.993	26	11	11	7	1	535	58.9	5.1	35.43	11	3			2.10235e+07
Master Protein	AT2G26280.1	pep chromosome:TAIR10:2:11187726:11191397:-1 gene:AT2G26280 transcript:AT2G26280.1 gene_biotype:protein_coding transcript_biotype:protein_coding gene_symbol:CID7 description:Polyadenylate-binding protein-interacting protein 7 [Source:UniProtKB/Swiss-Prot;Acc:O64843]	0	37.793	21	14	14	5	1	567	62.1	6.39	33.95	14	8			3.41103e+07	1.24782e+07	5.02405e+06	5.95489e+06
Master Protein	AT3G54050.1	pep chromosome:TAIR10:3:20016837:20018780:1 gene:AT3G54050 transcript:AT3G54050.1 gene_biotype:protein_coding transcript_biotype:protein_coding gene_symbol:CFBP1 description:Fructose-1,6-bisphosphatase 1, chloroplastic [Source:UniProtKB/Swiss-Prot;Acc:P25851]	0	37.67	25	8	8	8	1	417	45.1	5.4	23.4	8	0			2.22912e+07		5.68408e+06
Master Protein	AT5G09810.1	pep chromosome:TAIR10:5:3052062:3054691:1 gene:AT5G09810 transcript:AT5G09810.1 gene_biotype:protein_coding transcript_biotype:protein_coding gene_symbol:ACT7 description:AtACT7 [Source:UniProtKB/TrEMBL;Acc:A0A178UEW4]	0	37.627	37	14	18	1	1	377	41.7	5.49	43.59	14	2	2.27542e+07		7.58466e+06	2.78228e+06	1.14911e+07	1.6683e+06
Master Protein	AT5G54600.1	pep chromosome:TAIR10:5:22182843:22184610:1 gene:AT5G54600 transcript:AT5G54600.1 gene_biotype:protein_coding transcript_biotype:protein_coding gene_symbol:RPL24 description:SVR8 [Source:UniProtKB/TrEMBL;Acc:A0A178U954]	0	37.61	40	11	13	11	1	198	22	9.69	45.89	11	0	1.46118e+07	1.22992e+08	1.7848e+08	1.53001e+07	1.44427e+07	1.67674e+07
Master Protein	AT3G52930.1	pep chromosome:TAIR10:3:19626748:19629204:-1 gene:AT3G52930 transcript:AT3G52930.1 gene_biotype:protein_coding transcript_biotype:protein_coding gene_symbol:FBA8 description:Fructose-bisphosphate aldolase [Source:UniProtKB/TrEMBL;Acc:A0A178V8L4]	0	37.532	39	14	16	12	1	358	38.5	6.46	34.84	14	2	8.13051e+06	1.57232e+07	4.72849e+06	9.64256e+06	2.59892e+08	1.02087e+07
Master Protein	AT3G46520.1	pep chromosome:TAIR10:3:17128211:17130412:1 gene:AT3G46520 transcript:AT3G46520.1 gene_biotype:protein_coding transcript_biotype:protein_coding gene_symbol:ACT12 description:Actin-12 [Source:UniProtKB/Swiss-Prot;Acc:P53497]	0	37.398	31	12	23	3	1	377	41.8	5.58	82.4	12	0	6.84681e+06			1.43743e+08	1.47017e+08	6.38621e+07
Master Protein	AT3G26060.2	pep chromosome:TAIR10:3:9524725:9526407:1 gene:AT3G26060 transcript:AT3G26060.2 gene_biotype:protein_coding transcript_biotype:protein_coding gene_symbol:ATPRX Q description:Thioredoxin superfamily protein [Source:UniProtKB/TrEMBL;Acc:F4JBC9]	0	37.359	38	9	9	9	1	217	23.8	9.51	29.35	9	0			1.80969e+07	1.54796e+06	1.74283e+06	2.67057e+06
Master Protein	AT3G60770.1	pep chromosome:TAIR10:3:22460189:22461779:-1 gene:AT3G60770 transcript:AT3G60770.1 gene_biotype:protein_coding transcript_biotype:protein_coding gene_symbol:RPS13A description:40S ribosomal protein S13-1 [Source:UniProtKB/Swiss-Prot;Acc:P59223]	0	37.319	56	15	21	15	1	151	17.1	10.39	44.38	15	0	3.9059e+06		2.35668e+08	1.21833e+07	4.27972e+07	1.6291e+07
Master Protein	AT4G02230.1	pep chromosome:TAIR10:4:979158:980698:-1 gene:AT4G02230 transcript:AT4G02230.1 gene_biotype:protein_coding transcript_biotype:protein_coding gene_symbol:RPL19C description:60S ribosomal protein L19-3 [Source:UniProtKB/Swiss-Prot;Acc:P49693]	0	37.006	45	15	18	6	1	208	24.2	11.39	42.86	15	0			2.13329e+07		1.15059e+06
Master Protein	AT1G03910.2	pep chromosome:TAIR10:1:996115:1000437:1 gene:AT1G03910 transcript:AT1G03910.2 gene_biotype:protein_coding transcript_biotype:protein_coding gene_symbol:CTN description:Cactin [Source:UniProtKB/Swiss-Prot;Acc:F4I2J8]	0	36.93	21	15	16	15	1	716	83.4	6.92	33.22	15	0		3.66625e+06	1.64512e+07	1.84306e+06	2.03938e+06	1.39965e+06
Master Protein	AT5G30510.1	pep chromosome:TAIR10:5:11619000:11621298:-1 gene:AT5G30510 transcript:AT5G30510.1 gene_biotype:protein_coding transcript_biotype:protein_coding gene_symbol:RPS1 description:30S ribosomal protein S1, chloroplastic [Source:UniProtKB/Swiss-Prot;Acc:Q93VC7]	0	36.84	27	12	12	12	1	416	45.1	5.25	31.46	12	0		2.48634e+07	2.16291e+07	573303	1.63433e+06	1.28724e+07
Master Protein	AT3G01480.1	pep chromosome:TAIR10:3:188321:190892:1 gene:AT3G01480 transcript:AT3G01480.1 gene_biotype:protein_coding transcript_biotype:protein_coding gene_symbol:CYP38 description:Peptidyl-prolyl cis-trans isomerase CYP38, chloroplastic [Source:UniProtKB/Swiss-Prot;Acc:Q9SSA5]	0	36.833	27	11	11	11	1	437	48	5.16	32.86	11	0			3.99238e+07
Master Protein	AT3G03340.2	pep chromosome:TAIR10:3:786205:790091:1 gene:AT3G03340 transcript:AT3G03340.2 gene_biotype:protein_coding transcript_biotype:protein_coding gene_symbol:UNE6 description:LUC7 related protein [Source:UniProtKB/TrEMBL;Acc:A0A1I9LRM4]	0	36.664	25	13	14	13	1	480	56.9	8.72	39	13	0		3.96526e+06	1.95299e+07	1.35983e+06	5.00077e+06	1.69531e+06
Master Protein	AT3G53740.2	pep chromosome:TAIR10:3:19913651:19915066:-1 gene:AT3G53740 transcript:AT3G53740.2 gene_biotype:protein_coding transcript_biotype:protein_coding gene_symbol:RPL36B description:60S ribosomal protein L36 [Source:UniProtKB/TrEMBL;Acc:A0A178VA59]	0	36.041	54	14	20	1	1	112	12.7	11.75	42.62	14	11	3.28323e+07	1.42319e+07	5.17191e+08	4.2144e+07	1.03668e+08	1.08928e+07
Master Protein	AT3G16780.1	pep chromosome:TAIR10:3:5708826:5710579:1 gene:AT3G16780 transcript:AT3G16780.1 gene_biotype:protein_coding transcript_biotype:protein_coding gene_symbol:RPL19B description:60S ribosomal protein L19-2 [Source:UniProtKB/Swiss-Prot;Acc:Q9LUQ6]	0	35.925	43	13	14	6	1	209	24.3	11.24	41.72	13	0			1.24981e+07		1.6717e+06
Master Protein	AT3G55410.1	pep chromosome:TAIR10:3:20541269:20546053:1 gene:AT3G55410 transcript:AT3G55410.1 gene_biotype:protein_coding transcript_biotype:protein_coding description:2-oxoglutarate dehydrogenase, E1 component [Source:UniProtKB/TrEMBL;Acc:F4IWV2]	0	35.78	16	14	14	14	1	1017	115.1	6.93	30.64	14	0		5.9705e+07	1.46352e+07	1.625e+06	4.34833e+06	5.43183e+06
Master Protein	AT2G40430.2	pep chromosome:TAIR10:2:16879216:16882498:-1 gene:AT2G40430 transcript:AT2G40430.2 gene_biotype:protein_coding transcript_biotype:protein_coding description:CONTAINS InterPro DOMAIN/s: P60-like (InterPro:IPR011687), Tumour suppressor protein Gltscr2 (InterPro:IPR011211); Ha. [Source:TAIR;Acc:AT2G40430]	0	35.717	24	10	10	10	1	449	50.9	8.76	34.51	10	0	8.66428e+06		1.44242e+07	1.02123e+07	3.18707e+07	1.26748e+07
Master Protein	AT4G16720.1	pep chromosome:TAIR10:4:9399865:9401408:-1 gene:AT4G16720 transcript:AT4G16720.1 gene_biotype:protein_coding transcript_biotype:protein_coding gene_symbol:RPL15A description:Ribosomal protein L15 [Source:UniProtKB/TrEMBL;Acc:A0A178V5T1]	0	35.676	44	13	31	13	1	204	24.2	11.44	83.88	13	0	3.62626e+07	5.4659e+06	5.98361e+08	1.63375e+08	3.87014e+08	9.16034e+07
Master Protein	AT3G46740.1	pep chromosome:TAIR10:3:17215813:17219411:-1 gene:AT3G46740 transcript:AT3G46740.1 gene_biotype:protein_coding transcript_biotype:protein_coding gene_symbol:TOC75-3 description:Protein TOC75-3, chloroplastic [Source:UniProtKB/Swiss-Prot;Acc:Q9STE8]	0	35.656	15	10	11	10	1	818	89.1	8.79	28.05	10	0		2.36502e+06	8.79088e+06	527611		562397
Master Protein	AT5G44070.1	pep chromosome:TAIR10:5:17734706:17737859:1 gene:AT5G44070 transcript:AT5G44070.1 gene_biotype:protein_coding transcript_biotype:protein_coding gene_symbol:PCS1 description:PCS1 [Source:UniProtKB/TrEMBL;Acc:A0A178UMN4]	0	35.639	37	16	24	11	1	485	54.4	6.6	44.79	16	1	4.62454e+07		1.14444e+08	5.5772e+07	4.64883e+07	6.62004e+07
Master Protein	AT3G51050.1	pep chromosome:TAIR10:3:18953842:18957963:1 gene:AT3G51050 transcript:AT3G51050.1 gene_biotype:protein_coding transcript_biotype:protein_coding description:FG-GAP repeat-containing protein [Source:UniProtKB/TrEMBL;Acc:F4J381]	0	35.624	17	10	11	10	1	698	77.6	7.94	32.1	10	0	1.22649e+06	1.63839e+07	9.19613e+06	3.13784e+06	2.27758e+06	4.91571e+06
Master Protein	AT3G62600.1	pep chromosome:TAIR10:3:23150779:23153649:-1 gene:AT3G62600 transcript:AT3G62600.1 gene_biotype:protein_coding transcript_biotype:protein_coding gene_symbol:ERDJ3B description:DnaJ protein ERDJ3B [Source:UniProtKB/Swiss-Prot;Acc:Q9LZK5]	0	35.619	31	13	15	13	1	346	39.2	6.29	26.14	13	0	1.31598e+06	6.07456e+06	1.78155e+07		187710
Master Protein	AT5G28740.1	pep chromosome:TAIR10:5:10780503:10783996:1 gene:AT5G28740 transcript:AT5G28740.1 gene_biotype:protein_coding transcript_biotype:protein_coding description:Tetratricopeptide repeat (TPR)-like superfamily protein [Source:UniProtKB/TrEMBL;Acc:Q9LKU3]	0	35.546	21	18	20	18	1	917	107	6.28	44.1	18	0	1.00551e+07		1.88045e+07		3.82478e+06	242773
Master Protein	AT1G29930.1	pep chromosome:TAIR10:1:10477885:10479114:1 gene:AT1G29930 transcript:AT1G29930.1 gene_biotype:protein_coding transcript_biotype:protein_coding gene_symbol:LHCB1.3 description:Chlorophyll a-b binding protein 1, chloroplastic [Source:UniProtKB/Swiss-Prot;Acc:P04778]	0	35.442	41	8	34	4	1	267	28.2	5.66	109.22	8	0	4.34977e+07	4.57817e+07	8.25257e+08	3.48833e+07	6.11437e+07	5.18027e+07
Master Protein	AT3G52220.1	pep chromosome:TAIR10:3:19369362:19371074:-1 gene:AT3G52220 transcript:AT3G52220.1 gene_biotype:protein_coding transcript_biotype:protein_coding description:At3g52220 [Source:UniProtKB/TrEMBL;Acc:Q94JX8]	0	34.995	60	13	13	13	1	237	27.5	9.38	36.98	13	0	5.00966e+07	7.19115e+06	1.55221e+07	1.53251e+06	3.39478e+06	789969
Master Protein	AT1G16030.1	pep chromosome:TAIR10:1:5501966:5504535:-1 gene:AT1G16030 transcript:AT1G16030.1 gene_biotype:protein_coding transcript_biotype:protein_coding gene_symbol:HSP70-5 description:Hsp70b [Source:UniProtKB/TrEMBL;Acc:A0A178W9N7]	0	34.969	14	8	14	4	1	646	70.9	5.41	50.91	8	0			3.10408e+06	99216.2
Master Protein	AT5G23060.1	pep chromosome:TAIR10:5:7736518:7738535:-1 gene:AT5G23060 transcript:AT5G23060.1 gene_biotype:protein_coding transcript_biotype:protein_coding gene_symbol:CAS description:Calcium sensing receptor, chloroplastic [Source:UniProtKB/Swiss-Prot;Acc:Q9FN48]	0	34.957	34	14	14	14	1	387	41.3	9.39	32.36	14	0	2.59448e+06	2.43041e+06	2.20643e+07	292362	769006	186199
Master Protein	AT5G02610.2	pep chromosome:TAIR10:5:587478:588800:1 gene:AT5G02610 transcript:AT5G02610.2 gene_biotype:protein_coding transcript_biotype:protein_coding description:Ribosomal L29 family protein [Source:UniProtKB/TrEMBL;Acc:F4KDR2]	0	34.938	53	15	19	4	1	146	17	10.56	46.15	15	1			8.8212e+06
Master Protein	AT3G44890.1	pep chromosome:TAIR10:3:16386395:16388723:1 gene:AT3G44890 transcript:AT3G44890.1 gene_biotype:protein_coding transcript_biotype:protein_coding gene_symbol:RPL9 description:RPL9 [Source:UniProtKB/TrEMBL;Acc:A0A178VBQ7]	0	34.92	50	14	16	14	1	197	22.1	9.67	38.46	14	0	3.84219e+06		3.44196e+08	500794	2.01876e+06	993546
Master Protein	AT3G22270.1	pep chromosome:TAIR10:3:7874145:7878812:1 gene:AT3G22270 transcript:AT3G22270.1 gene_biotype:protein_coding transcript_biotype:protein_coding gene_symbol:PAT1H1 description:Protein PAT1 homolog 1 [Source:UniProtKB/Swiss-Prot;Acc:F4J077]	0	34.652	18	12	12	11	1	782	85.6	7.64	30.47	12	1			9.06541e+06		2.18354e+07
Master Protein	AT3G16460.1	pep chromosome:TAIR10:3:5592491:5595912:1 gene:AT3G16460 transcript:AT3G16460.1 gene_biotype:protein_coding transcript_biotype:protein_coding gene_symbol:JAL34 description:Jacalin-related lectin 34 [Source:UniProtKB/Swiss-Prot;Acc:O04310]	0	34.644	17	9	9	8	1	705	72.4	5.5	23.67	9	1	3.26754e+07	1.27409e+07	3.79416e+06	1.17955e+06	6.79242e+07
Master Protein	AT3G08580.2	pep chromosome:TAIR10:3:2605435:2607895:-1 gene:AT3G08580 transcript:AT3G08580.2 gene_biotype:protein_coding transcript_biotype:protein_coding gene_symbol:AAC1 description:AAC1 [Source:UniProtKB/TrEMBL;Acc:A0A384KYV2]	0	34.558	34	16	23	8	1	381	41.4	9.83	55.91	16	7	9.83167e+06	2.13175e+07	7.35555e+07	3.69945e+07	2.3883e+08	4.37254e+07
Master Protein	AT3G54890.1	pep chromosome:TAIR10:3:20339504:20341176:-1 gene:AT3G54890 transcript:AT3G54890.1 gene_biotype:protein_coding transcript_biotype:protein_coding gene_symbol:LHCA1 description:Chlorophyll a-b binding protein, chloroplastic [Source:UniProtKB/TrEMBL;Acc:A0A178VBT7]	0	34.475	11	7	7	6	1	241	26	6.68	22.81	7	1			1.0121e+08		648108	647990
Master Protein	AT1G74310.1	pep chromosome:TAIR10:1:27936508:27940309:-1 gene:AT1G74310 transcript:AT1G74310.1 gene_biotype:protein_coding transcript_biotype:protein_coding gene_symbol:CLPB1 description:Chaperone protein ClpB1 [Source:UniProtKB/Swiss-Prot;Acc:P42730]	0	34.458	17	12	12	9	1	911	101.2	6.13	31.75	12	2	926334		1.96337e+07		5.6803e+06	711218
Master Protein	AT5G58040.2	pep chromosome:TAIR10:5:23488745:23494259:1 gene:AT5G58040 transcript:AT5G58040.2 gene_biotype:protein_coding transcript_biotype:protein_coding gene_symbol:FIPS5 description:FIP1[V]-like protein [Source:UniProtKB/Swiss-Prot;Acc:F4KDH9]	0	34.402	18	24	35	24	1	1193	133	5.63	46.36	24	0	1.63941e+07	8.2856e+07	3.07833e+07	1.57255e+07	4.71118e+07	5.1945e+07
Master Protein	AT1G07310.1	pep chromosome:TAIR10:1:2247112:2248961:-1 gene:AT1G07310 transcript:AT1G07310.1 gene_biotype:protein_coding transcript_biotype:protein_coding description:Calcium-dependent lipid-binding (CaLB domain) family protein [Source:UniProtKB/TrEMBL;Acc:Q9LNV0]	0	34.32	42	11	11	11	1	352	39	7.66	35.91	11	0		2.44077e+08	3.39676e+07	1.19492e+06	846183	600255
Master Protein	AT2G34640.1	pep chromosome:TAIR10:2:14581835:14584797:-1 gene:AT2G34640 transcript:AT2G34640.1 gene_biotype:protein_coding transcript_biotype:protein_coding gene_symbol:PTAC12 description:Protein PLASTID TRANSCRIPTIONALLY ACTIVE 12, chloroplastic [Source:UniProtKB/Swiss-Prot;Acc:F4IHY7]	0	34.303	30	14	14	14	1	527	60.9	5.06	30.46	14	0	5.79535e+06		1.34852e+07	1.51102e+08	1.57636e+08	2.29572e+08
Master Protein	AT3G07110.2	pep chromosome:TAIR10:3:2252019:2253528:1 gene:AT3G07110 transcript:AT3G07110.2 gene_biotype:protein_coding transcript_biotype:protein_coding description:Ribosomal protein L13 family protein [Source:UniProtKB/TrEMBL;Acc:F4JD96]	0	34.297	45	10	13	6	1	207	23.6	10.4	32.07	10	0	711754		1.34381e+07		6.11837e+06	461982
Master Protein	AT1G08520.1	pep chromosome:TAIR10:1:2696381:2701022:1 gene:AT1G08520 transcript:AT1G08520.1 gene_biotype:protein_coding transcript_biotype:protein_coding gene_symbol:CHLD description:Mg-protoporphyrin IX chelatase [Source:UniProtKB/TrEMBL;Acc:A0A178W355]	0	34.222	19	13	13	13	1	760	83.2	5.35	28.07	13	0			9.71763e+06
Master Protein	ATCG00020.1	pep chromosome:TAIR10:Pt:383:1444:-1 gene:ATCG00020 transcript:ATCG00020.1 gene_biotype:protein_coding transcript_biotype:protein_coding gene_symbol:PSBA description:Photosystem II protein D1 [Source:UniProtKB/Swiss-Prot;Acc:P83755]	0	34.22	23	8	24	8	1	353	38.9	5.25	74.3	8	0	4.87404e+07	4.39034e+07	1.47149e+08	1.30901e+08	9.25581e+07	9.02383e+07
Master Protein	AT5G14740.1	pep chromosome:TAIR10:5:4757934:4762666:1 gene:AT5G14740 transcript:AT5G14740.1 gene_biotype:protein_coding transcript_biotype:protein_coding gene_symbol:BCA2 description:Beta carbonic anhydrase 2, chloroplastic [Source:UniProtKB/Swiss-Prot;Acc:P42737]	0	34.167	28	10	12	6	1	331	36.6	7.4	34.06	10	4	2.77028e+07	1.2627e+07	4.49545e+07	6.16481e+06	5.02698e+06	4.8331e+06
Master Protein	ATCG00280.1	pep chromosome:TAIR10:Pt:33720:35141:1 gene:ATCG00280 transcript:ATCG00280.1 gene_biotype:protein_coding transcript_biotype:protein_coding gene_symbol:PSBC description:Photosystem II CP43 reaction center protein [Source:UniProtKB/TrEMBL;Acc:A0A1B1W4T4]	0	34.033	22	11	21	11	1	473	51.8	7.2	68.09	11	0	3.44442e+07	1.15678e+07	1.49479e+08	1.03044e+08	6.76289e+07	5.73342e+07
Master Protein	AT3G48500.2	pep chromosome:TAIR10:3:17962163:17965613:1 gene:AT3G48500 transcript:AT3G48500.2 gene_biotype:protein_coding transcript_biotype:protein_coding gene_symbol:PDE312 description:Nucleic acid-binding, OB-fold-like protein [Source:TAIR;Acc:AT3G48500]	0	34.021	21	16	18	16	1	697	82.4	5.16	38.65	16	0	992479		2.71935e+08	2.30491e+07	1.49925e+07	2.54432e+07
Master Protein	AT4G25340.1	pep chromosome:TAIR10:4:12959349:12962771:-1 gene:AT4G25340 transcript:AT4G25340.1 gene_biotype:protein_coding transcript_biotype:protein_coding gene_symbol:FKBP53 description:Peptidyl-prolyl cis-trans isomerase FKBP53 [Source:UniProtKB/Swiss-Prot;Acc:Q93ZG9]	0	33.877	30	12	15	12	1	477	52.2	5.05	34.72	12	0	263418	3.08954e+06	2.09837e+07	628439	4.05579e+06	254125
Master Protein	AT5G40950.1	pep chromosome:TAIR10:5:16410782:16412114:1 gene:AT5G40950 transcript:AT5G40950.1 gene_biotype:protein_coding transcript_biotype:protein_coding gene_symbol:RPL27 description:50S ribosomal protein L27, chloroplastic [Source:UniProtKB/Swiss-Prot;Acc:Q9FLN4]	0	33.852	31	8	32	8	1	198	21.7	9.95	77.59	8	0	5.43754e+07	2.96416e+06	2.12983e+09	3.45339e+07	7.69217e+07	2.34193e+07
Master Protein	AT5G19220.1	pep chromosome:TAIR10:5:6463824:6466831:-1 gene:AT5G19220 transcript:AT5G19220.1 gene_biotype:protein_coding transcript_biotype:protein_coding gene_symbol:ADG2 description:Glucose-1-phosphate adenylyltransferase large subunit 1, chloroplastic [Source:UniProtKB/Swiss-Prot;Acc:P55229]	0	33.77	21	10	10	9	1	522	57.6	7.91	29.15	10	1		6.84646e+06	1.12855e+07
Master Protein	AT3G47470.1	pep chromosome:TAIR10:3:17493343:17495033:-1 gene:AT3G47470 transcript:AT3G47470.1 gene_biotype:protein_coding transcript_biotype:protein_coding gene_symbol:LHCA4 description:Chlorophyll a-b binding protein, chloroplastic [Source:UniProtKB/TrEMBL;Acc:A0A178VEE6]	0	33.667	29	8	14	8	1	251	27.7	6.7	52.57	8	0	4.24535e+07		1.56104e+08	2.74027e+07	3.15703e+07	2.45818e+07
Master Protein	AT2G02160.1	pep chromosome:TAIR10:2:553086:556131:-1 gene:AT2G02160 transcript:AT2G02160.1 gene_biotype:protein_coding transcript_biotype:protein_coding description:Zinc finger CCCH domain-containing protein 17 [Source:UniProtKB/Swiss-Prot;Acc:Q9ZUM0]	0	33.596	32	14	14	14	1	669	75.8	5.2	28.71	14	0	4.27509e+06	2.35969e+06	1.89627e+07	2.25467e+06	693511	1.02421e+06
Master Protein	ATCG00540.1	pep chromosome:TAIR10:Pt:61657:62619:1 gene:ATCG00540 transcript:ATCG00540.1 gene_biotype:protein_coding transcript_biotype:protein_coding gene_symbol:PETA description:Cytochrome f [Source:UniProtKB/Swiss-Prot;Acc:P56771]	0	33.4	32	11	12	11	1	320	35.3	8.29	34.69	11	0	5.75091e+06		5.1738e+07	249988		283948
Master Protein	AT1G15820.1	pep chromosome:TAIR10:1:5446462:5447880:-1 gene:AT1G15820 transcript:AT1G15820.1 gene_biotype:protein_coding transcript_biotype:protein_coding gene_symbol:LHCB6 description:Chlorophyll a-b binding protein, chloroplastic [Source:UniProtKB/TrEMBL;Acc:Q9LMQ2]	0	33.396	30	11	26	11	1	258	27.5	7.4	74.08	11	0	1.10081e+08	7.81205e+07	4.55404e+08	1.0268e+08	8.85646e+07	8.43197e+07
Master Protein	AT3G62240.1	pep chromosome:TAIR10:3:23033355:23036808:-1 gene:AT3G62240 transcript:AT3G62240.1 gene_biotype:protein_coding transcript_biotype:protein_coding description:At3g62240 [Source:UniProtKB/TrEMBL;Acc:Q9M1Q0]	0	33.346	22	13	15	13	1	812	90.2	8.13	29.28	13	0			1.43599e+07	403497		343079
Master Protein	AT3G10530.1	pep chromosome:TAIR10:3:3285832:3288880:1 gene:AT3G10530 transcript:AT3G10530.1 gene_biotype:protein_coding transcript_biotype:protein_coding description:F18K10.11 protein [Source:UniProtKB/TrEMBL;Acc:Q9LPP3]	0	33.214	20	11	11	11	1	536	60.2	9.52	23.5	11	0			1.05599e+07
Master Protein	AT5G65220.1	pep chromosome:TAIR10:5:26061165:26062682:1 gene:AT5G65220 transcript:AT5G65220.1 gene_biotype:protein_coding transcript_biotype:protein_coding gene_symbol:RPL29 description:AT5G65220 protein [Source:UniProtKB/TrEMBL;Acc:B9DH43]	0	33.206	39	13	19	13	1	173	19.4	10.51	50.61	13	0		8.9501e+06	1.55954e+08		1.63172e+06
Master Protein	AT4G18100.1	pep chromosome:TAIR10:4:10035468:10036647:-1 gene:AT4G18100 transcript:AT4G18100.1 gene_biotype:protein_coding transcript_biotype:protein_coding gene_symbol:RPL32A description:60S ribosomal protein L32-1 [Source:UniProtKB/Swiss-Prot;Acc:P49211]	0	33.194	35	9	11	1	1	133	15.5	10.89	30.58	9	7	1.37527e+07	9.97904e+06	2.77837e+08	2.17115e+07	8.15301e+07	1.39986e+07
Master Protein	AT1G07660.2	pep chromosome:TAIR10:1:2368837:2369734:1 gene:AT1G07660 transcript:AT1G07660.2 gene_biotype:protein_coding transcript_biotype:protein_coding description:Histone H4 [Source:UniProtKB/Swiss-Prot;Acc:P59259]	0	33.077	70	10	19	1	1	86	9.4	11.21	51.61	10	0			911895
Master Protein	AT4G32610.1	pep chromosome:TAIR10:4:15728084:15730433:-1 gene:AT4G32610 transcript:AT4G32610.1 gene_biotype:protein_coding transcript_biotype:protein_coding description:Copper ion binding protein [Source:UniProtKB/TrEMBL;Acc:Q0WTS1]	0	33.024	29	9	13	8	1	315	34.8	5.36	32.61	9	0	9.91905e+06		5.96348e+06
Master Protein	AT5G22040.1	pep chromosome:TAIR10:5:7296999:7299313:-1 gene:AT5G22040 transcript:AT5G22040.1 gene_biotype:protein_coding transcript_biotype:protein_coding description:At5g22040 [Source:UniProtKB/TrEMBL;Acc:Q9C584]	0	32.877	32	10	15	10	1	284	32.1	6.06	34.33	10	0	2.42805e+07	2.64653e+06	8.64271e+07	2.29172e+07	1.79482e+07	1.93693e+07
Master Protein	AT2G26280.6	pep chromosome:TAIR10:2:11188705:11191424:-1 gene:AT2G26280 transcript:AT2G26280.6 gene_biotype:protein_coding transcript_biotype:protein_coding gene_symbol:CID7 description:Polyadenylate-binding protein-interacting protein 7 [Source:UniProtKB/Swiss-Prot;Acc:O64843]	0	32.857	23	10	10	1	1	415	44.8	5.21	25.63	10	0			421520
Master Protein	AT1G67650.1	pep chromosome:TAIR10:1:25359612:25362444:-1 gene:AT1G67650 transcript:AT1G67650.1 gene_biotype:protein_coding transcript_biotype:protein_coding description:Signal recognition particle subunit SRP72 [Source:UniProtKB/TrEMBL;Acc:Q9FXD1]	0	32.729	21	12	14	2	1	651	71.8	8.72	35.01	12	0	5.92144e+06		2.94473e+06	5.43602e+06	4.41943e+06	2.79652e+06
Master Protein	AT4G30690.1	pep chromosome:TAIR10:4:14960594:14962466:1 gene:AT4G30690 transcript:AT4G30690.1 gene_biotype:protein_coding transcript_biotype:protein_coding gene_symbol:IF3-4 description:Translation initiation factor IF3-4, chloroplastic [Source:UniProtKB/Swiss-Prot;Acc:Q94B52]	0	32.485	41	12	12	8	1	281	31.8	9.52	37.26	12	4			1.48884e+07	1.57673e+06	3.13047e+06	3.57684e+06
Master Protein	AT5G46430.1	pep chromosome:TAIR10:5:18833240:18834632:1 gene:AT5G46430 transcript:AT5G46430.1 gene_biotype:protein_coding transcript_biotype:protein_coding gene_symbol:RPL32B description:60S ribosomal protein L32-2 [Source:UniProtKB/Swiss-Prot;Acc:Q9FHG2]	0	32.432	35	9	10	1	1	133	15.5	10.78	26.24	9	0			35440080	5.31086e+06	1.63218e+07	2.83095e+06
Master Protein	AT5G35530.1	pep chromosome:TAIR10:5:13710026:13712288:-1 gene:AT5G35530 transcript:AT5G35530.1 gene_biotype:protein_coding transcript_biotype:protein_coding gene_symbol:RPS3C description:40S ribosomal protein S3-3 [Source:UniProtKB/Swiss-Prot;Acc:Q9FJA6]	0	32.104	40	15	21	2	1	248	27.4	9.54	52.45	15	0			1.27635e+06
Master Protein	AT1G54270.1	pep chromosome:TAIR10:1:20259547:20262266:1 gene:AT1G54270 transcript:AT1G54270.1 gene_biotype:protein_coding transcript_biotype:protein_coding gene_symbol:TIF4A-2 description:eIF4A-2 [Source:UniProtKB/TrEMBL;Acc:A0A178W4U1]	0	32.072	32	13	16	2	1	412	46.7	5.68	35.48	13	0		2.18699e+06	1.93079e+06		1.11134e+07
Master Protein	AT2G44730.1	pep chromosome:TAIR10:2:18437333:18438565:-1 gene:AT2G44730 transcript:AT2G44730.1 gene_biotype:protein_coding transcript_biotype:protein_coding description:Alcohol dehydrogenase transcription factor Myb/SANT-like family protein [Source:UniProtKB/TrEMBL;Acc:O80512]	0	31.986	28	10	10	10	1	372	40.8	9	27.61	10	0			1.39781e+07	1.72532e+06	5.21316e+06	1.63121e+06
Master Protein	AT1G72370.1	pep chromosome:TAIR10:1:27242845:27244931:-1 gene:AT1G72370 transcript:AT1G72370.1 gene_biotype:protein_coding transcript_biotype:protein_coding gene_symbol:RPSAA description:40S ribosomal protein SA [Source:UniProtKB/TrEMBL;Acc:A0A178WNA1]	0	31.955	28	7	12	7	1	298	32.3	5.15	43.75	7	0	2.487e+07		2.60195e+07	1.06717e+07	8.43634e+07	5.44939e+06
Master Protein	AT3G13224.2	pep chromosome:TAIR10:3:4254726:4257407:1 gene:AT3G13224 transcript:AT3G13224.2 gene_biotype:protein_coding transcript_biotype:protein_coding description:RNA-binding (RRM/RBD/RNP motifs) family protein [Source:UniProtKB/TrEMBL;Acc:Q9LHL2]	0	31.93	39	11	15	10	1	358	37.8	8.87	32.76	11	0		9.48065e+06	8.1954e+06	1.2283e+07	2.8185e+07	2.3168e+07
Master Protein	AT5G16130.1	pep chromosome:TAIR10:5:5268421:5270199:1 gene:AT5G16130 transcript:AT5G16130.1 gene_biotype:protein_coding transcript_biotype:protein_coding gene_symbol:RPS7C description:40S ribosomal protein S7-3 [Source:UniProtKB/Swiss-Prot;Acc:Q8LD03]	0	31.909	42	14	19	12	1	190	22	9.74	46.61	14	2	1.61873e+07	5.30715e+06	5.46276e+07	5.34346e+06	3.45802e+07	3.62538e+06
Master Protein	AT2G34480.2	pep chromosome:TAIR10:2:14532624:14534409:-1 gene:AT2G34480 transcript:AT2G34480.2 gene_biotype:protein_coding transcript_biotype:protein_coding description:Ribosomal protein L18ae/LX family protein [Source:TAIR;Acc:AT2G34480]	0	31.859	43	16	21	9	1	217	25.7	10.55	41.49	16	6	5.28133e+06		1.02567e+08	2.45627e+07	1.55173e+08	1.4027e+07
Master Protein	AT3G12020.2	pep chromosome:TAIR10:3:3826500:3834318:1 gene:AT3G12020 transcript:AT3G12020.2 gene_biotype:protein_coding transcript_biotype:protein_coding description:P-loop containing nucleoside triphosphate hydrolases superfamily protein [Source:UniProtKB/TrEMBL;Acc:F4J8L2]	0	31.837	18	15	16	12	1	1044	117.8	6.38	34.52	15	3			1.69578e+07	5.43699e+07	2.36032e+07	4.54647e+07
Master Protein	AT5G01530.1	pep chromosome:TAIR10:5:208866:210548:1 gene:AT5G01530 transcript:AT5G01530.1 gene_biotype:protein_coding transcript_biotype:protein_coding gene_symbol:LHCB4.1 description:Chlorophyll a-b binding protein CP29.1, chloroplastic [Source:UniProtKB/Swiss-Prot;Acc:Q07473]	0	31.599	22	7	31	4	1	290	31.1	6.14	83.86	7	0	4.51924e+07	5.50452e+06	2.43526e+08	3.92668e+07	5.03702e+07	3.13022e+07
Master Protein	AT4G21660.2	pep chromosome:TAIR10:4:11506014:11509842:-1 gene:AT4G21660 transcript:AT4G21660.2 gene_biotype:protein_coding transcript_biotype:protein_coding description:proline-rich spliceosome-associated (PSP) family protein [Source:TAIR;Acc:AT4G21660]	0	31.512	26	13	14	11	1	598	68.5	5.27	36.11	13	2	3.35428e+06		3.28481e+07		695883
Master Protein	ATCG00820.1	pep chromosome:TAIR10:Pt:84005:84283:-1 gene:ATCG00820 transcript:ATCG00820.1 gene_biotype:protein_coding transcript_biotype:protein_coding gene_symbol:RPS19 description:ribosomal protein S19 [Source:TAIR;Acc:ATCG00820]	0	31.488	76	7	7	7	1	92	10.6	10.77	28.59	7	0			9.91373e+07
Master Protein	AT4G12640.1	pep chromosome:TAIR10:4:7462532:7467862:1 gene:AT4G12640 transcript:AT4G12640.1 gene_biotype:protein_coding transcript_biotype:protein_coding description:RNA recognition motif (RRM)-containing protein [Source:UniProtKB/TrEMBL;Acc:F4JRD9]	0	31.304	23	17	17	17	1	823	92.8	7.02	31.07	17	0		3.04856e+07	2.07853e+07	527380	1.16002e+06	129971
Master Protein	AT3G47520.1	pep chromosome:TAIR10:3:17512816:17515155:1 gene:AT3G47520 transcript:AT3G47520.1 gene_biotype:protein_coding transcript_biotype:protein_coding gene_symbol:MDH description:Malate dehydrogenase, chloroplastic [Source:UniProtKB/Swiss-Prot;Acc:Q9SN86]	0	31.156	27	10	14	8	1	403	42.4	8.51	33.88	10	2	1.63034e+07	7.91414e+06	7.9914e+06	7.70299e+06	1.70815e+07	8.42133e+06
Master Protein	AT5G02450.1	pep chromosome:TAIR10:5:533058:534729:1 gene:AT5G02450 transcript:AT5G02450.1 gene_biotype:protein_coding transcript_biotype:protein_coding gene_symbol:RPL36C description:60S ribosomal protein L36-3 [Source:UniProtKB/Swiss-Prot;Acc:Q9LZ57]	0	31.122	44	11	15	1	1	108	12.2	11.58	36.55	11	0			8985564
Master Protein	AT1G76810.1	pep chromosome:TAIR10:1:28830902:28836748:-1 gene:AT1G76810 transcript:AT1G76810.1 gene_biotype:protein_coding transcript_biotype:protein_coding description:Eukaryotic translation initiation factor 2 (eIF-2) family protein [Source:UniProtKB/TrEMBL;Acc:F4I420]	0	31.112	12	12	12	11	1	1294	142	5.39	29.04	12	1			1.88569e+07	8.06319e+06	1.34946e+07	7.93864e+06
Master Protein	AT1G23860.1	pep chromosome:TAIR10:1:8427257:8429485:-1 gene:AT1G23860 transcript:AT1G23860.1 gene_biotype:protein_coding transcript_biotype:protein_coding gene_symbol:RSZ21 description:SRZ21 [Source:UniProtKB/TrEMBL;Acc:A0A178WC08]	0	30.973	31	9	31	8	1	187	21.5	11.33	86.61	9	0	6.08139e+06	3.23848e+07	1.35258e+07	1.47819e+08	1.11267e+08	1.39295e+08
Master Protein	ATCG00340.1	pep chromosome:TAIR10:Pt:37375:39579:-1 gene:ATCG00340 transcript:ATCG00340.1 gene_biotype:protein_coding transcript_biotype:protein_coding gene_symbol:PSAB description:Photosystem I P700 chlorophyll a apoprotein A2 [Source:UniProtKB/TrEMBL;Acc:A0A1B1W4U2]	0	30.871	14	8	14	8	1	734	82.4	7.4	36.22	8	0	5.48065e+06		1.4241e+07	1.8358e+08	1.48521e+08	1.86834e+08
Master Protein	AT1G10580.1	pep chromosome:TAIR10:1:3491258:3493834:-1 gene:AT1G10580 transcript:AT1G10580.1 gene_biotype:protein_coding transcript_biotype:protein_coding description:At1g10580 [Source:UniProtKB/TrEMBL;Acc:A4FVN8]	0	30.825	20	9	9	9	1	573	65.1	7.08	24.03	9	0	956417	6.15029e+06	8.42138e+06	619800	3.80334e+06	1.44102e+06
Master Protein	AT3G23400.1	pep chromosome:TAIR10:3:8376444:8378364:-1 gene:AT3G23400 transcript:AT3G23400.1 gene_biotype:protein_coding transcript_biotype:protein_coding gene_symbol:PAP6 description:Plastid-lipid-associated protein 6, chloroplastic [Source:UniProtKB/Swiss-Prot;Acc:Q9LW57]	0	30.781	37	9	10	9	1	284	30.4	6.13	27.61	9	0		4.06304e+06	3.27006e+07
Master Protein	AT1G78900.2	pep chromosome:TAIR10:1:29660198:29664957:1 gene:AT1G78900 transcript:AT1G78900.2 gene_biotype:protein_coding transcript_biotype:protein_coding gene_symbol:VHA-A description:VHA-A [Source:UniProtKB/TrEMBL;Acc:A0A384LM33]	0	30.676	22	12	14	12	1	623	68.8	5.24	30.25	12	0	3.46268e+07	8.00901e+07	1.24915e+07	1.12684e+07	7.07844e+07	1.21099e+07
Master Protein	AT3G13920.1	pep chromosome:TAIR10:3:4592248:4595080:-1 gene:AT3G13920 transcript:AT3G13920.1 gene_biotype:protein_coding transcript_biotype:protein_coding gene_symbol:EIF4A1 description:Eukaryotic translation initiation factor 4A1 [Source:UniProtKB/TrEMBL;Acc:A0A1I9LSZ7]	0	30.656	32	14	17	3	1	412	46.7	5.68	36.56	14	10		5.74875e+06	2.94078e+07	9.6642e+06	4.42155e+07	9.75864e+06
Master Protein	AT1G71500.1	pep chromosome:TAIR10:1:26935982:26937607:1 gene:AT1G71500 transcript:AT1G71500.1 gene_biotype:protein_coding transcript_biotype:protein_coding description:Rieske (2Fe-2S) domain-containing protein [Source:UniProtKB/TrEMBL;Acc:Q9C9I7]	0	30.624	31	8	8	8	1	287	31.7	8.73	22.54	8	0	1.78059e+06		1.23663e+07
Master Protein	AT3G15190.1	pep chromosome:TAIR10:3:5116021:5117615:1 gene:AT3G15190 transcript:AT3G15190.1 gene_biotype:protein_coding transcript_biotype:protein_coding gene_symbol:RPS20 description:PRPS20 [Source:UniProtKB/TrEMBL;Acc:A0A178VMN1]	0	30.609	31	8	8	8	1	202	21.8	10.13	29.97	8	0			8.59864e+07	471456	2.02654e+06
Master Protein	AT2G03150.1	pep chromosome:TAIR10:2:951888:959228:1 gene:AT2G03150 transcript:AT2G03150.1 gene_biotype:protein_coding transcript_biotype:protein_coding gene_symbol:emb1579 description:Protein SHORT ROOT IN SALT MEDIUM 1 [Source:UniProtKB/Swiss-Prot;Acc:F4IS91]	0	30.389	18	22	23	22	1	1340	150.8	6.57	37.15	22	0	1.01768e+07	2.73545e+07	1.60528e+07	4.97923e+07	6.32941e+07	4.96527e+07
Master Protein	AT3G12915.2	pep chromosome:TAIR10:3:4112834:4115951:1 gene:AT3G12915 transcript:AT3G12915.2 gene_biotype:protein_coding transcript_biotype:protein_coding description:Ribosomal protein S5/Elongation factor G/III/V family protein [Source:UniProtKB/TrEMBL;Acc:F4JB06]	0	30.305	15	12	13	2	1	788	87.8	5.94	27.31	12	0
Master Protein	AT4G24190.1	pep chromosome:TAIR10:4:12551552:12556058:-1 gene:AT4G24190 transcript:AT4G24190.1 gene_biotype:protein_coding transcript_biotype:protein_coding gene_symbol:HSP90-7 description:Endoplasmin homolog [Source:UniProtKB/Swiss-Prot;Acc:Q9STX5]	0	30.3	19	17	18	15	1	823	94.1	5.03	33.73	17	2		2.55316e+06	2.51107e+07			1.01238e+06
Master Protein	AT1G60200.1	pep chromosome:TAIR10:1:22200733:22205400:-1 gene:AT1G60200 transcript:AT1G60200.1 gene_biotype:protein_coding transcript_biotype:protein_coding description:Splicing factor PWI domain-containing protein / RNA recognition motif (RRM)-containing protein [Source:UniProtKB/TrEMBL;Acc:Q8VY15]	0	30.291	16	12	12	12	1	899	101.4	5.71	25.5	12	0			1.22003e+07		819892
Master Protein	AT4G15900.1	pep chromosome:TAIR10:4:9023666:9027808:1 gene:AT4G15900 transcript:AT4G15900.1 gene_biotype:protein_coding transcript_biotype:protein_coding gene_symbol:PRL1 description:Protein pleiotropic regulatory locus 1 [Source:UniProtKB/Swiss-Prot;Acc:Q42384]	0	30.191	27	9	9	9	1	486	54	8.94	26.31	9	0			7.85069e+06
Master Protein	AT2G23070.1	pep chromosome:TAIR10:2:9823642:9826898:-1 gene:AT2G23070 transcript:AT2G23070.1 gene_biotype:protein_coding transcript_biotype:protein_coding gene_symbol:CKA4 description:Casein kinase II subunit alpha-4, chloroplastic [Source:UniProtKB/Swiss-Prot;Acc:O64816]	0	30.133	27	10	10	8	1	432	50.2	9.45	23.44	10	2		3.154e+07	1.07626e+07
Master Protein	AT1G14320.1	pep chromosome:TAIR10:1:4888114:4889704:1 gene:AT1G14320 transcript:AT1G14320.1 gene_biotype:protein_coding transcript_biotype:protein_coding gene_symbol:RPL10A description:60S ribosomal protein L10-1 [Source:UniProtKB/Swiss-Prot;Acc:Q93VT9]	0	30.114	45	16	22	3	1	220	24.9	10.49	44.68	16	0		3.09104e+06	58064370	1.86975e+07	3.12946e+07	2.58848e+07
Master Protein	AT1G61580.1	pep chromosome:TAIR10:1:22720560:22723152:-1 gene:AT1G61580 transcript:AT1G61580.1 gene_biotype:protein_coding transcript_biotype:protein_coding gene_symbol:ARP2 description:60S ribosomal protein L3-2 [Source:UniProtKB/Swiss-Prot;Acc:P22738]	0	29.975	34	17	28	7	1	390	44.5	10.11	58.1	17	0	7.27047e+06		1.48913e+07		1.53381e+06	6.92611e+06
Master Protein	AT3G13570.1	pep chromosome:TAIR10:3:4429256:4432159:-1 gene:AT3G13570 transcript:AT3G13570.1 gene_biotype:protein_coding transcript_biotype:protein_coding gene_symbol:SCL30A description:Serine/arginine-rich SC35-like splicing factor SCL30A [Source:UniProtKB/Swiss-Prot;Acc:Q9LHP2]	0	29.938	28	9	34	5	1	262	30.2	11.68	82.05	9	3	2.68623e+08	1.20113e+08	1.03636e+07	6.09234e+08	2.7935e+08	5.35764e+08
Master Protein	AT5G14320.1	pep chromosome:TAIR10:5:4617218:4618981:-1 gene:AT5G14320 transcript:AT5G14320.1 gene_biotype:protein_coding transcript_biotype:protein_coding gene_symbol:RPS13 description:30S ribosomal protein S13, chloroplastic [Source:UniProtKB/Swiss-Prot;Acc:P42732]	0	29.821	37	11	13	11	1	169	19.1	10.26	33.62	11	0			1.42629e+08		2.89956e+06	113495
Master Protein	AT1G53720.1	pep chromosome:TAIR10:1:20056526:20059803:1 gene:AT1G53720 transcript:AT1G53720.1 gene_biotype:protein_coding transcript_biotype:protein_coding gene_symbol:CYP59 description:Peptidyl-prolyl cis-trans isomerase CYP59 [Source:UniProtKB/Swiss-Prot;Acc:Q6Q151]	0	29.72	20	9	15	9	1	506	58.8	6.25	27.22	9	0	4.2068e+07	2.08431e+06	1.43939e+08	3.56064e+06	6.86259e+06	4.23398e+06
Master Protein	AT5G47690.3	pep chromosome:TAIR10:5:19317668:19327431:1 gene:AT5G47690 transcript:AT5G47690.3 gene_biotype:protein_coding transcript_biotype:protein_coding description:Binding protein [Source:UniProtKB/TrEMBL;Acc:B3H5K3]	0	29.705	12	15	15	15	1	1607	181.3	6.2	23.52	15	0		4.30557e+06	1.48932e+07		9.48721e+06
Master Protein	AT1G55490.2	pep chromosome:TAIR10:1:20715563:20719261:-1 gene:AT1G55490 transcript:AT1G55490.2 gene_biotype:protein_coding transcript_biotype:protein_coding gene_symbol:CPN60B1 description:LEN1 [Source:UniProtKB/TrEMBL;Acc:A0A178W724]	0	29.536	33	14	14	7	1	600	63.8	6.51	25.56	14	4			1.88273e+07	178467	2.56313e+06
Master Protein	AT1G20110.1	pep chromosome:TAIR10:1:6971424:6975130:1 gene:AT1G20110 transcript:AT1G20110.1 gene_biotype:protein_coding transcript_biotype:protein_coding gene_symbol:FREE1 description:Protein FREE1 [Source:UniProtKB/Swiss-Prot;Acc:Q9ASS2]	0	29.493	24	17	21	17	1	601	65.4	6.79	26.29	17	0	1.76381e+08		4.50427e+07	2.54833e+06	1.73873e+07	2.23668e+06
Master Protein	AT2G32910.1	pep chromosome:TAIR10:2:13959036:13962118:1 gene:AT2G32910 transcript:AT2G32910.1 gene_biotype:protein_coding transcript_biotype:protein_coding description:DCD (Development and Cell Death) domain protein [Source:UniProtKB/TrEMBL;Acc:F4IUS3]	0	29.429	26	17	17	17	1	691	78.3	8.81	30.42	17	0	3.22784e+06	6.04567e+06	1.51268e+07	8.4945e+06	1.06478e+07	1.42274e+06
Master Protein	AT1G66580.1	pep chromosome:TAIR10:1:24839090:24840806:1 gene:AT1G66580 transcript:AT1G66580.1 gene_biotype:protein_coding transcript_biotype:protein_coding gene_symbol:RPL10C description:60S ribosomal protein L10-3 [Source:UniProtKB/Swiss-Prot;Acc:Q93W22]	0	29.402	50	18	23	5	1	221	24.9	10.56	46.61	18	13	1.66357e+07	8.9482e+07	2.82255e+08	2.88052e+07	8.70089e+07	1.26066e+07
Master Protein	AT1G32130.1	pep chromosome:TAIR10:1:11558755:11561899:-1 gene:AT1G32130 transcript:AT1G32130.1 gene_biotype:protein_coding transcript_biotype:protein_coding gene_symbol:IWS1 description:Protein IWS1 homolog 1 [Source:UniProtKB/Swiss-Prot;Acc:F4ICK8]	0	29.385	20	11	12	10	1	502	57.4	5.26	25.95	11	1		1.01468e+07	1.28235e+07		2.28152e+06	368614
Master Protein	AT5G53440.1	pep chromosome:TAIR10:5:21683144:21688273:-1 gene:AT5G53440 transcript:AT5G53440.1 gene_biotype:protein_coding transcript_biotype:protein_coding description:LOW protein: zinc finger CCCH domain protein [Source:UniProtKB/TrEMBL;Acc:Q9LV05]	0	29.366	14	12	13	12	1	1181	133.3	5.45	23.69	12	0			1.397e+07		1.30179e+06	87544
Master Protein	AT1G70600.1	pep chromosome:TAIR10:1:26620821:26621779:-1 gene:AT1G70600 transcript:AT1G70600.1 gene_biotype:protein_coding transcript_biotype:protein_coding gene_symbol:RPL27AC description:60S ribosomal protein L27a-3 [Source:UniProtKB/Swiss-Prot;Acc:P49637]	0	29.347	48	9	14	1	1	146	16.4	10.59	37.44	9	0			17687434
Master Protein	AT1G48830.2	pep chromosome:TAIR10:1:18059529:18061257:-1 gene:AT1G48830 transcript:AT1G48830.2 gene_biotype:protein_coding transcript_biotype:protein_coding gene_symbol:RPS7A description:40S ribosomal protein S7 [Source:UniProtKB/TrEMBL;Acc:A0A178WGF0]	0	29.085	39	14	14	13	1	191	21.9	9.8	34.52	14	0			3.61784e+07
Master Protein	AT1G07320.1	pep chromosome:TAIR10:1:2248967:2250529:1 gene:AT1G07320 transcript:AT1G07320.1 gene_biotype:protein_coding transcript_biotype:protein_coding gene_symbol:RPL4 description:RPL4 [Source:UniProtKB/TrEMBL;Acc:A0A384KN11]	0	28.988	33	11	14	1	1	282	30.5	8.94	41.47	11	0			2.24338e+06
Master Protein	AT5G56000.1	pep chromosome:TAIR10:5:22677338:22680152:-1 gene:AT5G56000 transcript:AT5G56000.1 gene_biotype:protein_coding transcript_biotype:protein_coding gene_symbol:HSP90-4 description:Hsp81.4 [Source:UniProtKB/TrEMBL;Acc:A0A178UQ52]	0	28.976	18	11	15	7	1	699	80.1	5.05	34.51	11	4	1.22412e+07	3.52966e+07	2.12462e+07	1.00848e+07	7.77437e+07	1.11254e+07
Master Protein	AT1G23290.1	pep chromosome:TAIR10:1:8262925:8263739:1 gene:AT1G23290 transcript:AT1G23290.1 gene_biotype:protein_coding transcript_biotype:protein_coding gene_symbol:RPL27AB description:60S ribosomal protein L27a-2 [Source:UniProtKB/Swiss-Prot;Acc:Q9LR33]	0	28.693	48	9	14	1	1	146	16.3	10.51	37.13	9	8	4.68542e+06	6.68888e+06	2.33387e+08	3.51423e+07	1.03151e+08	1.45863e+07
Master Protein	AT2G19480.1	pep chromosome:TAIR10:2:8438456:8441501:1 gene:AT2G19480 transcript:AT2G19480.1 gene_biotype:protein_coding transcript_biotype:protein_coding gene_symbol:NAP1;2 description:Nucleosome assembly protein 1;2 [Source:UniProtKB/Swiss-Prot;Acc:Q9ZUP3]	0	28.65	25	10	12	8	1	379	43.5	4.44	27.81	10	1	2.42485e+07	9.66083e+06	2.08045e+07	2.14364e+07	1.41291e+07	2.18411e+07
Master Protein	AT1G28060.1	pep chromosome:TAIR10:1:9778851:9782866:1 gene:AT1G28060 transcript:AT1G28060.1 gene_biotype:protein_coding transcript_biotype:protein_coding gene_symbol:RDM16 description:Protein RDM16 [Source:UniProtKB/Swiss-Prot;Acc:Q9C7E7]	0	28.552	24	16	16	16	1	786	88.6	9.42	25.09	16	0		3.26188e+06	6.425e+07	4.18346e+06	1.69076e+06	1.14675e+06
Master Protein	AT5G08420.1	pep chromosome:TAIR10:5:2713347:2716328:1 gene:AT5G08420 transcript:AT5G08420.1 gene_biotype:protein_coding transcript_biotype:protein_coding description:KRR1 small subunit processome component [Source:UniProtKB/TrEMBL;Acc:A0A178UIZ9]	0	28.478	25	11	11	11	1	391	45.3	9.5	32	11	0	1.28939e+07		2.02062e+07	809428	4.03305e+06	490994
Master Protein	AT1G04410.1	pep chromosome:TAIR10:1:1188995:1191458:-1 gene:AT1G04410 transcript:AT1G04410.1 gene_biotype:protein_coding transcript_biotype:protein_coding gene_symbol:MDH1 description:Malate dehydrogenase [Source:UniProtKB/TrEMBL;Acc:A0A178W4H0]	0	28.401	30	8	13	7	1	332	35.5	6.55	33.7	8	1	4.51965e+06		1.01257e+06	1.35633e+07	1.10054e+08	2.00558e+07
Master Protein	AT3G55170.1	pep chromosome:TAIR10:3:20452910:20454530:-1 gene:AT3G55170 transcript:AT3G55170.1 gene_biotype:protein_coding transcript_biotype:protein_coding gene_symbol:RPL35C description:60S ribosomal protein L35-3 [Source:UniProtKB/Swiss-Prot;Acc:Q9M3D2]	0	28.336	57	11	13	2	1	123	14.2	10.92	34.2	11	0			6227068
Master Protein	AT4G27090.1	pep chromosome:TAIR10:4:13593844:13595252:-1 gene:AT4G27090 transcript:AT4G27090.1 gene_biotype:protein_coding transcript_biotype:protein_coding gene_symbol:RPL14B description:AT4G27090 protein [Source:UniProtKB/TrEMBL;Acc:B9DHP0]	0	28.325	66	13	15	9	1	134	15.5	10.04	33	13	4			9.96732e+07		1.46563e+07	928261
Master Protein	AT5G27770.1	pep chromosome:TAIR10:5:9835884:9837428:1 gene:AT5G27770 transcript:AT5G27770.1 gene_biotype:protein_coding transcript_biotype:protein_coding gene_symbol:RPL22C description:60S ribosomal protein L22-3 [Source:UniProtKB/Swiss-Prot;Acc:Q9FE58]	0	28.255	52	10	13	2	1	124	14	9.55	28.62	10	0		4.25872e+06	1.37984e+07
Master Protein	AT1G29220.2	pep chromosome:TAIR10:1:10210648:10212722:-1 gene:AT1G29220 transcript:AT1G29220.2 gene_biotype:protein_coding transcript_biotype:protein_coding description:Transcriptional regulator family protein [Source:UniProtKB/TrEMBL;Acc:F4HZY1]	0	28.037	21	5	5	5	1	363	40.4	4.87	16.7	5	0			1.02752e+07
Master Protein	AT5G41770.1	pep chromosome:TAIR10:5:16717946:16721222:1 gene:AT5G41770 transcript:AT5G41770.1 gene_biotype:protein_coding transcript_biotype:protein_coding description:Crooked neck protein, putative / cell cycle protein [Source:UniProtKB/TrEMBL;Acc:F4JZX8]	0	27.975	25	18	18	12	1	705	84.5	6.06	19.28	18	5	3.83723e+06	6.15004e+07	1.28543e+07	486376	3.88806e+06	2.69039e+06
Master Protein	AT5G22640.1	pep chromosome:TAIR10:5:7529292:7533857:1 gene:AT5G22640 transcript:AT5G22640.1 gene_biotype:protein_coding transcript_biotype:protein_coding gene_symbol:TIC100 description:Protein TIC 100 [Source:UniProtKB/Swiss-Prot;Acc:Q8LPR8]	0	27.927	10	7	20	7	1	871	99.9	4.48	57.35	7	0	1.66784e+08	1.66498e+08	8410751	3.24984e+07	1.3953e+07	7.59602e+07
Master Protein	AT1G18450.1	pep chromosome:TAIR10:1:6348048:6352010:1 gene:AT1G18450 transcript:AT1G18450.1 gene_biotype:protein_coding transcript_biotype:protein_coding gene_symbol:ARP4 description:Actin-related protein 4 [Source:UniProtKB/Swiss-Prot;Acc:Q84M92]	0	27.784	24	10	10	10	1	441	48.9	5.35	26.07	10	0	6.29344e+06	9.2245e+06	1.6643e+07
Master Protein	AT1G06950.1	pep chromosome:TAIR10:1:2130053:2135703:-1 gene:AT1G06950 transcript:AT1G06950.1 gene_biotype:protein_coding transcript_biotype:protein_coding gene_symbol:TIC110 description:Protein TIC110, chloroplastic [Source:UniProtKB/Swiss-Prot;Acc:Q8LPR9]	0	27.766	17	14	14	14	1	1016	112.1	5.97	28.05	14	0			8.36768e+06	113993
Master Protein	AT5G47190.1	pep chromosome:TAIR10:5:19164184:19166135:-1 gene:AT5G47190 transcript:AT5G47190.1 gene_biotype:protein_coding transcript_biotype:protein_coding description:50S ribosomal protein L19-2, chloroplastic [Source:UniProtKB/Swiss-Prot;Acc:Q8RXX5]	0	27.712	26	12	12	6	1	229	25.5	10.07	29.69	12	4			1.97483e+07
Master Protein	AT3G24830.1	pep chromosome:TAIR10:3:9064525:9066180:1 gene:AT3G24830 transcript:AT3G24830.1 gene_biotype:protein_coding transcript_biotype:protein_coding gene_symbol:RPL13AB description:60S ribosomal protein L13a-2 [Source:UniProtKB/Swiss-Prot;Acc:Q9LRX8]	0	27.672	49	12	16	6	1	206	23.4	10.35	26.35	12	6	2.21451e+07	6.33271e+06	3.60703e+07		1.30299e+06
Master Protein	AT5G28060.1	pep chromosome:TAIR10:5:10069440:10070899:-1 gene:AT5G28060 transcript:AT5G28060.1 gene_biotype:protein_coding transcript_biotype:protein_coding gene_symbol:RPS24B description:40S ribosomal protein S24-2 [Source:UniProtKB/Swiss-Prot;Acc:Q8LC83]	0	27.467	49	9	14	4	1	133	15.4	10.52	46.91	9	0			5.18084e+07	1.19245e+07	3.27715e+07	2.34995e+06
Master Protein	AT1G07890.7	pep chromosome:TAIR10:1:2437478:2439665:1 gene:AT1G07890 transcript:AT1G07890.7 gene_biotype:protein_coding transcript_biotype:protein_coding gene_symbol:APX1 description:MEE6 [Source:UniProtKB/TrEMBL;Acc:A0A178W5I1]	0	27.385	35	6	9	6	1	250	27.5	6.13	28.99	6	0		3.37402e+06	1.34172e+06	8.44569e+06	6.75222e+07	7.21868e+06
Master Protein	AT3G56990.1	pep chromosome:TAIR10:3:21088027:21092169:-1 gene:AT3G56990 transcript:AT3G56990.1 gene_biotype:protein_coding transcript_biotype:protein_coding gene_symbol:EDA7 description:AT3g56990/F24I3_70 [Source:UniProtKB/TrEMBL;Acc:Q9M1J9]	0	27.272	24	16	16	16	1	711	79.6	7.62	25.79	16	0	3.36476e+06	2.94074e+06	1.6138e+07	3.08915e+07	1.33801e+06	134078
Master Protein	ATCG01240.1	pep chromosome:TAIR10:Pt:140704:141171:1 gene:ATCG01240 transcript:ATCG01240.1 gene_biotype:protein_coding transcript_biotype:protein_coding gene_symbol:RPS7-A description:30S ribosomal protein S7, chloroplastic [Source:UniProtKB/TrEMBL;Acc:Q6KGZ1]	0	27.123	57	11	12	11	1	155	17.3	11.28	23.62	11	0		4.14184e+06	1.14208e+08	1.77455e+06	1.27624e+07	165587
Master Protein	AT5G61780.1	pep chromosome:TAIR10:5:24821203:24826969:1 gene:AT5G61780 transcript:AT5G61780.1 gene_biotype:protein_coding transcript_biotype:protein_coding gene_symbol:TSN2 description:Ribonuclease TUDOR 2 [Source:UniProtKB/Swiss-Prot;Acc:Q9FLT0]	0	26.874	12	10	10	5	1	985	107.7	6.55	21.46	10	4			6.58658e+06	317837	149702	128740
Master Protein	AT4G01850.2	pep chromosome:TAIR10:4:796298:798280:-1 gene:AT4G01850 transcript:AT4G01850.2 gene_biotype:protein_coding transcript_biotype:protein_coding gene_symbol:SAM2 description:S-adenosylmethionine synthase [Source:UniProtKB/TrEMBL;Acc:A0A178V3V9]	0	26.868	30	9	11	2	1	393	43.2	6.06	28.86	9	2			3.97164e+06	666603	357997
Master Protein	AT4G03280.1	pep chromosome:TAIR10:4:1440146:1441863:1 gene:AT4G03280 transcript:AT4G03280.1 gene_biotype:protein_coding transcript_biotype:protein_coding gene_symbol:PETC description:Cytochrome b6-f complex iron-sulfur subunit, chloroplastic [Source:UniProtKB/Swiss-Prot;Acc:Q9ZR03]	0	26.838	36	7	13	7	1	229	24.4	8.54	39.04	7	0	3.45588e+06	3.70645e+06	6.11499e+07	1.86944e+07	1.91469e+07	2.29664e+07
Master Protein	AT5G44340.1	pep chromosome:TAIR10:5:17859136:17861150:-1 gene:AT5G44340 transcript:AT5G44340.1 gene_biotype:protein_coding transcript_biotype:protein_coding gene_symbol:TUBB4 description:Tubulin beta-4 chain [Source:UniProtKB/Swiss-Prot;Acc:P24636]	0	26.825	18	8	10	2	1	444	49.8	4.86	30.89	8	0			2.4827e+06	1.13689e+06	1.63672e+07	295971
Master Protein	AT1G68010.2	pep chromosome:TAIR10:1:25493196:25495783:1 gene:AT1G68010 transcript:AT1G68010.2 gene_biotype:protein_coding transcript_biotype:protein_coding gene_symbol:HPR description:hydroxypyruvate reductase [Source:TAIR;Acc:AT1G68010]	0	26.726	25	9	11	9	1	387	42.3	7.15	24.54	9	0	1.33576e+07		1.50387e+07	1.1024e+06	1.19891e+06	1.30568e+06
Master Protein	AT2G40650.1	pep chromosome:TAIR10:2:16963286:16965798:-1 gene:AT2G40650 transcript:AT2G40650.1 gene_biotype:protein_coding transcript_biotype:protein_coding gene_symbol:PRP38 description:Pre-mRNA-splicing factor 38 [Source:UniProtKB/Swiss-Prot;Acc:Q8LB54]	0	26.721	35	12	12	12	1	355	43.1	7.91	24.65	12	0		1.78886e+07	2.1722e+07		560337
Master Protein	AT3G05560.2	pep chromosome:TAIR10:3:1614200:1615506:1 gene:AT3G05560 transcript:AT3G05560.2 gene_biotype:protein_coding transcript_biotype:protein_coding gene_symbol:RPL22B description:60S ribosomal protein L22-2 [Source:UniProtKB/Swiss-Prot;Acc:Q9M9W1]	0	26.617	52	10	13	2	1	124	14	9.55	29.22	10	8	2.7444e+06		5.77765e+07	1.02541e+06	2.19507e+07	1.12611e+06
Master Protein	AT4G16630.1	pep chromosome:TAIR10:4:9361952:9366748:-1 gene:AT4G16630 transcript:AT4G16630.1 gene_biotype:protein_coding transcript_biotype:protein_coding gene_symbol:RH28 description:DEAD-box ATP-dependent RNA helicase 28 [Source:UniProtKB/Swiss-Prot;Acc:Q9ZRZ8]	0	26.578	28	20	21	20	1	789	89.3	5.66	38.52	20	0	1.11941e+06	1.27049e+07	1.98283e+07	9.61829e+06	1.1479e+07	1.22516e+07
Master Protein	AT5G15200.1	pep chromosome:TAIR10:5:4934810:4936429:-1 gene:AT5G15200 transcript:AT5G15200.1 gene_biotype:protein_coding transcript_biotype:protein_coding gene_symbol:RPS9B description:40S ribosomal protein S9-1 [Source:UniProtKB/Swiss-Prot;Acc:Q9LXG1]	0	26.544	56	15	20	15	1	198	23	10.17	38.78	15	0	1.98658e+06	1.69924e+07	2.32422e+08	1.24384e+07	1.35022e+08	1.02704e+07
Master Protein	AT3G15020.1	pep chromosome:TAIR10:3:5055741:5058249:1 gene:AT3G15020 transcript:AT3G15020.1 gene_biotype:protein_coding transcript_biotype:protein_coding gene_symbol:mMDH2 description:Malate dehydrogenase 2, mitochondrial [Source:UniProtKB/Swiss-Prot;Acc:Q9LKA3]	0	26.395	29	8	9	6	1	341	35.9	8.19	22.81	8	0	1.16165e+07	9.68349e+06	403210	4.99789e+06	4.6522e+07	1.56637e+07
Master Protein	AT1G02500.2	pep chromosome:TAIR10:1:518254:520437:1 gene:AT1G02500 transcript:AT1G02500.2 gene_biotype:protein_coding transcript_biotype:protein_coding gene_symbol:SAM1 description:S-adenosylmethionine synthase [Source:UniProtKB/TrEMBL;Acc:A0A178WES1]	0	26.391	32	9	11	2	1	393	43.1	5.82	30.41	9	0			1.33024e+06
Master Protein	AT1G64770.1	pep chromosome:TAIR10:1:24057297:24059621:1 gene:AT1G64770 transcript:AT1G64770.1 gene_biotype:protein_coding transcript_biotype:protein_coding gene_symbol:NDF2 description:NDH-dependent cyclic electron flow 1 [Source:UniProtKB/TrEMBL;Acc:F4I890]	0	26.271	32	8	8	8	1	348	38	6.79	22.6	8	0			1.57467e+07
Master Protein	AT5G49910.1	pep chromosome:TAIR10:5:20303334:20306469:1 gene:AT5G49910 transcript:AT5G49910.1 gene_biotype:protein_coding transcript_biotype:protein_coding gene_symbol:HSP70-7 description:Heat shock 70 kDa protein 7, chloroplastic [Source:UniProtKB/Swiss-Prot;Acc:Q9LTX9]	0	26.189	17	12	12	2	1	718	77	5.3	25.48	12	0			1.90424e+06
Master Protein	AT4G32260.1	pep chromosome:TAIR10:4:15573553:15574737:-1 gene:AT4G32260 transcript:AT4G32260.1 gene_biotype:protein_coding transcript_biotype:protein_coding description:PDE334 [Source:UniProtKB/TrEMBL;Acc:A0A178V017]	0	26.154	26	6	7	6	1	219	23.9	5.86	21.73	6	0			2.6338e+07
Master Protein	AT1G07320.3	pep chromosome:TAIR10:1:2249134:2250191:1 gene:AT1G07320 transcript:AT1G07320.3 gene_biotype:protein_coding transcript_biotype:protein_coding gene_symbol:RPL4 description:RPL4 [Source:UniProtKB/TrEMBL;Acc:A0A384KN11]	0	26.133	32	11	14	1	1	278	30.1	9.26	39.51	11	9			2.75358e+08		798740
Master Protein	ATCG00790.1	pep chromosome:TAIR10:Pt:81189:82652:-1 gene:ATCG00790 transcript:ATCG00790.1 gene_biotype:protein_coding transcript_biotype:protein_coding gene_symbol:RPL16 description:50S ribosomal protein L16, chloroplastic [Source:UniProtKB/Swiss-Prot;Acc:P56793]	0	26.127	62	8	8	7	1	135	15.3	11.62	20.81	8	1	1.56375e+07		7.2898e+07	132537	1.07188e+07	2.34667e+06
Master Protein	ATCG00160.1	pep chromosome:TAIR10:Pt:15013:15723:-1 gene:ATCG00160 transcript:ATCG00160.1 gene_biotype:protein_coding transcript_biotype:protein_coding gene_symbol:RPS2 description:30S ribosomal protein S2, chloroplastic [Source:UniProtKB/Swiss-Prot;Acc:P56797]	0	26.043	38	15	16	15	1	236	26.9	9.66	35.46	15	0		3.52039e+06	9.81672e+07	1.01032e+06	6.48771e+06	1.5394e+06
Master Protein	AT1G67700.5	pep chromosome:TAIR10:1:25374138:25376085:1 gene:AT1G67700 transcript:AT1G67700.5 gene_biotype:protein_coding transcript_biotype:protein_coding gene_symbol:HHL1 description:Protein HHL1, chloroplastic [Source:UniProtKB/Swiss-Prot;Acc:Q8LDL0]	0	26.022	43	10	12	10	1	231	26.1	9.57	27.23	10	0	787657		1.48223e+07	975576	2.01038e+07	192777
Master Protein	AT1G70770.2	pep chromosome:TAIR10:1:26687798:26691275:-1 gene:AT1G70770 transcript:AT1G70770.2 gene_biotype:protein_coding transcript_biotype:protein_coding description:AT1G70770 protein [Source:UniProtKB/TrEMBL;Acc:Q9S791]	0	26	23	11	12	7	1	610	66.8	8.88	24.78	11	2		5.23838e+07	1.22933e+07
Master Protein	AT1G60550.1	pep chromosome:TAIR10:1:22305780:22308289:-1 gene:AT1G60550 transcript:AT1G60550.1 gene_biotype:protein_coding transcript_biotype:protein_coding gene_symbol:MENB description:1,4-dihydroxy-2-naphthoyl-CoA synthase, peroxisomal [Source:UniProtKB/Swiss-Prot;Acc:Q8GYN9]	0	25.956	26	8	8	8	1	337	37	7.25	22.19	8	0	4.56481e+06	2.45533e+06	1.10483e+07	251044	236863	149643
Master Protein	AT2G30620.1	pep chromosome:TAIR10:2:13044931:13046682:1 gene:AT2G30620 transcript:AT2G30620.1 gene_biotype:protein_coding transcript_biotype:protein_coding description:Histone H1.2 [Source:UniProtKB/Swiss-Prot;Acc:P26569]	0	25.942	37	14	14	3	1	273	28.5	10.83	33.86	14	11	319815		5.18736e+07		887356
Master Protein	AT5G61790.1	pep chromosome:TAIR10:5:24827063:24829900:-1 gene:AT5G61790 transcript:AT5G61790.1 gene_biotype:protein_coding transcript_biotype:protein_coding gene_symbol:CNX1 description:Calnexin homolog 1 [Source:UniProtKB/Swiss-Prot;Acc:P29402]	0	25.899	18	9	10	8	1	530	60.4	4.91	21.79	9	0			6.20021e+06
Master Protein	AT4G39960.1	pep chromosome:TAIR10:4:18533734:18536618:1 gene:AT4G39960 transcript:AT4G39960.1 gene_biotype:protein_coding transcript_biotype:protein_coding description:AT4g39960/T5J17_130 [Source:UniProtKB/TrEMBL;Acc:Q940V1]	0	25.815	17	10	11	4	1	447	48	9.06	22.18	10	5			2.1969e+07		545450
Master Protein	AT5G62190.1	pep chromosome:TAIR10:5:24980268:24984044:-1 gene:AT5G62190 transcript:AT5G62190.1 gene_biotype:protein_coding transcript_biotype:protein_coding gene_symbol:RH7 description:DEAD-box ATP-dependent RNA helicase 7 [Source:UniProtKB/Swiss-Prot;Acc:Q39189]	0	25.788	17	11	11	11	1	671	72.8	9.25	23.61	11	0			8.7456e+06		1.31953e+06
Master Protein	AT5G08650.1	pep chromosome:TAIR10:5:2806323:2813602:-1 gene:AT5G08650 transcript:AT5G08650.1 gene_biotype:protein_coding transcript_biotype:protein_coding description:Translation factor GUF1 homolog, chloroplastic [Source:UniProtKB/TrEMBL;Acc:A0A178USI8]	0	25.747	22	16	16	16	1	681	75.4	6.68	20.91	16	0		1.36155e+07	1.16656e+07		3.47241e+06	1.6373e+06
Master Protein	AT2G20580.1	pep chromosome:TAIR10:2:8858962:8864865:1 gene:AT2G20580 transcript:AT2G20580.1 gene_biotype:protein_coding transcript_biotype:protein_coding gene_symbol:RPN1A description:26S proteasome non-ATPase regulatory subunit 2 homolog [Source:UniProtKB/TrEMBL;Acc:A0A178VZC8]	0	25.721	15	10	11	5	1	891	98.1	5.1	25.53	10	4			1.15463e+07		557916	388369
Master Protein	AT4G02510.1	pep chromosome:TAIR10:4:1104429:1110688:1 gene:AT4G02510 transcript:AT4G02510.1 gene_biotype:protein_coding transcript_biotype:protein_coding gene_symbol:TOC159 description:Translocase of chloroplast 159, chloroplastic [Source:UniProtKB/Swiss-Prot;Acc:O81283]	0	25.715	12	14	15	14	1	1503	160.7	4.55	27.78	14	0	1.56359e+07	2.96062e+06	1.30011e+07	654002
Master Protein	AT2G04390.1	pep chromosome:TAIR10:2:1526889:1528577:1 gene:AT2G04390 transcript:AT2G04390.1 gene_biotype:protein_coding transcript_biotype:protein_coding gene_symbol:RPS17A description:40S ribosomal protein S17-1 [Source:UniProtKB/Swiss-Prot;Acc:P49205]	0	25.664	36	9	10	9	1	141	16	10.04	25.88	9	0	1.95939e+06	784484	6.86179e+07	1.81418e+06	1.65235e+07	2.0665e+06
Master Protein	AT1G44575.1	pep chromosome:TAIR10:1:16870221:16873424:1 gene:AT1G44575 transcript:AT1G44575.1 gene_biotype:protein_coding transcript_biotype:protein_coding gene_symbol:PSBS description:Photosystem II 22 kDa protein, chloroplastic [Source:UniProtKB/Swiss-Prot;Acc:Q9XF91]	0	25.64	23	6	7	6	1	265	28	9.26	21	6	0			1.57709e+07	601089	834049	546331
Master Protein	AT3G01500.2	pep chromosome:TAIR10:3:194426:198160:-1 gene:AT3G01500 transcript:AT3G01500.2 gene_biotype:protein_coding transcript_biotype:protein_coding gene_symbol:BCA1 description:Beta carbonic anhydrase 1, chloroplastic [Source:UniProtKB/Swiss-Prot;Acc:P27140]	0	25.596	20	8	12	4	1	347	37.4	5.99	29.72	8	0	2.60169e+07		1.94115e+07	255680	1.40799e+06
Master Protein	AT1G23410.1	pep chromosome:TAIR10:1:8314853:8315737:1 gene:AT1G23410 transcript:AT1G23410.1 gene_biotype:protein_coding transcript_biotype:protein_coding gene_symbol:RPS27AA description:Ubiquitin-40S ribosomal protein S27a-1 [Source:UniProtKB/Swiss-Prot;Acc:P59271]	0	25.495	48	10	18	4	1	156	17.7	9.76	33.51	10	5	3.02055e+07		2.41671e+08	5.68185e+07	1.33056e+08	2.74614e+07
Master Protein	AT5G35970.1	pep chromosome:TAIR10:5:14118755:14123362:-1 gene:AT5G35970 transcript:AT5G35970.1 gene_biotype:protein_coding transcript_biotype:protein_coding description:P-loop containing nucleoside triphosphate hydrolases superfamily protein [Source:UniProtKB/TrEMBL;Acc:F4K1G7]	0	25.222	14	11	11	11	1	961	105	7.77	24.03	11	0			6.48667e+06
Master Protein	AT5G14610.1	pep chromosome:TAIR10:5:4710563:4715069:1 gene:AT5G14610 transcript:AT5G14610.1 gene_biotype:protein_coding transcript_biotype:protein_coding description:DEAD box RNA helicase family protein [Source:UniProtKB/TrEMBL;Acc:F4K6V1]	0	25.171	16	12	16	3	1	712	76.2	9.39	26.99	12	0			4.94478e+07	3.31407e+06	1.36861e+07	1.85698e+06
Master Protein	ATCG00810.1	pep chromosome:TAIR10:Pt:83467:83949:-1 gene:ATCG00810 transcript:ATCG00810.1 gene_biotype:protein_coding transcript_biotype:protein_coding gene_symbol:RPL22 description:50S ribosomal protein L22, chloroplastic [Source:UniProtKB/Swiss-Prot;Acc:P56795]	0	25.148	46	9	10	9	1	160	18.6	9.67	26.47	9	0	9.09437e+06	4.78119e+06	2.84597e+08	125224	9.23028e+06	2.83623e+07
Master Protein	AT1G20010.1	pep chromosome:TAIR10:1:6937719:6940832:-1 gene:AT1G20010 transcript:AT1G20010.1 gene_biotype:protein_coding transcript_biotype:protein_coding gene_symbol:TUBB5 description:Tubulin beta-5 chain [Source:UniProtKB/Swiss-Prot;Acc:P29513]	0	25.146	20	9	11	4	1	449	50.3	4.77	27.92	9	5	9.67056e+06		8950246	4.49996e+06	5.30839e+07	2.03827e+06
Master Protein	AT3G12860.1	pep chromosome:TAIR10:3:4091567:4094195:1 gene:AT3G12860 transcript:AT3G12860.1 gene_biotype:protein_coding transcript_biotype:protein_coding description:NOP56-like pre RNA processing ribonucleoprotein [Source:UniProtKB/TrEMBL;Acc:Q9LTV0]	0	25.036	25	13	13	4	1	499	56.1	8.76	22.64	13	0			765068
Master Protein	AT5G27120.1	pep chromosome:TAIR10:5:9540861:9544065:1 gene:AT5G27120 transcript:AT5G27120.1 gene_biotype:protein_coding transcript_biotype:protein_coding gene_symbol:NOP5-1 description:Probable nucleolar protein 5-1 [Source:UniProtKB/Swiss-Prot;Acc:O04658]	0	25.036	20	10	12	8	1	533	58.7	9.28	27.21	10	0	4.69651e+06	3.6074e+06	1.43903e+07	5.78518e+06	6.20723e+06	3.58518e+06
Master Protein	AT5G14170.1	pep chromosome:TAIR10:5:4568480:4570994:-1 gene:AT5G14170 transcript:AT5G14170.1 gene_biotype:protein_coding transcript_biotype:protein_coding gene_symbol:CHC1 description:SWI/SNF complex component SNF12 homolog [Source:UniProtKB/Swiss-Prot;Acc:Q9FMT4]	0	24.981	18	9	9	9	1	534	59.2	9.48	25.94	9	0			9.83683e+06
Master Protein	AT1G31330.1	pep chromosome:TAIR10:1:11214676:11216141:-1 gene:AT1G31330 transcript:AT1G31330.1 gene_biotype:protein_coding transcript_biotype:protein_coding gene_symbol:PSAF description:Photosystem I reaction center subunit III, chloroplastic [Source:UniProtKB/Swiss-Prot;Acc:Q9SHE8]	0	24.925	34	9	19	9	1	221	24.2	9.54	46.66	9	0	4.9042e+07	3.09015e+07	2.21096e+08	3.50549e+07	5.56131e+07	2.85726e+07
Master Protein	AT3G18790.1	pep chromosome:TAIR10:3:6477661:6479582:1 gene:AT3G18790 transcript:AT3G18790.1 gene_biotype:protein_coding transcript_biotype:protein_coding description:AT3G18790 protein [Source:UniProtKB/TrEMBL;Acc:Q9LS97]	0	24.918	31	8	8	8	1	300	35.4	6.84	15.77	8	0	1.34804e+06	2.49091e+07	5.88194e+06	2.22731e+07	2.4265e+07	3.33697e+07
Master Protein	AT1G32060.1	pep chromosome:TAIR10:1:11532199:11534639:1 gene:AT1G32060 transcript:AT1G32060.1 gene_biotype:protein_coding transcript_biotype:protein_coding gene_symbol:PRK description:Phosphoribulokinase [Source:UniProtKB/TrEMBL;Acc:A0A178WLP9]	0	24.66	22	9	10	9	1	395	44.4	6.05	24.24	9	0			1.51735e+07		2.31202e+06	306209
Master Protein	AT1G69620.1	pep chromosome:TAIR10:1:26189775:26191404:1 gene:AT1G69620 transcript:AT1G69620.1 gene_biotype:protein_coding transcript_biotype:protein_coding gene_symbol:RPL34B description:60S ribosomal protein L34-2 [Source:UniProtKB/Swiss-Prot;Acc:Q9FE65]	0	24.584	50	12	18	7	1	119	13.6	11.59	39.99	12	4	2.28623e+07	3.04903e+06	3.94351e+08	6.29199e+07	2.07149e+08	1.71624e+07
Master Protein	AT3G55460.1	pep chromosome:TAIR10:3:20560802:20563885:1 gene:AT3G55460 transcript:AT3G55460.1 gene_biotype:protein_coding transcript_biotype:protein_coding gene_symbol:SCL30 description:Serine/arginine-rich SC35-like splicing factor SCL30 [Source:UniProtKB/Swiss-Prot;Acc:Q8L3X8]	0	24.549	32	10	38	10	1	262	29.6	11.27	84.49	10	0	4.45504e+08	6.38533e+08	2.07178e+07	4.1302e+08	2.07383e+08	4.03984e+08
Master Protein	AT2G19730.1	pep chromosome:TAIR10:2:8511510:8513221:1 gene:AT2G19730 transcript:AT2G19730.1 gene_biotype:protein_coding transcript_biotype:protein_coding gene_symbol:RPL28A description:60S ribosomal protein L28-1 [Source:UniProtKB/Swiss-Prot;Acc:O82204]	0	24.456	38	6	6	6	1	143	15.9	10.58	21.07	6	0	1.25115e+07	1.24992e+07	2.30549e+07
Master Protein	AT5G21160.3	pep chromosome:TAIR10:5:7198777:7204097:-1 gene:AT5G21160 transcript:AT5G21160.3 gene_biotype:protein_coding transcript_biotype:protein_coding description:LA RNA-binding protein [Source:UniProtKB/TrEMBL;Acc:F4K704]	0	24.433	21	15	15	15	1	833	92.3	8.62	23.68	15	0		9.0038e+07	7.27992e+06	1.55916e+06	881794
Master Protein	AT4G34555.1	pep chromosome:TAIR10:4:16504230:16505483:-1 gene:AT4G34555 transcript:AT4G34555.1 gene_biotype:protein_coding transcript_biotype:protein_coding gene_symbol:RPS25D description:40S ribosomal protein S25-3 [Source:UniProtKB/Swiss-Prot;Acc:Q8GYL5]	0	24.41	72	12	20	2	1	108	12	10.7	28.57	12	7	8.00159e+06	4.42183e+06	6.92087e+07	1.24119e+07	4.23371e+07	1.03303e+07
Master Protein	AT5G01590.1	pep chromosome:TAIR10:5:224134:226926:1 gene:AT5G01590 transcript:AT5G01590.1 gene_biotype:protein_coding transcript_biotype:protein_coding gene_symbol:TIC56 description:Protein TIC 56, chloroplastic [Source:UniProtKB/Swiss-Prot;Acc:Q7Y1W1]	0	24.409	28	13	13	13	1	527	61.6	5.64	23.32	13	0	312871		1.37705e+07	893063	2.03211e+06	2.67441e+06
Master Protein	AT5G48760.2	pep chromosome:TAIR10:5:19771136:19772738:-1 gene:AT5G48760 transcript:AT5G48760.2 gene_biotype:protein_coding transcript_biotype:protein_coding gene_symbol:RPL13AD description:60S ribosomal protein L13a-4 [Source:UniProtKB/Swiss-Prot;Acc:Q9FKC0]	0	24.297	47	10	14	4	1	206	23.6	10.37	19.9	10	0			2.33e+06
Master Protein	AT3G23620.1	pep chromosome:TAIR10:3:8480025:8482222:1 gene:AT3G23620 transcript:AT3G23620.1 gene_biotype:protein_coding transcript_biotype:protein_coding description:Ribosome production factor 2 homolog [Source:UniProtKB/Swiss-Prot;Acc:Q9LUG5]	0	24.213	30	11	11	11	1	314	35.7	9.73	23.96	11	0	1.3273e+06	6.39392e+06	2.82132e+07	362321	1.12666e+07	3.3453e+06
Master Protein	AT1G79850.1	pep chromosome:TAIR10:1:30041243:30041952:-1 gene:AT1G79850 transcript:AT1G79850.1 gene_biotype:protein_coding transcript_biotype:protein_coding gene_symbol:RPS17 description:30S ribosomal protein S17, chloroplastic [Source:UniProtKB/Swiss-Prot;Acc:P16180]	0	24.176	42	9	10	9	1	149	16.3	10.56	28.32	9	0	1.65317e+06		1.77573e+08		1.61972e+06	968754
Master Protein	AT5G62700.1	pep chromosome:TAIR10:5:25184258:25186777:1 gene:AT5G62700 transcript:AT5G62700.1 gene_biotype:protein_coding transcript_biotype:protein_coding gene_symbol:TUBB3 description:Tubulin beta-2 chain [Source:UniProtKB/Swiss-Prot;Acc:Q56YW9]	0	24.171	22	9	11	3	1	450	50.7	4.81	32.34	9	1			3.08085e+06		1.3712e+07
Master Protein	AT2G47250.1	pep chromosome:TAIR10:2:19399648:19403044:-1 gene:AT2G47250 transcript:AT2G47250.1 gene_biotype:protein_coding transcript_biotype:protein_coding description:Probable pre-mRNA-splicing factor ATP-dependent RNA helicase DEAH3 [Source:UniProtKB/Swiss-Prot;Acc:O22899]	0	24.166	24	13	16	13	1	729	82.6	7.31	15.5	13	0			8.16667e+06			2.10366e+06
Master Protein	AT4G13940.1	pep chromosome:TAIR10:4:8054673:8057152:1 gene:AT4G13940 transcript:AT4G13940.1 gene_biotype:protein_coding transcript_biotype:protein_coding gene_symbol:SAHH1 description:Adenosylhomocysteinase 1 [Source:UniProtKB/Swiss-Prot;Acc:O23255]	0	24.125	17	10	17	10	1	485	53.3	5.97	36.11	10	0	2.50933e+07	8.14388e+06	2.13083e+07	2.48074e+07	2.59887e+08	2.31471e+07
Master Protein	AT4G00660.2	pep chromosome:TAIR10:4:274252:278737:1 gene:AT4G00660 transcript:AT4G00660.2 gene_biotype:protein_coding transcript_biotype:protein_coding gene_symbol:RH8 description:DEAD-box ATP-dependent RNA helicase 8 [Source:UniProtKB/Swiss-Prot;Acc:Q8RXK6]	0	24.043	21	8	8	8	1	505	57.7	8.15	23.96	8	0			7.24572e+06	297051	2.78709e+06
Master Protein	AT4G24280.1	pep chromosome:TAIR10:4:12589810:12593800:1 gene:AT4G24280 transcript:AT4G24280.1 gene_biotype:protein_coding transcript_biotype:protein_coding gene_symbol:HSP70-6 description:Heat shock 70 kDa protein 6, chloroplastic [Source:UniProtKB/Swiss-Prot;Acc:Q9STW6]	0	23.98	18	13	13	3	1	718	76.5	5.2	23.02	13	10	1.47593e+07	4.23272e+07	1.69879e+07	2.94094e+07	1.43365e+06	2.8621e+07
Master Protein	AT4G26530.2	pep chromosome:TAIR10:4:13391293:13393102:1 gene:AT4G26530 transcript:AT4G26530.2 gene_biotype:protein_coding transcript_biotype:protein_coding gene_symbol:FBA5 description:Fructose-bisphosphate aldolase [Source:UniProtKB/TrEMBL;Acc:A0A178V385]	0	23.959	28	8	8	6	1	358	38.3	5.81	20.45	8	0		5.58899e+07	10136587
Master Protein	AT3G54090.1	pep chromosome:TAIR10:3:20028052:20030055:1 gene:AT3G54090 transcript:AT3G54090.1 gene_biotype:protein_coding transcript_biotype:protein_coding gene_symbol:FLN1 description:Fructokinase-like 1, chloroplastic [Source:UniProtKB/Swiss-Prot;Acc:Q9M394]	0	23.815	26	10	15	10	1	471	53.7	6.11	21.22	10	0	6.35693e+06	4.84868e+07	2.26476e+08	1.55525e+07	1.16037e+07	2.11619e+07
Master Protein	AT5G09660.1	pep chromosome:TAIR10:5:2993411:2995784:-1 gene:AT5G09660 transcript:AT5G09660.1 gene_biotype:protein_coding transcript_biotype:protein_coding gene_symbol:PMDH2 description:Malate dehydrogenase [Source:UniProtKB/TrEMBL;Acc:B3H560]	0	23.788	21	7	7	6	1	354	37.3	7.99	22.92	7	0			9.81607e+06		1.14051e+06
Master Protein	AT2G19540.1	pep chromosome:TAIR10:2:8461748:8464534:1 gene:AT2G19540 transcript:AT2G19540.1 gene_biotype:protein_coding transcript_biotype:protein_coding description:Putative WD-40 repeat protein [Source:UniProtKB/TrEMBL;Acc:Q9ZUN8]	0	23.727	22	9	9	9	1	469	51.4	5.06	25.43	9	0			1.44725e+07			391027
Master Protein	AT5G59240.1	pep chromosome:TAIR10:5:23902462:23903767:-1 gene:AT5G59240 transcript:AT5G59240.1 gene_biotype:protein_coding transcript_biotype:protein_coding gene_symbol:RPS8B description:40S ribosomal protein S8 [Source:UniProtKB/TrEMBL;Acc:Q0WSK1]	0	23.655	18	7	13	1	1	210	23.8	10.49	41.69	7	0			1.19759e+06
Master Protein	AT4G12070.1	pep chromosome:TAIR10:4:7231819:7234546:1 gene:AT4G12070 transcript:AT4G12070.1 gene_biotype:protein_coding transcript_biotype:protein_coding description:Uncharacterized protein At4g12070/F16J13_140 [Source:UniProtKB/TrEMBL;Acc:Q94B03]	0	23.633	23	9	9	9	1	483	53.2	6.19	24.71	9	0	700684		7.59716e+06
Master Protein	AT3G17390.1	pep chromosome:TAIR10:3:5952187:5954091:-1 gene:AT3G17390 transcript:AT3G17390.1 gene_biotype:protein_coding transcript_biotype:protein_coding gene_symbol:METK4 description:S-adenosylmethionine synthase [Source:UniProtKB/TrEMBL;Acc:A0A178VIP8]	0	23.597	33	10	13	5	1	393	42.8	5.81	28.9	10	4		4.79407e+06	2.57328e+07	3.52274e+06	5.99445e+07	3.67171e+06
Master Protein	AT4G12800.2	pep chromosome:TAIR10:4:7521257:7522670:1 gene:AT4G12800 transcript:AT4G12800.2 gene_biotype:protein_coding transcript_biotype:protein_coding gene_symbol:PSAL description:photosystem I subunit l [Source:TAIR;Acc:AT4G12800]	0	23.537	14	5	10	5	1	281	30.4	10.14	28.75	5	0	1.77757e+07	7.86833e+06	7.76044e+07	4.93837e+07	4.01743e+07	3.71832e+07
Master Protein	AT4G05180.2	pep chromosome:TAIR10:4:2671784:2673243:-1 gene:AT4G05180 transcript:AT4G05180.2 gene_biotype:protein_coding transcript_biotype:protein_coding gene_symbol:PSBQ2 description:Oxygen-evolving enhancer protein 3-2, chloroplastic [Source:UniProtKB/Swiss-Prot;Acc:Q41932]	0	23.374	36	7	8	5	1	230	24.6	9.72	22.01	7	0			5.13862e+06
Master Protein	AT4G02770.1	pep chromosome:TAIR10:4:1229031:1230164:-1 gene:AT4G02770 transcript:AT4G02770.1 gene_biotype:protein_coding transcript_biotype:protein_coding gene_symbol:PSAD1 description:Photosystem I reaction center subunit II-1, chloroplastic [Source:UniProtKB/Swiss-Prot;Acc:Q9S7H1]	0	23.294	41	9	11	9	1	208	22.6	9.77	28.41	9	0	1.84271e+07	4.8839e+08	1.38155e+08	162074	205284
Master Protein	AT2G36880.2	pep chromosome:TAIR10:2:15479376:15481377:-1 gene:AT2G36880 transcript:AT2G36880.2 gene_biotype:protein_coding transcript_biotype:protein_coding gene_symbol:METK3 description:S-adenosylmethionine synthase [Source:UniProtKB/TrEMBL;Acc:A0A178VXF8]	0	23.143	30	9	12	6	1	390	42.5	6.18	28.07	9	0	1.23197e+08		2.55946e+06	3.34645e+07	2.77787e+07	367241
Master Protein	AT2G38470.1	pep chromosome:TAIR10:2:16108235:16110766:1 gene:AT2G38470 transcript:AT2G38470.1 gene_biotype:protein_coding transcript_biotype:protein_coding gene_symbol:WRKY33 description:WRKY33 [Source:UniProtKB/TrEMBL;Acc:A0A384L4W4]	0	23.093	15	6	7	4	1	519	57.1	7.78	19.34	6	2			1.39369e+07	4.57325e+06	5.63038e+06	5.08089e+06
Master Protein	AT2G21580.1	pep chromosome:TAIR10:2:9236481:9237846:1 gene:AT2G21580 transcript:AT2G21580.1 gene_biotype:protein_coding transcript_biotype:protein_coding gene_symbol:RPS25B description:40S ribosomal protein S25-2 [Source:UniProtKB/Swiss-Prot;Acc:Q9SIK2]	0	22.986	70	11	14	1	1	108	12.1	10.7	28.42	11	1			2.3445e+07	105268	1.07679e+07	2.30374e+06
Master Protein	AT3G19650.1	pep chromosome:TAIR10:3:6823316:6825350:1 gene:AT3G19650 transcript:AT3G19650.1 gene_biotype:protein_coding transcript_biotype:protein_coding description:At3g19650 [Source:UniProtKB/TrEMBL;Acc:Q9LJN1]	0	22.97	29	11	11	11	1	302	35.3	10.04	22.77	11	0	1.00547e+06		2.41674e+07	8.74122e+06	3.65973e+06	7.87089e+06
Master Protein	AT3G06480.1	pep chromosome:TAIR10:3:1985455:1990244:-1 gene:AT3G06480 transcript:AT3G06480.1 gene_biotype:protein_coding transcript_biotype:protein_coding gene_symbol:RH40 description:DEAD-box ATP-dependent RNA helicase 40 [Source:UniProtKB/Swiss-Prot;Acc:Q9SQV1]	0	22.917	13	15	17	8	1	1088	119.5	9.94	27.04	15	0			2.6248e+07		3.85496e+06	6.91913e+06
Master Protein	AT5G17170.1	pep chromosome:TAIR10:5:5649057:5651205:1 gene:AT5G17170 transcript:AT5G17170.1 gene_biotype:protein_coding transcript_biotype:protein_coding gene_symbol:ENH1 description:Rubredoxin family protein [Source:UniProtKB/TrEMBL;Acc:Q9FFJ2]	0	22.872	21	4	4	4	1	271	28.4	9.57	14.67	4	0			5.40033e+06		245015
Master Protein	ATCG00130.1	pep chromosome:TAIR10:Pt:11529:12798:-1 gene:ATCG00130 transcript:ATCG00130.1 gene_biotype:protein_coding transcript_biotype:protein_coding gene_symbol:ATPF description:ATP synthase subunit b, chloroplastic [Source:UniProtKB/Swiss-Prot;Acc:P56759]	0	22.831	29	6	6	6	1	184	21	8.13	20.08	6	0		3.35118e+07	1.46926e+07	1.41356e+06	1.06927e+06	2.08902e+07
Master Protein	AT2G18510.1	pep chromosome:TAIR10:2:8030960:8033619:-1 gene:AT2G18510 transcript:AT2G18510.1 gene_biotype:protein_coding transcript_biotype:protein_coding gene_symbol:emb2444 description:Emb2444 [Source:UniProtKB/TrEMBL;Acc:A0A178VZK5]	0	22.828	22	8	8	8	1	363	39.9	7.85	19.88	8	0		3.11879e+06	3.55056e+07	809906		1.01416e+06
Master Protein	AT4G36020.3	pep chromosome:TAIR10:4:17043008:17044555:-1 gene:AT4G36020 transcript:AT4G36020.3 gene_biotype:protein_coding transcript_biotype:protein_coding gene_symbol:CSP1 description:Cold shock protein 1 [Source:UniProtKB/Swiss-Prot;Acc:O65639]	0	22.72	28	6	9	6	1	299	30.1	7.84	24.99	6	0		1.63589e+07	8.27715e+07	1.62086e+07	4.18627e+07	1.92109e+07
Master Protein	AT1G79730.1	pep chromosome:TAIR10:1:30000538:30004083:-1 gene:AT1G79730 transcript:AT1G79730.1 gene_biotype:protein_coding transcript_biotype:protein_coding gene_symbol:VIP2 description:Protein PAF1 homolog [Source:UniProtKB/Swiss-Prot;Acc:F4HQA1]	0	22.719	25	12	12	12	1	589	67.3	8.78	23.96	12	0	5.48483e+06	1.11097e+07	1.06644e+07	2.16739e+07	3.47693e+07	2.00269e+07
Master Protein	AT5G09650.1	pep chromosome:TAIR10:5:2991149:2993213:-1 gene:AT5G09650 transcript:AT5G09650.1 gene_biotype:protein_coding transcript_biotype:protein_coding gene_symbol:PPA6 description:Soluble inorganic pyrophosphatase 6, chloroplastic [Source:UniProtKB/Swiss-Prot;Acc:Q9LXC9]	0	22.712	31	9	9	9	1	300	33.4	6.01	23.79	9	0		8.43961e+06	1.93705e+07			1.57828e+06
Master Protein	AT1G60650.2	pep chromosome:TAIR10:1:22339887:22342337:1 gene:AT1G60650 transcript:AT1G60650.2 gene_biotype:protein_coding transcript_biotype:protein_coding gene_symbol:RZ1B description:Glycine-rich RNA-binding protein RZ1B [Source:UniProtKB/Swiss-Prot;Acc:O22703]	0	22.71	54	15	16	2	1	292	34.4	8.38	24.93	15	11	1.47046e+06		28572698		243665
Master Protein	AT1G65930.1	pep chromosome:TAIR10:1:24538886:24542712:1 gene:AT1G65930 transcript:AT1G65930.1 gene_biotype:protein_coding transcript_biotype:protein_coding gene_symbol:CICDH description:Isocitrate dehydrogenase [NADP] [Source:UniProtKB/TrEMBL;Acc:A0A178W7K0]	0	22.602	22	7	8	6	1	410	45.7	6.57	24.1	7	1	650545		3.38492e+06	344371	5.11549e+07	168682
Master Protein	AT5G38720.2	pep chromosome:TAIR10:5:15508196:15510424:-1 gene:AT5G38720 transcript:AT5G38720.2 gene_biotype:protein_coding transcript_biotype:protein_coding description:unknown protein; Ha. [Source:TAIR;Acc:AT5G38720]	0	22.598	24	6	6	6	1	325	37.6	9.64	17.63	6	0			6.59089e+06		388032
Master Protein	AT1G76010.1	pep chromosome:TAIR10:1:28528059:28531771:-1 gene:AT1G76010 transcript:AT1G76010.1 gene_biotype:protein_coding transcript_biotype:protein_coding description:Alba DNA/RNA-binding protein [Source:UniProtKB/TrEMBL;Acc:Q93VA8]	0	22.557	33	8	16	8	1	350	37.4	9.77	35.66	8	0	1.34705e+07	8.3691e+06	7.342e+07	5.26081e+07	1.14948e+08	7.38186e+07
Master Protein	AT4G14960.1	pep chromosome:TAIR10:4:8548492:8550430:-1 gene:AT4G14960 transcript:AT4G14960.1 gene_biotype:protein_coding transcript_biotype:protein_coding gene_symbol:TUBA6 description:Tubulin alpha chain [Source:UniProtKB/TrEMBL;Acc:A0A178UXP7]	0	22.436	20	7	11	3	1	427	47.2	8.09	25.53	7	3	5.70964e+06	2.49245e+07	7.5619e+06		6.52815e+07	2.14936e+06
Master Protein	AT5G02960.1	pep chromosome:TAIR10:5:693079:694515:-1 gene:AT5G02960 transcript:AT5G02960.1 gene_biotype:protein_coding transcript_biotype:protein_coding gene_symbol:RPS23B description:40S ribosomal protein S23-2 [Source:UniProtKB/Swiss-Prot;Acc:P49201]	0	22.383	48	12	18	12	1	142	15.7	10.37	41.93	12	0	3.36935e+06	2.36444e+06	1.57665e+08	3.3427e+07	1.17753e+08	1.83832e+07
Master Protein	AT5G52040.2	pep chromosome:TAIR10:5:21130320:21133551:1 gene:AT5G52040 transcript:AT5G52040.2 gene_biotype:protein_coding transcript_biotype:protein_coding gene_symbol:ATRSP41 description:RNA-binding (RRM/RBD/RNP motifs) family protein [Source:TAIR;Acc:AT5G52040]	0	22.381	37	11	20	6	1	357	41.3	10.32	44.01	11	2	2.36024e+07	1.06788e+06	1.0537e+07	3.04104e+07	2.09943e+07	5.87836e+07
Master Protein	AT5G14520.1	pep chromosome:TAIR10:5:4680540:4684472:-1 gene:AT5G14520 transcript:AT5G14520.1 gene_biotype:protein_coding transcript_biotype:protein_coding gene_symbol:PES description:Pescadillo homolog [Source:UniProtKB/Swiss-Prot;Acc:Q9LYK7]	0	22.376	18	9	9	9	1	590	67.9	8.66	19.9	9	0	2.11133e+06		4.77947e+06
Master Protein	AT1G55670.1	pep chromosome:TAIR10:1:20802670:20803449:-1 gene:AT1G55670 transcript:AT1G55670.1 gene_biotype:protein_coding transcript_biotype:protein_coding gene_symbol:PSAG description:Photosystem I reaction center subunit V, chloroplastic [Source:UniProtKB/Swiss-Prot;Acc:Q9S7N7]	0	22.331	28	8	14	8	1	160	17.1	9.57	31.64	8	0	3.10194e+07	5.6172e+06	1.02887e+08	2.19421e+07	3.14725e+07	2.94881e+07
Master Protein	AT3G22170.2	pep chromosome:TAIR10:3:7821997:7826196:-1 gene:AT3G22170 transcript:AT3G22170.2 gene_biotype:protein_coding transcript_biotype:protein_coding gene_symbol:FHY3 description:FHY3 [Source:UniProtKB/TrEMBL;Acc:A0A178VJL5]	0	22.286	16	14	14	14	1	839	95.9	7.03	21.73	14	0			1.37744e+07	764681	1.1227e+06
Master Protein	AT1G55150.1	pep chromosome:TAIR10:1:20574480:20577351:1 gene:AT1G55150 transcript:AT1G55150.1 gene_biotype:protein_coding transcript_biotype:protein_coding description:DEA(D/H)-box RNA helicase family protein [Source:TAIR;Acc:AT1G55150]	0	22.191	19	10	11	5	1	501	55.5	9.07	20.15	10	0			4.92907e+06	2.78378e+06	3.41274e+06	4.05205e+06
Master Protein	AT3G18600.1	pep chromosome:TAIR10:3:6399532:6403392:-1 gene:AT3G18600 transcript:AT3G18600.1 gene_biotype:protein_coding transcript_biotype:protein_coding gene_symbol:RH51 description:DEAD-box ATP-dependent RNA helicase 51 [Source:UniProtKB/Swiss-Prot;Acc:Q9LIH9]	0	22.187	26	13	13	13	1	568	63.8	9.25	20.49	13	0		3.31764e+06	6.95414e+06	2.06889e+07	1.14923e+07	2.64731e+07
Master Protein	AT3G55440.1	pep chromosome:TAIR10:3:20553403:20556560:1 gene:AT3G55440 transcript:AT3G55440.1 gene_biotype:protein_coding transcript_biotype:protein_coding gene_symbol:CTIMC description:Triosephosphate isomerase, cytosolic [Source:UniProtKB/Swiss-Prot;Acc:P48491]	0	22.147	30	6	7	5	1	254	27.2	5.5	19.26	6	1	3.14525e+06		566250	8.40852e+06	8.54912e+07	9.2693e+06
Master Protein	AT3G25840.1	pep chromosome:TAIR10:3:9451861:9457554:-1 gene:AT3G25840 transcript:AT3G25840.1 gene_biotype:protein_coding transcript_biotype:protein_coding description:Protein kinase superfamily protein [Source:UniProtKB/TrEMBL;Acc:Q8RWN3]	0	22.114	21	18	29	16	1	935	107.9	7.36	24.34	18	1	1.20072e+08	1.00541e+08	1.50887e+08	5.47033e+08	4.26463e+08	3.97754e+08
Master Protein	AT5G24490.1	pep chromosome:TAIR10:5:8365601:8367460:1 gene:AT5G24490 transcript:AT5G24490.1 gene_biotype:protein_coding transcript_biotype:protein_coding description:30S ribosomal protein [Source:UniProtKB/TrEMBL;Acc:Q94K97]	0	22.063	25	8	9	8	1	308	34.8	6.76	25.79	8	0	3.54457e+06	1.47307e+06	3.41941e+07	6.49177e+07	2.24628e+07	1.11479e+08
Master Protein	ATCG00190.1	pep chromosome:TAIR10:Pt:23111:26329:-1 gene:ATCG00190 transcript:ATCG00190.1 gene_biotype:protein_coding transcript_biotype:protein_coding gene_symbol:RPOB description:DNA-directed RNA polymerase subunit beta [Source:UniProtKB/TrEMBL;Acc:A0A1B1W4T9]	0	22.007	14	11	12	11	1	1072	121	8.5	21.04	11	0		1.10025e+08	5.15997e+06	2.58547e+06	2.28682e+06	1.4489e+06
Master Protein	AT4G25550.1	pep chromosome:TAIR10:4:13048367:13051273:1 gene:AT4G25550 transcript:AT4G25550.1 gene_biotype:protein_coding transcript_biotype:protein_coding gene_symbol:CFIS2 description:Pre-mRNA cleavage factor Im 25 kDa subunit 2 [Source:UniProtKB/Swiss-Prot;Acc:Q8GXS3]	0	21.976	38	8	9	8	1	200	22.8	9.11	23.03	8	0	6.60611e+07	2.47124e+06	3.08183e+07	1.44223e+07	2.82112e+07	1.643e+07
Master Protein	AT1G62750.1	pep chromosome:TAIR10:1:23233434:23236447:-1 gene:AT1G62750 transcript:AT1G62750.1 gene_biotype:protein_coding transcript_biotype:protein_coding gene_symbol:CPEFG description:Elongation factor G, chloroplastic [Source:UniProtKB/Swiss-Prot;Acc:Q9SI75]	0	21.953	22	14	19	14	1	783	86	5.6	26.26	14	0	9.92687e+06		1.79478e+08	1.99762e+07	1.8524e+07	2.39311e+07
Master Protein	AT1G04510.1	pep chromosome:TAIR10:1:1226483:1230947:1 gene:AT1G04510 transcript:AT1G04510.1 gene_biotype:protein_coding transcript_biotype:protein_coding gene_symbol:PRP19A description:Pre-mRNA-processing factor 19 homolog 1 [Source:UniProtKB/Swiss-Prot;Acc:Q94BR4]	0	21.917	21	10	10	9	1	523	56.8	6.64	25.98	10	0		5.84393e+06	8.49368e+06		6.71156e+06	1.63289e+06
Master Protein	AT2G20020.1	pep chromosome:TAIR10:2:8644369:8647291:1 gene:AT2G20020 transcript:AT2G20020.1 gene_biotype:protein_coding transcript_biotype:protein_coding gene_symbol:CAF1 description:CRS2-associated factor 1, chloroplastic [Source:UniProtKB/Swiss-Prot;Acc:Q9SL79]	0	21.879	16	8	8	8	1	701	79	8.51	16.4	8	0		1.01873e+06	5.79732e+06	1.15749e+07	3.82652e+06	2.7898e+06
Master Protein	AT1G06680.1	pep chromosome:TAIR10:1:2047634:2049439:1 gene:AT1G06680 transcript:AT1G06680.1 gene_biotype:protein_coding transcript_biotype:protein_coding gene_symbol:PSBP1 description:Oxygen-evolving enhancer protein 2-1, chloroplastic [Source:UniProtKB/Swiss-Prot;Acc:Q42029]	0	21.853	26	6	6	6	1	263	28.1	7.39	24.16	6	0	2.24983e+06		1.80452e+07
Master Protein	AT3G53020.1	pep chromosome:TAIR10:3:19660488:19662025:-1 gene:AT3G53020 transcript:AT3G53020.1 gene_biotype:protein_coding transcript_biotype:protein_coding gene_symbol:RPL24B description:60S ribosomal protein L24-2 [Source:UniProtKB/Swiss-Prot;Acc:P38666]	0	21.807	32	8	28	8	1	163	18.6	10.78	67.74	8	0	1.49933e+07		1.55621e+08	5.01224e+07	1.3516e+08	2.0779e+07
Master Protein	AT5G47430.6	pep chromosome:TAIR10:5:19235606:19241221:-1 gene:AT5G47430 transcript:AT5G47430.6 gene_biotype:protein_coding transcript_biotype:protein_coding description:DWNN domain, a CCHC-type zinc finger [Source:TAIR;Acc:AT5G47430]	0	21.727	13	10	10	10	1	905	100.8	8.38	17.94	10	0	974882	3.51843e+07	4.38664e+08	1.74602e+07	1.32805e+07	1.92579e+07
Master Protein	AT4G39200.1	pep chromosome:TAIR10:4:18257334:18258900:1 gene:AT4G39200 transcript:AT4G39200.1 gene_biotype:protein_coding transcript_biotype:protein_coding gene_symbol:RPS25E description:40S ribosomal protein S25-4 [Source:UniProtKB/Swiss-Prot;Acc:Q9T029]	0	21.699	70	11	14	1	1	108	12	10.7	27.25	11	0			12147973			1.66323e+06
Master Protein	AT2G21660.1	pep chromosome:TAIR10:2:9265084:9266557:-1 gene:AT2G21660 transcript:AT2G21660.1 gene_biotype:protein_coding transcript_biotype:protein_coding gene_symbol:RBG7 description:Glycine-rich RNA-binding protein 7 [Source:UniProtKB/Swiss-Prot;Acc:Q03250]	0	21.672	34	6	12	4	1	176	16.9	6.15	38.91	6	2	9.80117e+06		2.4673e+07	2.10444e+07	7.13149e+07	3.56233e+07
Master Protein	AT4G31200.2	pep chromosome:TAIR10:4:15161600:15164936:-1 gene:AT4G31200 transcript:AT4G31200.2 gene_biotype:protein_coding transcript_biotype:protein_coding description:At4g31200 [Source:UniProtKB/TrEMBL;Acc:O49570]	0	21.656	10	6	6	6	1	650	72.5	6.73	17.77	6	0			2.22097e+06
Master Protein	AT2G22360.1	pep chromosome:TAIR10:2:9497570:9500719:1 gene:AT2G22360 transcript:AT2G22360.1 gene_biotype:protein_coding transcript_biotype:protein_coding gene_symbol:DJA6 description:Chaperone protein dnaJ A6, chloroplastic [Source:UniProtKB/Swiss-Prot;Acc:Q9SJZ7]	0	21.581	20	10	11	4	1	442	47.7	9.11	18.67	10	0			3763922
Master Protein	AT1G35680.1	pep chromosome:TAIR10:1:13208683:13210428:1 gene:AT1G35680 transcript:AT1G35680.1 gene_biotype:protein_coding transcript_biotype:protein_coding gene_symbol:RPL21 description:50S ribosomal protein L21, chloroplastic [Source:UniProtKB/Swiss-Prot;Acc:P51412]	0	21.556	35	7	8	7	1	220	24	9.25	21.24	7	0		9.36187e+06	2.7718e+08	7.00596e+06	2.0788e+07	1.30495e+06
Master Protein	AT5G23900.1	pep chromosome:TAIR10:5:8063922:8065550:-1 gene:AT5G23900 transcript:AT5G23900.1 gene_biotype:protein_coding transcript_biotype:protein_coding gene_symbol:RPL13D description:60S ribosomal protein L13 [Source:UniProtKB/TrEMBL;Acc:A0A178UBD6]	0	21.546	33	10	17	6	1	206	23.5	11	36.85	10	0			1.1038e+07	679325	253807	1.04106e+06
Master Protein	AT5G15090.2	pep chromosome:TAIR10:5:4888964:4891603:-1 gene:AT5G15090 transcript:AT5G15090.2 gene_biotype:protein_coding transcript_biotype:protein_coding gene_symbol:VDAC3 description:Mitochondrial outer membrane protein porin 3 [Source:UniProtKB/Swiss-Prot;Acc:Q9SMX3]	0	21.483	33	7	9	5	1	274	29.2	8.21	19.36	7	2		3.02481e+06	1.80586e+07
Master Protein	AT5G58230.1	pep chromosome:TAIR10:5:23556012:23558245:1 gene:AT5G58230 transcript:AT5G58230.1 gene_biotype:protein_coding transcript_biotype:protein_coding gene_symbol:MSI1 description:Histone-binding protein MSI1 [Source:UniProtKB/Swiss-Prot;Acc:O22467]	0	21.35	16	6	6	6	1	424	48.2	4.82	15.68	6	0			6.23826e+06
Master Protein	AT1G35720.1	pep chromosome:TAIR10:1:13225168:13227239:1 gene:AT1G35720 transcript:AT1G35720.1 gene_biotype:protein_coding transcript_biotype:protein_coding gene_symbol:ANN1 description:Annexin [Source:UniProtKB/TrEMBL;Acc:A0A178WGZ8]	0	21.316	23	6	6	5	1	317	36.2	5.38	16.87	6	0		7.97761e+06	6.56671e+06	2.98932e+07	7.27563e+07	777695
Master Protein	AT4G02930.1	pep chromosome:TAIR10:4:1295375:1298500:-1 gene:AT4G02930 transcript:AT4G02930.1 gene_biotype:protein_coding transcript_biotype:protein_coding gene_symbol:TUFA description:Elongation factor Tu, mitochondrial [Source:UniProtKB/Swiss-Prot;Acc:Q9ZT91]	0	21.288	20	7	7	7	1	454	49.4	6.7	20.91	7	0		5.05316e+06	5.76112e+06
Master Protein	ATCG00780.1	pep chromosome:TAIR10:Pt:80696:81064:-1 gene:ATCG00780 transcript:ATCG00780.1 gene_biotype:protein_coding transcript_biotype:protein_coding gene_symbol:RPL14 description:50S ribosomal protein L14, chloroplastic [Source:UniProtKB/Swiss-Prot;Acc:P56792]	0	21.248	57	6	6	6	1	122	13.6	9.29	19.15	6	0	3.54218e+06	2.60645e+07	1.72665e+07		703558	313446
Master Protein	AT5G46800.1	pep chromosome:TAIR10:5:18988588:18990867:-1 gene:AT5G46800 transcript:AT5G46800.1 gene_biotype:protein_coding transcript_biotype:protein_coding gene_symbol:BOU description:Mitochondrial carnitine/acylcarnitine carrier-like protein [Source:UniProtKB/Swiss-Prot;Acc:Q93XM7]	0	21.179	31	8	8	8	1	300	31	9.52	15.91	8	0		4.0447e+07	1.19093e+07		2.98856e+06
Master Protein	AT4G37120.1	pep chromosome:TAIR10:4:17486516:17489354:1 gene:AT4G37120 transcript:AT4G37120.1 gene_biotype:protein_coding transcript_biotype:protein_coding gene_symbol:SMP2 description:SMP2 [Source:UniProtKB/TrEMBL;Acc:A0A178UW38]	0	21.165	26	13	14	8	1	536	62	6.57	20.9	13	5		622362	2.10734e+07	1.3403e+06	7.8471e+06	1.93834e+06
Master Protein	AT4G27440.1	pep chromosome:TAIR10:4:13725546:13727440:1 gene:AT4G27440 transcript:AT4G27440.1 gene_biotype:protein_coding transcript_biotype:protein_coding gene_symbol:PORB description:Protochlorophyllide reductase B, chloroplastic [Source:UniProtKB/Swiss-Prot;Acc:P21218]	0	21.15	19	9	9	6	1	401	43.3	9.16	18.31	9	3	4.7551e+06		1.25214e+07	3.92234e+06	364677	399170
Master Protein	AT3G56150.1	pep chromosome:TAIR10:3:20833410:20837275:-1 gene:AT3G56150 transcript:AT3G56150.1 gene_biotype:protein_coding transcript_biotype:protein_coding gene_symbol:TIF3C1 description:Eukaryotic translation initiation factor 3 subunit C [Source:UniProtKB/Swiss-Prot;Acc:O49160]	0	21.076	11	10	11	10	1	900	102.9	5.36	21.58	10	0	2.86117e+06	2.92333e+06	8.86923e+06		1.74752e+06
Master Protein	AT3G04260.1	pep chromosome:TAIR10:3:1122948:1127581:-1 gene:AT3G04260 transcript:AT3G04260.1 gene_biotype:protein_coding transcript_biotype:protein_coding gene_symbol:PTAC3 description:Plastid transcriptionally active 3 [Source:UniProtKB/TrEMBL;Acc:F4J3M2]	0	21.02	14	10	10	10	1	910	102.9	5.03	21.07	10	0			4.05429e+06	1.2254e+07	9.24735e+06	9.2611e+06
Master Protein	ATCG00270.1	pep chromosome:TAIR10:Pt:32711:33772:1 gene:ATCG00270 transcript:ATCG00270.1 gene_biotype:protein_coding transcript_biotype:protein_coding gene_symbol:PSBD description:Photosystem II D2 protein [Source:UniProtKB/Swiss-Prot;Acc:P56761]	0	21.012	16	5	15	5	1	353	39.5	5.74	33.91	5	0	6.5019e+07		1.19093e+08	1.21674e+08	8.90289e+07	8.61115e+07
Master Protein	AT2G24590.1	pep chromosome:TAIR10:2:10449631:10451184:1 gene:AT2G24590 transcript:AT2G24590.1 gene_biotype:protein_coding transcript_biotype:protein_coding gene_symbol:RSZ22A description:Serine/arginine-rich splicing factor RSZ22A [Source:UniProtKB/Swiss-Prot;Acc:Q9SJA6]	0	20.931	35	9	38	5	1	196	21.9	11.34	87.55	9	0	6.16702e+07	1.34497e+08	1.60962e+07	1.53705e+08	1.33369e+08	2.02471e+08
Master Protein	AT3G55340.1	pep chromosome:TAIR10:3:20515630:20518059:1 gene:AT3G55340 transcript:AT3G55340.1 gene_biotype:protein_coding transcript_biotype:protein_coding gene_symbol:PHIP1 description:PHIP1 [Source:UniProtKB/TrEMBL;Acc:A0A384KSV0]	0	20.922	13	5	6	5	1	597	66	8.41	18.67	5	0			3.25051e+06	1.37846e+07		6.71771e+06
Master Protein	AT3G53460.4	pep chromosome:TAIR10:3:19819236:19821519:-1 gene:AT3G53460 transcript:AT3G53460.4 gene_biotype:protein_coding transcript_biotype:protein_coding gene_symbol:CP29 description:Chloroplast RNA-binding protein 29 [Source:UniProtKB/TrEMBL;Acc:F4JAF3]	0	20.891	32	10	10	7	1	363	38.4	5.63	19.11	10	2		1.56771e+07	1.51907e+07	229129	4.03304e+06	1.23382e+06
Master Protein	AT1G77030.1	pep chromosome:TAIR10:1:28947743:28951655:-1 gene:AT1G77030 transcript:AT1G77030.1 gene_biotype:protein_coding transcript_biotype:protein_coding gene_symbol:RH29 description:Putative DEAD-box ATP-dependent RNA helicase 29 [Source:UniProtKB/Swiss-Prot;Acc:O49289]	0	20.859	20	16	17	16	1	845	93.4	9.91	25.13	16	0		1.94348e+07	15352319	514433	705844	2.23709e+06
Master Protein	AT1G13270.1	pep chromosome:TAIR10:1:4544889:4547373:1 gene:AT1G13270 transcript:AT1G13270.1 gene_biotype:protein_coding transcript_biotype:protein_coding gene_symbol:MAP1B description:Methionine aminopeptidase 1B, chloroplastic [Source:UniProtKB/Swiss-Prot;Acc:Q9FV52]	0	20.847	21	8	8	8	1	369	40.4	7.44	17.69	8	0		2.6022e+07	1.55251e+07	1.35246e+06	1.24885e+06	537738
Master Protein	AT1G15980.1	pep chromosome:TAIR10:1:5489145:5491363:1 gene:AT1G15980 transcript:AT1G15980.1 gene_biotype:protein_coding transcript_biotype:protein_coding gene_symbol:PNSB1 description:Photosynthetic NDH subunit of subcomplex B 1, chloroplastic [Source:UniProtKB/Swiss-Prot;Acc:Q9S9N6]	0	20.843	21	9	9	9	1	461	51	6.93	18.67	9	0		6.31898e+06	1.54611e+07
Master Protein	ATCG01110.1	pep chromosome:TAIR10:Pt:122011:123192:-1 gene:ATCG01110 transcript:ATCG01110.1 gene_biotype:protein_coding transcript_biotype:protein_coding gene_symbol:NDHH description:NAD(P)H-quinone oxidoreductase subunit H, chloroplastic [Source:UniProtKB/Swiss-Prot;Acc:P56753]	0	20.807	27	11	13	11	1	393	45.5	5.54	19.35	11	0	1.29639e+07	5.25393e+07	2.07615e+07	2.28924e+06	2.1892e+06	2.99234e+06
Master Protein	AT5G08450.2	pep chromosome:TAIR10:5:2727613:2732925:-1 gene:AT5G08450 transcript:AT5G08450.2 gene_biotype:protein_coding transcript_biotype:protein_coding description:Zinc finger CCCH domain protein [Source:UniProtKB/TrEMBL;Acc:Q8RWV9]	0	20.792	16	12	18	12	1	918	104.1	7.46	20.42	12	0	6.50618e+07	1.89795e+08	4.74701e+06	8.9308e+07	6.16715e+07	7.80572e+07
Master Protein	AT5G56500.1	pep chromosome:TAIR10:5:22873668:22877407:1 gene:AT5G56500 transcript:AT5G56500.1 gene_biotype:protein_coding transcript_biotype:protein_coding gene_symbol:CPN60B3 description:Chaperonin 60 subunit beta 3, chloroplastic [Source:UniProtKB/Swiss-Prot;Acc:C0Z361]	0	20.76	16	8	8	1	1	597	63.3	5.87	15.54	8	0			834988
Master Protein	AT1G14410.1	pep chromosome:TAIR10:1:4928921:4931080:-1 gene:AT1G14410 transcript:AT1G14410.1 gene_biotype:protein_coding transcript_biotype:protein_coding gene_symbol:WHY1 description:Single-stranded DNA-binding protein WHY1, chloroplastic [Source:UniProtKB/Swiss-Prot;Acc:Q9M9S3]	0	20.472	28	7	7	6	1	263	29	9.38	14.95	7	1			1.27536e+07		358786
Master Protein	AT1G80030.3	pep chromosome:TAIR10:1:30105024:30109087:-1 gene:AT1G80030 transcript:AT1G80030.3 gene_biotype:protein_coding transcript_biotype:protein_coding description:Molecular chaperone Hsp40/DnaJ family protein [Source:UniProtKB/TrEMBL;Acc:Q0WN54]	0	20.454	17	7	11	7	1	500	53.8	7.56	22.75	7	0		1.36853e+07	2.93088e+07		1.69956e+06
Master Protein	ATCG00470.1	pep chromosome:TAIR10:Pt:52265:52663:-1 gene:ATCG00470 transcript:ATCG00470.1 gene_biotype:protein_coding transcript_biotype:protein_coding gene_symbol:ATPE description:ATP synthase epsilon chain, chloroplastic [Source:UniProtKB/Swiss-Prot;Acc:P09468]	0	20.434	33	6	7	6	1	132	14.5	6.1	21.15	6	0		1.32381e+07	9.49314e+07
Master Protein	AT3G03920.1	pep chromosome:TAIR10:3:1008995:1010573:-1 gene:AT3G03920 transcript:AT3G03920.1 gene_biotype:protein_coding transcript_biotype:protein_coding description:Putative H/ACA ribonucleoprotein complex subunit 1-like protein 1 [Source:UniProtKB/Swiss-Prot;Acc:Q8VZT0]	0	20.397	39	8	10	8	1	202	21	11.41	22.68	8	0			3.0078e+07	8.41231e+06	2.57718e+07	8.48945e+06
Master Protein	AT1G47128.1	pep chromosome:TAIR10:1:17282749:17285749:-1 gene:AT1G47128 transcript:AT1G47128.1 gene_biotype:protein_coding transcript_biotype:protein_coding gene_symbol:RD21A description:RD21A [Source:UniProtKB/TrEMBL;Acc:A0A178WIH7]	0	20.382	13	4	5	4	1	462	50.9	5.41	12.98	4	0			2.54704e+07		1.4905e+07
Master Protein	AT1G66260.1	pep chromosome:TAIR10:1:24695637:24698484:-1 gene:AT1G66260 transcript:AT1G66260.1 gene_biotype:protein_coding transcript_biotype:protein_coding gene_symbol:ALY3 description:THO complex subunit 4C [Source:UniProtKB/Swiss-Prot;Acc:Q94EH8]	0	20.346	25	7	7	6	1	295	31.3	10.92	18.28	7	1	1.01351e+06	6.34187e+06	9.76498e+06	1.0563e+07	1.12448e+07	1.28691e+07
Master Protein	AT2G30620.2	pep chromosome:TAIR10:2:13044931:13046663:1 gene:AT2G30620 transcript:AT2G30620.2 gene_biotype:protein_coding transcript_biotype:protein_coding description:Histone H1.2 [Source:UniProtKB/Swiss-Prot;Acc:P26569]	0	20.315	40	12	12	1	1	202	21.5	10.65	27.89	12	0
Master Protein	AT4G05410.1	pep chromosome:TAIR10:4:2742932:2745635:-1 gene:AT4G05410 transcript:AT4G05410.1 gene_biotype:protein_coding transcript_biotype:protein_coding gene_symbol:YAO description:U3 snoRNP-associated protein-like YAO [Source:UniProtKB/Swiss-Prot;Acc:Q9M0V4]	0	20.314	16	7	8	7	1	504	56.5	6.27	17.98	7	0	1.33228e+06	5.58174e+06	7.97503e+06		690640
Master Protein	AT5G18620.2	pep chromosome:TAIR10:5:6195795:6202166:-1 gene:AT5G18620 transcript:AT5G18620.2 gene_biotype:protein_coding transcript_biotype:protein_coding gene_symbol:CHR17 description:Chromatin-remodeling complex ATPase [Source:UniProtKB/TrEMBL;Acc:F4JY25]	0	20.217	10	13	13	12	1	1072	124.1	5.9	25.26	13	1	1.57249e+06	6.58956e+06	1.48571e+07	1.40636e+06	3.73588e+06	2.74675e+06
Master Protein	AT4G35785.2	pep chromosome:TAIR10:4:16952963:16955342:-1 gene:AT4G35785 transcript:AT4G35785.2 gene_biotype:protein_coding transcript_biotype:protein_coding description:At4g35785 [Source:UniProtKB/TrEMBL;Acc:Q494N5]	0	20.189	29	7	12	3	1	239	28.3	11.71	37.32	7	2	8.16155e+06		2.72486e+06	9.03816e+07	4.33428e+07	7.31233e+07
Master Protein	AT1G74970.1	pep chromosome:TAIR10:1:28157386:28159317:-1 gene:AT1G74970 transcript:AT1G74970.1 gene_biotype:protein_coding transcript_biotype:protein_coding gene_symbol:RPS9 description:30S ribosomal protein S9, chloroplastic [Source:UniProtKB/Swiss-Prot;Acc:Q9XJ27]	0	20.169	38	9	10	9	1	208	22.6	10.46	18.04	9	0		1.84745e+07	8.62622e+07	2.60009e+06	7.27189e+06	1.99649e+06
Master Protein	AT2G37600.1	pep chromosome:TAIR10:2:15774030:15775374:-1 gene:AT2G37600 transcript:AT2G37600.1 gene_biotype:protein_coding transcript_biotype:protein_coding gene_symbol:RPL36A description:60S ribosomal protein L36-1 [Source:UniProtKB/Swiss-Prot;Acc:O80929]	0	20.139	61	14	19	4	1	113	12.7	11.75	28.39	14	1			1.122e+07	885235	2.94889e+06
Master Protein	AT5G15450.1	pep chromosome:TAIR10:5:5014212:5018347:-1 gene:AT5G15450 transcript:AT5G15450.1 gene_biotype:protein_coding transcript_biotype:protein_coding gene_symbol:CLPB3 description:Chaperone protein ClpB3, chloroplastic [Source:UniProtKB/Swiss-Prot;Acc:Q9LF37]	0	20.018	13	10	10	8	1	968	108.9	6.23	16.77	10	0			4.69523e+06		2.46644e+06
Master Protein	AT5G61770.3	pep chromosome:TAIR10:5:24815637:24817643:1 gene:AT5G61770 transcript:AT5G61770.3 gene_biotype:protein_coding transcript_biotype:protein_coding gene_symbol:PPAN description:PETER PAN-like protein [Source:UniProtKB/TrEMBL;Acc:F4K3M1]	0	19.988	30	12	12	12	1	346	38.9	7.87	21.32	12	0		1.69501e+07	2.25391e+07
Master Protein	AT3G60370.2	pep chromosome:TAIR10:3:22314641:22316625:-1 gene:AT3G60370 transcript:AT3G60370.2 gene_biotype:protein_coding transcript_biotype:protein_coding description:Peptidylprolyl isomerase [Source:UniProtKB/TrEMBL;Acc:A0A1I9LRJ6]	0	19.985	34	8	12	8	1	271	30.4	8.28	17.89	8	0	2.53594e+06		3.71067e+07	161137	931756
Master Protein	AT5G06360.1	pep chromosome:TAIR10:5:1944754:1946784:1 gene:AT5G06360 transcript:AT5G06360.1 gene_biotype:protein_coding transcript_biotype:protein_coding description:Ribosomal protein S8e family protein [Source:UniProtKB/TrEMBL;Acc:Q9FNH2]	0	19.956	27	8	8	8	1	260	29.7	10.15	20.26	8	0			2.03042e+07	96042.2
Master Protein	AT1G02920.1	pep chromosome:TAIR10:1:658578:659980:-1 gene:AT1G02920 transcript:AT1G02920.1 gene_biotype:protein_coding transcript_biotype:protein_coding gene_symbol:GSTF7 description:Glutathione S-transferase F7 [Source:UniProtKB/Swiss-Prot;Acc:Q9SRY5]	0	19.84	27	8	8	6	1	209	23.6	6.62	22.13	8	2		1.9236e+06	1.90303e+07
Master Protein	AT2G37190.1	pep chromosome:TAIR10:2:15619206:15620156:-1 gene:AT2G37190 transcript:AT2G37190.1 gene_biotype:protein_coding transcript_biotype:protein_coding gene_symbol:RPL12A description:60S ribosomal protein L12-1 [Source:UniProtKB/Swiss-Prot;Acc:P50883]	0	19.71	41	5	7	5	1	166	17.9	8.97	20.14	5	0	5.852e+06		2.30978e+07	2.33407e+06	4.52653e+07	2.95514e+06
Master Protein	AT3G63410.1	pep chromosome:TAIR10:3:23415589:23417119:-1 gene:AT3G63410 transcript:AT3G63410.1 gene_biotype:protein_coding transcript_biotype:protein_coding gene_symbol:VTE3 description:2-methyl-6-phytyl-1,4-hydroquinone methyltransferase, chloroplastic [Source:UniProtKB/Swiss-Prot;Acc:Q9LY74]	0	19.705	27	6	6	6	1	338	37.9	9.1	12.74	6	0			6.02104e+06
Master Protein	AT2G26430.1	pep chromosome:TAIR10:2:11243128:11246058:-1 gene:AT2G26430 transcript:AT2G26430.1 gene_biotype:protein_coding transcript_biotype:protein_coding gene_symbol:CYCL1-1 description:Cyclin-L1-1 [Source:UniProtKB/Swiss-Prot;Acc:Q8RWV3]	0	19.699	19	7	7	6	1	416	47.5	8.88	16.59	7	0			6.93772e+06		936697
Master Protein	AT3G28900.1	pep chromosome:TAIR10:3:10902003:10904458:-1 gene:AT3G28900 transcript:AT3G28900.1 gene_biotype:protein_coding transcript_biotype:protein_coding gene_symbol:RPL34C description:60S ribosomal protein L34-3 [Source:UniProtKB/Swiss-Prot;Acc:Q9LJW6]	0	19.662	52	9	13	5	1	120	13.6	11.37	25.93	9	0	206907	7.0925e+06	1.51819e+07	3.19891e+06	1.12534e+07	521020
Master Protein	AT1G67090.1	pep chromosome:TAIR10:1:25048158:25049667:-1 gene:AT1G67090 transcript:AT1G67090.1 gene_biotype:protein_coding transcript_biotype:protein_coding gene_symbol:RBCS-1A description:Ribulose bisphosphate carboxylase small chain [Source:UniProtKB/TrEMBL;Acc:A0A178WD57]	0	19.661	33	7	26	4	1	180	20.2	7.71	40.39	7	0	1.56475e+07		15655260	2.19306e+07	2.45389e+07	2.11581e+07
Master Protein	AT3G19120.1	pep chromosome:TAIR10:3:6609350:6611138:-1 gene:AT3G19120 transcript:AT3G19120.1 gene_biotype:protein_coding transcript_biotype:protein_coding description:AT3g19120/MVI11_3 [Source:UniProtKB/TrEMBL;Acc:Q9LJL8]	0	19.569	16	6	6	6	1	446	49.4	8.1	17.05	6	0			6.10794e+06
Master Protein	AT4G31580.2	pep chromosome:TAIR10:4:15306702:15308347:1 gene:AT4G31580 transcript:AT4G31580.2 gene_biotype:protein_coding transcript_biotype:protein_coding gene_symbol:RSZ22 description:Serine/arginine-rich splicing factor RSZ22 [Source:UniProtKB/Swiss-Prot;Acc:O81126]	0	19.52	50	11	44	7	1	200	22.4	11.44	91.56	11	4	5.85657e+08	4.56532e+08	1.0228e+08	8.86734e+08	7.98258e+08	1.23406e+09
Master Protein	AT3G56410.2	pep chromosome:TAIR10:3:20916172:20921206:-1 gene:AT3G56410 transcript:AT3G56410.2 gene_biotype:protein_coding transcript_biotype:protein_coding description:Uncharacterized protein T5P19_60 [Source:UniProtKB/TrEMBL;Acc:Q9LXZ9]	0	19.518	8	8	8	8	1	1535	174.5	4.79	20.49	8	0	1.28606e+07		5.93357e+06	2.66878e+06	1.40381e+06	3.46655e+06
Master Protein	AT3G22310.1	pep chromosome:TAIR10:3:7887276:7890153:1 gene:AT3G22310 transcript:AT3G22310.1 gene_biotype:protein_coding transcript_biotype:protein_coding gene_symbol:RH9 description:DEAD-box ATP-dependent RNA helicase 9, mitochondrial [Source:UniProtKB/Swiss-Prot;Acc:Q9LUW6]	0	19.437	20	10	10	4	1	610	63.6	9.41	19	10	0			2.57248e+06
Master Protein	AT4G37510.1	pep chromosome:TAIR10:4:17626104:17629070:-1 gene:AT4G37510 transcript:AT4G37510.1 gene_biotype:protein_coding transcript_biotype:protein_coding gene_symbol:RNC1 description:Ribonuclease III domain-containing protein RNC1, chloroplastic [Source:UniProtKB/Swiss-Prot;Acc:Q9SZV0]	0	19.393	18	11	11	11	1	537	62.4	9.26	19.67	11	0			7.02515e+06	345431
Master Protein	AT2G33450.1	pep chromosome:TAIR10:2:14173579:14174656:1 gene:AT2G33450 transcript:AT2G33450.1 gene_biotype:protein_coding transcript_biotype:protein_coding gene_symbol:RPL28 description:PRPL28 [Source:UniProtKB/TrEMBL;Acc:A0A178VYG9]	0	19.256	24	8	10	8	1	143	16	11.18	24.62	8	0	7.18779e+06	6.54015e+06	3.09879e+07	102793	242913	365793
Master Protein	AT3G02090.2	pep chromosome:TAIR10:3:365549:368911:1 gene:AT3G02090 transcript:AT3G02090.2 gene_biotype:protein_coding transcript_biotype:protein_coding gene_symbol:MPPBETA description:Insulinase (Peptidase family M16) protein [Source:TAIR;Acc:AT3G02090]	0	19.229	25	12	12	12	1	535	59.6	6.95	27.37	12	0		2.68834e+07	1.71783e+07		226935	326546
Master Protein	AT2G02740.1	pep chromosome:TAIR10:2:769334:771235:1 gene:AT2G02740 transcript:AT2G02740.1 gene_biotype:protein_coding transcript_biotype:protein_coding gene_symbol:WHY3 description:Single-stranded DNA-binding protein WHY3, chloroplastic [Source:UniProtKB/Swiss-Prot;Acc:Q66GR6]	0	19.107	26	6	6	5	1	268	29.7	9.52	15.22	6	0		2.72806e+07	4.42354e+06			2.01403e+06
Master Protein	AT3G09210.1	pep chromosome:TAIR10:3:2825142:2826922:-1 gene:AT3G09210 transcript:AT3G09210.1 gene_biotype:protein_coding transcript_biotype:protein_coding gene_symbol:PTAC13 description:AT3g09210/F3L24_8 [Source:UniProtKB/TrEMBL;Acc:Q94AA3]	0	19.103	34	10	15	10	1	333	37.5	9.57	31.94	10	0			1.73302e+07		1.75157e+06	637139
Master Protein	AT1G51110.1	pep chromosome:TAIR10:1:18935301:18937665:1 gene:AT1G51110 transcript:AT1G51110.1 gene_biotype:protein_coding transcript_biotype:protein_coding gene_symbol:PAP12 description:Probable plastid-lipid-associated protein 12, chloroplastic [Source:UniProtKB/Swiss-Prot;Acc:Q8LAP6]	0	18.993	20	7	8	7	1	409	45.7	7.94	13.71	7	0		7.99059e+06	5.23822e+06
Master Protein	AT1G54490.1	pep chromosome:TAIR10:1:20350109:20356916:1 gene:AT1G54490 transcript:AT1G54490.1 gene_biotype:protein_coding transcript_biotype:protein_coding gene_symbol:XRN4 description:XRN4 [Source:UniProtKB/TrEMBL;Acc:A0A384KRW9]	0	18.961	18	15	16	15	1	947	107.7	6.83	20.46	15	0			1.64707e+07		6.46341e+06
Master Protein	AT2G43650.1	pep chromosome:TAIR10:2:18099236:18103438:1 gene:AT2G43650 transcript:AT2G43650.1 gene_biotype:protein_coding transcript_biotype:protein_coding gene_symbol:EMB2777 description:Sas10/U3 ribonucleoprotein (Utp) family protein [Source:UniProtKB/TrEMBL;Acc:Q8L3P4]	0	18.95	17	11	12	10	1	654	73.9	5.15	19.09	11	1			14200967
Master Protein	AT3G07030.1	pep chromosome:TAIR10:3:2222846:2225254:-1 gene:AT3G07030 transcript:AT3G07030.1 gene_biotype:protein_coding transcript_biotype:protein_coding description:Alba DNA/RNA-binding protein [Source:UniProtKB/TrEMBL;Acc:A0A1I9LSC0]	0	18.933	41	14	21	14	1	405	42.5	9.16	28.6	14	0	2.84842e+07	3.97388e+06	2.06498e+07	3.4074e+07	4.06695e+07	2.93211e+07
Master Protein	AT4G29410.2	pep chromosome:TAIR10:4:14468244:14470162:-1 gene:AT4G29410 transcript:AT4G29410.2 gene_biotype:protein_coding transcript_biotype:protein_coding gene_symbol:RPL28C description:60S ribosomal protein L28-2 [Source:UniProtKB/Swiss-Prot;Acc:Q9M0E2]	0	18.823	34	6	6	6	1	143	15.9	11.05	18.14	6	0	1.23855e+07	1.46525e+07	1.10495e+07	3.91624e+06	8.61402e+06	1.24239e+06
Master Protein	AT5G64120.1	pep chromosome:TAIR10:5:25659257:25661007:-1 gene:AT5G64120 transcript:AT5G64120.1 gene_biotype:protein_coding transcript_biotype:protein_coding gene_symbol:PER71 description:Peroxidase [Source:UniProtKB/TrEMBL;Acc:A0A178UAR8]	0	18.755	16	4	5	4	1	328	34.9	8.21	15.78	4	0	3.26141e+06		1.54976e+06		5.78248e+07	272739
Master Protein	AT1G67430.1	pep chromosome:TAIR10:1:25262134:25263857:1 gene:AT1G67430 transcript:AT1G67430.1 gene_biotype:protein_coding transcript_biotype:protein_coding gene_symbol:RPL17B description:60S ribosomal protein L17-2 [Source:UniProtKB/Swiss-Prot;Acc:P51413]	0	18.73	30	8	15	1	1	175	19.8	10.11	37.7	8	1			8625045
Master Protein	AT3G07220.1	pep chromosome:TAIR10:3:2297886:2299572:1 gene:AT3G07220 transcript:AT3G07220.1 gene_biotype:protein_coding transcript_biotype:protein_coding gene_symbol:FHA2 description:FHA domain-containing protein FHA2 [Source:UniProtKB/Swiss-Prot;Acc:Q9SFV2]	0	18.642	28	8	8	6	1	320	36	6.11	14.26	8	1		3.84631e+06	1.17557e+07		1.12032e+06	130695
Master Protein	AT1G27400.1	pep chromosome:TAIR10:1:9515114:9517070:1 gene:AT1G27400 transcript:AT1G27400.1 gene_biotype:protein_coding transcript_biotype:protein_coding gene_symbol:RPL17A description:60S ribosomal protein L17-1 [Source:UniProtKB/Swiss-Prot;Acc:Q93VI3]	0	18.599	30	8	15	2	1	176	19.9	10.11	37.29	8	6	6.4968e+07		4.8377e+07	8.1374e+06	6.05058e+07	1.17492e+07
Master Protein	AT3G22640.1	pep chromosome:TAIR10:3:8011724:8013941:-1 gene:AT3G22640 transcript:AT3G22640.1 gene_biotype:protein_coding transcript_biotype:protein_coding gene_symbol:PAP85 description:Vicilin-like seed storage protein At3g22640 [Source:UniProtKB/Swiss-Prot;Acc:Q9LUJ7]	0	18.49	19	7	11	7	1	486	55	7.14	13.55	7	0	998323	5.81596e+08	2.06825e+07	3.17884e+07	2.66246e+07	2.37064e+07
Master Protein	AT5G38410.3	pep chromosome:TAIR10:5:15376988:15378416:-1 gene:AT5G38410 transcript:AT5G38410.3 gene_biotype:protein_coding transcript_biotype:protein_coding description:Ribulose bisphosphate carboxylase small chain [Source:UniProtKB/TrEMBL;Acc:B3H5S2]	0	18.476	32	8	27	5	1	186	20.8	8.29	45.24	8	3	1.13658e+08	7.34974e+07	1.17703e+08	1.35869e+08	1.50513e+08	1.08774e+08
Master Protein	AT3G09200.1	pep chromosome:TAIR10:3:2823088:2825241:-1 gene:AT3G09200 transcript:AT3G09200.1 gene_biotype:protein_coding transcript_biotype:protein_coding gene_symbol:RPP0B description:60S acidic ribosomal protein P0-2 [Source:UniProtKB/Swiss-Prot;Acc:Q42112]	0	18.474	20	5	6	5	1	320	34.1	5.07	19.12	5	0	1.0676e+07	6.33797e+06	8.13792e+06	1.13191e+06	1.33123e+07	1.78977e+06
Master Protein	AT1G26880.1	pep chromosome:TAIR10:1:9315305:9316880:-1 gene:AT1G26880 transcript:AT1G26880.1 gene_biotype:protein_coding transcript_biotype:protein_coding gene_symbol:RPL34A description:60S ribosomal protein L34-1 [Source:UniProtKB/Swiss-Prot;Acc:Q42351]	0	18.459	45	10	16	5	1	120	13.7	11.59	32.26	10	0		1.82914e+06	6.5872e+07	133664	3.64608e+06	351071
Master Protein	AT4G28750.1	pep chromosome:TAIR10:4:14202758:14204061:-1 gene:AT4G28750 transcript:AT4G28750.1 gene_biotype:protein_coding transcript_biotype:protein_coding gene_symbol:PSAE1 description:Photosystem I reaction center subunit IV A, chloroplastic [Source:UniProtKB/Swiss-Prot;Acc:Q9S831]	0	18.453	46	7	7	4	1	143	15	9.92	19.78	7	2		3.65052e+06	44445253	643052	367770
Master Protein	AT1G09590.1	pep chromosome:TAIR10:1:3106367:3107801:1 gene:AT1G09590 transcript:AT1G09590.1 gene_biotype:protein_coding transcript_biotype:protein_coding gene_symbol:RPL21A description:60S ribosomal protein L21-1 [Source:UniProtKB/Swiss-Prot;Acc:Q43291]	0	18.414	29	9	12	9	1	164	18.6	10.46	29.62	9	0	1.06606e+07		4.27114e+07	1.76564e+07	6.27724e+07	1.54046e+07
Master Protein	AT5G18110.1	pep chromosome:TAIR10:5:5988744:5990681:-1 gene:AT5G18110 transcript:AT5G18110.1 gene_biotype:protein_coding transcript_biotype:protein_coding gene_symbol:NCBP description:Eukaryotic translation initiation factor NCBP [Source:UniProtKB/Swiss-Prot;Acc:Q9FK59]	0	18.412	39	8	8	8	1	221	25.7	6.95	16.34	8	0	2.25824e+06		1.69872e+07	2.08379e+06	2.88156e+06	1.55492e+06
Master Protein	AT1G61520.1	pep chromosome:TAIR10:1:22699893:22701412:1 gene:AT1G61520 transcript:AT1G61520.1 gene_biotype:protein_coding transcript_biotype:protein_coding gene_symbol:LHCA3 description:Chlorophyll a-b binding protein, chloroplastic [Source:UniProtKB/TrEMBL;Acc:A0A178W5Y6]	0	18.397	23	6	18	6	1	273	29.2	8.68	57.02	6	0	8.63043e+07	4.6998e+07	4.98664e+07	4.10756e+07	4.18197e+07	4.347e+07
Master Protein	AT2G31810.1	pep chromosome:TAIR10:2:13524048:13528712:1 gene:AT2G31810 transcript:AT2G31810.1 gene_biotype:protein_coding transcript_biotype:protein_coding description:Acetolactate synthase small subunit 2, chloroplastic [Source:UniProtKB/Swiss-Prot;Acc:Q93YZ7]	0	18.367	24	8	10	8	1	491	53.8	8.97	16.47	8	0	4.92217e+06		4.69393e+06	9.45307e+06	8.97656e+06	1.18177e+07
Master Protein	AT2G36130.1	pep chromosome:TAIR10:2:15166720:15168497:1 gene:AT2G36130 transcript:AT2G36130.1 gene_biotype:protein_coding transcript_biotype:protein_coding gene_symbol:CYP18-2 description:Peptidyl-prolyl cis-trans isomerase CYP18-2 [Source:UniProtKB/Swiss-Prot;Acc:Q9SIH1]	0	18.34	40	7	13	7	1	164	18.2	8.44	18.66	7	0		1.90992e+08	5.12909e+06	3.37455e+07	8.2358e+06	1.73476e+07
Master Protein	AT2G26460.1	pep chromosome:TAIR10:2:11254932:11259070:-1 gene:AT2G26460 transcript:AT2G26460.1 gene_biotype:protein_coding transcript_biotype:protein_coding gene_symbol:SMU2 description:Suppressor of mec-8 and unc-52 protein homolog 2 [Source:UniProtKB/Swiss-Prot;Acc:O48713]	0	18.329	16	8	8	8	1	585	66.3	5.22	15.96	8	0	905541	3.62093e+06	6.9393e+06	124703		74464.2
Master Protein	AT1G13190.1	pep chromosome:TAIR10:1:4498764:4501624:1 gene:AT1G13190 transcript:AT1G13190.1 gene_biotype:protein_coding transcript_biotype:protein_coding description:F3F19.21 protein [Source:UniProtKB/TrEMBL;Acc:Q9SAF2]	0	18.31	23	11	12	11	1	573	61.4	6.1	23.75	11	0	2.27783e+06		2.71372e+07	4.95599e+06	7.14772e+06	4.74621e+06
Master Protein	AT5G04600.1	pep chromosome:TAIR10:5:1323574:1326984:1 gene:AT5G04600 transcript:AT5G04600.1 gene_biotype:protein_coding transcript_biotype:protein_coding description:AT5g04600/T32M21_200 [Source:UniProtKB/TrEMBL;Acc:Q9LZ65]	0	18.304	33	7	7	7	1	222	25.2	9.83	17.53	7	0	2.04752e+06		1.4215e+07
Master Protein	AT3G25860.1	pep chromosome:TAIR10:3:9460433:9463013:1 gene:AT3G25860 transcript:AT3G25860.1 gene_biotype:protein_coding transcript_biotype:protein_coding gene_symbol:LTA2 description:Dihydrolipoyllysine-residue acetyltransferase component 4 of pyruvate dehydrogenase complex, chloroplastic [Source:UniProtKB/Swiss-Prot;Acc:Q9SQI8]	0	18.264	19	7	7	7	1	480	50	8.37	16.03	7	0			1.71579e+07
Master Protein	AT2G44640.1	pep chromosome:TAIR10:2:18417243:18419396:1 gene:AT2G44640 transcript:AT2G44640.1 gene_biotype:protein_coding transcript_biotype:protein_coding description:Expressed protein [Source:UniProtKB/TrEMBL;Acc:O80503]	0	18.246	20	8	8	8	1	451	49.8	8.73	19.49	8	0		2.37959e+06	8.51401e+06		3.35162e+06	564755
Master Protein	AT2G20140.1	pep chromosome:TAIR10:2:8692567:8695111:1 gene:AT2G20140 transcript:AT2G20140.1 gene_biotype:protein_coding transcript_biotype:protein_coding gene_symbol:RPT2B description:RPT2b [Source:UniProtKB/TrEMBL;Acc:A0A178VM16]	0	18.195	19	8	8	8	1	443	49.3	6.1	21.77	8	0		1.03543e+07	6.37684e+06		695399	346983
Master Protein	AT1G08360.1	pep chromosome:TAIR10:1:2635939:2638004:1 gene:AT1G08360 transcript:AT1G08360.1 gene_biotype:protein_coding transcript_biotype:protein_coding gene_symbol:RPL10AA description:60S ribosomal protein L10a-1 [Source:UniProtKB/Swiss-Prot;Acc:Q8VZB9]	0	18.161	28	7	8	2	1	216	24.5	9.88	18.61	7	3			2.85915e+07		1.72573e+07	1.00742e+06
Master Protein	ATCG01120.1	pep chromosome:TAIR10:Pt:123296:123562:-1 gene:ATCG01120 transcript:ATCG01120.1 gene_biotype:protein_coding transcript_biotype:protein_coding gene_symbol:RPS15 description:30S ribosomal protein S15, chloroplastic [Source:UniProtKB/Swiss-Prot;Acc:P56805]	0	18.156	68	8	8	8	1	88	10.7	10.81	16.78	8	0	1.49889e+07	1.54818e+06	3.97748e+07	74372	2.26638e+06	1.93931e+06
Master Protein	AT5G35790.1	pep chromosome:TAIR10:5:13956672:13959830:-1 gene:AT5G35790 transcript:AT5G35790.1 gene_biotype:protein_coding transcript_biotype:protein_coding gene_symbol:G6PD1 description:Glucose-6-phosphate 1-dehydrogenase 1, chloroplastic [Source:UniProtKB/Swiss-Prot;Acc:Q43727]	0	18.139	21	12	12	8	1	576	65.4	7.74	14.57	12	3	1.16493e+06		1.64668e+07		5.34353e+06
Master Protein	AT3G56720.1	pep chromosome:TAIR10:3:21010632:21013522:1 gene:AT3G56720 transcript:AT3G56720.1 gene_biotype:protein_coding transcript_biotype:protein_coding description:AT3G56720 protein [Source:UniProtKB/TrEMBL;Acc:C0Z252]	0	18.056	39	15	15	15	1	386	44	9.39	23.6	15	0	3.29951e+06	3.85506e+07	1.69816e+07	5.38824e+06	3.84966e+06	4.84321e+06
Master Protein	AT3G27690.2	pep chromosome:TAIR10:3:10255906:10257489:1 gene:AT3G27690 transcript:AT3G27690.2 gene_biotype:protein_coding transcript_biotype:protein_coding gene_symbol:LHCB2.4 description:Chlorophyll a-b binding protein, chloroplastic [Source:UniProtKB/TrEMBL;Acc:A0A1I9LMB4]	0	18.034	14	5	21	2	1	298	32.6	6.23	56.87	5	0	1.43154e+07		190320004	536627	2.07492e+06
Master Protein	AT2G17870.1	pep chromosome:TAIR10:2:7763528:7765276:-1 gene:AT2G17870 transcript:AT2G17870.1 gene_biotype:protein_coding transcript_biotype:protein_coding gene_symbol:CSP3 description:Cold shock domain-containing protein 3 [Source:UniProtKB/Swiss-Prot;Acc:Q94C69]	0	17.974	26	5	8	5	1	301	29.5	7.42	28.89	5	0		1.43268e+07	3.31976e+07	4.34467e+06	2.44739e+07	1.01591e+07
Master Protein	AT4G39710.1	pep chromosome:TAIR10:4:18426757:18428578:-1 gene:AT4G39710 transcript:AT4G39710.1 gene_biotype:protein_coding transcript_biotype:protein_coding gene_symbol:PNSL4 description:Photosynthetic NDH subunit of lumenal location 4, chloroplastic [Source:UniProtKB/Swiss-Prot;Acc:Q9SCY3]	0	17.926	18	4	6	4	1	217	23.2	8.15	21.57	4	0			3.03459e+07
Master Protein	AT3G62250.1	pep chromosome:TAIR10:3:23037018:23038009:1 gene:AT3G62250 transcript:AT3G62250.1 gene_biotype:protein_coding transcript_biotype:protein_coding gene_symbol:RPS27AC description:Ubiquitin-40S ribosomal protein S27a-3 [Source:UniProtKB/Swiss-Prot;Acc:P59233]	0	17.907	34	8	16	2	1	157	17.8	9.8	31.82	8	0			1.396e+06
Master Protein	AT1G60650.3	pep chromosome:TAIR10:1:22339809:22342337:1 gene:AT1G60650 transcript:AT1G60650.3 gene_biotype:protein_coding transcript_biotype:protein_coding gene_symbol:RZ1B description:Glycine-rich RNA-binding protein RZ1B [Source:UniProtKB/Swiss-Prot;Acc:O22703]	0	17.88	58	14	16	1	1	255	30.1	9.2	22.32	14	0			298813
Master Protein	AT5G22650.1	pep chromosome:TAIR10:5:7533946:7536496:1 gene:AT5G22650 transcript:AT5G22650.1 gene_biotype:protein_coding transcript_biotype:protein_coding gene_symbol:HDT2 description:Histone deacetylase HDT2 [Source:UniProtKB/Swiss-Prot;Acc:Q56WH4]	0	17.823	25	9	11	9	1	306	32.3	4.79	19.62	9	0	2.1186e+06		2.34467e+07			649078
Master Protein	AT1G07360.1	pep chromosome:TAIR10:1:2260317:2262923:-1 gene:AT1G07360 transcript:AT1G07360.1 gene_biotype:protein_coding transcript_biotype:protein_coding description:Zinc finger CCCH domain-containing protein 4 [Source:UniProtKB/Swiss-Prot;Acc:Q9LNV5]	0	17.804	23	11	14	6	1	481	53.6	7.47	21.38	11	4	3.92426e+06		1.29607e+07	7.55931e+06	1.38139e+07	1.05278e+07
Master Protein	AT4G17560.1	pep chromosome:TAIR10:4:9780224:9782183:1 gene:AT4G17560 transcript:AT4G17560.1 gene_biotype:protein_coding transcript_biotype:protein_coding description:50S ribosomal protein L19-1, chloroplastic [Source:UniProtKB/Swiss-Prot;Acc:Q8W463]	0	17.79	24	9	9	3	1	225	25.5	10.02	21.8	9	0			4.58504e+06		800797
Master Protein	AT3G02560.1	pep chromosome:TAIR10:3:541708:543385:1 gene:AT3G02560 transcript:AT3G02560.1 gene_biotype:protein_coding transcript_biotype:protein_coding gene_symbol:RPS7B description:40S ribosomal protein S7-2 [Source:UniProtKB/Swiss-Prot;Acc:Q9M885]	0	17.768	39	11	12	8	1	191	22.2	9.77	29.39	11	0			1.19599e+07	381198	302266	569042
Master Protein	AT2G20450.1	pep chromosome:TAIR10:2:8813832:8815379:1 gene:AT2G20450 transcript:AT2G20450.1 gene_biotype:protein_coding transcript_biotype:protein_coding gene_symbol:RPL14A description:60S ribosomal protein L14-1 [Source:UniProtKB/Swiss-Prot;Acc:Q9SIM4]	0	17.683	51	9	9	5	1	134	15.5	10.13	19.48	9	0			15192705
Master Protein	AT2G24060.1	pep chromosome:TAIR10:2:10229350:10231856:1 gene:AT2G24060 transcript:AT2G24060.1 gene_biotype:protein_coding transcript_biotype:protein_coding gene_symbol:IF3-2 description:Translation initiation factor IF3-2, chloroplastic [Source:UniProtKB/Swiss-Prot;Acc:O82234]	0	17.628	24	7	7	3	1	312	35.1	5.95	19.19	7	0			813390
Master Protein	AT3G01280.1	pep chromosome:TAIR10:3:85551:88070:1 gene:AT3G01280 transcript:AT3G01280.1 gene_biotype:protein_coding transcript_biotype:protein_coding gene_symbol:VDAC1 description:Mitochondrial outer membrane protein porin 1 [Source:UniProtKB/Swiss-Prot;Acc:Q9SRH5]	0	17.555	26	6	7	4	1	276	29.4	8.73	15.98	6	0			3.57021e+06
Master Protein	AT2G39140.1	pep chromosome:TAIR10:2:16330129:16333405:1 gene:AT2G39140 transcript:AT2G39140.1 gene_biotype:protein_coding transcript_biotype:protein_coding gene_symbol:SVR1 description:Putative ribosomal large subunit pseudouridine synthase SVR1, chloroplastic [Source:UniProtKB/Swiss-Prot;Acc:Q8L960]	0	17.469	24	9	9	9	1	410	45.1	9.94	12.84	9	0		8.41259e+07	4.68028e+06
Master Protein	AT1G03890.1	pep chromosome:TAIR10:1:989198:991020:1 gene:AT1G03890 transcript:AT1G03890.1 gene_biotype:protein_coding transcript_biotype:protein_coding gene_symbol:CRD description:12S seed storage protein CRD [Source:UniProtKB/Swiss-Prot;Acc:Q9ZWA9]	0	17.379	18	6	6	6	1	451	49.6	5.71	14.11	6	0		2.32752e+08	3.23896e+06	864151	455190
Master Protein	AT1G56050.1	pep chromosome:TAIR10:1:20963686:20966341:1 gene:AT1G56050 transcript:AT1G56050.1 gene_biotype:protein_coding transcript_biotype:protein_coding description:Obg-like ATPase 1 [Source:UniProtKB/TrEMBL;Acc:F4I3J0]	0	17.294	15	6	8	6	1	421	45.6	5.97	17.59	6	0		5.58802e+07	6.14819e+06		1.79987e+06
Master Protein	AT4G29390.1	pep chromosome:TAIR10:4:14464856:14466029:-1 gene:AT4G29390 transcript:AT4G29390.1 gene_biotype:protein_coding transcript_biotype:protein_coding gene_symbol:RPS30A description:40S ribosomal protein S30 [Source:UniProtKB/Swiss-Prot;Acc:P49689]	0	17.285	31	5	7	5	1	62	6.9	12.23	18.81	5	0	6.50168e+06		189676904	1.50201e+07	2.80399e+07	9.94347e+06
Master Protein	AT5G46840.1	pep chromosome:TAIR10:5:19005547:19007770:1 gene:AT5G46840 transcript:AT5G46840.1 gene_biotype:protein_coding transcript_biotype:protein_coding description:At5g46840 [Source:UniProtKB/TrEMBL;Acc:Q9LUK6]	0	17.254	24	11	12	11	1	501	56.5	9.86	17.44	11	0	4.25263e+07		9.80366e+06	1.18764e+06	5.6637e+06	5.11003e+06
Master Protein	AT1G73720.1	pep chromosome:TAIR10:1:27724991:27730031:1 gene:AT1G73720 transcript:AT1G73720.1 gene_biotype:protein_coding transcript_biotype:protein_coding gene_symbol:SMU1 description:SMU1 [Source:UniProtKB/TrEMBL;Acc:A0A178WHG8]	0	17.213	20	8	8	8	1	511	57.7	6.99	13.85	8	0			6.76735e+06
Master Protein	AT4G09980.1	pep chromosome:TAIR10:4:6247735:6252314:-1 gene:AT4G09980 transcript:AT4G09980.1 gene_biotype:protein_coding transcript_biotype:protein_coding gene_symbol:EMB1691 description:EMB1691 [Source:UniProtKB/TrEMBL;Acc:A0A178V0G2]	0	17.211	12	12	15	12	1	963	106.3	8.38	20.21	12	0	1.0732e+07	9.68465e+06	9.14631e+06			213098
Master Protein	ATCG00330.1	pep chromosome:TAIR10:Pt:36938:37240:-1 gene:ATCG00330 transcript:ATCG00330.1 gene_biotype:protein_coding transcript_biotype:protein_coding gene_symbol:RPS14 description:30S ribosomal protein S14, chloroplastic [Source:UniProtKB/TrEMBL;Acc:A0A1B1W4T5]	0	17.189	41	8	10	8	1	100	11.7	11.22	11.11	8	0	7.47331e+07		6.17688e+07	344712	1.14307e+06	685267
Master Protein	AT4G29830.1	pep chromosome:TAIR10:4:14597559:14599300:1 gene:AT4G29830 transcript:AT4G29830.1 gene_biotype:protein_coding transcript_biotype:protein_coding gene_symbol:VIP3 description:WD repeat-containing protein VIP3 [Source:UniProtKB/Swiss-Prot;Acc:Q9SZQ5]	0	17.135	22	5	5	5	1	321	34.2	6.29	18.38	5	0			6.42189e+06
Master Protein	AT5G26280.2	pep chromosome:TAIR10:5:9208711:9210572:1 gene:AT5G26280 transcript:AT5G26280.2 gene_biotype:protein_coding transcript_biotype:protein_coding description:TRAF-like family protein [Source:TAIR;Acc:AT5G26280]	0	17.097	21	5	5	3	1	327	36.9	8.18	12.82	5	1	1.53508e+06		446120		3.64061e+07	2.20682e+06
Master Protein	AT4G26630.2	pep chromosome:TAIR10:4:13430484:13435723:-1 gene:AT4G26630 transcript:AT4G26630.2 gene_biotype:protein_coding transcript_biotype:protein_coding description:DEK domain-containing chromatin associated protein [Source:UniProtKB/TrEMBL;Acc:Q9SUA1]	0	17.064	19	13	17	13	1	763	85.2	5.07	23.52	13	0	6.38085e+06	2.02957e+06	2.13331e+07	1.99765e+07	1.67571e+07	2.49854e+07
Master Protein	AT3G14600.1	pep chromosome:TAIR10:3:4910629:4912289:1 gene:AT3G14600 transcript:AT3G14600.1 gene_biotype:protein_coding transcript_biotype:protein_coding gene_symbol:RPL18AC description:60S ribosomal protein L18a-3 [Source:UniProtKB/Swiss-Prot;Acc:Q9LUD4]	0	17.05	26	9	9	2	1	178	21.3	10.35	18.25	9	0			1.82719e+06
Master Protein	AT5G06110.1	pep chromosome:TAIR10:5:1840755:1843872:-1 gene:AT5G06110 transcript:AT5G06110.1 gene_biotype:protein_coding transcript_biotype:protein_coding description:Cell division related protein-like [Source:UniProtKB/TrEMBL;Acc:Q9LHS5]	0	16.994	14	9	10	5	1	663	75.6	8.54	19.61	9	4	2.12291e+06		1.11214e+07	875561	775127	1.2922e+06
Master Protein	AT2G33150.1	pep chromosome:TAIR10:2:14047478:14051400:-1 gene:AT2G33150 transcript:AT2G33150.1 gene_biotype:protein_coding transcript_biotype:protein_coding gene_symbol:PED1 description:PKT3 [Source:UniProtKB/TrEMBL;Acc:A0A178VRP9]	0	16.986	21	6	7	6	1	462	48.5	8.34	14.33	6	0	3.55293e+06		2.47394e+06	695117	7.31142e+06	747424
Master Protein	AT3G12080.1	pep chromosome:TAIR10:3:3847743:3852138:1 gene:AT3G12080 transcript:AT3G12080.1 gene_biotype:protein_coding transcript_biotype:protein_coding gene_symbol:emb2738 description:Emb2738 [Source:UniProtKB/TrEMBL;Acc:A0A384LJ95]	0	16.898	22	11	13	11	1	663	73.1	6.52	20.8	11	0	1.29184e+06	3.72039e+06	3.59946e+07	165188	1.00335e+07	8.94844e+06
Master Protein	ATCG00750.1	pep chromosome:TAIR10:Pt:78960:79376:-1 gene:ATCG00750 transcript:ATCG00750.1 gene_biotype:protein_coding transcript_biotype:protein_coding gene_symbol:RPS11 description:30S ribosomal protein S11, chloroplastic [Source:UniProtKB/TrEMBL;Acc:A0A1B1W4X8]	0	16.808	30	6	10	6	1	138	15	12.25	23.2	6	0	1.00121e+07		9.10228e+07	1.10198e+07	2.4218e+07	812774
Master Protein	AT3G24080.4	pep chromosome:TAIR10:3:8694905:8697142:-1 gene:AT3G24080 transcript:AT3G24080.4 gene_biotype:protein_coding transcript_biotype:protein_coding description:KRR1 family protein [Source:UniProtKB/TrEMBL;Acc:F4J5D3]	0	16.805	16	8	14	8	1	626	73.7	4.87	27.69	8	0	6.80714e+07	2.67163e+06	1.145e+07	4.00448e+07	7.7693e+07	5.80269e+07
Master Protein	AT1G52730.1	pep chromosome:TAIR10:1:19642452:19645211:1 gene:AT1G52730 transcript:AT1G52730.1 gene_biotype:protein_coding transcript_biotype:protein_coding description:AT1G52730 protein [Source:UniProtKB/TrEMBL;Acc:Q9SSS7]	0	16.797	25	8	9	7	1	343	37.7	6.32	6.9	8	0			3.07264e+06
Master Protein	AT1G30460.1	pep chromosome:TAIR10:1:10770813:10775428:-1 gene:AT1G30460 transcript:AT1G30460.1 gene_biotype:protein_coding transcript_biotype:protein_coding gene_symbol:CPSF30 description:30-kDa cleavage and polyadenylation specificity factor 30 [Source:UniProtKB/Swiss-Prot;Acc:A9LNK9]	0	16.791	14	7	7	7	1	631	70	6.21	16.25	7	0		7.20494e+07	8.58575e+06	2.43662e+06	2.10408e+06	6.03619e+06
Master Protein	AT3G06730.1	pep chromosome:TAIR10:3:2124155:2126156:1 gene:AT3G06730 transcript:AT3G06730.1 gene_biotype:protein_coding transcript_biotype:protein_coding gene_symbol:CITRX description:Thioredoxin-like protein CITRX, chloroplastic [Source:UniProtKB/Swiss-Prot;Acc:Q9M7X9]	0	16.787	14	4	4	4	1	183	20.7	5.94	16.62	4	0			3.84849e+06
Master Protein	AT5G43500.1	pep chromosome:TAIR10:5:17469490:17473614:1 gene:AT5G43500 transcript:AT5G43500.1 gene_biotype:protein_coding transcript_biotype:protein_coding gene_symbol:ARP9 description:Actin-related protein 9 [Source:UniProtKB/Swiss-Prot;Acc:Q9LSW2]	0	16.766	18	8	8	8	1	596	66.4	6.3	18.34	8	0		3.78539e+06	4.86284e+06
Master Protein	AT1G24300.1	pep chromosome:TAIR10:1:8614363:8620664:-1 gene:AT1G24300 transcript:AT1G24300.1 gene_biotype:protein_coding transcript_biotype:protein_coding description:GYF domain-containing protein [Source:UniProtKB/TrEMBL;Acc:F4I983]	0	16.763	11	14	14	5	1	1495	166.2	6.04	14.94	14	0			2.21387e+06
Master Protein	AT3G57990.1	pep chromosome:TAIR10:3:21469756:21471694:-1 gene:AT3G57990 transcript:AT3G57990.1 gene_biotype:protein_coding transcript_biotype:protein_coding description:Uncharacterized protein At3g57990 [Source:UniProtKB/TrEMBL;Acc:Q9M2P9]	0	16.743	25	9	9	9	1	367	39.9	9.41	17.65	9	0			1.85772e+07
Master Protein	AT4G10110.1	pep chromosome:TAIR10:4:6309393:6310910:-1 gene:AT4G10110 transcript:AT4G10110.1 gene_biotype:protein_coding transcript_biotype:protein_coding description:At4g10100 [Source:UniProtKB/TrEMBL;Acc:Q8GW25]	0	16.739	34	5	5	5	1	173	19.3	7.12	10.97	5	0	1.12997e+06		9.71466e+06	936209	1.76166e+06	173757
Master Protein	AT5G48240.3	pep chromosome:TAIR10:5:19559243:19561275:1 gene:AT5G48240 transcript:AT5G48240.3 gene_biotype:protein_coding transcript_biotype:protein_coding description:unknown protein; FUNCTIONS IN: molecular_function unknown; INVOLVED IN: biological_process unknown; LOCATED IN: nucleolus; EXPRESSED IN: cultured cell; CONTAINS InterPro DOMAIN/s: Protein of unknown function DUF1665 (InterPro:IPR012459); Has 4…	0	16.738	22	8	9	8	1	356	39.7	8.34	16.66	8	0			4.11401e+07
Master Protein	AT5G58290.1	pep chromosome:TAIR10:5:23569052:23571854:1 gene:AT5G58290 transcript:AT5G58290.1 gene_biotype:protein_coding transcript_biotype:protein_coding gene_symbol:RPT3 description:RPT3 [Source:UniProtKB/TrEMBL;Acc:A0A178UAH2]	0	16.735	41	13	13	12	1	408	45.7	5.6	21.02	13	1		1.84622e+07	1.30033e+07	2.10588e+07	4.00051e+07	4.05669e+07
Master Protein	AT5G10470.2	pep chromosome:TAIR10:5:3289925:3297373:-1 gene:AT5G10470 transcript:AT5G10470.2 gene_biotype:protein_coding transcript_biotype:protein_coding gene_symbol:KCA1 description:kinesin like protein for actin based chloroplast movement 1 [Source:TAIR;Acc:AT5G10470]	0	16.688	8	7	7	7	1	1274	141	6.19	13.47	7	0	1.52115e+06		3.76078e+06	7.81198e+06	2.21251e+06	5.28539e+06
Master Protein	AT1G79550.2	pep chromosome:TAIR10:1:29924023:29926636:-1 gene:AT1G79550 transcript:AT1G79550.2 gene_biotype:protein_coding transcript_biotype:protein_coding gene_symbol:PGK3 description:Phosphoglycerate kinase [Source:UniProtKB/TrEMBL;Acc:A0A178WHC3]	0	16.675	14	4	5	3	1	401	42.1	5.68	15.2	4	0			858214		2.63695e+07	207164
Master Protein	AT3G48930.1	pep chromosome:TAIR10:3:18140771:18142281:-1 gene:AT3G48930 transcript:AT3G48930.1 gene_biotype:protein_coding transcript_biotype:protein_coding gene_symbol:RPS11A description:40S ribosomal protein S11-1 [Source:UniProtKB/Swiss-Prot;Acc:P16181]	0	16.622	41	12	13	8	1	160	17.9	10.56	29.78	12	4	3.87827e+06	7.99838e+07	1.20725e+08	4.9621e+06	1.15779e+07	856250
Master Protein	AT5G26260.1	pep chromosome:TAIR10:5:9200271:9202461:1 gene:AT5G26260 transcript:AT5G26260.1 gene_biotype:protein_coding transcript_biotype:protein_coding description:F9D12.8 protein [Source:UniProtKB/TrEMBL;Acc:O81493]	0	16.492	15	5	7	4	1	351	39.8	9.22	18.18	5	1	1.11149e+07			1.18668e+07	6.89539e+07	1.1098e+07
Master Protein	AT5G35360.3	pep chromosome:TAIR10:5:13584106:13588330:1 gene:AT5G35360 transcript:AT5G35360.3 gene_biotype:protein_coding transcript_biotype:protein_coding gene_symbol:CAC2 description:Acetyl Co-enzyme a carboxylase biotin carboxylase subunit [Source:UniProtKB/TrEMBL;Acc:F4JYE0]	0	16.463	14	8	9	8	1	555	60.7	7.66	20.76	8	0	8.61394e+06		6.04919e+06
Master Protein	AT4G26870.1	pep chromosome:TAIR10:4:13505291:13507870:1 gene:AT4G26870 transcript:AT4G26870.1 gene_biotype:protein_coding transcript_biotype:protein_coding description:Aspartate--tRNA ligase 1, cytoplasmic [Source:UniProtKB/Swiss-Prot;Acc:Q8H104]	0	16.394	11	5	5	4	1	532	60.3	6.62	13.63	5	1			2.87376e+06
Master Protein	AT3G51800.2	pep chromosome:TAIR10:3:19211027:19213709:-1 gene:AT3G51800 transcript:AT3G51800.2 gene_biotype:protein_coding transcript_biotype:protein_coding gene_symbol:ATG2 description:metallopeptidase M24 family protein [Source:TAIR;Acc:AT3G51800]	0	16.39	17	7	7	7	1	401	43.9	6.99	12.61	7	0	1.07982e+06		1.67521e+07	1.56338e+07	1.53635e+07	2.13755e+07
Master Protein	AT1G48160.2	pep chromosome:TAIR10:1:17786530:17788747:-1 gene:AT1G48160 transcript:AT1G48160.2 gene_biotype:protein_coding transcript_biotype:protein_coding gene_symbol:SRP19 description:Signal recognition particle 19 kDa protein [Source:UniProtKB/Swiss-Prot;Acc:Q943Z6]	0	16.347	33	4	4	4	1	145	16.3	10.01	13.45	4	0	1.06677e+06	1.89944e+07	4.25991e+06	115434	161328	283785
Master Protein	AT1G07790.1	pep chromosome:TAIR10:1:2412938:2413790:1 gene:AT1G07790 transcript:AT1G07790.1 gene_biotype:protein_coding transcript_biotype:protein_coding gene_symbol:HTB1 description:Histone H2B.1 [Source:UniProtKB/Swiss-Prot;Acc:Q9LQQ4]	0	16.316	39	7	16	2	1	148	16.4	10.05	30.13	7	0			3.35192e+06
Master Protein	AT3G06720.1	pep chromosome:TAIR10:3:2120324:2124131:1 gene:AT3G06720 transcript:AT3G06720.1 gene_biotype:protein_coding transcript_biotype:protein_coding gene_symbol:IMPA1 description:Importin subunit alpha [Source:UniProtKB/TrEMBL;Acc:A0A178VHS3]	0	16.285	13	6	6	2	1	532	58.6	5.27	16.74	6	0			1.56483e+06
Master Protein	AT3G28480.1	pep chromosome:TAIR10:3:10675986:10678388:-1 gene:AT3G28480 transcript:AT3G28480.1 gene_biotype:protein_coding transcript_biotype:protein_coding description:Oxoglutarate/iron-dependent oxygenase [Source:UniProtKB/TrEMBL;Acc:F4J0A6]	0	16.253	22	6	6	6	1	316	35.5	6.79	14.36	6	0	1.09301e+06		4.65013e+06	7.16122e+06	8.9202e+06	6.87683e+06
Master Protein	AT1G06190.5	pep chromosome:TAIR10:1:1892268:1894190:-1 gene:AT1G06190 transcript:AT1G06190.5 gene_biotype:protein_coding transcript_biotype:protein_coding description:Rho termination factor [Source:TAIR;Acc:AT1G06190]	0	16.252	20	6	6	6	1	404	45	5.17	15.3	6	0	1.60871e+06	2.08705e+06	14829300			290341
Master Protein	AT4G13930.1	pep chromosome:TAIR10:4:8047692:8050157:-1 gene:AT4G13930 transcript:AT4G13930.1 gene_biotype:protein_coding transcript_biotype:protein_coding gene_symbol:SHM4 description:Serine hydroxymethyltransferase 4 [Source:UniProtKB/Swiss-Prot;Acc:O23254]	0	16.236	12	4	5	4	1	471	51.7	7.23	16.05	4	0		1.63175e+07	1.26833e+06	194730	5.446e+07	78399
Master Protein	AT4G11010.1	pep chromosome:TAIR10:4:6732420:6734454:-1 gene:AT4G11010 transcript:AT4G11010.1 gene_biotype:protein_coding transcript_biotype:protein_coding gene_symbol:NDPK3 description:Nucleoside diphosphate kinase [Source:UniProtKB/TrEMBL;Acc:A0A178UTZ0]	0	16.228	26	8	10	4	1	238	25.7	9.23	21.35	8	4		1.08073e+07	1.75511e+07	2.32663e+06	1.99566e+07	2.82556e+06
Master Protein	AT1G80480.1	pep chromosome:TAIR10:1:30258005:30260732:-1 gene:AT1G80480 transcript:AT1G80480.1 gene_biotype:protein_coding transcript_biotype:protein_coding gene_symbol:PTAC17 description:At1g80480 [Source:UniProtKB/TrEMBL;Acc:Q9M8L6]	0	16.223	12	4	4	3	1	444	49.5	6.1	13.78	4	1			1.73526e+06
Master Protein	AT1G43860.1	pep chromosome:TAIR10:1:16620769:16624494:-1 gene:AT1G43860 transcript:AT1G43860.1 gene_biotype:protein_coding transcript_biotype:protein_coding description:At1g43860 [Source:UniProtKB/TrEMBL;Acc:Q9MAR2]	0	16.163	22	7	8	7	1	370	42.2	7.34	18.01	7	0	1.25104e+07		4.42358e+06		273624
Master Protein	AT1G01510.1	pep chromosome:TAIR10:1:187145:190472:1 gene:AT1G01510 transcript:AT1G01510.1 gene_biotype:protein_coding transcript_biotype:protein_coding gene_symbol:AN description:C-terminal binding protein AN [Source:UniProtKB/Swiss-Prot;Acc:O23702]	0	16.132	11	5	5	5	1	636	70.1	6.6	12.89	5	0	2.33606e+06		1.26539e+06
Master Protein	AT5G64100.1	pep chromosome:TAIR10:5:25650567:25652247:-1 gene:AT5G64100 transcript:AT5G64100.1 gene_biotype:protein_coding transcript_biotype:protein_coding gene_symbol:PER69 description:Peroxidase [Source:UniProtKB/TrEMBL;Acc:A0A178U798]	0	16.11	28	9	10	8	1	331	35.7	9.29	17.28	9	1	2.16012e+06	1.14046e+06	1.18561e+06	128771	1.06633e+08	676427
Master Protein	AT3G63540.1	pep chromosome:TAIR10:3:23458642:23459804:-1 gene:AT3G63540 transcript:AT3G63540.1 gene_biotype:protein_coding transcript_biotype:protein_coding description:Mog1/PsbP/DUF1795-like photosystem II reaction center PsbP family protein [Source:TAIR;Acc:AT3G63540]	0	16.041	38	4	4	4	1	143	16.3	5.87	14	4	0			4.60922e+06			570854
Master Protein	AT3G16420.3	pep chromosome:TAIR10:3:5579386:5580885:1 gene:AT3G16420 transcript:AT3G16420.3 gene_biotype:protein_coding transcript_biotype:protein_coding gene_symbol:PBP1 description:PYK10-binding protein 1 [Source:UniProtKB/Swiss-Prot;Acc:O04314]	0	15.969	37	6	6	5	1	298	32.1	5.77	15.39	6	0	7.38872e+07		4.55883e+06		5.04173e+07	1.3969e+06
Master Protein	AT3G55330.1	pep chromosome:TAIR10:3:20513739:20515392:-1 gene:AT3G55330 transcript:AT3G55330.1 gene_biotype:protein_coding transcript_biotype:protein_coding gene_symbol:PPL1 description:PPL1 [Source:UniProtKB/TrEMBL;Acc:A0A178VEI8]	0	15.919	22	7	7	7	1	230	25.6	9.35	19.01	7	0	2.09481e+06		2.69255e+07	4.3795e+08	2.59993e+08	3.16056e+08
Master Protein	AT2G28720.1	pep chromosome:TAIR10:2:12326808:12327808:1 gene:AT2G28720 transcript:AT2G28720.1 gene_biotype:protein_coding transcript_biotype:protein_coding description:Histone H2B.3 [Source:UniProtKB/Swiss-Prot;Acc:Q9SI96]	0	15.904	38	7	15	3	1	151	16.5	9.99	29.19	7	0	1.44242e+07		2.84331e+06		746909
Master Protein	AT1G79150.1	pep chromosome:TAIR10:1:29772510:29778016:-1 gene:AT1G79150 transcript:AT1G79150.1 gene_biotype:protein_coding transcript_biotype:protein_coding description:Binding protein [Source:UniProtKB/TrEMBL;Acc:F4IDJ0]	0	15.786	14	11	11	11	1	830	94.8	8.65	18.42	11	0	2.87027e+06		7.83091e+06			885784
Master Protein	AT1G75350.1	pep chromosome:TAIR10:1:28272071:28273009:1 gene:AT1G75350 transcript:AT1G75350.1 gene_biotype:protein_coding transcript_biotype:protein_coding gene_symbol:RPL31 description:50S ribosomal protein L31, chloroplastic [Source:UniProtKB/Swiss-Prot;Acc:Q9FWS4]	0	15.776	38	7	7	7	1	144	16	9.8	14.19	7	0	1.03184e+06		5.87661e+07	229135		549110
Master Protein	AT5G58330.1	pep chromosome:TAIR10:5:23579722:23582395:-1 gene:AT5G58330 transcript:AT5G58330.1 gene_biotype:protein_coding transcript_biotype:protein_coding description:Malate dehydrogenase [NADP], chloroplastic [Source:UniProtKB/Swiss-Prot;Acc:Q8H1E2]	0	15.733	10	4	4	4	1	443	48.3	6.16	9.86	4	0			2.11853e+06
Master Protein	AT1G04170.1	pep chromosome:TAIR10:1:1096882:1099901:1 gene:AT1G04170 transcript:AT1G04170.1 gene_biotype:protein_coding transcript_biotype:protein_coding gene_symbol:EIF2 GAMMA description:Eukaryotic translation initiation factor 2 gamma subunit [Source:UniProtKB/TrEMBL;Acc:O64490]	0	15.732	21	10	12	8	1	465	50.8	8.76	25.99	10	2			2.10763e+07	6.64409e+06	2.5451e+07	7.79297e+06
Master Protein	AT1G66200.3	pep chromosome:TAIR10:1:24655499:24657683:-1 gene:AT1G66200 transcript:AT1G66200.3 gene_biotype:protein_coding transcript_biotype:protein_coding gene_symbol:ATGSR2 description:Glutamine synthetase [Source:UniProtKB/TrEMBL;Acc:F4ID91]	0	15.702	16	7	9	4	1	365	40.4	5.29	17.87	7	1	1.38938e+06		1.86081e+07	546118	1.02952e+07	769308
Master Protein	AT5G20010.1	pep chromosome:TAIR10:5:6760094:6762330:1 gene:AT5G20010 transcript:AT5G20010.1 gene_biotype:protein_coding transcript_biotype:protein_coding gene_symbol:RAN1 description:GTP-binding nuclear protein [Source:UniProtKB/TrEMBL;Acc:A0A178UC18]	0	15.496	22	5	8	5	1	221	25.3	6.86	22.85	5	0	1.16725e+06		1.09069e+07	637197	2.5317e+07	1.16358e+06
Master Protein	AT5G37720.1	pep chromosome:TAIR10:5:14981619:14984652:-1 gene:AT5G37720 transcript:AT5G37720.1 gene_biotype:protein_coding transcript_biotype:protein_coding gene_symbol:ALY4 description:THO complex subunit 4D [Source:UniProtKB/Swiss-Prot;Acc:Q6NQ72]	0	15.453	24	6	8	5	1	288	30.4	11.59	20.44	6	0	8.44687e+06		3.26336e+06	4.35701e+06	5.80132e+07	3.67061e+06
Master Protein	AT1G14810.1	pep chromosome:TAIR10:1:5102424:5104850:-1 gene:AT1G14810 transcript:AT1G14810.1 gene_biotype:protein_coding transcript_biotype:protein_coding description:Aspartate-semialdehyde dehydrogenase, putative [Source:UniProtKB/TrEMBL;Acc:Q8VYI4]	0	15.432	14	5	5	5	1	375	40.7	7.01	14.26	5	0			7.96717e+06			368601
Master Protein	AT4G15000.1	pep chromosome:TAIR10:4:8571816:8572681:1 gene:AT4G15000 transcript:AT4G15000.1 gene_biotype:protein_coding transcript_biotype:protein_coding gene_symbol:RPL27C description:60S ribosomal protein L27 [Source:UniProtKB/TrEMBL;Acc:Q0WRB8]	0	15.394	47	9	17	5	1	135	15.6	10.26	35.57	9	0			5.09662e+07	1.56283e+07	5.05939e+07	3.38916e+06
Master Protein	AT3G45980.1	pep chromosome:TAIR10:3:16897287:16898013:-1 gene:AT3G45980 transcript:AT3G45980.1 gene_biotype:protein_coding transcript_biotype:protein_coding gene_symbol:H2B description:Histone H2B.6 [Source:UniProtKB/Swiss-Prot;Acc:O23629]	0	15.394	36	6	23	1	1	150	16.4	10.02	29.12	6	1	2.1501e+06		6.67253e+06
Master Protein	AT2G47940.1	pep chromosome:TAIR10:2:19617986:19622301:-1 gene:AT2G47940 transcript:AT2G47940.1 gene_biotype:protein_coding transcript_biotype:protein_coding gene_symbol:DEGP2 description:EMB3117 [Source:UniProtKB/TrEMBL;Acc:A0A178VUR8]	0	15.359	13	9	9	9	1	607	66.8	6.05	20.06	9	0	743340		1.40097e+07	430832		627115
Master Protein	AT1G50300.1	pep chromosome:TAIR10:1:18628555:18632039:-1 gene:AT1G50300 transcript:AT1G50300.1 gene_biotype:protein_coding transcript_biotype:protein_coding gene_symbol:TAF15 description:Transcription initiation factor TFIID subunit 15 [Source:UniProtKB/Swiss-Prot;Acc:Q9AST1]	0	15.352	35	9	11	9	1	372	41.3	7.87	17.21	9	0	2.8818e+06		3.43974e+07
Master Protein	AT3G60360.1	pep chromosome:TAIR10:3:22312258:22314427:-1 gene:AT3G60360 transcript:AT3G60360.1 gene_biotype:protein_coding transcript_biotype:protein_coding gene_symbol:EDA14 description:U3 small nucleolar RNA-associated protein 11 [Source:UniProtKB/TrEMBL;Acc:A0A178V8J4]	0	15.334	27	6	6	6	1	228	27.1	9.94	17.06	6	0			14819824	252192	192691
Master Protein	AT5G22880.1	pep chromosome:TAIR10:5:7651868:7652714:-1 gene:AT5G22880 transcript:AT5G22880.1 gene_biotype:protein_coding transcript_biotype:protein_coding gene_symbol:H2B description:Histone H2B [Source:UniProtKB/TrEMBL;Acc:Q1H5F7]	0	15.157	53	8	17	3	1	145	15.7	10.05	29.34	8	5	4.96397e+07	6.41184e+07	2.85591e+08	3.7945e+07	1.83973e+08	1.92193e+07
Master Protein	AT3G03630.1	pep chromosome:TAIR10:3:877844:880461:-1 gene:AT3G03630 transcript:AT3G03630.1 gene_biotype:protein_coding transcript_biotype:protein_coding gene_symbol:CS26 description:Probable S-sulfocysteine synthase, chloroplastic [Source:UniProtKB/Swiss-Prot;Acc:O22682]	0	15.102	15	5	5	5	1	404	43.1	8.94	14.29	5	0	2.88542e+06		4.00092e+06	4.56113e+06	1.15182e+07	2.95651e+06
Master Protein	AT1G55310.1	pep chromosome:TAIR10:1:20629698:20633007:1 gene:AT1G55310 transcript:AT1G55310.1 gene_biotype:protein_coding transcript_biotype:protein_coding gene_symbol:SR33 description:SC35-like splicing factor 33 [Source:TAIR;Acc:AT1G55310]	0	15.007	16	8	31	4	1	287	33.3	11.74	52.92	8	0	1.27509e+08	5.96299e+07	273270	1.89824e+08	9.2479e+07	1.92348e+08
Master Protein	AT3G11710.1	pep chromosome:TAIR10:3:3702048:3705716:-1 gene:AT3G11710 transcript:AT3G11710.1 gene_biotype:protein_coding transcript_biotype:protein_coding gene_symbol:ATKRS-1 description:Lysine--tRNA ligase [Source:UniProtKB/TrEMBL;Acc:A0A178VAG3]	0	14.97	23	13	14	13	1	626	70.8	6.24	17.54	13	0	3.56031e+07	1.53093e+08	3.96388e+08	1.14928e+07	8.49333e+06
Master Protein	AT4G25500.4	pep chromosome:TAIR10:4:13024598:13027484:1 gene:AT4G25500 transcript:AT4G25500.4 gene_biotype:protein_coding transcript_biotype:protein_coding gene_symbol:RS40 description:Serine/arginine-rich splicing factor RS40 [Source:UniProtKB/Swiss-Prot;Acc:P92965]	0	14.965	23	8	13	3	1	350	40.3	10.2	26.57	8	0		2.91627e+06	7.413e+06
Master Protein	AT1G07770.3	pep chromosome:TAIR10:1:2408199:2409649:-1 gene:AT1G07770 transcript:AT1G07770.3 gene_biotype:protein_coding transcript_biotype:protein_coding gene_symbol:RPS15AF description:40S ribosomal protein S15a-1 [Source:UniProtKB/Swiss-Prot;Acc:P42798]	0	14.959	42	6	7	1	1	130	14.8	9.89	16.86	6	5	3.71174e+06		1.79061e+07	4.867e+06	2.8589e+07	3.55104e+06
Master Protein	AT2G13360.3	pep chromosome:TAIR10:2:5539014:5541479:-1 gene:AT2G13360 transcript:AT2G13360.3 gene_biotype:protein_coding transcript_biotype:protein_coding gene_symbol:AGT1 description:Serine--glyoxylate aminotransferase [Source:UniProtKB/Swiss-Prot;Acc:Q56YA5]	0	14.95	17	7	7	7	1	401	44.2	7.83	17.05	7	0	2.68127e+06	7.92302e+06	1.00825e+07	5.76764e+06	6.52752e+06	1.18286e+07
Master Protein	AT4G28080.1	pep chromosome:TAIR10:4:13948603:13958107:-1 gene:AT4G28080 transcript:AT4G28080.1 gene_biotype:protein_coding transcript_biotype:protein_coding gene_symbol:TSS description:Protein TSS [Source:UniProtKB/Swiss-Prot;Acc:F4JKH6]	0	14.902	9	13	13	8	1	1819	199	6.16	13.17	13	0		8.18162e+06	3.1132e+06	1.00179e+07	1.29931e+07	1.45261e+07
Master Protein	AT3G46040.1	pep chromosome:TAIR10:3:16914525:16915837:1 gene:AT3G46040 transcript:AT3G46040.1 gene_biotype:protein_coding transcript_biotype:protein_coding gene_symbol:RPS15AD description:RPS15AD [Source:UniProtKB/TrEMBL;Acc:A0A178VIE3]	0	14.821	42	6	6	1	1	130	14.8	9.94	13.75	6	0			7.98991e+06
Master Protein	AT3G22520.1	pep chromosome:TAIR10:3:7974720:7978648:1 gene:AT3G22520 transcript:AT3G22520.1 gene_biotype:protein_coding transcript_biotype:protein_coding description:Spindle assembly abnormal protein [Source:UniProtKB/TrEMBL;Acc:Q9LJ94]	0	14.804	13	6	6	5	1	600	67.5	5.4	11.56	6	0			5.06418e+06
Master Protein	AT4G19210.1	pep chromosome:TAIR10:4:10501123:10505217:1 gene:AT4G19210 transcript:AT4G19210.1 gene_biotype:protein_coding transcript_biotype:protein_coding gene_symbol:ABCE2 description:ABC transporter E family member 2 [Source:UniProtKB/Swiss-Prot;Acc:Q8LPJ4]	0	14.788	15	8	8	8	1	605	68.3	7.96	14.34	8	0			3.65842e+06
Master Protein	AT4G39260.1	pep chromosome:TAIR10:4:18273829:18275216:-1 gene:AT4G39260 transcript:AT4G39260.1 gene_biotype:protein_coding transcript_biotype:protein_coding gene_symbol:RBG8 description:GRP8 [Source:UniProtKB/TrEMBL;Acc:A0A384L218]	0	14.769	21	4	8	2	1	169	16.6	5.68	23.36	4	0	2.12413e+06		1.19811e+07	2.4552e+06	5.51962e+07	1.97911e+07
Master Protein	AT4G26110.1	pep chromosome:TAIR10:4:13232568:13235908:1 gene:AT4G26110 transcript:AT4G26110.1 gene_biotype:protein_coding transcript_biotype:protein_coding gene_symbol:NAP1;1 description:Nucleosome assembly protein 1;1 [Source:UniProtKB/Swiss-Prot;Acc:Q9SZI2]	0	14.747	24	8	8	5	1	372	43	4.5	14.2	8	0			3.19879e+06	1.29244e+06	1.27612e+06	706415
Master Protein	AT3G22230.1	pep chromosome:TAIR10:3:7843536:7844597:-1 gene:AT3G22230 transcript:AT3G22230.1 gene_biotype:protein_coding transcript_biotype:protein_coding gene_symbol:RPL27B description:60S ribosomal protein L27-2 [Source:UniProtKB/Swiss-Prot;Acc:Q8LCL3]	0	14.691	46	9	15	5	1	135	15.6	10.27	29.55	9	4	8.58966e+06		2.78589e+08	5.97243e+07	1.66075e+08	9.83855e+06
Master Protein	AT4G33370.1	pep chromosome:TAIR10:4:16069669:16071405:-1 gene:AT4G33370 transcript:AT4G33370.1 gene_biotype:protein_coding transcript_biotype:protein_coding gene_symbol:RH43 description:Putative DEAD-box ATP-dependent RNA helicase 43 [Source:UniProtKB/Swiss-Prot;Acc:Q9SZB4]	0	14.659	11	5	5	1	1	542	60.2	7.05	12.11	5	0
Master Protein	AT3G27830.2	pep chromosome:TAIR10:3:10318505:10319920:1 gene:AT3G27830 transcript:AT3G27830.2 gene_biotype:protein_coding transcript_biotype:protein_coding gene_symbol:RPL12A description:RPL12-A [Source:UniProtKB/TrEMBL;Acc:A0A178VJ19]	0	14.647	23	4	4	4	1	191	20.1	5.64	14.04	4	0	4.8304e+06		1.42705e+07
Master Protein	AT2G24500.1	pep chromosome:TAIR10:2:10400630:10402934:-1 gene:AT2G24500 transcript:AT2G24500.1 gene_biotype:protein_coding transcript_biotype:protein_coding gene_symbol:REIL2 description:Cytoplasmic 60S subunit biogenesis factor REI1 homolog 2 [Source:UniProtKB/Swiss-Prot;Acc:Q9ZQ18]	0	14.59	27	9	9	9	1	395	45	6.13	15.68	9	0	765109		3.901e+07		1.66143e+06	1.7979e+06
Master Protein	AT2G45640.1	pep chromosome:TAIR10:2:18799528:18801383:-1 gene:AT2G45640 transcript:AT2G45640.1 gene_biotype:protein_coding transcript_biotype:protein_coding gene_symbol:SAP18 description:Histone deacetylase complex subunit SAP18 [Source:UniProtKB/TrEMBL;Acc:A0A178VW39]	0	14.552	55	8	9	1	1	152	17.2	9.17	9.65	8	3	8.94669e+06		3.20663e+06	6.6966e+06	3.55561e+06	9.54428e+06
Master Protein	AT2G40510.1	pep chromosome:TAIR10:2:16918391:16919900:1 gene:AT2G40510 transcript:AT2G40510.1 gene_biotype:protein_coding transcript_biotype:protein_coding gene_symbol:RPS26B description:40S ribosomal protein S26 [Source:UniProtKB/TrEMBL;Acc:A0A178VTX1]	0	14.545	62	8	15	1	1	133	14.8	11.09	24.28	8	6	1.09321e+06		7.75543e+07	1.61987e+07	6.15383e+07	7.30956e+06
Master Protein	AT1G50920.1	pep chromosome:TAIR10:1:18870059:18872968:1 gene:AT1G50920 transcript:AT1G50920.1 gene_biotype:protein_coding transcript_biotype:protein_coding description:Nucleolar GTP-binding protein 1 [Source:UniProtKB/Swiss-Prot;Acc:Q9C6I8]	0	14.528	13	8	8	6	1	671	76.8	9.6	14.13	8	1	577899		1.36864e+07	2.07265e+06	1.08035e+06
Master Protein	AT2G27530.1	pep chromosome:TAIR10:2:11763217:11764935:-1 gene:AT2G27530 transcript:AT2G27530.1 gene_biotype:protein_coding transcript_biotype:protein_coding gene_symbol:RPL10AB description:60S ribosomal protein L10a-2 [Source:UniProtKB/Swiss-Prot;Acc:P59230]	0	14.431	24	6	7	3	1	216	24.4	9.88	17.27	6	0			4.15688e+06
Master Protein	AT3G18640.1	pep chromosome:TAIR10:3:6413270:6416599:-1 gene:AT3G18640 transcript:AT3G18640.1 gene_biotype:protein_coding transcript_biotype:protein_coding description:Zinc finger CCCH domain-containing protein 38 [Source:UniProtKB/Swiss-Prot;Acc:Q9LIH5]	0	14.393	12	6	7	6	1	676	75.5	7.96	11.11	6	0			4.11695e+06	2.17057e+06	5.73301e+06
Master Protein	AT5G47210.1	pep chromosome:TAIR10:5:19168941:19171263:-1 gene:AT5G47210 transcript:AT5G47210.1 gene_biotype:protein_coding transcript_biotype:protein_coding gene_symbol:RGGC description:RGG repeats nuclear RNA binding protein C [Source:UniProtKB/Swiss-Prot;Acc:Q9LVT8]	0	14.386	26	7	8	6	1	357	38	8.78	15.75	7	0			2.14509e+07
Master Protein	AT3G21810.1	pep chromosome:TAIR10:3:7684356:7688616:1 gene:AT3G21810 transcript:AT3G21810.1 gene_biotype:protein_coding transcript_biotype:protein_coding description:Zinc finger CCCH domain-containing protein 40 [Source:UniProtKB/Swiss-Prot;Acc:Q93XW7]	0	14.358	26	10	11	10	1	437	50.5	5.88	14.62	10	0	2.39032e+07	2.89761e+06	6.87334e+06	5.03485e+07	1.60088e+06	271240
Master Protein	AT5G10160.1	pep chromosome:TAIR10:5:3185734:3187312:1 gene:AT5G10160 transcript:AT5G10160.1 gene_biotype:protein_coding transcript_biotype:protein_coding description:(3R)-hydroxymyristoyl-[acyl carrier protein] dehydratase-like protein [Source:UniProtKB/TrEMBL;Acc:Q9LX13]	0	14.311	24	6	6	4	1	219	24.1	9.26	14.7	6	2			3.87043e+06
Master Protein	AT5G66190.1	pep chromosome:TAIR10:5:26450964:26453199:-1 gene:AT5G66190 transcript:AT5G66190.1 gene_biotype:protein_coding transcript_biotype:protein_coding gene_symbol:LFNR1 description:Ferredoxin--NADP reductase, leaf isozyme 1, chloroplastic [Source:UniProtKB/Swiss-Prot;Acc:Q9FKW6]	0	14.292	21	7	7	5	1	360	40.3	8.13	14.11	7	0			5.03379e+06	6.89407e+06	2.38086e+07	9.74865e+06
Master Protein	ATCG00770.1	pep chromosome:TAIR10:Pt:80068:80472:-1 gene:ATCG00770 transcript:ATCG00770.1 gene_biotype:protein_coding transcript_biotype:protein_coding gene_symbol:RPS8 description:30S ribosomal protein S8, chloroplastic [Source:UniProtKB/Swiss-Prot;Acc:P56801]	0	14.283	44	8	10	8	1	134	15.5	10.93	17.36	8	0			1.20304e+08	1.32343e+06	2.79926e+06	1.75504e+06
Master Protein	AT3G15670.1	pep chromosome:TAIR10:3:5309886:5310988:-1 gene:AT3G15670 transcript:AT3G15670.1 gene_biotype:protein_coding transcript_biotype:protein_coding gene_symbol:LEA29 description:Late embryogenesis abundant protein 29 [Source:UniProtKB/Swiss-Prot;Acc:Q9LW12]	0	14.275	40	5	5	5	1	225	24.2	8.85	15.01	5	0	1.00193e+07	2.10563e+08	87839.4		1.52134e+06	1.19848e+07
Master Protein	AT3G28220.1	pep chromosome:TAIR10:3:10524181:10526733:1 gene:AT3G28220 transcript:AT3G28220.1 gene_biotype:protein_coding transcript_biotype:protein_coding description:AT3g28220/T19D11_3 [Source:UniProtKB/TrEMBL;Acc:Q9LHA6]	0	14.237	25	10	10	10	1	370	42.9	8.5	16.2	10	0		5.49174e+06	1.73228e+07	1.57939e+07	1.06319e+07	1.49016e+07
Master Protein	AT1G12920.1	pep chromosome:TAIR10:1:4396348:4398193:-1 gene:AT1G12920 transcript:AT1G12920.1 gene_biotype:protein_coding transcript_biotype:protein_coding gene_symbol:ERF1-2 description:Eukaryotic peptide chain release factor subunit 1-2 [Source:UniProtKB/Swiss-Prot;Acc:Q9LPV8]	0	14.227	12	5	5	4	1	434	48.9	5.35	13.51	5	1			4.76574e+06	464727
Master Protein	AT4G37460.1	pep chromosome:TAIR10:4:17608378:17615946:-1 gene:AT4G37460 transcript:AT4G37460.1 gene_biotype:protein_coding transcript_biotype:protein_coding gene_symbol:SRFR1 description:SRFR1 [Source:UniProtKB/TrEMBL;Acc:A0A178V335]	0	14.209	13	9	9	9	1	1052	118	7.42	15.2	9	0			2.99376e+06	5.57526e+06	4.14727e+06	2.22756e+06
Master Protein	AT2G40590.1	pep chromosome:TAIR10:2:16944984:16946548:-1 gene:AT2G40590 transcript:AT2G40590.1 gene_biotype:protein_coding transcript_biotype:protein_coding gene_symbol:RPS26A description:40S ribosomal protein S26 [Source:UniProtKB/TrEMBL;Acc:A0A178VPZ6]	0	14.187	60	7	14	1	1	131	14.7	11.09	25.06	7	0			4.46254e+06
Master Protein	AT3G54210.1	pep chromosome:TAIR10:3:20067540:20068614:-1 gene:AT3G54210 transcript:AT3G54210.1 gene_biotype:protein_coding transcript_biotype:protein_coding gene_symbol:RPL17 description:50S ribosomal protein L17, chloroplastic [Source:UniProtKB/Swiss-Prot;Acc:Q9M385]	0	14.099	30	9	11	9	1	211	23.5	11.39	19.81	9	0	647246		4.51699e+07	1.46727e+06		1.78765e+06
Master Protein	AT3G05220.1	pep chromosome:TAIR10:3:1488329:1491772:1 gene:AT3G05220 transcript:AT3G05220.1 gene_biotype:protein_coding transcript_biotype:protein_coding gene_symbol:HIPP34 description:Heavy metal-associated isoprenylated plant protein 34 [Source:UniProtKB/Swiss-Prot;Acc:Q0WV37]	0	14.093	21	10	12	10	1	577	58.8	8.63	10.31	10	0	8.26891e+06		5.91239e+06	1.99211e+07	1.27587e+07	2.65918e+07
Master Protein	AT5G54910.1	pep chromosome:TAIR10:5:22298453:22301859:-1 gene:AT5G54910 transcript:AT5G54910.1 gene_biotype:protein_coding transcript_biotype:protein_coding gene_symbol:RH32 description:DEAD-box ATP-dependent RNA helicase 32 [Source:UniProtKB/Swiss-Prot;Acc:Q9FFT9]	0	14.087	11	8	8	8	1	739	83.5	9.1	16.11	8	0			3.39915e+06
Master Protein	AT4G09650.1	pep chromosome:TAIR10:4:6100714:6101864:1 gene:AT4G09650 transcript:AT4G09650.1 gene_biotype:protein_coding transcript_biotype:protein_coding gene_symbol:ATPD description:PDE332 [Source:UniProtKB/TrEMBL;Acc:A0A178V1L3]	0	14.059	18	5	6	5	1	234	25.7	9.06	13.59	5	0	8.69928e+06		1.13617e+07	2.46778e+06	4.26403e+06	2.96012e+06
Master Protein	AT1G64550.1	pep chromosome:TAIR10:1:23968750:23973614:1 gene:AT1G64550 transcript:AT1G64550.1 gene_biotype:protein_coding transcript_biotype:protein_coding gene_symbol:ABCF3 description:ABC transporter F family member 3 [Source:UniProtKB/Swiss-Prot;Acc:Q8H0V6]	0	14.047	7	5	5	5	1	715	79.6	6.07	13.23	5	0	767233	6.11742e+06	4.56829e+06	334893
Master Protein	AT5G13490.2	pep chromosome:TAIR10:5:4335595:4337730:1 gene:AT5G13490 transcript:AT5G13490.2 gene_biotype:protein_coding transcript_biotype:protein_coding gene_symbol:AAC2 description:ADP,ATP carrier protein 2, mitochondrial [Source:UniProtKB/Swiss-Prot;Acc:P40941]	0	14.001	16	8	11	1	1	385	41.7	9.79	23.51	8	0			1.94807e+06
Master Protein	AT4G36500.1	pep chromosome:TAIR10:4:17225793:17226833:-1 gene:AT4G36500 transcript:AT4G36500.1 gene_biotype:protein_coding transcript_biotype:protein_coding description:Uncharacterized protein At4g36500 [Source:UniProtKB/TrEMBL;Acc:O23231]	0	13.957	30	3	3	3	1	122	13.9	10.32	8.07	3	0			2.65394e+06
Master Protein	AT5G37370.1	pep chromosome:TAIR10:5:14812570:14816591:-1 gene:AT5G37370 transcript:AT5G37370.1 gene_biotype:protein_coding transcript_biotype:protein_coding gene_symbol:SRL1 description:Pre-mRNA splicing factor SR-like 1 [Source:UniProtKB/Swiss-Prot;Acc:Q8RWB1]	0	13.938	31	14	15	14	1	393	45.8	9.7	18.21	14	0	2.63694e+07		3.66626e+07	603942	3.17894e+06	429425
Master Protein	AT2G24090.1	pep chromosome:TAIR10:2:10241875:10243674:1 gene:AT2G24090 transcript:AT2G24090.1 gene_biotype:protein_coding transcript_biotype:protein_coding gene_symbol:RPL35 description:50S ribosomal protein L35, chloroplastic [Source:UniProtKB/Swiss-Prot;Acc:Q8VZ55]	0	13.925	22	5	24	5	1	145	16.1	11.84	61.17	5	0	2.70128e+07		2.24963e+08	1.35084e+07	2.22954e+07	2.98451e+06
Master Protein	AT5G42650.1	pep chromosome:TAIR10:5:17097564:17099595:-1 gene:AT5G42650 transcript:AT5G42650.1 gene_biotype:protein_coding transcript_biotype:protein_coding gene_symbol:CYP74A description:Allene oxide synthase, chloroplastic [Source:UniProtKB/Swiss-Prot;Acc:Q96242]	0	13.894	15	7	7	6	1	518	58.2	8.66	13.01	7	1		3.01247e+07	5.304e+06
Master Protein	AT5G63260.2	pep chromosome:TAIR10:5:25361747:25364769:1 gene:AT5G63260 transcript:AT5G63260.2 gene_biotype:protein_coding transcript_biotype:protein_coding description:Zinc finger C-x8-C-x5-C-x3-H type family protein [Source:UniProtKB/TrEMBL;Acc:F4K9A6]	0	13.883	10	5	5	5	1	451	50.5	6.96	10.22	5	0		1.12406e+06	1.69681e+06	83028
Master Protein	AT1G31870.1	pep chromosome:TAIR10:1:11436733:11440275:1 gene:AT1G31870 transcript:AT1G31870.1 gene_biotype:protein_coding transcript_biotype:protein_coding description:AT1G31870 protein [Source:UniProtKB/TrEMBL;Acc:Q9C6S8]	0	13.873	17	9	9	9	1	561	64.6	9.73	13.02	9	0	4.03396e+06		1.34089e+07		6.03685e+06
Master Protein	AT3G63140.1	pep chromosome:TAIR10:3:23326867:23328789:-1 gene:AT3G63140 transcript:AT3G63140.1 gene_biotype:protein_coding transcript_biotype:protein_coding gene_symbol:CSP41A description:Chloroplast stem-loop binding protein of 41 kDa a, chloroplastic [Source:UniProtKB/Swiss-Prot;Acc:Q9LYA9]	0	13.861	12	5	6	4	1	406	43.9	8.43	9.13	5	0	1.70105e+06	3.09365e+07	4.54139e+06	2.05595e+06	8.66146e+06	1.02111e+07
Master Protein	AT4G35250.1	pep chromosome:TAIR10:4:16771073:16773456:-1 gene:AT4G35250 transcript:AT4G35250.1 gene_biotype:protein_coding transcript_biotype:protein_coding description:HCF244 [Source:UniProtKB/TrEMBL;Acc:A0A178UXV2]	0	13.797	14	5	6	5	1	395	43.7	8.43	13.95	5	0			3.18457e+06
Master Protein	AT3G56340.1	pep chromosome:TAIR10:3:20892007:20893478:-1 gene:AT3G56340 transcript:AT3G56340.1 gene_biotype:protein_coding transcript_biotype:protein_coding gene_symbol:RPS26C description:40S ribosomal protein S26 [Source:UniProtKB/TrEMBL;Acc:A0A178VFW7]	0	13.756	54	7	14	2	1	130	14.6	11.09	24.07	7	0			1.75102e+07
Master Protein	ATCG00660.1	pep chromosome:TAIR10:Pt:68512:68865:-1 gene:ATCG00660 transcript:ATCG00660.1 gene_biotype:protein_coding transcript_biotype:protein_coding gene_symbol:RPL20 description:50S ribosomal protein L20, chloroplastic [Source:UniProtKB/Swiss-Prot;Acc:P56794]	0	13.741	38	8	9	8	1	117	14.2	11.88	15.24	8	0			6.62177e+07	242758	641718	967693
Master Protein	AT1G54170.1	pep chromosome:TAIR10:1:20221029:20226055:-1 gene:AT1G54170 transcript:AT1G54170.1 gene_biotype:protein_coding transcript_biotype:protein_coding gene_symbol:CID3 description:Polyadenylate-binding protein-interacting protein 3 [Source:UniProtKB/Swiss-Prot;Acc:Q8L793]	0	13.715	16	7	7	7	1	587	65.3	5.12	13.34	7	0	1.26375e+06		6.96645e+06	349249	1.15644e+06	192890
Master Protein	AT5G64730.1	pep chromosome:TAIR10:5:25873101:25875293:1 gene:AT5G64730 transcript:AT5G64730.1 gene_biotype:protein_coding transcript_biotype:protein_coding description:Transducin/WD40 repeat-like superfamily protein [Source:UniProtKB/TrEMBL;Acc:Q94AH2]	0	13.713	21	6	7	6	1	299	33	7.46	14.58	6	0	7.80818e+06	2.87586e+06	6.97199e+06	1.19054e+07	4.3061e+06	1.05512e+07
Master Protein	AT3G28460.1	pep chromosome:TAIR10:3:10672041:10674395:-1 gene:AT3G28460 transcript:AT3G28460.1 gene_biotype:protein_coding transcript_biotype:protein_coding description:Methyltransferase [Source:UniProtKB/TrEMBL;Acc:Q9LSI8]	0	13.644	15	5	5	5	1	314	34.8	9.16	14.19	5	0			6.86948e+06	1.26316e+06	5.10073e+06	440636
Master Protein	AT5G30495.2	pep chromosome:TAIR10:5:11379907:11381657:1 gene:AT5G30495 transcript:AT5G30495.2 gene_biotype:protein_coding transcript_biotype:protein_coding description:Fcf2 pre-rRNA processing protein [Source:UniProtKB/TrEMBL;Acc:F4KCY1]	0	13.642	14	4	4	1	1	196	22.5	9.98	11.88	4	0			2.61191e+06
Master Protein	AT1G48030.5	pep chromosome:TAIR10:1:17717088:17719500:-1 gene:AT1G48030 transcript:AT1G48030.5 gene_biotype:protein_coding transcript_biotype:protein_coding gene_symbol:LPD1 description:Dihydrolipoyl dehydrogenase 1, mitochondrial [Source:UniProtKB/Swiss-Prot;Acc:Q9M5K3]	0	13.634	16	8	9	3	1	507	54	7.4	16.26	8	5	9.15265e+06	2.05731e+06	8.13187e+06	7.30561e+06	1.22143e+07	9.05527e+06
Master Protein	AT3G55610.1	pep chromosome:TAIR10:3:20624020:20629295:-1 gene:AT3G55610 transcript:AT3G55610.1 gene_biotype:protein_coding transcript_biotype:protein_coding gene_symbol:P5CSB description:Delta-1-pyrroline-5-carboxylate synthase [Source:UniProtKB/TrEMBL;Acc:A0A178VF78]	0	13.633	15	8	8	4	1	726	78.8	6.81	12.2	8	4			7.3857e+06
Master Protein	AT3G51010.1	pep chromosome:TAIR10:3:18946641:18948197:-1 gene:AT3G51010 transcript:AT3G51010.1 gene_biotype:protein_coding transcript_biotype:protein_coding description:At3g51010 [Source:UniProtKB/TrEMBL;Acc:Q9SD44]	0	13.625	36	6	6	6	1	188	21.5	11.44	10.64	6	0		7.65561e+06	8.97212e+06	945269	875483	2.20155e+06
Master Protein	AT1G71695.1	pep chromosome:TAIR10:1:26964087:26966688:1 gene:AT1G71695 transcript:AT1G71695.1 gene_biotype:protein_coding transcript_biotype:protein_coding gene_symbol:PER12 description:Peroxidase [Source:UniProtKB/TrEMBL;Acc:A0A178WB34]	0	13.572	19	5	5	5	1	358	39.5	8.28	12.71	5	0			3.84939e+06
Master Protein	AT1G69070.2	pep chromosome:TAIR10:1:25967421:25971482:-1 gene:AT1G69070 transcript:AT1G69070.2 gene_biotype:protein_coding transcript_biotype:protein_coding description:FUNCTIONS IN: molecular_function unknown; INVOLVED IN: biological_process unknown; LOCATED IN: cellular_component unknown; EXPRESSED IN: 23 plant structures; EXPRESSED DURING: 13 growth stages; CONTAINS InterPro DOMAIN/s: Nop14-like protein (…	0	13.539	10	7	7	7	1	904	103.9	5.58	12.05	7	0			4.39117e+06			309649
Master Protein	AT3G22660.1	pep chromosome:TAIR10:3:8016051:8017508:-1 gene:AT3G22660 transcript:AT3G22660.1 gene_biotype:protein_coding transcript_biotype:protein_coding gene_symbol:EBP2 description:Probable rRNA-processing protein EBP2 homolog [Source:UniProtKB/Swiss-Prot;Acc:Q9LUJ5]	0	13.528	22	8	10	8	1	293	33.2	7.53	14.01	8	0			6.66145e+06
Master Protein	AT5G19960.1	pep chromosome:TAIR10:5:6743878:6746381:1 gene:AT5G19960 transcript:AT5G19960.1 gene_biotype:protein_coding transcript_biotype:protein_coding description:Glycine-rich RNA-binding protein, putative [Source:UniProtKB/TrEMBL;Acc:Q8RWF8]	0	13.501	28	10	12	10	1	337	38.7	6.71	13.62	10	0			6.47281e+06
Master Protein	AT2G37270.1	pep chromosome:TAIR10:2:15647677:15649471:-1 gene:AT2G37270 transcript:AT2G37270.1 gene_biotype:protein_coding transcript_biotype:protein_coding gene_symbol:RPS5A description:40S ribosomal protein S5-1 [Source:UniProtKB/Swiss-Prot;Acc:Q9ZUT9]	0	13.483	26	6	8	6	1	207	23	9.67	21.57	6	0	1.20196e+06		8.85894e+06	1.37813e+06	2.15437e+07	1.0524e+06
Master Protein	AT2G33410.1	pep chromosome:TAIR10:2:14155853:14157864:1 gene:AT2G33410 transcript:AT2G33410.1 gene_biotype:protein_coding transcript_biotype:protein_coding description:Putative RNA-binding protein [Source:UniProtKB/TrEMBL;Acc:O22791]	0	13.48	13	4	8	4	1	404	41.3	6.55	21.88	4	0	2.12494e+07	9.21902e+06	3.44422e+06	8.7856e+06	1.16936e+07	1.1044e+07
Master Protein	AT5G52010.1	pep chromosome:TAIR10:5:21121405:21123133:-1 gene:AT5G52010 transcript:AT5G52010.1 gene_biotype:protein_coding transcript_biotype:protein_coding description:AT5g52010/MSG15_9 [Source:UniProtKB/TrEMBL;Acc:Q9FJ91]	0	13.475	16	6	6	6	1	396	45.7	6.87	13.12	6	0	1.01648e+07		2.90235e+06	1.60441e+06		1.85859e+06
Master Protein	AT1G09430.1	pep chromosome:TAIR10:1:3041996:3045541:1 gene:AT1G09430 transcript:AT1G09430.1 gene_biotype:protein_coding transcript_biotype:protein_coding gene_symbol:ACLA-3 description:ATP-citrate synthase alpha chain protein 3 [Source:UniProtKB/Swiss-Prot;Acc:O80526]	0	13.429	17	6	6	3	1	424	46.9	5.26	13.92	6	3			5.84156e+06
Master Protein	AT4G28990.2	pep chromosome:TAIR10:4:14291151:14293174:1 gene:AT4G28990 transcript:AT4G28990.2 gene_biotype:protein_coding transcript_biotype:protein_coding description:RNA-binding protein-like protein [Source:UniProtKB/TrEMBL;Acc:F4JM55]	0	13.427	19	7	7	7	1	395	45.3	10.39	14.77	7	0			8.85422e+06		252811	2.17048e+06
Master Protein	ATCG00350.1	pep chromosome:TAIR10:Pt:39605:41857:-1 gene:ATCG00350 transcript:ATCG00350.1 gene_biotype:protein_coding transcript_biotype:protein_coding gene_symbol:PSAA description:Photosystem I P700 chlorophyll a apoprotein A1 [Source:UniProtKB/Swiss-Prot;Acc:P56766]	0	13.419	8	7	12	7	1	750	83.2	7.11	26.07	7	0	7.57247e+06		1.32019e+07	5.68402e+07	4.33311e+07	3.85955e+07
Master Protein	AT1G54770.1	pep chromosome:TAIR10:1:20434550:20436453:1 gene:AT1G54770 transcript:AT1G54770.1 gene_biotype:protein_coding transcript_biotype:protein_coding description:Fcf2 pre-rRNA processing protein [Source:UniProtKB/TrEMBL;Acc:Q84K05]	0	13.41	21	5	5	2	1	189	21.7	10.13	11.76	5	3			8.45295e+06
Master Protein	AT2G42740.1	pep chromosome:TAIR10:2:17791692:17793142:1 gene:AT2G42740 transcript:AT2G42740.1 gene_biotype:protein_coding transcript_biotype:protein_coding gene_symbol:RPL11A description:60S ribosomal protein L11-1 [Source:UniProtKB/Swiss-Prot;Acc:P42795]	0	13.401	26	6	8	6	1	182	20.8	9.92	21.75	6	0	4.93361e+06		65580205	1.37679e+07	4.55035e+07	2.15305e+06
Master Protein	AT4G28450.1	pep chromosome:TAIR10:4:14061403:14064708:-1 gene:AT4G28450 transcript:AT4G28450.1 gene_biotype:protein_coding transcript_biotype:protein_coding description:AT4g28450/F20O9_130 [Source:UniProtKB/TrEMBL;Acc:Q93VK1]	0	13.38	16	7	7	7	1	452	51.3	9.45	11.22	7	0	1.80517e+06		7.70624e+06	379129	1.32662e+07	1.39881e+07
Master Protein	AT5G23740.1	pep chromosome:TAIR10:5:8007921:8009436:-1 gene:AT5G23740 transcript:AT5G23740.1 gene_biotype:protein_coding transcript_biotype:protein_coding gene_symbol:RPS11C description:RPS11-BETA [Source:UniProtKB/TrEMBL;Acc:A0A178UPD3]	0	13.366	36	9	9	5	1	159	17.7	10.61	17.78	9	0			1.94854e+07		449584
Master Protein	AT1G41880.2	pep chromosome:TAIR10:1:15650635:15652542:-1 gene:AT1G41880 transcript:AT1G41880.2 gene_biotype:protein_coding transcript_biotype:protein_coding gene_symbol:RPL35AB description:60S ribosomal protein L35a-2 [Source:UniProtKB/Swiss-Prot;Acc:Q9FZH0]	0	13.342	42	9	17	5	1	111	12.8	10.68	36.54	9	4	872019		1.88509e+08	122024	2.03444e+06	215617
Master Protein	AT3G27160.1	pep chromosome:TAIR10:3:10017321:10019157:1 gene:AT3G27160 transcript:AT3G27160.1 gene_biotype:protein_coding transcript_biotype:protein_coding gene_symbol:GHS1 description:Ribosomal protein S21 family protein [Source:UniProtKB/TrEMBL;Acc:A0A1I9LRJ3]	0	13.323	25	7	7	7	1	183	20.9	9.39	15.77	7	0			2.65252e+08		179130	91764.4
Master Protein	AT2G25110.1	pep chromosome:TAIR10:2:10684118:10686347:1 gene:AT2G25110 transcript:AT2G25110.1 gene_biotype:protein_coding transcript_biotype:protein_coding gene_symbol:SDF2 description:Stromal cell-derived factor 2-like protein [Source:UniProtKB/Swiss-Prot;Acc:Q93ZE8]	0	13.314	18	4	5	4	1	218	23.9	7.96	14.82	4	0	2.28836e+06		5.89095e+06	653089		2.1148e+06
Master Protein	AT2G33040.1	pep chromosome:TAIR10:2:14018610:14021185:-1 gene:AT2G33040 transcript:AT2G33040.1 gene_biotype:protein_coding transcript_biotype:protein_coding gene_symbol:ATPC description:ATP synthase subunit gamma, mitochondrial [Source:UniProtKB/Swiss-Prot;Acc:Q96250]	0	13.247	17	5	6	5	1	325	35.4	8.9	15.28	5	0			4.24094e+06	431340	1.00429e+07	998442
Master Protein	AT4G28470.1	pep chromosome:TAIR10:4:14066731:14072582:-1 gene:AT4G28470 transcript:AT4G28470.1 gene_biotype:protein_coding transcript_biotype:protein_coding gene_symbol:RPN1B description:26S proteasome non-ATPase regulatory subunit 2 homolog B [Source:UniProtKB/Swiss-Prot;Acc:Q6XJG8]	0	13.188	13	8	9	3	1	891	97.9	5.21	13.83	8	0			1.74104e+06
Master Protein	AT5G25060.1	pep chromosome:TAIR10:5:8633114:8640217:-1 gene:AT5G25060 transcript:AT5G25060.1 gene_biotype:protein_coding transcript_biotype:protein_coding gene_symbol:RRC1 description:Protein RRC1 [Source:UniProtKB/Swiss-Prot;Acc:Q9C5J3]	0	13.188	12	10	14	8	1	946	108.2	6.64	8.77	10	1			5.5376e+06	2.63854e+07	1.75255e+07	4.39538e+07
Master Protein	AT1G74070.1	pep chromosome:TAIR10:1:27851460:27853269:-1 gene:AT1G74070 transcript:AT1G74070.1 gene_biotype:protein_coding transcript_biotype:protein_coding gene_symbol:CYP26-2 description:Peptidyl-prolyl cis-trans isomerase CYP26-2, chloroplastic [Source:UniProtKB/Swiss-Prot;Acc:F4HTT6]	0	13.157	21	6	6	6	1	317	34.4	9.47	13.6	6	0	3.12621e+07		5.76237e+06
Master Protein	AT5G52380.1	pep chromosome:TAIR10:5:21261353:21263151:-1 gene:AT5G52380 transcript:AT5G52380.1 gene_biotype:protein_coding transcript_biotype:protein_coding description:At5g52380 [Source:UniProtKB/TrEMBL;Acc:Q9FHC2]	0	13.134	20	4	4	4	1	268	30	9.47	9.81	4	0			3.51835e+06		3.54214e+06	704317
Master Protein	AT2G16940.2	pep chromosome:TAIR10:2:7342607:7347408:-1 gene:AT2G16940 transcript:AT2G16940.2 gene_biotype:protein_coding transcript_biotype:protein_coding description:Splicing factor, CC1-like protein [Source:UniProtKB/TrEMBL;Acc:F4ILE1]	0	13.126	14	7	7	7	1	610	68.9	7.05	12.45	7	0		6.33255e+06	7.25164e+06	1.38991e+07	9.98289e+06
Master Protein	AT2G38810.3	pep chromosome:TAIR10:2:16219220:16220923:-1 gene:AT2G38810 transcript:AT2G38810.3 gene_biotype:protein_coding transcript_biotype:protein_coding gene_symbol:HTA8 description:Probable histone H2A variant 2 [Source:UniProtKB/Swiss-Prot;Acc:Q9SII0]	0	13.123	49	7	12	6	1	136	14.4	10.48	21.24	7	1	2.85423e+07		9.7685e+07	1.79401e+07	8.67501e+07	9.36661e+06
Master Protein	AT1G48350.1	pep chromosome:TAIR10:1:17867102:17868432:1 gene:AT1G48350 transcript:AT1G48350.1 gene_biotype:protein_coding transcript_biotype:protein_coding gene_symbol:RPL18 description:Uncharacterized protein At1g48350 [Source:UniProtKB/TrEMBL;Acc:Q0WWC5]	0	13.106	38	7	7	7	1	170	18.7	9.91	16.08	7	0			59500905	305987
Master Protein	AT5G20920.1	pep chromosome:TAIR10:5:7094649:7097145:-1 gene:AT5G20920 transcript:AT5G20920.1 gene_biotype:protein_coding transcript_biotype:protein_coding gene_symbol:EIF2B description:Eukaryotic translation initiation factor 2 subunit beta [Source:UniProtKB/Swiss-Prot;Acc:Q41969]	0	13.093	24	6	6	5	1	268	30.6	7.2	13.16	6	1		2.24813e+06	1.17254e+07		964743
Master Protein	AT3G50000.1	pep chromosome:TAIR10:3:18534450:18537073:1 gene:AT3G50000 transcript:AT3G50000.1 gene_biotype:protein_coding transcript_biotype:protein_coding gene_symbol:CKA2 description:Casein kinase II subunit alpha-2 [Source:UniProtKB/Swiss-Prot;Acc:Q08466]	0	13.092	22	7	7	5	1	403	47.2	8.27	9.09	7	0		2.03135e+07	1.94993e+06
Master Protein	AT4G17090.1	pep chromosome:TAIR10:4:9604962:9607402:-1 gene:AT4G17090 transcript:AT4G17090.1 gene_biotype:protein_coding transcript_biotype:protein_coding gene_symbol:BAM3 description:Beta-amylase 3, chloroplastic [Source:UniProtKB/Swiss-Prot;Acc:O23553]	0	13.075	14	6	6	6	1	548	61.3	7.05	7.11	6	0			3.5785e+06
Master Protein	AT1G34030.1	pep chromosome:TAIR10:1:12370065:12371554:-1 gene:AT1G34030 transcript:AT1G34030.1 gene_biotype:protein_coding transcript_biotype:protein_coding gene_symbol:RPS18C description:40S ribosomal protein S18 [Source:UniProtKB/Swiss-Prot;Acc:P34788]	0	13.028	34	6	7	6	1	152	17.5	10.54	16.47	6	0	3.75548e+06		83785897	3.1702e+06	3.99177e+07	3.58387e+06
Master Protein	AT5G03940.1	pep chromosome:TAIR10:5:1060106:1063425:-1 gene:AT5G03940 transcript:AT5G03940.1 gene_biotype:protein_coding transcript_biotype:protein_coding gene_symbol:FFC description:SRP54CP [Source:UniProtKB/TrEMBL;Acc:A0A178UD49]	0	13.026	17	9	11	9	1	564	61.2	9.44	21.65	9	0	1.09534e+06	2.14636e+06	1.33336e+07	4.82702e+07	2.51097e+07	5.72707e+07
Master Protein	AT5G20980.2	pep chromosome:TAIR10:5:7122800:7128359:-1 gene:AT5G20980 transcript:AT5G20980.2 gene_biotype:protein_coding transcript_biotype:protein_coding gene_symbol:MS3 description:5-methyltetrahydropteroyltriglutamate--homocysteine methyltransferase 3, chloroplastic [Source:UniProtKB/Swiss-Prot;Acc:Q0WNZ5]	0	12.983	12	8	10	4	1	812	90.5	8.05	21.86	8	0	1.03065e+07		1.68607e+06	1.4092e+06
Master Protein	AT5G03850.1	pep chromosome:TAIR10:5:1027887:1029131:-1 gene:AT5G03850 transcript:AT5G03850.1 gene_biotype:protein_coding transcript_biotype:protein_coding gene_symbol:RPS28A description:40S ribosomal protein S28-1 [Source:UniProtKB/Swiss-Prot;Acc:Q9SR73]	0	12.932	66	6	7	4	1	64	7.4	10.83	17	6	2	553556		5.10927e+06		2.67755e+07	637930
Master Protein	AT2G44065.2	pep chromosome:TAIR10:2:18228430:18231407:1 gene:AT2G44065 transcript:AT2G44065.2 gene_biotype:protein_coding transcript_biotype:protein_coding description:Expressed protein [Source:UniProtKB/TrEMBL;Acc:Q8VZU4]	0	12.931	18	3	3	3	1	214	22.8	10.59	10.6	3	0			2.18329e+07	348173	1.12964e+06	115601
Master Protein	AT1G20580.1	pep chromosome:TAIR10:1:7128867:7130799:1 gene:AT1G20580 transcript:AT1G20580.1 gene_biotype:protein_coding transcript_biotype:protein_coding gene_symbol:SMD3B description:Small nuclear ribonucleoprotein SmD3b [Source:UniProtKB/Swiss-Prot;Acc:Q9LM92]	0	12.92	34	5	5	4	1	131	14.2	10.27	13.96	5	0		1.55056e+06	2.49395e+07
Master Protein	AT4G20130.1	pep chromosome:TAIR10:4:10878817:10882052:1 gene:AT4G20130 transcript:AT4G20130.1 gene_biotype:protein_coding transcript_biotype:protein_coding gene_symbol:PTAC14 description:Protein PLASTID TRANSCRIPTIONALLY ACTIVE 14 [Source:UniProtKB/Swiss-Prot;Acc:Q84JF5]	0	12.873	11	5	6	5	1	483	55.6	5.6	13.26	5	0			3.48418e+06		346850
Master Protein	AT3G19130.1	pep chromosome:TAIR10:3:6611182:6614107:-1 gene:AT3G19130 transcript:AT3G19130.1 gene_biotype:protein_coding transcript_biotype:protein_coding gene_symbol:RBP47B description:Polyadenylate-binding protein RBP47B [Source:UniProtKB/Swiss-Prot;Acc:Q0WW84]	0	12.848	10	5	6	2	1	435	48.1	6.57	10.97	5	0			2.00052e+06
Master Protein	AT4G02840.2	pep chromosome:TAIR10:4:1264627:1266459:1 gene:AT4G02840 transcript:AT4G02840.2 gene_biotype:protein_coding transcript_biotype:protein_coding	0	12.843	26	4	4	4	1	126	14.1	10.84	12.29	4	0	931482	2.60619e+07	1.2215e+07
Master Protein	AT3G56650.1	pep chromosome:TAIR10:3:20984635:20986308:1 gene:AT3G56650 transcript:AT3G56650.1 gene_biotype:protein_coding transcript_biotype:protein_coding gene_symbol:PPD6 description:PPD6 [Source:UniProtKB/TrEMBL;Acc:A0A384KSV2]	0	12.814	20	4	4	4	1	262	28.6	9.26	10.32	4	0			3123900
Master Protein	AT3G12300.1	pep chromosome:TAIR10:3:3921419:3923155:-1 gene:AT3G12300 transcript:AT3G12300.1 gene_biotype:protein_coding transcript_biotype:protein_coding description:BUG22 [Source:UniProtKB/TrEMBL;Acc:A0A384LN09]	0	12.81	25	8	9	8	1	190	22.1	8.84	15.25	8	0	1.14017e+07	5.24458e+06	2.21123e+07	224224	1.54072e+06	465033
Master Protein	AT5G09930.1	pep chromosome:TAIR10:5:3097555:3100291:-1 gene:AT5G09930 transcript:AT5G09930.1 gene_biotype:protein_coding transcript_biotype:protein_coding gene_symbol:ABCF2 description:ABC transporter F family member 2 [Source:UniProtKB/Swiss-Prot;Acc:Q9FIB4]	0	12.787	8	6	6	1	1	678	76.4	7.14	11.44	6	0			635536
Master Protein	AT3G49990.1	pep chromosome:TAIR10:3:18532301:18534415:-1 gene:AT3G49990 transcript:AT3G49990.1 gene_biotype:protein_coding transcript_biotype:protein_coding description:At3g49990 [Source:UniProtKB/TrEMBL;Acc:Q9SN19]	0	12.783	14	8	9	8	1	502	56.4	4.74	9.19	8	0			6.4787e+06	77027.2
Master Protein	AT3G51190.1	pep chromosome:TAIR10:3:19016519:19017547:-1 gene:AT3G51190 transcript:AT3G51190.1 gene_biotype:protein_coding transcript_biotype:protein_coding gene_symbol:RPL8B description:60S ribosomal protein L8-2 [Source:UniProtKB/Swiss-Prot;Acc:Q4PSL7]	0	12.771	23	5	5	2	1	260	28	10.54	12.23	5	0			599711
Master Protein	AT2G46820.2	pep chromosome:TAIR10:2:19243427:19245141:1 gene:AT2G46820 transcript:AT2G46820.2 gene_biotype:protein_coding transcript_biotype:protein_coding gene_symbol:CURT1B description:Protein CURVATURE THYLAKOID 1B, chloroplastic [Source:UniProtKB/Swiss-Prot;Acc:Q8LCA1]	0	12.747	34	6	6	6	1	174	18.5	7.94	13.57	6	0			9.02078e+06
Master Protein	ATCG00740.1	pep chromosome:TAIR10:Pt:77901:78890:-1 gene:ATCG00740 transcript:ATCG00740.1 gene_biotype:protein_coding transcript_biotype:protein_coding gene_symbol:RPOA description:DNA-directed RNA polymerase subunit alpha [Source:UniProtKB/Swiss-Prot;Acc:P56762]	0	12.72	18	11	12	11	1	329	38.1	7.58	20.05	11	0	1.59098e+06		5.54248e+07	734341	2.59712e+07	300595
Master Protein	AT5G13020.1	pep chromosome:TAIR10:5:4129154:4132938:-1 gene:AT5G13020 transcript:AT5G13020.1 gene_biotype:protein_coding transcript_biotype:protein_coding gene_symbol:EML3 description:EML3 [Source:UniProtKB/TrEMBL;Acc:A0A178UIH0]	0	12.613	20	7	7	6	1	397	43.6	8.6	11.96	7	1			6.33555e+06
Master Protein	AT4G28390.2	pep chromosome:TAIR10:4:14041486:14043184:-1 gene:AT4G28390 transcript:AT4G28390.2 gene_biotype:protein_coding transcript_biotype:protein_coding gene_symbol:AAC3 description:ADP,ATP carrier protein 3, mitochondrial [Source:UniProtKB/Swiss-Prot;Acc:O49447]	0	12.586	20	9	11	2	1	379	40.7	9.77	19.46	9	0			834179	272759	299571
Master Protein	AT1G07110.1	pep chromosome:TAIR10:1:2178022:2184193:-1 gene:AT1G07110 transcript:AT1G07110.1 gene_biotype:protein_coding transcript_biotype:protein_coding gene_symbol:FKFBP description:FKFBP [Source:UniProtKB/TrEMBL;Acc:A0A178W4F2]	0	12.563	10	7	7	7	1	744	82.5	6.29	12.33	7	0	1.07905e+06		3.7198e+06		1.16176e+07
Master Protein	AT1G79040.1	pep chromosome:TAIR10:1:29735952:29737009:1 gene:AT1G79040 transcript:AT1G79040.1 gene_biotype:protein_coding transcript_biotype:protein_coding gene_symbol:PSBR description:Photosystem II 10 kDa polypeptide, chloroplastic [Source:UniProtKB/Swiss-Prot;Acc:P27202]	0	12.549	11	2	2	2	1	140	14.6	9.63	9.16	2	0			6.66602e+06
Master Protein	AT3G26400.1	pep chromosome:TAIR10:3:9666449:9669426:1 gene:AT3G26400 transcript:AT3G26400.1 gene_biotype:protein_coding transcript_biotype:protein_coding gene_symbol:EIF4B1 description:Eukaryotic translation initiation factor 4B1 [Source:UniProtKB/Swiss-Prot;Acc:Q9LIN5]	0	12.542	21	10	11	6	1	532	57.7	8.13	14.57	10	0	2.42828e+06	6.20942e+07	3.70413e+06	2.73743e+06	1.32146e+06	1.16355e+06
Master Protein	AT2G29580.1	pep chromosome:TAIR10:2:12651826:12654336:1 gene:AT2G29580 transcript:AT2G29580.1 gene_biotype:protein_coding transcript_biotype:protein_coding description:Zinc finger CCCH domain-containing protein 25 [Source:UniProtKB/Swiss-Prot;Acc:Q9ZW36]	0	12.526	15	6	7	1	1	483	54.2	7.37	14.89	6	0			116934
Master Protein	AT2G45640.2	pep chromosome:TAIR10:2:18799623:18801471:-1 gene:AT2G45640 transcript:AT2G45640.2 gene_biotype:protein_coding transcript_biotype:protein_coding gene_symbol:SAP18 description:Histone deacetylase complex subunit SAP18 [Source:UniProtKB/TrEMBL;Acc:A0A178VW39]	0	12.519	58	8	10	1	1	149	16.8	9.17	9.29	8	0			610996
Master Protein	AT1G09230.1	pep chromosome:TAIR10:1:2979511:2982713:-1 gene:AT1G09230 transcript:AT1G09230.1 gene_biotype:protein_coding transcript_biotype:protein_coding gene_symbol:SNRNP65 description:U11/U12 small nuclear ribonucleoprotein 65 kDa protein [Source:UniProtKB/Swiss-Prot;Acc:Q8RWV8]	0	12.519	11	4	4	4	1	442	48.7	8.63	10.25	4	0	5.55975e+06		2.6327e+06
Master Protein	AT1G59610.1	pep chromosome:TAIR10:1:21893142:21901086:1 gene:AT1G59610 transcript:AT1G59610.1 gene_biotype:protein_coding transcript_biotype:protein_coding gene_symbol:DRP2B description:Dynamin-2B [Source:UniProtKB/Swiss-Prot;Acc:Q9LQ55]	0	12.501	11	8	12	5	1	920	100.2	9.04	9.98	8	1		3.30999e+07	5.87998e+06	3.41119e+07	2.40122e+07	2.5416e+07
Master Protein	AT2G30860.1	pep chromosome:TAIR10:2:13138882:13140392:1 gene:AT2G30860 transcript:AT2G30860.1 gene_biotype:protein_coding transcript_biotype:protein_coding gene_symbol:GSTF9 description:GSTF9 [Source:UniProtKB/TrEMBL;Acc:A0A178VP05]	0	12.421	25	5	7	4	1	215	24.1	6.65	13.01	5	1	1.8593e+07		2.39004e+06	2.07183e+06	6.63394e+07	3.95147e+06
Master Protein	AT5G19780.1	pep chromosome:TAIR10:5:6687030:6689171:1 gene:AT5G19780 transcript:AT5G19780.1 gene_biotype:protein_coding transcript_biotype:protein_coding gene_symbol:TUBA3 description:Tubulin alpha chain [Source:UniProtKB/TrEMBL;Acc:A0A178UTQ9]	0	12.343	15	6	8	2	1	450	49.6	5.1	17.48	6	0		4.63869e+06	1.56379e+06
Master Protein	AT3G32940.1	pep chromosome:TAIR10:3:13490828:13493834:-1 gene:AT3G32940 transcript:AT3G32940.1 gene_biotype:protein_coding transcript_biotype:protein_coding description:RNA-binding KH domain-containing protein [Source:UniProtKB/TrEMBL;Acc:Q0WVW4]	0	12.279	6	3	4	3	1	607	66.4	9	12.5	3	0			2.72267e+06		1.68167e+06
Master Protein	AT1G55170.1	pep chromosome:TAIR10:1:20580274:20581975:1 gene:AT1G55170 transcript:AT1G55170.1 gene_biotype:protein_coding transcript_biotype:protein_coding gene_symbol:FLXL3 description:Protein FLX-like 3 [Source:UniProtKB/Swiss-Prot;Acc:Q9C717]	0	12.267	18	5	6	5	1	283	33.1	7.03	13.24	5	0		4.37158e+06	1.17779e+07
Master Protein	AT3G11450.1	pep chromosome:TAIR10:3:3605126:3608092:-1 gene:AT3G11450 transcript:AT3G11450.1 gene_biotype:protein_coding transcript_biotype:protein_coding description:DnaJ and Myb-like DNA-binding domain-containing protein [Source:UniProtKB/TrEMBL;Acc:F4J6A8]	0	12.239	17	9	10	5	1	647	73.9	8.5	14.07	9	0	2.60891e+06	2.84654e+06	4.47669e+06	1.07254e+07	6.42779e+06	5.89211e+06
Master Protein	AT4G02990.2	pep chromosome:TAIR10:4:1321843:1324061:1 gene:AT4G02990 transcript:AT4G02990.2 gene_biotype:protein_coding transcript_biotype:protein_coding gene_symbol:MTERF4 description:Transcription termination factor MTERF4, chloroplastic [Source:UniProtKB/Swiss-Prot;Acc:Q9ZT96]	0	12.238	8	6	6	6	1	541	61.5	6.76	9.41	6	0			7.14577e+06
Master Protein	AT1G48110.1	pep chromosome:TAIR10:1:17769938:17773518:-1 gene:AT1G48110 transcript:AT1G48110.1 gene_biotype:protein_coding transcript_biotype:protein_coding gene_symbol:ECT7 description:evolutionarily conserved C-terminal region 7 [Source:TAIR;Acc:AT1G48110]	0	12.237	9	5	5	4	1	639	70.8	6.96	13.65	5	0			1.90455e+06		1.5923e+06	575059
Master Protein	AT3G55430.1	pep chromosome:TAIR10:3:20549423:20552215:-1 gene:AT3G55430 transcript:AT3G55430.1 gene_biotype:protein_coding transcript_biotype:protein_coding description:Beta-1, 3-glucanase-like protein [Source:UniProtKB/TrEMBL;Acc:Q9M2T6]	0	12.213	16	5	5	5	1	449	48.4	9.39	10.04	5	0		4.21671e+06	1.12782e+07	3.49862e+06	2.03764e+06	1.65255e+06
Master Protein	AT2G30950.4	pep chromosome:TAIR10:2:13174321:13177064:1 gene:AT2G30950 transcript:AT2G30950.4 gene_biotype:protein_coding transcript_biotype:protein_coding gene_symbol:VAR2 description:FtsH extracellular protease family [Source:TAIR;Acc:AT2G30950]	0	12.201	16	9	11	9	1	699	74.6	6.35	12.31	9	0	1.22045e+07	3.28801e+08	6963956	8.43003e+06	1.94728e+07	6.59062e+06
Master Protein	AT2G47210.3	pep chromosome:TAIR10:2:19378467:19382418:1 gene:AT2G47210 transcript:AT2G47210.3 gene_biotype:protein_coding transcript_biotype:protein_coding gene_symbol:SWC4 description:SWR1-complex protein 4 [Source:UniProtKB/Swiss-Prot;Acc:Q8VZL6]	0	12.192	21	8	9	8	1	441	49.8	9.23	16.97	8	0	2.07739e+07		5.80637e+06			288439
Master Protein	AT5G20220.4	pep chromosome:TAIR10:5:6821894:6825771:1 gene:AT5G20220 transcript:AT5G20220.4 gene_biotype:protein_coding transcript_biotype:protein_coding description:zinc knuckle (CCHC-type) family protein [Source:TAIR;Acc:AT5G20220]	0	12.127	25	11	11	11	1	409	46	9.72	13.83	11	0	4.5272e+07	3.2036e+06	1.16097e+07		3.50905e+06	181643
Master Protein	AT2G04842.1	pep chromosome:TAIR10:2:1697902:1701426:-1 gene:AT2G04842 transcript:AT2G04842.1 gene_biotype:protein_coding transcript_biotype:protein_coding gene_symbol:EMB2761 description:Threonine--tRNA ligase, chloroplastic/mitochondrial 2 [Source:UniProtKB/Swiss-Prot;Acc:F4IFC5]	0	12.112	13	7	7	7	1	650	74.7	6.93	11.49	7	0			2.64126e+06
Master Protein	AT2G43770.1	pep chromosome:TAIR10:2:18134061:18136036:-1 gene:AT2G43770 transcript:AT2G43770.1 gene_biotype:protein_coding transcript_biotype:protein_coding description:At2g43770 [Source:UniProtKB/TrEMBL;Acc:O22826]	0	12.099	10	4	4	4	1	343	37.9	7.33	12.17	4	0		4.20499e+06	3.81144e+06	612545	683475	419619
Master Protein	AT1G37130.1	pep chromosome:TAIR10:1:14158452:14161938:1 gene:AT1G37130 transcript:AT1G37130.1 gene_biotype:protein_coding transcript_biotype:protein_coding gene_symbol:NIA2 description:Nitrate reductase [NADH] 2 [Source:UniProtKB/Swiss-Prot;Acc:P11035]	0	12.045	10	9	9	9	1	917	102.8	6.54	10.47	9	0	575095	5.02013e+06	1.71571e+08	6.10464e+06	6.44796e+06	1.03296e+07
Master Protein	AT3G20550.1	pep chromosome:TAIR10:3:7174436:7178020:-1 gene:AT3G20550 transcript:AT3G20550.1 gene_biotype:protein_coding transcript_biotype:protein_coding gene_symbol:DDL description:FHA domain-containing protein DDL [Source:UniProtKB/Swiss-Prot;Acc:Q8W4D8]	0	12.041	18	5	7	5	1	314	36.9	9.42	16.2	5	0		5.00931e+07	5.76458e+06			267888
Master Protein	AT3G15460.1	pep chromosome:TAIR10:3:5214084:5216261:-1 gene:AT3G15460 transcript:AT3G15460.1 gene_biotype:protein_coding transcript_biotype:protein_coding gene_symbol:BRIX1-1 description:Ribosome biogenesis protein BRX1 homolog 1 [Source:UniProtKB/Swiss-Prot;Acc:Q9LE16]	0	12.034	17	4	4	2	1	315	36.3	9.61	10.86	4	0	1.78926e+06		2094373
Master Protein	AT3G57000.1	pep chromosome:TAIR10:3:21092183:21094297:1 gene:AT3G57000 transcript:AT3G57000.1 gene_biotype:protein_coding transcript_biotype:protein_coding description:At3g57000 [Source:UniProtKB/TrEMBL;Acc:Q9M1J8]	0	12.031	17	5	5	5	1	298	33.8	7.8	13.81	5	0			7661605
Master Protein	AT4G10750.1	pep chromosome:TAIR10:4:6618676:6619939:1 gene:AT4G10750 transcript:AT4G10750.1 gene_biotype:protein_coding transcript_biotype:protein_coding description:Phosphoenolpyruvate carboxylase family protein [Source:UniProtKB/TrEMBL;Acc:O82487]	0	12.029	16	5	5	5	1	358	38.4	6.04	12.02	5	0			1.19709e+07	369652	5.27078e+06
Master Protein	AT5G49930.1	pep chromosome:TAIR10:5:20308033:20312892:-1 gene:AT5G49930 transcript:AT5G49930.1 gene_biotype:protein_coding transcript_biotype:protein_coding gene_symbol:emb1441 description:Gb [Source:UniProtKB/TrEMBL;Acc:Q9LTX7]	0	11.981	9	9	10	9	1	1080	121.4	7.27	18.28	9	0		8.02603e+06	9.29678e+06	3.07558e+06	2.06423e+07	1.12805e+07
Master Protein	AT3G01920.2	pep chromosome:TAIR10:3:317336:319001:1 gene:AT3G01920 transcript:AT3G01920.2 gene_biotype:protein_coding transcript_biotype:protein_coding description:DHBP synthase RibB-like alpha/beta domain-containing protein [Source:UniProtKB/TrEMBL;Acc:A0A1I9LM38]	0	11.959	16	5	6	5	1	334	36.5	8.88	10.38	5	0			9.31534e+06
Master Protein	AT3G03950.3	pep chromosome:TAIR10:3:1021146:1024015:1 gene:AT3G03950 transcript:AT3G03950.3 gene_biotype:protein_coding transcript_biotype:protein_coding gene_symbol:ECT1 description:YTH domain-containing protein ECT1 [Source:UniProtKB/Swiss-Prot;Acc:Q3MK94]	0	11.918	7	2	2	2	1	428	48.2	7.2	8.96	2	0	4.9454e+06		2.85733e+06		5.15039e+06	823755
Master Protein	ATCG00180.1	pep chromosome:TAIR10:Pt:20251:23084:-1 gene:ATCG00180 transcript:ATCG00180.1 gene_biotype:protein_coding transcript_biotype:protein_coding gene_symbol:RPOC1 description:DNA-directed RNA polymerase subunit beta' [Source:UniProtKB/Swiss-Prot;Acc:P56763]	0	11.917	14	9	10	9	1	680	78.5	8.48	12.54	9	0		4.13951e+07	3.58169e+06	1.14557e+07	5.28457e+06	1.36408e+07
Master Protein	AT1G32990.1	pep chromosome:TAIR10:1:11955656:11957402:1 gene:AT1G32990 transcript:AT1G32990.1 gene_biotype:protein_coding transcript_biotype:protein_coding gene_symbol:RPL11 description:50S ribosomal protein L11, chloroplastic [Source:UniProtKB/Swiss-Prot;Acc:Q9MAP3]	0	11.902	19	4	4	4	1	222	23.1	9.66	11.35	4	0			6.41097e+06
Master Protein	AT1G20260.1	pep chromosome:TAIR10:1:7016599:7020690:1 gene:AT1G20260 transcript:AT1G20260.1 gene_biotype:protein_coding transcript_biotype:protein_coding gene_symbol:VHA-B3 description:VAB3 [Source:UniProtKB/TrEMBL;Acc:A0A178WCF6]	0	11.869	11	5	5	5	1	487	54.3	5.1	6.75	5	0		2.66057e+06	1.05028e+07	724340	1.23366e+07	694735
Master Protein	AT1G36240.1	pep chromosome:TAIR10:1:13614890:13616233:1 gene:AT1G36240 transcript:AT1G36240.1 gene_biotype:protein_coding transcript_biotype:protein_coding gene_symbol:RPL30A description:Putative 60S ribosomal protein L30-1 [Source:UniProtKB/Swiss-Prot;Acc:Q9C8F7]	0	11.864	24	5	5	5	1	112	12.3	9.77	14.27	5	0		7.03347e+06	1.03647e+08		1.2591e+06	451575
Master Protein	AT5G10010.1	pep chromosome:TAIR10:5:3127828:3131803:1 gene:AT5G10010 transcript:AT5G10010.1 gene_biotype:protein_coding transcript_biotype:protein_coding gene_symbol:HIT4 description:Protein HEAT INTOLERANT 4 [Source:UniProtKB/Swiss-Prot;Acc:A2RVJ8]	0	11.849	15	6	9	6	1	434	50.5	4.97	18.44	6	0		7.50512e+06	9.69617e+06	2.77771e+06	3.50616e+06	1.78143e+06
Master Protein	AT3G12640.2	pep chromosome:TAIR10:3:4014047:4017675:1 gene:AT3G12640 transcript:AT3G12640.2 gene_biotype:protein_coding transcript_biotype:protein_coding description:RNA binding (RRM/RBD/RNP motifs) family protein [Source:UniProtKB/TrEMBL;Acc:Q9LTX1]	0	11.788	18	7	7	7	1	662	73	9.36	10.76	7	0	3.61946e+06	4.39885e+07	3.05092e+06	1.56962e+06	3.9474e+07	1.52759e+06
Master Protein	AT5G61020.1	pep chromosome:TAIR10:5:24556994:24559936:-1 gene:AT5G61020 transcript:AT5G61020.1 gene_biotype:protein_coding transcript_biotype:protein_coding gene_symbol:ECT3 description:ECT3 [Source:UniProtKB/TrEMBL;Acc:A0A178UM32]	0	11.78	15	7	7	4	1	495	55.2	8.13	9.03	7	0		5.21943e+07	813257	2.32e+06	2.0162e+06	1.94605e+06
Master Protein	AT1G80750.1	pep chromosome:TAIR10:1:30348670:30350564:1 gene:AT1G80750 transcript:AT1G80750.1 gene_biotype:protein_coding transcript_biotype:protein_coding gene_symbol:RPL7A description:60S ribosomal protein L7-1 [Source:UniProtKB/Swiss-Prot;Acc:Q9SAI5]	0	11.766	33	8	8	8	1	247	28.3	9.73	14.55	8	0		2.24641e+06	3.86896e+06	1.50907e+06
Master Protein	AT1G03630.1	pep chromosome:TAIR10:1:907523:909650:1 gene:AT1G03630 transcript:AT1G03630.1 gene_biotype:protein_coding transcript_biotype:protein_coding gene_symbol:PORC description:Protochlorophyllide reductase C, chloroplastic [Source:UniProtKB/Swiss-Prot;Acc:O48741]	0	11.74	15	6	6	3	1	401	43.9	9.11	12.38	6	0			2.13463e+06
Master Protein	AT4G01037.1	pep chromosome:TAIR10:4:451194:453243:-1 gene:AT4G01037 transcript:AT4G01037.1 gene_biotype:protein_coding transcript_biotype:protein_coding gene_symbol:WTF1 description:WTF1 [Source:UniProtKB/TrEMBL;Acc:A0A178UW54]	0	11.729	14	8	9	6	1	528	61.2	6.68	16.97	8	2			8.04363e+06		808262
Master Protein	AT4G10760.1	pep chromosome:TAIR10:4:6619817:6623381:-1 gene:AT4G10760 transcript:AT4G10760.1 gene_biotype:protein_coding transcript_biotype:protein_coding gene_symbol:MTA description:N6-adenosine-methyltransferase MT-A70-like [Source:UniProtKB/Swiss-Prot;Acc:O82486]	0	11.626	12	9	9	9	1	685	76.6	6.62	12.52	9	0			9.46139e+06		495087
Master Protein	AT2G20950.7	pep chromosome:TAIR10:2:9003000:9005938:1 gene:AT2G20950 transcript:AT2G20950.7 gene_biotype:protein_coding transcript_biotype:protein_coding description:Arabidopsis phospholipase-like protein (PEARLI 4) family [Source:TAIR;Acc:AT2G20950]	0	11.608	11	6	7	4	1	547	62.9	8.84	13.3	6	0			3.64868e+06	9.51974e+06	6.77307e+06	5.80956e+06
Master Protein	AT4G09010.3	pep chromosome:TAIR10:4:5777502:5779572:-1 gene:AT4G09010 transcript:AT4G09010.3 gene_biotype:protein_coding transcript_biotype:protein_coding gene_symbol:APX4 description:ascorbate peroxidase 4 [Source:TAIR;Acc:AT4G09010]	0	11.605	14	5	6	5	1	396	43.4	7.84	10.59	5	0			2.82327e+06
Master Protein	AT5G22440.1	pep chromosome:TAIR10:5:7435065:7436769:-1 gene:AT5G22440 transcript:AT5G22440.1 gene_biotype:protein_coding transcript_biotype:protein_coding gene_symbol:RPL10AC description:60S ribosomal protein L10a-3 [Source:UniProtKB/Swiss-Prot;Acc:P59231]	0	11.581	20	5	6	1	1	217	24.5	9.82	10.97	5	0			602431
Master Protein	AT1G74250.1	pep chromosome:TAIR10:1:27920241:27922722:1 gene:AT1G74250 transcript:AT1G74250.1 gene_biotype:protein_coding transcript_biotype:protein_coding gene_symbol:JJJ1 description:DNAJ protein JJJ1 homolog [Source:UniProtKB/Swiss-Prot;Acc:Q9C911]	0	11.58	10	6	6	6	1	630	72.4	5.17	12.89	6	0	1.06823e+06	1.71807e+07	8.12944e+06	1.18871e+06	1.32095e+07	2.60505e+06
Master Protein	AT4G15820.1	pep chromosome:TAIR10:4:8992970:8995188:1 gene:AT4G15820 transcript:AT4G15820.1 gene_biotype:protein_coding transcript_biotype:protein_coding description:BEST Arabidopsis thaliana protein match is: embryo defective 1703 (TAIR:AT3G61780.1); Ha. [Source:TAIR;Acc:AT4G15820]	0	11.576	20	7	7	7	1	460	51.2	5.34	15.35	7	0	1.84807e+06	4.88206e+06	2.58158e+07	1.90711e+06	887870	2.34598e+06
Master Protein	AT2G41500.1	pep chromosome:TAIR10:2:17304130:17307426:-1 gene:AT2G41500 transcript:AT2G41500.1 gene_biotype:protein_coding transcript_biotype:protein_coding gene_symbol:LIS description:LIS [Source:UniProtKB/TrEMBL;Acc:A0A178VMW2]	0	11.566	18	8	8	8	1	554	61.8	5.72	12.87	8	0			1.09467e+08			547638
Master Protein	AT3G11630.1	pep chromosome:TAIR10:3:3672036:3674159:1 gene:AT3G11630 transcript:AT3G11630.1 gene_biotype:protein_coding transcript_biotype:protein_coding gene_symbol:BAS1 description:2-Cys peroxiredoxin BAS1, chloroplastic [Source:UniProtKB/Swiss-Prot;Acc:Q96291]	0	11.522	35	7	8	4	1	266	29.1	7.44	18.61	7	2		1.47569e+07	1.25556e+07			363060
Master Protein	AT5G11670.1	pep chromosome:TAIR10:5:3754091:3758342:1 gene:AT5G11670 transcript:AT5G11670.1 gene_biotype:protein_coding transcript_biotype:protein_coding gene_symbol:NADP-ME2 description:NADP-dependent malic enzyme 2 [Source:UniProtKB/Swiss-Prot;Acc:Q9LYG3]	0	11.514	13	5	5	5	1	588	64.4	6.42	12.17	5	0	3.12917e+06		751221	3.26197e+06	2.60933e+07	2.99478e+06
Master Protein	AT5G51070.1	pep chromosome:TAIR10:5:20764096:20768764:1 gene:AT5G51070 transcript:AT5G51070.1 gene_biotype:protein_coding transcript_biotype:protein_coding gene_symbol:CLPD description:Chaperone protein ClpD, chloroplastic [Source:UniProtKB/Swiss-Prot;Acc:P42762]	0	11.499	7	7	8	5	1	945	103.2	6.23	10.73	7	0			3.80236e+06
Master Protein	AT5G14670.1	pep chromosome:TAIR10:5:4729068:4730495:1 gene:AT5G14670 transcript:AT5G14670.1 gene_biotype:protein_coding transcript_biotype:protein_coding gene_symbol:ATARFA1B description:ADP-ribosylation factor A1B [Source:UniProtKB/TrEMBL;Acc:Q9LYJ3]	0	11.495	22	4	5	4	1	188	21.5	6.95	13.6	4	0	780249	8.20659e+06	3.92736e+06	2.39184e+06	2.47214e+07	4.41121e+06
Master Protein	AT1G76070.1	pep chromosome:TAIR10:1:28546382:28547611:1 gene:AT1G76070 transcript:AT1G76070.1 gene_biotype:protein_coding transcript_biotype:protein_coding description:Uncharacterized protein At1g76070 [Source:UniProtKB/Swiss-Prot;Acc:Q9SGS5]	0	11.472	15	5	5	5	1	272	30.3	9.64	13.55	5	0			1.59502e+07	5.45914e+06	2.00154e+06	7.79852e+06
Master Protein	AT2G19520.1	pep chromosome:TAIR10:2:8455756:8459642:1 gene:AT2G19520 transcript:AT2G19520.1 gene_biotype:protein_coding transcript_biotype:protein_coding gene_symbol:MSI4 description:NFC4 [Source:UniProtKB/TrEMBL;Acc:A0A178VX04]	0	11.468	13	4	4	4	1	507	55.7	6.23	9.2	4	0			3.78903e+06	225559	5.30274e+06	254151
Master Protein	AT5G46350.1	pep chromosome:TAIR10:5:18801164:18804056:-1 gene:AT5G46350 transcript:AT5G46350.1 gene_biotype:protein_coding transcript_biotype:protein_coding gene_symbol:WRKY8 description:WRKY transcription factor 8 [Source:UniProtKB/Swiss-Prot;Acc:Q9FL26]	0	11.421	14	5	5	5	1	326	37.3	7.93	10.85	5	0			8.46682e+06
Master Protein	AT4G01150.1	pep chromosome:TAIR10:4:493546:494885:1 gene:AT4G01150 transcript:AT4G01150.1 gene_biotype:protein_coding transcript_biotype:protein_coding gene_symbol:CURT1A description:Protein CURVATURE THYLAKOID 1A, chloroplastic [Source:UniProtKB/Swiss-Prot;Acc:O04616]	0	11.405	7	3	4	3	1	164	17.7	9.17	9.58	3	0			4.89751e+06	2.86889e+06	3.79876e+06	5.90559e+06
Master Protein	AT3G11400.2	pep chromosome:TAIR10:3:3578388:3580569:1 gene:AT3G11400 transcript:AT3G11400.2 gene_biotype:protein_coding transcript_biotype:protein_coding gene_symbol:EIF3G1 description:Eukaryotic translation initiation factor 3 subunit G [Source:UniProtKB/TrEMBL;Acc:F4J6A1]	0	11.39	21	8	8	8	1	321	35.6	7.39	14.23	8	0			1.18442e+07
Master Protein	AT3G61690.1	pep chromosome:TAIR10:3:22827884:22834108:1 gene:AT3G61690 transcript:AT3G61690.1 gene_biotype:protein_coding transcript_biotype:protein_coding description:Nucleotidyltransferase [Source:UniProtKB/TrEMBL;Acc:F4JFF2]	0	11.39	8	10	15	10	1	1303	144.8	7.2	17.16	10	0	1.24389e+06		1.06168e+07	2.36629e+08	2.68206e+08	1.03961e+08
Master Protein	AT1G65660.1	pep chromosome:TAIR10:1:24418071:24421361:-1 gene:AT1G65660 transcript:AT1G65660.1 gene_biotype:protein_coding transcript_biotype:protein_coding gene_symbol:SMP1 description:SMP1 [Source:UniProtKB/TrEMBL;Acc:A0A178W8X4]	0	11.337	19	9	9	4	1	535	61.9	6.04	11.69	9	0			1.26769e+06
Master Protein	AT3G53500.2	pep chromosome:TAIR10:3:19834240:19837088:-1 gene:AT3G53500 transcript:AT3G53500.2 gene_biotype:protein_coding transcript_biotype:protein_coding gene_symbol:RS2Z32 description:RSZ32 [Source:UniProtKB/TrEMBL;Acc:A0A178V7M8]	0	11.336	25	9	16	8	1	284	31.8	10.23	23.14	9	0	1.30856e+07	1.82568e+07	2.37459e+07	6.37527e+07	2.85723e+07	6.45843e+07
Master Protein	AT4G14320.1	pep chromosome:TAIR10:4:8242430:8243923:-1 gene:AT4G14320 transcript:AT4G14320.1 gene_biotype:protein_coding transcript_biotype:protein_coding description:Zinc-binding ribosomal protein family protein [Source:UniProtKB/TrEMBL;Acc:F4JUQ4]	0	11.31	39	9	10	9	1	105	12.1	10.32	10.47	9	0		2.04078e+06	110383341		3.27069e+07	2.57599e+06
Master Protein	AT4G39880.1	pep chromosome:TAIR10:4:18504489:18505472:1 gene:AT4G39880 transcript:AT4G39880.1 gene_biotype:protein_coding transcript_biotype:protein_coding description:At4g39880 [Source:UniProtKB/TrEMBL;Acc:Q9SMR5]	0	11.284	40	9	15	9	1	178	19.8	10.17	10.52	9	0	4.60797e+08		6.59915e+06	5.83566e+08	4.7651e+08	6.34153e+08
Master Protein	AT1G60850.2	pep chromosome:TAIR10:1:22397913:22400413:-1 gene:AT1G60850 transcript:AT1G60850.2 gene_biotype:protein_coding transcript_biotype:protein_coding gene_symbol:ATRPAC42 description:DNA-directed RNA polymerase family protein [Source:UniProtKB/TrEMBL;Acc:Q9C6C2]	0	11.249	18	5	5	5	1	375	41.8	5.73	7.56	5	0			2.59211e+06	1.66072e+06	1.14872e+06	1.59521e+06
Master Protein	AT4G18465.1	pep chromosome:TAIR10:4:10196954:10201787:1 gene:AT4G18465 transcript:AT4G18465.1 gene_biotype:protein_coding transcript_biotype:protein_coding description:Probable pre-mRNA-splicing factor ATP-dependent RNA helicase DEAH9 [Source:UniProtKB/Swiss-Prot;Acc:F4JRJ6]	0	11.245	19	9	12	9	1	695	77.7	7.96	12.58	9	0	1.19704e+08	4.52548e+07	2.71316e+06	4.48586e+07	4.84122e+07	3.36321e+06
Master Protein	AT3G55800.1	pep chromosome:TAIR10:3:20709294:20711640:1 gene:AT3G55800 transcript:AT3G55800.1 gene_biotype:protein_coding transcript_biotype:protein_coding gene_symbol:SBPASE description:Sedoheptulose-1,7-bisphosphatase, chloroplastic [Source:UniProtKB/Swiss-Prot;Acc:P46283]	0	11.241	12	5	5	5	1	393	42.4	6.57	10.33	5	0			6.84678e+06	843646	767493	1.33345e+06
Master Protein	AT4G26650.1	pep chromosome:TAIR10:4:13444797:13448212:1 gene:AT4G26650 transcript:AT4G26650.1 gene_biotype:protein_coding transcript_biotype:protein_coding description:AT4g26650/T15N24_100 [Source:UniProtKB/TrEMBL;Acc:Q8W569]	0	11.228	10	4	4	4	1	455	49.4	6.71	8.26	4	0			3.06821e+06
Master Protein	AT3G49430.6	pep chromosome:TAIR10:3:18331509:18335154:1 gene:AT3G49430 transcript:AT3G49430.6 gene_biotype:protein_coding transcript_biotype:protein_coding gene_symbol:SR34A description:Serine/arginine-rich splicing factor SR34A [Source:UniProtKB/Swiss-Prot;Acc:A2RVS6]	0	11.221	18	5	9	4	1	300	33.6	10.83	11.38	5	1	2.66986e+07	4.34009e+07	1.65016e+07	5.50506e+07	2.15337e+07	7.31208e+07
Master Protein	AT3G29075.1	pep chromosome:TAIR10:3:11051207:11052756:-1 gene:AT3G29075 transcript:AT3G29075.1 gene_biotype:protein_coding transcript_biotype:protein_coding description:Glycine-rich protein [Source:UniProtKB/TrEMBL;Acc:Q9LJV8]	0	11.172	24	7	9	7	1	294	34.4	6.13	8.81	7	0		1.14949e+08	2.32034e+07	506996	1.0253e+06	1.28135e+06
Master Protein	AT5G11450.2	pep chromosome:TAIR10:5:3654392:3656647:1 gene:AT5G11450 transcript:AT5G11450.2 gene_biotype:protein_coding transcript_biotype:protein_coding description:PPD5 [Source:UniProtKB/TrEMBL;Acc:A0A384KVS7]	0	11.169	19	7	8	7	1	315	35.3	8.88	17.82	7	0	2.74413e+06	2.1555e+06	3.65611e+07		2.25085e+06	1.21067e+06
Master Protein	AT1G49970.1	pep chromosome:TAIR10:1:18501570:18504654:-1 gene:AT1G49970 transcript:AT1G49970.1 gene_biotype:protein_coding transcript_biotype:protein_coding gene_symbol:CLPR1 description:ATP-dependent Clp protease proteolytic subunit-related protein 1, chloroplastic [Source:UniProtKB/Swiss-Prot;Acc:Q9XJ35]	0	11.091	18	5	5	5	1	387	42.6	8.63	11.24	5	0	4.00475e+06	1.35317e+07	7.94625e+06	2.16628e+06	4.88064e+06	854520
Master Protein	AT5G02530.1	pep chromosome:TAIR10:5:564085:565925:-1 gene:AT5G02530 transcript:AT5G02530.1 gene_biotype:protein_coding transcript_biotype:protein_coding gene_symbol:ALY2 description:THO complex subunit 4B [Source:UniProtKB/Swiss-Prot;Acc:Q8L719]	0	11.056	17	3	5	3	1	292	30.8	9.98	18.43	3	0		1.35777e+07	4.87105e+06	7.84195e+06	1.87274e+07	8.68773e+06
Master Protein	AT4G38680.1	pep chromosome:TAIR10:4:18071449:18073182:-1 gene:AT4G38680 transcript:AT4G38680.1 gene_biotype:protein_coding transcript_biotype:protein_coding gene_symbol:CSP2 description:GRP2 [Source:UniProtKB/TrEMBL;Acc:A0A178UYV3]	0	11.011	26	3	10	2	1	203	19.1	5.92	31.55	3	1	5.25655e+07	2.62147e+06	9.561e+06	5.13721e+07	4.97796e+07	7.79734e+07
Master Protein	AT1G09080.1	pep chromosome:TAIR10:1:2929217:2931841:-1 gene:AT1G09080 transcript:AT1G09080.1 gene_biotype:protein_coding transcript_biotype:protein_coding gene_symbol:MED37B description:Probable mediator of RNA polymerase II transcription subunit 37b [Source:UniProtKB/Swiss-Prot;Acc:Q8H1B3]	0	11.005	12	7	7	3	1	675	75.1	5.05	9.09	7	0
Master Protein	AT2G18220.1	pep chromosome:TAIR10:2:7928015:7931953:1 gene:AT2G18220 transcript:AT2G18220.1 gene_biotype:protein_coding transcript_biotype:protein_coding description:Nucleolar complex protein 2 homolog [Source:UniProtKB/Swiss-Prot;Acc:Q9ZPV5]	0	10.987	5	4	4	4	1	764	86.9	7.02	7.41	4	0			5.22032e+06
Master Protein	AT5G40770.1	pep chromosome:TAIR10:5:16314850:16317291:-1 gene:AT5G40770 transcript:AT5G40770.1 gene_biotype:protein_coding transcript_biotype:protein_coding gene_symbol:PHB3 description:Prohibitin-3, mitochondrial [Source:UniProtKB/Swiss-Prot;Acc:O04331]	0	10.894	16	4	4	2	1	277	30.4	7.64	9.73	4	2			1.87937e+06
Master Protein	AT1G09070.1	pep chromosome:TAIR10:1:2927502:2929107:1 gene:AT1G09070 transcript:AT1G09070.1 gene_biotype:protein_coding transcript_biotype:protein_coding gene_symbol:SRC2 description:Protein SRC2 homolog [Source:UniProtKB/Swiss-Prot;Acc:O04023]	0	10.883	9	4	4	4	1	324	34.2	6.95	11.12	4	0			1.62398e+07	768526	2.12559e+06	604887
Master Protein	AT4G15510.1	pep chromosome:TAIR10:4:8860526:8862683:1 gene:AT4G15510 transcript:AT4G15510.1 gene_biotype:protein_coding transcript_biotype:protein_coding gene_symbol:PPD1 description:PPD1 [Source:UniProtKB/TrEMBL;Acc:A0A178UV94]	0	10.838	18	5	5	5	1	287	32.2	8.84	9.4	5	0	9.19951e+06		5.37824e+06	652633
Master Protein	AT5G13110.1	pep chromosome:TAIR10:5:4158639:4161845:1 gene:AT5G13110 transcript:AT5G13110.1 gene_biotype:protein_coding transcript_biotype:protein_coding gene_symbol:G6PD2 description:Glucose-6-phosphate 1-dehydrogenase 2, chloroplastic [Source:UniProtKB/Swiss-Prot;Acc:Q9FY99]	0	10.817	11	6	8	2	1	596	67.1	8.29	13.03	6	0	4.15236e+06		14176828	5.79991e+07	4.23245e+07	6.25589e+07
Master Protein	AT5G06290.1	pep chromosome:TAIR10:5:1919080:1921425:1 gene:AT5G06290 transcript:AT5G06290.1 gene_biotype:protein_coding transcript_biotype:protein_coding gene_symbol:2-Cys Prx B description:2-Cys peroxiredoxin BAS1-like, chloroplastic [Source:UniProtKB/Swiss-Prot;Acc:Q9C5R8]	0	10.735	27	5	6	2	1	273	29.8	5.74	15.97	5	0
Master Protein	AT2G38140.1	pep chromosome:TAIR10:2:15980848:15981612:1 gene:AT2G38140 transcript:AT2G38140.1 gene_biotype:protein_coding transcript_biotype:protein_coding gene_symbol:RPS31 description:30S ribosomal protein S31, chloroplastic [Source:UniProtKB/Swiss-Prot;Acc:O80439]	0	10.687	32	9	12	9	1	118	12.8	10.15	15.31	9	0	3.25164e+06	9.9294e+06	5.66808e+07	474546	548490	121529
Master Protein	AT3G17240.1	pep chromosome:TAIR10:3:5889663:5892332:-1 gene:AT3G17240 transcript:AT3G17240.1 gene_biotype:protein_coding transcript_biotype:protein_coding gene_symbol:LPD2 description:Dihydrolipoyl dehydrogenase 2, mitochondrial [Source:UniProtKB/Swiss-Prot;Acc:Q9M5K2]	0	10.637	23	8	9	3	1	507	54	7.03	11.43	8	0			2.13955e+06	9.26499e+06	8.02031e+06	2.12048e+07
Master Protein	AT5G47200.1	pep chromosome:TAIR10:5:19166859:19169093:1 gene:AT5G47200 transcript:AT5G47200.1 gene_biotype:protein_coding transcript_biotype:protein_coding gene_symbol:RABD2B description:Ras-related protein RABD2b [Source:UniProtKB/Swiss-Prot;Acc:Q9FPJ4]	0	10.453	25	4	5	2	1	202	22.3	5.43	10.63	4	0				1.43598e+06	6.48189e+06	889945
Master Protein	AT5G57370.1	pep chromosome:TAIR10:5:23244610:23246420:1 gene:AT5G57370 transcript:AT5G57370.1 gene_biotype:protein_coding transcript_biotype:protein_coding description:U4/U6.U5 small nuclear ribonucleoprotein [Source:UniProtKB/TrEMBL;Acc:Q9FIE4]	0	10.418	18	3	3	3	1	219	26	10.98	7.69	3	0			2791099
Master Protein	AT2G21440.1	pep chromosome:TAIR10:2:9173384:9179166:-1 gene:AT2G21440 transcript:AT2G21440.1 gene_biotype:protein_coding transcript_biotype:protein_coding description:Expressed protein [Source:UniProtKB/TrEMBL;Acc:Q9SJT4]	0	10.401	10	10	15	10	1	1003	112	9.38	22.72	10	0	1.58645e+06	1.23076e+07	6.60326e+07	5.47935e+07	4.61285e+07	6.04304e+07
Master Protein	AT1G57720.1	pep chromosome:TAIR10:1:21377320:21380379:1 gene:AT1G57720 transcript:AT1G57720.1 gene_biotype:protein_coding transcript_biotype:protein_coding description:Probable elongation factor 1-gamma 2 [Source:UniProtKB/Swiss-Prot;Acc:Q9FVT2]	0	10.393	16	6	7	2	1	413	46.4	5.71	9.5	6	4	931452		8.87042e+06	765761	1.45822e+07	1.27191e+06
Master Protein	AT1G07070.1	pep chromosome:TAIR10:1:2168561:2169957:1 gene:AT1G07070 transcript:AT1G07070.1 gene_biotype:protein_coding transcript_biotype:protein_coding gene_symbol:RPL35AA description:60S ribosomal protein L35a-1 [Source:UniProtKB/Swiss-Prot;Acc:Q9LMK0]	0	10.386	39	7	10	3	1	112	12.8	10.68	23.23	7	0			2.18194e+07
Master Protein	AT5G47880.2	pep chromosome:TAIR10:5:19386127:19388562:-1 gene:AT5G47880 transcript:AT5G47880.2 gene_biotype:protein_coding transcript_biotype:protein_coding gene_symbol:ERF1-1 description:ERF1-1 [Source:UniProtKB/TrEMBL;Acc:A0A178UFY7]	0	10.349	13	5	7	4	1	436	48.7	5.3	10.91	5	0			1.31568e+06
Master Protein	AT3G22590.1	pep chromosome:TAIR10:3:8003898:8005902:1 gene:AT3G22590 transcript:AT3G22590.1 gene_biotype:protein_coding transcript_biotype:protein_coding gene_symbol:CDC73 description:Protein CDC73 homolog [Source:UniProtKB/Swiss-Prot;Acc:Q9LJ87]	0	10.329	26	8	10	8	1	415	47.5	7.5	8.52	8	0	5.57471e+06		3.8832e+06
Master Protein	AT1G52230.1	pep chromosome:TAIR10:1:19454798:19455668:1 gene:AT1G52230 transcript:AT1G52230.1 gene_biotype:protein_coding transcript_biotype:protein_coding gene_symbol:PSAH2 description:Photosystem I reaction center subunit VI-2, chloroplastic [Source:UniProtKB/Swiss-Prot;Acc:Q9SUI6]	0	10.326	16	4	4	4	1	145	15.3	9.91	10.07	4	0			12878751		531387
Master Protein	AT4G17040.1	pep chromosome:TAIR10:4:9585283:9589376:-1 gene:AT4G17040 transcript:AT4G17040.1 gene_biotype:protein_coding transcript_biotype:protein_coding gene_symbol:CLPR4 description:ATP-dependent Clp protease proteolytic subunit [Source:UniProtKB/TrEMBL;Acc:A0A178V785]	0	10.313	11	3	3	3	1	305	33.4	9.31	7.45	3	0		2.50373e+06	1.34378e+07		3.19144e+06
Master Protein	AT5G08180.2	pep chromosome:TAIR10:5:2631516:2633850:-1 gene:AT5G08180 transcript:AT5G08180.2 gene_biotype:protein_coding transcript_biotype:protein_coding description:H/ACA ribonucleoprotein complex subunit 2-like protein [Source:UniProtKB/Swiss-Prot;Acc:Q9LEY9]	0	10.306	17	3	3	3	1	156	16.9	9.39	10.08	3	0			1.38686e+07
Master Protein	AT1G45000.1	pep chromosome:TAIR10:1:17009051:17011929:1 gene:AT1G45000 transcript:AT1G45000.1 gene_biotype:protein_coding transcript_biotype:protein_coding gene_symbol:RPT4B description:26S proteasome regulatory subunit S10B homolog B [Source:UniProtKB/Swiss-Prot;Acc:Q9MAK9]	0	10.268	10	3	3	2	1	399	44.7	8.19	8.36	3	0			1.66554e+06
Master Protein	AT1G54690.1	pep chromosome:TAIR10:1:20414316:20415287:-1 gene:AT1G54690 transcript:AT1G54690.1 gene_biotype:protein_coding transcript_biotype:protein_coding gene_symbol:HTA3 description:Probable histone H2AXb [Source:UniProtKB/Swiss-Prot;Acc:Q9S9K7]	0	10.228	35	5	11	2	1	142	14.8	10.32	25.78	5	2	5.36869e+06	5.85231e+06	5.58559e+07	1.83584e+06	1.95209e+07	962751
Master Protein	AT1G10760.3	pep chromosome:TAIR10:1:3581034:3590928:-1 gene:AT1G10760 transcript:AT1G10760.3 gene_biotype:protein_coding transcript_biotype:protein_coding gene_symbol:GWD1 description:Alpha-glucan water dikinase 1, chloroplastic [Source:UniProtKB/Swiss-Prot;Acc:Q9SAC6]	0	10.188	8	9	9	7	1	1399	156.5	5.92	11.23	9	1	2.87362e+07	5.60567e+06	1.28883e+07	1.0099e+06
Master Protein	AT4G17060.1	pep chromosome:TAIR10:4:9593381:9595350:-1 gene:AT4G17060 transcript:AT4G17060.1 gene_biotype:protein_coding transcript_biotype:protein_coding gene_symbol:FIP2 description:Protein FIP2 [Source:UniProtKB/Swiss-Prot;Acc:O23550]	0	10.184	31	8	8	8	1	310	34.4	6.1	14.11	8	0	2.6645e+06	8.24024e+08	9.25198e+06	1.08724e+06	3.00903e+06
Master Protein	AT5G05010.1	pep chromosome:TAIR10:5:1476533:1480197:1 gene:AT5G05010 transcript:AT5G05010.1 gene_biotype:protein_coding transcript_biotype:protein_coding description:Coatomer subunit delta [Source:UniProtKB/TrEMBL;Acc:B9DGK9]	0	10.155	11	4	4	4	1	527	57.7	5.85	9.91	4	0			1.80376e+06
Master Protein	AT3G27280.2	pep chromosome:TAIR10:3:10076819:10078421:1 gene:AT3G27280 transcript:AT3G27280.2 gene_biotype:protein_coding transcript_biotype:protein_coding gene_symbol:PHB4 description:Prohibitin-4, mitochondrial [Source:UniProtKB/Swiss-Prot;Acc:Q9LK25]	0	10.133	16	3	3	1	1	279	30.6	7.56	7.92	3	0				8.10607e+06	4.65093e+06	8.44497e+06
Master Protein	AT3G01440.1	pep chromosome:TAIR10:3:168408:169662:1 gene:AT3G01440 transcript:AT3G01440.1 gene_biotype:protein_coding transcript_biotype:protein_coding gene_symbol:PNSL3 description:Photosynthetic NDH subunit of lumenal location 3, chloroplastic [Source:UniProtKB/Swiss-Prot;Acc:Q9SGH4]	0	10.111	15	4	4	4	1	220	24.8	7.9	9.18	4	0			2.38831e+06
Master Protein	AT2G37340.1	pep chromosome:TAIR10:2:15670147:15672700:-1 gene:AT2G37340 transcript:AT2G37340.1 gene_biotype:protein_coding transcript_biotype:protein_coding gene_symbol:RS2Z33 description:Serine/arginine-rich splicing factor RS2Z33 [Source:UniProtKB/Swiss-Prot;Acc:Q8VYA5]	0	10.096	35	11	20	10	1	290	32.9	10.15	33.56	11	1	2.55534e+07	5.88734e+07	2.67711e+07	8.14746e+07	3.89719e+07	8.4485e+07
Master Protein	AT5G42920.2	pep chromosome:TAIR10:5:17205971:17209650:-1 gene:AT5G42920 transcript:AT5G42920.2 gene_biotype:protein_coding transcript_biotype:protein_coding gene_symbol:THO5B description:THO complex subunit 5B [Source:UniProtKB/Swiss-Prot;Acc:F4K4J0]	0	10.058	6	5	5	4	1	819	92.5	6.44	11.22	5	0			1.96646e+06	127521		157102
Master Protein	AT3G13930.1	pep chromosome:TAIR10:3:4595767:4600469:1 gene:AT3G13930 transcript:AT3G13930.1 gene_biotype:protein_coding transcript_biotype:protein_coding description:Dihydrolipoyllysine-residue acetyltransferase component 2 of pyruvate dehydrogenase complex, mitochondrial [Source:UniProtKB/Swiss-Prot;Acc:Q8RWN9]	0	10.019	11	6	11	5	1	539	58.4	7.65	20.69	6	1	2.44246e+07	6.4871e+06	5.24148e+06	2.18607e+07	2.11186e+07	2.82347e+07
Master Protein	AT5G19760.1	pep chromosome:TAIR10:5:6679306:6682054:-1 gene:AT5G19760 transcript:AT5G19760.1 gene_biotype:protein_coding transcript_biotype:protein_coding gene_symbol:DTC description:Mitochondrial dicarboxylate/tricarboxylate transporter DTC [Source:UniProtKB/Swiss-Prot;Acc:Q9C5M0]	0	10.016	13	4	4	4	1	298	31.9	9.23	7.94	4	0	2.19002e+06		5.46546e+06
Master Protein	AT3G60190.1	pep chromosome:TAIR10:3:22244169:22247976:-1 gene:AT3G60190 transcript:AT3G60190.1 gene_biotype:protein_coding transcript_biotype:protein_coding gene_symbol:DRP1E description:Dynamin-related protein 1E [Source:UniProtKB/Swiss-Prot;Acc:Q9FNX5]	0	9.97	11	5	5	4	1	624	69.8	7.52	10.59	5	0	9.97077e+06	9.50991e+07	784939		2.28879e+06
Master Protein	AT4G23895.3	pep chromosome:TAIR10:4:12422087:12426475:1 gene:AT4G23895 transcript:AT4G23895.3 gene_biotype:protein_coding transcript_biotype:protein_coding description:Nucleoside diphosphate kinase [Source:UniProtKB/TrEMBL;Acc:F4JPD8]	0	9.957	9	5	5	1	1	467	52	6.24	11.36	5	0
Master Protein	AT1G70180.2	pep chromosome:TAIR10:1:26426341:26429409:1 gene:AT1G70180 transcript:AT1G70180.2 gene_biotype:protein_coding transcript_biotype:protein_coding description:At1g70180 [Source:UniProtKB/TrEMBL;Acc:Q8VZ94]	0	9.954	19	7	8	1	1	460	50.7	11.49	8.97	7	5			4.08711e+06	1.28302e+06	2.30888e+07	1.29587e+06
Master Protein	AT4G37990.1	pep chromosome:TAIR10:4:17855637:17857878:1 gene:AT4G37990 transcript:AT4G37990.1 gene_biotype:protein_coding transcript_biotype:protein_coding gene_symbol:CAD8 description:Cinnamyl alcohol dehydrogenase 8 [Source:UniProtKB/Swiss-Prot;Acc:Q02972]	0	9.91	9	3	3	2	1	359	38.9	7.23	10.44	3	0			3377270	1.72558e+06		2.64348e+06
Master Protein	AT4G38970.1	pep chromosome:TAIR10:4:18163496:18166008:-1 gene:AT4G38970 transcript:AT4G38970.1 gene_biotype:protein_coding transcript_biotype:protein_coding gene_symbol:FBA2 description:Fructose-bisphosphate aldolase [Source:UniProtKB/TrEMBL;Acc:A0A178UW98]	0	9.907	26	8	8	5	1	398	43	7.24	11.07	8	3			1.18474e+07
Master Protein	AT3G22890.1	pep chromosome:TAIR10:3:8112614:8115024:1 gene:AT3G22890 transcript:AT3G22890.1 gene_biotype:protein_coding transcript_biotype:protein_coding gene_symbol:APS1 description:ATP sulfurylase 1, chloroplastic [Source:UniProtKB/Swiss-Prot;Acc:Q9LIK9]	0	9.896	20	8	8	4	1	463	51.4	6.81	9.19	8	3	1.44361e+07		8.56048e+06	1.48273e+06	1.40865e+07	1.26746e+06
Master Protein	AT2G37470.1	pep chromosome:TAIR10:2:15736727:15737728:1 gene:AT2G37470 transcript:AT2G37470.1 gene_biotype:protein_coding transcript_biotype:protein_coding description:Histone H2B.4 [Source:UniProtKB/Swiss-Prot;Acc:Q9ZUS0]	0	9.887	31	5	20	1	1	138	15.1	10.05	21.79	5	0	670003		1.80948e+06	8.24885e+06	3.34293e+06	6.31182e+06
Master Protein	AT5G47010.1	pep chromosome:TAIR10:5:19071824:19079453:1 gene:AT5G47010 transcript:AT5G47010.1 gene_biotype:protein_coding transcript_biotype:protein_coding gene_symbol:UPF1 description:Regulator of nonsense transcripts 1 homolog [Source:UniProtKB/Swiss-Prot;Acc:Q9FJR0]	0	9.878	8	6	6	6	1	1254	136.8	6.48	10.46	6	0			3.16625e+06
Master Protein	AT2G20490.1	pep chromosome:TAIR10:2:8831681:8832929:1 gene:AT2G20490 transcript:AT2G20490.1 gene_biotype:protein_coding transcript_biotype:protein_coding gene_symbol:NOP10 description:H/ACA ribonucleoprotein complex subunit 3-like protein [Source:UniProtKB/Swiss-Prot;Acc:Q93XX8]	0	9.803	45	3	3	3	1	64	7.4	9.5	11.02	3	0			6850856
Master Protein	AT5G18380.1	pep chromosome:TAIR10:5:6089712:6090804:-1 gene:AT5G18380 transcript:AT5G18380.1 gene_biotype:protein_coding transcript_biotype:protein_coding gene_symbol:RPS16C description:40S ribosomal protein S16-3 [Source:UniProtKB/Swiss-Prot;Acc:Q42340]	0	9.784	29	6	9	2	1	146	16.6	10.2	20.04	6	4	8.87339e+06		41734655	9.07666e+06	6.2026e+07	9.67902e+06
Master Protein	AT5G52640.1	pep chromosome:TAIR10:5:21352557:21355147:1 gene:AT5G52640 transcript:AT5G52640.1 gene_biotype:protein_coding transcript_biotype:protein_coding gene_symbol:HSP90-1 description:Heat shock protein 90-1 [Source:UniProtKB/Swiss-Prot;Acc:P27323]	0	9.732	11	6	8	2	1	700	80.6	5.05	10.26	6	0			1639693	4.2163e+06	2.46712e+07	4.35465e+06
Master Protein	AT1G06020.1	pep chromosome:TAIR10:1:1824250:1826163:1 gene:AT1G06020 transcript:AT1G06020.1 gene_biotype:protein_coding transcript_biotype:protein_coding description:Probable fructokinase-3 [Source:UniProtKB/Swiss-Prot;Acc:Q9LNE4]	0	9.731	7	2	2	1	1	345	37.6	5.76	6.04	2	0					9.33491e+06
Master Protein	AT1G53165.3	pep chromosome:TAIR10:1:19813804:19819564:1 gene:AT1G53165 transcript:AT1G53165.3 gene_biotype:protein_coding transcript_biotype:protein_coding gene_symbol:ATMAP4K ALPHA1 description:Protein kinase superfamily protein [Source:UniProtKB/TrEMBL;Acc:F4HPR9]	0	9.725	17	7	8	7	1	688	76.5	7.24	10.16	7	0	1.08532e+06		1.98145e+06	8.85211e+06	8.31166e+06	6.67204e+06
Master Protein	AT3G08740.1	pep chromosome:TAIR10:3:2654622:2656297:-1 gene:AT3G08740 transcript:AT3G08740.1 gene_biotype:protein_coding transcript_biotype:protein_coding description:Elongation factor P (EF-P) family protein [Source:UniProtKB/TrEMBL;Acc:Q8VZW6]	0	9.675	25	5	5	5	1	236	26.2	8.4	12.42	5	0			3.36415e+06	2.43227e+06	6.51999e+06
Master Protein	AT2G46610.1	pep chromosome:TAIR10:2:19136566:19138762:-1 gene:AT2G46610 transcript:AT2G46610.1 gene_biotype:protein_coding transcript_biotype:protein_coding gene_symbol:RS31A description:Serine/arginine-rich splicing factor RS31A [Source:UniProtKB/Swiss-Prot;Acc:Q9ZPX8]	0	9.642	22	5	12	1	1	250	29.7	10.3	29.24	5	0			5722588
Master Protein	AT1G30580.1	pep chromosome:TAIR10:1:10831673:10835635:-1 gene:AT1G30580 transcript:AT1G30580.1 gene_biotype:protein_coding transcript_biotype:protein_coding gene_symbol:YchF1 description:Obg-like ATPase 1 [Source:UniProtKB/TrEMBL;Acc:A0A178WF69]	0	9.628	16	6	6	6	1	394	44.4	6.81	12.06	6	0			3694883
Master Protein	AT2G47580.1	pep chromosome:TAIR10:2:19517187:19518913:1 gene:AT2G47580 transcript:AT2G47580.1 gene_biotype:protein_coding transcript_biotype:protein_coding gene_symbol:U1A description:U1A [Source:UniProtKB/TrEMBL;Acc:A0A178VZ67]	0	9.626	16	4	4	4	1	250	28.1	9.16	8.28	4	0		2.97329e+06	9.49138e+06
Master Protein	AT5G19510.1	pep chromosome:TAIR10:5:6581658:6583248:-1 gene:AT5G19510 transcript:AT5G19510.1 gene_biotype:protein_coding transcript_biotype:protein_coding description:Elongation factor 1-beta 2 [Source:UniProtKB/Swiss-Prot;Acc:Q9SCX3]	0	9.61	23	4	5	3	1	224	24.2	4.56	10.09	4	1	1.27695e+06		2.605e+06	1.60188e+06	2.43129e+07	1.38599e+06
Master Protein	AT5G42980.1	pep chromosome:TAIR10:5:17242607:17244231:1 gene:AT5G42980 transcript:AT5G42980.1 gene_biotype:protein_coding transcript_biotype:protein_coding gene_symbol:TRX3 description:Thioredoxin H3 [Source:UniProtKB/Swiss-Prot;Acc:Q42403]	0	9.594	21	2	2	2	1	118	13.1	5.14	6.85	2	0			765631	2.49635e+06	8.42713e+07	4.26509e+06
Master Protein	AT4G39040.1	pep chromosome:TAIR10:4:18189072:18190608:-1 gene:AT4G39040 transcript:AT4G39040.1 gene_biotype:protein_coding transcript_biotype:protein_coding description:At4g39040 [Source:UniProtKB/TrEMBL;Acc:Q9SVI9]	0	9.565	26	7	10	7	1	296	33.3	6.11	9.98	7	0		6.39947e+06	2.46944e+07
Master Protein	AT2G28000.1	pep chromosome:TAIR10:2:11926446:11929488:1 gene:AT2G28000 transcript:AT2G28000.1 gene_biotype:protein_coding transcript_biotype:protein_coding gene_symbol:CPN60A1 description:SLP [Source:UniProtKB/TrEMBL;Acc:A0A178VZW6]	0	9.561	16	7	7	7	1	586	62	5.19	9.13	7	0			1.29003e+07			163264
Master Protein	AT5G42080.4	pep chromosome:TAIR10:5:16820284:16824954:-1 gene:AT5G42080 transcript:AT5G42080.4 gene_biotype:protein_coding transcript_biotype:protein_coding gene_symbol:DRP1A description:RSW9 [Source:UniProtKB/TrEMBL;Acc:A0A178UEJ4]	0	9.554	12	6	8	6	1	610	68.1	8.31	8.51	6	0			2.50058e+06
Master Protein	AT4G25730.1	pep chromosome:TAIR10:4:13102662:13106864:-1 gene:AT4G25730 transcript:AT4G25730.1 gene_biotype:protein_coding transcript_biotype:protein_coding description:Putative rRNA methyltransferase [Source:UniProtKB/TrEMBL;Acc:F4JTD2]	0	9.514	7	6	6	6	1	821	92.2	8.79	8.57	6	0	681134		5853216
Master Protein	AT2G42100.1	pep chromosome:TAIR10:2:17560211:17561945:1 gene:AT2G42100 transcript:AT2G42100.1 gene_biotype:protein_coding transcript_biotype:protein_coding gene_symbol:ACT5 description:Putative actin-5 [Source:UniProtKB/Swiss-Prot;Acc:Q8RYC2]	0	9.476	12	6	10	1	1	378	42.1	5.33	12.96	6	0			934378
Master Protein	AT1G43700.1	pep chromosome:TAIR10:1:16484231:16486327:1 gene:AT1G43700 transcript:AT1G43700.1 gene_biotype:protein_coding transcript_biotype:protein_coding gene_symbol:VIP1 description:Transcription factor VIP1 [Source:UniProtKB/Swiss-Prot;Acc:Q9MA75]	0	9.426	11	5	6	3	1	341	37.8	7.28	14.5	5	2			2.98197e+06
Master Protein	AT5G13510.1	pep chromosome:TAIR10:5:4341262:4342095:1 gene:AT5G13510 transcript:AT5G13510.1 gene_biotype:protein_coding transcript_biotype:protein_coding gene_symbol:RPL10 description:50S ribosomal protein L10, chloroplastic [Source:UniProtKB/Swiss-Prot;Acc:Q9FY50]	0	9.418	12	2	2	2	1	220	24.7	9.32	8.91	2	0			2.33559e+06		266360
Master Protein	AT1G08410.1	pep chromosome:TAIR10:1:2646144:2649440:1 gene:AT1G08410 transcript:AT1G08410.1 gene_biotype:protein_coding transcript_biotype:protein_coding gene_symbol:LSG1-2 description:GTPase LSG1-2 [Source:UniProtKB/Swiss-Prot;Acc:Q9SJF1]	0	9.397	9	5	5	2	1	589	66.7	5.85	10.63	5	3	2.72911e+06		1.4337e+07		1.57132e+06	756086
Master Protein	AT1G10670.3	pep chromosome:TAIR10:1:3535383:3538281:1 gene:AT1G10670 transcript:AT1G10670.3 gene_biotype:protein_coding transcript_biotype:protein_coding gene_symbol:ACLA-1 description:ATP-citrate lyase A-1 [Source:UniProtKB/TrEMBL;Acc:F4I5V8]	0	9.36	7	4	4	1	1	443	49	5.59	9.9	4	0			195846
Master Protein	AT5G44020.1	pep chromosome:TAIR10:5:17712203:17714406:1 gene:AT5G44020 transcript:AT5G44020.1 gene_biotype:protein_coding transcript_biotype:protein_coding description:HAD superfamily, subfamily IIIB acid phosphatase [Source:UniProtKB/TrEMBL;Acc:Q9FNC4]	0	9.36	18	5	7	3	1	272	31	7.91	17.34	5	0	4.0681e+06		5.44543e+06		1.30235e+07
Master Protein	AT2G25970.1	pep chromosome:TAIR10:2:11071622:11075705:-1 gene:AT2G25970 transcript:AT2G25970.1 gene_biotype:protein_coding transcript_biotype:protein_coding description:F17H15.1/F17H15.1 [Source:UniProtKB/TrEMBL;Acc:O82762]	0	9.338	4	2	2	2	1	632	64.6	5.49	6.69	2	0			1.86224e+06	2.08676e+06	582900	1.02754e+06
Master Protein	AT1G20020.3	pep chromosome:TAIR10:1:6942717:6945016:1 gene:AT1G20020 transcript:AT1G20020.3 gene_biotype:protein_coding transcript_biotype:protein_coding gene_symbol:LFNR2 description:Ferredoxin--NADP reductase, leaf isozyme 2, chloroplastic [Source:UniProtKB/Swiss-Prot;Acc:Q8W493]	0	9.338	23	8	13	6	1	369	41.1	8.59	18.12	8	2	3.68591e+07	2.3085e+06	1.82328e+07	1.11953e+08	9.30631e+07	1.46392e+08
Master Protein	AT2G36930.1	pep chromosome:TAIR10:2:15509898:15511607:-1 gene:AT2G36930 transcript:AT2G36930.1 gene_biotype:protein_coding transcript_biotype:protein_coding description:Expressed protein [Source:UniProtKB/TrEMBL;Acc:Q9SJL4]	0	9.327	25	5	5	5	1	198	22.6	9.5	6.34	5	0	994504		6.37307e+06	493772	222994	1.06825e+06
Master Protein	AT2G22720.2	pep chromosome:TAIR10:2:9657344:9660780:1 gene:AT2G22720 transcript:AT2G22720.2 gene_biotype:protein_coding transcript_biotype:protein_coding description:SPT2 chromatin protein [Source:UniProtKB/TrEMBL;Acc:F4IKF3]	0	9.323	10	8	8	8	1	672	75.1	10.3	9.95	8	0	256393		5.50969e+06	979154	3.45004e+06
Master Protein	AT4G34620.1	pep chromosome:TAIR10:4:16534855:16536224:-1 gene:AT4G34620 transcript:AT4G34620.1 gene_biotype:protein_coding transcript_biotype:protein_coding gene_symbol:RPS16-1 description:SSR16 [Source:UniProtKB/TrEMBL;Acc:A0A178UZA3]	0	9.28	42	4	4	4	1	113	12.7	9.8	11.76	4	0			9.36565e+06	1.2039e+06	661055
Master Protein	AT3G51810.1	pep chromosome:TAIR10:3:19214722:19215831:1 gene:AT3G51810 transcript:AT3G51810.1 gene_biotype:protein_coding transcript_biotype:protein_coding gene_symbol:EM1 description:Em-like protein GEA1 [Source:UniProtKB/Swiss-Prot;Acc:Q07187]	0	9.26	30	2	2	2	1	152	16.6	6.1	7.88	2	0		1.07684e+08	311217
Master Protein	AT4G33010.1	pep chromosome:TAIR10:4:15926652:15931422:-1 gene:AT4G33010 transcript:AT4G33010.1 gene_biotype:protein_coding transcript_biotype:protein_coding gene_symbol:GLDP1 description:Glycine cleavage system P protein [Source:UniProtKB/TrEMBL;Acc:A0A178UTF1]	0	9.243	5	5	5	4	1	1037	112.9	6.98	10.85	5	1			1.01192e+07		1.96809e+06
Master Protein	AT3G44750.1	pep chromosome:TAIR10:3:16297656:16299876:1 gene:AT3G44750 transcript:AT3G44750.1 gene_biotype:protein_coding transcript_biotype:protein_coding gene_symbol:HDT1 description:Histone deacetylase HDT1 [Source:UniProtKB/Swiss-Prot;Acc:Q9FVE6]	0	9.242	18	5	5	5	1	245	26.4	5.2	9.54	5	0	3.97324e+06		6.39127e+06	1.93292e+06	1.52786e+06	823400
Master Protein	ATMG00510.1	pep chromosome:TAIR10:Mt:132071:138153:1 gene:ATMG00510 transcript:ATMG00510.1 gene_biotype:protein_coding transcript_biotype:protein_coding gene_symbol:NAD7 description:NADH dehydrogenase subunit 7 [Source:UniProtKB/TrEMBL;Acc:G1C2X4]	0	9.235	11	4	4	4	1	394	44.5	7.81	7.08	4	0	1.70373e+06	6.73748e+07	2.35584e+06		8.14098e+06	695944
Master Protein	AT1G16720.2	pep chromosome:TAIR10:1:5722891:5726248:1 gene:AT1G16720 transcript:AT1G16720.2 gene_biotype:protein_coding transcript_biotype:protein_coding gene_symbol:HCF173 description:high chlorophyll fluorescence phenotype 173 [Source:TAIR;Acc:AT1G16720]	0	9.206	7	3	3	3	1	631	69.4	9.14	9.87	3	0			2.25775e+06	240398	192133	229798
Master Protein	AT2G27200.1	pep chromosome:TAIR10:2:11625157:11628290:1 gene:AT2G27200 transcript:AT2G27200.1 gene_biotype:protein_coding transcript_biotype:protein_coding gene_symbol:LSG1-1 description:GTPase LSG1-1 [Source:UniProtKB/Swiss-Prot;Acc:Q9SHS8]	0	9.13	10	5	6	2	1	537	60.7	6.96	7.06	5	0			1.56829e+06
Master Protein	AT2G47620.1	pep chromosome:TAIR10:2:19531947:19534471:1 gene:AT2G47620 transcript:AT2G47620.1 gene_biotype:protein_coding transcript_biotype:protein_coding gene_symbol:SWI3A description:SWI/SNF complex subunit SWI3A [Source:UniProtKB/Swiss-Prot;Acc:Q8W475]	0	9.127	11	4	4	4	1	512	57.4	4.89	9.34	4	0			3.70547e+06
Master Protein	AT5G45990.2	pep chromosome:TAIR10:5:18651265:18654075:1 gene:AT5G45990 transcript:AT5G45990.2 gene_biotype:protein_coding transcript_biotype:protein_coding description:crooked neck protein, putative / cell cycle protein, putative [Source:TAIR;Acc:AT5G45990]	0	9.088	10	9	9	3	1	683	82	8.24	6.81	9	0	1.763e+06	2.84061e+06	1.64388e+06	3.48333e+06	6.25698e+06	3.60985e+06
Master Protein	AT4G01050.2	pep chromosome:TAIR10:4:455583:458510:1 gene:AT4G01050 transcript:AT4G01050.2 gene_biotype:protein_coding transcript_biotype:protein_coding gene_symbol:TROL description:thylakoid rhodanese-like [Source:TAIR;Acc:AT4G01050]	0	9.051	6	3	3	3	1	507	54.4	5.16	7.14	3	0			1.77172e+06
Master Protein	AT5G07350.2	pep chromosome:TAIR10:5:2320021:2325419:-1 gene:AT5G07350 transcript:AT5G07350.2 gene_biotype:protein_coding transcript_biotype:protein_coding gene_symbol:Tudor1 description:TUDOR-SN protein 1 [Source:TAIR;Acc:AT5G07350]	0	9.049	6	6	6	1	1	1007	110	7.5	10.33	6	0
Master Protein	AT5G14040.1	pep chromosome:TAIR10:5:4530643:4533119:-1 gene:AT5G14040 transcript:AT5G14040.1 gene_biotype:protein_coding transcript_biotype:protein_coding gene_symbol:MPT3 description:Mitochondrial phosphate carrier protein 3, mitochondrial [Source:UniProtKB/Swiss-Prot;Acc:Q9FMU6]	0	9.043	23	7	7	6	1	375	40.1	9.2	11.47	7	1	8.86443e+06		5.27181e+06	2.95526e+06	3.53512e+06
Master Protein	AT2G31410.1	pep chromosome:TAIR10:2:13391881:13392927:-1 gene:AT2G31410 transcript:AT2G31410.1 gene_biotype:protein_coding transcript_biotype:protein_coding description:Coiled-coil protein [Source:UniProtKB/TrEMBL;Acc:Q9SIC8]	0	9.032	31	4	4	4	1	199	22.7	10.11	10.76	4	0	1.07609e+06		1.01668e+07
Master Protein	AT3G02520.2	pep chromosome:TAIR10:3:526293:528388:-1 gene:AT3G02520 transcript:AT3G02520.2 gene_biotype:protein_coding transcript_biotype:protein_coding gene_symbol:GRF7 description:14-3-3-like protein GF14 nu [Source:UniProtKB/Swiss-Prot;Acc:Q96300]	0	9.016	20	5	6	2	1	265	29.8	4.82	9.95	5	0	1.59979e+07				8.08974e+06
Master Protein	AT1G29250.1	pep chromosome:TAIR10:1:10223266:10224799:-1 gene:AT1G29250 transcript:AT1G29250.1 gene_biotype:protein_coding transcript_biotype:protein_coding description:Alba DNA/RNA-binding protein [Source:UniProtKB/TrEMBL;Acc:Q9LP53]	0	9.006	21	4	4	2	1	130	14.6	5.36	10.55	4	0			1.01244e+06
Master Protein	AT5G16310.1	pep chromosome:TAIR10:5:5342391:5344285:-1 gene:AT5G16310 transcript:AT5G16310.1 gene_biotype:protein_coding transcript_biotype:protein_coding gene_symbol:UCH1 description:Ubiquitin carboxyl-terminal hydrolase [Source:UniProtKB/Swiss-Prot;Acc:Q9FFF2]	0	8.998	11	3	3	3	1	334	38.5	5.15	8.32	3	0		656220	2.25153e+06	2.9901e+07	2.33035e+07	2.08263e+07
Master Protein	AT2G25870.1	pep chromosome:TAIR10:2:11030970:11034580:1 gene:AT2G25870 transcript:AT2G25870.1 gene_biotype:protein_coding transcript_biotype:protein_coding gene_symbol:YBEY description:Endoribonuclease YBEY, chloroplastic [Source:UniProtKB/Swiss-Prot;Acc:Q8L5Z4]	0	8.995	5	2	2	2	1	584	65.3	5.58	8.7	2	0			1.54305e+06
Master Protein	AT2G37220.1	pep chromosome:TAIR10:2:15634466:15636522:-1 gene:AT2G37220 transcript:AT2G37220.1 gene_biotype:protein_coding transcript_biotype:protein_coding gene_symbol:CP29B description:RNA-binding protein CP29B, chloroplastic [Source:UniProtKB/Swiss-Prot;Acc:Q9ZUU4]	0	8.984	21	5	5	2	1	289	30.7	5.16	4.8	5	0			1.91125e+06
Master Protein	AT3G56940.1	pep chromosome:TAIR10:3:21076505:21078443:1 gene:AT3G56940 transcript:AT3G56940.1 gene_biotype:protein_coding transcript_biotype:protein_coding gene_symbol:CRD1 description:Magnesium-protoporphyrin IX monomethyl ester [oxidative] cyclase, chloroplastic [Source:UniProtKB/Swiss-Prot;Acc:Q9M591]	0	8.973	14	4	4	4	1	409	47.6	8.38	7.01	4	0			1.00192e+06
Master Protein	AT1G14650.3	pep chromosome:TAIR10:1:5027611:5030792:1 gene:AT1G14650 transcript:AT1G14650.3 gene_biotype:protein_coding transcript_biotype:protein_coding description:Probable splicing factor 3A subunit 1 [Source:UniProtKB/Swiss-Prot;Acc:Q8RXF1]	0	8.919	8	6	6	5	1	785	87.5	5.15	10.86	6	0			1.80843e+07		7.74381e+06
Master Protein	AT5G09860.1	pep chromosome:TAIR10:5:3066578:3070989:1 gene:AT5G09860 transcript:AT5G09860.1 gene_biotype:protein_coding transcript_biotype:protein_coding gene_symbol:THO1 description:THO complex subunit 1 [Source:UniProtKB/Swiss-Prot;Acc:Q93VM9]	0	8.904	11	5	5	5	1	599	68.3	5.15	6.91	5	0		5.62303e+07	1.51014e+06
Master Protein	AT2G31370.7	pep chromosome:TAIR10:2:13378961:13381544:1 gene:AT2G31370 transcript:AT2G31370.7 gene_biotype:protein_coding transcript_biotype:protein_coding gene_symbol:POSF21 description:AT2G31370 protein [Source:UniProtKB/TrEMBL;Acc:B9DGB1]	0	8.867	9	4	5	2	1	398	44.7	6.55	14.79	4	0			773842
Master Protein	AT1G09270.2	pep chromosome:TAIR10:1:2994331:2998222:1 gene:AT1G09270 transcript:AT1G09270.2 gene_biotype:protein_coding transcript_biotype:protein_coding gene_symbol:IMPA4 description:Importin subunit alpha-4 [Source:UniProtKB/Swiss-Prot;Acc:O80480]	0	8.859	11	7	10	5	1	538	59.4	5.33	14.63	7	0	4.61771e+07		1.88049e+06	3.18592e+07	3.55526e+07	3.4119e+07
Master Protein	AT4G23550.1	pep chromosome:TAIR10:4:12291632:12293367:1 gene:AT4G23550 transcript:AT4G23550.1 gene_biotype:protein_coding transcript_biotype:protein_coding gene_symbol:WRKY29 description:WRKY29 [Source:UniProtKB/TrEMBL;Acc:A0A178V2E9]	0	8.858	14	6	6	6	1	310	34.4	6.7	15.74	6	0		6.09345e+06	4.79259e+06		698911
Master Protein	AT1G52300.1	pep chromosome:TAIR10:1:19474898:19476234:-1 gene:AT1G52300 transcript:AT1G52300.1 gene_biotype:protein_coding transcript_biotype:protein_coding gene_symbol:RPL37B description:60S ribosomal protein L37-2 [Source:UniProtKB/Swiss-Prot;Acc:Q43292]	0	8.796	29	6	8	1	1	95	10.8	11.87	16.15	6	0			54902888		1.37054e+07
Master Protein	AT3G06050.1	pep chromosome:TAIR10:3:1825999:1827906:-1 gene:AT3G06050 transcript:AT3G06050.1 gene_biotype:protein_coding transcript_biotype:protein_coding gene_symbol:PRXIIF description:PRXIIF [Source:UniProtKB/TrEMBL;Acc:A0A178VBA5]	0	8.786	15	3	3	3	1	201	21.4	8.9	6.35	3	0			169803
Master Protein	AT2G30490.1	pep chromosome:TAIR10:2:12993625:12996012:-1 gene:AT2G30490 transcript:AT2G30490.1 gene_biotype:protein_coding transcript_biotype:protein_coding gene_symbol:CYP73A5 description:Cinnamate-4-hydroxylase [Source:UniProtKB/TrEMBL;Acc:B1GV49]	0	8.783	6	4	5	4	1	505	57.8	8.78	7.22	4	0			7.22241e+06	4.73165e+06	1.95603e+07	4.67108e+06
Master Protein	AT3G59970.3	pep chromosome:TAIR10:3:22151164:22154483:1 gene:AT3G59970 transcript:AT3G59970.3 gene_biotype:protein_coding transcript_biotype:protein_coding gene_symbol:MTHFR1 description:Methylenetetrahydrofolate reductase 1 [Source:UniProtKB/Swiss-Prot;Acc:Q9SE60]	0	8.782	7	4	4	2	1	592	66.2	5.82	8.52	4	0			2.87879e+06
Master Protein	AT3G44100.1	pep chromosome:TAIR10:3:15865933:15867534:-1 gene:AT3G44100 transcript:AT3G44100.1 gene_biotype:protein_coding transcript_biotype:protein_coding description:At3g44100 [Source:UniProtKB/TrEMBL;Acc:Q9LXQ2]	0	8.776	18	2	2	2	1	152	16.1	8.18	4.58	2	0			1.19696e+06
Master Protein	AT2G18740.1	pep chromosome:TAIR10:2:8123221:8125078:1 gene:AT2G18740 transcript:AT2G18740.1 gene_biotype:protein_coding transcript_biotype:protein_coding description:Putative small nuclear ribonucleoprotein E [Source:UniProtKB/TrEMBL;Acc:Q9ZV45]	0	8.772	36	3	3	3	1	88	10.3	9.89	9.13	3	0			3.46777e+06
Master Protein	AT3G04400.1	pep chromosome:TAIR10:3:1167250:1168723:1 gene:AT3G04400 transcript:AT3G04400.1 gene_biotype:protein_coding transcript_biotype:protein_coding gene_symbol:RPL23A description:60S ribosomal protein L23 [Source:UniProtKB/Swiss-Prot;Acc:P49690]	0	8.767	13	4	7	4	1	140	15	10.48	13.78	4	0	1.48976e+07	2.23951e+06	7.27551e+07	1.89769e+07	8.75334e+07	2.00637e+07
Master Protein	AT1G58110.1	pep chromosome:TAIR10:1:21515474:21518016:-1 gene:AT1G58110 transcript:AT1G58110.1 gene_biotype:protein_coding transcript_biotype:protein_coding description:Basic-leucine zipper (BZIP) transcription factor family protein [Source:UniProtKB/TrEMBL;Acc:F4I9R1]	0	8.756	33	7	9	6	1	374	42.1	9.32	14.44	7	1	1.00225e+07	2.94834e+06	976115	1.15164e+07	8.33527e+06	9.19404e+06
Master Protein	AT5G12470.1	pep chromosome:TAIR10:5:4044620:4047448:-1 gene:AT5G12470 transcript:AT5G12470.1 gene_biotype:protein_coding transcript_biotype:protein_coding gene_symbol:RER4 description:Protein RETICULATA-RELATED 4, chloroplastic [Source:UniProtKB/Swiss-Prot;Acc:Q94CJ5]	0	8.736	10	4	6	3	1	386	41.3	7.43	7.61	4	0			1.11129e+06
Master Protein	AT3G09720.2	pep chromosome:TAIR10:3:2980221:2983618:-1 gene:AT3G09720 transcript:AT3G09720.2 gene_biotype:protein_coding transcript_biotype:protein_coding gene_symbol:RH57 description:DEAD-box ATP-dependent RNA helicase 57 [Source:UniProtKB/Swiss-Prot;Acc:Q84TG1]	0	8.727	14	7	7	7	1	541	60.9	9.39	7.67	7	0		6.5432e+06	2.13199e+06
Master Protein	AT1G11840.6	pep chromosome:TAIR10:1:3995393:3997907:1 gene:AT1G11840 transcript:AT1G11840.6 gene_biotype:protein_coding transcript_biotype:protein_coding gene_symbol:ATGLX1	0	8.717	7	2	2	2	1	322	36.3	5.5	6.56	2	0	3.72889e+06	6.76375e+06		1.77633e+06	2.5746e+07	942481
Master Protein	AT4G37980.1	pep chromosome:TAIR10:4:17852441:17854608:1 gene:AT4G37980 transcript:AT4G37980.1 gene_biotype:protein_coding transcript_biotype:protein_coding gene_symbol:CAD7 description:ELI3-1 [Source:UniProtKB/TrEMBL;Acc:A0A178V3X8]	0	8.716	13	5	8	4	1	357	38.2	7.2	8.2	5	1			3.8165e+06	2.05015e+08	1.24169e+08	1.40084e+08
Master Protein	AT5G58350.1	pep chromosome:TAIR10:5:23584789:23587801:1 gene:AT5G58350 transcript:AT5G58350.1 gene_biotype:protein_coding transcript_biotype:protein_coding gene_symbol:WNK4 description:Probable serine/threonine-protein kinase WNK4 [Source:UniProtKB/Swiss-Prot;Acc:Q9LVL5]	0	8.71	11	6	6	6	1	571	64.9	5.97	9.81	6	0			2.1068e+06	1.32508e+06	2.38504e+06
Master Protein	AT5G13780.1	pep chromosome:TAIR10:5:4447259:4448675:-1 gene:AT5G13780 transcript:AT5G13780.1 gene_biotype:protein_coding transcript_biotype:protein_coding gene_symbol:NAA10 description:N-terminal acetyltransferase A complex catalytic subunit NAA10 [Source:UniProtKB/Swiss-Prot;Acc:Q9FKI4]	0	8.706	18	4	4	4	1	192	21.7	7.37	9.02	4	0	4.96562e+06		2.69868e+06	2.87244e+07	2.38463e+07	2.33763e+07
Master Protein	AT5G64200.2	pep chromosome:TAIR10:5:25681240:25683641:-1 gene:AT5G64200 transcript:AT5G64200.2 gene_biotype:protein_coding transcript_biotype:protein_coding gene_symbol:SC35 description:Serine/arginine-rich splicing factor SC35 [Source:UniProtKB/Swiss-Prot;Acc:Q9FMG4]	0	8.684	12	4	14	4	1	303	35.1	11.55	29.89	4	0	3.98959e+07	4.28633e+07	6.2324e+06	7.59252e+07	4.06148e+07	1.12358e+08
Master Protein	AT1G21500.1	pep chromosome:TAIR10:1:7529705:7531108:-1 gene:AT1G21500 transcript:AT1G21500.1 gene_biotype:protein_coding transcript_biotype:protein_coding description:F24J8.11 protein [Source:UniProtKB/TrEMBL;Acc:Q9LPK9]	0	8.656	29	4	5	4	1	126	13.3	10.65	11.64	4	0			4.5981e+06	1.41497e+06		312667
Master Protein	AT1G66840.2	pep chromosome:TAIR10:1:24933777:24936512:-1 gene:AT1G66840 transcript:AT1G66840.2 gene_biotype:protein_coding transcript_biotype:protein_coding gene_symbol:PMI2 description:WEB2 [Source:UniProtKB/TrEMBL;Acc:A0A178WIG7]	0	8.589	12	7	7	7	1	607	70.2	9.19	8.47	7	0			5.47305e+06	184535	676694
Master Protein	AT3G43240.1	pep chromosome:TAIR10:3:15209831:15214947:-1 gene:AT3G43240 transcript:AT3G43240.1 gene_biotype:protein_coding transcript_biotype:protein_coding gene_symbol:ARID4 description:AT-rich interactive domain-containing protein 4 [Source:UniProtKB/Swiss-Prot;Acc:Q6NQ79]	0	8.579	11	7	7	7	1	747	82.5	6.95	9.79	7	0	659767		3.03739e+06
Master Protein	AT1G16920.1	pep chromosome:TAIR10:1:5787150:5789312:-1 gene:AT1G16920 transcript:AT1G16920.1 gene_biotype:protein_coding transcript_biotype:protein_coding gene_symbol:RABA1B description:RABA1b [Source:UniProtKB/TrEMBL;Acc:A0A178WJV5]	0	8.573	29	5	9	2	1	216	24	5.77	19.01	5	0	4.28586e+07	6.64534e+07	261021	7.19413e+07	4.2459e+07	3.49051e+07
Master Protein	AT3G13940.1	pep chromosome:TAIR10:3:4600422:4602582:-1 gene:AT3G13940 transcript:AT3G13940.1 gene_biotype:protein_coding transcript_biotype:protein_coding description:DNA binding / DNA-directed RNA polymerase [Source:UniProtKB/TrEMBL;Acc:Q9LVK6]	0	8.531	9	2	2	2	1	442	50.6	9.03	6.15	2	0			828320
Master Protein	AT1G12850.1	pep chromosome:TAIR10:1:4379694:4381764:-1 gene:AT1G12850 transcript:AT1G12850.1 gene_biotype:protein_coding transcript_biotype:protein_coding description:At1g12850/F13K23_8 [Source:UniProtKB/TrEMBL;Acc:Q94BZ6]	0	8.527	16	5	6	5	1	405	44.8	5.12	9.75	5	0			4.66773e+06	2.32379e+06	2.35578e+06	2.65556e+06
Master Protein	AT5G63630.2	pep chromosome:TAIR10:5:25472447:25475927:-1 gene:AT5G63630 transcript:AT5G63630.2 gene_biotype:protein_coding transcript_biotype:protein_coding gene_symbol:RH31 description:DEAD-box ATP-dependent RNA helicase 31 [Source:UniProtKB/Swiss-Prot;Acc:Q9FFQ1]	0	8.517	11	8	12	5	1	716	81	8.82	9.21	8	0			3.77011e+06	5.76068e+07	7.02617e+07	2.94946e+07
Master Protein	AT3G52990.1	pep chromosome:TAIR10:3:19648711:19652515:1 gene:AT3G52990 transcript:AT3G52990.1 gene_biotype:protein_coding transcript_biotype:protein_coding description:Pyruvate kinase [Source:UniProtKB/TrEMBL;Acc:Q94KE3]	0	8.501	5	2	2	1	1	527	57.5	7.11	6.19	2	0			316590
Master Protein	AT3G08970.1	pep chromosome:TAIR10:3:2737297:2740549:1 gene:AT3G08970 transcript:AT3G08970.1 gene_biotype:protein_coding transcript_biotype:protein_coding gene_symbol:ERDJ3A description:TMS1 [Source:UniProtKB/TrEMBL;Acc:A0A178VJB6]	0	8.448	7	4	4	4	1	572	62.5	9.5	6.86	4	0			1942425		224503
Master Protein	AT4G34200.1	pep chromosome:TAIR10:4:16373731:16376666:-1 gene:AT4G34200 transcript:AT4G34200.1 gene_biotype:protein_coding transcript_biotype:protein_coding gene_symbol:PGDH1 description:D-3-phosphoglycerate dehydrogenase [Source:UniProtKB/TrEMBL;Acc:A0A178UWV4]	0	8.448	12	6	6	5	1	603	63.3	6.58	8.99	6	1			1.39649e+07	3.05701e+06	2.45758e+07	4.38334e+06
Master Protein	AT3G13990.1	pep chromosome:TAIR10:3:4625383:4630613:-1 gene:AT3G13990 transcript:AT3G13990.1 gene_biotype:protein_coding transcript_biotype:protein_coding description:AT3g13990/MDC16_11 [Source:UniProtKB/TrEMBL;Acc:Q8L7T4]	0	8.443	7	4	4	4	1	848	92.2	8.59	10.78	4	0			3.38186e+06		323523
Master Protein	AT1G47500.1	pep chromosome:TAIR10:1:17432433:17435124:1 gene:AT1G47500 transcript:AT1G47500.1 gene_biotype:protein_coding transcript_biotype:protein_coding gene_symbol:RBP47C' description:Polyadenylate-binding protein RBP47C' [Source:UniProtKB/Swiss-Prot;Acc:Q9SX80]	0	8.435	11	6	7	3	1	434	48.6	6.32	8.79	6	3			8.59057e+06
Master Protein	AT3G44850.1	pep chromosome:TAIR10:3:16374243:16377263:-1 gene:AT3G44850 transcript:AT3G44850.1 gene_biotype:protein_coding transcript_biotype:protein_coding description:Protein kinase superfamily protein [Source:UniProtKB/TrEMBL;Acc:Q9FYC5]	0	8.431	16	7	8	4	1	534	60.7	6.89	7.57	7	1			1.30884e+07	1.65216e+06	3.08409e+06	1.32283e+06
Master Protein	AT5G59150.1	pep chromosome:TAIR10:5:23876486:23878489:1 gene:AT5G59150 transcript:AT5G59150.1 gene_biotype:protein_coding transcript_biotype:protein_coding gene_symbol:RABA2D description:Ras-related protein RABA2d [Source:UniProtKB/Swiss-Prot;Acc:Q9FIF9]	0	8.426	40	6	8	2	1	217	23.8	5.91	9.03	6	4	8.15054e+06	1.41909e+07	5.35081e+06	1.64937e+06	3.59346e+07
Master Protein	AT3G12345.1	pep chromosome:TAIR10:3:3930019:3931000:-1 gene:AT3G12345 transcript:AT3G12345.1 gene_biotype:protein_coding transcript_biotype:protein_coding description:FKBP-type peptidyl-prolyl cis-trans isomerase [Source:UniProtKB/TrEMBL;Acc:Q9LHH3]	0	8.405	17	3	3	3	1	186	20.1	9.58	8.9	3	0			2.19925e+06
Master Protein	AT3G12800.1	pep chromosome:TAIR10:3:4063320:4064859:-1 gene:AT3G12800 transcript:AT3G12800.1 gene_biotype:protein_coding transcript_biotype:protein_coding gene_symbol:SDRB description:Uncharacterized protein At3g12790 [Source:UniProtKB/TrEMBL;Acc:Q0WMN4]	0	8.371	13	3	3	3	1	298	31.8	9.14	6.77	3	0			2.06454e+06	245404	1.27029e+06
Master Protein	AT3G13120.3	pep chromosome:TAIR10:3:4219310:4221647:-1 gene:AT3G13120 transcript:AT3G13120.3 gene_biotype:protein_coding transcript_biotype:protein_coding gene_symbol:RPS10 description:30S ribosomal protein S10, chloroplastic [Source:UniProtKB/Swiss-Prot;Acc:Q9LK61]	0	8.356	21	5	8	5	1	191	20.8	8.84	11.25	5	0	818469		3.48832e+07		652980
Master Protein	AT4G30190.2	pep chromosome:TAIR10:4:14770565:14776058:-1 gene:AT4G30190 transcript:AT4G30190.2 gene_biotype:protein_coding transcript_biotype:protein_coding gene_symbol:HA2 description:Plasma membrane ATPase [Source:UniProtKB/TrEMBL;Acc:F4JPJ7]	0	8.336	7	4	4	1	1	981	108.2	7.14	7.06	4	0	1.62643e+06			984017	7.88912e+06
Master Protein	AT5G40200.1	pep chromosome:TAIR10:5:16070146:16073387:1 gene:AT5G40200 transcript:AT5G40200.1 gene_biotype:protein_coding transcript_biotype:protein_coding gene_symbol:DEGP9 description:Protease Do-like 9 [Source:UniProtKB/Swiss-Prot;Acc:Q9FL12]	0	8.313	13	4	5	4	1	592	65.1	6.81	13.38	4	0	1.4e+09	2.20447e+06	3.33218e+06
Master Protein	AT1G16610.3	pep chromosome:TAIR10:1:5675848:5678852:-1 gene:AT1G16610 transcript:AT1G16610.3 gene_biotype:protein_coding transcript_biotype:protein_coding gene_symbol:SR45 description:arginine/serine-rich 45 [Source:TAIR;Acc:AT1G16610]	0	8.312	18	8	11	8	1	425	46.6	12.37	16.13	8	0	3.26357e+06	1.28806e+08	1.39947e+07	5.61832e+07	5.71136e+07	8.20628e+07
Master Protein	AT3G24860.1	pep chromosome:TAIR10:3:9073623:9074682:1 gene:AT3G24860 transcript:AT3G24860.1 gene_biotype:protein_coding transcript_biotype:protein_coding description:Homeodomain-like superfamily protein [Source:UniProtKB/TrEMBL;Acc:Q9LRX5]	0	8.283	15	5	5	5	1	310	35.2	9.2	5.6	5	0			1.52298e+06	2.78671e+07	1.87387e+07	3.30955e+07
Master Protein	AT2G26570.1	pep chromosome:TAIR10:2:11298914:11302319:1 gene:AT2G26570 transcript:AT2G26570.1 gene_biotype:protein_coding transcript_biotype:protein_coding gene_symbol:WEB1 description:Protein WEAK CHLOROPLAST MOVEMENT UNDER BLUE LIGHT 1 [Source:UniProtKB/Swiss-Prot;Acc:O48724]	0	8.238	11	8	8	7	1	807	89.2	5.05	8.28	8	1			1.07943e+07
Master Protein	AT1G70730.3	pep chromosome:TAIR10:1:26668646:26673166:-1 gene:AT1G70730 transcript:AT1G70730.3 gene_biotype:protein_coding transcript_biotype:protein_coding gene_symbol:PGM2 description:Phosphoglucomutase/phosphomannomutase family protein [Source:UniProtKB/TrEMBL;Acc:F4I6W4]	0	8.207	6	4	4	2	1	662	72.5	7.12	9.5	4	2			3.07363e+06
Master Protein	AT4G29010.1	pep chromosome:TAIR10:4:14297044:14302287:-1 gene:AT4G29010 transcript:AT4G29010.1 gene_biotype:protein_coding transcript_biotype:protein_coding gene_symbol:AIM1 description:Peroxisomal fatty acid beta-oxidation multifunctional protein AIM1 [Source:UniProtKB/Swiss-Prot;Acc:Q9ZPI6]	0	8.177	3	2	2	2	1	721	77.8	9.32	6.68	2	0			1.64439e+06
Master Protein	AT2G13370.3	pep chromosome:TAIR10:2:5544181:5556550:-1 gene:AT2G13370 transcript:AT2G13370.3 gene_biotype:protein_coding transcript_biotype:protein_coding gene_symbol:CHR5 description:Protein CHROMATIN REMODELING 5 [Source:UniProtKB/Swiss-Prot;Acc:F4IV99]	0	8.161	7	10	11	10	1	1724	197.1	5.71	11.48	10	0			5.55052e+06	8.82964e+07	1.41664e+07	3.19745e+07
Master Protein	AT1G03230.1	pep chromosome:TAIR10:1:789820:791689:1 gene:AT1G03230 transcript:AT1G03230.1 gene_biotype:protein_coding transcript_biotype:protein_coding description:Eukaryotic aspartyl protease family protein [Source:UniProtKB/TrEMBL;Acc:Q9ZVS5]	0	8.145	13	4	4	4	1	434	46.1	9.14	8.39	4	0			4.61778e+06		2.69995e+07
Master Protein	AT5G03610.1	pep chromosome:TAIR10:5:915385:918485:1 gene:AT5G03610 transcript:AT5G03610.1 gene_biotype:protein_coding transcript_biotype:protein_coding description:GDSL esterase/lipase At5g03610 [Source:UniProtKB/Swiss-Prot;Acc:Q9LZS7]	0	8.141	11	5	6	5	1	359	40.1	8.87	9.66	5	0		3.22088e+06	6.60368e+06	1.93375e+08	3.3357e+08	2.08824e+08
Master Protein	AT4G36690.1	pep chromosome:TAIR10:4:17293947:17297728:-1 gene:AT4G36690 transcript:AT4G36690.1 gene_biotype:protein_coding transcript_biotype:protein_coding gene_symbol:U2AF65A description:U2 snRNP auxiliary factor large subunit [Source:UniProtKB/TrEMBL;Acc:A0A178UYD2]	0	8.111	10	5	5	4	1	573	63.5	7.94	9.64	5	0			2.59464e+06
Master Protein	AT2G27720.2	pep chromosome:TAIR10:2:11818696:11819578:1 gene:AT2G27720 transcript:AT2G27720.2 gene_biotype:protein_coding transcript_biotype:protein_coding description:60S acidic ribosomal protein family [Source:UniProtKB/TrEMBL;Acc:F4IGR4]	0	8.11	9	2	3	2	1	130	13	4.53	8.08	2	0		3.76003e+06	3.87135e+07		2.4133e+07
Master Protein	AT1G11750.2	pep chromosome:TAIR10:1:3967483:3969877:1 gene:AT1G11750 transcript:AT1G11750.2 gene_biotype:protein_coding transcript_biotype:protein_coding gene_symbol:CLPP6 description:ATP-dependent Clp protease proteolytic subunit [Source:UniProtKB/TrEMBL;Acc:F4IAG5]	0	8.102	13	3	3	3	1	289	31.3	9.28	7.12	3	0			1.6453e+06
Master Protein	AT4G39730.1	pep chromosome:TAIR10:4:18432659:18433753:1 gene:AT4G39730 transcript:AT4G39730.1 gene_biotype:protein_coding transcript_biotype:protein_coding gene_symbol:PLAT1 description:PLAT1 [Source:UniProtKB/TrEMBL;Acc:A0A178V098]	0	8.076	17	3	4	3	1	181	20.1	5.19	11.41	3	0	1.14394e+06	2.49018e+06	4.00248e+06	920078	9.81666e+06
Master Protein	AT1G15290.1	pep chromosome:TAIR10:1:5256870:5265155:-1 gene:AT1G15290 transcript:AT1G15290.1 gene_biotype:protein_coding transcript_biotype:protein_coding description:Tetratricopeptide repeat (TPR)-like superfamily protein [Source:UniProtKB/TrEMBL;Acc:F4HZK4]	0	8.064	5	7	7	2	1	1608	177.5	7.01	5.52	7	1		1.42869e+07	1.52284e+07
Master Protein	AT1G15290.2	pep chromosome:TAIR10:1:5256921:5265103:-1 gene:AT1G15290 transcript:AT1G15290.2 gene_biotype:protein_coding transcript_biotype:protein_coding description:Tetratricopeptide repeat (TPR)-like superfamily protein [Source:UniProtKB/TrEMBL;Acc:F4HZK4]	0	8.064	5	6	6	1	1	1330	147.9	7.65	8.22	6	0		5.48657e+06	1.79095e+06			73268
Master Protein	AT3G27660.1	pep chromosome:TAIR10:3:10243244:10245023:1 gene:AT3G27660 transcript:AT3G27660.1 gene_biotype:protein_coding transcript_biotype:protein_coding gene_symbol:OL2 description:Oleosin 20.3 kDa [Source:UniProtKB/Swiss-Prot;Acc:Q42431]	0	8.059	13	1	1	1	1	191	20.3	7.58	5.77	1	0		7.63644e+07
Master Protein	AT1G09130.3	pep chromosome:TAIR10:1:2939577:2942288:-1 gene:AT1G09130 transcript:AT1G09130.3 gene_biotype:protein_coding transcript_biotype:protein_coding description:ATP-dependent Clp protease proteolytic subunit [Source:UniProtKB/TrEMBL;Acc:F4HZE0]	0	8.041	16	3	4	3	1	370	40.9	8.75	7.57	3	0	1.66438e+07		1.34081e+06
Master Protein	AT4G18480.1	pep chromosome:TAIR10:4:10201672:10203469:-1 gene:AT4G18480 transcript:AT4G18480.1 gene_biotype:protein_coding transcript_biotype:protein_coding gene_symbol:CHLI1 description:Magnesium-chelatase subunit ChlI-1, chloroplastic [Source:UniProtKB/Swiss-Prot;Acc:P16127]	0	8.026	12	5	7	3	1	424	46.2	6.47	9.1	5	2			1.25415e+07	2.83674e+06	572867
Master Protein	AT2G22230.1	pep chromosome:TAIR10:2:9449930:9451623:1 gene:AT2G22230 transcript:AT2G22230.1 gene_biotype:protein_coding transcript_biotype:protein_coding description:At2g22230/T26C19.11 [Source:UniProtKB/TrEMBL;Acc:Q9SIE3]	0	7.992	16	3	3	1	1	220	24.2	8.48	7.98	3	0			956028
Master Protein	AT5G27390.2	pep chromosome:TAIR10:5:9674326:9676219:-1 gene:AT5G27390 transcript:AT5G27390.2 gene_biotype:protein_coding transcript_biotype:protein_coding description:Mog1/PsbP/DUF1795-like photosystem II reaction center PsbP family protein [Source:TAIR;Acc:AT5G27390]	0	7.959	14	4	8	4	1	272	30.4	9.23	9.02	4	0			3.02535e+08	1.37969e+07	7.62854e+06	1.53317e+07
Master Protein	AT4G15390.2	pep chromosome:TAIR10:4:8792800:8794442:-1 gene:AT4G15390 transcript:AT4G15390.2 gene_biotype:protein_coding transcript_biotype:protein_coding description:HSR201-like protein [Source:UniProtKB/TrEMBL;Acc:O23392]	0	7.954	13	4	4	4	1	446	48.7	5.19	5.74	4	0	1.31549e+07		913902	1.21664e+07	3.94603e+07	1.97603e+07
Master Protein	AT5G43720.1	pep chromosome:TAIR10:5:17557088:17559412:-1 gene:AT5G43720 transcript:AT5G43720.1 gene_biotype:protein_coding transcript_biotype:protein_coding description:At5g43720 [Source:UniProtKB/TrEMBL;Acc:Q67YA7]	0	7.952	21	6	10	5	1	329	37.4	9.86	8.18	6	1			5.52409e+06
Master Protein	AT4G14510.1	pep chromosome:TAIR10:4:8336701:8341174:-1 gene:AT4G14510 transcript:AT4G14510.1 gene_biotype:protein_coding transcript_biotype:protein_coding gene_symbol:CFM3B description:CRM-domain containing factor CFM3B, chloroplastic [Source:UniProtKB/Swiss-Prot;Acc:F4JVH1]	0	7.941	13	8	10	7	1	907	102	6.23	10.2	8	1			5.82432e+06	2.24853e+07	2.18906e+07	2.17014e+07
Master Protein	AT3G47370.2	pep chromosome:TAIR10:3:17453478:17454662:-1 gene:AT3G47370 transcript:AT3G47370.2 gene_biotype:protein_coding transcript_biotype:protein_coding gene_symbol:RPS20B description:40S ribosomal protein S20-2 [Source:UniProtKB/Swiss-Prot;Acc:Q9STY6]	0	7.909	20	2	4	2	1	122	13.7	9.72	12.81	2	0	9.37025e+06	4.04304e+07	32125143	9.10003e+06	4.6436e+07	4.96974e+06
Master Protein	AT1G06400.1	pep chromosome:TAIR10:1:1950596:1952880:-1 gene:AT1G06400 transcript:AT1G06400.1 gene_biotype:protein_coding transcript_biotype:protein_coding gene_symbol:RABA1A description:Ras-related protein RABA1a [Source:UniProtKB/Swiss-Prot;Acc:P28185]	0	7.895	23	5	7	2	1	216	23.9	6.93	9.03	5	0
Master Protein	AT4G34110.1	pep chromosome:TAIR10:4:16336291:16340314:1 gene:AT4G34110 transcript:AT4G34110.1 gene_biotype:protein_coding transcript_biotype:protein_coding gene_symbol:PAB2 description:Polyadenylate-binding protein [Source:UniProtKB/TrEMBL;Acc:A0A178UWB3]	0	7.891	10	6	6	5	1	629	68.6	8.21	6.84	6	1			3.79681e+06
Master Protein	AT2G20260.1	pep chromosome:TAIR10:2:8736734:8737767:1 gene:AT2G20260 transcript:AT2G20260.1 gene_biotype:protein_coding transcript_biotype:protein_coding gene_symbol:PSAE2 description:Photosystem I reaction center subunit IV B, chloroplastic [Source:UniProtKB/Swiss-Prot;Acc:Q9S714]	0	7.883	21	4	4	1	1	145	15.2	9.95	7.92	4	0			4.89877e+06
Master Protein	AT1G60810.2	pep chromosome:TAIR10:1:22388527:22391165:-1 gene:AT1G60810 transcript:AT1G60810.2 gene_biotype:protein_coding transcript_biotype:protein_coding gene_symbol:ACLA-2 description:ATP-citrate synthase alpha chain protein 2 [Source:UniProtKB/Swiss-Prot;Acc:O22718]	0	7.874	8	4	4	1	1	423	46.7	5.27	9.44	4	0			780799		613904
Master Protein	AT5G58140.6	pep chromosome:TAIR10:5:23524130:23529993:1 gene:AT5G58140 transcript:AT5G58140.6 gene_biotype:protein_coding transcript_biotype:protein_coding gene_symbol:PHOT2 description:Phototropin-2 [Source:UniProtKB/Swiss-Prot;Acc:P93025]	0	7.868	4	4	4	4	1	915	102.4	7.42	5.65	4	0	2.16092e+06		855531
Master Protein	AT3G04230.1	pep chromosome:TAIR10:3:1112871:1113859:-1 gene:AT3G04230 transcript:AT3G04230.1 gene_biotype:protein_coding transcript_biotype:protein_coding gene_symbol:RPS16B description:40S ribosomal protein S16-2 [Source:UniProtKB/Swiss-Prot;Acc:Q9M8X9]	0	7.841	38	6	9	2	1	146	16.6	10.18	16.23	6	0			4.31123e+06
Master Protein	AT5G23680.1	pep chromosome:TAIR10:5:7985354:7986851:-1 gene:AT5G23680 transcript:AT5G23680.1 gene_biotype:protein_coding transcript_biotype:protein_coding description:At5g23680 [Source:UniProtKB/TrEMBL;Acc:Q9LSZ8]	0	7.833	8	2	2	1	1	295	32.5	5.41	6.5	2	0			332641
Master Protein	ATCG00670.1	pep chromosome:TAIR10:Pt:69910:71882:-1 gene:ATCG00670 transcript:ATCG00670.1 gene_biotype:protein_coding transcript_biotype:protein_coding gene_symbol:CLPP1 description:plastid-encoded CLP P [Source:TAIR;Acc:ATCG00670]	0	7.81	8	1	1	1	1	196	22.1	5.08	5.41	1	0			740461
Master Protein	AT2G45740.2	pep chromosome:TAIR10:2:18839435:18841403:1 gene:AT2G45740 transcript:AT2G45740.2 gene_biotype:protein_coding transcript_biotype:protein_coding gene_symbol:PEX11D description:Peroxisomal membrane protein 11D [Source:UniProtKB/Swiss-Prot;Acc:O80845]	0	7.797	11	2	2	2	1	236	25.9	9.96	5.74	2	0			1.38556e+06
Master Protein	AT3G61470.1	pep chromosome:TAIR10:3:22745514:22747444:1 gene:AT3G61470 transcript:AT3G61470.1 gene_biotype:protein_coding transcript_biotype:protein_coding gene_symbol:LHCA2 description:Photosystem I chlorophyll a/b-binding protein 2, chloroplastic [Source:UniProtKB/Swiss-Prot;Acc:Q9SYW8]	0	7.774	8	1	1	1	1	257	27.7	7.44	6.04	1	0			7.36473e+06
Master Protein	AT1G29350.1	pep chromosome:TAIR10:1:10268421:10273821:-1 gene:AT1G29350 transcript:AT1G29350.1 gene_biotype:protein_coding transcript_biotype:protein_coding description:Kinase-related protein of unknown function (DUF1296) [Source:TAIR;Acc:AT1G29350]	0	7.771	10	6	6	6	1	831	90.8	5.85	6.97	6	0	165308	8.58769e+06	2.14309e+06	7.57296e+06	6.69884e+06	6.30524e+06
Master Protein	AT2G33610.1	pep chromosome:TAIR10:2:14228972:14231408:1 gene:AT2G33610 transcript:AT2G33610.1 gene_biotype:protein_coding transcript_biotype:protein_coding gene_symbol:SWI3B description:SWI/SNF complex subunit SWI3B [Source:UniProtKB/Swiss-Prot;Acc:Q84JG2]	0	7.764	19	7	7	7	1	469	52.4	5.39	7.53	7	0	2.01498e+07		7.43136e+06			4.50163e+06
Master Protein	AT5G06600.1	pep chromosome:TAIR10:5:2019084:2028116:-1 gene:AT5G06600 transcript:AT5G06600.1 gene_biotype:protein_coding transcript_biotype:protein_coding gene_symbol:UBP12 description:Ubiquitin carboxyl-terminal hydrolase 12 [Source:UniProtKB/Swiss-Prot;Acc:Q9FPT1]	0	7.764	5	6	6	6	1	1116	130.5	5.77	8.66	6	0		1.68793e+06	3.94598e+06	106411	1.98519e+06	2.83917e+06
Master Protein	AT5G54640.1	pep chromosome:TAIR10:5:22196287:22197492:1 gene:AT5G54640 transcript:AT5G54640.1 gene_biotype:protein_coding transcript_biotype:protein_coding gene_symbol:RAT5 description:Histone H2A.6 [Source:UniProtKB/Swiss-Prot;Acc:Q9LD28]	0	7.76	25	4	10	1	1	130	13.6	10.15	20.03	4	0		5.43692e+07
Master Protein	AT2G36250.3	pep chromosome:TAIR10:2:15197369:15200603:-1 gene:AT2G36250 transcript:AT2G36250.3 gene_biotype:protein_coding transcript_biotype:protein_coding gene_symbol:FTSZ2-1 description:Cell division protein FtsZ homolog 2-1, chloroplastic [Source:UniProtKB/Swiss-Prot;Acc:O82533]	0	7.752	9	2	2	2	1	478	50.7	5.71	7.57	2	0			1.26723e+06			1.00533e+06
Master Protein	AT4G17520.1	pep chromosome:TAIR10:4:9771297:9773592:1 gene:AT4G17520 transcript:AT4G17520.1 gene_biotype:protein_coding transcript_biotype:protein_coding gene_symbol:RGGB description:RGG repeats nuclear RNA binding protein B [Source:UniProtKB/Swiss-Prot;Acc:O23593]	0	7.749	27	10	11	9	1	360	38.9	8.75	8.12	10	1			3.76143e+07	1.02648e+06		218683
Master Protein	AT2G30870.1	pep chromosome:TAIR10:2:13141290:13142676:1 gene:AT2G30870 transcript:AT2G30870.1 gene_biotype:protein_coding transcript_biotype:protein_coding gene_symbol:GSTF10 description:Glutathione S-transferase F10 [Source:UniProtKB/Swiss-Prot;Acc:P42761]	0	7.71	14	3	4	2	1	215	24.2	5.67	8.86	3	0					6.22616e+07
Master Protein	AT3G52590.1	pep chromosome:TAIR10:3:19505379:19506932:1 gene:AT3G52590 transcript:AT3G52590.1 gene_biotype:protein_coding transcript_biotype:protein_coding gene_symbol:RPL40B description:Ubiquitin-60S ribosomal protein L40-1 [Source:UniProtKB/Swiss-Prot;Acc:B9DHA6]	0	7.683	36	5	10	1	1	128	14.7	9.92	13.79	5	0			582931
Master Protein	AT1G65350.1	pep chromosome:TAIR10:1:24272518:24277275:-1 gene:AT1G65350 transcript:AT1G65350.1 gene_biotype:protein_coding transcript_biotype:protein_coding gene_symbol:UBQ13 description:Ubiquitin 13 [Source:UniProtKB/TrEMBL;Acc:F4I9X6]	0	7.683	43	5	10	1	1	319	35.4	8.19	11.92	5	0				6.16647e+06	7.20379e+06	2.63484e+07
Master Protein	AT2G46290.1	pep chromosome:TAIR10:2:19005771:19007952:-1 gene:AT2G46290 transcript:AT2G46290.1 gene_biotype:protein_coding transcript_biotype:protein_coding description:Eukaryotic translation initiation factor 3 subunit I [Source:UniProtKB/TrEMBL;Acc:A0A178VR74]	0	7.656	15	3	3	1	1	355	39	6.92	5.74	3	0				1.70964e+06	4.7105e+06	6.18945e+06
Master Protein	AT4G37910.2	pep chromosome:TAIR10:4:17824777:17828192:-1 gene:AT4G37910 transcript:AT4G37910.2 gene_biotype:protein_coding transcript_biotype:protein_coding gene_symbol:HSP70-9 description:Heat shock 70 kDa protein 9, mitochondrial [Source:UniProtKB/Swiss-Prot;Acc:Q8GUM2]	0	7.633	10	5	5	2	1	682	73	5.62	9.59	5	0			127563			703345
Master Protein	AT5G27670.1	pep chromosome:TAIR10:5:9792509:9793560:-1 gene:AT5G27670 transcript:AT5G27670.1 gene_biotype:protein_coding transcript_biotype:protein_coding gene_symbol:HTA7 description:Histone H2A [Source:UniProtKB/TrEMBL;Acc:A0A178UFF2]	0	7.619	21	2	7	1	1	150	15.9	10.46	16.66	2	0	2.55076e+06			507806	5.46276e+06
Master Protein	AT5G08620.1	pep chromosome:TAIR10:5:2794388:2797760:1 gene:AT5G08620 transcript:AT5G08620.1 gene_biotype:protein_coding transcript_biotype:protein_coding gene_symbol:RH25 description:DEAD-box ATP-dependent RNA helicase 25 [Source:UniProtKB/Swiss-Prot;Acc:Q94C75]	0	7.533	15	8	8	4	1	563	62.5	9.79	9.44	8	0			3.53201e+06
Master Protein	AT2G25840.2	pep chromosome:TAIR10:2:11021848:11025370:1 gene:AT2G25840 transcript:AT2G25840.2 gene_biotype:protein_coding transcript_biotype:protein_coding gene_symbol:OVA4 description:Nucleotidylyl transferase superfamily protein [Source:UniProtKB/TrEMBL;Acc:F4ISP4]	0	7.531	11	4	4	4	1	412	45.8	7.9	6.71	4	0			3008656
Master Protein	AT3G58660.1	pep chromosome:TAIR10:3:21701520:21703114:1 gene:AT3G58660 transcript:AT3G58660.1 gene_biotype:protein_coding transcript_biotype:protein_coding description:Ribosomal protein L1p/L10e family [Source:UniProtKB/TrEMBL;Acc:Q9LXT5]	0	7.514	14	5	5	5	1	446	49.9	9.55	8.78	5	0	3.65863e+06		5.68667e+06	5.41532e+06		5.05396e+06
Master Protein	AT3G60245.1	pep chromosome:TAIR10:3:22268688:22270028:1 gene:AT3G60245 transcript:AT3G60245.1 gene_biotype:protein_coding transcript_biotype:protein_coding gene_symbol:RPL37AC description:60S ribosomal protein L37a-2 [Source:UniProtKB/Swiss-Prot;Acc:Q8RXU5]	0	7.512	45	4	5	4	1	92	10.2	10.23	8.58	4	0			234912596	262637	538419
Master Protein	AT2G42560.1	pep chromosome:TAIR10:2:17714638:17716912:-1 gene:AT2G42560 transcript:AT2G42560.1 gene_biotype:protein_coding transcript_biotype:protein_coding description:Late embryogenesis abundant domain-containing protein / LEA domain-containing protein [Source:UniProtKB/TrEMBL;Acc:Q9SIN3]	0	7.475	14	6	7	6	1	635	67.2	6.09	7.6	6	0		7.99994e+07	8.34747e+06		1.46083e+07
Master Protein	AT5G60960.1	pep chromosome:TAIR10:5:24528089:24530032:-1 gene:AT5G60960 transcript:AT5G60960.1 gene_biotype:protein_coding transcript_biotype:protein_coding gene_symbol:PNM1 description:PNM1 [Source:UniProtKB/TrEMBL;Acc:A0A178U8V9]	0	7.458	11	5	5	5	1	521	59.1	9.33	6.05	5	0	3.21159e+06		4.91567e+06	1.47684e+06	1.91844e+06	4.01268e+06
Master Protein	AT1G11650.2	pep chromosome:TAIR10:1:3914774:3918243:1 gene:AT1G11650 transcript:AT1G11650.2 gene_biotype:protein_coding transcript_biotype:protein_coding gene_symbol:RBP45B description:RBP45B [Source:UniProtKB/TrEMBL;Acc:A0A178WLD6]	0	7.451	11	4	5	4	1	405	44.1	5.87	6.24	4	0		8.48895e+06	2.61971e+06	7.20474e+06	1.3726e+07
Master Protein	AT5G51130.1	pep chromosome:TAIR10:5:20781658:20784071:1 gene:AT5G51130 transcript:AT5G51130.1 gene_biotype:protein_coding transcript_biotype:protein_coding description:Probable RNA methyltransferase At5g51130 [Source:UniProtKB/Swiss-Prot;Acc:Q6NPC9]	0	7.441	18	6	8	6	1	318	36.6	9.2	9.28	6	0			4.15203e+06
Master Protein	AT1G02280.1	pep chromosome:TAIR10:1:448423:450426:-1 gene:AT1G02280 transcript:AT1G02280.1 gene_biotype:protein_coding transcript_biotype:protein_coding gene_symbol:TOC33 description:Translocase of chloroplast 33, chloroplastic [Source:UniProtKB/Swiss-Prot;Acc:O23680]	0	7.425	20	4	6	4	1	297	32.9	9.06	8.21	4	0			1.64817e+06
Master Protein	AT5G67500.2	pep chromosome:TAIR10:5:26935143:26937442:1 gene:AT5G67500 transcript:AT5G67500.2 gene_biotype:protein_coding transcript_biotype:protein_coding gene_symbol:VDAC2 description:voltage dependent anion channel 2 [Source:TAIR;Acc:AT5G67500]	0	7.421	14	4	4	4	1	303	32.9	7.58	8.25	4	0	7.71752e+06		5.38727e+06	3.84267e+06	3.06126e+06	5.81515e+06
Master Protein	AT5G67630.1	pep chromosome:TAIR10:5:26967378:26969400:-1 gene:AT5G67630 transcript:AT5G67630.1 gene_biotype:protein_coding transcript_biotype:protein_coding description:RuvB-like helicase [Source:UniProtKB/TrEMBL;Acc:Q9FJW0]	0	7.391	8	3	3	3	1	469	52.1	5.55	5.87	3	0			966151
Master Protein	AT1G70180.5	pep chromosome:TAIR10:1:26426355:26429389:1 gene:AT1G70180 transcript:AT1G70180.5 gene_biotype:protein_coding transcript_biotype:protein_coding description:At1g70180 [Source:UniProtKB/TrEMBL;Acc:Q8VZ94]	0	7.382	20	7	8	1	1	435	47.9	11.56	6.19	7	0			513496
Master Protein	AT5G63400.1	pep chromosome:TAIR10:5:25392920:25394907:-1 gene:AT5G63400 transcript:AT5G63400.1 gene_biotype:protein_coding transcript_biotype:protein_coding gene_symbol:ADK1 description:ADK1 [Source:UniProtKB/TrEMBL;Acc:A0A178UAM7]	0	7.373	15	4	4	3	1	246	26.9	7.36	7.85	4	1			1.30781e+06
Master Protein	AT5G13420.1	pep chromosome:TAIR10:5:4301792:4304315:-1 gene:AT5G13420 transcript:AT5G13420.1 gene_biotype:protein_coding transcript_biotype:protein_coding description:Aldolase-type TIM barrel family protein [Source:UniProtKB/TrEMBL;Acc:Q9LYR4]	0	7.365	5	2	2	2	1	438	47.7	6.43	5.12	2	0					2.68925e+07
Master Protein	AT2G43750.1	pep chromosome:TAIR10:2:18129435:18132638:-1 gene:AT2G43750 transcript:AT2G43750.1 gene_biotype:protein_coding transcript_biotype:protein_coding gene_symbol:OASB description:Cysteine synthase [Source:UniProtKB/TrEMBL;Acc:Q0WW95]	0	7.351	26	6	6	5	1	392	41.6	8.02	11.18	6	1			5.25751e+06	1.9916e+07	2.27687e+07	1.72396e+07
Master Protein	AT1G30480.1	pep chromosome:TAIR10:1:10790022:10792725:1 gene:AT1G30480 transcript:AT1G30480.1 gene_biotype:protein_coding transcript_biotype:protein_coding gene_symbol:DRT111 description:DNA-damage-repair/toleration protein DRT111, chloroplastic [Source:UniProtKB/Swiss-Prot;Acc:P42698]	0	7.333	24	7	7	7	1	387	42.3	8.37	7.65	7	0		1.28104e+07	6.7113e+06
Master Protein	AT3G52730.1	pep chromosome:TAIR10:3:19542845:19544365:-1 gene:AT3G52730 transcript:AT3G52730.1 gene_biotype:protein_coding transcript_biotype:protein_coding description:Ubiquinol-cytochrome C reductase UQCRX/QCR9-like family protein [Source:UniProtKB/TrEMBL;Acc:A0A1I9LS87]	0	7.31	21	2	2	2	1	72	8.4	9.47	6.09	2	0			515084
Master Protein	AT5G40420.1	pep chromosome:TAIR10:5:16173340:16174783:-1 gene:AT5G40420 transcript:AT5G40420.1 gene_biotype:protein_coding transcript_biotype:protein_coding gene_symbol:OLEO2 description:Oleosin 21.2 kDa [Source:UniProtKB/Swiss-Prot;Acc:Q39165]	0	7.305	28	5	5	5	1	199	21.3	9.36	11.89	5	0		2.6964e+08	1.86889e+07		1.00989e+06
Master Protein	AT2G40170.1	pep chromosome:TAIR10:2:16779552:16780368:-1 gene:AT2G40170 transcript:AT2G40170.1 gene_biotype:protein_coding transcript_biotype:protein_coding gene_symbol:EM6 description:Em-like protein GEA6 [Source:UniProtKB/Swiss-Prot;Acc:Q02973]	0	7.293	43	2	2	2	1	92	9.9	7.42	3.9	2	0		3.7284e+08	305015
Master Protein	AT1G27090.1	pep chromosome:TAIR10:1:9403753:9406369:-1 gene:AT1G27090 transcript:AT1G27090.1 gene_biotype:protein_coding transcript_biotype:protein_coding description:Glycine-rich protein [Source:UniProtKB/TrEMBL;Acc:Q9LFX8]	0	7.245	10	3	3	3	1	420	46	5.39	4.65	3	0			1.34554e+06		893800	611386
Master Protein	AT5G67510.1	pep chromosome:TAIR10:5:26937621:26938498:-1 gene:AT5G67510 transcript:AT5G67510.1 gene_biotype:protein_coding transcript_biotype:protein_coding gene_symbol:RPL26B description:60S ribosomal protein L26-2 [Source:UniProtKB/Swiss-Prot;Acc:Q9FJX2]	0	7.216	45	10	11	4	1	146	16.8	11.12	11.3	10	0	4.11831e+06	1.82711e+06	3.61126e+06	1.56953e+07	7.53567e+06	1.18928e+07
Master Protein	AT5G15520.1	pep chromosome:TAIR10:5:5037021:5038754:-1 gene:AT5G15520 transcript:AT5G15520.1 gene_biotype:protein_coding transcript_biotype:protein_coding gene_symbol:RPS19B description:40S ribosomal protein S19-2 [Source:UniProtKB/Swiss-Prot;Acc:Q9LF30]	0	7.199	20	3	3	3	1	143	15.8	10.14	6.38	3	0	6.30526e+06	4.04784e+06	2525969		4.21132e+07	198779
Master Protein	AT1G63940.2	pep chromosome:TAIR10:1:23729875:23733974:1 gene:AT1G63940 transcript:AT1G63940.2 gene_biotype:protein_coding transcript_biotype:protein_coding gene_symbol:MDAR5 description:MDAR6 [Source:UniProtKB/TrEMBL;Acc:A0A178WFH3]	0	7.186	21	6	8	6	1	493	53.3	8.02	7.34	6	0	1.31148e+07		5.04907e+07	2.56367e+07	2.20653e+07	2.32466e+07
Master Protein	AT4G00240.1	pep chromosome:TAIR10:4:106250:111005:-1 gene:AT4G00240 transcript:AT4G00240.1 gene_biotype:protein_coding transcript_biotype:protein_coding gene_symbol:PLDBETA2 description:Phospholipase D beta 2 [Source:UniProtKB/Swiss-Prot;Acc:O23078]	0	7.18	6	4	4	2	1	927	104.1	7.23	6.57	4	2			2.24341e+06
Master Protein	AT2G42010.2	pep chromosome:TAIR10:2:17532813:17538620:-1 gene:AT2G42010 transcript:AT2G42010.2 gene_biotype:protein_coding transcript_biotype:protein_coding gene_symbol:PLDBETA1 description:phospholipase D beta 1 [Source:TAIR;Acc:AT2G42010]	0	7.18	4	3	3	1	1	1108	124	7.88	4.69	3	0	2.82746e+07	1.83092e+07		3.38008e+07	3.02941e+07	3.7332e+07
Master Protein	AT2G43970.1	pep chromosome:TAIR10:2:18205235:18208218:-1 gene:AT2G43970 transcript:AT2G43970.1 gene_biotype:protein_coding transcript_biotype:protein_coding gene_symbol:LARP6B description:La-related protein 6B [Source:UniProtKB/Swiss-Prot;Acc:O80567]	0	7.175	9	6	6	6	1	545	60.6	8.07	6.41	6	0		2.60243e+06	3.68211e+06			646151
Master Protein	AT3G16480.1	pep chromosome:TAIR10:3:5599710:5603027:1 gene:AT3G16480 transcript:AT3G16480.1 gene_biotype:protein_coding transcript_biotype:protein_coding gene_symbol:MPPA2 description:Probable mitochondrial-processing peptidase subunit alpha-2, chloroplastic/mitochondrial [Source:UniProtKB/Swiss-Prot;Acc:O04308]	0	7.173	9	3	3	3	1	499	54	6.48	3.68	3	0			2.66703e+06		223731
Master Protein	AT1G22410.1	pep chromosome:TAIR10:1:7911843:7915004:1 gene:AT1G22410 transcript:AT1G22410.1 gene_biotype:protein_coding transcript_biotype:protein_coding description:Phospho-2-dehydro-3-deoxyheptonate aldolase [Source:UniProtKB/TrEMBL;Acc:Q9SK84]	0	7.149	12	2	2	2	1	527	58.3	8.32	6.29	2	0			499577
Master Protein	AT2G47730.1	pep chromosome:TAIR10:2:19556326:19559468:1 gene:AT2G47730 transcript:AT2G47730.1 gene_biotype:protein_coding transcript_biotype:protein_coding gene_symbol:GSTF8 description:Glutathione S-transferase F8, chloroplastic [Source:UniProtKB/Swiss-Prot;Acc:Q96266]	0	7.124	24	5	6	5	1	263	29.2	8.5	10.84	5	0		3.71018e+06	1.5393e+06	823374	3.68313e+07	415037
Master Protein	AT5G48375.1	pep chromosome:TAIR10:5:19601303:19603883:-1 gene:AT5G48375 transcript:AT5G48375.1 gene_biotype:protein_coding transcript_biotype:protein_coding gene_symbol:TGG3 description:Putative myrosinase 3 [Source:UniProtKB/Swiss-Prot;Acc:Q3E8E5]	0	7.111	19	5	7	3	1	439	50.7	7.93	11.5	5	0			3.70381e+06
Master Protein	AT3G32980.1	pep chromosome:TAIR10:3:13526071:13530098:-1 gene:AT3G32980 transcript:AT3G32980.1 gene_biotype:protein_coding transcript_biotype:protein_coding gene_symbol:PER32 description:Peroxidase 32 [Source:UniProtKB/Swiss-Prot;Acc:Q9LHB9]	0	7.027	13	4	4	4	1	352	38.8	6.67	5.96	4	0	4.33206e+06		2.08219e+06	596077	7.03964e+07	728479
Master Protein	AT3G01080.2	pep chromosome:TAIR10:3:25355:27712:1 gene:AT3G01080 transcript:AT3G01080.2 gene_biotype:protein_coding transcript_biotype:protein_coding gene_symbol:WRKY58 description:WRKY DNA-binding protein 58 [Source:UniProtKB/TrEMBL;Acc:A0A1I9LLS8]	0	7.017	17	5	5	3	1	461	50.6	8.29	6.04	5	0			454696
Master Protein	AT5G37640.1	pep chromosome:TAIR10:5:14952782:14953750:-1 gene:AT5G37640 transcript:AT5G37640.1 gene_biotype:protein_coding transcript_biotype:protein_coding gene_symbol:UBQ9 description:Polyubiquitin 9 [Source:UniProtKB/Swiss-Prot;Acc:Q9FHQ6]	0	7.008	24	4	9	1	1	322	36.2	6.2	9.79	4	0			846912
Master Protein	AT4G18240.1	pep chromosome:TAIR10:4:10082108:10087203:1 gene:AT4G18240 transcript:AT4G18240.1 gene_biotype:protein_coding transcript_biotype:protein_coding gene_symbol:SS4 description:Probable starch synthase 4, chloroplastic/amyloplastic [Source:UniProtKB/Swiss-Prot;Acc:Q0WVX5]	0	7.007	10	8	9	8	1	1040	117.7	5.96	7.59	8	0	9.52264e+06	2.52454e+06	1.69943e+06
Master Protein	AT4G35785.4	pep chromosome:TAIR10:4:16952963:16955277:-1 gene:AT4G35785 transcript:AT4G35785.4 gene_biotype:protein_coding transcript_biotype:protein_coding description:At4g35785 [Source:UniProtKB/TrEMBL;Acc:Q494N5]	0	6.919	29	6	9	2	1	201	23.3	11.66	13.5	6	0			653622
Master Protein	AT5G64960.1	pep chromosome:TAIR10:5:25955374:25958995:1 gene:AT5G64960 transcript:AT5G64960.1 gene_biotype:protein_coding transcript_biotype:protein_coding gene_symbol:CDKC-2 description:Cyclin-dependent kinase C-2 [Source:UniProtKB/Swiss-Prot;Acc:Q8W4P1]	0	6.892	13	7	8	5	1	513	57.1	9.1	5.23	7	1			5.93175e+06
Master Protein	AT2G44760.1	pep chromosome:TAIR10:2:18452851:18454930:-1 gene:AT2G44760 transcript:AT2G44760.1 gene_biotype:protein_coding transcript_biotype:protein_coding description:Domain of unknown function (DUF3598) [Source:TAIR;Acc:AT2G44760]	0	6.841	14	6	7	6	1	500	55.8	6.3	7.6	6	0		3.84485e+07	4.42811e+06
Master Protein	AT2G21330.1	pep chromosome:TAIR10:2:9128122:9130619:-1 gene:AT2G21330 transcript:AT2G21330.1 gene_biotype:protein_coding transcript_biotype:protein_coding gene_symbol:FBA1 description:Fructose-bisphosphate aldolase 1, chloroplastic [Source:UniProtKB/Swiss-Prot;Acc:Q9SJU4]	0	6.822	18	5	5	2	1	399	42.9	6.58	9	5	0			892586	9.81551e+06	2.66177e+07	8.55965e+06
Master Protein	AT5G46290.3	pep chromosome:TAIR10:5:18774086:18776742:-1 gene:AT5G46290 transcript:AT5G46290.3 gene_biotype:protein_coding transcript_biotype:protein_coding gene_symbol:KASI description:3-ketoacyl-acyl carrier protein synthase I [Source:UniProtKB/TrEMBL;Acc:F4KHF4]	0	6.801	7	2	2	2	1	489	52.1	8.21	6.81	2	0			1318080		165562
Master Protein	AT4G25080.6	pep chromosome:TAIR10:4:12876822:12878193:1 gene:AT4G25080 transcript:AT4G25080.6 gene_biotype:protein_coding transcript_biotype:protein_coding gene_symbol:CHLM description:magnesium-protoporphyrin IX methyltransferase [Source:TAIR;Acc:AT4G25080]	0	6.784	20	6	9	6	1	326	35.6	6.28	5.95	6	0			4.08798e+06
Master Protein	AT3G17465.1	pep chromosome:TAIR10:3:5977722:5979694:-1 gene:AT3G17465 transcript:AT3G17465.1 gene_biotype:protein_coding transcript_biotype:protein_coding gene_symbol:RPL3B description:50S ribosomal protein L3-2, chloroplastic [Source:UniProtKB/Swiss-Prot;Acc:Q9LRN8]	0	6.778	13	5	5	5	1	324	35.4	9.72	7.28	5	0			966674
Master Protein	AT5G51410.4	pep chromosome:TAIR10:5:20880704:20883908:-1 gene:AT5G51410 transcript:AT5G51410.4 gene_biotype:protein_coding transcript_biotype:protein_coding description:Arginine-aspartate-rich RNA binding protein-like [Source:UniProtKB/TrEMBL;Acc:P94088]	0	6.772	19	8	8	8	1	334	38.7	8.92	12.2	8	0	673607		9.63195e+06	3.34704e+06	546981	2.43119e+06
Master Protein	AT5G50850.1	pep chromosome:TAIR10:5:20689243:20693470:1 gene:AT5G50850 transcript:AT5G50850.1 gene_biotype:protein_coding transcript_biotype:protein_coding gene_symbol:PDH2 description:Pyruvate dehydrogenase E1 component subunit beta [Source:UniProtKB/TrEMBL;Acc:A0A178UM82]	0	6.746	6	2	3	2	1	363	39.2	5.83	6.85	2	0	3.09262e+06			4.42965e+06	1.55351e+07	3.32552e+06
Master Protein	AT3G57020.1	pep chromosome:TAIR10:3:21098315:21100519:-1 gene:AT3G57020 transcript:AT3G57020.1 gene_biotype:protein_coding transcript_biotype:protein_coding gene_symbol:SSL9 description:Protein STRICTOSIDINE SYNTHASE-LIKE 9 [Source:UniProtKB/Swiss-Prot;Acc:Q9M1J6]	0	6.74	5	1	1	1	1	370	41.4	7.01	4.7	1	0					6.01046e+06
Master Protein	AT5G51820.1	pep chromosome:TAIR10:5:21063298:21068327:-1 gene:AT5G51820 transcript:AT5G51820.1 gene_biotype:protein_coding transcript_biotype:protein_coding gene_symbol:PGMP description:Phosphoglucomutase, chloroplastic [Source:UniProtKB/Swiss-Prot;Acc:Q9SCY0]	0	6.728	5	2	2	2	1	623	67.9	5.74	7.08	2	0			656094
Master Protein	AT2G43410.2	pep chromosome:TAIR10:2:18025247:18031255:-1 gene:AT2G43410 transcript:AT2G43410.2 gene_biotype:protein_coding transcript_biotype:protein_coding gene_symbol:FPA description:Flowering time control protein FPA [Source:UniProtKB/Swiss-Prot;Acc:Q8LPQ9]	0	6.728	5	4	4	4	1	901	99.5	6.99	8.19	4	0			1.73761e+06
Master Protein	AT3G11500.1	pep chromosome:TAIR10:3:3620962:3622606:-1 gene:AT3G11500 transcript:AT3G11500.1 gene_biotype:protein_coding transcript_biotype:protein_coding description:Putative small nuclear ribonucleoprotein polypeptide G [Source:UniProtKB/TrEMBL;Acc:Q9CAX7]	0	6.706	51	4	4	4	1	79	8.7	8.53	8.08	4	0	1.32971e+07	4.01622e+06	8.87499e+07			380783
Master Protein	AT1G16350.1	pep chromosome:TAIR10:1:5590756:5593098:1 gene:AT1G16350 transcript:AT1G16350.1 gene_biotype:protein_coding transcript_biotype:protein_coding description:Inosine-5'-monophosphate dehydrogenase 2 [Source:UniProtKB/Swiss-Prot;Acc:Q9SA34]	0	6.695	10	4	4	3	1	502	54	6.48	7.8	4	0			1.24186e+06		175650
Master Protein	AT3G15010.1	pep chromosome:TAIR10:3:5052725:5056017:1 gene:AT3G15010 transcript:AT3G15010.1 gene_biotype:protein_coding transcript_biotype:protein_coding gene_symbol:UBA2C description:UBP1-associated protein 2C [Source:UniProtKB/Swiss-Prot;Acc:Q9LKA4]	0	6.694	13	4	4	4	1	404	41.8	8.41	2.42	4	0	4.58673e+06		4.05913e+06		511688	178579
Master Protein	AT3G27180.1	pep chromosome:TAIR10:3:10026837:10030087:-1 gene:AT3G27180 transcript:AT3G27180.1 gene_biotype:protein_coding transcript_biotype:protein_coding description:At3g27180 [Source:UniProtKB/TrEMBL;Acc:B3DNP3]	0	6.642	6	2	2	2	1	518	57.8	9.16	3.63	2	0			241230
Master Protein	AT2G34160.1	pep chromosome:TAIR10:2:14426108:14427488:1 gene:AT2G34160 transcript:AT2G34160.1 gene_biotype:protein_coding transcript_biotype:protein_coding description:Uncharacterized protein At2g34160 [Source:UniProtKB/Swiss-Prot;Acc:O22969]	0	6.609	28	5	6	3	1	130	14.6	5.36	8.21	5	2			3.08617e+06	738271
Master Protein	AT1G72320.1	pep chromosome:TAIR10:1:27228108:27233017:-1 gene:AT1G72320 transcript:AT1G72320.1 gene_biotype:protein_coding transcript_biotype:protein_coding gene_symbol:APUM23 description:Pumilio homolog 23 [Source:UniProtKB/Swiss-Prot;Acc:Q9C552]	0	6.573	5	3	3	3	1	753	84.8	7.81	6.07	3	0			1.99082e+06
Master Protein	AT2G27590.1	pep chromosome:TAIR10:2:11777554:11779912:-1 gene:AT2G27590 transcript:AT2G27590.1 gene_biotype:protein_coding transcript_biotype:protein_coding description:Expressed protein [Source:UniProtKB/TrEMBL;Acc:Q8VYF0]	0	6.56	21	5	5	5	1	372	42.9	5.27	6.69	5	0			5.59418e+06	663251
Master Protein	AT2G40290.1	pep chromosome:TAIR10:2:16828766:16831226:-1 gene:AT2G40290 transcript:AT2G40290.1 gene_biotype:protein_coding transcript_biotype:protein_coding description:Eukaryotic translation initiation factor 2 subunit alpha homolog [Source:UniProtKB/Swiss-Prot;Acc:Q9SIZ2]	0	6.557	12	3	3	3	1	344	38.7	5.16	5.69	3	0			1.15607e+06
Master Protein	AT4G36700.1	pep chromosome:TAIR10:4:17298200:17300367:-1 gene:AT4G36700 transcript:AT4G36700.1 gene_biotype:protein_coding transcript_biotype:protein_coding description:Vicilin-like seed storage protein At4g36700 [Source:UniProtKB/Swiss-Prot;Acc:F4JQG6]	0	6.549	3	1	1	1	1	522	59	5.53	4.29	1	0		6.22449e+07
Master Protein	AT5G35680.3	pep chromosome:TAIR10:5:13857921:13859013:-1 gene:AT5G35680 transcript:AT5G35680.3 gene_biotype:protein_coding transcript_biotype:protein_coding description:Nucleic acid-binding, OB-fold-like protein [Source:UniProtKB/TrEMBL;Acc:F4K1D3]	0	6.492	15	2	2	2	1	150	17	7.24	6.49	2	0		1.39959e+07	6.56538e+06		4.14937e+06
Master Protein	AT4G27270.1	pep chromosome:TAIR10:4:13661201:13663371:-1 gene:AT4G27270 transcript:AT4G27270.1 gene_biotype:protein_coding transcript_biotype:protein_coding description:Probable NAD(P)H dehydrogenase (quinone) FQR1-like 1 [Source:UniProtKB/Swiss-Prot;Acc:Q6NQE2]	0	6.483	23	4	6	4	1	205	21.8	6.54	8.63	4	0			410463	953892	1.71275e+07	1.26806e+06
Master Protein	AT4G02520.1	pep chromosome:TAIR10:4:1110343:1112033:-1 gene:AT4G02520 transcript:AT4G02520.1 gene_biotype:protein_coding transcript_biotype:protein_coding gene_symbol:GSTF2 description:Glutathione S-transferase F2 [Source:UniProtKB/Swiss-Prot;Acc:P46422]	0	6.467	22	5	8	3	1	212	24.1	6.35	13.11	5	0	1.7198e+06		1.68919e+06	1.12509e+07	1.92056e+07	1.09005e+07
Master Protein	AT1G62390.1	pep chromosome:TAIR10:1:23084293:23087141:-1 gene:AT1G62390 transcript:AT1G62390.1 gene_biotype:protein_coding transcript_biotype:protein_coding gene_symbol:Phox2 description:Protein CLMP1 [Source:UniProtKB/Swiss-Prot;Acc:O48802]	0	6.459	3	2	2	2	1	751	82.7	5.62	3.72	2	0			4.74314e+06		1.00104e+06	262205
Master Protein	AT3G09900.1	pep chromosome:TAIR10:3:3034477:3036961:1 gene:AT3G09900 transcript:AT3G09900.1 gene_biotype:protein_coding transcript_biotype:protein_coding gene_symbol:RABE1E description:Ras-related protein RABE1e [Source:UniProtKB/Swiss-Prot;Acc:Q9SF91]	0	6.457	26	6	7	2	1	218	24.3	8.21	7.38	6	2		5.61739e+06	9.04805e+06	397352	2.45746e+06
Master Protein	AT3G53610.2	pep chromosome:TAIR10:3:19876232:19878441:-1 gene:AT3G53610 transcript:AT3G53610.2 gene_biotype:protein_coding transcript_biotype:protein_coding gene_symbol:RABE1A description:Ras-related protein RABE1a [Source:UniProtKB/Swiss-Prot;Acc:O24466]	0	6.457	20	5	5	1	1	216	23.9	8.22	5.09	5	0
Master Protein	AT3G46060.1	pep chromosome:TAIR10:3:16917527:16920018:1 gene:AT3G46060 transcript:AT3G46060.1 gene_biotype:protein_coding transcript_biotype:protein_coding gene_symbol:RABE1C description:RABE1c [Source:UniProtKB/TrEMBL;Acc:A0A178VAR9]	0	6.457	19	5	5	1	1	216	23.8	7.83	5.09	5	0
Master Protein	AT2G39800.1	pep chromosome:TAIR10:2:16598164:16603319:-1 gene:AT2G39800 transcript:AT2G39800.1 gene_biotype:protein_coding transcript_biotype:protein_coding gene_symbol:P5CSA description:Delta-1-pyrroline-5-carboxylate synthase A [Source:UniProtKB/Swiss-Prot;Acc:P54887]	0	6.428	10	6	6	2	1	717	77.7	6.29	5.11	6	0
Master Protein	AT1G52930.1	pep chromosome:TAIR10:1:19711179:19713308:1 gene:AT1G52930 transcript:AT1G52930.1 gene_biotype:protein_coding transcript_biotype:protein_coding gene_symbol:BRIX1-2 description:Ribosome biogenesis protein BRX1 homolog 2 [Source:UniProtKB/Swiss-Prot;Acc:Q9C928]	0	6.368	17	5	5	3	1	320	36.7	9.67	9.12	5	2			7.37769e+06		274759	876876
Master Protein	AT3G58610.3	pep chromosome:TAIR10:3:21671433:21675090:1 gene:AT3G58610 transcript:AT3G58610.3 gene_biotype:protein_coding transcript_biotype:protein_coding description:Ketol-acid reductoisomerase, chloroplastic [Source:UniProtKB/Swiss-Prot;Acc:Q05758]	0	6.363	4	2	2	2	1	591	63.8	6.8	7	2	0			535555
Master Protein	AT1G10510.1	pep chromosome:TAIR10:1:3461635:3465786:1 gene:AT1G10510 transcript:AT1G10510.1 gene_biotype:protein_coding transcript_biotype:protein_coding gene_symbol:emb2004 description:RNI-like superfamily protein [Source:UniProtKB/TrEMBL;Acc:Q93ZV8]	0	6.342	7	4	7	3	1	605	64.7	7.58	12.21	4	0			760293
Master Protein	AT1G13350.3	pep chromosome:TAIR10:1:4572419:4576632:-1 gene:AT1G13350 transcript:AT1G13350.3 gene_biotype:protein_coding transcript_biotype:protein_coding description:Protein kinase superfamily protein [Source:TAIR;Acc:AT1G13350]	0	6.337	11	6	6	4	1	834	95.7	7.28	12.12	6	0			8.21348e+06
Master Protein	AT5G61350.1	pep chromosome:TAIR10:5:24667873:24670749:1 gene:AT5G61350 transcript:AT5G61350.1 gene_biotype:protein_coding transcript_biotype:protein_coding description:Probable receptor-like protein kinase At5g61350 [Source:UniProtKB/Swiss-Prot;Acc:Q9FLJ8]	0	6.323	4	3	8	1	1	842	92.6	6.37	17.41	3	0				2.84711e+07	2.64875e+07	3.50984e+07
Master Protein	AT1G05260.1	pep chromosome:TAIR10:1:1529767:1531484:1 gene:AT1G05260 transcript:AT1G05260.1 gene_biotype:protein_coding transcript_biotype:protein_coding gene_symbol:PER3 description:Peroxidase [Source:UniProtKB/TrEMBL;Acc:Q0WSR2]	0	6.32	10	2	2	2	1	326	34.9	8.4	3.64	2	0					9.4817e+06	520086
Master Protein	AT1G20220.1	pep chromosome:TAIR10:1:7004824:7007717:-1 gene:AT1G20220 transcript:AT1G20220.1 gene_biotype:protein_coding transcript_biotype:protein_coding description:Alba DNA/RNA-binding protein [Source:UniProtKB/TrEMBL;Acc:Q944A2]	0	6.27	13	4	5	4	1	315	33.7	9.92	8.88	4	0		2.75509e+06	4.43055e+06	1.29419e+06	1.2235e+07	6.95217e+06
Master Protein	AT4G30720.1	pep chromosome:TAIR10:4:14971833:14975528:-1 gene:AT4G30720 transcript:AT4G30720.1 gene_biotype:protein_coding transcript_biotype:protein_coding description:FAD/NAD(P)-binding oxidoreductase family protein [Source:UniProtKB/TrEMBL;Acc:F4JQE2]	0	6.263	10	7	8	7	1	707	77	8.5	8.2	7	0	2.51942e+06	9.8335e+06	4.4338e+06	277941
Master Protein	AT1G74850.1	pep chromosome:TAIR10:1:28118664:28122577:-1 gene:AT1G74850 transcript:AT1G74850.1 gene_biotype:protein_coding transcript_biotype:protein_coding gene_symbol:PTAC2 description:PTAC2 [Source:UniProtKB/TrEMBL;Acc:A0A178WNJ2]	0	6.25	6	5	5	5	1	862	96.3	5.94	6.87	5	0			2.71947e+06		1.21433e+06	136601
Master Protein	AT3G49601.1	pep chromosome:TAIR10:3:18387267:18389571:-1 gene:AT3G49601 transcript:AT3G49601.1 gene_biotype:protein_coding transcript_biotype:protein_coding description:Pre-mRNA-splicing factor [Source:UniProtKB/TrEMBL;Acc:B3H6J5]	0	6.244	22	11	12	11	1	591	68.3	8.97	7.55	11	0		1.83229e+08	1.34651e+07		500536
Master Protein	AT5G42270.1	pep chromosome:TAIR10:5:16902475:16905294:1 gene:AT5G42270 transcript:AT5G42270.1 gene_biotype:protein_coding transcript_biotype:protein_coding gene_symbol:FTSH5 description:VAR1 [Source:UniProtKB/TrEMBL;Acc:A0A178U8J6]	0	6.242	11	6	6	6	1	704	75.2	5.49	7.49	6	0			3.93977e+06
Master Protein	AT4G21020.1	pep chromosome:TAIR10:4:11228187:11229616:1 gene:AT4G21020 transcript:AT4G21020.1 gene_biotype:protein_coding transcript_biotype:protein_coding description:Late embryogenesis abundant protein (LEA) family protein [Source:UniProtKB/TrEMBL;Acc:Q9SUB2]	0	6.232	16	3	4	3	1	266	29.4	7.9	6.63	3	0	4.39808e+06		1.00358e+06	260397	3.29959e+06
Master Protein	AT5G56950.1	pep chromosome:TAIR10:5:23032449:23035693:1 gene:AT5G56950 transcript:AT5G56950.1 gene_biotype:protein_coding transcript_biotype:protein_coding gene_symbol:NAP1;3 description:Nucleosome assembly protein 1;3 [Source:UniProtKB/Swiss-Prot;Acc:Q94K07]	0	6.227	14	6	6	3	1	374	43.3	4.53	3.61	6	1	2.29559e+06	4.41041e+07	4.92554e+06
Master Protein	AT1G79200.1	pep chromosome:TAIR10:1:29794373:29796114:1 gene:AT1G79200 transcript:AT1G79200.1 gene_biotype:protein_coding transcript_biotype:protein_coding gene_symbol:SCI1 description:SCI1 [Source:UniProtKB/TrEMBL;Acc:A0A178WDT9]	0	6.164	14	2	3	2	1	159	19.1	9.99	4.69	2	0		5.54514e+06	5.01132e+06
Master Protein	AT4G34910.1	pep chromosome:TAIR10:4:16631440:16635149:1 gene:AT4G34910 transcript:AT4G34910.1 gene_biotype:protein_coding transcript_biotype:protein_coding gene_symbol:RH16 description:DEAD-box ATP-dependent RNA helicase 16 [Source:UniProtKB/Swiss-Prot;Acc:Q9SW44]	0	6.158	5	3	4	3	1	626	69.5	8.73	6.92	3	0			1.2676e+07	3.43769e+06	8.84098e+06	2.92796e+06
Master Protein	ATCG00580.1	pep chromosome:TAIR10:Pt:64071:64322:-1 gene:ATCG00580 transcript:ATCG00580.1 gene_biotype:protein_coding transcript_biotype:protein_coding gene_symbol:PSBE description:Cytochrome b559 subunit alpha [Source:UniProtKB/TrEMBL;Acc:A0A1B1W4W2]	0	6.134	23	2	2	2	1	83	9.4	4.94	5.63	2	0			8320625
Master Protein	AT4G33350.1	pep chromosome:TAIR10:4:16064437:16066897:-1 gene:AT4G33350 transcript:AT4G33350.1 gene_biotype:protein_coding transcript_biotype:protein_coding gene_symbol:TIC22 description:Tic22-IV [Source:UniProtKB/TrEMBL;Acc:A0A178UWE7]	0	6.132	19	5	5	5	1	268	30.1	9.25	7.26	5	0			7.25073e+06	435523		248153
Master Protein	AT1G04690.1	pep chromosome:TAIR10:1:1313443:1315823:1 gene:AT1G04690 transcript:AT1G04690.1 gene_biotype:protein_coding transcript_biotype:protein_coding gene_symbol:KAB1 description:Probable voltage-gated potassium channel subunit beta [Source:UniProtKB/Swiss-Prot;Acc:O23016]	0	6.119	11	4	11	4	1	328	36.5	7.42	19.9	4	0			1.21962e+06	4.90056e+07	3.54333e+07	5.56015e+07
Master Protein	AT4G39680.1	pep chromosome:TAIR10:4:18414306:18417608:-1 gene:AT4G39680 transcript:AT4G39680.1 gene_biotype:protein_coding transcript_biotype:protein_coding description:SAP domain-containing protein [Source:UniProtKB/TrEMBL;Acc:O65655]	0	6.102	8	4	6	4	1	633	69.4	4.97	9.6	4	0	1.46437e+07		2.40311e+06	5.84655e+06		8.0908e+06
Master Protein	AT1G10290.1	pep chromosome:TAIR10:1:3370402:3377463:1 gene:AT1G10290 transcript:AT1G10290.1 gene_biotype:protein_coding transcript_biotype:protein_coding gene_symbol:DRP2A description:DRP2A [Source:UniProtKB/TrEMBL;Acc:A0A178WBB3]	0	6.1	9	6	7	3	1	914	99.1	9.04	5.21	6	0	7.09556e+06		3.47019e+06	7.04805e+06	1.26808e+07	1.08739e+07
Master Protein	AT5G64140.1	pep chromosome:TAIR10:5:25667324:25668777:-1 gene:AT5G64140 transcript:AT5G64140.1 gene_biotype:protein_coding transcript_biotype:protein_coding gene_symbol:RPS28C description:RPS28 [Source:UniProtKB/TrEMBL;Acc:A0A178UA91]	0	6.093	36	3	3	1	1	64	7.3	11.17	5.85	3	0			1.62415e+06
Master Protein	AT5G59870.1	pep chromosome:TAIR10:5:24115354:24116220:-1 gene:AT5G59870 transcript:AT5G59870.1 gene_biotype:protein_coding transcript_biotype:protein_coding gene_symbol:HTA6 description:Probable histone H2A.7 [Source:UniProtKB/Swiss-Prot;Acc:Q9FJE8]	0	6.08	15	2	7	1	1	150	16	10.55	15.5	2	0			1.19326e+06
Master Protein	AT1G67580.2	pep chromosome:TAIR10:1:25327284:25331379:-1 gene:AT1G67580 transcript:AT1G67580.2 gene_biotype:protein_coding transcript_biotype:protein_coding description:Protein kinase superfamily protein [Source:UniProtKB/TrEMBL;Acc:Q9CAG1]	0	6.077	13	9	10	8	1	752	85.2	6.55	6.87	9	1		2.36443e+07	1.46372e+07	1.05334e+07	1.18127e+07	1.38122e+07
Master Protein	AT5G56720.1	pep chromosome:TAIR10:5:22945419:22946807:1 gene:AT5G56720 transcript:AT5G56720.1 gene_biotype:protein_coding transcript_biotype:protein_coding description:Malate dehydrogenase [Source:UniProtKB/TrEMBL;Acc:A0A178UAN5]	0	6.076	14	3	12	2	1	372	40.8	5.91	9.09	3	0	7.76402e+08				1.08717e+07	1.5791e+07
Master Protein	AT1G06760.1	pep chromosome:TAIR10:1:2076504:2077767:-1 gene:AT1G06760 transcript:AT1G06760.1 gene_biotype:protein_coding transcript_biotype:protein_coding description:Histone H1.1 [Source:UniProtKB/Swiss-Prot;Acc:P26568]	0	6.067	24	10	13	8	1	274	28.9	10.77	14.88	10	1			7.76722e+06	805294	1.63418e+07	1.23111e+07
Master Protein	AT5G56710.1	pep chromosome:TAIR10:5:22943707:22944993:-1 gene:AT5G56710 transcript:AT5G56710.1 gene_biotype:protein_coding transcript_biotype:protein_coding gene_symbol:RPL31C description:60S ribosomal protein L31-3 [Source:UniProtKB/Swiss-Prot;Acc:P51420]	0	6.056	27	6	8	6	1	119	13.8	9.95	12.48	6	0	2.03762e+06		4.76346e+07		1.13948e+07
Master Protein	ATCG00720.1	pep chromosome:TAIR10:Pt:74841:76292:1 gene:ATCG00720 transcript:ATCG00720.1 gene_biotype:protein_coding transcript_biotype:protein_coding gene_symbol:PETB description:Cytochrome b6 [Source:UniProtKB/Swiss-Prot;Acc:P56773]	0	6.037	12	2	3	2	1	215	24.1	8.76	7.57	2	0	2.36094e+06		2.83682e+06	1.12951e+07	4.43512e+06	6.72276e+06
Master Protein	AT2G25140.1	pep chromosome:TAIR10:2:10697629:10702203:-1 gene:AT2G25140 transcript:AT2G25140.1 gene_biotype:protein_coding transcript_biotype:protein_coding gene_symbol:CLPB4 description:Chaperone protein ClpB4, mitochondrial [Source:UniProtKB/Swiss-Prot;Acc:Q8VYJ7]	0	6.03	10	8	8	5	1	964	108.6	6.98	5.81	8	0			1.45192e+06
Master Protein	AT4G31985.1	pep chromosome:TAIR10:4:15469841:15470733:1 gene:AT4G31985 transcript:AT4G31985.1 gene_biotype:protein_coding transcript_biotype:protein_coding gene_symbol:RPL39A description:60S ribosomal protein L39-1 [Source:UniProtKB/Swiss-Prot;Acc:P51424]	0	6.008	47	3	3	2	1	51	6.4	12.31	7.97	3	1			1.133e+07
Master Protein	AT5G01750.2	pep chromosome:TAIR10:5:289722:291604:1 gene:AT5G01750 transcript:AT5G01750.2 gene_biotype:protein_coding transcript_biotype:protein_coding description:Protein LURP-one-related 15 [Source:UniProtKB/Swiss-Prot;Acc:Q9LZX1]	0	5.978	6	1	1	1	1	217	24.3	8.24	3.68	1	0			1.00089e+06
Master Protein	AT3G49720.1	pep chromosome:TAIR10:3:18440003:18442211:-1 gene:AT3G49720 transcript:AT3G49720.1 gene_biotype:protein_coding transcript_biotype:protein_coding gene_symbol:CGR2 description:Probable pectin methylesterase CGR2 [Source:UniProtKB/Swiss-Prot;Acc:Q9M2Y6]	0	5.967	33	5	5	5	1	261	28.5	9.28	4.37	5	0			4.25622e+06
Master Protein	AT5G17820.2	pep chromosome:TAIR10:5:5887906:5890260:-1 gene:AT5G17820 transcript:AT5G17820.2 gene_biotype:protein_coding transcript_biotype:protein_coding description:Peroxidase superfamily protein [Source:TAIR;Acc:AT5G17820]	0	5.965	5	2	2	2	1	366	40.6	9.47	4.62	2	0					3.59286e+07
Master Protein	AT1G72440.1	pep chromosome:TAIR10:1:27268092:27273935:-1 gene:AT1G72440 transcript:AT1G72440.1 gene_biotype:protein_coding transcript_biotype:protein_coding gene_symbol:EDA25 description:CCAAT-binding factor [Source:UniProtKB/TrEMBL;Acc:F4IDC2]	0	5.953	9	8	9	8	1	1043	117	5.24	5.53	8	0	1.45612e+06		9.33376e+06	211797	920825	760381
Master Protein	AT5G62790.2	pep chromosome:TAIR10:5:25214257:25217421:-1 gene:AT5G62790 transcript:AT5G62790.2 gene_biotype:protein_coding transcript_biotype:protein_coding gene_symbol:DXR description:1-deoxy-D-xylulose 5-phosphate reductoisomerase [Source:UniProtKB/TrEMBL;Acc:F4K7T6]	0	5.937	7	3	3	3	1	497	54.2	7.25	5.68	3	0			1.66687e+06		1.2562e+06
Master Protein	AT3G22320.1	pep chromosome:TAIR10:3:7890803:7892349:-1 gene:AT3G22320 transcript:AT3G22320.1 gene_biotype:protein_coding transcript_biotype:protein_coding gene_symbol:NRPB5A description:DNA-directed RNA polymerases II and IV subunit 5A [Source:UniProtKB/Swiss-Prot;Acc:O81098]	0	5.915	7	1	1	1	1	205	24.3	9.55	4.61	1	0
Master Protein	AT1G53750.1	pep chromosome:TAIR10:1:20065394:20068500:-1 gene:AT1G53750 transcript:AT1G53750.1 gene_biotype:protein_coding transcript_biotype:protein_coding gene_symbol:RPT1A description:RPT1A [Source:UniProtKB/TrEMBL;Acc:A0A178W3N8]	0	5.91	11	4	4	4	1	426	47.8	6.65	7.5	4	0	2.42494e+06		3.48256e+06	9.22322e+06	2.57408e+07	5.23249e+06
Master Protein	AT4G27160.1	pep chromosome:TAIR10:4:13611796:13612563:1 gene:AT4G27160 transcript:AT4G27160.1 gene_biotype:protein_coding transcript_biotype:protein_coding gene_symbol:AT2S3 description:2S seed storage protein 3 [Source:UniProtKB/Swiss-Prot;Acc:P15459]	0	5.902	18	3	6	3	1	164	18.8	7.8	12.87	3	0		2.57137e+09	159445	1.96339e+07	4.50625e+06	1.82111e+06
Master Protein	AT5G09590.1	pep chromosome:TAIR10:5:2975436:2978750:1 gene:AT5G09590 transcript:AT5G09590.1 gene_biotype:protein_coding transcript_biotype:protein_coding gene_symbol:HSP70-10 description:Heat shock 70 kDa protein 10, mitochondrial [Source:UniProtKB/Swiss-Prot;Acc:Q9LDZ0]	0	5.895	6	5	6	2	1	682	72.9	5.78	6.96	5	0
Master Protein	AT3G26520.1	pep chromosome:TAIR10:3:9722443:9723904:-1 gene:AT3G26520 transcript:AT3G26520.1 gene_biotype:protein_coding transcript_biotype:protein_coding gene_symbol:TIP1-2 description:Aquaporin TIP1-2 [Source:UniProtKB/Swiss-Prot;Acc:Q41963]	0	5.887	7	1	1	1	1	253	25.8	5.06	4.68	1	0				743396	1.53752e+07
Master Protein	AT3G22380.3	pep chromosome:TAIR10:3:7912905:7919620:1 gene:AT3G22380 transcript:AT3G22380.3 gene_biotype:protein_coding transcript_biotype:protein_coding gene_symbol:TIC description:Time for coffee [Source:UniProtKB/TrEMBL;Acc:B3H7F6]	0	5.84	3	3	3	3	1	1551	164.5	9.69	5.78	3	0			3.25503e+06
Master Protein	AT5G26210.1	pep chromosome:TAIR10:5:9158318:9160493:-1 gene:AT5G26210 transcript:AT5G26210.1 gene_biotype:protein_coding transcript_biotype:protein_coding gene_symbol:AL4 description:AL4 [Source:UniProtKB/TrEMBL;Acc:A0A178U9E8]	0	5.837	16	4	4	4	1	255	28.8	5.08	7.26	4	0	872759		12683668
Master Protein	AT1G12650.1	pep chromosome:TAIR10:1:4306059:4308005:1 gene:AT1G12650 transcript:AT1G12650.1 gene_biotype:protein_coding transcript_biotype:protein_coding description:At1g12650/T12C24_1 [Source:UniProtKB/TrEMBL;Acc:Q8W1E4]	0	5.828	11	2	2	2	1	248	29.1	9.5	6.78	2	0			1.63968e+06		1.18019e+06
Master Protein	AT1G66280.1	pep chromosome:TAIR10:1:24706512:24709996:-1 gene:AT1G66280 transcript:AT1G66280.1 gene_biotype:protein_coding transcript_biotype:protein_coding gene_symbol:BGLU22 description:Beta-glucosidase 22 [Source:UniProtKB/Swiss-Prot;Acc:Q9C8Y9]	0	5.819	14	8	9	4	1	524	59.7	7.21	8.75	8	1	1.22305e+07		6.72807e+06		1.66766e+07	1.29077e+06
Master Protein	AT3G62530.1	pep chromosome:TAIR10:3:23132122:23133298:1 gene:AT3G62530 transcript:AT3G62530.1 gene_biotype:protein_coding transcript_biotype:protein_coding description:ARM repeat superfamily protein [Source:UniProtKB/TrEMBL;Acc:Q94K48]	0	5.813	19	4	4	4	1	221	24.5	6.57	6.09	4	0			3.01076e+06
Master Protein	AT3G16950.2	pep chromosome:TAIR10:3:5786385:5790525:-1 gene:AT3G16950 transcript:AT3G16950.2 gene_biotype:protein_coding transcript_biotype:protein_coding gene_symbol:LPD1 description:Dihydrolipoyl dehydrogenase 1, chloroplastic [Source:UniProtKB/Swiss-Prot;Acc:A8MS68]	0	5.808	9	5	5	5	1	623	66.6	8.41	6.64	5	0			1.16758e+06
Master Protein	AT2G44610.1	pep chromosome:TAIR10:2:18411424:18414153:-1 gene:AT2G44610 transcript:AT2G44610.1 gene_biotype:protein_coding transcript_biotype:protein_coding gene_symbol:RABH1B description:Ras-related protein RABH1b [Source:UniProtKB/Swiss-Prot;Acc:O80501]	0	5.795	10	2	2	1	1	208	23.1	7.9	5.15	2	0
Master Protein	AT5G57280.1	pep chromosome:TAIR10:5:23204377:23206663:1 gene:AT5G57280 transcript:AT5G57280.1 gene_biotype:protein_coding transcript_biotype:protein_coding gene_symbol:RID2 description:RID2 [Source:UniProtKB/TrEMBL;Acc:A0A178UNY0]	0	5.795	9	2	2	2	1	289	32.4	8.06	6.72	2	0			903521
Master Protein	AT2G41430.3	pep chromosome:TAIR10:2:17269232:17270537:1 gene:AT2G41430 transcript:AT2G41430.3 gene_biotype:protein_coding transcript_biotype:protein_coding gene_symbol:ERD15 description:LSR1 [Source:UniProtKB/TrEMBL;Acc:A0A178VWR6]	0	5.783	23	2	2	2	1	120	13.6	3.98	3.87	2	0		3.19743e+07
Master Protein	AT1G13960.1	pep chromosome:TAIR10:1:4776283:4779420:1 gene:AT1G13960 transcript:AT1G13960.1 gene_biotype:protein_coding transcript_biotype:protein_coding gene_symbol:WRKY4 description:Probable WRKY transcription factor 4 [Source:UniProtKB/Swiss-Prot;Acc:Q9XI90]	0	5.772	13	3	3	2	1	514	55.8	8.12	6.13	3	1			1.10365e+06
Master Protein	ATCG01090.1	pep chromosome:TAIR10:Pt:119244:119762:-1 gene:ATCG01090 transcript:ATCG01090.1 gene_biotype:protein_coding transcript_biotype:protein_coding gene_symbol:NDHI description:NAD(P)H-quinone oxidoreductase subunit I, chloroplastic [Source:UniProtKB/Swiss-Prot;Acc:P56755]	0	5.761	19	3	3	3	1	172	20.1	7.56	4.81	3	0			1.20144e+06	2.06966e+06	1.64657e+06	2.44401e+06
Master Protein	AT5G54270.1	pep chromosome:TAIR10:5:22038165:22039568:1 gene:AT5G54270 transcript:AT5G54270.1 gene_biotype:protein_coding transcript_biotype:protein_coding gene_symbol:LHCB3 description:Chlorophyll a-b binding protein 3, chloroplastic [Source:UniProtKB/Swiss-Prot;Acc:Q9S7M0]	0	5.757	7	3	7	3	1	265	28.7	5.12	13.26	3	0	1.33751e+07	2.0563e+06	1.42592e+08	1.2325e+07	1.00455e+07	9.75255e+06
Master Protein	AT1G48920.1	pep chromosome:TAIR10:1:18098081:18101732:1 gene:AT1G48920 transcript:AT1G48920.1 gene_biotype:protein_coding transcript_biotype:protein_coding gene_symbol:NUCL1 description:Nucleolin 1 [Source:UniProtKB/Swiss-Prot;Acc:Q9FVQ1]	0	5.743	13	8	8	8	1	557	58.7	5.22	7.3	8	0			4.17321e+06
Master Protein	AT1G19150.1	pep chromosome:TAIR10:1:6612630:6613972:1 gene:AT1G19150 transcript:AT1G19150.1 gene_biotype:protein_coding transcript_biotype:protein_coding gene_symbol:LHCA6 description:Photosystem I chlorophyll a/b-binding protein 6, chloroplastic [Source:UniProtKB/Swiss-Prot;Acc:Q8LCQ4]	0	5.73	6	1	1	1	1	270	29.9	6.29	3.3	1	0			429824
Master Protein	AT5G67030.1	pep chromosome:TAIR10:5:26753469:26757402:-1 gene:AT5G67030 transcript:AT5G67030.1 gene_biotype:protein_coding transcript_biotype:protein_coding gene_symbol:ZEP description:Zeaxanthin epoxidase, chloroplastic [Source:UniProtKB/Swiss-Prot;Acc:Q9FGC7]	0	5.708	10	5	5	5	1	667	73.8	7.03	5.06	5	0
Master Protein	AT5G35580.2	pep chromosome:TAIR10:5:13761823:13764106:1 gene:AT5G35580 transcript:AT5G35580.2 gene_biotype:protein_coding transcript_biotype:protein_coding description:Protein kinase superfamily protein [Source:TAIR;Acc:AT5G35580]	0	5.705	8	5	6	1	1	506	57.5	9.36	5.87	5	2			3.75443e+06
Master Protein	AT2G05940.1	pep chromosome:TAIR10:2:2287238:2289636:-1 gene:AT2G05940 transcript:AT2G05940.1 gene_biotype:protein_coding transcript_biotype:protein_coding gene_symbol:RIPK description:Serine/threonine-protein kinase RIPK [Source:UniProtKB/Swiss-Prot;Acc:Q9ZUF4]	0	5.705	8	4	6	1	1	462	51.7	9.42	5.87	4	0	1.63798e+07			1.56632e+07	1.45641e+07	1.64924e+07
Master Protein	AT1G60900.1	pep chromosome:TAIR10:1:22423894:22428053:1 gene:AT1G60900 transcript:AT1G60900.1 gene_biotype:protein_coding transcript_biotype:protein_coding gene_symbol:U2AF65B description:Splicing factor U2af large subunit B [Source:UniProtKB/Swiss-Prot;Acc:Q8L716]	0	5.683	7	5	5	4	1	589	66.3	9.14	5.31	5	1			3.5269e+06			172054
Master Protein	ATCG00650.1	pep chromosome:TAIR10:Pt:67917:68222:1 gene:ATCG00650 transcript:ATCG00650.1 gene_biotype:protein_coding transcript_biotype:protein_coding gene_symbol:RPS18 description:30S ribosomal protein S18, chloroplastic [Source:UniProtKB/Swiss-Prot;Acc:P56807]	0	5.662	44	6	9	6	1	101	12.1	12.16	13.11	6	0			307214694	6.46795e+06	7.86361e+06	4.57715e+06
Master Protein	AT3G08530.1	pep chromosome:TAIR10:3:2586804:2595654:-1 gene:AT3G08530 transcript:AT3G08530.1 gene_biotype:protein_coding transcript_biotype:protein_coding gene_symbol:CHC2 description:Clathrin heavy chain 2 [Source:UniProtKB/Swiss-Prot;Acc:Q0WLB5]	0	5.657	2	3	3	3	1	1703	193.1	5.38	5.31	3	0		5.37493e+06	1.74222e+06	279155	2.24288e+07	1.43486e+06
Master Protein	AT3G18890.1	pep chromosome:TAIR10:3:6510982:6515108:1 gene:AT3G18890 transcript:AT3G18890.1 gene_biotype:protein_coding transcript_biotype:protein_coding gene_symbol:TIC62 description:Protein TIC 62, chloroplastic [Source:UniProtKB/Swiss-Prot;Acc:Q8H0U5]	0	5.655	13	5	5	5	1	641	68.3	8.1	8.46	5	0			777184
Master Protein	AT5G67530.1	pep chromosome:TAIR10:5:26941074:26944146:1 gene:AT5G67530 transcript:AT5G67530.1 gene_biotype:protein_coding transcript_biotype:protein_coding gene_symbol:CYP65 description:Peptidyl-prolyl cis-trans isomerase CYP65 [Source:UniProtKB/Swiss-Prot;Acc:Q9FJX0]	0	5.65	7	3	3	3	1	595	65	8.18	5.41	3	0			734907
Master Protein	AT1G32490.1	pep chromosome:TAIR10:1:11742006:11749783:-1 gene:AT1G32490 transcript:AT1G32490.1 gene_biotype:protein_coding transcript_biotype:protein_coding gene_symbol:ESP3 description:ESP3 [Source:UniProtKB/TrEMBL;Acc:A0A178W3A5]	0	5.636	8	7	9	6	1	1044	118.8	6.07	5.72	7	0		2.84137e+07	2.61921e+07
Master Protein	AT5G14660.3	pep chromosome:TAIR10:5:4727039:4728746:-1 gene:AT5G14660 transcript:AT5G14660.3 gene_biotype:protein_coding transcript_biotype:protein_coding gene_symbol:PDF1B description:Peptide deformylase 1B, chloroplastic/mitochondrial [Source:UniProtKB/Swiss-Prot;Acc:Q9FUZ2]	0	5.634	16	4	5	4	1	273	30.6	8.76	8.2	4	0	468183		6730761	148733
Master Protein	AT3G58640.1	pep chromosome:TAIR10:3:21686743:21693928:-1 gene:AT3G58640 transcript:AT3G58640.1 gene_biotype:protein_coding transcript_biotype:protein_coding description:AT3g58640/F14P22_230 [Source:UniProtKB/TrEMBL;Acc:Q94AB2]	0	5.597	11	8	10	8	1	809	90	6.74	5.43	8	0	2.38244e+07	4.60676e+07	8.34103e+06	219964
Master Protein	AT1G07830.1	pep chromosome:TAIR10:1:2422126:2423803:1 gene:AT1G07830 transcript:AT1G07830.1 gene_biotype:protein_coding transcript_biotype:protein_coding description:At1g07830/F24B9_7 [Source:UniProtKB/TrEMBL;Acc:Q94JQ7]	0	5.596	25	4	4	4	1	144	16.9	10.05	5.41	4	0			843069	379627	823317
Master Protein	AT1G29320.2	pep chromosome:TAIR10:1:10255251:10258238:1 gene:AT1G29320 transcript:AT1G29320.2 gene_biotype:protein_coding transcript_biotype:protein_coding description:Transducin/WD40 repeat-like superfamily protein [Source:TAIR;Acc:AT1G29320]	0	5.587	8	4	4	4	1	469	52.3	7.65	7.63	4	0			2.4575e+06		293213
Master Protein	AT2G38730.1	pep chromosome:TAIR10:2:16192325:16194172:-1 gene:AT2G38730 transcript:AT2G38730.1 gene_biotype:protein_coding transcript_biotype:protein_coding gene_symbol:CYP22 description:Peptidyl-prolyl cis-trans isomerase CYP22 [Source:UniProtKB/Swiss-Prot;Acc:Q9ZVJ4]	0	5.558	12	2	2	2	1	199	21.5	8.18	5.63	2	0			862070
Master Protein	AT4G27000.1	pep chromosome:TAIR10:4:13554604:13557915:-1 gene:AT4G27000 transcript:AT4G27000.1 gene_biotype:protein_coding transcript_biotype:protein_coding gene_symbol:RBP45C description:Polyadenylate-binding protein RBP45C [Source:UniProtKB/Swiss-Prot;Acc:Q93W34]	0	5.553	6	2	3	2	1	415	44.9	5.9	6.19	2	0			3.9463e+06
Master Protein	AT3G56910.1	pep chromosome:TAIR10:3:21069411:21070356:-1 gene:AT3G56910 transcript:AT3G56910.1 gene_biotype:protein_coding transcript_biotype:protein_coding gene_symbol:PSRP5 description:50S ribosomal protein 5, chloroplastic [Source:UniProtKB/Swiss-Prot;Acc:Q9LER7]	0	5.537	16	3	3	3	1	148	16.4	10.86	7.26	3	0			4.86264e+07
Master Protein	AT4G10970.6	pep chromosome:TAIR10:4:6719718:6721831:-1 gene:AT4G10970 transcript:AT4G10970.6 gene_biotype:protein_coding transcript_biotype:protein_coding description:unknown protein; BEST Arabidopsis thaliana protein match is: unknown protein (TAIR:AT4G23910.2); Ha. [Source:TAIR;Acc:AT4G10970]	0	5.527	13	3	3	3	1	281	32	10.86	4.24	3	0			4.10802e+06
Master Protein	ATCG01300.1	pep chromosome:TAIR10:Pt:152506:152787:1 gene:ATCG01300 transcript:ATCG01300.1 gene_biotype:protein_coding transcript_biotype:protein_coding gene_symbol:RPL23-A description:50S ribosomal protein L23, chloroplastic [Source:UniProtKB/Swiss-Prot;Acc:P61845]	0	5.519	25	2	2	2	1	93	10.8	10.65	5.45	2	0			1.48453e+07
Master Protein	AT1G09640.1	pep chromosome:TAIR10:1:3119739:3122542:1 gene:AT1G09640 transcript:AT1G09640.1 gene_biotype:protein_coding transcript_biotype:protein_coding description:Probable elongation factor 1-gamma 1 [Source:UniProtKB/Swiss-Prot;Acc:O04487]	0	5.517	17	6	7	2	1	414	46.6	5.48	9.78	6	0			348797
Master Protein	AT3G18165.1	pep chromosome:TAIR10:3:6223125:6225403:1 gene:AT3G18165 transcript:AT3G18165.1 gene_biotype:protein_coding transcript_biotype:protein_coding gene_symbol:MOS4 description:Pre-mRNA-splicing factor SPF27 homolog [Source:UniProtKB/Swiss-Prot;Acc:Q949S9]	0	5.493	16	3	3	3	1	253	29.7	5.39	5.02	3	0			1.83597e+06
Master Protein	AT4G12250.1	pep chromosome:TAIR10:4:7289192:7291120:-1 gene:AT4G12250 transcript:AT4G12250.1 gene_biotype:protein_coding transcript_biotype:protein_coding gene_symbol:GAE5 description:GAE5 [Source:UniProtKB/TrEMBL;Acc:A0A178UUD1]	0	5.466	11	4	6	3	1	436	48.1	9.88	6.83	4	1	1.83926e+06		1.29045e+06	2.90033e+07	2.9906e+07	2.3106e+07
Master Protein	AT2G43460.1	pep chromosome:TAIR10:2:18045965:18047401:-1 gene:AT2G43460 transcript:AT2G43460.1 gene_biotype:protein_coding transcript_biotype:protein_coding gene_symbol:RPL38A description:60S ribosomal protein L38 [Source:UniProtKB/Swiss-Prot;Acc:O22860]	0	5.464	36	2	3	2	1	69	8.1	9.94	8.24	2	0			1.82047e+06
Master Protein	AT2G16860.2	pep chromosome:TAIR10:2:7303812:7306675:-1 gene:AT2G16860 transcript:AT2G16860.2 gene_biotype:protein_coding transcript_biotype:protein_coding description:Expressed protein [Source:UniProtKB/TrEMBL;Acc:Q9ZVX7]	0	5.453	24	8	8	8	1	298	35.1	8.12	8.64	8	0	811511	1.30947e+07	1.1406e+07		215267	2.67099e+06
Master Protein	AT3G44320.1	pep chromosome:TAIR10:3:15993259:15995811:1 gene:AT3G44320 transcript:AT3G44320.1 gene_biotype:protein_coding transcript_biotype:protein_coding gene_symbol:NIT3 description:Nitrilase 3 [Source:UniProtKB/Swiss-Prot;Acc:P46010]	0	5.419	17	4	4	1	1	346	38	5.95	8.52	4	0
Master Protein	AT3G44310.1	pep chromosome:TAIR10:3:15986624:15989505:1 gene:AT3G44310 transcript:AT3G44310.1 gene_biotype:protein_coding transcript_biotype:protein_coding gene_symbol:NIT1 description:NITI [Source:UniProtKB/TrEMBL;Acc:A0A384KJ08]	0	5.419	21	5	6	2	1	346	38.1	6.28	8.15	5	1	1.15642e+07	6.25652e+07	1.53371e+06	253485	787491
Master Protein	AT1G35160.2	pep chromosome:TAIR10:1:12867126:12868890:1 gene:AT1G35160 transcript:AT1G35160.2 gene_biotype:protein_coding transcript_biotype:protein_coding gene_symbol:GF14 PHI description:GF14 protein phi chain [Source:UniProtKB/TrEMBL;Acc:F4HWQ5]	0	5.389	26	6	7	3	1	295	33.3	4.81	8.69	6	3	7.78712e+06	6.15708e+07	3.50282e+06	3.76573e+06	8.58761e+07	3.91552e+06
Master Protein	AT5G08050.1	pep chromosome:TAIR10:5:2578211:2579205:1 gene:AT5G08050 transcript:AT5G08050.1 gene_biotype:protein_coding transcript_biotype:protein_coding description:Wiskott-aldrich syndrome family protein, putative (DUF1118) [Source:UniProtKB/TrEMBL;Acc:Q9SD79]	0	5.362	18	3	3	3	1	158	16.6	9.28	4.92	3	0			1.63785e+06
Master Protein	AT4G40030.2	pep chromosome:TAIR10:4:18555618:18556904:-1 gene:AT4G40030 transcript:AT4G40030.2 gene_biotype:protein_coding transcript_biotype:protein_coding description:Histone superfamily protein [Source:UniProtKB/TrEMBL;Acc:A8MRL0]	0	5.335	36	9	15	5	1	164	18.7	11.14	19.66	9	4	4.29166e+07	4.91972e+07	1.97303e+08	1.31441e+08	2.27109e+08	8.06232e+07
Master Protein	AT4G14300.2	pep chromosome:TAIR10:4:8231002:8234281:1 gene:AT4G14300 transcript:AT4G14300.2 gene_biotype:protein_coding transcript_biotype:protein_coding gene_symbol:RNP1 description:Heterogeneous nuclear ribonucleoprotein 1 [Source:UniProtKB/Swiss-Prot;Acc:Q8W034]	0	5.328	4	1	1	1	1	411	42.3	5.9	4.23	1	0			482488
Master Protein	AT5G03340.1	pep chromosome:TAIR10:5:809830:813293:-1 gene:AT5G03340 transcript:AT5G03340.1 gene_biotype:protein_coding transcript_biotype:protein_coding gene_symbol:CDC48E description:Cell division control protein 48 homolog E [Source:UniProtKB/Swiss-Prot;Acc:Q9LZF6]	0	5.326	6	4	4	3	1	810	89.9	5.2	5.19	4	1			2.24352e+06		1.47861e+07
Master Protein	AT1G01940.1	pep chromosome:TAIR10:1:322886:324917:1 gene:AT1G01940 transcript:AT1G01940.1 gene_biotype:protein_coding transcript_biotype:protein_coding gene_symbol:CYP18-1 description:Peptidyl-prolyl cis-trans isomerase CYP18-1 [Source:UniProtKB/Swiss-Prot;Acc:Q9LPC7]	0	5.301	31	4	4	4	1	160	17.5	8.29	7.84	4	0	888114	6.6736e+06	4.19514e+06		320482	256243
Master Protein	AT1G52510.1	pep chromosome:TAIR10:1:19561510:19565272:-1 gene:AT1G52510 transcript:AT1G52510.1 gene_biotype:protein_coding transcript_biotype:protein_coding description:Alpha/beta-Hydrolases superfamily protein [Source:UniProtKB/TrEMBL;Acc:Q8VZ57]	0	5.274	13	3	3	3	1	380	41.8	7.05	5.31	3	0			2.96195e+06
Master Protein	AT3G09790.1	pep chromosome:TAIR10:3:3003862:3006192:-1 gene:AT3G09790 transcript:AT3G09790.1 gene_biotype:protein_coding transcript_biotype:protein_coding gene_symbol:UBQ8 description:Polyubiquitin 8 [Source:UniProtKB/Swiss-Prot;Acc:Q39256]	0	5.272	14	5	8	3	1	631	71.7	9.03	7.12	5	0			1.56016e+06	3.8487e+06	1.74838e+06	9.393e+06
Master Protein	AT3G49080.1	pep chromosome:TAIR10:3:18194154:18196784:-1 gene:AT3G49080 transcript:AT3G49080.1 gene_biotype:protein_coding transcript_biotype:protein_coding gene_symbol:RPS9M description:30S ribosomal protein S9, mitochondrial [Source:UniProtKB/Swiss-Prot;Acc:Q8L6Z4]	0	5.269	7	2	2	2	1	430	48	5.73	5.45	2	0			841073		773880
Master Protein	AT2G39340.1	pep chromosome:TAIR10:2:16423541:16430108:1 gene:AT2G39340 transcript:AT2G39340.1 gene_biotype:protein_coding transcript_biotype:protein_coding gene_symbol:SAC3A description:SAC3 family protein A [Source:UniProtKB/Swiss-Prot;Acc:F4IUY8]	0	5.268	2	2	2	2	1	1006	111.2	6.79	3.53	2	0			1.51163e+06
Master Protein	ATCG00905.1	pep chromosome:TAIR10:Pt:97999:98793:-1 gene:ATCG00905 transcript:ATCG00905.1 gene_biotype:protein_coding transcript_biotype:protein_coding gene_symbol:RPS12C description:ribosomal protein S12C [Source:TAIR;Acc:ATCG00905]	0	5.259	22	3	3	3	1	85	9.4	11.06	7.72	3	0		4.38113e+06	60648839		4.38348e+06
Master Protein	AT2G47470.1	pep chromosome:TAIR10:2:19481254:19484015:1 gene:AT2G47470 transcript:AT2G47470.1 gene_biotype:protein_coding transcript_biotype:protein_coding gene_symbol:PDIL2-1 description:UNE5 [Source:UniProtKB/TrEMBL;Acc:A0A178W1F8]	0	5.244	16	5	5	5	1	361	39.5	6.06	8.72	5	0			1.44397e+06	630174		636764
Master Protein	AT2G04270.7	pep chromosome:TAIR10:2:1474745:1480014:1 gene:AT2G04270 transcript:AT2G04270.7 gene_biotype:protein_coding transcript_biotype:protein_coding gene_symbol:RNE description:Ribonuclease E/G-like protein, chloroplastic [Source:UniProtKB/Swiss-Prot;Acc:F4IV66]	0	5.229	7	6	10	1	1	818	90.8	5.72	5.06	6	0			708369
Master Protein	AT2G04270.5	pep chromosome:TAIR10:2:1474771:1480210:1 gene:AT2G04270 transcript:AT2G04270.5 gene_biotype:protein_coding transcript_biotype:protein_coding gene_symbol:RNE description:Ribonuclease E/G-like protein, chloroplastic [Source:UniProtKB/Swiss-Prot;Acc:F4IV66]	0	5.229	6	6	10	1	1	1001	111.5	5.94	5.06	6	3	3.33525e+06		1.53346e+06	1.25633e+09	9.78637e+08	1.73124e+09
Master Protein	AT4G08870.1	pep chromosome:TAIR10:4:5646395:5648868:-1 gene:AT4G08870 transcript:AT4G08870.1 gene_biotype:protein_coding transcript_biotype:protein_coding gene_symbol:ARGAH2 description:ARGAH2 [Source:UniProtKB/TrEMBL;Acc:A0A178V1K8]	0	5.218	10	2	2	2	1	344	38	6.32	5.51	2	0			626219
Master Protein	AT1G30680.1	pep chromosome:TAIR10:1:10881479:10886472:1 gene:AT1G30680 transcript:AT1G30680.1 gene_biotype:protein_coding transcript_biotype:protein_coding description:Twinkle homolog protein, chloroplastic/mitochondrial [Source:UniProtKB/Swiss-Prot;Acc:B5X582]	0	5.208	4	2	2	2	1	709	80.4	8.38	3.85	2	0			767328		856582
Master Protein	AT5G44316.1	pep chromosome:TAIR10:5:17852911:17854521:1 gene:AT5G44316 transcript:AT5G44316.1 gene_biotype:protein_coding transcript_biotype:protein_coding gene_symbol:ABCI9 description:Putative UPF0051 protein ABCI9 [Source:UniProtKB/Swiss-Prot;Acc:Q3E8H7]	0	5.202	12	4	4	2	1	470	53.1	6.25	6.33	4	0
Master Protein	AT4G04770.1	pep chromosome:TAIR10:4:2427686:2429899:-1 gene:AT4G04770 transcript:AT4G04770.1 gene_biotype:protein_coding transcript_biotype:protein_coding gene_symbol:ABCI8 description:UPF0051 protein ABCI8, chloroplastic [Source:UniProtKB/Swiss-Prot;Acc:Q9ZS97]	0	5.202	10	4	4	2	1	557	61.8	6.86	6.33	4	1	3.58276e+06		865264	3.47361e+06	7.89353e+06	2.08422e+06
Master Protein	AT1G30880.1	pep chromosome:TAIR10:1:10993002:10994148:-1 gene:AT1G30880 transcript:AT1G30880.1 gene_biotype:protein_coding transcript_biotype:protein_coding description:At1g30880 [Source:UniProtKB/TrEMBL;Acc:Q9FYH5]	0	5.201	10	1	1	1	1	120	13.4	10.42	3.71	1	0			2632781
Master Protein	AT3G53650.1	pep chromosome:TAIR10:3:19889297:19890251:1 gene:AT3G53650 transcript:AT3G53650.1 gene_biotype:protein_coding transcript_biotype:protein_coding description:Histone H2B.8 [Source:UniProtKB/Swiss-Prot;Acc:Q9LFF6]	0	5.196	25	4	7	2	1	138	15.2	10.08	9.42	4	0			869078
Master Protein	AT3G15950.1	pep chromosome:TAIR10:3:5397545:5402652:-1 gene:AT3G15950 transcript:AT3G15950.1 gene_biotype:protein_coding transcript_biotype:protein_coding gene_symbol:NAI2 description:TSA1-like protein [Source:UniProtKB/Swiss-Prot;Acc:Q9LSB4]	0	5.182	16	9	13	9	1	772	85	4.69	5.45	9	0	2.85088e+06		5.76683e+06	1.51274e+07	2.57404e+07	2.0505e+07
Master Protein	AT1G23170.2	pep chromosome:TAIR10:1:8212556:8215807:1 gene:AT1G23170 transcript:AT1G23170.2 gene_biotype:protein_coding transcript_biotype:protein_coding description:Protein of unknown function DUF2359, transmembrane [Source:TAIR;Acc:AT1G23170]	0	5.168	9	6	7	2	1	615	66.6	9.06	8.43	6	0			9.59786e+06
Master Protein	AT1G49670.2	pep chromosome:TAIR10:1:18380804:18386108:-1 gene:AT1G49670 transcript:AT1G49670.2 gene_biotype:protein_coding transcript_biotype:protein_coding gene_symbol:NQR description:ARP protein (REF) [Source:TAIR;Acc:AT1G49670]	0	5.168	9	5	5	5	1	652	70.5	9.01	6.07	5	0			2.81323e+06	7.80042e+06	5.23806e+06	1.23769e+07
Master Protein	AT4G13430.1	pep chromosome:TAIR10:4:7803863:7807984:-1 gene:AT4G13430 transcript:AT4G13430.1 gene_biotype:protein_coding transcript_biotype:protein_coding gene_symbol:IIL1 description:3-isopropylmalate dehydratase large subunit, chloroplastic [Source:UniProtKB/Swiss-Prot;Acc:Q94AR8]	0	5.151	8	4	6	4	1	509	55	7.84	2.75	4	0	2.63263e+06		1.00282e+08		1.65064e+07	1.28173e+06
Master Protein	AT3G61110.1	pep chromosome:TAIR10:3:22611521:22612905:1 gene:AT3G61110 transcript:AT3G61110.1 gene_biotype:protein_coding transcript_biotype:protein_coding gene_symbol:RPS27B description:40S ribosomal protein S27 [Source:UniProtKB/TrEMBL;Acc:A0A178VC05]	0	5.15	15	1	1	1	1	86	9.6	8.72	3.76	1	0			825378
Master Protein	AT4G20260.5	pep chromosome:TAIR10:4:10940746:10943495:1 gene:AT4G20260 transcript:AT4G20260.5 gene_biotype:protein_coding transcript_biotype:protein_coding gene_symbol:PCAP1 description:plasma-membrane associated cation-binding protein 1 [Source:TAIR;Acc:AT4G20260]	0	5.139	12	2	2	2	1	167	19	9.88	3.54	2	0					9.91804e+06	823642
Master Protein	AT4G23100.1	pep chromosome:TAIR10:4:12103099:12107565:-1 gene:AT4G23100 transcript:AT4G23100.1 gene_biotype:protein_coding transcript_biotype:protein_coding gene_symbol:GSH1 description:Glutamate--cysteine ligase, chloroplastic [Source:UniProtKB/Swiss-Prot;Acc:P46309]	0	5.111	7	4	4	4	1	522	58.5	6.57	3.38	4	0	760478		3.58982e+06		6.12361e+06
Master Protein	AT3G05020.1	pep chromosome:TAIR10:3:1391632:1392954:-1 gene:AT3G05020 transcript:AT3G05020.1 gene_biotype:protein_coding transcript_biotype:protein_coding gene_symbol:ACP1 description:Acyl carrier protein [Source:UniProtKB/TrEMBL;Acc:Q0WT41]	0	5.108	14	1	1	1	1	137	15	7.14	3.79	1	0
Master Protein	AT1G30230.2	pep chromosome:TAIR10:1:10638914:10640782:1 gene:AT1G30230 transcript:AT1G30230.2 gene_biotype:protein_coding transcript_biotype:protein_coding description:Translation elongation factor EF1B/ribosomal protein S6 family protein [Source:UniProtKB/TrEMBL;Acc:A8MRC4]	0	5.081	7	2	3	1	1	260	28.8	4.74	5.18	2	0			1.0941e+06
Master Protein	AT1G02870.1	pep chromosome:TAIR10:1:637214:638681:-1 gene:AT1G02870 transcript:AT1G02870.1 gene_biotype:protein_coding transcript_biotype:protein_coding description:At1g02870 [Source:UniProtKB/TrEMBL;Acc:Q8RWK5]	0	5.079	7	1	1	1	1	193	22.1	9.58	4.18	1	0			299199
Master Protein	AT3G11200.1	pep chromosome:TAIR10:3:3507996:3510658:-1 gene:AT3G11200 transcript:AT3G11200.1 gene_biotype:protein_coding transcript_biotype:protein_coding gene_symbol:AL2 description:PHD finger protein ALFIN-LIKE 2 [Source:UniProtKB/Swiss-Prot;Acc:Q9SRM4]	0	5.07	10	3	3	3	1	246	27.8	5.73	5.26	3	0			3.98859e+06
Master Protein	AT3G04790.1	pep chromosome:TAIR10:3:1313297:1314288:1 gene:AT3G04790 transcript:AT3G04790.1 gene_biotype:protein_coding transcript_biotype:protein_coding gene_symbol:RPI3 description:EMB3119 [Source:UniProtKB/TrEMBL;Acc:A0A178V804]	0	5.058	8	2	2	2	1	276	29.3	6.02	3.56	2	0			650967
Master Protein	AT5G66760.1	pep chromosome:TAIR10:5:26653607:26657696:1 gene:AT5G66760 transcript:AT5G66760.1 gene_biotype:protein_coding transcript_biotype:protein_coding gene_symbol:SDH1-1 description:Succinate dehydrogenase [ubiquinone] flavoprotein subunit, mitochondrial [Source:UniProtKB/TrEMBL;Acc:A0A178UAN3]	0	5.057	7	4	4	3	1	634	69.6	6.29	2.71	4	0			1.81917e+06		2.73975e+06
Master Protein	AT4G24450.3	pep chromosome:TAIR10:4:12635074:12642808:1 gene:AT4G24450 transcript:AT4G24450.3 gene_biotype:protein_coding transcript_biotype:protein_coding gene_symbol:GWD2 description:Alpha-glucan water dikinase 2 [Source:UniProtKB/Swiss-Prot;Acc:Q9STV0]	0	5.053	10	9	9	7	1	1278	144.7	8.5	5.28	9	0		3.25993e+06	6.92102e+06	8.40437e+06	6.29664e+06	8.04975e+06
Master Protein	AT4G21710.1	pep chromosome:TAIR10:4:11535404:11542405:-1 gene:AT4G21710 transcript:AT4G21710.1 gene_biotype:protein_coding transcript_biotype:protein_coding gene_symbol:NRPB2 description:DNA-directed RNA polymerase II subunit 2 [Source:UniProtKB/Swiss-Prot;Acc:P38420]	0	5.02	5	4	5	4	1	1188	134.9	7.8	4.57	4	0			3.59045e+06	4.33584e+06	4.46829e+06	4.76031e+06
Master Protein	AT2G44530.1	pep chromosome:TAIR10:2:18383515:18386208:1 gene:AT2G44530 transcript:AT2G44530.1 gene_biotype:protein_coding transcript_biotype:protein_coding gene_symbol:PRS5 description:Ribose-phosphate pyrophosphokinase 5, chloroplastic [Source:UniProtKB/Swiss-Prot;Acc:O64888]	0	4.986	3	1	1	1	1	394	42.6	7.15	3.57	1	0
Master Protein	AT3G12390.1	pep chromosome:TAIR10:3:3942257:3943809:1 gene:AT3G12390 transcript:AT3G12390.1 gene_biotype:protein_coding transcript_biotype:protein_coding description:Nascent polypeptide-associated complex subunit alpha-like protein 1 [Source:UniProtKB/Swiss-Prot;Acc:Q9LHG9]	0	4.976	19	3	3	3	1	203	22	4.48	4.03	3	0			6.58149e+07
Master Protein	AT4G13850.4	pep chromosome:TAIR10:4:8020951:8022221:1 gene:AT4G13850 transcript:AT4G13850.4 gene_biotype:protein_coding transcript_biotype:protein_coding gene_symbol:RBG2 description:Glycine-rich RNA-binding protein 2, mitochondrial [Source:UniProtKB/Swiss-Prot;Acc:Q9SVM8]	0	4.952	29	2	2	2	1	129	13.4	6.55	3.01	2	0			1.03792e+06	1.20766e+06	6.76981e+06	544022
Master Protein	AT4G35000.1	pep chromosome:TAIR10:4:16664724:16667721:-1 gene:AT4G35000 transcript:AT4G35000.1 gene_biotype:protein_coding transcript_biotype:protein_coding gene_symbol:APX3 description:L-ascorbate peroxidase 3 [Source:UniProtKB/Swiss-Prot;Acc:Q42564]	0	4.948	19	4	4	4	1	287	31.6	6.95	3.13	4	0		1.80676e+07	2.7005e+06
Master Protein	AT4G21110.1	pep chromosome:TAIR10:4:11267069:11269019:1 gene:AT4G21110 transcript:AT4G21110.1 gene_biotype:protein_coding transcript_biotype:protein_coding description:AT4g21110/F7J7_50 [Source:UniProtKB/TrEMBL;Acc:O49553]	0	4.937	10	1	1	1	1	145	17.2	8.12	3.09	1	0			514427
Master Protein	AT3G22430.1	pep chromosome:TAIR10:3:7953260:7958142:1 gene:AT3G22430 transcript:AT3G22430.1 gene_biotype:protein_coding transcript_biotype:protein_coding description:RNA recognition motif XS domain protein [Source:UniProtKB/TrEMBL;Acc:F4J099]	0	4.935	12	5	5	5	1	510	57	9.69	7.04	5	0			1.10617e+06
Master Protein	AT4G34660.2	pep chromosome:TAIR10:4:16545197:16548453:-1 gene:AT4G34660 transcript:AT4G34660.2 gene_biotype:protein_coding transcript_biotype:protein_coding gene_symbol:SH3P2 description:SH3 domain-containing protein 2 [Source:UniProtKB/Swiss-Prot;Acc:Q8VWF1]	0	4.93	23	7	7	7	1	345	38.6	7.56	5.1	7	0			1.66579e+07
Master Protein	AT5G46110.4	pep chromosome:TAIR10:5:18697250:18700656:1 gene:AT5G46110 transcript:AT5G46110.4 gene_biotype:protein_coding transcript_biotype:protein_coding gene_symbol:APE2 description:Glucose-6-phosphate/phosphate translocator-like protein [Source:UniProtKB/TrEMBL;Acc:A0A219I0W9]	0	4.921	13	5	5	5	1	415	45.2	9.66	5.42	5	0			4.42635e+06
Master Protein	AT5G03880.1	pep chromosome:TAIR10:5:1038381:1041480:-1 gene:AT5G03880 transcript:AT5G03880.1 gene_biotype:protein_coding transcript_biotype:protein_coding description:Thioredoxin family protein [Source:UniProtKB/TrEMBL;Acc:Q940I2]	0	4.91	10	2	3	2	1	339	37	8.88	7.37	2	0	1.01581e+07		426045	1.40302e+07	8.61576e+06	2.20859e+06
Master Protein	AT1G09140.1	pep chromosome:TAIR10:1:2942538:2945976:-1 gene:AT1G09140 transcript:AT1G09140.1 gene_biotype:protein_coding transcript_biotype:protein_coding gene_symbol:SR30 description:Serine/arginine-rich splicing factor SR30 [Source:UniProtKB/Swiss-Prot;Acc:Q9XFR5]	0	4.906	21	6	7	6	1	268	30.4	9.86	8.52	6	0	2.6119e+07	1.02247e+07	3.98184e+06	2.38477e+07	5.5834e+06	3.03996e+07
Master Protein	AT1G24360.1	pep chromosome:TAIR10:1:8640582:8643503:1 gene:AT1G24360 transcript:AT1G24360.1 gene_biotype:protein_coding transcript_biotype:protein_coding description:3-oxoacyl-[acyl-carrier-protein] reductase, chloroplastic [Source:UniProtKB/Swiss-Prot;Acc:P33207]	0	4.901	18	7	7	7	1	319	33.5	9.41	10.01	7	0			7.214e+06
Master Protein	AT3G02220.1	pep chromosome:TAIR10:3:412041:413742:-1 gene:AT3G02220 transcript:AT3G02220.1 gene_biotype:protein_coding transcript_biotype:protein_coding description:Small acidic-like protein [Source:UniProtKB/TrEMBL;Acc:Q9SRT8]	0	4.888	18	4	5	4	1	227	25.6	7.33	3.79	4	0			1.48822e+07	1.74003e+07	7.32765e+06
Master Protein	AT2G16600.1	pep chromosome:TAIR10:2:7200423:7201755:1 gene:AT2G16600 transcript:AT2G16600.1 gene_biotype:protein_coding transcript_biotype:protein_coding gene_symbol:CYP19-1 description:Peptidyl-prolyl cis-trans isomerase [Source:UniProtKB/TrEMBL;Acc:A0A178VVJ7]	0	4.886	9	1	1	1	1	173	18.5	8.43	4.75	1	0					9.18737e+06	592205
Master Protein	AT4G39100.1	pep chromosome:TAIR10:4:18217629:18220324:-1 gene:AT4G39100 transcript:AT4G39100.1 gene_biotype:protein_coding transcript_biotype:protein_coding gene_symbol:SHL description:SHL1 [Source:UniProtKB/TrEMBL;Acc:A0A178UWF3]	0	4.878	14	3	4	3	1	228	26.1	8.21	5.54	3	0		4.52483e+06	6.25062e+06		701536
Master Protein	AT3G10690.1	pep chromosome:TAIR10:3:3339392:3346360:-1 gene:AT3G10690 transcript:AT3G10690.1 gene_biotype:protein_coding transcript_biotype:protein_coding gene_symbol:GYRA description:DNA gyrase subunit A, chloroplastic/mitochondrial [Source:UniProtKB/Swiss-Prot;Acc:Q9CAF6]	0	4.869	5	5	6	4	1	950	104.5	6.9	6.94	5	1		1.03997e+07	3.94755e+06	884062	234355	936733
[truncated: 11,032 more rows]
