# Supplementary material for: Pupylation-Based Proximity-Tagging of FERONIA-Interacting Proteins in Arabidopsis
Source: Mol Cell Proteomics. 2024 Aug 13;23(11):100828. doi: 10.1016/j.mcpro.2024.100828 (PMC11532908; doi:10.1016/j.mcpro.2024.100828)
Supplement: Supplemental Table S6 — Individual proteins in samples from protoplasts included in volcano plot. [file mmc6.xlsx]

## Sheet: data
FER-interacting candidates in protoplasts assays
AGI Number	Classification	Protein Description	Fold change	P-value
AT4G37410	[26.10] misc.cytochrome P450	CYP81F4__cytochrome P450, family 81, subfamily F, polypeptide 4	5.46127	2.54624e-06
AT5G19440	[26.11.1] misc.alcohol dehydrogenases.cinnamyl alcohol dehydrogenase	NAD(P)-binding Rossmann-fold superfamily protein	4.6963	0.0225079
AT3G21380	[26.16] misc.myrosinases-lectin-jacalin	Mannose-binding lectin superfamily protein	8.34617	0.00875897
AT1G62770	[26.18] misc.invertase/pectin methylesterase inhibitor family protein	PMEI9__Plant invertase/pectin methylesterase inhibitor superfamily protein	5.7279	0.0110258
AT2G02850	[26.19] misc.plastocyanin-like	ARPN__plantacyanin	6.2957	0.000181805
AT4G15550	[26.2] misc.UDP glucosyl and glucoronyl transferases	IAGLU__indole-3-acetate beta-D-glucosyltransferase	6.4488	0.000102162
AT1G63450	[26.2] misc.UDP glucosyl and glucoronyl transferases	RHS8_XUT1__root hair specific 8	8.7552	0.0339191
AT4G26940	[26.2] misc.UDP glucosyl and glucoronyl transferases	CAGE2__Galactosyltransferase family protein	4.5199	6.48989e-05
AT4G37670	[26.24] misc.GCN5-related N-acetyltransferase	NAGS2__N-acetyl-l-glutamate synthase 2	7.92063	0.00360828
AT5G03610	[26.28] misc.GDSL-motif lipase	GGL25__GDSL-like Lipase/Acylhydrolase superfamily protein	6.96727	0.00644121
AT5G20940	[26.3] misc.gluco-, galacto- and mannosidases	Glycosyl hydrolase family protein	3.1723	0.00392569
AT2G04060	[26.3] misc.gluco-, galacto- and mannosidases	glycosyl hydrolase family 35 protein	6.43863	0.00369891
AT3G07320	[26.4.1] misc.beta 1,3 glucan hydrolases.glucan endo-1,3-beta-glucosidase	O-Glycosyl hydrolases family 17 protein	4.37323	0.0492956
AT1G49670	[26.7] misc.oxidases - copper, flavone etc	NQR__ARP protein (REF)	3.01197	0.0227202
AT1G12140	[26.7] misc.oxidases - copper, flavone etc	FMO GS-OX5__flavin-monooxygenase glucosinolate S-oxygenase 5	7.94183	0.0011524
AT1G62620	[26.7] misc.oxidases - copper, flavone etc	Flavin-binding monooxygenase family protein	5.37893	0.0414676
AT5G44360	[26.8] misc.nitrilases, *nitrile lyases, berberine bridge enzymes, reticuline oxidases, troponine reductases	AtBBE23__FAD-binding Berberine family protein	8.3513	0.000467271
AT4G02520	[26.9] misc.glutathione S transferases	ATGSTF2_ATPM24_ATPM24.1_GST2_GSTF2__glutathione S-transferase PHI 2	3.83213	0.0134304
AT2G23900	[10.6.3] cell wall.degradation.pectate lyases and polygalacturonases	PGF3__Pectin lyase-like superfamily protein	4.4569	0.0424406
AT1G04680	[10.6.3] cell wall.degradation.pectate lyases and polygalacturonases	Pectin lyase-like superfamily protein	7.4202	0.0153146
AT3G55500	[10.7] cell wall.modification	ATEXP16_ATEXPA16_ATHEXP ALPHA 1.7_EXP16_EXPA16__expansin A16	7.5642	0.00399545
AT1G11580	[10.8.1] cell wall.pectin*esterases.PME	ATPMEPCRA_PMEI-PME18_PMEPCRA__methylesterase PCR A	7.52353	0.000284308
AT3G49220	[10.8.1] cell wall.pectin*esterases.PME	PME34__Plant invertase/pectin methylesterase inhibitor superfamily	7.72383	0.000973698
AT5G63630	[27.1.2] RNA.processing.RNA helicase	RH31__P-loop containing nucleoside triphosphate hydrolases superfamily protein	5.6508	0.00586513
AT1G05460	[27.1.2] RNA.processing.RNA helicase	SDE3__P-loop containing nucleoside triphosphate hydrolases superfamily protein	4.49393	0.0132605
AT5G61140	[27.1.2] RNA.processing.RNA helicase	BRR2c__U5 small nuclear ribonucleoprotein helicase	3.901	0.00590663
AT4G14790	[27.1] RNA.processing	ATSUV3_EDA15_SUV3__ATP-dependent RNA helicase, mitochondrial (SUV3)	4.1745	0.0243251
AT2G17580	[27.1] RNA.processing	AGS1__Polynucleotide adenylyltransferase family protein	5.1157	0.0243163
AT4G15420	[27.1] RNA.processing	Ubiquitin fusion degradation UFD1 family protein	5.33767	0.00636501
AT5G02250	[27.1.19] RNA.processing.ribonucleases	ATMTRNASEII_EMB2730_RNR1__Ribonuclease II/R family protein	6.098	0.00584574
AT1G06450	[27.1.19] RNA.processing.ribonucleases	CAF1g__Polynucleotidyl transferase, ribonuclease H-like superfamily protein	7.9061	0.000959593
AT1G23860	[27.1.1] RNA.processing.splicing	At-RSZ21_RSZ21_RSZP21_SRZ-21_SRZ21__RS-containing zinc finger protein 21	3.24943	0.0101017
AT5G18810	[27.1.1] RNA.processing.splicing	At-SCL28_SCL28__SC35-like splicing factor 28	7.2633	0.000214917
AT2G25850	[27.1.3.1] RNA.processing.3' end processing.PAP	PAPS2__poly(A) polymerase 2	3.38637	0.0210938
AT4G14660	[27.2] RNA.transcription	NRPE7__RNA polymerase Rpb7-like, N-terminal domain	5.25777	0.002416
AT3G15390	[27.2] RNA.transcription	SDE5__silencing defective 5	4.53387	0.0145839
AT1G63020	[27.2] RNA.transcription	NRPD1_NRPD1A_POL IVA_SDE4_SMD2__nuclear RNA polymerase D1A	9.39603	0.00465759
AT2G19910	[27.2] RNA.transcription	RNA-dependent RNA polymerase family protein	4.67807	0.021337
AT5G58340	[27.3.26] RNA.regulation of transcription.MYB-related transcription factor family	myb-like HTH transcriptional regulator family protein	4.7617	0.00022167
AT5G08520	[27.3.26] RNA.regulation of transcription.MYB-related transcription factor family	MYBS2__Duplicated homeodomain-like superfamily protein	5.50143	0.000503875
AT3G12560	[27.3.25] RNA.regulation of transcription.MYB domain transcription factor family	ATTBP2_TRFL9__TRF-like 9	8.21343	0.000676708
AT5G56860	[27.3.9] RNA.regulation of transcription.C2C2(Zn) GATA transcription factor family	GATA21_GNC__GATA type zinc finger transcription factor family protein	6.95063	0.0230182
AT5G60100	[27.3.66] RNA.regulation of transcription.Psudo ARR transcription factor family	APRR3_PRR3__pseudo-response regulator 3	4.78157	0.0195861
AT3G61420	[27.3.50] RNA.regulation of transcription.General Transcription	BSD domain (BTF2-like transcription factors, Synapse-associated proteins and DOS2-like proteins)	4.34123	0.000383556
AT1G17680	[27.3.50] RNA.regulation of transcription.General Transcription	tetratricopeptide repeat (TPR)-containing protein	5.22927	0.00749527
AT1G49130	[27.3.7] RNA.regulation of transcription.C2C2(Zn) CO-like, Constans-like zinc finger family	BBX17__B-box type zinc finger protein with CCT domain	5.0049	0.0317803
AT1G78280	[27.3.57] RNA.regulation of transcription.JUMONJI family	transferases, transferring glycosyl groups	3.55543	0.00109575
AT3G24860	[27.3.30] RNA.regulation of transcription.Trihelix, Triple-Helix transcription factor family	AST1__Homeodomain-like superfamily protein	5.64463	0.00232925
AT2G20880	[27.3.3] RNA.regulation of transcription.AP2/EREBP, APETALA2/Ethylene-responsive element binding protein family	AtERF53_ERF53__Integrase-type DNA-binding superfamily protein	7.8769	0.00132799
AT2G38340	[27.3.3] RNA.regulation of transcription.AP2/EREBP, APETALA2/Ethylene-responsive element binding protein family	DREB19__Integrase-type DNA-binding superfamily protein	2.32647	0.00296974
AT5G50080	[27.3.3] RNA.regulation of transcription.AP2/EREBP, APETALA2/Ethylene-responsive element binding protein family	ERF110__ethylene response factor 110	6.94357	0.0384048
AT2G24681	[27.3.3] RNA.regulation of transcription.AP2/EREBP, APETALA2/Ethylene-responsive element binding protein family	AP2/B3-like transcriptional factor family protein	4.48753	0.000995029
AT5G32613	[27.3.12] RNA.regulation of transcription.C3H zinc finger family	Zinc knuckle (CCHC-type) family protein	6.3227	0.0374386
AT5G44260	[27.3.12] RNA.regulation of transcription.C3H zinc finger family	AtTZF5_TZF5__Zinc finger C-x8-C-x5-C-x3-H type family protein	4.22253	7.07003e-05
AT5G19420	[27.3.99] RNA.regulation of transcription.unclassified	Regulator of chromosome condensation (RCC1) family with FYVE zinc finger domain	4.61177	0.0435871
AT2G23945	[27.3.99] RNA.regulation of transcription.unclassified	Eukaryotic aspartyl protease family protein	4.54723	0.00114421
AT2G40990	[27.3.99] RNA.regulation of transcription.unclassified	DHHC-type zinc finger family protein	4.57003	0.0297844
AT1G08680	[27.3.99] RNA.regulation of transcription.unclassified	AGD14_ZIGA4__ARF GAP-like zinc finger-containing protein ZIGA4	5.34267	0.00380747
AT1G50410	[27.3.44] RNA.regulation of transcription.Chromatin Remodeling Factors	CHR28_FRG2__SNF2 domain-containing protein / helicase domain-containing protein / zinc finger protein-related	5.61103	0.000308207
AT1G08060	[27.3.44] RNA.regulation of transcription.Chromatin Remodeling Factors	MOM_MOM_MOM1__ATP-dependent helicase family protein	2.82063	0.0265808
AT5G58610	[27.3.63] RNA.regulation of transcription.PHD finger transcription factor	PHD finger transcription factor, putative	4.24383	0.00204248
AT3G42860	[27.3.11] RNA.regulation of transcription.C2H2 zinc finger family	zinc knuckle (CCHC-type) family protein	2.0351	0.0359119
AT5G04340	[27.3.11] RNA.regulation of transcription.C2H2 zinc finger family	AtZAT6_C2H2_CZF2_ZAT6__zinc finger of Arabidopsis thaliana 6	3.27847	0.0299477
AT4G12240	[27.3.11] RNA.regulation of transcription.C2H2 zinc finger family	zinc finger (C2H2 type) family protein	4.40483	0.000279439
AT2G34640	[27.3] RNA.regulation of transcription	HMR_PAP5_PTAC12_TAC12__plastid transcriptionally active 12	6.3729	0.0383195
AT1G79730	[27.3] RNA.regulation of transcription	ELF7__hydroxyproline-rich glycoprotein family protein	1.51253	0.0215563
AT3G04740	[27.3] RNA.regulation of transcription	ATMED14_MED14_SWP__RNA polymerase II transcription mediators	4.43563	0.00851741
AT2G33540	[27.3] RNA.regulation of transcription	ATCPL3_CPL3__C-terminal domain phosphatase-like 3	4.7814	0.0256128
AT3G48160	[27.3.18] RNA.regulation of transcription.E2F/DP transcription factor family	DEL1_E2FE_E2L3__DP-E2F-like 1	3.3726	0.00855795
AT5G49520	[27.3.32] RNA.regulation of transcription.WRKY domain transcription factor family	ATWRKY48_WRKY48__WRKY DNA-binding protein 48	6.6195	0.0151024
AT1G66600	[27.3.32] RNA.regulation of transcription.WRKY domain transcription factor family	ABO3_ATWRKY63_WRKY63__ABA overly sensitive mutant 3	3.98637	0.0154949
AT5G43290	[27.3.32] RNA.regulation of transcription.WRKY domain transcription factor family	ATWRKY49_WRKY49__WRKY DNA-binding protein 49	2.59117	0.0352656
AT5G53430	[27.3.69] RNA.regulation of transcription.SET-domain transcriptional regulator family	ATX5_SDG29_SET29__SET domain group 29	3.90123	0.034009
AT3G06590	[27.3.6] RNA.regulation of transcription.bHLH,Basic Helix-Loop-Helix family	AIF2_RITF1__basic helix-loop-helix (bHLH) DNA-binding superfamily protein	5.2289	0.0109134
AT4G01460	[27.3.6] RNA.regulation of transcription.bHLH,Basic Helix-Loop-Helix family	basic helix-loop-helix (bHLH) DNA-binding superfamily protein	3.32273	0.0184089
AT5G18000	[27.3.41] RNA.regulation of transcription.B3 transcription factor family	REM20_VDD__VERDANDI	6.08757	0.00254216
AT2G24690	[27.3.41] RNA.regulation of transcription.B3 transcription factor family	Transcriptional factor B3 family protein	3.93723	0.0363019
AT4G31620	[27.3.41] RNA.regulation of transcription.B3 transcription factor family	REM36__Transcriptional factor B3 family protein	6.43413	0.0109335
AT5G60142	[27.3.41] RNA.regulation of transcription.B3 transcription factor family	AP2/B3-like transcriptional factor family protein	2.0336	0.0472217
AT3G08020	[27.3.67] RNA.regulation of transcription.putative transcription regulator	PHD finger family protein	3.20777	0.00233374
AT1G28450	[27.3.24] RNA.regulation of transcription.MADS box transcription factor family	AGL58__AGAMOUS-like 58	4.66123	0.0148052
AT5G21120	[27.3.19] RNA.regulation of transcription.EIN3-like(EIL) transcription factor family	EIL2__ETHYLENE-INSENSITIVE3-like 2	6.99243	0.00139201
AT5G10120	[27.3.19] RNA.regulation of transcription.EIN3-like(EIL) transcription factor family	EIL4__Ethylene insensitive 3 family protein	3.94637	0.0383613
AT3G63070	[27.3.68] RNA.regulation of transcription.PWWP domain protein	HULK3_SL4__Tudor/PWWP/MBT domain-containing protein	1.45413	0.0272921
AT5G23150	[27.3.68] RNA.regulation of transcription.PWWP domain protein	ART1_ART1_HUA2__Tudor/PWWP/MBT domain-containing protein	2.36773	0.017293
AT1G30490	[27.3.22] RNA.regulation of transcription.HB,Homeobox transcription factor family	ATHB9_PHV__Homeobox-leucine zipper family protein / lipid-binding START domain-containing protein	3.49537	0.0271372
AT1G76510	[27.3.38] RNA.regulation of transcription.AT-rich interaction domain containing transcription factor family	ARID4__ARID/BRIGHT DNA-binding domain-containing protein	5.83057	0.00127463
AT3G53500	[27.4] RNA.RNA binding	At-RS2Z_RS2Z32_RSZ32__RNA-binding (RRM/RBD/RNP motifs) family protein with retrovirus zinc finger-like domain	1.45807	0.0342783
AT3G04500	[27.4] RNA.RNA binding	RNA-binding (RRM/RBD/RNP motifs) family protein	3.92557	0.0426602
AT1G75670	[27.4] RNA.RNA binding	DNA-directed RNA polymerases	4.09173	0.00268565
AT5G46190	[27.4] RNA.RNA binding	AtKH26__RNA-binding KH domain-containing protein	4.44393	0.00493825
AT5G59950	[27.4] RNA.RNA binding	ALY1__RNA-binding (RRM/RBD/RNP motifs) family protein	4.93007	0.00025569
AT4G16830	[27.4] RNA.RNA binding	AtRGGA__Hyaluronan / mRNA binding family	3.57967	0.0389076
AT1G11720	[2.1.2.2] major CHO metabolism.synthesis.starch.starch synthase	ATSS3_SS3__starch synthase 3	4.222	0.0107818
AT4G05020	[9.2.1.2] mitochondrial electron transport / ATP synthesis.NADH-DH.type II.external	NDB2__NAD(P)H dehydrogenase B2	5.26317	5.65522e-05
AT1G22450	[9.7] mitochondrial electron transport / ATP synthesis.cytochrome c oxidase	ATCOX6B2_COX6B__cytochrome C oxidase 6B	6.94467	0.00492361
AT5G40382	[9.7] mitochondrial electron transport / ATP synthesis.cytochrome c oxidase	Cytochrome c oxidase subunit Vc family protein	7.44393	0.00154833
AT3G08950	[9.7] mitochondrial electron transport / ATP synthesis.cytochrome c oxidase	HCC1__electron transport SCO1/SenC family protein	5.668	0.00110915
AT5G13450	[9.9] mitochondrial electron transport / ATP synthesis.F1-ATPase	ATP5__delta subunit of Mt ATP synthase	6.5963	5.65883e-06
AT1G30120	[8.1.1.1] TCA / org transformation.TCA.pyruvate DH.E1	PDH-E1 BETA__pyruvate dehydrogenase E1 beta	1.55173	0.0190447
AT3G17240	[8.1.1.3] TCA / org transformation.TCA.pyruvate DH.E3	mtLPD2__lipoamide dehydrogenase 2	4.54743	0.0167591
AT2G38680	[23.2] nucleotide metabolism.degradation	5'-nucleotidases;magnesium ion binding	5.19233	0.0220047
AT4G05090	[23.2] nucleotide metabolism.degradation	Inositol monophosphatase family protein	4.23753	0.0401509
AT4G19180	[23.2] nucleotide metabolism.degradation	APY7_AtAPY7__GDA1/CD39 nucleoside phosphatase family protein	5.1589	0.0362115
AT4G25434	[23.3.3] nucleotide metabolism.salvage.NUDIX hydrolases	ATNUDT10_NUDT10__nudix hydrolase homolog 10	6.13653	0.00378274
AT5G13050	[25.4] C1-metabolism.5-formyltetrahydrofolate cyclo-ligase	5-FCL__5-formyltetrahydrofolate cycloligase	5.75707	0.0284665
AT4G09930	[20.1.1001] stress.biotic	IAN11__Avirulence induced gene (AIG1) family protein	3.43467	0.00953862
AT4G19730	[20.1.1001] stress.biotic	Glycosyl hydrolase superfamily protein	4.29507	0.00320545
AT5G17880	[20.1.1001] stress.biotic	CSA1__disease resistance protein (TIR-NBS-LRR class)	3.56983	0.0254046
AT4G16860	[20.1.1001] stress.biotic	CHS2_CHS2_RPP4__Disease resistance protein (TIR-NBS-LRR class) family	5.29303	0.0406271
AT5G38850	[20.1.7] stress.biotic.PR-proteins	MIST1__Disease resistance protein (TIR-NBS-LRR class)	5.67353	0.00752367
AT1G72860	[20.1.7] stress.biotic.PR-proteins	TNL60__Disease resistance protein (TIR-NBS-LRR class) family	1.93377	0.0119316
AT1G66090	[20.1.7] stress.biotic.PR-proteins	TN3__Disease resistance protein (TIR-NBS class)	4.89607	0.0457887
AT1G50180	[20.1.7] stress.biotic.PR-proteins	CAR1__NB-ARC domain-containing disease resistance protein	5.93587	0.00848677
AT3G15700	[20.1.7] stress.biotic.PR-proteins	P-loop containing nucleoside triphosphate hydrolases superfamily protein	5.6504	0.0206514
AT4G19510	[20.1.7] stress.biotic.PR-proteins	Disease resistance protein (TIR-NBS-LRR class)	6.05457	0.00105521
AT5G45230	[20.1.7] stress.biotic.PR-proteins	Disease resistance protein (TIR-NBS-LRR class) family	4.50197	0.000284352
AT5G41750	[20.1.7] stress.biotic.PR-proteins	Disease resistance protein (TIR-NBS-LRR class) family	5.1145	0.0116755
AT1G33560	[20.1.7] stress.biotic.PR-proteins	ADR1__Disease resistance protein (CC-NBS-LRR class) family	5.07973	0.000967328
AT1G72890	[20.1.7] stress.biotic.PR-proteins	TN6__Disease resistance protein (TIR-NBS class)	5.3592	0.00294255
AT5G38340	[20.1.7] stress.biotic.PR-proteins	Disease resistance protein (TIR-NBS-LRR class) family	4.58753	0.00195156
AT5G52640	[20.2.1] stress.abiotic.heat	ATHS83_AtHsp90-1_ATHSP90.1_HSP81-1_HSP81.1_HSP83_HSP90.1__heat shock protein 90.1	3.56483	0.0299956
AT1G09260	[20.2.1] stress.abiotic.heat	Chaperone DnaJ-domain superfamily protein	5.61987	0.000478259
AT3G62570	[20.2.1] stress.abiotic.heat	Tetratricopeptide repeat (TPR)-like superfamily protein	5.65293	0.0011702
AT4G21180	[20.2.1] stress.abiotic.heat	ATERDJ2B__DnaJ / Sec63 Brl domains-containing protein	6.1106	0.00428947
AT4G15430	[20.2.3] stress.abiotic.drought/salt	ERD (early-responsive to dehydration stress) family protein	5.2151	0.0154662
AT1G49670	[20.2.1001] stress.abiotic	NQR__ARP protein (REF)	3.01197	0.0227202
AT4G04610	[14.2] S-assimilation.APR	APR_APR1_ATAPR1_PRH19__APS reductase 1	3.8601	0.0177446
AT5G04590	[14.3] S-assimilation.sulfite redox	SIR__sulfite reductase	3.68267	0.00162785
AT1G42540	[30.1] signalling.in sugar and nutrient physiology	ATGLR3.3_GLR3.3__glutamate receptor 3.3	3.1158	0.0287744
AT2G29120	[30.1] signalling.in sugar and nutrient physiology	ATGLR2.7_GLR2.7_GLR2.7__glutamate receptor 2.7	6.40203	0.00287374
AT2G43280	[30.11] signalling.light	FRF4__Far-red impaired responsive (FAR1) family protein	5.24687	0.025551
AT5G65540	[30.11] signalling.light	TAFL	4.3724	0.0271673
AT4G38180	[30.11] signalling.light	FRS5__FAR1-related sequence 5	2.641	0.0104817
AT5G43310	[30.11.1] signalling.light.COP9 signalosome	COP1-interacting protein-related	3.61963	0.00322351
AT2G07040	[30.2.3] signalling.receptor kinases.leucine rich repeat III	AtPRK2_ATPRK2A_PRK2_PRK2A__Leucine-rich repeat protein kinase family protein	3.69683	0.0348052
AT2G13800	[30.2.2] signalling.receptor kinases.leucine rich repeat II	ATSERK5_BAK8_SERK5__somatic embryogenesis receptor-like kinase 5	5.3336	0.0265929
AT1G51870	[30.2.1] signalling.receptor kinases.leucine rich repeat I	protein kinase family protein	5.83573	0.009621
AT5G38240	[30.2.20] signalling.receptor kinases.wheat LRK10 like	Protein kinase family protein	6.43407	0.0370138
AT3G56370	[30.2.7] signalling.receptor kinases.leucine rich repeat VII	IRK__Leucine-rich repeat protein kinase family protein	3.99327	0.04594
AT1G24650	[30.2.9] signalling.receptor kinases.leucine rich repeat IX	Leucine-rich repeat protein kinase family protein	3.80967	0.0469299
AT5G16900	[30.2.99] signalling.receptor kinases.misc	Leucine-rich repeat protein kinase family protein	5.21673	0.0291735
AT4G10390	[30.2.99] signalling.receptor kinases.misc	Protein kinase superfamily protein	3.7699	0.017342
AT5G61480	[30.2.11] signalling.receptor kinases.leucine rich repeat XI	PXY_TDR__Leucine-rich repeat protein kinase family protein	5.53533	0.000513631
AT1G09970	[30.2.11] signalling.receptor kinases.leucine rich repeat XI	LRR XI-23_RLK7__Leucine-rich receptor-like protein kinase family protein	6.24013	0.00362838
AT4G04490	[30.2.17] signalling.receptor kinases.DUF 26	CRK36__cysteine-rich RLK (RECEPTOR-like protein kinase) 36	4.804	0.00629731
AT4G23280	[30.2.17] signalling.receptor kinases.DUF 26	CRK20__cysteine-rich RLK (RECEPTOR-like protein kinase) 20	4.06007	0.000503544
AT1G17340	[30.4] signalling.phosphinositides	SAC5__Phosphoinositide phosphatase family protein	4.00573	0.037907
AT1G49340	[30.4] signalling.phosphinositides	ATPI4K ALPHA__Phosphatidylinositol 3- and 4-kinase family protein	3.565	0.0373516
AT2G03150	[30.5] signalling.G-proteins	emb1579_RSA1__ATP/GTP-binding protein family	1.71	0.0162237
AT1G60860	[30.5] signalling.G-proteins	AGD2_VAL2__ARF-GAP domain 2	3.14273	3.33541e-05
AT5G12150	[30.5] signalling.G-proteins	PHGAP1_REN2__Rho GTPase activation protein (RhoGAP) with PH domain	4.45057	0.0234217
AT2G39280	[30.5] signalling.G-proteins	Ypt/Rab-GAP domain of gyp1p superfamily protein	4.21657	0.00349104
AT2G19240	[30.5] signalling.G-proteins	Ypt/Rab-GAP domain of gyp1p superfamily protein	5.09483	0.000228766
AT3G63130	[30.5] signalling.G-proteins	ATRANGAP1_RANGAP1__RAN GTPase activating protein 1	5.50867	0.00110808
AT1G53470	[30.99] signalling.unspecified	MSL4__mechanosensitive channel of small conductance-like 4	3.14207	0.0150213
AT5G60530	[33.2] development.late embryogenesis abundant	late embryogenesis abundant protein-related / LEA protein-related	2.91473	0.0378582
AT3G16640	[33.99] development.unspecified	AtTCTP1_TCTP1__translationally controlled tumor protein	4.50603	0.00431521
AT5G55540	[33.99] development.unspecified	LOP1_TRN1__tornado 1	2.43483	0.018975
AT1G55540	[33.99] development.unspecified	emb1011_LNO1__Nuclear pore complex protein	5.16823	0.0355292
AT2G48120	[33.99] development.unspecified	PAC__pale cress protein (PAC)	8.11517	0.000359032
AT5G48850	[33.99] development.unspecified	ATSDI1_SDI1__Tetratricopeptide repeat (TPR)-like superfamily protein	4.1537	0.00165402
AT4G39795	[33.99] development.unspecified	Protein of unknown function (DUF581)	6.02907	0.0272267
AT1G79490	[33.99] development.unspecified	EMB2217__Pentatricopeptide repeat (PPR) superfamily protein	6.76647	0.00637735
AT4G00800	[33.99] development.unspecified	SETH5_VPS8__transducin family protein / WD-40 repeat family protein	5.66637	0.0493722
AT1G79350	[33.99] development.unspecified	EMB1135_FGT1__RING/FYVE/PHD zinc finger superfamily protein	4.43013	0.000362109
AT3G49530	[33.99] development.unspecified	ANAC062_NAC062_NTL6__NAC domain containing protein 62	1.0619	0.00388088
AT1G22770	[33.99] development.unspecified	FB_GI__gigantea protein (GI)	3.57747	0.0143503
AT3G46520	[31.1] cell.organisation	ACT12__actin-12	7.31733	0.0129555
AT5G02130	[31.1] cell.organisation	NDP1_SSR1__Tetratricopeptide repeat (TPR)-like superfamily protein	9.21797	0.00262516
AT3G44050	[31.1] cell.organisation	KINESIN-12E__P-loop containing nucleoside triphosphate hydrolases superfamily protein	5.84747	0.0129077
AT1G20060	[31.1] cell.organisation	ATP binding microtubule motor family protein	5.36023	6.51436e-05
AT4G27180	[31.1] cell.organisation	ATK2_KATB__kinesin 2	3.3306	0.00402948
AT4G28710	[31.1] cell.organisation	ATXIH_XIH__Myosin family protein with Dil domain	2.97713	0.0413921
AT2G02230	[31.1] cell.organisation	AFA1_AtPP2-B1_PP2-B1__phloem protein 2-B1	5.2159	0.0146488
AT1G47200	[31.1] cell.organisation	WPP2__WPP domain protein 2	6.92093	0.0014759
AT5G53080	[31.1] cell.organisation	WTG1__Tetratricopeptide repeat (TPR)-like superfamily protein	5.57717	0.000141382
AT1G70140	[31.1] cell.organisation	ATFH8_FH8_FORMIN 8__formin 8	4.34883	0.00781002
AT1G75010	[31.2.5] cell.division.plastid	ARC3__GTP binding	3.283	0.00510703
AT3G11450	[31.2] cell.division	AtGlsA1_ZRF1a__DnaJ domain ;Myb-like DNA-binding domain	1.20367	0.0292115
AT5G19420	[31.2] cell.division	Regulator of chromosome condensation (RCC1) family with FYVE zinc finger domain	4.61177	0.0435871
AT1G49040	[31.2] cell.division	SCD1__stomatal cytokinesis defective / SCD1 protein (SCD1)	3.65263	0.0138792
AT1G49910	[31.2] cell.division	BUB3.2__Transducin/WD40 repeat-like superfamily protein	3.68153	0.0193797
AT3G01800	[31.2] cell.division	Ribosome recycling factor	4.7567	0.00385068
AT5G49880	[31.2] cell.division	AtMAD1_MAD1_NES1__mitotic checkpoint family protein	3.87327	0.0332105
AT2G29960	[31.3.1] cell.cycle.peptidylprolyl isomerase	ATCYP5_CYP19-4_CYP5__cyclophilin 5	5.48687	0.00236774
AT5G45990	[31.3] cell.cycle	crooked neck protein, putative / cell cycle protein, putative	1.08547	0.0423678
AT3G50630	[31.3] cell.cycle	ICK2_KRP2__KIP-related protein 2	3.83547	0.0241803
AT5G43080	[31.3] cell.cycle	CYCA3;1__Cyclin A3;1	3.1107	0.00875215
AT1G77320	[31.3] cell.cycle	MEI1__transcription coactivators	3.445	0.0410466
AT5G67260	[31.3] cell.cycle	CYCD3;2__CYCLIN D3;2	2.98993	0.0188628
AT4G02660	[31.4] cell.vesicle transport	BCHA2__Beige/BEACH domain ;WD domain, G-beta repeat protein	4.26297	0.018952
AT5G13990	[31.4] cell.vesicle transport	ATEXO70C2_EXO70C2__exocyst subunit exo70 family protein C2	6.30933	0.00678841
AT5G11490	[31.4] cell.vesicle transport	AP4B_GFS4__adaptin family protein	3.79873	0.0323512
AT3G57050	[13.1.3.4.2] amino acid metabolism.synthesis.aspartate family.methionine.cystathionine beta-lyase	CBL__cystathionine beta-lyase	4.35873	0.0143578
AT4G11640	[13.1.4.5.1001] amino acid metabolism.synthesis.branched chain group.isoleucine specific	ATSR_SR__serine racemase	4.5852	0.00534775
AT2G28880	[13.1.6.5.1] amino acid metabolism.synthesis.aromatic aa.tryptophan.anthranilate synthase	ADCS_emb1997__para-aminobenzoate (PABA) synthase family protein	4.59117	0.000387982
AT4G33150	[13.2.3.5.1002] amino acid metabolism.degradation.aspartate family.lysine	LKR_LKR/SDH_SDH__lysine-ketoglutarate reductase/saccharopine dehydrogenase bifunctional enzyme	5.2223	0.0370152
AT5G13780	[13.2.2.1] amino acid metabolism.degradation.glutamate family.glutamine	NAA10__Acyl-CoA N-acyltransferases (NAT) superfamily protein	4.09937	0.0379762
AT3G27870	[34.1] transport.p- and v-ATPases	ALA8__ATPase E1-E2 type family protein / haloacid dehalogenase-like hydrolase family protein	8.1624	0.00240429
AT5G67330	[34.12] transport.metal	ATNRAMP4_NRAMP4__natural resistance associated macrophage protein 4	4.08887	0.0348862
AT2G29410	[34.12] transport.metal	ATMTPB1_MTP4_MTPB1__metal tolerance protein B1	5.26207	0.00120682
AT5G41610	[34.12] transport.metal	ATCHX18_CHX18__cation/H+ exchanger 18	5.67237	0.00273664
AT3G17650	[34.13] transport.peptides and oligopeptides	PDE321_YSL5__YELLOW STRIPE like 5	4.07437	0.00111042
AT1G69870	[34.13] transport.peptides and oligopeptides	AtNPF2.13_NPF2.13_NRT1.7__nitrate transporter 1.7	4.6106	0.036868
AT4G27730	[34.13] transport.peptides and oligopeptides	ATOPT6_OPT6__oligopeptide transporter 1	4.34583	0.00931195
AT1G04690	[34.15] transport.potassium	KAB1_KV-BETA1__potassium channel beta subunit 1	6.44477	0.00104527
AT5G37500	[34.15] transport.potassium	GORK__gated outwardly-rectifying K+ channel	5.847	0.00864769
AT1G10680	[34.16] transport.ABC transporters and multidrug resistance systems	ABCB10_PGP10__P-glycoprotein 10	3.8649	0.0254968
AT2G39480	[34.16] transport.ABC transporters and multidrug resistance systems	ABCB6_PGP6__P-glycoprotein 6	5.8265	0.00077412
AT3G13220	[34.16] transport.ABC transporters and multidrug resistance systems	ABCG26_AtABCG26_MSR02_WBC27__ABC-2 type transporter family protein	8.1071	0.00276651
AT3G13320	[34.21] transport.calcium	atcax2_CAX2__cation exchanger 2	4.83883	0.0276399
AT5G42130	[34.9] transport.metabolite transporters at the mitochondrial membrane	AtMfl1_Mfl1__Mitochondrial substrate carrier family protein	4.25107	0.0339742
AT3G21390	[34.9] transport.metabolite transporters at the mitochondrial membrane	Mitochondrial substrate carrier family protein	2.2965	0.0119328
AT4G38640	[34.99] transport.misc	Plasma-membrane choline transporter family protein	5.86487	0.00196368
AT5G20250	[3.1.2.2] minor CHO metabolism.raffinose family.raffinose synthases.putative	DIN10_RS6__Raffinose synthase family protein	5.41113	0.00215935
AT1G68020	[3.2.3] minor CHO metabolism.trehalose.potential TPS/TPP	ATTPS6_TPS6__UDP-Glycosyltransferase / trehalose-phosphatase family protein	6.3797	0.00348057
AT2G36850	[3.6] minor CHO metabolism.callose	ATGSL08_ATGSL8_CHOR_ET2_GSL08_GSL8_MAS__glucan synthase-like 8	3.7721	0.0440841
AT4G04970	[3.6] minor CHO metabolism.callose	ATGSL01_ATGSL1_GSL01_GSL1__glucan synthase-like 1	7.52063	0.000332344
AT5G16120	[11.9.2.2] lipid metabolism.lipid degradation.lipases.acylglycerol lipase	MAGL15__alpha/beta-Hydrolases superfamily protein	4.12643	0.0414518
AT2G30550	[11.9.2.1] lipid metabolism.lipid degradation.lipases.triacylglycerol lipase	DALL3__alpha/beta-Hydrolases superfamily protein	5.6215	0.0255151
AT1G06250	[11.9.2.1] lipid metabolism.lipid degradation.lipases.triacylglycerol lipase	alpha/beta-Hydrolases superfamily protein	4.19883	0.000540558
AT5G54650	[35.1.20] not assigned.no ontology.formin homology 2 domain-containing protein	ATFH5_Fh5__formin homology5	7.482	0.0183877
AT1G15130	[35.1.41] not assigned.no ontology.hydroxyproline rich proteins	ALIX__Endosomal targeting BRO1-like domain-containing protein	4.14717	0.0143711
AT2G32600	[35.1.41] not assigned.no ontology.hydroxyproline rich proteins	hydroxyproline-rich glycoprotein family protein	11.0514	0.00259726
AT1G32610	[35.1.41] not assigned.no ontology.hydroxyproline rich proteins	hydroxyproline-rich glycoprotein family protein	3.75263	0.0228687
AT4G04980	[35.1.41] not assigned.no ontology.hydroxyproline rich proteins		7.18917	0.0487443
AT1G56500	[35.1.1023] not assigned.no ontology	SOQ1__haloacid dehalogenase-like hydrolase family protein	3.59713	0.0305144
AT1G44910	[35.1.1023] not assigned.no ontology	ATPRP40A_PRP40A__pre-mRNA-processing protein 40A	5.4808	0.0132311
AT2G32880	[35.1.1023] not assigned.no ontology	TRAF-like family protein	5.31727	0.0173985
AT4G03130	[35.1.1023] not assigned.no ontology	BRCT domain-containing DNA repair protein	4.212	0.0302754
AT2G39570	[35.1.1023] not assigned.no ontology	ACR9__ACT domain-containing protein	3.34753	0.00472281
AT1G03990	[35.1.1023] not assigned.no ontology	Long-chain fatty alcohol dehydrogenase family protein	4.75713	0.0225041
AT2G03810	[35.1.1023] not assigned.no ontology	18S pre-ribosomal assembly protein gar2-related	6.21387	0.00688737
AT5G07830	[35.1.1023] not assigned.no ontology	AtGUS2_GUS2__glucuronidase 2	3.1518	0.0309659
AT1G48745	[35.1.1023] not assigned.no ontology		4.61457	0.0156086
AT2G15710	[35.1.1023] not assigned.no ontology	TRAF-like family protein	3.94947	0.0395561
AT3G33530	[35.1.1023] not assigned.no ontology	Transducin family protein / WD-40 repeat family protein	3.96537	0.0127035
AT4G10500	[35.1.1023] not assigned.no ontology	DLO1__2-oxoglutarate (2OG) and Fe(II)-dependent oxygenase superfamily protein	2.81693	0.0234937
AT1G69340	[35.1.1023] not assigned.no ontology	appr-1-p processing enzyme family protein	6.7329	0.000211816
AT3G44790	[35.1.1023] not assigned.no ontology	TRAF-like family protein	4.54423	0.000780151
AT5G45510	[35.1.1023] not assigned.no ontology	Leucine-rich repeat (LRR) family protein	7.66423	0.00918608
AT2G11000	[35.1.1023] not assigned.no ontology	ATMAK10_MAK10_MAK10__MAK10 homologue	7.75977	0.00013937
AT5G52710	[35.1.1023] not assigned.no ontology	Copper transport protein family	4.72527	0.0112437
AT2G46760	[35.1.1023] not assigned.no ontology	AtGulLO6_GulLO6__D-arabinono-1,4-lactone oxidase family protein	3.3623	0.0433686
AT2G27750	[35.1.1023] not assigned.no ontology	Surfeit locus protein 6	4.20323	0.0268529
AT2G17010	[35.1.1023] not assigned.no ontology	MSL8__Mechanosensitive ion channel family protein	4.1802	0.0015368
AT1G67230	[35.1.1023] not assigned.no ontology	AtLINC1_CRWN1_KAKU2_LINC1__little nuclei1	4.96087	0.0327617
AT5G61250	[35.1.1023] not assigned.no ontology	AtGUS1_GUS1__glucuronidase 1	4.4296	0.00751032
AT5G63010	[35.1.1023] not assigned.no ontology	Transducin/WD40 repeat-like superfamily protein	4.59037	0.0182715
AT2G46200	[35.1.1023] not assigned.no ontology		2.51387	0.00548753
AT1G03210	[35.1.1023] not assigned.no ontology	Phenazine biosynthesis PhzC/PhzF protein	4.13513	0.017373
AT1G16880	[35.1.1023] not assigned.no ontology	ACR11__uridylyltransferase-related	3.94653	0.0221199
AT2G15980	[35.1.5] not assigned.no ontology.pentatricopeptide (PPR) repeat-containing protein	Tetratricopeptide repeat (TPR)-like superfamily protein	2.55673	0.0319883
AT2G41080	[35.1.5] not assigned.no ontology.pentatricopeptide (PPR) repeat-containing protein	Tetratricopeptide repeat (TPR)-like superfamily protein	6.24803	0.0037664
AT4G38150	[35.1.5] not assigned.no ontology.pentatricopeptide (PPR) repeat-containing protein	Pentatricopeptide repeat (PPR) superfamily protein	5.87947	0.000107511
AT1G76280	[35.1.5] not assigned.no ontology.pentatricopeptide (PPR) repeat-containing protein	Tetratricopeptide repeat (TPR)-like superfamily protein	5.59093	0.000798813
AT2G38420	[35.1.5] not assigned.no ontology.pentatricopeptide (PPR) repeat-containing protein	Pentatricopeptide repeat (PPR) superfamily protein	4.6525	0.0139619
AT3G49140	[35.1.5] not assigned.no ontology.pentatricopeptide (PPR) repeat-containing protein	HugZ-2__Pentatricopeptide repeat (PPR) superfamily protein	2.76713	0.0401486
AT4G28010	[35.1.5] not assigned.no ontology.pentatricopeptide (PPR) repeat-containing protein	RPF5__Tetratricopeptide repeat (TPR)-like superfamily protein	7.0515	0.0412704
AT5G27270	[35.1.5] not assigned.no ontology.pentatricopeptide (PPR) repeat-containing protein	EMB976_PDM4__Tetratricopeptide repeat (TPR)-like superfamily protein	5.95137	0.00226274
AT3G22670	[35.1.5] not assigned.no ontology.pentatricopeptide (PPR) repeat-containing protein	MISF2__Pentatricopeptide repeat (PPR) superfamily protein	5.29743	0.00164904
AT5G25630	[35.1.5] not assigned.no ontology.pentatricopeptide (PPR) repeat-containing protein	Tetratricopeptide repeat (TPR)-like superfamily protein	3.446	0.0311042
AT2G40720	[35.1.5] not assigned.no ontology.pentatricopeptide (PPR) repeat-containing protein	Tetratricopeptide repeat (TPR)-like superfamily protein	5.212	0.0350074
AT5G46460	[35.1.5] not assigned.no ontology.pentatricopeptide (PPR) repeat-containing protein	Pentatricopeptide repeat (PPR) superfamily protein	3.47327	0.00840977
AT5G11310	[35.1.5] not assigned.no ontology.pentatricopeptide (PPR) repeat-containing protein	SOAR1__Pentatricopeptide repeat (PPR) superfamily protein	4.73197	0.0206876
AT2G15630	[35.1.5] not assigned.no ontology.pentatricopeptide (PPR) repeat-containing protein	Pentatricopeptide repeat (PPR) superfamily protein	4.7391	0.000142836
AT5G16860	[35.1.5] not assigned.no ontology.pentatricopeptide (PPR) repeat-containing protein	Tetratricopeptide repeat (TPR)-like superfamily protein	4.1328	0.0415076
AT4G36600	[35.1.22] not assigned.no ontology.late embryogenesis abundant domain-containing protein	Late embryogenesis abundant (LEA) protein	5.13727	0.0044364
AT3G20250	[35.1.12] not assigned.no ontology.pumilio/Puf RNA-binding domain-containing protein	APUM5_PUM5__pumilio 5	1.6313	0.0478165
AT5G60110	[35.1.12] not assigned.no ontology.pumilio/Puf RNA-binding domain-containing protein	APUM18_PUM18__pumilio 18	7.85667	0.000149397
AT2G19650	[35.1.26] not assigned.no ontology.DC1 domain containing protein	Cysteine/Histidine-rich C1 domain family protein	5.3572	0.0159272
AT1G61840	[35.1.26] not assigned.no ontology.DC1 domain containing protein	Cysteine/Histidine-rich C1 domain family protein	3.8087	0.00820382
AT3G11370	[35.1.26] not assigned.no ontology.DC1 domain containing protein	Cysteine/Histidine-rich C1 domain family protein	5.0778	0.00501821
AT5G02330	[35.1.26] not assigned.no ontology.DC1 domain containing protein	Cysteine/Histidine-rich C1 domain family protein	7.2476	0.00399988
AT2G13900	[35.1.26] not assigned.no ontology.DC1 domain containing protein	Cysteine/Histidine-rich C1 domain family protein	4.22947	2.10917e-05
AT2G17590	[35.1.26] not assigned.no ontology.DC1 domain containing protein	Cysteine/Histidine-rich C1 domain family protein	3.4426	0.00810205
AT4G38710	[35.1.40] not assigned.no ontology.glycine rich proteins	glycine-rich protein	4.55697	0.0212976
AT1G24190	[35.1.25] not assigned.no ontology.paired amphipathic helix repeat-containing protein	ATSIN3_SIN3_SNL3__SIN3-like 3	3.8733	0.0143113
AT5G23780	[35.1.2] not assigned.no ontology.agenet domain-containing protein	ATDUF9_DUF9__DOMAIN OF UNKNOWN FUNCTION 724 9	4.7569	0.000696737
AT2G43160	[35.1.21] not assigned.no ontology.epsin N-terminal homology (ENTH) domain-containing protein	EPS2__ENTH/VHS family protein	9.8841	0.0272946
AT5G62640	[35.1.42] not assigned.no ontology.proline rich family	AtELF5_ELF5__proline-rich family protein	4.46907	0.000505973
AT2G34670	[35.1.42] not assigned.no ontology.proline rich family	Protein of unknown function (DUF630 and DUF632)	4.75613	0.0114691
AT3G61690	[35.2.1001] not assigned.unknown	NTP8__nucleotidyltransferases	6.81903	0.0105044
AT3G47450	[35.2.1001] not assigned.unknown	ATNOA1_ATNOS1_NOA1_NOS1_RIF1_SVR10__P-loop containing nucleoside triphosphate hydrolases superfamily protein	4.13257	0.0414468
AT1G09810	[35.2.1001] not assigned.unknown	ECT11__evolutionarily conserved C-terminal region 11	2.73893	0.0347105
AT5G06240	[35.2.1001] not assigned.unknown	emb2735__embryo defective 2735	5.59287	0.0060026
AT1G74830	[35.2.1001] not assigned.unknown	Protein of unknown function, DUF593	2.76627	0.000373816
AT1G70420	[35.2.1001] not assigned.unknown	Protein of unknown function (DUF1645)	6.5583	0.000994838
AT3G55070	[35.2.1001] not assigned.unknown	LisH/CRA/RING-U-box domains-containing protein	3.48027	0.015802
AT1G74770	[35.2.1001] not assigned.unknown	BTSL1__zinc ion binding	3.6387	0.0412436
AT3G50200	[35.2.1001] not assigned.unknown	Plant protein of unknown function (DUF247)	5.04877	0.00118249
AT3G50140	[35.2.1001] not assigned.unknown	Plant protein of unknown function (DUF247)	8.20493	0.0227981
AT5G24740	[35.2.1001] not assigned.unknown	SHBY__Protein of unknown function (DUF1162)	4.73587	0.033346
AT1G43020	[35.2.1001] not assigned.unknown	Protein of unknown function, DUF547	4.30567	0.00577393
AT2G44870	[35.2.1001] not assigned.unknown		3.73413	0.0164811
AT5G37300	[35.2.1001] not assigned.unknown	WSD1__O-acyltransferase (WSD1-like) family protein	3.4039	0.0207657
AT1G50770	[35.2.1001] not assigned.unknown	Aminotransferase-like, plant mobile domain family protein	10.3167	0.00104126
AT2G47980	[35.2.1001] not assigned.unknown	ATSCC3_SCC3__sister-chromatid cohesion protein 3	5.30063	0.000322471
AT5G27730	[35.2.1001] not assigned.unknown	Protein of unknown function (DUF1624)	3.7244	0.0444903
AT1G64570	[35.2.1001] not assigned.unknown	DUO3__Homeodomain-like superfamily protein	3.6087	0.0140193
AT1G53040	[35.2.1001] not assigned.unknown	Protein of unknown function (DUF616)	3.1135	0.0445119
AT5G12900	[35.2.1001] not assigned.unknown		1.28553	0.0322805
AT1G10800	[35.2.1001] not assigned.unknown		3.7675	0.0459108
AT4G32630	[35.2.1001] not assigned.unknown	ArfGap/RecO-like zinc finger domain-containing protein	3.6075	0.0363608
AT4G32620	[35.2.1001] not assigned.unknown	EPCR1__Enhancer of polycomb-like transcription factor protein	4.91973	0.0159948
AT5G22450	[35.2.1001] not assigned.unknown	SCS1	4.5758	0.0152009
AT1G08040	[35.2.1001] not assigned.unknown	Protein of unknown function (DUF707)	7.51263	0.000312438
AT4G33740	[35.2.1001] not assigned.unknown		5.373	0.00328404
AT2G46100	[35.2.1001] not assigned.unknown	Nuclear transport factor 2 (NTF2) family protein	6.4325	0.00106171
AT1G19370	[35.2.1001] not assigned.unknown		4.3647	0.00013857
AT4G28100	[35.2.1001] not assigned.unknown	EN7	7.79033	0.0160553
AT5G55060	[35.2.1001] not assigned.unknown		4.7117	0.0253562
AT2G42760	[35.2.1001] not assigned.unknown		3.53483	0.0067949
AT1G14590	[35.2.1001] not assigned.unknown	Nucleotide-diphospho-sugar transferase family protein	6.5622	0.0304798
AT1G80190	[35.2.1001] not assigned.unknown	PSF1__partner of SLD five 1	3.90267	0.0385581
AT3G01870	[35.2.1001] not assigned.unknown	Plant protein of unknown function (DUF946)	5.5588	0.000219031
AT4G25430	[35.2.1001] not assigned.unknown	TRM23	3.3416	0.00867519
AT1G07220	[35.2.1001] not assigned.unknown	Arabidopsis thaliana protein of unknown function (DUF821)	1.81847	0.00726627
AT3G06670	[35.2.1001] not assigned.unknown	PP4R3_PSY2L_SMEK1__binding	3.68027	0.015177
AT1G30814	[35.2.1001] not assigned.unknown		3.98267	0.0433798
AT4G10910	[35.2.1001] not assigned.unknown		5.03837	0.0201045
AT3G56360	[35.2.1001] not assigned.unknown		4.3149	0.00551773
AT5G48020	[35.2.1001] not assigned.unknown	2-oxoglutarate (2OG) and Fe(II)-dependent oxygenase superfamily protein	3.7982	0.0252519
AT5G47900	[35.2.1001] not assigned.unknown	Protein of unknown function (DUF1624)	6.92107	3.02056e-05
AT5G61920	[35.2.1001] not assigned.unknown	FLL4_FLX4	4.2387	0.0204718
AT4G11100	[35.2.1001] not assigned.unknown		8.8013	0.00032188
AT3G23450	[35.2.1001] not assigned.unknown	KRATOS	6.8453	7.01273e-05
AT4G20290	[35.2.1001] not assigned.unknown		4.5336	0.0410091
AT4G17000	[35.2.1001] not assigned.unknown		4.18183	0.00983
AT4G26190	[35.2.1001] not assigned.unknown	Haloacid dehalogenase-like hydrolase (HAD) superfamily protein	2.4315	0.0148914
AT5G60370	[35.2.1001] not assigned.unknown	EXOVL	5.50563	0.000811564
AT5G57910	[35.2.1001] not assigned.unknown	INB2B	6.7675	0.00205923
AT3G23090	[35.2.1001] not assigned.unknown	WDL3__TPX2 (targeting protein for Xklp2) protein family	4.14973	0.0476099
AT5G15880	[35.2.1001] not assigned.unknown		4.54283	0.000682433
AT5G62550	[35.2.1001] not assigned.unknown		4.41773	0.00187999
AT4G34090	[35.2.1001] not assigned.unknown	PAB	5.9518	0.0143717
AT5G64190	[35.2.1001] not assigned.unknown		2.80493	0.0202461
AT3G58150	[35.2.1001] not assigned.unknown	Optic atrophy 3 protein (OPA3)	5.19117	0.00388869
AT4G14590	[35.2.1001] not assigned.unknown	DSP2_emb2739__embryo defective 2739	4.21457	0.00441558
AT1G03340	[35.2.1001] not assigned.unknown		5.33713	0.00802075
AT5G50840	[35.2.1001] not assigned.unknown		3.32433	0.0292272
AT5G09840	[35.2.1001] not assigned.unknown	MNU2__Putative endonuclease or glycosyl hydrolase	3.35357	0.0349312
AT5G45610	[35.2.1001] not assigned.unknown	SUV2__protein dimerizations	3.70297	0.0396232
AT5G38490	[35.2.1001] not assigned.unknown	Domain of unknown function (DUF313)	7.41867	0.0058002
AT5G54300	[35.2.1001] not assigned.unknown	Protein of unknown function (DUF761)	5.49273	0.00206454
AT3G19370	[35.2.1001] not assigned.unknown	Plant protein of unknown function (DUF869)	4.34627	0.00831767
AT4G29440	[35.2.1001] not assigned.unknown	ISTL4__Regulator of Vps4 activity in the MVB pathway protein	4.94573	0.0121701
AT5G26160	[35.2.1001] not assigned.unknown	PMIR2	4.20243	0.020769
AT5G08010	[35.2.1001] not assigned.unknown		4.9569	8.51372e-05
AT2G20613	[35.2.1001] not assigned.unknown	DNA-binding storekeeper protein-related transcriptional regulator	3.26157	0.0407294
AT1G72390	[35.2.1001] not assigned.unknown	PHL	4.26437	0.00424868
AT1G02475	[35.2.1001] not assigned.unknown	Polyketide cyclase/dehydrase and lipid transport superfamily protein	2.83887	0.0378217
AT1G54920	[35.2.1001] not assigned.unknown		3.7367	0.0439523
AT3G19800	[35.2.1001] not assigned.unknown	DUF177B__Protein of unknown function (DUF177)	3.90717	0.00402999
AT3G06840	[35.2.1001] not assigned.unknown		6.49593	0.0372759
AT2G27505	[35.2.1001] not assigned.unknown	FBD-like domain family protein	5.1327	0.0222731
AT3G55760	[35.2.1001] not assigned.unknown	LESV	5.3755	0.00386018
AT5G66675	[35.2.1001] not assigned.unknown	Protein of unknown function (DUF677)	6.749	0.00121943
AT2G40070	[35.2.1001] not assigned.unknown	BPP1	7.946	0.011337
AT1G32160	[35.2.1001] not assigned.unknown	DUF760-1_DUF760?1__Protein of unknown function (DUF760)	5.00553	0.00156135
AT5G53420	[35.2.1001] not assigned.unknown	CCT101__CCT motif family protein	2.95017	0.04642
AT2G47480	[35.2.1001] not assigned.unknown	Protein of unknown function (DUF3511)	4.42343	0.0331809
AT4G39670	[35.2.1001] not assigned.unknown	GLTP__Glycolipid transfer protein (GLTP) family protein	3.70627	0.0102501
AT5G51850	[35.2.1001] not assigned.unknown	TRM24	2.93753	0.0409975
AT5G54410	[35.2.1001] not assigned.unknown		2.97647	0.00516919
AT5G26760	[35.2.1001] not assigned.unknown	RIMA	4.13553	0.0211075
AT5G65340	[35.2.1001] not assigned.unknown	Protein of unknown function, DUF617	4.7483	0.0132054
AT4G18150	[35.2.1001] not assigned.unknown	Kinase-related protein of unknown function (DUF1296)	6.63597	0.00292474
AT4G24110	[35.2.1001] not assigned.unknown	HUP40	4.87467	0.016034
AT5G29070	[35.2.1001] not assigned.unknown		5.51483	0.00993357
AT5G07170	[35.2.1001] not assigned.unknown	TPXL4__Cell cycle regulated microtubule associated protein	3.67227	0.0262044
AT3G48510	[35.2.1001] not assigned.unknown	AITR2_AITR2_DIG1	7.0058	0.0139831
AT4G13370	[35.2.1001] not assigned.unknown	CORD3__Plant protein of unknown function (DUF936)	6.6267	0.0164277
AT1G18950	[29.1] protein.aa activation	DDR4__DDT domain superfamily	2.98283	0.044203
AT3G55400	[29.1.10] protein.aa activation.methionine-tRNA ligase	OVA1__methionyl-tRNA synthetase / methionine--tRNA ligase / MetRS (cpMetRS)	5.75643	0.0245245
AT1G25350	[29.1.18] protein.aa activation.glutamine-tRNA ligase	OVA9__glutamine-tRNA ligase, putative / glutaminyl-tRNA synthetase, putative / GlnRS, putative	4.63907	0.00341749
AT1G14610	[29.1.9] protein.aa activation.valine-tRNA ligase	TWN2_VALRS__valyl-tRNA synthetase / valine--tRNA ligase (VALRS)	4.78663	0.000520949
AT5G67510	[29.2.1.2.2.26] protein.synthesis.ribosomal protein.eukaryotic.60S subunit.L26	Translation protein SH3-like family protein	1.89797	0.0163845
AT5G10630	[29.2.4] protein.synthesis.elongation	HBS1_SKI7__Translation elongation factor EF1A/initiation factor IF2gamma family protein	2.80327	0.0155134
AT2G39260	[29.2.99] protein.synthesis.misc	UPF2__binding;RNA binding	2.73453	0.0307598
AT2G34970	[29.2.3] protein.synthesis.initiation	Trimeric LpxA-like enzyme	5.67837	0.00498678
AT1G21160	[29.2.3] protein.synthesis.initiation	eukaryotic translation initiation factor 2 (eIF-2) family protein	4.31573	0.00288449
AT5G03940	[29.3.3] protein.targeting.chloroplast	54CP_CPSRP54_FFC_SRP54CP__chloroplast signal recognition particle 54 kDa subunit	3.70417	0.0311055
AT2G16640	[29.3.3] protein.targeting.chloroplast	AIC1_ATTOC132_TOC132__multimeric translocon complex in the outer envelope membrane 132	3.37267	0.0454166
AT5G46630	[29.3.4.99] protein.targeting.secretory pathway.unspecified	AP2M__Clathrin adaptor complexes medium subunit family protein	7.38477	0.000556516
AT1G30900	[29.3.4.3] protein.targeting.secretory pathway.vacuole	BP80-3;3_VSR3;3_VSR6__VACUOLAR SORTING RECEPTOR 6	11.1509	1.10182e-06
AT5G17020	[29.3.1] protein.targeting.nucleus	ATCRM1_ATXPO1_HIT2_XPO1_XPO1A__exportin 1A	4.8942	0.0218336
AT3G21450	[29.4.1.59] protein.postranslational modification.kinase.receptor like cytoplasmatic kinase IX	Protein kinase superfamily protein	6.26233	0.000150292
AT5G35380	[29.4.1.59] protein.postranslational modification.kinase.receptor like cytoplasmatic kinase IX	Protein kinase protein with adenine nucleotide alpha hydrolases-like domain	5.44603	0.0244097
AT1G53165	[29.4] protein.postranslational modification	ATMAP4K ALPHA1__Protein kinase superfamily protein	3.03623	0.0105583
AT1G72710	[29.4] protein.postranslational modification	CKL2__casein kinase 1-like protein 2	6.4603	0.0110878
AT1G04700	[29.4] protein.postranslational modification	PB1 domain-containing protein tyrosine kinase	3.92077	0.0368305
AT2G34740	[29.4] protein.postranslational modification	Protein phosphatase 2C family protein	4.5264	0.0296589
AT2G18030	[29.4] protein.postranslational modification	MSRA5__Peptide methionine sulfoxide reductase family protein	3.08717	0.0394693
AT5G49470	[29.4] protein.postranslational modification	RAF10__PAS domain-containing protein tyrosine kinase family protein	3.73057	0.00205568
AT3G58760	[29.4] protein.postranslational modification	Integrin-linked protein kinase family	4.36393	0.031508
AT2G32510	[29.4] protein.postranslational modification	MAPKKK17__mitogen-activated protein kinase kinase kinase 17	9.72457	0.00289974
AT2G35350	[29.4] protein.postranslational modification	PLL1__poltergeist like 1	3.3212	0.0198394
AT2G30500	[29.4] protein.postranslational modification	NET4B__Kinase interacting (KIP1-like) family protein	4.9492	0.00094619
AT2G43930	[29.4] protein.postranslational modification	Protein kinase superfamily protein	4.5462	0.0431458
AT1G56720	[29.4.1.55] protein.postranslational modification.kinase.receptor like cytoplasmatic kinase V	Protein kinase superfamily protein	7.66677	0.00664887
AT3G05140	[29.4.1.56] protein.postranslational modification.kinase.receptor like cytoplasmatic kinase VI	RBK2__ROP binding protein kinases 2	3.31087	0.0154788
AT1G75990	[29.5.11.20] protein.degradation.ubiquitin.proteasom	PAM domain (PCI/PINT associated module) protein	4.98237	0.0102088
AT3G26340	[29.5.11.20] protein.degradation.ubiquitin.proteasom	N-terminal nucleophile aminohydrolases (Ntn hydrolases) superfamily protein	4.74147	0.0465699
AT3G19740	[29.5.9] protein.degradation.AAA type	P-loop containing nucleoside triphosphate hydrolases superfamily protein	7.37897	0.00226224
AT5G16310	[29.5.11] protein.degradation.ubiquitin	UCH1__Peptidase C12, ubiquitin carboxyl-terminal hydrolase 1	5.3205	0.00922695
AT1G19270	[29.5.11] protein.degradation.ubiquitin	DA1__DA1	6.43607	0.00013054
AT5G54730	[29.5.2] protein.degradation.autophagy	ATATG18F_ATG18F_G18F__homolog of yeast autophagy 18 (ATG18) F	5.14783	0.0289548
AT1G55350	[29.5.3] protein.degradation.cysteine protease	ATDEK1_DEK1_EMB1275_EMB80__calpain-type cysteine protease family	4.67343	0.0479529
AT1G09730	[29.5.3] protein.degradation.cysteine protease	ASP1_SPF1__Cysteine proteinases superfamily protein	3.15897	0.0233109
AT1G50670	[29.5.3] protein.degradation.cysteine protease	OTU2__OTU-like cysteine protease family protein	6.51793	0.000480404
AT4G35350	[29.5.3] protein.degradation.cysteine protease	XCP1__xylem cysteine peptidase 1	3.55627	0.0133049
AT5G22030	[29.5.11.5] protein.degradation.ubiquitin.ubiquitin protease	UBP8__ubiquitin-specific protease 8	6.025	0.0477287
AT1G26830	[29.5.11.4.5.1] protein.degradation.ubiquitin.E3.BTB/POZ Cullin3.Cullin3	ATCUL3_ATCUL3A_CUL3_CUL3A__cullin 3	4.58067	0.0239117
AT1G73760	[29.5.11.4.2] protein.degradation.ubiquitin.E3.RING	CTL14__RING/U-box superfamily protein	2.61487	0.00350278
AT3G45540	[29.5.11.4.2] protein.degradation.ubiquitin.E3.RING	RFA8__RING/U-box protein with C6HC-type zinc finger	5.70573	0.00139512
AT4G03510	[29.5.11.4.2] protein.degradation.ubiquitin.E3.RING	ATRMA1_RMA1__RING membrane-anchor 1	5.83517	0.0287206
AT3G61180	[29.5.11.4.2] protein.degradation.ubiquitin.E3.RING	RING/U-box superfamily protein	3.9056	0.00708882
AT1G28040	[29.5.11.4.2] protein.degradation.ubiquitin.E3.RING	ATL20__RING/U-box superfamily protein	5.51223	0.0246867
AT3G60350	[29.5.11.4.2] protein.degradation.ubiquitin.E3.RING	ARABIDILLO-2_ARABIDILLO2__ARABIDILLO-2	1.90563	0.0361166
AT5G65683	[29.5.11.4.2] protein.degradation.ubiquitin.E3.RING	WAVH2__Zinc finger (C3HC4-type RING finger) family protein	4.958	0.000115986
AT3G09760	[29.5.11.4.2] protein.degradation.ubiquitin.E3.RING	RING/U-box superfamily protein	6.86093	0.00769964
AT2G37150	[29.5.11.4.2] protein.degradation.ubiquitin.E3.RING	CTL10__RING/U-box superfamily protein	5.8639	0.00595961
AT3G07610	[29.5.11.4.2] protein.degradation.ubiquitin.E3.RING	IBM1__Transcription factor jumonji (jmjC) domain-containing protein	5.03747	0.0307611
AT2G44950	[29.5.11.4.2] protein.degradation.ubiquitin.E3.RING	HUB1_RDO4__histone mono-ubiquitination 1	1.99627	0.0249974
AT1G10560	[29.5.11.4.2] protein.degradation.ubiquitin.E3.RING	ATPUB18_PUB18__plant U-box 18	3.9797	0.00165285
AT4G35733	[29.5.11.4.3.2] protein.degradation.ubiquitin.E3.SCF.FBOX	AtFDA18__F-box family protein with a domain of unknown function (DUF295)	5.49073	0.0115489
AT3G17530	[29.5.11.4.3.2] protein.degradation.ubiquitin.E3.SCF.FBOX	F-box and associated interaction domains-containing protein	4.76343	0.0473883
AT1G27420	[29.5.11.4.3.2] protein.degradation.ubiquitin.E3.SCF.FBOX	Galactose oxidase/kelch repeat superfamily protein	5.6728	3.02982e-05
AT1G67390	[29.5.11.4.3.2] protein.degradation.ubiquitin.E3.SCF.FBOX	F-box family protein	7.24893	0.000197878
AT2G42620	[29.5.11.4.3.2] protein.degradation.ubiquitin.E3.SCF.FBOX	AtMAX2_MAX2_ORE9_PPS__RNI-like superfamily protein	5.4748	0.0479961
AT1G31080	[29.5.11.4.3.2] protein.degradation.ubiquitin.E3.SCF.FBOX	F-box family protein	3.3943	0.0354592
AT3G22421	[29.5.11.4.3.2] protein.degradation.ubiquitin.E3.SCF.FBOX	F-box and associated interaction domains-containing protein	3.06773	0.0106934
AT3G18910	[29.5.11.4.3.2] protein.degradation.ubiquitin.E3.SCF.FBOX	ETP2__EIN2 targeting protein2	3.50533	0.0418137
AT1G32140	[29.5.11.4.3.2] protein.degradation.ubiquitin.E3.SCF.FBOX	F-box family protein	4.26997	0.00514132
AT1G69090	[29.5.11.4.3.2] protein.degradation.ubiquitin.E3.SCF.FBOX	AtFDB6__Protein of unknown function (DUF295)	3.8516	0.0223836
AT1G78280	[29.5.11.4.3.2] protein.degradation.ubiquitin.E3.SCF.FBOX	transferases, transferring glycosyl groups	3.55543	0.00109575
AT3G54650	[29.5.11.4.3.2] protein.degradation.ubiquitin.E3.SCF.FBOX	FBL17__RNI-like superfamily protein	3.82033	0.00122695
AT4G00315	[29.5.11.4.3.2] protein.degradation.ubiquitin.E3.SCF.FBOX	FOL1__F-box/RNI-like/FBD-like domains-containing protein	7.24463	0.035276
AT3G16550	[29.5.5] protein.degradation.serine protease	DEG12_DEGP12__DEGP protease 12	4.59507	0.0343621
AT1G65240	[29.5.4] protein.degradation.aspartate protease	A39__Eukaryotic aspartyl protease family protein	7.4757	5.66898e-05
AT1G69100	[29.5.4] protein.degradation.aspartate protease	Eukaryotic aspartyl protease family protein	3.79813	0.0165094
AT5G26110	[29.5] protein.degradation	Protein kinase superfamily protein	3.12593	0.00540709
AT2G06510	[29.5] protein.degradation	ATRPA1A_ATRPA70A_RPA1A_RPA70A__replication protein A 1A	3.49103	0.00744216
AT4G00752	[29.5] protein.degradation	UBX domain-containing protein	4.42213	0.0244978
AT4G21060	[29.7] protein.glycosylation	AtGALT2_GALT2__Galactosyltransferase family protein	4.80127	0.0338308
AT2G43760	[18.1] Co-factor and vitamine metabolism.molybdenum cofactor	CNX6__molybdopterin biosynthesis MoaE family protein	4.72663	0.00387547
AT3G55330	[1.1.1.2] PS.lightreaction.photosystem II.PSII polypeptide subunits	PPL1__PsbP-like protein 1	6.5831	0.0135833
AT1G77090	[1.1.1.2] PS.lightreaction.photosystem II.PSII polypeptide subunits	Mog1/PsbP/DUF1795-like photosystem II reaction center PsbP family protein	3.71567	0.0206971
AT1G74880	[1.1.6] PS.lightreaction.NADH DH	NDH-O_NdhO__NAD(P)H:plastoquinone dehydrogenase complex subunit O	3.97113	0.00551901
AT2G21330	[1.3.6] PS.calvin cycle.aldolase	AtFBA1_FBA1__fructose-bisphosphate aldolase 1	4.64393	0.0152112
AT5G03860	[6.2] gluconeogenesis / glyoxylate cycle.malate synthase	MLS__malate synthase	3.05463	0.0368257
AT2G37980	[17.2.3] hormone metabolism.auxin.induced-regulated-responsive-activated	O-fucosyltransferase family protein	6.77433	0.017801
AT1G48670	[17.2.3] hormone metabolism.auxin.induced-regulated-responsive-activated	auxin-responsive GH3 family protein	3.42243	0.0363305
AT5G55540	[17.2.2] hormone metabolism.auxin.signal transduction	LOP1_TRN1__tornado 1	2.43483	0.018975
AT4G36380	[17.3.1.1.99] hormone metabolism.brassinosteroid.synthesis-degradation.BRs.other	ROT3__Cytochrome P450 superfamily protein	8.16357	0.00495872
AT3G30180	[17.3.1.1.99] hormone metabolism.brassinosteroid.synthesis-degradation.BRs.other	BR6OX2_CYP85A2__brassinosteroid-6-oxidase 2	2.97877	0.0372642
AT1G74360	[17.3.2.1] hormone metabolism.brassinosteroid.signal transduction.BRI	GRACE_NILR1__Leucine-rich repeat protein kinase family protein	2.97447	0.0144927
AT2G19500	[17.4.1.1003] hormone metabolism.cytokinin.synthesis-degradation	ATCKX2_CKX2__cytokinin oxidase 2	4.88953	0.020816
AT2G01830	[17.4.2] hormone metabolism.cytokinin.signal transduction	AHK4_ATCRE1_CRE1_WOL_WOL1__CHASE domain containing histidine kinase protein	5.19877	0.0171305
AT1G76690	[17.7.1.5] hormone metabolism.jasmonate.synthesis-degradation.12-Oxo-PDA-reductase	ATOPR2_OPR2__12-oxophytodienoate reductase 2	8.068	0.0352217
AT5G04370	[17.8.1001] hormone metabolism.salicylic acid.synthesis-degradation	NAMT1__S-adenosyl-L-methionine-dependent methyltransferases superfamily protein	4.33473	0.0013063
AT2G37470	[28.1.3.2.2] DNA.synthesis/chromatin structure.histone.core.H2B	HTB5__Histone superfamily protein	2.9822	0.025117
AT4G09730	[28.1] DNA.synthesis/chromatin structure	RH39__RH39	2.6973	0.0324217
AT3G04260	[28.1] DNA.synthesis/chromatin structure	PDE324_PTAC3__plastid transcriptionally active 3	3.8221	0.0412223
AT2G13370	[28.1] DNA.synthesis/chromatin structure	CHR5__chromatin remodeling 5	5.98387	0.0338294
AT1G08260	[28.1] DNA.synthesis/chromatin structure	ABO4_EMB142_EMB2284_EMB529_ESD7_POL2A_TIL1__DNA polymerase epsilon catalytic subunit	4.56177	0.0118136
AT1G63990	[28.1] DNA.synthesis/chromatin structure	SPO11-2__sporulation 11-2	3.22813	0.00934864
AT3G54350	[28.1] DNA.synthesis/chromatin structure	emb1967__Forkhead-associated (FHA) domain-containing protein	1.9419	0.030985
AT5G46280	[28.1] DNA.synthesis/chromatin structure	MCM3__Minichromosome maintenance (MCM2/3/5) family protein	5.60663	0.00791065
AT5G41150	[28.1] DNA.synthesis/chromatin structure	ATRAD1_RAD1_UVH1__Restriction endonuclease, type II-like superfamily protein	4.14533	0.0111582
AT2G31270	[28.1] DNA.synthesis/chromatin structure	ATCDT1A_CDT1_CDT1A__homolog of yeast CDT1 A	3.7526	0.0215896
AT1G10520	[28.1] DNA.synthesis/chromatin structure	AtPol{lambda}_Pol{lambda}__DNA polymerase lambda (POLL)	5.29443	0.0207031
AT4G12620	[28.1] DNA.synthesis/chromatin structure	ATORC1B_ORC1B_UNE13__origin of replication complex 1B	4.82897	0.00945012
AT2G16440	[28.1] DNA.synthesis/chromatin structure	MCM4__Minichromosome maintenance (MCM2/3/5) family protein	5.3518	0.0385026
AT1G35530	[28.1] DNA.synthesis/chromatin structure	At-FANCM_FANCM__DEAD/DEAH box RNA helicase family protein	4.2519	0.00367315
AT1G06740	[28.1.1.7] DNA.synthesis/chromatin structure.retrotransposon/transposase.mutator-like transposase	MUG3	6.63767	0.0161611
AT3G14890	[28.2] DNA.repair	ZDP__phosphoesterase	2.9567	0.0174525
AT3G24495	[28.2] DNA.repair	ATMSH7_MSH6-2_MSH7__MUTS homolog 7	4.35267	0.0278362
AT4G29170	[28.2] DNA.repair	ATMND1__Mnd1 family protein	6.4624	0.000510932
AT1G19485	[28.2] DNA.repair	Transducin/WD40 repeat-like superfamily protein	3.48193	0.00451479
AT1G01490	[28.2] DNA.repair	AtHMP01__Heavy metal transport/detoxification superfamily protein	4.52653	0.0350679
AT1G77320	[28.2] DNA.repair	MEI1__transcription coactivators	3.445	0.0410466
AT5G38470	[28.2] DNA.repair	RAD23D__Rad23 UV excision repair protein family	3.4636	0.0343304
AT4G02070	[28.2] DNA.repair	ATMSH6_MSH6_MSH6-1__MUTS homolog 6	2.20463	0.00967585
AT2G03270	[28.99] DNA.unspecified	DNA-binding protein, putative	5.664	0.0381595
AT2G02500	[16.1.1.3] secondary metabolism.isoprenoids.non-mevalonate pathway.CMS	ATMEPCT_ISPD_MCT__Nucleotide-diphospho-sugar transferases superfamily protein	4.7483	0.0132607
AT1G31910	[16.1.2.5] secondary metabolism.isoprenoids.mevalonate pathway.phosphomevalonate kinase	GHMP kinase family protein	6.01747	3.13664e-06
AT3G11950	[16.1] secondary metabolism.isoprenoids	TRAF-like superfamily protein	4.51053	0.00136722
AT1G33750	[16.1.5.1003] secondary metabolism.isoprenoids.terpenoids	TPS22__Terpenoid cyclases/Protein prenyltransferases superfamily protein	5.54023	0.00116988
AT1G12140	[16.5.1.1.1.10] secondary metabolism.sulfur-containing.glucosinolates.synthesis.aliphatic.flavin-containing monooxygenase	FMO GS-OX5__flavin-monooxygenase glucosinolate S-oxygenase 5	7.94183	0.0011524
AT2G16280	[16.7.1001] secondary metabolism.wax	KCS9__3-ketoacyl-CoA synthase 9	9.37963	0.00341241
AT5G25195	[]		3.37817	0.0414236
AT4G15025	[]		4.1728	0.0123312
AT1G29435	[]		5.16247	0.0319822
AT5G35067	[]		5.56277	0.0363979
AT1G68890	[18.5.2.8.1] Co-factor and vitamine metabolism.folate & vitamine K.vitamine K.2-phytyl-1,4-naphthoquinone methyltransferase.PHYLLO	PHYLLO__magnesium ion binding;thiamin pyrophosphate binding;hydro-lyases;catalytics;2-succinyl-5-enolpyruvyl-6-hydroxy-3-cyclohexene-1-carboxylic-acid synthases	-2.48807	0.290399
AT2G38700	[16.1.2.6] secondary metabolism.isoprenoids.mevalonate pathway.mevalonate diphosphate decarboxylase	AtMDD1_ATMVD1_MDD1_MVD1__mevalonate diphosphate decarboxylase 1	0.0843	0.965593
AT3G14510	[16.1.1.10] secondary metabolism.isoprenoids.non-mevalonate pathway.geranylgeranyl pyrophosphate synthase	IDS5__Polyprenyl synthetase family protein	3.62913	0.11013
AT3G25810	[16.1.5.1003] secondary metabolism.isoprenoids.terpenoids	Terpenoid cyclases/Protein prenyltransferases superfamily protein	0.0091	0.995143
AT5G48110	[16.1.5.1003] secondary metabolism.isoprenoids.terpenoids	TPS20__Terpenoid cyclases/Protein prenyltransferases superfamily protein	3.1478	0.0508415
AT1G78950	[16.1.5.1003] secondary metabolism.isoprenoids.terpenoids	AtBAS_AtLUP4_BAS__Terpenoid cyclases family protein	-2.58223	0.135393
AT5G57030	[16.1.4.4] secondary metabolism.isoprenoids.carotenoids.lycopene epsilon cyclase	LUT2__Lycopene beta/epsilon cyclase protein	2.33717	0.313603
AT5G47770	[16.1.2.9] secondary metabolism.isoprenoids.mevalonate pathway.farnesyl pyrophosphate synthetase	FPS1__farnesyl diphosphate synthase 1	-1.39457	0.588591
AT2G39550	[16.1.1.1014] secondary metabolism.isoprenoids.non-mevalonate pathway	ATGGT-IB_GGB_PGGT-I__Prenyltransferase family protein	-0.327033	0.861069
AT3G32030	[16.1] secondary metabolism.isoprenoids	TPS9__Terpenoid cyclases/Protein prenyltransferases superfamily protein	2.74947	0.0731955
AT1G62940	[16.2] secondary metabolism.phenylpropanoids	ACOS5__acyl-CoA synthetase 5	3.88153	0.238346
AT4G35160	[16.2] secondary metabolism.phenylpropanoids	ASMT_ASMT1__O-methyltransferase family protein	3.24943	0.117903
AT1G67990	[16.2.1.6] secondary metabolism.phenylpropanoids.lignin biosynthesis.CCoAOMT	ATTSM1_TSM1__S-adenosyl-L-methionine-dependent methyltransferases superfamily protein	1.93537	0.0819602
AT3G50740	[16.2.1.1011] secondary metabolism.phenylpropanoids.lignin biosynthesis	UGT72E1__UDP-glucosyl transferase 72E1	0.936367	0.669552
AT2G30490	[16.2.1.2] secondary metabolism.phenylpropanoids.lignin biosynthesis.C4H	ATC4H_C4H_CYP73A5_REF3__cinnamate-4-hydroxylase	3.65207	0.130111
AT4G13430	[16.5.1.1.1.3] secondary metabolism.sulfur-containing.glucosinolates.synthesis.aliphatic.methylthioalkylmalate isomerase large subunit (MAM-IL)	ATLEUC1_IIL1__isopropyl malate isomerase large subunit 1	-0.8435	0.789738
AT3G14210	[16.5.1.3.1] secondary metabolism.sulfur-containing.glucosinolates.degradation.myrosinase	ESM1__epithiospecifier modifier 1	-3.122	0.230279
AT2G44490	[16.5.1.3.1] secondary metabolism.sulfur-containing.glucosinolates.degradation.myrosinase	BGLU26_PEN2__Glycosyl hydrolase superfamily protein	2.9459	0.257714
AT2G25450	[16.5.1.1.1.13] secondary metabolism.sulfur-containing.glucosinolates.synthesis.aliphatic.2-oxoglutarate-dependent dioxygenase	GSL-OH__2-oxoglutarate (2OG) and Fe(II)-dependent oxygenase superfamily protein	3.63047	0.228138
AT1G18570	[16.5.1.2.3] secondary metabolism.sulfur-containing.glucosinolates.regulation.indole	AtMYB51_BW51A_BW51B_HIG1_MYB51__myb domain protein 51	3.64813	0.140368
AT5G13930	[16.8.2.1] secondary metabolism.flavonoids.chalcones.naringenin-chalcone synthase	ATCHS_CHS_TT4__Chalcone and stilbene synthase family protein	2.58913	0.259534
AT5G07990	[16.8.3.3] secondary metabolism.flavonoids.dihydroflavonols.flavonoid 3'-monooxygenase	CYP75B1_D501_TT7__Cytochrome P450 superfamily protein	3.03627	0.216987
AT1G03940	[16.8.1.21] secondary metabolism.flavonoids.anthocyanins.anthocyanin 5-aromatic acyltransferase	HXXXD-type acyl-transferase family protein	7.47327	0.150185
AT3G53880	[16.8.2] secondary metabolism.flavonoids.chalcones	AKR4C11__NAD(P)-linked oxidoreductase superfamily protein	-2.5326	0.18908
AT5G44340	[31.1] cell.organisation	TUB4__tubulin beta chain 4	1.71567	0.45195
AT1G35720	[31.1] cell.organisation	ANN1_ANNAT1_AtANN1_ATOXY5_OXY5__annexin 1	2.0099	0.446732
AT5G10470	[31.1] cell.organisation	KAC1_KCA1__kinesin like protein for actin based chloroplast movement 1	2.0543	0.193747
AT5G20490	[31.1] cell.organisation	ATXIK_XI-17_XI-K_XIK__Myosin family protein with Dil domain	3.38607	0.064555
AT1G08730	[31.1] cell.organisation	ATXIC_XIC__Myosin family protein with Dil domain	4.01627	0.137574
AT2G01750	[31.1] cell.organisation	ATMAP70-3_MAP70-3__microtubule-associated proteins 70-3	-2.18583	0.0518023
AT1G20400	[31.1] cell.organisation	Protein of unknown function (DUF1204)	-2.06103	0.146895
AT1G76900	[31.1] cell.organisation	AtTLP1_TLP1__tubby like protein 1	3.34717	0.12187
AT1G18410	[31.1] cell.organisation	P-loop containing nucleoside triphosphate hydrolases superfamily protein	-0.574067	0.755911
AT5G66310	[31.1] cell.organisation	ATP binding microtubule motor family protein	-2.21357	0.421139
AT2G34730	[31.1] cell.organisation	myosin heavy chain-related	-2.1978	0.345502
AT4G14330	[31.1] cell.organisation	PAKRP2__P-loop containing nucleoside triphosphate hydrolases superfamily protein	1.28937	0.586926
AT1G09170	[31.1] cell.organisation	P-loop nucleoside triphosphate hydrolases superfamily protein with CH (Calponin Homology) domain	-3.57837	0.0912328
AT5G32590	[31.1] cell.organisation	myosin heavy chain-related	2.5976	0.155518
AT4G27430	[31.1] cell.organisation	CIP7__COP1-interacting protein 7	3.36963	0.163339
AT2G20290	[31.1] cell.organisation	ATXIG_XIG__myosin-like protein XIG	-1.5263	0.464674
AT3G56480	[31.1] cell.organisation	SCAB3__myosin heavy chain-related	1.83187	0.428429
AT5G10220	[31.1] cell.organisation	ANN6_ANNAT6__annexin 6	-0.288333	0.842388
AT5G57210	[31.1] cell.organisation	Ypt/Rab-GAP domain of gyp1p superfamily protein	-1.27407	0.214985
AT3G12380	[31.1] cell.organisation	ARP5_ATARP5__actin-related protein 5	2.40973	0.25717
AT4G26120	[31.1] cell.organisation	Ankyrin repeat family protein / BTB/POZ domain-containing protein	4.19037	0.216026
AT3G43610	[31.1] cell.organisation	Spc97 / Spc98 family of spindle pole body (SBP) component	1.2985	0.641457
AT5G60930	[31.1] cell.organisation	P-loop containing nucleoside triphosphate hydrolases superfamily protein	2.38933	0.284834
AT3G19050	[31.1] cell.organisation	POK2__phragmoplast orienting kinesin 2	2.2731	0.310397
AT4G21270	[31.1] cell.organisation	ATK1_KATA_KATAP__kinesin 1	-2.46087	0.0711288
AT2G29890	[31.1] cell.organisation	ATVLN1_VLN1__villin-like 1	-0.434133	0.805972
AT1G12710	[31.1] cell.organisation	AtPP2-A12_PP2-A12__phloem protein 2-A12	-3.2539	0.136965
AT5G48460	[31.1] cell.organisation	AtFIM2__Actin binding Calponin homology (CH) domain-containing protein	-1.18757	0.599857
AT5G42490	[31.1] cell.organisation	ATP binding microtubule motor family protein	-3.6472	0.138695
AT5G51600	[31.1] cell.organisation	ATMAP65-3_MAP65-3_PLE__Microtubule associated protein (MAP65/ASE1) family protein	0.456067	0.830579
AT1G04780	[31.1] cell.organisation	Ankyrin repeat family protein	-5.1286	0.0645511
AT2G38440	[31.1] cell.organisation	ATSCAR2_DIS3_ITB1_SCAR2_WAVE4__SCAR homolog 2	3.6561	0.284711
AT1G05640	[31.1] cell.organisation	Ankyrin repeat family protein	1.68197	0.506194
AT3G57410	[31.1] cell.organisation	ATVLN3_VLN3__villin 3	-3.32927	0.313695
AT5G20470	[31.1] cell.organisation	HDK__myosin, putative	4.0054	0.142636
AT3G45850	[31.1] cell.organisation	P-loop containing nucleoside triphosphate hydrolases superfamily protein	0.339467	0.887161
AT5G02370	[31.1] cell.organisation	ATP binding microtubule motor family protein	1.32943	0.548287
AT4G39050	[31.1] cell.organisation	Kin7.4__Kinesin motor family protein	-0.9136	0.618898
AT3G17360	[31.1] cell.organisation	POK1__phragmoplast orienting kinesin 1	-1.86687	0.416451
AT5G15500	[31.1] cell.organisation	Ankyrin repeat family protein	2.0234	0.357948
AT4G37010	[31.1] cell.organisation	CEN2_CML19__centrin 2	-0.1326	0.939858
AT1G12430	[31.1] cell.organisation	ARK3_AtKINUa_PAK__armadillo repeat kinesin 3	1.5066	0.339473
AT4G05190	[31.1] cell.organisation	ATK5__kinesin 5	2.55597	0.237685
AT4G03450	[31.1] cell.organisation	Ankyrin repeat family protein	4.10973	0.102285
AT1G73690	[31.2] cell.division	AT;CDKD;1_CAK3AT_CDKD1;1__cyclin-dependent kinase D1;1	4.57103	0.177712
AT1G66750	[31.2] cell.division	AT;CDKD;2_CAK4_CAK4AT_CDKD1;2_CDKD;2__CDK-activating kinase 4	1.1371	0.405276
AT3G02300	[31.2] cell.division	Regulator of chromosome condensation (RCC1) family protein	6.2614	0.0519079
AT1G69710	[31.2] cell.division	Regulator of chromosome condensation (RCC1) family with FYVE zinc finger domain	0.411	0.858467
AT5G48390	[31.2] cell.division	AtSPO22_ATZIP4__Tetratricopeptide repeat (TPR)-like superfamily protein	0.615567	0.741217
AT1G05910	[31.2] cell.division	BRAT1__cell division cycle protein 48-related / CDC48-related	3.96543	0.0966941
AT2G17510	[31.2] cell.division	AtRRP44A_EMB2763_RRP44A__ribonuclease II family protein	1.5743	0.382142
AT5G15920	[31.2] cell.division	AtSMC5_EMB2782_SMC5__structural maintenance of chromosomes 5	3.36047	0.0700609
AT2G27170	[31.2] cell.division	SMC3_TTN7__Structural maintenance of chromosomes (SMC) family protein	2.65677	0.339577
AT3G57090	[31.2] cell.division	BIGYIN_FIS1A__Tetratricopeptide repeat (TPR)-like superfamily protein	4.55447	0.131662
AT2G36130	[31.3.1] cell.cycle.peptidylprolyl isomerase	Cyclophilin__Cyclophilin-like peptidyl-prolyl cis-trans isomerase family protein	0.946767	0.718513
AT3G63400	[31.3.1] cell.cycle.peptidylprolyl isomerase	Cyclophilin-like peptidyl-prolyl cis-trans isomerase family protein	2.20317	0.167773
AT5G13120	[31.3.1] cell.cycle.peptidylprolyl isomerase	ATCYP20-2_CYP20-2_Pnsl5__cyclophilin 20-2	3.846	0.0801124
AT1G53720	[31.3] cell.cycle	ATCYP59_CYP59__cyclophilin 59	-2.3102	0.276865
AT3G19650	[31.3] cell.cycle	cyclin-related	1.58083	0.440051
AT2G32710	[31.3] cell.cycle	ACK2_ICK7_KRP4__Cyclin-dependent kinase inhibitor family protein	2.95977	0.181571
AT5G40820	[31.3] cell.cycle	ATATR_ATR_ATRAD3__Ataxia telangiectasia-mutated and RAD3-related	-3.4628	0.284608
AT1G70620	[31.3] cell.cycle	cyclin-related	3.53427	0.0602986
AT1G49620	[31.3] cell.cycle	AtKRP7_ICK5_ICN6_KRP7__Cyclin-dependent kinase inhibitor family protein	-1.2544	0.3554
AT5G48630	[31.3] cell.cycle	CYCLINC1-2__Cyclin family protein	1.18263	0.612465
AT3G54630	[31.3] cell.cycle	NDC80	3.0833	0.184649
AT5G26850	[31.3] cell.cycle	EFOP4__Uncharacterized protein	-2.41817	0.403131
AT5G01630	[31.3] cell.cycle	ATBRCA2(V)_BRCA2(V)_BRCA2B__BRCA2-like B	3.45847	0.255244
AT2G42260	[31.3] cell.cycle	PYM_UVI4__uv-b-insensitive 4	-0.4061	0.560729
AT5G27620	[31.3] cell.cycle	CYCH;1__cyclin H;1	2.49633	0.09817
AT4G19560	[31.3] cell.cycle	CYCT1;2__Cyclin family protein	4.39927	0.0959017
AT3G08530	[31.4] cell.vesicle transport	AtCHC2_CHC2__Clathrin, heavy chain	0.3947	0.861993
AT1G13170	[31.4] cell.vesicle transport	ORP1D__OSBP(oxysterol binding protein)-related protein 1D	4.27353	0.0695901
AT4G12460	[31.4] cell.vesicle transport	ORP2B__OSBP(oxysterol binding protein)-related protein 2B	0.4802	0.820967
AT5G16880	[31.4] cell.vesicle transport	TOL1__Target of Myb protein 1	0.489433	0.884339
AT1G71300	[31.4] cell.vesicle transport	Vps52 / Sac2 family	2.09853	0.128037
AT3G55480	[31.4] cell.vesicle transport	AP-3 beta_PAT2_WAT1__protein affected trafﬁcking 2	-0.597833	0.65071
AT1G08190	[31.4] cell.vesicle transport	ATVAM2_ATVPS41_VAM2_VPS41_ZIP2__vacuolar protein sorting 41	-1.68843	0.430176
AT3G03800	[31.4] cell.vesicle transport	ATSYP131_SYP131__syntaxin of plants 131	2.59373	0.145688
AT5G01770	[31.99] cell.unspecified	ATRAPTOR1A_RAPTOR1A_RAPTOR2__HEAT repeat ;WD domain, G-beta repeat protein protein	0.8798	0.583794
AT5G42980	[21.1] redox.thioredoxin	ATH3_ATTRX3_ATTRXH3_TRX3_TRXH3__thioredoxin 3	4.58157	0.0545339
AT5G16400	[21.1] redox.thioredoxin	ATF2_TRXF2__thioredoxin F2	1.42953	0.507493
AT5G51010	[21.1] redox.thioredoxin	Rubredoxin-like superfamily protein	1.1935	0.115118
AT4G29210	[21.2.2] redox.ascorbate and glutathione.glutathione	GGT3_GGT4__gamma-glutamyl transpeptidase 4	2.63377	0.250231
AT3G63080	[21.2.2] redox.ascorbate and glutathione.glutathione	ATGPX5_GPX5_GPXL5_MEE42__glutathione peroxidase 5	2.45297	0.105757
AT1G07890	[21.2.1] redox.ascorbate and glutathione.ascorbate	APX1_ATAPX01_ATAPX1_CS1_MEE6__ascorbate peroxidase 1	3.92447	0.0590539
AT1G63940	[21.2.1] redox.ascorbate and glutathione.ascorbate	MDAR6__monodehydroascorbate reductase 6	2.0789	0.412478
AT4G35970	[21.2.1] redox.ascorbate and glutathione.ascorbate	APX5__ascorbate peroxidase 5	-0.3586	0.842704
AT5G21105	[21.2.1] redox.ascorbate and glutathione.ascorbate	Plant L-ascorbate oxidase	1.66533	0.27201
AT4G08550	[21.4] redox.glutaredoxins	electron carriers;protein disulfide oxidoreductases	3.66793	0.05229
AT5G58530	[21.4] redox.glutaredoxins	Glutaredoxin family protein	2.29917	0.216303
AT1G64500	[21.4] redox.glutaredoxins	THRUMIN1__Glutaredoxin family protein	3.8383	0.0641406
AT3G11920	[21.4] redox.glutaredoxins	glutaredoxin-related	1.03787	0.510432
AT5G06470	[21.4] redox.glutaredoxins	Glutaredoxin family protein	0.774333	0.775334
AT3G26060	[21.5] redox.peroxiredoxin	ATPRX Q_PRXQ__Thioredoxin superfamily protein	0.6442	0.76081
AT4G37930	[25.1] C1-metabolism.glycine hydroxymethyltransferase	SHM1_SHMT1_STM__serine transhydroxymethyltransferase 1	-2.70447	0.21846
AT4G13930	[25.1] C1-metabolism.glycine hydroxymethyltransferase	SHM4__serine hydroxymethyltransferase 4	-0.769833	0.83577
AT5G05980	[25.8] C1-metabolism.tetrahydrofolate synthase	ATDFB_DFB_FPGS1__DHFS-FPGS homolog B	0.283767	0.722141
AT3G11750	[25.9] C1-metabolism.dihydroneopterin aldolase	FOLB1__Dihydroneopterin aldolase	3.91623	0.0665508
AT1G13370	[28.1.3.2.3] DNA.synthesis/chromatin structure.histone.core.H3	HTR6__Histone superfamily protein	0.6909	0.717351
AT3G06980	[28.1] DNA.synthesis/chromatin structure	DEA(D/H)-box RNA helicase family protein	-1.58617	0.581605
AT1G77180	[28.1] DNA.synthesis/chromatin structure	SKIP__chromatin protein family	-3.67897	0.0701578
AT3G18600	[28.1] DNA.synthesis/chromatin structure	P-loop containing nucleoside triphosphate hydrolases superfamily protein	3.47243	0.0959054
AT4G26110	[28.1] DNA.synthesis/chromatin structure	ATNAP1;1_NAP1;1__nucleosome assembly protein1;1	0.1082	0.910451
AT5G44800	[28.1] DNA.synthesis/chromatin structure	CHR4_PKR1__chromatin remodeling 4	-0.1075	0.934345
AT3G23890	[28.1] DNA.synthesis/chromatin structure	ATTOPII_TOPII__topoisomerase II	2.6018	0.393025
AT3G10010	[28.1] DNA.synthesis/chromatin structure	DML2__demeter-like 2	-2.72887	0.140215
AT1G58050	[28.1] DNA.synthesis/chromatin structure	RNA helicase family protein	-1.07047	0.161884
AT1G20720	[28.1] DNA.synthesis/chromatin structure	RAD3-like DNA-binding helicase protein	3.01267	0.120394
AT2G28290	[28.1] DNA.synthesis/chromatin structure	CHR3_SYD__P-loop containing nucleoside triphosphate hydrolases superfamily protein	0.4514	0.818937
AT2G31450	[28.1] DNA.synthesis/chromatin structure	ATNTH1__DNA glycosylase superfamily protein	-4.6194	0.0965212
AT4G31210	[28.1] DNA.synthesis/chromatin structure	DNA topoisomerase, type IA, core	3.45153	0.169244
AT3G55060	[28.1] DNA.synthesis/chromatin structure		1.17737	0.464037
AT2G19490	[28.1] DNA.synthesis/chromatin structure	RECA2__recA DNA recombination family protein	3.3702	0.181025
AT5G67100	[28.1] DNA.synthesis/chromatin structure	ICU2__DNA-directed DNA polymerases	0.278633	0.72772
AT2G43900	[28.1] DNA.synthesis/chromatin structure	5PTase12__Endonuclease/exonuclease/phosphatase family protein	0.949133	0.720959
AT2G32000	[28.1] DNA.synthesis/chromatin structure	DNA topoisomerase, type IA, core	4.16433	0.0641458
AT1G08840	[28.1] DNA.synthesis/chromatin structure	emb2411_JHS1__DNA replication helicase, putative	3.18073	0.0761081
AT4G31570	[28.1] DNA.synthesis/chromatin structure		4.56057	0.139832
AT1G74350	[28.1] DNA.synthesis/chromatin structure	nMAT4__Intron maturase, type II family protein	2.17883	0.210734
AT1G20960	[28.1] DNA.synthesis/chromatin structure	BRR2_BRR2a_emb1507__U5 small nuclear ribonucleoprotein helicase, putative	-0.534933	0.859645
AT5G60230	[28.1] DNA.synthesis/chromatin structure	ATSEN2_SEN2__splicing endonuclease 2	-4.46173	0.078124
AT2G42270	[28.1] DNA.synthesis/chromatin structure	BRR2b__U5 small nuclear ribonucleoprotein helicase	-2.48973	0.270251
AT1G79950	[28.1] DNA.synthesis/chromatin structure	RTEL1__RAD3-like DNA-binding helicase protein	4.63337	0.0733441
AT1G31360	[28.1] DNA.synthesis/chromatin structure	ATRECQ2_MED34_RECQL2__RECQ helicase L2	2.32207	0.340564
AT3G58560	[28.1] DNA.synthesis/chromatin structure	AtCCR4a__DNAse I-like superfamily protein	-0.288733	0.932972
AT5G22010	[28.1] DNA.synthesis/chromatin structure	AtRFC1_RFC1_RFC1__replication factor C1	1.12233	0.668443
AT4G36050	[28.1] DNA.synthesis/chromatin structure	APE2__endonuclease/exonuclease/phosphatase family protein	0.355333	0.84406
AT2G35920	[28.1] DNA.synthesis/chromatin structure	RNA helicase family protein	3.3897	0.220166
AT4G31900	[28.1] DNA.synthesis/chromatin structure	CHR7_PKR2__chromatin remodeling factor, putative	2.3025	0.210689
AT1G59990	[28.1] DNA.synthesis/chromatin structure	EMB3108_HS3_RH22__DEA(D/H)-box RNA helicase family protein	0.917467	0.300889
AT3G20540	[28.1] DNA.synthesis/chromatin structure	POLGAMMA1_PolIB__polymerase gamma 1	2.3641	0.343965
AT2G01900	[28.1] DNA.synthesis/chromatin structure	t5ptase9__DNAse I-like superfamily protein	3.7739	0.143768
AT4G30870	[28.1] DNA.synthesis/chromatin structure	ATMUS81_MUS81__Restriction endonuclease, type II-like superfamily protein	2.18753	0.362206
AT3G47460	[28.1] DNA.synthesis/chromatin structure	ATSMC2_SMC2B__Structural maintenance of chromosomes (SMC) family protein	-2.83157	0.433486
AT2G06541	[28.1.1.4] DNA.synthesis/chromatin structure.retrotransposon/transposase.hat-like transposase	TTF-type zinc finger protein with HAT dimerisation domain	3.7408	0.135533
AT5G28740	[28.2] DNA.repair	Tetratricopeptide repeat (TPR)-like superfamily protein	-2.30307	0.355701
AT5G16630	[28.2] DNA.repair	ATRAD4_RAD4__DNA repair protein Rad4 family	1.90637	0.599752
AT1G79050	[28.2] DNA.repair	RECA1__recA DNA recombination family protein	1.11507	0.728237
AT3G15950	[28.99] DNA.unspecified	NAI2__DNA topoisomerase-related	4.0569	0.0865053
AT3G57300	[28.99] DNA.unspecified	ATINO80_INO80__INO80 ortholog	-0.0513667	0.967949
AT5G66840	[28.99] DNA.unspecified	SAP domain-containing protein	0.8744	0.590164
AT2G01440	[28.99] DNA.unspecified	RECG_RECG1__DEAD/DEAH box RNA helicase family protein	2.67897	0.166949
AT2G21520	[28.99] DNA.unspecified	Sec14p-like phosphatidylinositol transfer family protein	2.6693	0.204223
AT5G67240	[28.99] DNA.unspecified	SDN3__small RNA degrading nuclease 3	2.80997	0.142087
AT1G06670	[28.99] DNA.unspecified	NIH__nuclear DEIH-boxhelicase	0.2424	0.907541
AT1G11840	[24.2] Biodegradation of Xenobiotics.lactoylglutathione lyase	ATGLX1_AtGLYI3_GLX1__glyoxalase I homolog	1.10877	0.641003
AT1G65340	[26.10] misc.cytochrome P450	CYP96A3__cytochrome P450, family 96, subfamily A, polypeptide 3	3.07667	0.107954
AT3G61040	[26.10] misc.cytochrome P450	CYP76C7__cytochrome P450, family 76, subfamily C, polypeptide 7	-4.2595	0.18607
AT5G25130	[26.10] misc.cytochrome P450	CYP71B12__cytochrome P450, family 71, subfamily B, polypeptide 12	1.48907	0.550269
AT5G25140	[26.10] misc.cytochrome P450	CYP71B13__cytochrome P450, family 71, subfamily B, polypeptide 13	3.52387	0.14814
AT2G12190	[26.10] misc.cytochrome P450	Cytochrome P450 superfamily protein	2.04853	0.325597
AT4G15440	[26.10] misc.cytochrome P450	CYP74B2_HPL1__hydroperoxide lyase 1	-3.17103	0.357847
AT2G42850	[26.10] misc.cytochrome P450	CYP718__cytochrome P450, family 718	2.96483	0.161501
AT3G56630	[26.10] misc.cytochrome P450	CYP94D2__cytochrome P450, family 94, subfamily D, polypeptide 2	2.50133	0.12003
AT3G48320	[26.10] misc.cytochrome P450	CYP71A21__cytochrome P450, family 71, subfamily A, polypeptide 21	2.08193	0.478568
AT3G61880	[26.10] misc.cytochrome P450	CYP78A9__cytochrome p450 78a9	0.8826	0.768293
AT3G14620	[26.10] misc.cytochrome P450	CYP72A8__cytochrome P450, family 72, subfamily A, polypeptide 8	3.53487	0.0830626
AT3G26330	[26.10] misc.cytochrome P450	CYP71B37__cytochrome P450, family 71, subfamily B, polypeptide 37	4.9151	0.126345
AT4G24520	[26.10] misc.cytochrome P450	AR1_AtCPR1_ATR1__P450 reductase 1	0.1251	0.961177
AT4G31950	[26.10] misc.cytochrome P450	CYP82C3__cytochrome P450, family 82, subfamily C, polypeptide 3	-2.96757	0.170504
AT2G44890	[26.10] misc.cytochrome P450	CYP704A1__cytochrome P450, family 704, subfamily A, polypeptide 1	-0.823533	0.571763
AT1G63710	[26.10] misc.cytochrome P450	CYP86A7__cytochrome P450, family 86, subfamily A, polypeptide 7	6.01347	0.0608971
AT1G67110	[26.10] misc.cytochrome P450	CYP735A2__cytochrome P450, family 735, subfamily A, polypeptide 2	3.69417	0.0697345
AT1G01280	[26.10] misc.cytochrome P450	CYP703_CYP703A2__cytochrome P450, family 703, subfamily A, polypeptide 2	-2.55797	0.137392
AT5G20960	[26.1] misc.misc2	AAO1_AO1_AOalpha_AT-AO1_ATAO_AtAO1__aldehyde oxidase 1	3.5175	0.110759
AT4G25720	[26.1] misc.misc2	ATQC_QC_QCT__glutaminyl cyclase	-2.35283	0.251601
AT4G15960	[26.1] misc.misc2	alpha/beta-Hydrolases superfamily protein	2.3383	0.402767
AT5G64120	[26.12] misc.peroxidases	AtPRX71_PRX71__Peroxidase superfamily protein	0.899667	0.752008
AT3G32980	[26.12] misc.peroxidases	PRX32__Peroxidase superfamily protein	1.29927	0.64176
AT4G21960	[26.12] misc.peroxidases	PRXR1__Peroxidase superfamily protein	-0.266233	0.928521
AT3G06210	[26.13] misc.acid and other phosphatases	ARM repeat superfamily protein	2.1294	0.13621
AT2G17970	[26.14] misc.oxygenases	ALKBH9B__2-oxoglutarate (2OG) and Fe(II)-dependent oxygenase superfamily protein	4.82033	0.075278
AT2G17970	[26.14] misc.oxygenases	ALKBH9B__2-oxoglutarate (2OG) and Fe(II)-dependent oxygenase superfamily protein	4.82033	0.075278
AT1G73680	[26.14] misc.oxygenases	ALPHA DOX2_alpha-DOX2__alpha dioxygenase	3.15523	0.0951871
AT3G16420	[26.16] misc.myrosinases-lectin-jacalin	JAL30_PBP1_PBPI__PYK10-binding protein 1	-0.483933	0.894877
AT3G59590	[26.16] misc.myrosinases-lectin-jacalin	jacalin lectin family protein	1.9286	0.562094
AT2G41890	[26.16] misc.myrosinases-lectin-jacalin	curculin-like (mannose-binding) lectin family protein / PAN domain-containing protein	3.09123	0.143672
AT3G60190	[26.17] misc.dynamin	ADL1E_ADL4_ADLP2_DL1E_DRP1E_EDR3__DYNAMIN-like 1E	-3.05197	0.214437
AT1G10290	[26.17] misc.dynamin	ADL6_DRP2A__dynamin-like protein 6	2.4702	0.180378
AT2G14120	[26.17] misc.dynamin	DRP3B__dynamin related protein	0.9271	0.382954
AT5G46970	[26.18] misc.invertase/pectin methylesterase inhibitor family protein	Plant invertase/pectin methylesterase inhibitor superfamily protein	6.59703	0.057567
AT4G15490	[26.2] misc.UDP glucosyl and glucoronyl transferases	UGT84A3__UDP-Glycosyltransferase superfamily protein	2.65067	0.255324
AT1G22015	[26.2] misc.UDP glucosyl and glucoronyl transferases	DD46_GALT8__Galactosyltransferase family protein	-0.601867	0.490123
AT4G13990	[26.2] misc.UDP glucosyl and glucoronyl transferases	Exostosin family protein	-3.60493	0.111473
AT1G10400	[26.2] misc.UDP glucosyl and glucoronyl transferases	UDP-Glycosyltransferase superfamily protein	0.2405	0.916669
AT2G29040	[26.2] misc.UDP glucosyl and glucoronyl transferases	GT11__Exostosin family protein	1.9663	0.244784
AT4G27560	[26.2] misc.UDP glucosyl and glucoronyl transferases	UGT79B2__UDP-Glycosyltransferase superfamily protein	1.80887	0.548011
AT5G04500	[26.2] misc.UDP glucosyl and glucoronyl transferases	GINT1__glycosyltransferase family protein 47	-0.5916	0.636228
AT5G59070	[26.2] misc.UDP glucosyl and glucoronyl transferases	UDP-Glycosyltransferase superfamily protein	-0.246367	0.928905
AT1G21480	[26.2] misc.UDP glucosyl and glucoronyl transferases	Exostosin family protein	2.79203	0.114217
AT4G38270	[26.2] misc.UDP glucosyl and glucoronyl transferases	GAUT3__galacturonosyltransferase 3	7.03047	0.0749053
AT3G46720	[26.2] misc.UDP glucosyl and glucoronyl transferases	UDP-Glycosyltransferase superfamily protein	2.09463	0.348324
AT3G58550	[26.21] misc.protease inhibitor/seed storage/lipid transfer protein (LTP) family protein	LTPG22__Bifunctional inhibitor/lipid-transfer protein/seed storage 2S albumin superfamily protein	3.0019	0.145224
AT4G22505	[26.21] misc.protease inhibitor/seed storage/lipid transfer protein (LTP) family protein	Bifunctional inhibitor/lipid-transfer protein/seed storage 2S albumin superfamily protein	0.378767	0.85078
AT2G40760	[26.23] misc.rhodanese	Rhodanese/Cell cycle control phosphatase superfamily protein	1.79037	0.42749
AT2G06025	[26.24] misc.GCN5-related N-acetyltransferase	GNAT6__Acyl-CoA N-acyltransferases (NAT) superfamily protein	-0.6749	0.807719
AT2G41450	[26.24] misc.GCN5-related N-acetyltransferase	N-acetyltransferases;N-acetyltransferases	0.888133	0.63862
AT2G30090	[26.24] misc.GCN5-related N-acetyltransferase	Acyl-CoA N-acyltransferases (NAT) superfamily protein	0.188967	0.858181
AT3G14210	[26.28] misc.GDSL-motif lipase	ESM1__epithiospecifier modifier 1	-3.122	0.230279
AT1G74460	[26.28] misc.GDSL-motif lipase	GDSL-like Lipase/Acylhydrolase superfamily protein	2.79587	0.380116
AT1G54790	[26.28] misc.GDSL-motif lipase	GDSL-like Lipase/Acylhydrolase superfamily protein	5.93973	0.0572848
AT1G16610	[26.3] misc.gluco-, galacto- and mannosidases	AtSR45_RNPS1_SR45__arginine/serine-rich 45	1.82803	0.304143
AT3G06510	[26.3] misc.gluco-, galacto- and mannosidases	ATSFR2_SFR2__Glycosyl hydrolase superfamily protein	2.07927	0.0518752
AT3G54440	[26.3] misc.gluco-, galacto- and mannosidases	glycoside hydrolase family 2 protein	2.14987	0.0848562
AT3G18080	[26.3] misc.gluco-, galacto- and mannosidases	BGLU44__B-S glucosidase 44	-2.06937	0.364314
AT5G20710	[26.3.2] misc.gluco-, galacto- and mannosidases.beta-galactosidase	BGAL7__beta-galactosidase 7	0.896067	0.545536
AT3G13750	[26.3.2] misc.gluco-, galacto- and mannosidases.beta-galactosidase	BGAL1_BGAL1__beta galactosidase 1	-2.70777	0.305218
AT5G11720	[26.3.1] misc.gluco-, galacto- and mannosidases.alpha-galactosidase	AGLU1__Glycosyl hydrolases family 31 protein	-4.09817	0.0963124
AT1G13130	[26.3.5] misc.gluco-, galacto- and mannosidases.glycosyl hydrolase family 5	Cellulase (glycosyl hydrolase family 5) protein	4.05943	0.0836246
AT4G25650	[26.30] misc. other Ferredoxins and Rieske domain	ACD1-LIKE_PTC52_TIC55-IV__ACD1-like	3.06043	0.055424
AT3G55430	[26.4.1] misc.beta 1,3 glucan hydrolases.glucan endo-1,3-beta-glucosidase	O-Glycosyl hydrolases family 17 protein	0.00463333	0.99794
AT5G64790	[26.4] misc.beta 1,3 glucan hydrolases	O-Glycosyl hydrolases family 17 protein	-0.706633	0.427538
AT4G26830	[26.4] misc.beta 1,3 glucan hydrolases	O-Glycosyl hydrolases family 17 protein	4.9541	0.0941
AT1G26450	[26.4] misc.beta 1,3 glucan hydrolases	Carbohydrate-binding X8 domain superfamily protein	1.28547	0.686375
AT3G26840	[26.5] misc.acyl transferases	PES2__Esterase/lipase/thioesterase family protein	-2.01233	0.432739
AT4G16570	[26.6] misc.O-methyl transferases	ATPRMT7_PRMT7__protein arginine methyltransferase 7	-3.16347	0.0987038
AT3G28480	[26.7] misc.oxidases - copper, flavone etc	Oxoglutarate/iron-dependent oxygenase	2.7752	0.0804203
AT4G29720	[26.7] misc.oxidases - copper, flavone etc	AtPAO5_PAO5__polyamine oxidase 5	3.62173	0.206133
AT1G63340	[26.7] misc.oxidases - copper, flavone etc	Flavin-containing monooxygenase family protein	2.5662	0.0918785
AT5G61290	[26.7] misc.oxidases - copper, flavone etc	Flavin-binding monooxygenase family protein	2.4152	0.216527
AT5G67290	[26.7] misc.oxidases - copper, flavone etc	FAD-dependent oxidoreductase family protein	-4.0249	0.0771459
AT5G44390	[26.8] misc.nitrilases, *nitrile lyases, berberine bridge enzymes, reticuline oxidases, troponine reductases	AtBBE25__FAD-binding Berberine family protein	0.8626	0.714221
AT4G16690	[26.8] misc.nitrilases, *nitrile lyases, berberine bridge enzymes, reticuline oxidases, troponine reductases	ATMES16_MES16__methyl esterase 16	0.5959	0.495605
AT4G34880	[26.8] misc.nitrilases, *nitrile lyases, berberine bridge enzymes, reticuline oxidases, troponine reductases	Amidase family protein	2.43843	0.100007
AT4G20800	[26.8] misc.nitrilases, *nitrile lyases, berberine bridge enzymes, reticuline oxidases, troponine reductases	AtBBE17__FAD-binding Berberine family protein	2.24427	0.393206
AT4G20830	[26.8] misc.nitrilases, *nitrile lyases, berberine bridge enzymes, reticuline oxidases, troponine reductases	AtBBE19_AtBBE20_OGOX1__FAD-binding Berberine family protein	2.69703	0.360664
AT1G69240	[26.8] misc.nitrilases, *nitrile lyases, berberine bridge enzymes, reticuline oxidases, troponine reductases	ATMES15_MES15_RHS9__methyl esterase 15	0.279733	0.827789
AT5G07360	[26.8] misc.nitrilases, *nitrile lyases, berberine bridge enzymes, reticuline oxidases, troponine reductases	Amidase family protein	1.08923	0.595281
AT2G34810	[26.8] misc.nitrilases, *nitrile lyases, berberine bridge enzymes, reticuline oxidases, troponine reductases	AtBBE16__FAD-binding Berberine family protein	1.5648	0.36747
AT2G47730	[26.9] misc.glutathione S transferases	ATGSTF5_ATGSTF8_GST6_GSTF8__glutathione S-transferase phi 8	1.58527	0.576697
AT2G29460	[26.9] misc.glutathione S transferases	ATGSTU4_GST22_GSTU4__glutathione S-transferase tau 4	2.81463	0.380916
AT5G44000	[26.9] misc.glutathione S transferases	Glutathione S-transferase family protein	-2.36217	0.236785
AT3G01180	[2.1.2.2] major CHO metabolism.synthesis.starch.starch synthase	AtSS2_SS2__starch synthase 2	-0.819967	0.678071
AT2G36390	[2.1.2.3] major CHO metabolism.synthesis.starch.starch branching	BE3_SBE2.1__starch branching enzyme 2.1	0.5955	0.653918
AT5G20280	[2.1.1.1] major CHO metabolism.synthesis.sucrose.SPS	ATSPS1F_SPS1F_SPSA1__sucrose phosphate synthase 1F	3.33653	0.194828
AT3G30720	[2.1.2.1004] major CHO metabolism.synthesis.starch	DEG6_QQS__qua-quine starch	6.4397	0.0687087
AT5G48300	[2.1.2.1] major CHO metabolism.synthesis.starch.AGPase	ADG1_APS1__ADP glucose pyrophosphorylase 1	-1.1666	0.720363
AT1G69200	[2.2.1.1] major CHO metabolism.degradation.sucrose.fructokinase	FLN2__fructokinase-like 2	-0.572433	0.8166
AT3G54090	[2.2.1.1] major CHO metabolism.degradation.sucrose.fructokinase	FLN1__fructokinase-like 1	-1.39737	0.408145
AT5G16150	[2.2.2.6] major CHO metabolism.degradation.starch.transporter	GLT1_PGLCT__plastidic GLC translocator	-4.85107	0.127628
AT4G15210	[2.2.2.1.2] major CHO metabolism.degradation.starch.starch cleavage.beta amylase	AT-BETA-AMY_ATBETA-AMY_BAM5_BMY1_RAM1__beta-amylase 5	1.83673	0.560109
AT5G04360	[2.2.2.9] major CHO metabolism.degradation.starch.limit dextrinase/ pullulanase	ATLDA_ATPU1_LDA_PU1__limit dextrinase	3.92093	0.140966
AT4G24450	[2.2.2.3] major CHO metabolism.degradation.starch.glucan water dikinase	At4g24450_ATGWD2_GWD3_PWD__phosphoglucan, water dikinase	1.90897	0.213233
AT1G37130	[12.1.1] N-metabolism.nitrate metabolism.NR	ATNR2_B29_CHL3_NIA2_NIA2-1_NR_NR2__nitrate reductase 2	-0.0949	0.970449
AT5G53460	[12.2.1.2] N-metabolism.ammonia metabolism.glutamate synthase.NADH dependent	GLT1__NADH-dependent glutamate synthase 1	1.45207	0.520098
AT3G56850	[17.1.3] hormone metabolism.abscisic acid.induced-regulated-responsive-activated	AREB3_DPBF3__ABA-responsive element binding protein 3	3.80343	0.269262
AT1G04580	[17.1.1.1002] hormone metabolism.abscisic acid.synthesis-degradation	AAO4_AO4_ATAO-4_ATAO2__aldehyde oxidase 4	-0.990767	0.627559
AT3G02260	[17.2.2] hormone metabolism.auxin.signal transduction	ASA1_BIG_CRM1_DOC1_LPR1_TIR3_UMB1__auxin transport protein (BIG)	-7.2586	0.0705594
AT1G77110	[17.2.2] hormone metabolism.auxin.signal transduction	PIN6__Auxin efflux carrier family protein	5.1966	0.0866762
AT4G27260	[17.2.3] hormone metabolism.auxin.induced-regulated-responsive-activated	GH3.5_WES1__Auxin-responsive GH3 family protein	0.572867	0.772039
AT1G60730	[17.2.3] hormone metabolism.auxin.induced-regulated-responsive-activated	NAD(P)-linked oxidoreductase superfamily protein	2.25603	0.216145
AT2G47750	[17.2.3] hormone metabolism.auxin.induced-regulated-responsive-activated	GH3.9__putative indole-3-acetic acid-amido synthetase GH3.9	3.61277	0.154209
AT1G60750	[17.2.3] hormone metabolism.auxin.induced-regulated-responsive-activated	NAD(P)-linked oxidoreductase superfamily protein	3.51943	0.255373
AT3G17600	[17.2.3] hormone metabolism.auxin.induced-regulated-responsive-activated	IAA31__indole-3-acetic acid inducible 31	2.87467	0.0646356
AT1G11680	[17.3.1.2.3] hormone metabolism.brassinosteroid.synthesis-degradation.sterols.CYP51	atCYP51_CYP51_CYP51A2_CYP51G1_EMB1738__CYTOCHROME P450 51G1	0.8598	0.599764
AT5G10720	[17.4.2] hormone metabolism.cytokinin.signal transduction	AHK5_CKI2_HK5__histidine kinase 5	-0.782667	0.470581
AT3G19160	[17.4.1.1003] hormone metabolism.cytokinin.synthesis-degradation	ATIPT8_IPT8_IPT8_PGA22__ATP/ADP isopentenyltransferases	2.59257	0.240583
AT3G12900	[17.5.1.1002] hormone metabolism.ethylene.synthesis-degradation	S8H__2-oxoglutarate (2OG) and Fe(II)-dependent oxygenase superfamily protein	2.89097	0.143492
AT2G30830	[17.5.1.1002] hormone metabolism.ethylene.synthesis-degradation	2-oxoglutarate (2OG) and Fe(II)-dependent oxygenase superfamily protein	1.63043	0.223059
AT2G25450	[17.5.1.1002] hormone metabolism.ethylene.synthesis-degradation	GSL-OH__2-oxoglutarate (2OG) and Fe(II)-dependent oxygenase superfamily protein	3.63047	0.228138
AT1G55150	[17.5.3] hormone metabolism.ethylene.induced-regulated-responsive-activated	AtRH20_RH20__DEA(D/H)-box RNA helicase family protein	2.388	0.190028
AT1G09740	[17.5.3] hormone metabolism.ethylene.induced-regulated-responsive-activated	Adenine nucleotide alpha hydrolases-like superfamily protein	-0.619367	0.873013
AT1G62960	[17.5.1.1] hormone metabolism.ethylene.synthesis-degradation.1-aminocyclopropane-1-carboxylate synthase	ACS10__ACC synthase 10	-0.4733	0.545007
AT1G66340	[17.5.2] hormone metabolism.ethylene.signal transduction	AtETR1_EIN1_ETR_ETR1_RDO3__Signal transduction histidine kinase, hybrid-type, ethylene sensor	-3.72213	0.104994
AT4G16770	[17.6.1.1001] hormone metabolism.gibberelin.synthesis-degradation	2-oxoglutarate (2OG) and Fe(II)-dependent oxygenase superfamily protein	-2.2618	0.0814483
AT1G79460	[17.6.1.2] hormone metabolism.gibberelin.synthesis-degradation.ent-kaurene synthase	ATKS_ATKS1_GA2_KS_KS1__Terpenoid cyclases/Protein prenyltransferases superfamily protein	2.3318	0.0822736
AT5G07200	[17.6.1.11] hormone metabolism.gibberelin.synthesis-degradation.GA20 oxidase	ATGA20OX3_GA20OX3_YAP169__gibberellin 20-oxidase 3	1.37767	0.653311
AT5G51310	[17.6.1.11] hormone metabolism.gibberelin.synthesis-degradation.GA20 oxidase	2-oxoglutarate (2OG) and Fe(II)-dependent oxygenase superfamily protein	-1.9009	0.429608
AT2G32440	[17.6.1.4] hormone metabolism.gibberelin.synthesis-degradation.ent-kaurenoic acid hydroxylase/oxygenase	ATKAO2_CYP88A4_KAO2__ent-kaurenoic acid hydroxylase 2	-5.27467	0.115453
AT5G25900	[17.6.1.3] hormone metabolism.gibberelin.synthesis-degradation.ent-kaurene oxidase	ATKO1_CYP701A3_GA3__GA requiring 3	-5.11907	0.156086
AT2G01570	[17.6.2] hormone metabolism.gibberelin.signal transduction	RGA_RGA1_RGA24__GRAS family transcription factor family protein	2.79057	0.217378
AT3G45140	[17.7.1.2] hormone metabolism.jasmonate.synthesis-degradation.lipoxygenase	ATLOX2_LOX2__lipoxygenase 2	-1.99283	0.479068
AT1G67560	[17.7.1.2] hormone metabolism.jasmonate.synthesis-degradation.lipoxygenase	ATLOX6_LOX6__PLAT/LH2 domain-containing lipoxygenase family protein	2.85787	0.247602
AT1G76680	[17.7.1.5] hormone metabolism.jasmonate.synthesis-degradation.12-Oxo-PDA-reductase	ATOPR1_OPR1__12-oxophytodienoate reductase 1	-1.6266	0.531894
AT1G19180	[17.7.2] hormone metabolism.jasmonate.signal transduction	AtJAZ1_JAZ1_TIFY10A__jasmonate-zim-domain protein 1	-3.03333	0.24425
AT1G06410	[3.2.3] minor CHO metabolism.trehalose.potential TPS/TPP	ATTPS7_ATTPSA_TPS7_TPS7__trehalose-phosphatase/synthase 7	-0.0699333	0.974927
AT4G30310	[3.3.1012] minor CHO metabolism.sugar alcohols	FGGY family of carbohydrate kinase	-3.13793	0.196649
AT5G56640	[3.4.4] minor CHO metabolism.myo-inositol.myo inositol oxygenases	MIOX5__myo-inositol oxygenase 5	-4.82133	0.146342
AT5G11920	[3.5] minor CHO metabolism.others	AtcwINV6_cwINV6__6-&1-fructan exohydrolase	3.9877	0.281892
AT2G37770	[3.5] minor CHO metabolism.others	AKR4C9_ChlAKR__NAD(P)-linked oxidoreductase superfamily protein	4.6501	0.132083
AT2G13680	[3.6] minor CHO metabolism.callose	ATGSL02_CALS5_GLS2__callose synthase 5	-0.141567	0.9488
AT3G59100	[3.6] minor CHO metabolism.callose	ATGSL11_gsl11_GSL11__glucan synthase-like 11	3.20597	0.146613
AT3G14570	[3.6] minor CHO metabolism.callose	ATGSL04_atgsl4_CALS8_gsl04_GSL04_GSL4__glucan synthase-like 4	3.35157	0.173403
AT1G06490	[3.6] minor CHO metabolism.callose	ATGSL07_atgsl7_CalS7_gsl07_GSL07_GSL7__glucan synthase-like 7	-0.709867	0.814236
AT2G36880	[15.2] metal handling.binding, chelation and storage	MAT3__methionine adenosyltransferase 3	0.602533	0.864182
AT1G62180	[14.2] S-assimilation.APR	APR2_APSR_ATAPR2_PRH_PRH43__5'adenylylphosphosulfate reductase 2	4.59803	0.0578953
AT5G66570	[1.1.1.2] PS.lightreaction.photosystem II.PSII polypeptide subunits	MSP-1_OE33_OEE1_OEE33_PSBO-1_PSBO1__PS II oxygen-evolving complex 1	-3.51497	0.169667
AT1G44575	[1.1.1.2] PS.lightreaction.photosystem II.PSII polypeptide subunits	CP22_NPQ4_PSBS__Chlorophyll A-B binding family protein	-0.235867	0.919475
AT5G11450	[1.1.1.2] PS.lightreaction.photosystem II.PSII polypeptide subunits	PPD5__Mog1/PsbP/DUF1795-like photosystem II reaction center PsbP family protein	-2.9838	0.161817
AT4G04640	[1.1.4.4] PS.lightreaction.ATP synthase.gamma chain	ATPC1__ATPase, F1 complex, gamma subunit protein	-2.54767	0.264489
AT5G66190	[1.1.5.3] PS.lightreaction.other electron carrier (ox/red).ferredoxin reductase	ATLFNR1_FNR1_LFNR1__ferredoxin-NADP(+)-oxidoreductase 1	4.64263	0.0665455
AT4G09650	[1.1.4.7] PS.lightreaction.ATP synthase.delta chain	ATPD_PDE332__ATP synthase delta-subunit gene	0.0609667	0.973727
AT4G03280	[1.1.3] PS.lightreaction.cytochrome b6/f	PETC_PGR1__photosynthetic electron transfer C	1.13057	0.455132
AT3G47470	[1.1.2.1] PS.lightreaction.photosystem I.LHC-I	CAB4_LHCA4__light-harvesting chlorophyll-protein complex I subunit A4	1.51713	0.652359
AT1G61520	[1.1.2.1] PS.lightreaction.photosystem I.LHC-I	LHCA3__photosystem I light harvesting complex gene 3	-0.4792	0.162342
AT1G15140	[1.1.5.4] PS.lightreaction.other electron carrier (ox/red).ferredoxin oxireductase	FNRL__FAD/NAD(P)-binding oxidoreductase	3.8171	0.0684898
AT1G31330	[1.1.2.2] PS.lightreaction.photosystem I.PSI polypeptide subunits	PSAF__photosystem I subunit F	-0.8629	0.393386
AT4G12800	[1.1.2.2] PS.lightreaction.photosystem I.PSI polypeptide subunits	PSAL__photosystem I subunit l	0.9216	0.397611
AT1G55670	[1.1.2.2] PS.lightreaction.photosystem I.PSI polypeptide subunits	PSAG__photosystem I subunit G	0.0612667	0.962592
AT5G64040	[1.1.2.2] PS.lightreaction.photosystem I.PSI polypeptide subunits	PSAN__photosystem I reaction center subunit PSI-N, chloroplast, putative / PSI-N, putative (PSAN)	1.82677	0.46317
AT4G10340	[1.1.1.1] PS.lightreaction.photosystem II.LHC-II	LHCB5__light harvesting complex of photosystem II 5	1.30767	0.363833
AT1G29930	[1.1.1.1] PS.lightreaction.photosystem II.LHC-II	AB140_CAB1_CAB140_LHCB1.3__chlorophyll A/B binding protein 1	-1.29827	0.413366
AT1G15820	[1.1.1.1] PS.lightreaction.photosystem II.LHC-II	CP24_LHCB6__light harvesting complex photosystem II subunit 6	-0.7842	0.373364
AT5G01530	[1.1.1.1] PS.lightreaction.photosystem II.LHC-II	LHCB4.1__light harvesting complex photosystem II	0.0104667	0.995075
AT3G27690	[1.1.1.1] PS.lightreaction.photosystem II.LHC-II	DEG13_LHCB2_LHCB2.3_LHCB2.4__photosystem II light harvesting complex gene 2.3	-3.6953	0.271012
AT5G54270	[1.1.1.1] PS.lightreaction.photosystem II.LHC-II	LHCB3_LHCB3*1__light-harvesting chlorophyll B-binding protein 3	-0.566533	0.765267
AT1G11860	[1.2.4.2] PS.photorespiration.glycine cleavage.T subunit	GLDT__Glycine cleavage T-protein family	-2.73827	0.186624
AT3G14415	[1.2.2] PS.photorespiration.glycolate oxydase	GOX2__Aldolase-type TIM barrel family protein	-2.50853	0.134566
AT2G13360	[1.2.3] PS.photorespiration.aminotransferases peroxisomal	AGT_AGT1_SGAT__alanine:glyoxylate aminotransferase	0.352	0.626616
AT1G68010	[1.2.6] PS.photorespiration.hydroxypyruvate reductase	ATHPR1_HPR__hydroxypyruvate reductase	-2.2419	0.165564
AT1G67090	[1.3.2] PS.calvin cycle.rubisco small subunit	RBCS1A__ribulose bisphosphate carboxylase small chain 1A	2.32123	0.266464
AT3G60750	[1.3.8] PS.calvin cycle.transketolase	AtTKL1_TKL1__Transketolase	-3.0274	0.178066
AT2G39730	[1.3.13] PS.calvin cycle.rubisco interacting	RCA__rubisco activase	-0.554933	0.696398
AT1G73110	[1.3.13] PS.calvin cycle.rubisco interacting	P-loop containing nucleoside triphosphate hydrolases superfamily protein	1.91343	0.554802
AT3G55800	[1.3.9] PS.calvin cycle.seduheptulose bisphosphatase	SBPASE__sedoheptulose-bisphosphatase	0.590667	0.754178
AT1G24062	[20.1.7.12] stress.biotic.PR-proteins.plant defensins	Cysteine-rich protein	0.331567	0.796688
AT5G43525	[20.1.7.12] stress.biotic.PR-proteins.plant defensins	AtLURE1.5_CRP810_1.5_LURE1.5__Putative membrane lipoprotein	0.1664	0.794179
AT3G04540	[20.1.7.12] stress.biotic.PR-proteins.plant defensins	Cysteine-rich protein	-3.17177	0.161615
AT5G39365	[20.1.7.12] stress.biotic.PR-proteins.plant defensins	Defensin-like (DEFL) family protein	3.41077	0.0780703
AT1G65390	[20.1.2] stress.biotic.receptors	ATPP2-A5_PP2-A5__phloem protein 2 A5	3.73683	0.0515833
AT4G37460	[20.1.3] stress.biotic.signalling	SRFR1_SRFR3_SRFR3__Tetratricopeptide repeat (TPR)-like superfamily protein	2.34843	0.124776
AT5G51700	[20.1.3] stress.biotic.signalling	ATRAR1_PBS2_RAR1_RPR2__protein binding;zinc ion binding	3.29863	0.0972687
AT1G19180	[20.1.3] stress.biotic.signalling	AtJAZ1_JAZ1_TIFY10A__jasmonate-zim-domain protein 1	-3.03333	0.24425
AT4G19920	[20.1.7] stress.biotic.PR-proteins	Toll-Interleukin-Resistance (TIR) domain family protein	-2.98957	0.108357
AT3G14470	[20.1.7] stress.biotic.PR-proteins	NB-ARC domain-containing disease resistance protein	2.7079	0.124339
AT3G44400	[20.1.7] stress.biotic.PR-proteins	Disease resistance protein (TIR-NBS-LRR class) family	2.24367	0.30211
AT1G56540	[20.1.7] stress.biotic.PR-proteins	Disease resistance protein (TIR-NBS-LRR class) family	4.37787	0.111639
AT4G10780	[20.1.7] stress.biotic.PR-proteins	LRR and NB-ARC domains-containing disease resistance protein	-0.0455333	0.986443
AT4G23510	[20.1.7] stress.biotic.PR-proteins	Disease resistance protein (TIR-NBS-LRR class) family	-0.299133	0.837367
AT5G63020	[20.1.7] stress.biotic.PR-proteins	SUT1__Disease resistance protein (CC-NBS-LRR class) family	3.42577	0.256063
AT1G27180	[20.1.7] stress.biotic.PR-proteins	disease resistance protein (TIR-NBS-LRR class), putative	0.120733	0.890853
AT1G10920	[20.1.7] stress.biotic.PR-proteins	LOV1__NB-ARC domain-containing disease resistance protein	3.28277	0.173222
AT1G56510	[20.1.7] stress.biotic.PR-proteins	ADR2_WRR4_WRR4A__Disease resistance protein (TIR-NBS-LRR class)	-1.4175	0.360177
AT1G63740	[20.1.7] stress.biotic.PR-proteins	Disease resistance protein (TIR-NBS-LRR class) family	-0.973167	0.178929
AT5G48770	[20.1.7] stress.biotic.PR-proteins	Disease resistance protein (TIR-NBS-LRR class) family	0.942233	0.609108
AT1G63730	[20.1.7] stress.biotic.PR-proteins	Disease resistance protein (TIR-NBS-LRR class) family	-2.2151	0.219581
AT4G36150	[20.1.7] stress.biotic.PR-proteins	Disease resistance protein (TIR-NBS-LRR class) family	2.2398	0.297221
AT4G36140	[20.1.7] stress.biotic.PR-proteins	disease resistance protein (TIR-NBS-LRR class), putative	1.02293	0.626684
AT5G66890	[20.1.7] stress.biotic.PR-proteins	NRG1.3_NRG1C__Leucine-rich repeat (LRR) family protein	1.31847	0.341028
AT5G42500	[20.1.7] stress.biotic.PR-proteins	Disease resistance-responsive (dirigent-like protein) family protein	1.06097	0.691339
AT5G41540	[20.1.7] stress.biotic.PR-proteins	Disease resistance protein (TIR-NBS-LRR class) family	-3.72553	0.265014
AT5G44870	[20.1.7] stress.biotic.PR-proteins	LAZ5_TTR1__Disease resistance protein (TIR-NBS-LRR class) family	1.30353	0.594315
AT5G18350	[20.1.7] stress.biotic.PR-proteins	Disease resistance protein (TIR-NBS-LRR class) family	-1.9038	0.231791
AT2G16870	[20.1.7] stress.biotic.PR-proteins	Disease resistance protein (TIR-NBS-LRR class) family	3.72653	0.140986
AT4G08450	[20.1.7] stress.biotic.PR-proteins	Disease resistance protein (TIR-NBS-LRR class) family	5.2215	0.074802
AT1G58390	[20.1.7] stress.biotic.PR-proteins	Disease resistance protein (CC-NBS-LRR class) family	2.8092	0.111285
AT3G50950	[20.1.7] stress.biotic.PR-proteins	ZAR1__HOPZ-ACTIVATED RESISTANCE 1	0.9971	0.67327
AT5G46470	[20.1.7] stress.biotic.PR-proteins	RPS6__disease resistance protein (TIR-NBS-LRR class) family	-1.82013	0.560902
AT1G65850	[20.1.7] stress.biotic.PR-proteins	Disease resistance protein (TIR-NBS-LRR class) family	2.07813	0.299125
AT2G14080	[20.1.7] stress.biotic.PR-proteins	Disease resistance protein (TIR-NBS-LRR class) family	-2.49163	0.436582
AT3G46710	[20.1.7] stress.biotic.PR-proteins	NB-ARC domain-containing disease resistance protein	2.8538	0.275987
AT1G11310	[20.1.3.1] stress.biotic.signalling.MLO-like	ATMLO2_MLO2_PMR2__Seven transmembrane MLO family protein	0.158467	0.914503
AT2G44490	[20.1.1001] stress.biotic	BGLU26_PEN2__Glycosyl hydrolase superfamily protein	2.9459	0.257714
AT5G36970	[20.1.1001] stress.biotic	NHL25__NDR1/HIN1-like 25	2.36603	0.302373
AT4G19740	[20.1.1001] stress.biotic	Glycosyl hydrolase superfamily protein	-2.55263	0.392775
AT2G43610	[20.1.1001] stress.biotic	Chitinase family protein	3.34007	0.195222
AT5G40060	[20.1.1001] stress.biotic	Disease resistance protein (NBS-LRR class) family	1.54313	0.43591
AT3G20600	[20.1.1001] stress.biotic	NDR1__Late embryogenesis abundant (LEA) hydroxyproline-rich glycoprotein family	-0.1354	0.938705
AT1G20780	[20.1.1001] stress.biotic	ATPUB44_PUB44_SAUL1__senescence-associated E3 ubiquitin ligase 1	2.1556	0.517494
AT1G64140	[20.1.1001] stress.biotic		2.56207	0.217034
AT4G13880	[20.1.1001] stress.biotic	AtRLP48_RLP48__receptor like protein 48	3.3056	0.0665608
AT1G45616	[20.1.1001] stress.biotic	AtRLP6_RLP6__receptor like protein 6	3.68813	0.175773
AT4G19820	[20.1.1001] stress.biotic	Glycosyl hydrolase family protein with chitinase insertion domain	3.05433	0.168864
AT2G43535	[20.1.7.6.1] stress.biotic.PR-proteins.proteinase inhibitors.trypsin inhibitor	Scorpion toxin-like knottin superfamily protein	2.2681	0.377993
AT4G12400	[20.1003] stress	Hop3__stress-inducible protein, putative	2.59577	0.177227
AT1G18980	[20.2.99] stress.abiotic.unspecified	RmlC-like cupins superfamily protein	-1.4757	0.407567
AT4G23680	[20.2.99] stress.abiotic.unspecified	Polyketide cyclase/dehydrase and lipid transport superfamily protein	3.53437	0.188139
AT3G51780	[20.2.99] stress.abiotic.unspecified	ATBAG4_BAG4__BCL-2-associated athanogene 4	5.73027	0.112338
AT1G14940	[20.2.99] stress.abiotic.unspecified	Polyketide cyclase/dehydrase and lipid transport superfamily protein	-1.39907	0.272931
AT4G36020	[20.2.2] stress.abiotic.cold	AtCSP1_CSDP1_CSP1__cold shock domain protein 1	1.61187	0.537485
AT5G67320	[20.2.2] stress.abiotic.cold	HOS15_OLI1__WD-40 repeat family protein	-2.55597	0.437354
AT5G52300	[20.2.2] stress.abiotic.cold	LTI65_RD29B__CAP160 protein	0.44	0.626594
AT3G44110	[20.2.1] stress.abiotic.heat	ATJ_ATJ3_J3__DNAJ homologue 3	-0.605033	0.787474
AT1G74250	[20.2.1] stress.abiotic.heat	DNAJ heat shock N-terminal domain-containing protein	-0.622267	0.71289
AT2G25560	[20.2.1] stress.abiotic.heat	DNAJ heat shock N-terminal domain-containing protein	2.37553	0.166889
AT5G12030	[20.2.1] stress.abiotic.heat	AT-HSP17.6A_HSP17.6_HSP17.6A__heat shock protein 17.6A	0.0782667	0.951767
AT1G75310	[20.2.1] stress.abiotic.heat	AUL1__auxin-like 1 protein	-0.640933	0.600857
AT5G49580	[20.2.1] stress.abiotic.heat	Chaperone DnaJ-domain superfamily protein	-0.606867	0.782976
AT1G65280	[20.2.1] stress.abiotic.heat	DNAJ heat shock N-terminal domain-containing protein	-2.29503	0.340346
AT3G04980	[20.2.1] stress.abiotic.heat	DNAJ heat shock N-terminal domain-containing protein	-0.217833	0.920471
AT2G41520	[20.2.1] stress.abiotic.heat	DJC62_TPR15__Heat shock protein DnaJ with tetratricopeptide repeat	0.1334	0.959989
AT1G59980	[20.2.1] stress.abiotic.heat	ARL2_ATDJC39_GPS4__ARG1-like 2	3.38817	0.160696
AT2G46240	[20.2.1] stress.abiotic.heat	ATBAG6_BAG6__BCL-2-associated athanogene 6	0.633133	0.643775
AT5G53150	[20.2.1] stress.abiotic.heat	DNAJ heat shock N-terminal domain-containing protein	4.06207	0.165543
AT2G05250	[20.2.1] stress.abiotic.heat	DNAJ heat shock N-terminal domain-containing protein	-1.42717	0.254623
AT4G15820	[20.2.4] stress.abiotic.touch/wounding		-1.95787	0.175187
AT3G25760	[20.2.3] stress.abiotic.drought/salt	AOC1_ERD12__allene oxide cyclase 1	-2.35497	0.140755
AT1G56280	[20.2.3] stress.abiotic.drought/salt	ATDIL9_DIL9_DIL9-1__drought-induced 19	4.77827	0.157346
AT1G19430	[20.2.3] stress.abiotic.drought/salt	S-adenosyl-L-methionine-dependent methyltransferases superfamily protein	0.236733	0.922865
AT5G06050	[20.2.3] stress.abiotic.drought/salt	Putative methyltransferase family protein	4.37033	0.053205
AT1G26850	[20.2.3] stress.abiotic.drought/salt	S-adenosyl-L-methionine-dependent methyltransferases superfamily protein	1.35247	0.491155
AT4G05420	[20.2.5] stress.abiotic.light	DDB1A__damaged DNA binding protein 1A	5.6471	0.0538509
AT3G22425	[13.1.7.6] amino acid metabolism.synthesis.histidine.imidazoleglycerol-phosphate dehydratase	HISN5A_IGPD__imidazoleglycerol-phosphate dehydratase	2.02737	0.26913
AT2G17265	[13.1.3.6.1.4] amino acid metabolism.synthesis.aspartate family.misc.homoserine.homoserine kinase	DMR1_DRM1_HSK__homoserine kinase	-2.20677	0.0553839
AT5G17330	[13.1.1.1.1] amino acid metabolism.synthesis.central amino acid metabolism.GABA.Glutamate decarboxylase	AtGAD1_GAD_GAD1__glutamate decarboxylase	-0.4192	0.75063
AT2G31810	[13.1.4.1.1] amino acid metabolism.synthesis.branched chain group.common.acetolactate synthase	AHASS1_AIP1__ACT domain-containing small subunit of acetolactate synthase protein	2.5333	0.162177
AT2G36880	[13.1.3.4.1003] amino acid metabolism.synthesis.aspartate family.methionine	MAT3__methionine adenosyltransferase 3	0.602533	0.864182
AT3G14390	[13.1.3.5.5] amino acid metabolism.synthesis.aspartate family.lysine.diaminopimelate decarboxylase	DAPDC1__Pyridoxal-dependent decarboxylase family protein	-1.57643	0.288916
AT2G45440	[13.1.3.5.1] amino acid metabolism.synthesis.aspartate family.lysine.dihydrodipicolinate synthase	DHDPS2__dihydrodipicolinate synthase	3.79197	0.0985698
AT2G13360	[13.1.5.2.3] amino acid metabolism.synthesis.serine-glycine-cysteine group.glycine.serine glyoxylate aminotransferase	AGT_AGT1_SGAT__alanine:glyoxylate aminotransferase	0.352	0.626616
AT3G61300	[13.1.6.5.3] amino acid metabolism.synthesis.aromatic aa.tryptophan.phosphoribosyanthranilate isomerase	MCTP8__C2 calcium/lipid-binding plant phosphoribosyltransferase family protein	4.7892	0.112461
AT3G03630	[13.1.5.3.1] amino acid metabolism.synthesis.serine-glycine-cysteine group.cysteine.OASTL	CS26__cysteine synthase 26	1.72343	0.229569
AT4G14880	[13.1.5.3.1] amino acid metabolism.synthesis.serine-glycine-cysteine group.cysteine.OASTL	ATCYS-3A_CYTACS1_OASA1_OLD3__O-acetylserine (thiol) lyase (OAS-TL) isoform A1	-0.552033	0.791843
AT3G22200	[13.1.1.1.2] amino acid metabolism.synthesis.central amino acid metabolism.GABA.GABA transaminase	GABA-T_HER1_POP2__Pyridoxal phosphate (PLP)-dependent transferases superfamily protein	-0.3133	0.897806
AT1G11860	[13.2.5.2] amino acid metabolism.degradation.serine-glycine-cysteine group.glycine	GLDT__Glycine cleavage T-protein family	-2.73827	0.186624
AT1G68010	[13.2.5.2] amino acid metabolism.degradation.serine-glycine-cysteine group.glycine	ATHPR1_HPR__hydroxypyruvate reductase	-2.2419	0.165564
AT2G33150	[13.2.4.1] amino acid metabolism.degradation.branched chain group.shared	KAT2_PED1_PKT3__peroxisomal 3-ketoacyl-CoA thiolase 3	0.364433	0.841824
AT1G06550	[13.2.6.3] amino acid metabolism.degradation.aromatic aa.tryptophan	ATP-dependent caseinolytic (Clp) protease/crotonase family protein	5.56837	0.0652279
AT4G13940	[13.2.3.4] amino acid metabolism.degradation.aspartate family.methionine	ATSAHH1_EMB1395_HOG1_MEE58_SAH1_SAHH1__S-adenosyl-L-homocysteine hydrolase	1.69963	0.246641
AT3G30775	[13.2.2.2] amino acid metabolism.degradation.glutamate family.proline	AT-POX_ATPDH_ATPOX_ERD5_PDH1_PRO1_PRODH__Methylenetetrahydrofolate reductase family protein	-0.867133	0.286548
AT5G60960	[35.1.5] not assigned.no ontology.pentatricopeptide (PPR) repeat-containing protein	PNM1_RPPR9__Pentatricopeptide repeat (PPR) superfamily protein	0.8088	0.658268
AT4G13650	[35.1.5] not assigned.no ontology.pentatricopeptide (PPR) repeat-containing protein	Pentatricopeptide repeat (PPR) superfamily protein	-2.4237	0.291681
AT5G55840	[35.1.5] not assigned.no ontology.pentatricopeptide (PPR) repeat-containing protein	Pentatricopeptide repeat (PPR) superfamily protein	3.23423	0.266122
AT1G19290	[35.1.5] not assigned.no ontology.pentatricopeptide (PPR) repeat-containing protein	TANG2__Pentatricopeptide repeat (PPR) superfamily protein	-0.379667	0.89029
AT2G17210	[35.1.5] not assigned.no ontology.pentatricopeptide (PPR) repeat-containing protein	Tetratricopeptide repeat (TPR)-like superfamily protein	-0.589067	0.772605
AT5G13230	[35.1.5] not assigned.no ontology.pentatricopeptide (PPR) repeat-containing protein	Tetratricopeptide repeat (TPR)-like superfamily protein	4.576	0.111967
AT1G52640	[35.1.5] not assigned.no ontology.pentatricopeptide (PPR) repeat-containing protein	Pentatricopeptide repeat (PPR) superfamily protein	0.835933	0.759489
AT2G27610	[35.1.5] not assigned.no ontology.pentatricopeptide (PPR) repeat-containing protein	Tetratricopeptide repeat (TPR)-like superfamily protein	-1.40583	0.43849
AT1G62680	[35.1.5] not assigned.no ontology.pentatricopeptide (PPR) repeat-containing protein	Pentatricopeptide repeat (PPR) superfamily protein	-0.0322333	0.987599
AT1G62914	[35.1.5] not assigned.no ontology.pentatricopeptide (PPR) repeat-containing protein	pentatricopeptide (PPR) repeat-containing protein	6.1668	0.150899
AT2G17670	[35.1.5] not assigned.no ontology.pentatricopeptide (PPR) repeat-containing protein	Tetratricopeptide repeat (TPR)-like superfamily protein	-1.52557	0.249232
AT5G65820	[35.1.5] not assigned.no ontology.pentatricopeptide (PPR) repeat-containing protein	Pentatricopeptide repeat (PPR) superfamily protein	4.3992	0.124041
AT1G63080	[35.1.5] not assigned.no ontology.pentatricopeptide (PPR) repeat-containing protein	Pentatricopeptide repeat (PPR) superfamily protein	-0.598033	0.617312
AT3G49740	[35.1.5] not assigned.no ontology.pentatricopeptide (PPR) repeat-containing protein	Tetratricopeptide repeat (TPR)-like superfamily protein	1.32337	0.438758
AT3G53360	[35.1.5] not assigned.no ontology.pentatricopeptide (PPR) repeat-containing protein	Tetratricopeptide repeat (TPR)-like superfamily protein	1.71657	0.447828
AT1G13410	[35.1.5] not assigned.no ontology.pentatricopeptide (PPR) repeat-containing protein	Tetratricopeptide repeat (TPR)-like superfamily protein	4.31007	0.0794099
AT4G20090	[35.1.5] not assigned.no ontology.pentatricopeptide (PPR) repeat-containing protein	EMB1025__Pentatricopeptide repeat (PPR) superfamily protein	-0.5248	0.766994
AT1G53600	[35.1.5] not assigned.no ontology.pentatricopeptide (PPR) repeat-containing protein	Tetratricopeptide repeat (TPR)-like superfamily protein	4.60823	0.0744894
AT1G52620	[35.1.5] not assigned.no ontology.pentatricopeptide (PPR) repeat-containing protein	MTSF2_PPR19__Pentatricopeptide repeat (PPR) superfamily protein	2.05767	0.433182
AT5G66631	[35.1.5] not assigned.no ontology.pentatricopeptide (PPR) repeat-containing protein	Tetratricopeptide repeat (TPR)-like superfamily protein	3.8172	0.0742877
AT5G47460	[35.1.5] not assigned.no ontology.pentatricopeptide (PPR) repeat-containing protein	Pentatricopeptide repeat (PPR) superfamily protein	2.5025	0.161743
AT1G05600	[35.1.5] not assigned.no ontology.pentatricopeptide (PPR) repeat-containing protein	EMB3101__Tetratricopeptide repeat (TPR)-like superfamily protein	6.10603	0.104767
AT2G37320	[35.1.5] not assigned.no ontology.pentatricopeptide (PPR) repeat-containing protein	Tetratricopeptide repeat (TPR)-like superfamily protein	3.75707	0.188808
AT4G33170	[35.1.5] not assigned.no ontology.pentatricopeptide (PPR) repeat-containing protein	Tetratricopeptide repeat (TPR)-like superfamily protein	-4.01337	0.0544059
AT2G13600	[35.1.5] not assigned.no ontology.pentatricopeptide (PPR) repeat-containing protein	SLO2__Pentatricopeptide repeat (PPR) superfamily protein	0.726033	0.800488
AT5G50280	[35.1.5] not assigned.no ontology.pentatricopeptide (PPR) repeat-containing protein	ECD2_EMB1006__Pentatricopeptide repeat (PPR) superfamily protein	4.10323	0.0596002
AT3G09060	[35.1.5] not assigned.no ontology.pentatricopeptide (PPR) repeat-containing protein	Pentatricopeptide repeat (PPR) superfamily protein	2.74767	0.167303
AT2G01740	[35.1.5] not assigned.no ontology.pentatricopeptide (PPR) repeat-containing protein	Tetratricopeptide repeat (TPR)-like superfamily protein	-0.0795667	0.938448
AT3G49710	[35.1.5] not assigned.no ontology.pentatricopeptide (PPR) repeat-containing protein	Pentatricopeptide repeat (PPR) superfamily protein	1.8126	0.578289
AT2G25580	[35.1.5] not assigned.no ontology.pentatricopeptide (PPR) repeat-containing protein	MEF8__Tetratricopeptide repeat (TPR)-like superfamily protein	2.6491	0.104474
AT1G03100	[35.1.5] not assigned.no ontology.pentatricopeptide (PPR) repeat-containing protein	Pentatricopeptide repeat (PPR) superfamily protein	4.22593	0.152327
AT3G02330	[35.1.5] not assigned.no ontology.pentatricopeptide (PPR) repeat-containing protein	MEF13__MEF13 is an member of the E-domain pentatricopeptide repeat (PPR) superfamily. It is involved in mitochondrial mRNA editing with at least 8 known targets.	2.83313	0.347025
AT1G30290	[35.1.5] not assigned.no ontology.pentatricopeptide (PPR) repeat-containing protein	Tetratricopeptide repeat (TPR)-like superfamily protein	3.99407	0.184135
AT4G02680	[35.1.5] not assigned.no ontology.pentatricopeptide (PPR) repeat-containing protein	EOL1__ETO1-like 1	1.83173	0.528395
AT1G06710	[35.1.5] not assigned.no ontology.pentatricopeptide (PPR) repeat-containing protein	MTSF1__Tetratricopeptide repeat (TPR)-like superfamily protein	2.28247	0.223315
AT1G64100	[35.1.5] not assigned.no ontology.pentatricopeptide (PPR) repeat-containing protein	pentatricopeptide (PPR) repeat-containing protein	2.71287	0.197878
AT3G09040	[35.1.5] not assigned.no ontology.pentatricopeptide (PPR) repeat-containing protein	MEF12__Pentatricopeptide repeat (PPR) superfamily protein	4.67363	0.107449
AT2G48000	[35.1.5] not assigned.no ontology.pentatricopeptide (PPR) repeat-containing protein	Pentatricopeptide repeat (PPR) superfamily protein	1.3018	0.353755
AT5G39680	[35.1.5] not assigned.no ontology.pentatricopeptide (PPR) repeat-containing protein	EMB2744__Pentatricopeptide repeat (PPR) superfamily protein	3.0153	0.115452
AT1G71210	[35.1.5] not assigned.no ontology.pentatricopeptide (PPR) repeat-containing protein	Pentatricopeptide repeat (PPR) superfamily protein	-1.41413	0.700969
AT5G64320	[35.1.5] not assigned.no ontology.pentatricopeptide (PPR) repeat-containing protein	MTL1__Pentatricopeptide repeat (PPR) superfamily protein	4.65387	0.215094
AT2G17140	[35.1.5] not assigned.no ontology.pentatricopeptide (PPR) repeat-containing protein	Pentatricopeptide repeat (PPR) superfamily protein	3.51227	0.0589736
AT2G01390	[35.1.5] not assigned.no ontology.pentatricopeptide (PPR) repeat-containing protein	EMB3111__Tetratricopeptide repeat (TPR)-like superfamily protein	0.863933	0.504664
AT1G61690	[35.1.5] not assigned.no ontology.pentatricopeptide (PPR) repeat-containing protein	FYVE4__phosphoinositide binding	2.8077	0.159404
AT1G26460	[35.1.5] not assigned.no ontology.pentatricopeptide (PPR) repeat-containing protein	Tetratricopeptide repeat (TPR)-like superfamily protein	2.48167	0.246993
AT3G16010	[35.1.5] not assigned.no ontology.pentatricopeptide (PPR) repeat-containing protein	MISF68__Pentatricopeptide repeat (PPR-like) superfamily protein	-1.19273	0.646321
AT3G57430	[35.1.5] not assigned.no ontology.pentatricopeptide (PPR) repeat-containing protein	OTP84__Tetratricopeptide repeat (TPR)-like superfamily protein	1.05917	0.482115
AT3G11964	[35.1.14] not assigned.no ontology.S RNA-binding domain-containing protein	RRP5__RNA binding;RNA binding	-0.426833	0.852865
AT1G70060	[35.1.25] not assigned.no ontology.paired amphipathic helix repeat-containing protein	SNL4__SIN3-like 4	1.885	0.264894
AT5G15030	[35.1.25] not assigned.no ontology.paired amphipathic helix repeat-containing protein	Paired amphipathic helix (PAH2) superfamily protein	4.3042	0.125843
AT5G35610	[35.1.25] not assigned.no ontology.paired amphipathic helix repeat-containing protein	Paired amphipathic helix (PAH2) superfamily protein	2.75623	0.289602
AT1G02110	[35.1.42] not assigned.no ontology.proline rich family	Protein of unknown function (DUF630 and DUF632)	-0.0175667	0.987783
AT4G18570	[35.1.42] not assigned.no ontology.proline rich family	IPGA1__Tetratricopeptide repeat (TPR)-like superfamily protein	-3.39627	0.0692
AT1G23720	[35.1.42] not assigned.no ontology.proline rich family	EXT15__Proline-rich extensin-like family protein	-3.41157	0.283922
AT1G07310	[35.1.19] not assigned.no ontology.C2 domain-containing protein	Calcium-dependent lipid-binding (CaLB domain) family protein	-4.1031	0.21468
AT1G48090	[35.1.19] not assigned.no ontology.C2 domain-containing protein	calcium-dependent lipid-binding family protein	-1.8738	0.148201
AT2G22125	[35.1.19] not assigned.no ontology.C2 domain-containing protein	CSI1_POM2__binding	-0.719467	0.643344
AT5G03360	[35.1.26] not assigned.no ontology.DC1 domain containing protein	DC1 domain-containing protein	6.26383	0.0724617
AT5G22355	[35.1.26] not assigned.no ontology.DC1 domain containing protein	Cysteine/Histidine-rich C1 domain family protein	1.6302	0.343008
AT1G35610	[35.1.26] not assigned.no ontology.DC1 domain containing protein	Cysteine/Histidine-rich C1 domain family protein	-2.4182	0.334813
AT3G07000	[35.1.26] not assigned.no ontology.DC1 domain containing protein	Cysteine/Histidine-rich C1 domain family protein	-0.1926	0.890856
AT4G13992	[35.1.26] not assigned.no ontology.DC1 domain containing protein	Cysteine/Histidine-rich C1 domain family protein	1.26583	0.130882
AT2G40050	[35.1.26] not assigned.no ontology.DC1 domain containing protein	Cysteine/Histidine-rich C1 domain family protein	3.09207	0.273977
AT3G29075	[35.1.40] not assigned.no ontology.glycine rich proteins	glycine-rich protein	-3.43597	0.252336
AT5G11700	[35.1.40] not assigned.no ontology.glycine rich proteins		-5.99757	0.0624662
AT3G42130	[35.1.40] not assigned.no ontology.glycine rich proteins	glycine-rich protein	2.57857	0.227259
AT5G19090	[35.1.40] not assigned.no ontology.glycine rich proteins	AtHMP46__Heavy metal transport/detoxification superfamily protein	4.10657	0.117451
AT1G07135	[35.1.40] not assigned.no ontology.glycine rich proteins	glycine-rich protein	2.95633	0.133715
AT3G20170	[35.1.3] not assigned.no ontology.armadillo/beta-catenin repeat family protein	ARM repeat superfamily protein	4.42567	0.184172
AT5G66200	[35.1.3] not assigned.no ontology.armadillo/beta-catenin repeat family protein	ARO2__armadillo repeat only 2	2.5538	0.264756
AT4G36030	[35.1.3] not assigned.no ontology.armadillo/beta-catenin repeat family protein	ARO3__armadillo repeat only 3	-0.5073	0.856801
AT1G21580	[35.1.41] not assigned.no ontology.hydroxyproline rich proteins	SOP1__Zinc finger C-x8-C-x5-C-x3-H type family protein	3.723	0.281433
AT1G14710	[35.1.41] not assigned.no ontology.hydroxyproline rich proteins	hydroxyproline-rich glycoprotein family protein	-2.8142	0.311093
AT4G17330	[35.1.2] not assigned.no ontology.agenet domain-containing protein	ATG2484-1_G2484-1__G2484-1 protein	-4.29357	0.164711
AT1G03050	[35.1.21] not assigned.no ontology.epsin N-terminal homology (ENTH) domain-containing protein	PICALM5A__ENTH/ANTH/VHS superfamily protein	0.264133	0.906698
AT3G59290	[35.1.21] not assigned.no ontology.epsin N-terminal homology (ENTH) domain-containing protein	EPS3__ENTH/VHS family protein	2.85517	0.120252
AT4G21020	[35.1.22] not assigned.no ontology.late embryogenesis abundant domain-containing protein	Late embryogenesis abundant protein (LEA) family protein	-0.571867	0.738393
AT2G03740	[35.1.22] not assigned.no ontology.late embryogenesis abundant domain-containing protein	LEA11__late embryogenesis abundant domain-containing protein / LEA domain-containing protein	3.96123	0.0737938
AT2G03850	[35.1.22] not assigned.no ontology.late embryogenesis abundant domain-containing protein	Late embryogenesis abundant protein (LEA) family protein	2.7398	0.0647059
AT2G18340	[35.1.22] not assigned.no ontology.late embryogenesis abundant domain-containing protein	LEA13__late embryogenesis abundant domain-containing protein / LEA domain-containing protein	0.9371	0.611642
AT5G42950	[35.1.1023] not assigned.no ontology	EXA1__GYF domain-containing protein	0.295933	0.851166
AT2G19870	[35.1.1023] not assigned.no ontology	tRNA/rRNA methyltransferase (SpoU) family protein	-4.6431	0.139557
AT1G33980	[35.1.1023] not assigned.no ontology	ATUPF3_UPF3__Smg-4/UPF3 family protein	-1.89637	0.465952
AT1G56290	[35.1.1023] not assigned.no ontology	CwfJ-like family protein	-0.201533	0.892495
AT1G15200	[35.1.1023] not assigned.no ontology	PININ__protein-protein interaction regulator family protein	-1.0348	0.609258
AT4G37470	[35.1.1023] not assigned.no ontology	KAI2__alpha/beta-Hydrolases superfamily protein	-7.4562	0.155538
AT1G03910	[35.1.1023] not assigned.no ontology	CTN	-0.829567	0.604532
AT3G51050	[35.1.1023] not assigned.no ontology	NERD1__FG-GAP repeat-containing protein	-0.798367	0.535229
AT1G04510	[35.1.1023] not assigned.no ontology	MAC3A_PUB59__MOS4-associated complex 3A	-0.2708	0.896432
AT3G24080	[35.1.1023] not assigned.no ontology	KRR1 family protein	2.146	0.194593
AT3G28220	[35.1.1023] not assigned.no ontology	TRAF-like family protein	1.9262	0.278219
AT1G54170	[35.1.1023] not assigned.no ontology	CID3__CTC-interacting domain 3	-1.57027	0.384153
AT2G25110	[35.1.1023] not assigned.no ontology	AtSDF2_ATSDL_SDF2__stromal cell-derived factor 2-like protein precursor	-0.688867	0.64621
AT2G43770	[35.1.1023] not assigned.no ontology	Transducin/WD40 repeat-like superfamily protein	-1.6721	0.231228
AT5G61020	[35.1.1023] not assigned.no ontology	ECT3__evolutionarily conserved C-terminal region 3	-0.287367	0.902424
AT1G12850	[35.1.1023] not assigned.no ontology	Phosphoglycerate mutase family protein	2.26107	0.233417
AT4G39730	[35.1.1023] not assigned.no ontology	ATPLAT1_PLAT1__Lipase/lipooxygenase, PLAT/LH2 family protein	-0.693133	0.682701
AT4G15390	[35.1.1023] not assigned.no ontology	HXXXD-type acyl-transferase family protein	3.19063	0.0768636
AT2G16860	[35.1.1023] not assigned.no ontology	AtSYF2__GCIP-interacting family protein	-3.52413	0.131592
AT5G19900	[35.1.1023] not assigned.no ontology	PRLI-interacting factor, putative	-0.993467	0.787592
AT3G19670	[35.1.1023] not assigned.no ontology	ATPRP40B_PRP40B__pre-mRNA-processing protein 40B	2.78573	0.212282
AT5G56130	[35.1.1023] not assigned.no ontology	AtTEX1_RAE2_TEX1_THO3__Transducin/WD40 repeat-like superfamily protein	-1.64337	0.116744
AT5G22140	[35.1.1023] not assigned.no ontology	FAD/NAD(P)-binding oxidoreductase family protein	-4.4373	0.143867
AT2G20960	[35.1.1023] not assigned.no ontology	pEARLI4__Arabidopsis phospholipase-like protein (PEARLI 4) family	-0.748933	0.690129
AT5G16020	[35.1.1023] not assigned.no ontology	GEX3__gamete-expressed 3	3.0149	0.208522
AT2G18880	[35.1.1023] not assigned.no ontology	VEL2_VIL3__vernalization5/VIN3-like	1.879	0.372695
AT2G27285	[35.1.1023] not assigned.no ontology	Coiled-coil domain-containing protein 55 (DUF2040)	-0.950467	0.645174
AT1G33250	[35.1.1023] not assigned.no ontology	Protein of unknown function (DUF604)	-0.364	0.86382
AT5G18590	[35.1.1023] not assigned.no ontology	Galactose oxidase/kelch repeat superfamily protein	1.33903	0.585256
AT3G12140	[35.1.1023] not assigned.no ontology	AtEML1_EML1__Emsy N Terminus (ENT)/ plant Tudor-like domains-containing protein	2.0602	0.323524
AT1G13160	[35.1.1023] not assigned.no ontology	ARM repeat superfamily protein	1.0277	0.591324
AT5G16730	[35.1.1023] not assigned.no ontology	Plant protein of unknown function (DUF827)	2.77257	0.298353
AT5G60210	[35.1.1023] not assigned.no ontology	RIP5__ROP interactive partner 5	3.0362	0.140943
AT5G47160	[35.1.1023] not assigned.no ontology	YDG/SRA domain-containing protein	-0.663933	0.1258
AT4G11810	[35.1.1023] not assigned.no ontology	PHT5;2__Major Facilitator Superfamily with SPX (SYG1/Pho81/XPR1) domain-containing protein	3.98283	0.0683101
AT1G55090	[35.1.1023] not assigned.no ontology	carbon-nitrogen hydrolase family protein	-3.46763	0.184497
AT5G50970	[35.1.1023] not assigned.no ontology	transducin family protein / WD-40 repeat family protein	0.631133	0.725156
AT3G17380	[35.1.1023] not assigned.no ontology	TRAF-like family protein	2.7278	0.123994
AT3G14810	[35.1.1023] not assigned.no ontology	MSL5__mechanosensitive channel of small conductance-like 5	2.90557	0.102878
AT3G53550	[35.1.1023] not assigned.no ontology	FBD-like domain family protein	2.20827	0.414827
AT2G23360	[35.1.1023] not assigned.no ontology	Plant protein of unknown function (DUF869)	3.38993	0.0785862
AT1G68790	[35.1.1023] not assigned.no ontology	CRWN3_LINC3__little nuclei3	-3.51467	0.330181
AT2G28355	[35.1.1023] not assigned.no ontology	LCR5__low-molecular-weight cysteine-rich 5	2.4738	0.357335
AT1G78230	[35.1.1023] not assigned.no ontology	Outer arm dynein light chain 1 protein	-2.4536	0.186638
AT4G19910	[35.1.1023] not assigned.no ontology	Toll-Interleukin-Resistance (TIR) domain family protein	0.3982	0.797407
AT5G17590	[35.1.1023] not assigned.no ontology	Putative membrane lipoprotein	2.553	0.273676
AT5G54170	[35.1.1023] not assigned.no ontology	Polyketide cyclase/dehydrase and lipid transport superfamily protein	3.09353	0.169059
AT1G31410	[35.1.1023] not assigned.no ontology	ENF2__putrescine-binding periplasmic protein-related	-1.45393	0.608564
AT4G27595	[35.1.1023] not assigned.no ontology	Plant protein of unknown function (DUF827)	1.7438	0.415494
AT1G65030	[35.1.1023] not assigned.no ontology	Transducin/WD40 repeat-like superfamily protein	-0.9648	0.42118
AT3G15470	[35.1.1023] not assigned.no ontology	Transducin/WD40 repeat-like superfamily protein	4.07197	0.107747
AT3G23980	[35.1.1023] not assigned.no ontology	BLI_KOS1__BLISTER	-0.6462	0.766208
AT2G21530	[35.1.1023] not assigned.no ontology	SMAD/FHA domain-containing protein	5.40677	0.0950132
AT5G50780	[35.1.1023] not assigned.no ontology	AtMORC4_MORC4__Histidine kinase-, DNA gyrase B-, and HSP90-like ATPase family protein	6.4264	0.126227
AT1G09450	[35.1.1023] not assigned.no ontology	AtHaspin_Haspin__Protein kinase superfamily protein	3.9014	0.223092
AT2G20597	[35.1.1023] not assigned.no ontology	Plant thionin family protein	3.63773	0.0510484
AT4G30830	[35.1.1023] not assigned.no ontology	Protein of unknown function, DUF593	0.467067	0.50413
AT4G21220	[35.1.1023] not assigned.no ontology	AtLpxD2_LpxD2__Trimeric LpxA-like enzymes superfamily protein	4.4432	0.0960075
AT5G35338	[35.1.1023] not assigned.no ontology	MBD12__methyl-CPG-binding domain 12	4.68833	0.130629
AT1G61210	[35.1.1023] not assigned.no ontology	DWA3_KTN80.2__Transducin/WD40 repeat-like superfamily protein	2.50637	0.18501
AT2G35605	[35.1.1023] not assigned.no ontology	SWIB6__SWIB/MDM2 domain superfamily protein	0.503367	0.225175
AT2G13690	[35.1.1023] not assigned.no ontology	PRLI-interacting factor, putative	0.223333	0.688073
AT5G67460	[35.1.1023] not assigned.no ontology	O-Glycosyl hydrolases family 17 protein	3.45413	0.146857
AT4G23930	[35.1.1023] not assigned.no ontology	Late embryogenesis abundant (LEA) hydroxyproline-rich glycoprotein family	3.71897	0.22057
AT4G08310	[35.1.1023] not assigned.no ontology		-1.49267	0.613234
AT4G38650	[35.1.1023] not assigned.no ontology	Glycosyl hydrolase family 10 protein	-0.1124	0.971382
AT2G36330	[35.1.1023] not assigned.no ontology	CASPL4A3__Uncharacterised protein family (UPF0497)	-0.995667	0.288983
AT1G77600	[35.1.1023] not assigned.no ontology	AtPDS5B_PDS5B__ARM repeat superfamily protein	-0.4152	0.355962
AT1G27840	[35.1.1023] not assigned.no ontology	ATCSA-1_CSA1__Transducin/WD40 repeat-like superfamily protein	2.72127	0.0853349
AT3G11040	[35.1.1023] not assigned.no ontology	AtENGase85B_ENGase85B__Glycosyl hydrolase family 85	3.953	0.0550386
AT3G49190	[35.1.1023] not assigned.no ontology	O-acyltransferase (WSD1-like) family protein	-0.293467	0.883189
AT1G07705	[35.1.1023] not assigned.no ontology	NOT2a__NOT2 / NOT3 / NOT5 family	-0.525733	0.68431
AT5G52760	[35.1.1023] not assigned.no ontology	Copper transport protein family	0.367233	0.793749
AT4G01180	[35.1.1023] not assigned.no ontology	FDDM2__XH/XS domain-containing protein	1.33757	0.351976
AT4G19865	[35.1.1023] not assigned.no ontology	Galactose oxidase/kelch repeat superfamily protein	4.0315	0.107856
AT5G52330	[35.1.1023] not assigned.no ontology	TRAF-like superfamily protein	2.55787	0.0777739
AT5G62180	[35.1.1023] not assigned.no ontology	AtCXE20_CXE20__carboxyesterase 20	3.1001	0.27355
AT3G22275	[35.1.1023] not assigned.no ontology	JAZ13	4.81753	0.0645789
AT2G18328	[35.1.1023] not assigned.no ontology	ATRL4_RL4__RAD-like 4	1.0395	0.420574
AT1G15440	[35.1.1023] not assigned.no ontology	ATPWP2_PWP2__periodic tryptophan protein 2	-1.84673	0.25977
AT1G04300	[35.1.1023] not assigned.no ontology	MUSE13_TRAF1b__TRAF-like superfamily protein	3.69437	0.050228
AT1G11990	[35.1.1023] not assigned.no ontology	O-fucosyltransferase family protein	5.2234	0.0806429
AT1G74280	[35.1.1023] not assigned.no ontology	alpha/beta-Hydrolases superfamily protein	3.0146	0.155907
AT5G03495	[35.1.1023] not assigned.no ontology	RNA-binding (RRM/RBD/RNP motifs) family protein	-1.40567	0.460278
AT2G31670	[35.1.1023] not assigned.no ontology	UP3__Stress responsive alpha-beta barrel domain protein	2.5132	0.322672
AT1G75260	[35.1.1023] not assigned.no ontology	oxidoreductases, acting on NADH or NADPH	0.3966	0.791837
AT4G19460	[35.1.1023] not assigned.no ontology	UDP-Glycosyltransferase superfamily protein	6.13043	0.0676105
AT3G48240	[35.1.1023] not assigned.no ontology	Octicosapeptide/Phox/Bem1p family protein	4.81133	0.0719614
AT1G59600	[35.1.1023] not assigned.no ontology	ZCW7__ZCW7	2.63763	0.301918
AT4G34020	[35.1.1023] not assigned.no ontology	AtDJ1C_DJ-1c_DJ1C__Class I glutamine amidotransferase-like superfamily protein	5.24317	0.0839012
AT4G16045	[35.1.1023] not assigned.no ontology	TRAF-like superfamily protein	2.11467	0.114386
AT5G04420	[35.1.1023] not assigned.no ontology	Galactose oxidase/kelch repeat superfamily protein	-4.5254	0.224537
AT4G28430	[35.1.1023] not assigned.no ontology	RTN18__Reticulon family protein	5.1697	0.106921
AT3G01328	[35.1.1023] not assigned.no ontology	ECA1-like gametogenesis related family protein	1.79687	0.419781
AT1G17070	[35.1.1023] not assigned.no ontology	NTR1_NTR1_STIPL1__GC-rich sequence DNA-binding factor-like protein with Tuftelin interacting domain	3.05983	0.0706201
AT5G07970	[35.1.1023] not assigned.no ontology	dentin sialophosphoprotein-related	-1.7259	0.233115
AT3G24730	[35.1.1023] not assigned.no ontology	DROL1__mRNA splicing factor, thioredoxin-like U5 snRNP	3.9462	0.118512
AT5G48050	[35.1.1023] not assigned.no ontology		4.21173	0.258783
AT1G26200	[35.1.1023] not assigned.no ontology	TRAM, LAG1 and CLN8 (TLC) lipid-sensing domain containing protein	1.57093	0.481259
AT1G14170	[35.1.1023] not assigned.no ontology	AtKH2__RNA-binding KH domain-containing protein	2.87197	0.218136
AT3G27540	[35.1.1023] not assigned.no ontology	beta-1,4-N-acetylglucosaminyltransferase family protein	1.93643	0.399923
AT1G15940	[35.1.1023] not assigned.no ontology	AtPDS5E_PDS5E__Tudor/PWWP/MBT superfamily protein	3.1018	0.131267
AT4G36520	[35.1.1023] not assigned.no ontology	AUXILIN-LIKE4__Chaperone DnaJ-domain superfamily protein	1.85997	0.0539251
AT2G28320	[35.1.1023] not assigned.no ontology	Pleckstrin homology (PH) and lipid-binding START domains-containing protein	-1.87213	0.41022
AT1G20970	[35.1.1023] not assigned.no ontology		2.57857	0.256956
AT1G03620	[35.1.1023] not assigned.no ontology	ELMOD_F__ELMO/CED-12 family protein	1.6238	0.446809
AT1G08350	[35.1.1023] not assigned.no ontology	Endomembrane protein 70 protein family	3.05333	0.0722013
AT1G51538	[35.1.1023] not assigned.no ontology	Aminotransferase-like, plant mobile domain family protein	3.2795	0.223969
AT1G33475	[35.1.1023] not assigned.no ontology	SNARE-like superfamily protein	-3.18457	0.200612
AT1G53260	[35.1.1023] not assigned.no ontology		-0.408867	0.876872
AT3G01990	[35.1.1023] not assigned.no ontology	ACR6__ACT domain repeat 6	-1.11597	0.712161
AT4G27340	[35.1.1023] not assigned.no ontology	AtTRM5b_TRM5b__Met-10+ like family protein	3.35567	0.140129
AT3G16260	[35.1.1023] not assigned.no ontology	TRZ4__tRNAse Z4	0.355533	0.874302
AT4G25070	[35.1.1023] not assigned.no ontology		-1.32047	0.479573
AT4G09310	[35.1.1023] not assigned.no ontology	SPla/RYanodine receptor (SPRY) domain-containing protein	3.49447	0.267372
AT2G03510	[35.1.1023] not assigned.no ontology	SPFH/Band 7/PHB domain-containing membrane-associated protein family	2.48253	0.210631
AT5G48657	[35.1.1023] not assigned.no ontology	defense protein-related	0.1452	0.917909
AT4G01870	[35.1.1023] not assigned.no ontology	tolB protein-related	1.55827	0.54696
AT4G14230	[35.1.1023] not assigned.no ontology	CBS domain-containing protein with a domain of unknown function (DUF21)	3.5531	0.0979237
AT2G43120	[35.1.1023] not assigned.no ontology	PRN2__RmlC-like cupins superfamily protein	0.0111667	0.995437
AT5G10950	[35.1.1023] not assigned.no ontology	Tudor/PWWP/MBT superfamily protein	0.0197	0.988934
AT5G35560	[35.1.1023] not assigned.no ontology	DENN (AEX-3) domain-containing protein	3.99513	0.0836077
AT1G18260	[35.1.1023] not assigned.no ontology	EBS5_HRD3A__HCP-like superfamily protein	3.8619	0.0868398
AT2G37100	[35.1.1023] not assigned.no ontology	protamine P1 family protein	-0.5509	0.793812
AT1G78160	[35.1.12] not assigned.no ontology.pumilio/Puf RNA-binding domain-containing protein	APUM7_PUM7__pumilio 7	-1.5304	0.233194
AT4G08560	[35.1.12] not assigned.no ontology.pumilio/Puf RNA-binding domain-containing protein	APUM15_PUM15__pumilio 15	0.7055	0.680011
AT3G52140	[35.1.27] not assigned.no ontology.tetratricopeptide repeat (TPR)	FMT_FRIENDLY_NOXY38__tetratricopeptide repeat (TPR)-containing protein	5.35973	0.0601743
AT2G42580	[35.1.27] not assigned.no ontology.tetratricopeptide repeat (TPR)	TTL3_VIT__tetratricopetide-repeat thioredoxin-like 3	4.64513	0.204338
AT5G63200	[35.1.27] not assigned.no ontology.tetratricopeptide repeat (TPR)	tetratricopeptide repeat (TPR)-containing protein	-1.59087	0.495139
AT5G21990	[35.1.27] not assigned.no ontology.tetratricopeptide repeat (TPR)	AtTPR7_OEP61_TPR7__Tetratricopeptide repeat (TPR)-like superfamily protein	-0.470967	0.873487
AT3G16760	[35.1.27] not assigned.no ontology.tetratricopeptide repeat (TPR)	Tetratricopeptide repeat (TPR)-like superfamily protein	-0.309733	0.902019
AT2G25050	[35.1.20] not assigned.no ontology.formin homology 2 domain-containing protein	Actin-binding FH2 (Formin Homology) protein	-1.66287	0.139026
AT3G05470	[35.1.20] not assigned.no ontology.formin homology 2 domain-containing protein	FH11__Actin-binding FH2 (formin homology 2) family protein	-4.6833	0.228053
AT4G24680	[35.2.1001] not assigned.unknown	MOS1__modifier of snc1	-0.557333	0.716441
AT3G50370	[35.2.1001] not assigned.unknown		0.0971333	0.918338
AT1G55500	[35.2.1001] not assigned.unknown	ECT4__evolutionarily conserved C-terminal region 4	-2.54433	0.271406
AT5G17900	[35.2.1001] not assigned.unknown	microfibrillar-associated protein-related	1.28747	0.446971
AT2G25670	[35.2.1001] not assigned.unknown		1.4092	0.589164
AT2G40430	[35.2.1001] not assigned.unknown	SMO4	1.99943	0.273478
AT3G48500	[35.2.1001] not assigned.unknown	PDE312_PTAC10_TAC10__Nucleic acid-binding, OB-fold-like protein	2.5909	0.471391
AT5G22040	[35.2.1001] not assigned.unknown		0.1735	0.91193
AT1G67650	[35.2.1001] not assigned.unknown	SRP72 RNA-binding domain	1.31587	0.404777
AT2G32910	[35.2.1001] not assigned.unknown	DCD (Development and Cell Death) domain protein	-0.399267	0.740257
AT5G08420	[35.2.1001] not assigned.unknown	RNA-binding KH domain-containing protein	-1.664	0.512685
AT3G18790	[35.2.1001] not assigned.unknown		2.1709	0.15172
AT5G21160	[35.2.1001] not assigned.unknown	AtLARP1a_LARP1a__LA RNA-binding protein	-3.4173	0.230458
AT5G01590	[35.2.1001] not assigned.unknown	TIC56	0.7374	0.723544
AT2G20020	[35.2.1001] not assigned.unknown	ATCAF1_CAF1__RNA-binding CRS1 / YhbY (CRM) domain-containing protein	2.02853	0.214923
AT5G08450	[35.2.1001] not assigned.unknown	HDC1_RXT3-like	0.9582	0.578839
AT3G56410	[35.2.1001] not assigned.unknown	Protein of unknown function (DUF3133)	-0.503067	0.750916
AT3G07030	[35.2.1001] not assigned.unknown	ALBA6__Alba DNA/RNA-binding protein	1.3732	0.197968
AT2G44640	[35.2.1001] not assigned.unknown		-0.540367	0.814176
AT3G56720	[35.2.1001] not assigned.unknown		-1.47543	0.233514
AT4G26630	[35.2.1001] not assigned.unknown	DEK3__DEK domain-containing chromatin associated protein	1.64003	0.17428
AT4G28080	[35.2.1001] not assigned.unknown	REC2__Tetratricopeptide repeat (TPR)-like superfamily protein	2.51963	0.124824
AT3G51010	[35.2.1001] not assigned.unknown		-1.8638	0.134872
AT5G10010	[35.2.1001] not assigned.unknown	HIT4	-0.4766	0.728679
AT2G20950	[35.2.1001] not assigned.unknown	Arabidopsis phospholipase-like protein (PEARLI 4) family	3.77547	0.0685152
AT1G76070	[35.2.1001] not assigned.unknown		2.55187	0.326675
AT4G01150	[35.2.1001] not assigned.unknown	CURT1A	1.8496	0.189014
AT4G17060	[35.2.1001] not assigned.unknown	FIP2__FRIGIDA interacting protein 2	-4.56247	0.157654
AT2G22720	[35.2.1001] not assigned.unknown	SPT2 chromatin protein	0.336267	0.865027
AT1G16720	[35.2.1001] not assigned.unknown	HCF173__high chlorophyll fluorescence phenotype 173	-0.4671	0.763631
AT5G27390	[35.2.1001] not assigned.unknown	Mog1/PsbP/DUF1795-like photosystem II reaction center PsbP family protein	1.6908	0.625956
AT1G29350	[35.2.1001] not assigned.unknown	Kinase-related protein of unknown function (DUF1296)	2.2387	0.251385
AT5G03880	[35.2.1001] not assigned.unknown	Thioredoxin family protein	2.31647	0.242124
AT3G22990	[35.2.1001] not assigned.unknown	LFR__ARM repeat superfamily protein	-1.87787	0.0562471
AT5G42960	[35.2.1001] not assigned.unknown		0.0231333	0.991922
AT5G48790	[35.2.1001] not assigned.unknown	Domain of unknown function (DUF1995)	2.01753	0.184958
AT1G45233	[35.2.1001] not assigned.unknown	AtTHO5_THO5__THO complex, subunit 5	0.389633	0.603969
AT3G47070	[35.2.1001] not assigned.unknown		-1.22037	0.663004
AT4G27380	[35.2.1001] not assigned.unknown		6.45337	0.0873386
AT5G66470	[35.2.1001] not assigned.unknown	AtERG1_Era-1_ERA1__RNA binding;GTP binding	0.333667	0.497868
AT2G38025	[35.2.1001] not assigned.unknown	OTU3__Cysteine proteinases superfamily protein	-3.68193	0.117013
AT5G02160	[35.2.1001] not assigned.unknown	FIP	0.6492	0.713996
AT3G18240	[35.2.1001] not assigned.unknown	Ribosomal protein S24/S35, mitochondrial	1.45563	0.466646
AT3G04560	[35.2.1001] not assigned.unknown		-0.1867	0.950005
AT4G16530	[35.2.1001] not assigned.unknown	Family of unknown function (DUF577)	1.14743	0.54322
AT3G12510	[35.2.1001] not assigned.unknown	MADS-box family protein	3.81563	0.297483
AT5G46020	[35.2.1001] not assigned.unknown	MUSE7	4.5009	0.20101
AT3G01720	[35.2.1001] not assigned.unknown	AtSERGT1	-2.41	0.213394
AT5G25757	[35.2.1001] not assigned.unknown	RNA polymerase I-associated factor PAF67	-3.0968	0.34014
AT1G14740	[35.2.1001] not assigned.unknown	OBE3_TTA1__Protein of unknown function (DUF1423)	-1.32217	0.432692
AT1G76780	[35.2.1001] not assigned.unknown	HSP20-like chaperones superfamily protein	0.0997	0.964715
AT1G68870	[35.2.1001] not assigned.unknown	ATSOFL2_SOFL2__SOB five-like 2	1.67993	0.581525
AT5G01710	[35.2.1001] not assigned.unknown	methyltransferases	6.16193	0.0945469
AT5G10150	[35.2.1001] not assigned.unknown	SOK2__Domain of unknown function (DUF966)	-3.53233	0.0521931
AT4G21890	[35.2.1001] not assigned.unknown		1.3887	0.474869
AT1G13540	[35.2.1001] not assigned.unknown	Protein of unknown function (DUF1262)	3.57913	0.152778
AT2G42780	[35.2.1001] not assigned.unknown		4.36987	0.184942
AT5G64510	[35.2.1001] not assigned.unknown	TIN1	0.195667	0.930979
AT5G18510	[35.2.1001] not assigned.unknown	Aminotransferase-like, plant mobile domain family protein	3.10403	0.0534291
AT3G62900	[35.2.1001] not assigned.unknown	CW-type Zinc Finger	0.261467	0.882162
AT3G12010	[35.2.1001] not assigned.unknown		-1.37363	0.487748
AT2G30505	[35.2.1001] not assigned.unknown	Late embryogenesis abundant (LEA) hydroxyproline-rich glycoprotein family	0.0653667	0.904725
AT2G46915	[35.2.1001] not assigned.unknown	Protein of unknown function (DUF3754)	4.22893	0.0908902
AT1G29050	[35.2.1001] not assigned.unknown	TBL38__TRICHOME BIREFRINGENCE-LIKE 38	-2.1232	0.20523
AT3G02680	[35.2.1001] not assigned.unknown	ATNBS1_NBS1__nijmegen breakage syndrome 1	2.49297	0.139799
AT5G08660	[35.2.1001] not assigned.unknown	PSI3__Protein of unknown function (DUF668)	0.391433	0.832841
AT5G12230	[35.2.1001] not assigned.unknown	MED19A	-0.5386	0.7986
AT1G74750	[35.2.1001] not assigned.unknown	Pentatricopeptide repeat (PPR) superfamily protein	0.515533	0.73116
AT5G53020	[35.2.1001] not assigned.unknown	Ribonuclease P protein subunit P38-related	2.96513	0.1554
AT2G23790	[35.2.1001] not assigned.unknown	Protein of unknown function (DUF607)	2.47853	0.215285
AT4G14970	[35.2.1001] not assigned.unknown	AtFANCD2_FACND2	5.7796	0.124266
AT2G40160	[35.2.1001] not assigned.unknown	TBL30__Plant protein of unknown function (DUF828)	2.35703	0.120837
AT1G63670	[35.2.1001] not assigned.unknown	TRM12__Protein of unknown function (DUF3741)	0.108	0.959457
AT4G29790	[35.2.1001] not assigned.unknown	SCS2B	-0.5099	0.81832
AT4G32340	[35.2.1001] not assigned.unknown	Tetratricopeptide repeat (TPR)-like superfamily protein	1.85993	0.466222
AT2G20495	[35.2.1001] not assigned.unknown		0.422	0.824543
AT1G70220	[35.2.1001] not assigned.unknown	RNA-processing, Lsm domain	-2.50853	0.131078
AT2G39580	[35.2.1001] not assigned.unknown		2.51423	0.266109
AT5G44250	[35.2.1001] not assigned.unknown	Protein of unknown function DUF829, transmembrane 53	2.6744	0.345422
AT5G51920	[35.2.1001] not assigned.unknown	Pyridoxal phosphate (PLP)-dependent transferases superfamily protein	2.81853	0.180983
AT1G06590	[35.2.1001] not assigned.unknown		0.3859	0.790001
AT3G12190	[35.2.1001] not assigned.unknown		3.06057	0.261791
AT3G04470	[35.2.1001] not assigned.unknown	Ankyrin repeat family protein	2.42797	0.216647
AT2G22795	[35.2.1001] not assigned.unknown		1.76987	0.470649
AT3G19680	[35.2.1001] not assigned.unknown	Protein of unknown function (DUF1005)	5.36583	0.0931324
AT3G46110	[35.2.1001] not assigned.unknown	AuxRP3_SOK4__Domain of unknown function (DUF966)	2.45797	0.0888884
AT3G28760	[35.2.1001] not assigned.unknown		0.4155	0.853101
AT5G39493	[35.2.1001] not assigned.unknown	SPH15__Plant self-incompatibility protein S1 family	4.24717	0.154402
AT5G39870	[35.2.1001] not assigned.unknown	Protein of unknown function (DUF1216)	-0.162333	0.791461
AT5G55660	[35.2.1001] not assigned.unknown	DEK domain-containing chromatin associated protein	0.671767	0.7205
AT1G48300	[35.2.1001] not assigned.unknown	DGAT3	4.7716	0.108695
AT2G45450	[35.2.1001] not assigned.unknown	ZPR1__protein binding	-0.998	0.387599
AT4G17350	[35.2.1001] not assigned.unknown	FL5__Plant protein of unknown function (DUF828) with plant pleckstrin homology-like region	-2.34113	0.402882
AT2G20970	[35.2.1001] not assigned.unknown		-0.263733	0.884098
AT1G77500	[35.2.1001] not assigned.unknown	Protein of unknown function (DUF630 and DUF632)	-0.8668	0.769838
AT5G02210	[35.2.1001] not assigned.unknown	GCK domain-containing protein	1.8118	0.105623
AT1G22850	[35.2.1001] not assigned.unknown	SNARE associated Golgi protein family	-0.5735	0.838249
AT3G17740	[35.2.1001] not assigned.unknown		-1.30073	0.615543
AT4G02715	[35.2.1001] not assigned.unknown		2.8951	0.348093
AT1G75730	[35.2.1001] not assigned.unknown		1.59627	0.532016
AT1G30050	[35.2.1001] not assigned.unknown	MadA3	6.53803	0.0538351
AT2G40800	[35.2.1001] not assigned.unknown	AtTIM21L-1	-0.1849	0.931261
AT3G19200	[35.2.1001] not assigned.unknown		-1.93867	0.199384
AT1G77620	[35.2.1001] not assigned.unknown	P-loop containing nucleoside triphosphate hydrolases superfamily protein	1.3418	0.52628
AT5G63905	[35.2.1001] not assigned.unknown		4.01987	0.212572
AT2G17680	[35.2.1001] not assigned.unknown	Arabidopsis protein of unknown function (DUF241)	0.3711	0.896043
AT3G63390	[35.2.1001] not assigned.unknown		-0.577033	0.729323
AT1G47310	[35.2.1001] not assigned.unknown		2.1429	0.173729
AT4G24840	[35.2.1001] not assigned.unknown	COG2	-1.3036	0.457883
AT1G12150	[35.2.1001] not assigned.unknown	Plant protein of unknown function (DUF827)	1.03753	0.258627
AT1G50120	[35.2.1001] not assigned.unknown	LOT	-2.38703	0.378189
AT1G74450	[35.2.1001] not assigned.unknown	ROH1D__Protein of unknown function (DUF793)	-1.53617	0.223323
AT3G51100	[35.2.1001] not assigned.unknown		-2.95287	0.341681
AT4G03165	[35.2.1001] not assigned.unknown		2.351	0.185969
AT5G16660	[35.2.1001] not assigned.unknown		1.50137	0.511427
AT5G25470	[35.2.1001] not assigned.unknown	AP2/B3-like transcriptional factor family protein	4.20257	0.124376
AT5G01150	[35.2.1001] not assigned.unknown	Protein of unknown function (DUF674)	-0.978267	0.237702
AT5G33393	[35.2.1001] not assigned.unknown		-0.105833	0.903267
AT5G28920	[35.2.1001] not assigned.unknown		-1.71213	0.443203
AT3G02370	[35.2.1001] not assigned.unknown		-1.10353	0.711861
AT4G20050	[35.2.1001] not assigned.unknown	PGF11_QRT3__Pectin lyase-like superfamily protein	2.0482	0.191527
AT5G23700	[35.2.1001] not assigned.unknown		3.60787	0.109368
AT4G18490	[35.2.1001] not assigned.unknown		1.71797	0.117719
AT1G48560	[35.2.1001] not assigned.unknown		3.0722	0.181825
AT1G08760	[35.2.1001] not assigned.unknown	CORD2__Plant protein of unknown function (DUF936)	2.68463	0.242058
AT5G46610	[35.2.1001] not assigned.unknown	Aluminium activated malate transporter family protein	3.3693	0.075729
AT1G73130	[35.2.1001] not assigned.unknown	ATI3C	1.65253	0.499963
AT1G53250	[35.2.1001] not assigned.unknown		-0.957667	0.642704
AT3G27600	[35.2.1001] not assigned.unknown	SWAP (Suppressor-of-White-APricot)/surp RNA-binding domain-containing protein	0.192833	0.923143
AT1G36980	[35.2.1001] not assigned.unknown		-1.7154	0.392454
AT4G01650	[35.2.1001] not assigned.unknown	Polyketide cyclase / dehydrase and lipid transport protein	1.87083	0.352154
AT1G11440	[35.2.1001] not assigned.unknown		4.21943	0.0583612
AT1G63520	[35.2.1001] not assigned.unknown	Protein of unknown function (DUF3527)	-0.454567	0.809743
AT5G17210	[35.2.1001] not assigned.unknown	Protein of unknown function (DUF1218)	0.432867	0.83184
AT5G58930	[35.2.1001] not assigned.unknown	OPL4__Protein of unknown function (DUF740)	2.12817	0.265176
AT4G12450	[35.2.1001] not assigned.unknown		3.016	0.0996494
AT1G14770	[35.2.1001] not assigned.unknown	RING/FYVE/PHD zinc finger superfamily protein	3.42747	0.052439
ATMG00400	[35.2.1001] not assigned.unknown	ORF157	-2.19683	0.496427
AT5G14090	[35.2.1001] not assigned.unknown	AtLAZY1_LAZY1	2.2727	0.329559
AT4G36210	[35.2.1001] not assigned.unknown	Protein of unknown function (DUF726)	4.2853	0.0666782
AT5G06830	[35.2.1001] not assigned.unknown	C53	0.125267	0.903483
AT5G52950	[35.2.1001] not assigned.unknown		0.8455	0.534427
AT3G12540	[35.2.1001] not assigned.unknown	Protein of unknown function, DUF547	-1.18207	0.399944
AT2G03350	[35.2.1001] not assigned.unknown	Protein of unknown function, DUF538	2.16937	0.417349
AT2G43465	[35.2.1001] not assigned.unknown	RNA-binding ASCH domain protein	1.14293	0.625731
AT4G08910	[35.2.1001] not assigned.unknown		2.2466	0.307279
AT5G13340	[35.2.1001] not assigned.unknown		-3.12777	0.128927
AT5G14310	[35.2.1001] not assigned.unknown	AtCXE16_CXE16__carboxyesterase 16	2.2413	0.217743
AT5G38200	[35.2.1001] not assigned.unknown	Class I glutamine amidotransferase-like superfamily protein	3.6359	0.0787588
ATMG00850	[35.2.1001] not assigned.unknown	ORF107E__DNA/RNA polymerases superfamily protein	2.94883	0.196969
AT5G55860	[35.2.1001] not assigned.unknown	TREPH1__Plant protein of unknown function (DUF827)	-2.85207	0.164383
AT2G14390	[35.2.1001] not assigned.unknown		-1.20977	0.518882
AT5G51195	[35.2.1001] not assigned.unknown		1.24973	0.478713
AT3G05130	[35.2.1001] not assigned.unknown		0.7948	0.342035
AT2G05120	[35.2.1001] not assigned.unknown	NUP133__Nucleoporin, Nup133/Nup155-like	2.55167	0.316481
AT5G56060	[35.2.1001] not assigned.unknown	Domain of unknown function (DUF2431)	1.05893	0.712001
AT3G57940	[35.2.1001] not assigned.unknown	Domain of unknown function (DUF1726) ;Putative ATPase (DUF699)	-0.105	0.956116
AT5G38310	[35.2.1001] not assigned.unknown		1.89117	0.157577
AT3G14700	[35.2.1001] not assigned.unknown	SART-1 family	-0.0083	0.995523
AT3G01015	[35.2.1001] not assigned.unknown	MD60_TPXL1__TPX2 (targeting protein for Xklp2) protein family	3.63937	0.129796
AT5G26730	[35.2.1001] not assigned.unknown	Fasciclin-like arabinogalactan family protein	3.78703	0.233328
AT2G34120	[35.2.1001] not assigned.unknown	Cytochrome C oxidase polypeptide VIB family protein	0.3884	0.890354
AT1G48740	[35.2.1001] not assigned.unknown	CP4__2-oxoglutarate (2OG) and Fe(II)-dependent oxygenase superfamily protein	-1.4097	0.270109
AT5G43160	[35.2.1001] not assigned.unknown	QWRF9__Family of unknown function (DUF566)	-1.1265	0.613519
AT4G16215	[35.2.1001] not assigned.unknown		3.46977	0.404372
AT1G74860	[35.2.1001] not assigned.unknown		-4.2239	0.29384
AT1G73380	[35.2.1001] not assigned.unknown		1.83063	0.203278
AT1G28380	[35.2.1001] not assigned.unknown	NSL1__MAC/Perforin domain-containing protein	-1.0464	0.310732
AT4G39420	[35.2.1001] not assigned.unknown		-1.44127	0.647026
AT3G25240	[35.2.1001] not assigned.unknown	RXR1__Protein of unknown function (DUF506)	-1.30043	0.411408
AT4G29750	[35.2.1001] not assigned.unknown	CRS1 / YhbY (CRM) domain-containing protein	2.95243	0.340036
AT3G23955	[35.2.1001] not assigned.unknown	F-box family protein	3.85077	0.0972042
AT3G05570	[35.2.1001] not assigned.unknown		4.4532	0.169197
AT1G28375	[35.2.1001] not assigned.unknown		-0.0112667	0.996563
AT5G45520	[35.2.1001] not assigned.unknown	Leucine-rich repeat (LRR) family protein	-3.84007	0.0673826
AT4G38760	[35.2.1001] not assigned.unknown	Protein of unknown function (DUF3414)	-1.1762	0.57735
AT4G02030	[35.2.1001] not assigned.unknown	MTV16_UNH_VPS51__Vps51/Vps67 family (components of vesicular transport) protein	1.90643	0.175884
AT4G19100	[35.2.1001] not assigned.unknown	PAM68__Protein of unknown function (DUF3464)	0.254767	0.711559
AT1G23830	[35.2.1001] not assigned.unknown		-2.67513	0.383749
AT1G55980	[35.2.1001] not assigned.unknown	FAD/NAD(P)-binding oxidoreductase family protein	2.04827	0.237335
AT5G66660	[35.2.1001] not assigned.unknown	Protein of unknown function (DUF677)	2.72887	0.225081
AT5G04860	[35.2.1001] not assigned.unknown		2.82913	0.279876
AT5G55040	[35.2.1001] not assigned.unknown	BRD13__DNA-binding bromodomain-containing protein	0.210267	0.924442
AT1G07970	[35.2.1001] not assigned.unknown	PNET1	1.09777	0.630654
AT1G16630	[35.2.1001] not assigned.unknown		3.23383	0.0619285
AT1G72270	[35.2.1001] not assigned.unknown	HDP1_IDAP1	-0.496433	0.811199
AT3G09140	[35.2.1001] not assigned.unknown	Protein of unknown function (DUF674)	-2.1206	0.350351
AT3G13857	[35.2.1001] not assigned.unknown		0.931767	0.351294
AT2G31190	[35.2.1001] not assigned.unknown	RUS2_WXR1__Protein of unknown function, DUF647	2.15317	0.44062
AT5G35732	[35.2.1001] not assigned.unknown		0.5419	0.726396
AT5G28610	[35.2.1001] not assigned.unknown		-1.46507	0.162651
AT4G14200	[35.2.1001] not assigned.unknown	Pentatricopeptide repeat (PPR) superfamily protein	-1.8686	0.313308
AT1G63420	[35.2.1001] not assigned.unknown	Arabidopsis thaliana protein of unknown function (DUF821)	-1.12637	0.639865
AT5G15680	[35.2.1001] not assigned.unknown	ARM repeat superfamily protein	4.3789	0.0607785
AT3G24850	[35.2.1001] not assigned.unknown	Domain of unknown function (DUF313)	1.47747	0.442696
AT5G59080	[35.2.1001] not assigned.unknown		-0.699667	0.754054
AT5G60150	[35.2.1001] not assigned.unknown		-0.437167	0.781426
AT2G22370	[35.2.1001] not assigned.unknown	MED18	2.28427	0.417011
AT3G53540	[35.2.1001] not assigned.unknown	TRM19	0.840667	0.748608
AT1G64800	[35.2.1001] not assigned.unknown	DNA binding;sequence-specific DNA binding transcription factors	-3.2722	0.195736
AT1G77710	[35.2.1001] not assigned.unknown	AtCCP2_CCP2	-0.216	0.936726
AT1G23570	[35.2.1001] not assigned.unknown	Domain of unknown function (DUF220)	3.8915	0.129584
AT1G55325	[35.2.1001] not assigned.unknown	GCT_MAB2_MED13__RNA polymerase II transcription mediators	2.61417	0.0603377
AT4G08097	[35.2.1001] not assigned.unknown		3.42833	0.11884
AT1G18620	[35.2.1001] not assigned.unknown	LNG4_TRM3	1.7148	0.243459
AT4G30130	[35.2.1001] not assigned.unknown	Protein of unknown function (DUF630 and DUF632)	1.45353	0.229383
AT5G23200	[35.2.1001] not assigned.unknown		3.4385	0.147592
AT4G08940	[35.2.1001] not assigned.unknown	Ubiquitin carboxyl-terminal hydrolase family protein	4.7064	0.0983994
AT3G52570	[35.2.1001] not assigned.unknown	alpha/beta-Hydrolases superfamily protein	3.95433	0.12289
AT1G16730	[35.2.1001] not assigned.unknown	UP6__unknown protein 6	-1.52067	0.413264
AT5G51730	[35.2.1001] not assigned.unknown	RNA-binding (RRM/RBD/RNP motifs) family protein	5.4804	0.0543284
AT3G44380	[35.2.1001] not assigned.unknown	Late embryogenesis abundant (LEA) hydroxyproline-rich glycoprotein family	0.4056	0.75324
AT5G20680	[35.2.1001] not assigned.unknown	TBL16__TRICHOME BIREFRINGENCE-LIKE 16	5.69743	0.0739643
AT1G71820	[35.2.1001] not assigned.unknown	SEC6__SEC6	1.49257	0.0527515
AT5G55820	[35.2.1001] not assigned.unknown	INCENP_WYR	-3.24913	0.236471
AT3G10440	[35.2.1001] not assigned.unknown	AtSGO1_SGO1__Shugoshin C terminus	2.44387	0.0605074
AT3G26890	[35.2.1001] not assigned.unknown		2.59277	0.130651
AT3G08780	[35.2.1001] not assigned.unknown	BCSAP	-5.34423	0.154135
AT4G29200	[35.2.1001] not assigned.unknown	DEG3__Beta-galactosidase related protein	2.52753	0.193701
AT3G55350	[35.2.1001] not assigned.unknown	HARB1_HHP1__PIF / Ping-Pong family of plant transposases	-2.62483	0.293435
AT4G33390	[35.2.1001] not assigned.unknown	Plant protein of unknown function (DUF827)	3.26087	0.201214
AT1G74170	[35.2.1001] not assigned.unknown	AtRLP13_RLP13__receptor like protein 13	4.55853	0.0746546
AT5G18730	[35.2.1001] not assigned.unknown		0.210067	0.935521
AT3G28370	[35.2.1001] not assigned.unknown		2.19793	0.10142
AT3G27350	[35.2.1001] not assigned.unknown		0.499867	0.870046
AT1G15060	[35.2.1001] not assigned.unknown	Uncharacterised conserved protein UCP031088, alpha/beta hydrolase	1.23387	0.459494
AT3G15910	[35.2.1001] not assigned.unknown		0.513067	0.864748
AT3G09110	[35.2.1001] not assigned.unknown	Protein of unknown function (DUF674)	2.32187	0.140211
AT1G05410	[35.2.1001] not assigned.unknown	Protein of unknown function (DUF1423)	2.0012	0.076216
AT1G06980	[35.2.1001] not assigned.unknown		0.558733	0.62008
AT2G47390	[35.2.1001] not assigned.unknown	CGEP__Prolyl oligopeptidase family protein	0.707267	0.814451
AT3G44710	[35.2.1001] not assigned.unknown	Plant protein of unknown function (DUF247)	5.01643	0.066653
AT1G34010	[35.2.1001] not assigned.unknown		1.55947	0.523692
AT3G59370	[35.2.1001] not assigned.unknown	Vacuolar calcium-binding protein-related	-0.361367	0.48698
AT4G10930	[35.2.1001] not assigned.unknown		2.83923	0.246739
AT1G33050	[35.2.1001] not assigned.unknown		-2.1865	0.166908
AT3G31900	[35.2.1001] not assigned.unknown	ATP-dependent helicase family protein	1.36837	0.669726
AT2G28480	[35.2.1001] not assigned.unknown	RNA-binding CRS1 / YhbY (CRM) domain protein	1.7568	0.538507
AT1G15860	[35.2.1001] not assigned.unknown	Domain of unknown function (DUF298)	6.0109	0.0543291
ATMG00670	[35.2.1001] not assigned.unknown	ORF275	2.26317	0.492463
AT5G24690	[35.2.1001] not assigned.unknown	Protein of unknown function (DUF3411)	4.45777	0.08704
AT3G25270	[35.2.1001] not assigned.unknown	Ribonuclease H-like superfamily protein	1.2007	0.556271
AT1G51355	[35.2.1001] not assigned.unknown	SMR9	2.6752	0.238615
AT5G04480	[35.2.1001] not assigned.unknown	BUP__UDP-Glycosyltransferase superfamily protein	-2.0754	0.3809
AT4G20160	[35.2.1001] not assigned.unknown		1.6333	0.403632
AT1G43145	[35.2.1001] not assigned.unknown		4.03233	0.124856
AT3G55720	[35.2.1001] not assigned.unknown	BDR7__Protein of unknown function (DUF620)	2.2532	0.250561
AT1G21810	[35.2.1001] not assigned.unknown	VETH2__Plant protein of unknown function (DUF869)	4.5848	0.0623213
AT1G18990	[35.2.1001] not assigned.unknown	Protein of unknown function, DUF593	3.13707	0.231799
AT3G11310	[35.2.1001] not assigned.unknown		0.0435667	0.985197
AT4G32230	[35.2.1001] not assigned.unknown		2.3625	0.278685
AT5G47090	[35.2.1001] not assigned.unknown		4.99813	0.0701996
AT3G05980	[35.2.1001] not assigned.unknown		2.52587	0.28135
AT2G25800	[35.2.1001] not assigned.unknown	Protein of unknown function (DUF810)	3.78183	0.194443
AT1G76185	[35.2.1001] not assigned.unknown		0.4047	0.830039
AT1G53200	[35.2.1001] not assigned.unknown		4.34767	0.122728
AT1G06420	[35.2.1001] not assigned.unknown		4.82457	0.064601
AT5G40450	[35.2.1001] not assigned.unknown	RBB1	2.1555	0.336982
AT2G11462	[35.2.1001] not assigned.unknown		-2.66253	0.500177
AT5G01620	[35.2.1001] not assigned.unknown	TBL35__TRICHOME BIREFRINGENCE-LIKE 35	1.03967	0.57951
AT1G04470	[35.2.1001] not assigned.unknown	Protein of unknown function (DUF810)	-1.9981	0.470039
AT1G31150	[35.2.1001] not assigned.unknown	Domain of unknown function (DUF1985)	-0.612833	0.834884
AT2G37370	[35.2.1001] not assigned.unknown		5.0931	0.0502055
AT2G30480	[35.2.1001] not assigned.unknown		-0.230333	0.842769
AT4G30150	[35.2.1001] not assigned.unknown		3.623	0.145492
AT2G17110	[35.2.1001] not assigned.unknown	Protein of unknown function (DUF630 and DUF632)	1.7473	0.440586
AT5G26770	[35.2.1001] not assigned.unknown	AtNEAP2	4.8637	0.137955
AT5G27970	[35.2.1001] not assigned.unknown	ARM repeat superfamily protein	5.00063	0.129431
AT4G20480	[35.2.1001] not assigned.unknown	Putative endonuclease or glycosyl hydrolase	1.66757	0.437647
AT1G53800	[35.2.1001] not assigned.unknown		3.73463	0.0572491
AT3G25590	[35.2.1001] not assigned.unknown		0.712733	0.694776
AT2G38465	[35.2.1001] not assigned.unknown		-2.05367	0.198194
AT4G16444	[35.2.1001] not assigned.unknown	AtGET1_GET1	1.5567	0.256851
AT5G14370	[35.2.1001] not assigned.unknown	CCT motif family protein	-1.22017	0.238654
AT4G28170	[35.2.1001] not assigned.unknown		3.91297	0.150668
AT1G09040	[35.2.1001] not assigned.unknown	SANT2	-0.4247	0.765583
AT1G49870	[35.2.1001] not assigned.unknown		3.7095	0.136855
AT2G25250	[35.2.1001] not assigned.unknown		2.50963	0.376755
AT4G03200	[35.2.1001] not assigned.unknown	catalytics	-1.52217	0.559318
AT1G09980	[35.2.1001] not assigned.unknown	Putative serine esterase family protein	3.88323	0.108424
AT1G27690	[35.2.1001] not assigned.unknown	BDR3__Protein of unknown function (DUF620)	1.5307	0.629916
AT1G59312	[35.2.1001] not assigned.unknown	Inositol-pentakisphosphate 2-kinase family protein	2.9503	0.0806403
AT1G19010	[35.2.1001] not assigned.unknown		3.69113	0.0851377
AT5G38500	[35.2.1001] not assigned.unknown	Domain of unknown function (DUF313)	0.0912333	0.975435
AT1G26620	[35.2.1001] not assigned.unknown	Plant protein of unknown function (DUF863)	4.4014	0.15886
AT3G11350	[35.2.1001] not assigned.unknown	Pentatricopeptide repeat (PPR) superfamily protein	-1.549	0.189183
AT3G24630	[35.2.1001] not assigned.unknown	TRM34	-2.99053	0.0537882
AT5G24060	[35.2.1001] not assigned.unknown	Pentatricopeptide repeat (PPR) superfamily protein	3.96813	0.0968778
AT3G14000	[35.2.1001] not assigned.unknown	ATBRXL2_BRX-LIKE2_BRXL2__DZC (Disease resistance/zinc finger/chromosome condensation-like region) domain containing protein	-0.807267	0.687587
AT3G05725	[35.2.1001] not assigned.unknown	Protein of unknown function (DUF3511)	-0.6295	0.786594
AT4G37080	[35.2.1001] not assigned.unknown	Protein of unknown function, DUF547	-2.1346	0.41952
AT1G16810	[35.2.1001] not assigned.unknown		-2.41687	0.430682
AT5G07330	[35.2.1001] not assigned.unknown		3.3364	0.0954237
AT5G39570	[35.2.1001] not assigned.unknown	PLDrp1	-1.6425	0.384993
AT3G16270	[35.2.1001] not assigned.unknown	MTV1__ENTH/VHS family protein	2.27467	0.405059
AT5G27330	[35.2.1001] not assigned.unknown	Prefoldin chaperone subunit family protein	1.80287	0.341881
AT5G18748	[35.2.1001] not assigned.unknown		-0.757133	0.589679
AT3G63230	[35.2.1001] not assigned.unknown	Protein of unknown function (DUF581)	5.02527	0.0917154
AT2G29790	[35.2.1001] not assigned.unknown	PCP-Bbeta__Maternally expressed gene (MEG) family protein	0.500967	0.728893
AT4G27060	[35.2.1001] not assigned.unknown	CN_SPR2_TOR1__ARM repeat superfamily protein	2.01317	0.199588
AT4G39820	[35.2.1001] not assigned.unknown	TRAPPC12__Tetratricopeptide repeat (TPR)-like superfamily protein	4.7704	0.126685
AT1G62330	[35.2.1001] not assigned.unknown	O-fucosyltransferase family protein	0.272067	0.936938
AT1G65985	[35.2.1001] not assigned.unknown	Plant protein of unknown function (DUF247)	2.4276	0.207237
AT2G46080	[35.2.1001] not assigned.unknown	BPS2	3.5124	0.12321
AT4G10470	[35.2.1001] not assigned.unknown		0.00203333	0.998881
AT1G62220	[35.2.1001] not assigned.unknown		-1.69327	0.394642
AT3G06080	[35.2.1001] not assigned.unknown	TBL10__Plant protein of unknown function (DUF828)	-2.25373	0.432992
AT1G61930	[35.2.1001] not assigned.unknown	S40-6__Protein of unknown function, DUF584	2.9148	0.247789
AT2G32240	[35.2.1001] not assigned.unknown	PICC	2.2833	0.338101
AT1G69280	[35.2.1001] not assigned.unknown		0.506067	0.857142
AT4G04200	[35.2.1001] not assigned.unknown	Microsomal signal peptidase 25 kDa subunit (SPC25)	2.02973	0.169447
AT1G64690	[35.2.1001] not assigned.unknown	BLT__branchless trichome	2.20727	0.094315
AT1G26210	[35.2.1001] not assigned.unknown	ATSOFL1_SOFL1__SOB five-like 1	-1.68017	0.26838
AT5G27230	[35.2.1001] not assigned.unknown	Frigida-like protein	-2.33203	0.291889
AT5G11600	[35.2.1001] not assigned.unknown		-0.4855	0.704003
AT4G15890	[35.2.1001] not assigned.unknown	CAP-D3__binding	3.1655	0.154831
AT3G27930	[35.2.1001] not assigned.unknown	AtOM47_OM47	-0.433067	0.913734
AT5G56550	[35.2.1001] not assigned.unknown	ATOXS3_OXS3__oxidative stress 3	0.474633	0.835558
AT1G78420	[35.2.1001] not assigned.unknown	DA2__RING/U-box superfamily protein	3.7816	0.0921689
AT1G53265	[35.2.1001] not assigned.unknown		1.99233	0.167869
AT4G14380	[35.2.1001] not assigned.unknown		-2.0128	0.214184
AT3G19870	[35.2.1001] not assigned.unknown		4.42877	0.194804
AT2G31580	[35.2.1001] not assigned.unknown	ICA1__tRNAHis guanylyltransferase	0.7533	0.768578
AT5G45720	[35.2.1001] not assigned.unknown	AAA-type ATPase family protein	1.4288	0.583337
AT1G60060	[35.2.1001] not assigned.unknown	Serine/threonine-protein kinase WNK (With No Lysine)-related	3.82403	0.0560908
AT3G01516	[35.2.1001] not assigned.unknown		3.1865	0.127193
AT1G58460	[35.2.1001] not assigned.unknown		5.08437	0.0783173
AT2G31290	[35.2.1001] not assigned.unknown	Ubiquitin carboxyl-terminal hydrolase family protein	5.48597	0.0694862
AT5G52410	[35.2.1001] not assigned.unknown		0.423033	0.88593
AT1G28530	[35.2.1001] not assigned.unknown	ANU10	1.12083	0.420029
AT2G06904	[35.2.1001] not assigned.unknown	nucleic acid binding;zinc ion binding	-0.256533	0.773415
AT5G59760	[35.2.1001] not assigned.unknown	Protein of unknown function (DUF1635)	-3.95297	0.137229
AT3G18440	[35.2.1001] not assigned.unknown	ALMT9_AtALMT9__aluminum-activated malate transporter 9	2.3176	0.187623
AT3G19780	[35.2.1001] not assigned.unknown	DUF179	1.86153	0.203456
AT5G56220	[35.2.1001] not assigned.unknown	TN21__P-loop containing nucleoside triphosphate hydrolases superfamily protein	3.83697	0.055521
AT5G12950	[35.2.1001] not assigned.unknown	Putative glycosyl hydrolase of unknown function (DUF1680)	-6.827	0.0684949
AT1G21170	[35.2.1001] not assigned.unknown	SEC5B__Exocyst complex component SEC5	-3.94417	0.124894
AT3G44690	[35.2.1001] not assigned.unknown		0.684533	0.726
AT1G62870	[35.2.1001] not assigned.unknown		2.91357	0.382277
AT5G65650	[35.2.1001] not assigned.unknown	Protein of unknown function (DUF1195)	1.3376	0.405194
AT3G28700	[35.2.1001] not assigned.unknown	Protein of unknown function (DUF185)	-1.9207	0.396612
AT2G14000	[35.2.1001] not assigned.unknown	Arabidopsis retrotransposon ORF-1 protein	3.62673	0.0663644
AT4G03090	[35.2.1001] not assigned.unknown	AtNDX_NDX__sequence-specific DNA binding;sequence-specific DNA binding transcription factors	3.6191	0.0561416
AT4G21700	[35.2.1001] not assigned.unknown	Protein of unknown function (DUF2921)	2.22903	0.0565189
AT3G48860	[35.2.1001] not assigned.unknown	SCD2	2.04283	0.0548377
AT4G39900	[35.2.1001] not assigned.unknown		3.52497	0.231892
AT2G42130	[35.2.1001] not assigned.unknown	Plastid-lipid associated protein PAP / fibrillin family protein	-1.6354	0.459874
AT4G00530	[35.2.1001] not assigned.unknown		-0.988267	0.492197
AT1G67960	[35.2.1001] not assigned.unknown	POD1	-2.1775	0.475984
AT1G19360	[35.2.1001] not assigned.unknown	RRA3__Nucleotide-diphospho-sugar transferase family protein	2.8127	0.210323
AT3G50610	[35.2.1001] not assigned.unknown	CEP9	3.6367	0.198815
AT5G02390	[35.2.1001] not assigned.unknown	DAU1_TRM16__Protein of unknown function (DUF3741)	0.6848	0.782939
AT1G67140	[35.2.1001] not assigned.unknown	SWEETIE__HEAT repeat-containing protein	1.23693	0.552106
AT2G25680	[35.2.1001] not assigned.unknown	MOT1__molybdate transporter 1	1.8799	0.439061
AT3G04300	[35.2.1001] not assigned.unknown	RmlC-like cupins superfamily protein	2.97737	0.405946
AT5G35540	[35.2.1001] not assigned.unknown		1.8271	0.135798
AT1G14630	[35.2.1001] not assigned.unknown		-0.7187	0.71744
AT1G50790	[35.2.1001] not assigned.unknown	Plant mobile domain protein family	-1.3115	0.401948
AT1G17930	[35.2.1001] not assigned.unknown	MAIN__Aminotransferase-like, plant mobile domain family protein	3.47797	0.105309
AT5G53895	[35.2.1001] not assigned.unknown		2.10043	0.307054
AT5G54150	[35.2.1001] not assigned.unknown		3.96937	0.146264
AT3G26616	[35.2.1001] not assigned.unknown		1.87793	0.224208
AT2G42900	[35.2.1001] not assigned.unknown	Plant basic secretory protein (BSP) family protein	2.89683	0.34943
AT5G14460	[29.1.30] protein.aa activation.pseudouridylate synthase	TRUB2__Pseudouridine synthase family protein	-2.528	0.105887
AT1G28350	[29.1.1] protein.aa activation.tyrosine-tRNA ligase	Nucleotidylyl transferase superfamily protein	-2.434	0.32352
AT1G50200	[29.1.7] protein.aa activation.alanine-tRNA ligase	ACD_ALATS__Alanyl-tRNA synthetase	1.10907	0.494939
AT3G62120	[29.1.40] protein.aa activation.bifunctional aminoacyl-tRNA synthetase	AtProRS-Cyt_ProRS-Cyt__Class II aaRS and biotin synthetases superfamily protein	-1.2219	0.535153
AT5G49030	[29.1.5] protein.aa activation.isoleucine-tRNA ligase	OVA2__tRNA synthetase class I (I, L, M and V) family protein	5.32543	0.101946
AT3G11710	[29.1.6] protein.aa activation.lysine-tRNA ligase	ATKRS-1__lysyl-tRNA synthetase 1	-5.57937	0.058771
AT3G48110	[29.1.14] protein.aa activation.glycine-tRNA ligase	EDD_EDD1__glycine-tRNA ligases	-2.7674	0.253398
AT5G26710	[29.1.17] protein.aa activation.glutamate-tRNA ligase	Glutamyl/glutaminyl-tRNA synthetase, class Ic	1.35857	0.551464
AT5G38750	[29.1.22] protein.aa activation.asparagine-tRNA ligase	asparaginyl-tRNA synthetase family	-1.35707	0.604514
AT1G74970	[29.2.1.1.1.1.9] protein.synthesis.ribosomal protein.prokaryotic.chloroplast.30S subunit.S9	PRPS9_RPS9_SOT8_TWN3__ribosomal protein S9	-1.57593	0.508529
AT3G07050	[29.2.2.1] protein.synthesis.ribosome biogenesis.export from nucleus	NSN1__GTP-binding family protein	0.0375667	0.973815
AT2G47610	[29.2.1.2.2.57] protein.synthesis.ribosomal protein.eukaryotic.60S subunit.L7A	Ribosomal protein L7Ae/L30e/S12e/Gadd45 family protein	0.959067	0.748647
AT5G20160	[29.2.1.2.2.57] protein.synthesis.ribosomal protein.eukaryotic.60S subunit.L7A	Ribosomal protein L7Ae/L30e/S12e/Gadd45 family protein	-2.06653	0.182277
AT4G16720	[29.2.1.2.2.15] protein.synthesis.ribosomal protein.eukaryotic.60S subunit.L15	Ribosomal protein L23/L15e family protein	1.86997	0.41503
AT1G36240	[29.2.1.2.2.30] protein.synthesis.ribosomal protein.eukaryotic.60S subunit.L30	RPL30A__Ribosomal protein L7Ae/L30e/S12e/Gadd45 family protein	-3.29547	0.302737
AT3G53020	[29.2.1.2.2.24] protein.synthesis.ribosomal protein.eukaryotic.60S subunit.L24	RPL24_RPL24B_STV1__Ribosomal protein L24e family protein	2.28113	0.414365
AT3G23620	[29.2.2.50] protein.synthesis.ribosome biogenesis.BRIX	ARPF2__Ribosomal RNA processing Brix domain protein	-1.37737	0.515075
AT4G01560	[29.2.2.50] protein.synthesis.ribosome biogenesis.BRIX	MEE49__Ribosomal RNA processing Brix domain protein	2.67127	0.10753
AT3G62910	[29.2.5] protein.synthesis.release	APG3_AtcpRF1_cpRF1__Peptide chain release factor 1	1.85223	0.479507
AT3G25920	[29.2.1.1.1.2.15] protein.synthesis.ribosomal protein.prokaryotic.chloroplast.50S subunit.L15	RPL15__ribosomal protein L15	-1.1549	0.697633
AT5G15200	[29.2.1.2.1.9] protein.synthesis.ribosomal protein.eukaryotic.40S subunit.S9	Ribosomal protein S4	0.3788	0.878139
AT3G54210	[29.2.1.1.1.2.17] protein.synthesis.ribosomal protein.prokaryotic.chloroplast.50S subunit.L17	PRPL17__Ribosomal protein L17 family protein	-2.10993	0.405578
AT3G47370	[29.2.1.2.1.20] protein.synthesis.ribosomal protein.eukaryotic.40S subunit.S20	Ribosomal protein S10p/S20e family protein	-0.845	0.508191
AT5G23900	[29.2.1.2.2.13] protein.synthesis.ribosomal protein.eukaryotic.60S subunit.L13	Ribosomal protein L13e family protein	-1.50913	0.382889
AT5G24490	[29.2.1.1.1.1.53] protein.synthesis.ribosomal protein.prokaryotic.chloroplast.30S subunit.S30A	30S ribosomal protein, putative	3.27683	0.0961773
AT2G42740	[29.2.1.2.2.16] protein.synthesis.ribosomal protein.eukaryotic.60S subunit.L16	RPL16A__ribosomal protein large subunit 16A	1.0383	0.689409
AT3G28460	[29.2.2.3.3] protein.synthesis.ribosome biogenesis.Pre-rRNA processing and modifications.methylotransferases	RsmD__methyltransferases	-0.0426667	0.978921
AT4G29410	[29.2.1.2.2.28] protein.synthesis.ribosomal protein.eukaryotic.60S subunit.L28	Ribosomal L28e protein family	-1.8601	0.0857836
AT4G34670	[29.2.1.2.1.53] protein.synthesis.ribosomal protein.eukaryotic.40S subunit.S3A	Ribosomal protein S3Ae	-0.5768	0.83823
AT1G64790	[29.2] protein.synthesis	GCN1_ILA_NOXY7__ILITYHIA	-0.739433	0.245269
AT1G61580	[29.2.1.2.2.3] protein.synthesis.ribosomal protein.eukaryotic.60S subunit.L3	ARP2_RPL3B__R-protein L3 B	-1.03303	0.57745
AT4G14320	[29.2.1.2.2.536] protein.synthesis.ribosomal protein.eukaryotic.60S subunit.L36A	API2_RPL36aB__Zinc-binding ribosomal protein family protein	-1.15643	0.732575
AT5G46430	[29.2.1.2.2.32] protein.synthesis.ribosomal protein.eukaryotic.60S subunit.L32	Ribosomal protein L32e	2.0057	0.445602
AT1G05190	[29.2.1.1.1.2.6] protein.synthesis.ribosomal protein.prokaryotic.chloroplast.50S subunit.L6	EMB2394_RPL6__Ribosomal protein L6 family	-1.19583	0.733942
AT2G43030	[29.2.1.1.1.2.3] protein.synthesis.ribosomal protein.prokaryotic.chloroplast.50S subunit.L3	PRPL3__Ribosomal protein L3 family protein	-2.1274	0.379046
AT2G44065	[29.2.1.1.3.2.2] protein.synthesis.ribosomal protein.prokaryotic.unknown organellar.50S subunit.L2	Ribosomal protein L2 family	-1.82717	0.465206
AT3G11510	[29.2.1.2.1.14] protein.synthesis.ribosomal protein.eukaryotic.40S subunit.S14	Ribosomal protein S11 family protein	3.07487	0.32676
AT1G79850	[29.2.1.1.1.1.17] protein.synthesis.ribosomal protein.prokaryotic.chloroplast.30S subunit.S17	CS17_PDE347_PRPS17_RPS17__ribosomal protein S17	-2.7011	0.389818
AT2G33800	[29.2.1.1.1.1.5] protein.synthesis.ribosomal protein.prokaryotic.chloroplast.30S subunit.S5	EMB3113_PRPS5_RPS5_SCA1__Ribosomal protein S5 family protein	-2.5411	0.415224
AT5G40950	[29.2.1.1.1.2.27] protein.synthesis.ribosomal protein.prokaryotic.chloroplast.50S subunit.L27	PRPL27_RPL27__ribosomal protein large subunit 27	-0.8214	0.783194
AT1G80620	[29.2.1.1.3.1.15] protein.synthesis.ribosomal protein.prokaryotic.unknown organellar.30S subunit.S15	S15/NS1, RNA-binding protein	-1.4982	0.0502793
AT1G31970	[29.2.2.3.5] protein.synthesis.ribosome biogenesis.Pre-rRNA processing and modifications.DExD-box helicases	RH5_STRS1__DEA(D/H)-box RNA helicase family protein	-1.22463	0.525784
AT1G77030	[29.2.2.3.5] protein.synthesis.ribosome biogenesis.Pre-rRNA processing and modifications.DExD-box helicases	RH29__hydrolases, acting on acid anhydrides, in phosphorus-containing anhydrides;ATP-dependent helicases;nucleic acid binding;ATP binding;RNA binding;helicases	-2.54773	0.226863
AT4G34910	[29.2.2.3.5] protein.synthesis.ribosome biogenesis.Pre-rRNA processing and modifications.DExD-box helicases	P-loop containing nucleoside triphosphate hydrolases superfamily protein	1.3543	0.423532
AT2G06990	[29.2.2.3.5] protein.synthesis.ribosome biogenesis.Pre-rRNA processing and modifications.DExD-box helicases	HEN2_SMN2_SOP3__RNA helicase, ATP-dependent, SK12/DOB1 protein	1.47537	0.277911
AT1G72370	[29.2.1.2.1.31] protein.synthesis.ribosomal protein.eukaryotic.40S subunit.SA	AP40_P40_RP40_RPSAA__40s ribosomal protein SA	1.63743	0.550991
AT4G15000	[29.2.1.2.2.27] protein.synthesis.ribosomal protein.eukaryotic.60S subunit.L27	Ribosomal L27e protein family	2.8874	0.33651
AT4G36130	[29.2.1.2.2.8] protein.synthesis.ribosomal protein.eukaryotic.60S subunit.L8	Ribosomal protein L2 family	-1.07753	0.738108
AT4G16630	[29.2.2.2.1] protein.synthesis.ribosome biogenesis.Assembly factors.DExD-box helicases	DEA(D/H)-box RNA helicase family protein	0.754	0.591054
AT3G02560	[29.2.1.2.1.7] protein.synthesis.ribosomal protein.eukaryotic.40S subunit.S7	Ribosomal protein S7e family protein	-0.5686	0.806932
AT1G34030	[29.2.1.2.1.18] protein.synthesis.ribosomal protein.eukaryotic.40S subunit.S18	Ribosomal protein S13/S18 family	0.8386	0.771363
AT1G06720	[29.2.2.3.99] protein.synthesis.ribosome biogenesis.Pre-rRNA processing and modifications.misc	P-loop containing nucleoside triphosphate hydrolases superfamily protein	2.06923	0.40027
AT1G14320	[29.2.1.2.2.10] protein.synthesis.ribosomal protein.eukaryotic.60S subunit.L10	RPL10_RPL10A_SAC52__Ribosomal protein L16p/L10e family protein	2.69503	0.286711
AT5G30510	[29.2.1.1.3.1.1] protein.synthesis.ribosomal protein.prokaryotic.unknown organellar.30S subunit.S1	ARRPS1_PRPS1_RPS1__ribosomal protein S1	-0.996733	0.729555
AT4G31700	[29.2.1.2.1.6] protein.synthesis.ribosomal protein.eukaryotic.40S subunit.S6	AtRPS6_RPS6_RPS6A__ribosomal protein S6	0.0132667	0.996147
AT1G06220	[29.2.4] protein.synthesis.elongation	CLO_GFA1_MEE5__Ribosomal protein S5/Elongation factor G/III/V family protein	-3.33587	0.0755909
AT1G07940	[29.2.4] protein.synthesis.elongation	EF1a__GTP binding Elongation factor Tu family protein	0.9883	0.445952
AT1G62750	[29.2.4] protein.synthesis.elongation	ATSCO1_ATSCO1/CPEF-G_SCO1__Translation elongation factor EFG/EF2 protein	1.39347	0.633955
AT4G29390	[29.2.1.2.1.30] protein.synthesis.ribosomal protein.eukaryotic.40S subunit.S30	RPS30B__Ribosomal protein S30 family protein	1.45107	0.650178
AT2G37270	[29.2.1.2.1.5] protein.synthesis.ribosomal protein.eukaryotic.40S subunit.S5	ATRPS5B_RPS5B__ribosomal protein 5B	1.1957	0.590176
AT3G60770	[29.2.1.2.1.13] protein.synthesis.ribosomal protein.eukaryotic.40S subunit.S13	Ribosomal protein S13/S15	1.15523	0.666815
AT4G01310	[29.2.1.1.1.2.5] protein.synthesis.ribosomal protein.prokaryotic.chloroplast.50S subunit.L5	PRPL5__Ribosomal L5P family protein	-4.69747	0.184037
AT2G24090	[29.2.1.1.3.2.35] protein.synthesis.ribosomal protein.prokaryotic.unknown organellar.50S subunit.L35	PRPL35__Ribosomal protein L35	-0.0181667	0.995798
AT3G07110	[29.2.1.2.2.513] protein.synthesis.ribosomal protein.eukaryotic.60S subunit.L13A	Ribosomal protein L13 family protein	-0.839633	0.684901
AT1G18540	[29.2.1.2.2.6] protein.synthesis.ribosomal protein.eukaryotic.60S subunit.L6	Ribosomal protein L6 family protein	-2.88073	0.365836
AT5G09510	[29.2.1.2.1.15] protein.synthesis.ribosomal protein.eukaryotic.40S subunit.S15	Ribosomal protein S19 family protein	0.9789	0.503256
AT2G07715	[29.2.1.2.2.2] protein.synthesis.ribosomal protein.eukaryotic.60S subunit.L2	Nucleic acid-binding, OB-fold-like protein	-0.6019	0.815804
AT1G42440	[29.2.2] protein.synthesis.ribosome biogenesis		-0.197267	0.787162
AT3G53470	[29.2.2] protein.synthesis.ribosome biogenesis		0.7822	0.494182
AT1G67120	[29.2.2] protein.synthesis.ribosome biogenesis	AtMDN1_MDN1__ATPases;nucleotide binding;ATP binding;nucleoside-triphosphatases;transcription factor binding	-1.08533	0.26182
ATMG00090	[29.2.1.1.2.1.3] protein.synthesis.ribosomal protein.prokaryotic.mitochondrion.30S subunit.S3	RPS3__structural constituent of ribosome;protein binding	-0.354367	0.826692
AT5G54600	[29.2.1.1.1.2.24] protein.synthesis.ribosomal protein.prokaryotic.chloroplast.50S subunit.L24	RPL24_SVR8__Translation protein SH3-like family protein	-2.14527	0.129582
AT3G28900	[29.2.1.2.2.34] protein.synthesis.ribosomal protein.eukaryotic.60S subunit.L34	Ribosomal protein L34e superfamily protein	-0.0828	0.973035
AT1G26880	[29.2.1.2.2.34] protein.synthesis.ribosomal protein.eukaryotic.60S subunit.L34	Ribosomal protein L34e superfamily protein	-2.7357	0.350065
AT5G15260	[29.2.1.2.2.34] protein.synthesis.ribosomal protein.eukaryotic.60S subunit.L34	Ribosomal protein L34e superfamily protein	0.795467	0.754844
AT5G02960	[29.2.1.2.1.23] protein.synthesis.ribosomal protein.eukaryotic.40S subunit.S23	Ribosomal protein S12/S23 family protein	1.9494	0.404728
AT3G04400	[29.2.1.2.2.23] protein.synthesis.ribosomal protein.eukaryotic.60S subunit.L23	emb2171_RPL23__Ribosomal protein L14p/L23e family protein	1.25977	0.480541
AT2G37190	[29.2.1.2.2.12] protein.synthesis.ribosomal protein.eukaryotic.60S subunit.L12	Ribosomal protein L11 family protein	1.2652	0.642814
AT5G28060	[29.2.1.2.1.24] protein.synthesis.ribosomal protein.eukaryotic.40S subunit.S24	RPS24B__Ribosomal protein S24e family protein	2.56927	0.399415
AT3G55280	[29.2.1.2.2.523] protein.synthesis.ribosomal protein.eukaryotic.60S subunit.L23A	RPL23A2_RPL23AB__ribosomal protein L23AB	-1.12167	0.716952
AT1G17220	[29.2.3] protein.synthesis.initiation	FUG1__Translation initiation factor 2, small GTP-binding protein	-2.4947	0.193035
AT4G11420	[29.2.3] protein.synthesis.initiation	ATEIF3A-1_ATTIF3A1_EIF3A_EIF3A-1_TIF3A1__eukaryotic translation initiation factor 3A	1.1447	0.0691159
AT3G56150	[29.2.3] protein.synthesis.initiation	ATEIF3C-1_ATTIF3C1_EIF3C_EIF3C-1_TIF3C1__eukaryotic translation initiation factor 3C	-3.6289	0.0627523
AT5G18110	[29.2.3] protein.synthesis.initiation	NCBP__novel cap-binding protein	-0.0454667	0.980495
AT3G26400	[29.2.3] protein.synthesis.initiation	EIF4B1__eukaryotic translation initiation factor 4B1	-2.35067	0.196273
AT1G77840	[29.2.3] protein.synthesis.initiation	Translation initiation factor IF2/IF5	4.2606	0.184245
AT3G07300	[29.2.3] protein.synthesis.initiation	NagB/RpiA/CoA transferase-like superfamily protein	0.929	0.596111
AT1G11480	[29.2.3] protein.synthesis.initiation	eukaryotic translation initiation factor-related	-3.00787	0.0645837
AT1G76720	[29.2.3] protein.synthesis.initiation	eukaryotic translation initiation factor 2 (eIF-2) family protein	-0.294633	0.924882
AT2G45730	[29.2.3] protein.synthesis.initiation	AtTRM6_TRM6__eukaryotic initiation factor 3 gamma subunit family protein	-3.6297	0.402045
AT4G28360	[29.2.1.1.1.2.22] protein.synthesis.ribosomal protein.prokaryotic.chloroplast.50S subunit.L22	Ribosomal protein L22p/L17e family protein	0.621733	0.306316
AT1G33120	[29.2.1.2.2.9] protein.synthesis.ribosomal protein.eukaryotic.60S subunit.L9	Ribosomal protein L6 family	-1.15193	0.61014
AT2G04390	[29.2.1.2.1.17] protein.synthesis.ribosomal protein.eukaryotic.40S subunit.S17	dS17__Ribosomal S17 family protein	-0.255933	0.913847
AT1G35680	[29.2.1.1.1.2.21] protein.synthesis.ribosomal protein.prokaryotic.chloroplast.50S subunit.L21	ASD_RPL21C__Ribosomal protein L21	-0.911033	0.768197
AT3G58660	[29.2.1.2.2.99] protein.synthesis.ribosomal protein.eukaryotic.60S subunit.unknown	Ribosomal protein L1p/L10e family	-0.189233	0.934327
AT2G42650	[29.2.1.2.2.99] protein.synthesis.ribosomal protein.eukaryotic.60S subunit.unknown	Ribosomal protein L1p/L10e family	1.45013	0.384975
AT3G57150	[29.2.2.3.1] protein.synthesis.ribosome biogenesis.Pre-rRNA processing and modifications.snoRNPs	AtCBF5_AtNAP57_CBF5_NAP57_TRUB1__homologue of NAP57	-1.74067	0.362208
AT3G03920	[29.2.2.3.1] protein.synthesis.ribosome biogenesis.Pre-rRNA processing and modifications.snoRNPs	H/ACA ribonucleoprotein complex, subunit Gar1/Naf1 protein	2.56933	0.28278
AT3G18610	[29.2.2.3.1] protein.synthesis.ribosome biogenesis.Pre-rRNA processing and modifications.snoRNPs	ATNUC-L2_NUC-L2_NUC2_PARLL1__nucleolin like 2	0.320533	0.871685
AT3G06530	[29.2.2.3.1] protein.synthesis.ribosome biogenesis.Pre-rRNA processing and modifications.snoRNPs	ARM repeat superfamily protein	-3.98967	0.166228
AT1G75350	[29.2.1.1.1.2.31] protein.synthesis.ribosomal protein.prokaryotic.chloroplast.50S subunit.L31	emb2184__Ribosomal protein L31	-2.64617	0.32299
AT4G39880	[29.2.1.99.2.23] protein.synthesis.ribosomal protein.unknown.large subunit.L23	Ribosomal protein L23/L15e family protein	6.0909	0.135747
AT5G15520	[29.2.1.2.1.19] protein.synthesis.ribosomal protein.eukaryotic.40S subunit.S19	Ribosomal protein S19e family protein	-1.3402	0.609809
AT1G09590	[29.2.1.2.2.21] protein.synthesis.ribosomal protein.eukaryotic.60S subunit.L21	Translation protein SH3-like family protein	2.43623	0.355137
AT3G44890	[29.2.1.1.1.2.9] protein.synthesis.ribosomal protein.prokaryotic.chloroplast.50S subunit.L9	RPL9__ribosomal protein L9	-2.53517	0.484435
AT3G09200	[29.2.1.2.2.80] protein.synthesis.ribosomal protein.eukaryotic.60S subunit.P0	Ribosomal protein L10 family protein	-1.4506	0.262553
AT1G09070	[29.3.4.3] protein.targeting.secretory pathway.vacuole	(AT)SRC2_AtSRC2_SRC2__soybean gene regulated by cold-2	-0.102967	0.962617
AT3G54860	[29.3.4.3] protein.targeting.secretory pathway.vacuole	ATVPS33_VPS33__Sec1/munc18-like (SM) proteins superfamily	-1.97697	0.301623
AT2G05170	[29.3.4.3] protein.targeting.secretory pathway.vacuole	ATVPS11_VPS11__vacuolar protein sorting 11	5.71473	0.0627579
AT5G66030	[29.3.4.2] protein.targeting.secretory pathway.golgi	ATGRIP_GRIP__Golgi-localized GRIP domain-containing protein	3.83213	0.154936
AT3G02090	[29.3.2] protein.targeting.mitochondria	MPPBETA__Insulinase (Peptidase family M16) protein	-4.04277	0.118943
AT1G09270	[29.3.1] protein.targeting.nucleus	IMPA-4__importin alpha isoform 4	3.72683	0.179728
AT2G03640	[29.3.1] protein.targeting.nucleus	AtG3BP-6_AtG3BP-7_AtG3BP4__Nuclear transport factor 2 (NTF2) family protein with RNA binding (RRM-RBD-RNP motifs) domain	1.1624	0.395491
AT5G40480	[29.3.1] protein.targeting.nucleus	EMB3012__embryo defective 3012	-1.17507	0.6052
AT3G04460	[29.3.5] protein.targeting.peroxisomes	APM4_ATPEX12_PEX12__peroxin-12	0.481167	0.766965
AT2G18240	[29.3.4.1] protein.targeting.secretory pathway.ER	Rer1 family protein	4.39387	0.161077
AT3G46740	[29.3.3] protein.targeting.chloroplast	1-Mar_MAR1_TOC75_TOC75-III__translocon at the outer envelope membrane of chloroplasts 75-III	-1.88263	0.37188
AT2G24820	[29.3.3] protein.targeting.chloroplast	AtTic55_Tic55_TIC55-II__translocon at the inner envelope membrane of chloroplasts 55-II	-0.447533	0.834862
AT1G21650	[29.3.3] protein.targeting.chloroplast	ANU1_SECA2__Preprotein translocase SecA family protein	1.2254	0.614654
AT5G14670	[29.3.4.99] protein.targeting.secretory pathway.unspecified	ARFA1B_ATARFA1B__ADP-ribosylation factor A1B	1.12487	0.47324
AT2G16380	[29.3.4.99] protein.targeting.secretory pathway.unspecified	Sec14p-like phosphatidylinositol transfer family protein	2.35617	0.211967
AT1G48900	[29.3.4.99] protein.targeting.secretory pathway.unspecified	Signal recognition particle, SRP54 subunit protein	1.26423	0.671053
AT3G56190	[29.3.4.99] protein.targeting.secretory pathway.unspecified	ALPHA-SNAP2_ASNAP__alpha-soluble NSF attachment protein 2	0.9868	0.497079
AT2G21540	[29.3.4.99] protein.targeting.secretory pathway.unspecified	ATSFH3_SFH3__SEC14-like 3	-2.18083	0.270243
AT3G60250	[29.4.1] protein.postranslational modification.kinase	CKB3__casein kinase II beta chain 3	-2.43837	0.522423
AT3G24715	[29.4.1] protein.postranslational modification.kinase	HCR1__Protein kinase superfamily protein with octicosapeptide/Phox/Bem1p domain	-3.3116	0.0580337
AT3G63280	[29.4.1] protein.postranslational modification.kinase	ATNEK4_NEK4__NIMA-related kinase 4	6.44087	0.0746595
AT5G11410	[29.4.1.52] protein.postranslational modification.kinase.receptor like cytoplasmatic kinase II	BKN2_SZE2__Protein kinase superfamily protein	-0.167633	0.926593
AT4G03415	[29.4] protein.postranslational modification	PP2C52__Protein phosphatase 2C family protein	-3.40833	0.118582
AT1G67520	[29.4] protein.postranslational modification	lectin protein kinase family protein	-1.4839	0.638155
AT5G10500	[29.4] protein.postranslational modification	NET2C__Kinase interacting (KIP1-like) family protein	2.57707	0.397578
AT3G45430	[29.4] protein.postranslational modification	LecRK-I.5_P2K2__Concanavalin A-like lectin protein kinase family protein	-3.00343	0.428912
AT3G01490	[29.4] protein.postranslational modification	CBC1__Protein kinase superfamily protein	-3.84393	0.101687
AT4G31170	[29.4] protein.postranslational modification	RAF28__Protein kinase superfamily protein	-0.832167	0.675127
AT1G74330	[29.4] protein.postranslational modification	Protein kinase superfamily protein	-0.9934	0.284554
AT4G04830	[29.4] protein.postranslational modification	ATMSRB5_MSRB5__methionine sulfoxide reductase B5	2.61303	0.127186
AT3G23310	[29.4] protein.postranslational modification	NDR3__AGC (cAMP-dependent, cGMP-dependent and protein kinase C) kinase family protein	-0.0444	0.985151
AT3G09240	[29.4] protein.postranslational modification	BSK9__Protein kinase protein with tetratricopeptide repeat domain	-3.2402	0.0719092
AT4G31860	[29.4] protein.postranslational modification	Protein phosphatase 2C family protein	3.68273	0.108356
AT5G14720	[29.4] protein.postranslational modification	MAP4K4_TOT3__Protein kinase superfamily protein	1.263	0.319188
AT1G09600	[29.4] protein.postranslational modification	Protein kinase superfamily protein	4.1304	0.205609
AT3G62010	[29.4] protein.postranslational modification		1.24603	0.377495
AT3G53570	[29.4] protein.postranslational modification	AFC1_AME2_FC1__FUS3-complementing gene 1	3.74037	0.237555
AT1G69220	[29.4] protein.postranslational modification	SIK1__Protein kinase superfamily protein	1.68927	0.658499
AT1G67820	[29.4] protein.postranslational modification	Protein phosphatase 2C family protein	2.71153	0.140521
AT1G33770	[29.4] protein.postranslational modification	Protein kinase superfamily protein	-0.301633	0.875178
AT3G17850	[29.4] protein.postranslational modification	IREH1__Protein kinase superfamily protein	-4.27523	0.0690326
AT4G26470	[29.4] protein.postranslational modification	Calcium-binding EF-hand family protein	3.66627	0.0644728
AT1G47380	[29.4] protein.postranslational modification	Protein phosphatase 2C family protein	2.31033	0.321299
AT1G14000	[29.4] protein.postranslational modification	VIK__VH1-interacting kinase	1.04847	0.347537
AT2G36350	[29.4] protein.postranslational modification	AGC1-9__Protein kinase superfamily protein	2.37367	0.290509
AT1G16440	[29.4] protein.postranslational modification	AGC1-6_RSH3__root hair specific 3	5.8085	0.11734
AT4G33920	[29.4] protein.postranslational modification	APD5__Protein phosphatase 2C family protein	-2.4335	0.408125
AT2G29380	[29.4] protein.postranslational modification	HAI3__highly ABA-induced PP2C gene 3	-1.5771	0.45016
AT1G04210	[29.4] protein.postranslational modification	Leucine-rich repeat protein kinase family protein	-0.873267	0.741134
AT1G61610	[29.4] protein.postranslational modification	S-locus lectin protein kinase family protein	-0.0904	0.940221
AT4G10010	[29.4] protein.postranslational modification	Protein kinase superfamily protein	3.3639	0.261206
AT2G40730	[29.4] protein.postranslational modification	CTEXP__Protein kinase family protein with ARM repeat domain	1.0239	0.619332
AT5G51760	[29.4] protein.postranslational modification	AHG1__Protein phosphatase 2C family protein	1.89903	0.537547
AT3G25800	[29.4] protein.postranslational modification	PDF1_PP2AA2_PR 65__protein phosphatase 2A subunit A2	1.18223	0.600715
AT5G22470	[29.4] protein.postranslational modification	AtPARP3_PARP3__NAD+ ADP-ribosyltransferases;NAD+ ADP-ribosyltransferases	-0.673367	0.670542
AT1G79640	[29.4] protein.postranslational modification	Protein kinase superfamily protein	-4.7037	0.0735
AT5G66080	[29.4] protein.postranslational modification	APD9_FGT2__Protein phosphatase 2C family protein	2.76453	0.237176
AT3G59410	[29.4] protein.postranslational modification	ATGCN2_GCN2__protein kinase family protein	2.53727	0.471785
AT4G22940	[29.4] protein.postranslational modification	Protein kinase superfamily protein	2.16783	0.288099
AT4G03260	[29.4] protein.postranslational modification	MASP1__Outer arm dynein light chain 1 protein	0.6334	0.796017
AT3G01085	[29.4] protein.postranslational modification	Protein kinase superfamily protein	4.18033	0.119593
AT4G23660	[29.4] protein.postranslational modification	AtPPT1_HRL1_PPT1__polyprenyltransferase 1	-1.30387	0.674132
AT5G13530	[29.4] protein.postranslational modification	KEG__protein kinases;ubiquitin-protein ligases	-0.548333	0.829396
AT5G09890	[29.4] protein.postranslational modification	NDR8__Protein kinase family protein	3.13683	0.0530061
AT5G25510	[29.4] protein.postranslational modification	Protein phosphatase 2A regulatory B subunit family protein	4.49527	0.128569
AT1G51690	[29.4] protein.postranslational modification	ATB ALPHA_B ALPHA__protein phosphatase 2A 55 kDa regulatory subunit B alpha isoform	1.5493	0.633376
AT5G11360	[29.4] protein.postranslational modification	BKN3__Interleukin-1 receptor-associated kinase 4 protein	2.49463	0.354436
AT5G18190	[29.4] protein.postranslational modification	AEL4_MLK1_PPK2__Protein kinase family protein	0.4684	0.869556
AT1G29230	[29.4] protein.postranslational modification	ATCIPK18_ATWL1_CIPK18_SnRK3.20_WL1__CBL-interacting protein kinase 18	-1.2783	0.599786
AT4G03080	[29.4] protein.postranslational modification	BSL1__BRI1 suppressor 1 (BSU1)-like 1	-0.766233	0.831001
AT5G57670	[29.4.1.56] protein.postranslational modification.kinase.receptor like cytoplasmatic kinase VI	Protein kinase superfamily protein	4.97927	0.102076
AT1G09440	[29.4.1.55] protein.postranslational modification.kinase.receptor like cytoplasmatic kinase V	Protein kinase superfamily protein	4.74987	0.0932003
AT2G05940	[29.4.1.57] protein.postranslational modification.kinase.receptor like cytoplasmatic kinase VII	PBL14_RIPK__Protein kinase superfamily protein	3.8087	0.123442
AT1G76360	[29.4.1.57] protein.postranslational modification.kinase.receptor like cytoplasmatic kinase VII	PBL31__Protein kinase superfamily protein	-3.45357	0.204887
AT1G07570	[29.4.1.57] protein.postranslational modification.kinase.receptor like cytoplasmatic kinase VII	APK1_APK1A_PBL9__Protein kinase superfamily protein	1.49663	0.27911
AT5G03320	[29.4.1.57] protein.postranslational modification.kinase.receptor like cytoplasmatic kinase VII	PBL40_PCRK2__Protein kinase superfamily protein	3.1171	0.122591
AT2G02870	[29.5.11.4.3.2] protein.degradation.ubiquitin.E3.SCF.FBOX	Galactose oxidase/kelch repeat superfamily protein	1.09797	0.570822
AT4G39756	[29.5.11.4.3.2] protein.degradation.ubiquitin.E3.SCF.FBOX	Galactose oxidase/kelch repeat superfamily protein	3.7272	0.0575995
AT3G58860	[29.5.11.4.3.2] protein.degradation.ubiquitin.E3.SCF.FBOX	F-box/RNI-like superfamily protein	0.458967	0.854656
AT3G44090	[29.5.11.4.3.2] protein.degradation.ubiquitin.E3.SCF.FBOX	F-box family protein	3.94097	0.142787
AT3G06380	[29.5.11.4.3.2] protein.degradation.ubiquitin.E3.SCF.FBOX	ATTLP9_TLP9__tubby-like protein 9	-1.79887	0.0904802
AT4G10740	[29.5.11.4.3.2] protein.degradation.ubiquitin.E3.SCF.FBOX	F-box and associated interaction domains-containing protein	2.36697	0.275524
AT1G27540	[29.5.11.4.3.2] protein.degradation.ubiquitin.E3.SCF.FBOX	AtFDB2__Protein of unknown function (DUF295)	0.646467	0.499002
AT2G05970	[29.5.11.4.3.2] protein.degradation.ubiquitin.E3.SCF.FBOX	AtFDB12__F-box family protein with a domain of unknown function (DUF295)	-0.257933	0.924494
AT1G80570	[29.5.11.4.3.2] protein.degradation.ubiquitin.E3.SCF.FBOX	RNI-like superfamily protein	1.6485	0.325201
AT2G35280	[29.5.11.4.3.2] protein.degradation.ubiquitin.E3.SCF.FBOX	F-box family protein	-0.935733	0.612739
AT1G46840	[29.5.11.4.3.2] protein.degradation.ubiquitin.E3.SCF.FBOX	F-box family protein	-1.38977	0.471107
AT3G59150	[29.5.11.4.3.2] protein.degradation.ubiquitin.E3.SCF.FBOX	F-box/RNI-like superfamily protein	-1.12633	0.563733
AT5G62970	[29.5.11.4.3.2] protein.degradation.ubiquitin.E3.SCF.FBOX	Protein with RNI-like/FBD-like domains	-1.9905	0.178392
AT1G08710	[29.5.11.4.3.2] protein.degradation.ubiquitin.E3.SCF.FBOX	F-box family protein	-2.99563	0.118749
AT1G31000	[29.5.11.4.3.2] protein.degradation.ubiquitin.E3.SCF.FBOX	F-box and associated interaction domains-containing protein	2.389	0.164139
AT5G39560	[29.5.11.4.3.2] protein.degradation.ubiquitin.E3.SCF.FBOX	Galactose oxidase/kelch repeat superfamily protein	0.162333	0.943777
AT1G47765	[29.5.11.4.3.2] protein.degradation.ubiquitin.E3.SCF.FBOX	F-box and associated interaction domains-containing protein	1.51547	0.601253
AT5G41630	[29.5.11.4.3.2] protein.degradation.ubiquitin.E3.SCF.FBOX	F-box/RNI-like superfamily protein	4.178	0.0800344
AT4G29420	[29.5.11.4.3.2] protein.degradation.ubiquitin.E3.SCF.FBOX	F-box/RNI-like superfamily protein	5.1489	0.0674455
AT4G05475	[29.5.11.4.3.2] protein.degradation.ubiquitin.E3.SCF.FBOX	RNI-like superfamily protein	2.92767	0.0640443
AT1G54640	[29.5.11.4.3.2] protein.degradation.ubiquitin.E3.SCF.FBOX	F-box family protein-related	0.5082	0.510679
AT3G14710	[29.5.11.4.3.2] protein.degradation.ubiquitin.E3.SCF.FBOX	RNI-like superfamily protein	2.99783	0.133466
AT3G03030	[29.5.11.4.3.2] protein.degradation.ubiquitin.E3.SCF.FBOX	F-box/RNI-like superfamily protein	1.42123	0.485318
AT1G70590	[29.5.11.4.3.2] protein.degradation.ubiquitin.E3.SCF.FBOX	F-box family protein	-2.69353	0.228048
AT1G13780	[29.5.11.4.3.2] protein.degradation.ubiquitin.E3.SCF.FBOX	F-box/RNI-like/FBD-like domains-containing protein	3.1346	0.0760089
AT5G38390	[29.5.11.4.3.2] protein.degradation.ubiquitin.E3.SCF.FBOX	F-box/RNI-like superfamily protein	2.28277	0.240783
AT5G42350	[29.5.11.4.3.2] protein.degradation.ubiquitin.E3.SCF.FBOX	CFK1__Galactose oxidase/kelch repeat superfamily protein	4.03063	0.085143
AT4G24390	[29.5.11.4.3.2] protein.degradation.ubiquitin.E3.SCF.FBOX	AFB4__RNI-like superfamily protein	3.15007	0.195082
AT1G60400	[29.5.11.4.3.2] protein.degradation.ubiquitin.E3.SCF.FBOX	PEG3__F-box/RNI-like superfamily protein	4.48193	0.0663999
AT4G22060	[29.5.11.4.3.2] protein.degradation.ubiquitin.E3.SCF.FBOX	AtFDB29__F-box family protein with a domain of unknown function (DUF295)	-2.53047	0.0903581
AT3G22345	[29.5.11.4.3.2] protein.degradation.ubiquitin.E3.SCF.FBOX	AtFDB21	-1.1227	0.372351
AT2G42730	[29.5.11.4.3.2] protein.degradation.ubiquitin.E3.SCF.FBOX	F-box family protein	4.85927	0.282573
AT1G10890	[29.5.11.4.3.2] protein.degradation.ubiquitin.E3.SCF.FBOX		1.502	0.560295
AT5G56810	[29.5.11.4.3.2] protein.degradation.ubiquitin.E3.SCF.FBOX	F-box/RNI-like/FBD-like domains-containing protein	0.00546667	0.99705
AT5G40050	[29.5.11.4.3.2] protein.degradation.ubiquitin.E3.SCF.FBOX	F-box/FBD-like domains containing protein	4.2759	0.0652111
AT2G27520	[29.5.11.4.3.2] protein.degradation.ubiquitin.E3.SCF.FBOX	F-box and associated interaction domains-containing protein	3.17453	0.224965
AT1G48400	[29.5.11.4.3.2] protein.degradation.ubiquitin.E3.SCF.FBOX	F-box/RNI-like/FBD-like domains-containing protein	2.06107	0.486491
AT1G30925	[29.5.11.4.3.2] protein.degradation.ubiquitin.E3.SCF.FBOX	phospholipase Cs	2.6879	0.0793036
AT5G17760	[29.5.9] protein.degradation.AAA type	P-loop containing nucleoside triphosphate hydrolases superfamily protein	3.8658	0.195714
AT5G17730	[29.5.9] protein.degradation.AAA type	P-loop containing nucleoside triphosphate hydrolases superfamily protein	0.839567	0.580185
AT3G50930	[29.5.9] protein.degradation.AAA type	AtBCS1_AtOM66_BCS1_OM66__cytochrome BC1 synthesis	-0.9617	0.594691
AT1G04730	[29.5.9] protein.degradation.AAA type	CTF18__P-loop containing nucleoside triphosphate hydrolases superfamily protein	-3.6179	0.199224
AT4G24860	[29.5.9] protein.degradation.AAA type	P-loop containing nucleoside triphosphate hydrolases superfamily protein	3.65497	0.0858705
AT4G04910	[29.5.9] protein.degradation.AAA type	NSF__AAA-type ATPase family protein	-0.666667	0.766673
AT4G02480	[29.5.9] protein.degradation.AAA type	AAA-type ATPase family protein	1.87993	0.392574
AT2G20140	[29.5.11.20] protein.degradation.ubiquitin.proteasom	RPT2b__AAA-type ATPase family protein	-2.7728	0.136347
AT1G53750	[29.5.11.20] protein.degradation.ubiquitin.proteasom	RPT1A__regulatory particle triple-A 1A	3.35183	0.107149
AT5G57950	[29.5.11.20] protein.degradation.ubiquitin.proteasom	26S proteasome regulatory subunit, putative	2.2998	0.20122
AT3G54850	[29.5.11.4.2] protein.degradation.ubiquitin.E3.RING	ATPUB14_PUB14__plant U-box 14	2.66233	0.202082
AT5G08750	[29.5.11.4.2] protein.degradation.ubiquitin.E3.RING	RING/FYVE/PHD zinc finger superfamily protein	4.69053	0.112519
AT5G23110	[29.5.11.4.2] protein.degradation.ubiquitin.E3.RING	Zinc finger, C3HC4 type (RING finger) family protein	0.503733	0.545517
AT4G05350	[29.5.11.4.2] protein.degradation.ubiquitin.E3.RING	RING/U-box superfamily protein	2.51403	0.347559
AT1G72200	[29.5.11.4.2] protein.degradation.ubiquitin.E3.RING	ATL11__RING/U-box superfamily protein	3.88113	0.085989
AT2G38920	[29.5.11.4.2] protein.degradation.ubiquitin.E3.RING	SPX (SYG1/Pho81/XPR1) domain-containing protein / zinc finger (C3HC4-type RING finger) protein-related	4.50037	0.0970067
AT1G67180	[29.5.11.4.2] protein.degradation.ubiquitin.E3.RING	STUbL2__zinc finger (C3HC4-type RING finger) family protein / BRCT domain-containing protein	1.2385	0.543577
AT1G76390	[29.5.11.4.2] protein.degradation.ubiquitin.E3.RING	AtPUB43_PUB43__ARM repeat superfamily protein	-0.816033	0.715598
AT1G29340	[29.5.11.4.2] protein.degradation.ubiquitin.E3.RING	ATPUB17_PUB17__plant U-box 17	3.58767	0.228913
AT1G18660	[29.5.11.4.2] protein.degradation.ubiquitin.E3.RING	IAP1__zinc finger (C3HC4-type RING finger) family protein	2.291	0.39997
AT5G01160	[29.5.11.4.2] protein.degradation.ubiquitin.E3.RING	HAKAI__RING/U-box superfamily protein	-2.61563	0.182068
AT2G43261	[29.5.11.4.2] protein.degradation.ubiquitin.E3.RING		3.2075	0.0639693
AT5G18650	[29.5.11.4.2] protein.degradation.ubiquitin.E3.RING	MIEL1__CHY-type/CTCHY-type/RING-type Zinc finger protein	-2.35667	0.345323
AT1G01350	[29.5.11.4.2] protein.degradation.ubiquitin.E3.RING	Zinc finger (CCCH-type/C3HC4-type RING finger) family protein	0.00153333	0.998523
AT4G27470	[29.5.11.4.2] protein.degradation.ubiquitin.E3.RING	ATRMA3_RMA3__RING membrane-anchor 3	3.69653	0.147546
AT2G23140	[29.5.11.4.2] protein.degradation.ubiquitin.E3.RING	AtPUB4_PUB4__RING/U-box superfamily protein with ARM repeat domain.	-2.09883	0.133675
AT3G14970	[29.5.11.4.2] protein.degradation.ubiquitin.E3.RING	RING/U-box superfamily protein	0.887067	0.373351
AT2G38970	[29.5.11.4.2] protein.degradation.ubiquitin.E3.RING	Zinc finger (C3HC4-type RING finger) family protein	-0.853933	0.765891
AT3G54780	[29.5.11.4.2] protein.degradation.ubiquitin.E3.RING	Zinc finger (C3HC4-type RING finger) family protein	3.39433	0.0611872
AT2G25410	[29.5.11.4.2] protein.degradation.ubiquitin.E3.RING	ATL22__RING/U-box superfamily protein	-0.799833	0.737821
AT5G45290	[29.5.11.4.2] protein.degradation.ubiquitin.E3.RING	RING/U-box superfamily protein	3.00317	0.290953
AT1G71980	[29.5.11.4.2] protein.degradation.ubiquitin.E3.RING	RMR2__Protease-associated (PA) RING/U-box zinc finger family protein	1.44227	0.304146
AT2G30580	[29.5.11.4.2] protein.degradation.ubiquitin.E3.RING	AtDRIP2_BMI1A_DRIP2__DREB2A-interacting protein 2	3.13497	0.0932307
AT3G53690	[29.5.11.4.2] protein.degradation.ubiquitin.E3.RING	RING/U-box superfamily protein	2.6539	0.428706
AT1G23030	[29.5.11.4.2] protein.degradation.ubiquitin.E3.RING	PUB11__ARM repeat superfamily protein	-3.4043	0.100771
AT5G63760	[29.5.11.4.2] protein.degradation.ubiquitin.E3.RING	ARI15_ATARI15__RING/U-box superfamily protein	2.28757	0.406306
AT1G45976	[29.5.11.4.2] protein.degradation.ubiquitin.E3.RING	SBP1__S-ribonuclease binding protein 1	2.27967	0.333061
AT5G43420	[29.5.11.4.2] protein.degradation.ubiquitin.E3.RING	ATL16__RING/U-box superfamily protein	0.874067	0.25448
AT4G09100	[29.5.11.4.2] protein.degradation.ubiquitin.E3.RING	ATL39__RING/U-box superfamily protein	4.37783	0.133655
AT5G67120	[29.5.11.4.2] protein.degradation.ubiquitin.E3.RING	CTL11__RING/U-box superfamily protein	-0.321133	0.682604
AT5G41430	[29.5.11.4.2] protein.degradation.ubiquitin.E3.RING	ATL85__RING/U-box superfamily protein	4.53013	0.170515
AT1G18910	[29.5.11.4.2] protein.degradation.ubiquitin.E3.RING	BTSL2__zinc ion binding;zinc ion binding	1.3635	0.377044
AT5G02880	[29.5.11.4.1] protein.degradation.ubiquitin.E3.HECT	UPL4__ubiquitin-protein ligase 4	5.816	0.0552764
AT1G67700	[29.5] protein.degradation	HHL1	-0.221067	0.933445
AT3G51800	[29.5] protein.degradation	ATEBP1_ATG2_EBP1_G2p__metallopeptidase M24 family protein	3.3007	0.127853
AT4G33090	[29.5] protein.degradation	APM1_ATAPM1__aminopeptidase M1	2.29213	0.304628
AT5G42390	[29.5] protein.degradation	SPP__Insulinase (Peptidase family M16) family protein	1.55127	0.498219
AT4G20310	[29.5] protein.degradation	S2P__Peptidase M50 family protein	-4.22817	0.0526172
AT5G35210	[29.5] protein.degradation	DDP1_PTM__metalloendopeptidases;zinc ion binding;DNA binding	0.516733	0.515161
AT1G20380	[29.5] protein.degradation	POQR__Prolyl oligopeptidase family protein	0.608567	0.718856
AT5G13520	[29.5] protein.degradation	peptidase M1 family protein	5.01	0.0565467
AT5G49570	[29.5] protein.degradation	AtPNG1_PNG1__peptide-N-glycanase 1	3.1479	0.186261
AT4G14570	[29.5] protein.degradation	AARE_AtAARE__acylaminoacyl-peptidase-related	1.53107	0.451339
AT5G42620	[29.5] protein.degradation	metalloendopeptidases;zinc ion binding	6.85803	0.0564877
AT5G20660	[29.5] protein.degradation	Zn-dependent exopeptidases superfamily protein	-2.76287	0.330709
AT2G01470	[29.5] protein.degradation	ATSEC12_STL2P__SEC12P-like 2 protein	5.39307	0.205395
AT4G29330	[29.5] protein.degradation	DER1__DERLIN-1	2.69947	0.334247
AT1G73170	[29.5] protein.degradation	P-loop containing nucleoside triphosphate hydrolases superfamily protein	2.2397	0.405528
AT2G27920	[29.5] protein.degradation	SCPL51__serine carboxypeptidase-like 51	1.47217	0.580041
AT4G22290	[29.5.11] protein.degradation.ubiquitin	SHOU4L2__Ubiquitin-specific protease family C19-related protein	2.00857	0.414793
AT1G32850	[29.5.11] protein.degradation.ubiquitin	UBP11__ubiquitin-specific protease 11	2.86983	0.243885
AT2G26920	[29.5.11] protein.degradation.ubiquitin	Ubiquitin-associated/translation elongation factor EF1B protein	4.4675	0.0563889
AT4G24690	[29.5.11] protein.degradation.ubiquitin	AtNBR1_NBR1__ubiquitin-associated (UBA)/TS-N domain-containing protein / octicosapeptide/Phox/Bemp1 (PB1) domain-containing protein	-2.0732	0.436994
AT3G47890	[29.5.11] protein.degradation.ubiquitin	Ubiquitin carboxyl-terminal hydrolase-related protein	1.8348	0.520884
AT2G17200	[29.5.11] protein.degradation.ubiquitin	DSK2_DSK2b__ubiquitin family protein	3.76673	0.158921
AT5G61950	[29.5.11] protein.degradation.ubiquitin	Ubiquitin carboxyl-terminal hydrolase-related protein	-2.36453	0.245777
AT4G10570	[29.5.11] protein.degradation.ubiquitin	UBP9__ubiquitin-specific protease 9	4.39637	0.136247
AT1G52450	[29.5.11] protein.degradation.ubiquitin	Ubiquitin carboxyl-terminal hydrolase-related protein	-4.36273	0.0695779
AT5G50680	[29.5.11] protein.degradation.ubiquitin	ATSAE1B_SAE1B__SUMO activating enzyme 1B	3.8877	0.0756698
AT5G67250	[29.5.11.4.3.1] protein.degradation.ubiquitin.E3.SCF.SKP	SKIP2_VFB4__SKP1/ASK1-interacting protein 2	-0.498767	0.866661
AT3G09790	[29.5.11.1] protein.degradation.ubiquitin.ubiquitin	UBQ8__ubiquitin 8	3.4931	0.0538816
AT1G59800	[29.5.11.4.3.3] protein.degradation.ubiquitin.E3.SCF.cullin	Cullin family protein	3.71267	0.0841308
AT4G02570	[29.5.11.4.3.3] protein.degradation.ubiquitin.E3.SCF.cullin	ATCUL1_AXR6_CUL1_ETA1_ICU13__cullin 1	2.46847	0.160779
AT2G32410	[29.5.11.2] protein.degradation.ubiquitin.E1	AXL_AXL1__AXR1-like	1.85797	0.118689
AT5G06460	[29.5.11.2] protein.degradation.ubiquitin.E1	ATUBA2_UBA 2__ubiquitin activating enzyme 2	-0.950067	0.695068
AT3G15355	[29.5.11.3] protein.degradation.ubiquitin.E2	PFU1_UBC25__ubiquitin-conjugating enzyme 25	3.2057	0.102089
AT4G05420	[29.5.11.4.6] protein.degradation.ubiquitin.E3.DCX	DDB1A__damaged DNA binding protein 1A	5.6471	0.0538509
AT5G06600	[29.5.11.5] protein.degradation.ubiquitin.ubiquitin protease	AtUBP12_UBP12__ubiquitin-specific protease 12	-0.635233	0.745466
AT4G24560	[29.5.11.5] protein.degradation.ubiquitin.ubiquitin protease	UBP16__ubiquitin-specific protease 16	-1.77277	0.138177
AT1G13270	[29.5.7] protein.degradation.metalloprotease	MAP1B_MAP1C__methionine aminopeptidase 1B	-2.32317	0.332056
AT2G30950	[29.5.7] protein.degradation.metalloprotease	FTSH2_VAR2__FtsH extracellular protease family	-1.56363	0.433554
AT1G07510	[29.5.7] protein.degradation.metalloprotease	AtFTSH10_FTSH10__FTSH protease 10	-1.1427	0.376902
AT5G58870	[29.5.7] protein.degradation.metalloprotease	ftsh9__FTSH protease 9	1.08307	0.549161
AT1G79560	[29.5.7] protein.degradation.metalloprotease	EMB1047_EMB156_EMB36_FTSH12__FTSH protease 12	1.47863	0.546457
AT3G59990	[29.5.7] protein.degradation.metalloprotease	MAP2B__methionine aminopeptidase 2B	4.0467	0.0708776
AT3G27925	[29.5.5] protein.degradation.serine protease	DEG1_DEGP1__DegP protease 1	-0.4743	0.789224
AT2G47940	[29.5.5] protein.degradation.serine protease	DEG2_DEGP2_EMB3117__DEGP protease 2	-1.93957	0.332982
AT1G49970	[29.5.5] protein.degradation.serine protease	ClpR1_CLPR1_NCLPP5_SVR2__CLP protease proteolytic subunit 1	-1.85823	0.104102
AT2G33530	[29.5.5] protein.degradation.serine protease	scpl46__serine carboxypeptidase-like 46	3.82113	0.100139
AT1G33540	[29.5.5] protein.degradation.serine protease	scpl18__serine carboxypeptidase-like 18	5.66567	0.0507541
AT1G73290	[29.5.5] protein.degradation.serine protease	scpl5__serine carboxypeptidase-like 5	-4.21063	0.214639
AT5G42240	[29.5.5] protein.degradation.serine protease	scpl42__serine carboxypeptidase-like 42	2.131	0.478935
AT3G52000	[29.5.5] protein.degradation.serine protease	scpl36__serine carboxypeptidase-like 36	-1.19343	0.675687
AT3G46840	[29.5.1] protein.degradation.subtilases	Subtilase family protein	0.361867	0.652031
AT4G21650	[29.5.1] protein.degradation.subtilases	SBT3.13__Subtilase family protein	2.75887	0.107902
AT2G39850	[29.5.1] protein.degradation.subtilases	Subtilisin-like serine endopeptidase family protein	5.74133	0.0603383
AT5G67360	[29.5.1] protein.degradation.subtilases	ARA12_SBT1.7__Subtilase family protein	2.88353	0.22837
AT5G02490	[29.6] protein.folding	AtHsp70-2_Hsp70-2__Heat shock protein 70 (Hsp 70) family protein	0.0784	0.975237
AT4G25340	[29.6] protein.folding	ATFKBP53_FKBP53__FK506 BINDING PROTEIN 53	-1.57353	0.509223
AT3G60370	[29.6] protein.folding	FKBP-like peptidyl-prolyl cis-trans isomerase family protein	-3.43243	0.169667
AT3G15120	[29.6] protein.folding	BRP1__P-loop containing nucleoside triphosphate hydrolases superfamily protein	2.95803	0.224811
AT1G26230	[29.6] protein.folding	Cpn60beta4_CPNB4__TCP-1/cpn60 chaperonin family protein	-1.7544	0.318429
AT2G33210	[29.6] protein.folding	HSP60_HSP60-2__heat shock protein 60-2	3.04663	0.159566
AT1G58450	[29.6] protein.folding	TPR6__Tetratricopeptide repeat (TPR)-like superfamily protein	0.840767	0.702191
AT3G17668	[29.6] protein.folding	ENA__DnaJ/Hsp40 cysteine-rich domain superfamily protein	4.44357	0.0871932
AT5G13410	[29.6] protein.folding	FKBP-like peptidyl-prolyl cis-trans isomerase family protein	1.17093	0.586795
AT5G55200	[29.6] protein.folding	MGE1__Co-chaperone GrpE family protein	1.03213	0.710267
AT1G29990	[29.6] protein.folding	PFD6__prefoldin 6	-0.8667	0.465912
AT3G11830	[29.6] protein.folding	CCT7__TCP-1/cpn60 chaperonin family protein	-1.83897	0.300203
AT1G33430	[29.7] protein.glycosylation	KNS4_KNS4_UPEX1__Galactosyltransferase family protein	-3.52337	0.12278
AT3G06440	[29.7] protein.glycosylation	GALT3__Galactosyltransferase family protein	-1.92417	0.197361
AT5G45680	[29.8] protein.assembly and cofactor ligation	ATFKBP13_FKBP13__FK506-binding protein 13	5.58793	0.0579708
AT4G28520	[33.1] development.storage proteins	CRC_CRU3__cruciferin 3	-5.1329	0.210269
AT3G22640	[33.1] development.storage proteins	PAP85__cupin family protein	0.2469	0.930399
AT1G03890	[33.1] development.storage proteins	RmlC-like cupins superfamily protein	-3.64003	0.230993
AT4G27160	[33.1] development.storage proteins	AT2S3_SESA3__seed storage albumin 3	0.3572	0.943406
AT1G07750	[33.1] development.storage proteins	RmlC-like cupins superfamily protein	0.6695	0.740062
AT3G63200	[33.1] development.storage proteins	PLA IIIB_PLP9__PATATIN-like protein 9	-1.2225	0.504696
AT3G15670	[33.2] development.late embryogenesis abundant	LEA29_LEA76__Late embryogenesis abundant protein (LEA) family protein	-1.57547	0.681858
AT2G35300	[33.2] development.late embryogenesis abundant	AtLEA4-2_LEA18_LEA4-2__Late embryogenesis abundant protein, group 1 protein	2.46637	0.20492
AT3G53040	[33.2] development.late embryogenesis abundant	late embryogenesis abundant protein, putative / LEA protein, putative	-1.8657	0.574265
AT1G50030	[33.30.1] development.multitarget.target of rapamycin	TOR__target of rapamycin	4.88497	0.160999
AT5G63420	[33.99] development.unspecified	AtRNJ_emb2746_RNJ__RNA-metabolising metallo-beta-lactamase family protein	-5.5367	0.0826501
AT3G03340	[33.99] development.unspecified	LUC7A_UNE6__LUC7 related protein	-0.3004	0.880857
AT5G22640	[33.99] development.unspecified	emb1211_TIC100__MORN (Membrane Occupation and Recognition Nexus) repeat-containing protein	-0.920467	0.595937
AT3G56990	[33.99] development.unspecified	EDA7__embryo sac development arrest 7	-1.61623	0.538743
AT5G49930	[33.99] development.unspecified	emb1441__zinc knuckle (CCHC-type) family protein	1.8788	0.400851
AT2G19520	[33.99] development.unspecified	ACG1_ATMSI4_FVE_MSI4_NFC04_NFC4__Transducin family protein / WD-40 repeat family protein	0.0265	0.98985
AT1G63680	[33.99] development.unspecified	APG13_ATMURE_MURE_PDE316__acid-amino acid ligases;ligases;ATP binding;ATP binding;ligases	-1.33147	0.0974456
AT1G17360	[33.99] development.unspecified		3.426	0.25896
AT1G34550	[33.99] development.unspecified	EMB2756__Protein of unknown function (DUF616)	3.1394	0.212083
AT5G23730	[33.99] development.unspecified	EFO2_RUP2__Transducin/WD40 repeat-like superfamily protein	0.659933	0.653951
AT4G36160	[33.99] development.unspecified	ANAC076_NAC076_VND2__NAC domain containing protein 76	4.4976	0.0599635
AT3G18110	[33.99] development.unspecified	ACM1_EMB1270__Pentatricopeptide repeat (PPR) superfamily protein	-1.9334	0.336756
AT2G21150	[33.99] development.unspecified	XCT__XAP5 family protein	0.518133	0.847811
AT4G27410	[33.99] development.unspecified	ANAC072_ANAC72_AtRD26_RD26__NAC (No Apical Meristem) domain transcriptional regulator superfamily protein	6.47027	0.110044
AT4G13380	[33.99] development.unspecified	MEE56__Heavy metal transport/detoxification superfamily protein	2.33597	0.136651
AT2G41380	[33.99] development.unspecified	S-adenosyl-L-methionine-dependent methyltransferases superfamily protein	4.86947	0.0795223
AT2G27880	[33.99] development.unspecified	AGO5_AtAGO5__Argonaute family protein	-1.9058	0.329654
AT4G35985	[33.99] development.unspecified	Senescence/dehydration-associated protein-related	0.766033	0.529437
AT3G13290	[33.99] development.unspecified	VCR__varicose-related	-0.1409	0.92595
AT1G20640	[33.99] development.unspecified	NLP4__Plant regulator RWP-RK family protein	-1.6093	0.450701
AT2G24430	[33.99] development.unspecified	ANAC038_ANAC039_NAC038__NAC domain containing protein 38	-0.976433	0.525701
AT1G69490	[33.99] development.unspecified	ANAC029_ATNAP_NAP__NAC-like, activated by AP3/PI	4.17057	0.0941482
AT1G71300	[33.99] development.unspecified	Vps52 / Sac2 family	2.09853	0.128037
AT4G00231	[33.99] development.unspecified	MEE50_ZIX__ARM repeat superfamily protein	0.220167	0.704352
AT4G29860	[33.99] development.unspecified	ALT2_AtDSE1_DSE1_EMB2757_TAN__Transducin/WD40 repeat-like superfamily protein	0.902567	0.49477
AT4G08250	[33.99] development.unspecified	GRAS family transcription factor	2.97157	0.157138
AT4G33400	[33.99] development.unspecified	DEM1__Vacuolar import/degradation, Vid27-related protein	1.18153	0.317328
AT3G24440	[33.99] development.unspecified	VIL1_VRN5__Fibronectin type III domain-containing protein	4.68667	0.0870975
AT2G29060	[33.99] development.unspecified	GRAS family transcription factor	3.3134	0.150933
AT1G79840	[33.99] development.unspecified	GL2__HD-ZIP IV family of homeobox-leucine zipper protein with lipid-binding START domain	0.1408	0.927485
AT3G15880	[33.99] development.unspecified	TPR4_WSIP2__WUS-interacting protein 2	1.24167	0.504172
AT4G00090	[33.99] development.unspecified	Transducin/WD40 repeat-like superfamily protein	1.61733	0.531675
AT5G59920	[33.99] development.unspecified	ULI3__Cysteine/Histidine-rich C1 domain family protein	3.7453	0.0711361
AT2G20330	[33.99] development.unspecified	OZS3__Transducin/WD40 repeat-like superfamily protein	-0.8427	0.589921
AT1G70895	[33.99] development.unspecified	CLE17__CLAVATA3/ESR-RELATED 17	1.53587	0.434401
AT1G30060	[33.99] development.unspecified	COP1-interacting protein-related	0.353933	0.835818
AT2G32940	[33.99] development.unspecified	AGO6__Argonaute family protein	-0.1053	0.945782
AT1G66330	[33.99] development.unspecified	senescence-associated family protein	2.77517	0.373295
AT3G56640	[33.99] development.unspecified	SEC15A__exocyst complex component sec15A	-1.28497	0.636118
AT5G45160	[33.99] development.unspecified	RL2__Root hair defective 3 GTP-binding protein (RHD3)	3.88003	0.257687
AT5G37190	[33.99] development.unspecified	CIP4__COP1-interacting protein 4	-2.06773	0.258994
AT2G37860	[33.99] development.unspecified	LCD1_RE__Protein of unknown function (DUF3411)	1.93483	0.13436
AT1G66610	[33.99] development.unspecified	TRAF-like superfamily protein	1.88927	0.317414
AT3G19240	[33.99] development.unspecified	DEM2__Vacuolar import/degradation, Vid27-related protein	-3.30827	0.198706
AT5G54200	[33.99] development.unspecified	WDD1__Transducin/WD40 repeat-like superfamily protein	1.72797	0.427766
AT5G63570	[19.3] tetrapyrrole synthesis.GSA	GSA1__glutamate-1-semialdehyde-2,1-aminomutase	3.9438	0.171468
AT1G17100	[19.99] tetrapyrrole synthesis.unspecified	AtHBP1_cHBP1_HBP1_SOUL1__SOUL heme-binding family protein	2.28307	0.445057
AT3G06483	[30.1.2] signalling.in sugar and nutrient physiology.pyruvate dehydrogenase kinase	ATPDHK_PDK__pyruvate dehydrogenase kinase	2.7511	0.186515
AT2G29100	[30.1] signalling.in sugar and nutrient physiology	ATGLR2.9_GLR2.9_GLR2.9__glutamate receptor 2.9	3.60473	0.137073
AT1G53090	[30.11] signalling.light	SPA4__SPA1-related 4	1.00553	0.58634
AT5G64330	[30.11] signalling.light	JK218_NPH3_RPT3__Phototropic-responsive NPH3 family protein	2.37803	0.101448
AT4G12850	[30.11] signalling.light	FRF3__Far-red impaired responsive (FAR1) family protein	-1.25737	0.40541
AT3G19850	[30.11] signalling.light	Phototropic-responsive NPH3 family protein	-2.07747	0.472753
AT2G21150	[30.11] signalling.light	XCT__XAP5 family protein	0.518133	0.847811
AT1G50280	[30.11] signalling.light	BPH1__Phototropic-responsive NPH3 family protein	-0.212333	0.796835
AT2G18790	[30.11] signalling.light	HY3_OOP1_PHYB__phytochrome B	2.25257	0.116109
AT1G04400	[30.11] signalling.light	AT-PHH1_ATCRY2_CRY2_FHA_PHH1__cryptochrome 2	-0.143733	0.891823
AT5G10250	[30.11] signalling.light	DOT3__Phototropic-responsive NPH3 family protein	3.28993	0.0608533
AT5G59920	[30.11] signalling.light	ULI3__Cysteine/Histidine-rich C1 domain family protein	3.7453	0.0711361
AT3G08570	[30.11] signalling.light	Phototropic-responsive NPH3 family protein	-3.02643	0.141954
AT1G67900	[30.11] signalling.light	NPY8__Phototropic-responsive NPH3 family protein	1.5976	0.457443
AT1G21240	[30.2.25] signalling.receptor kinases.wall associated kinase	WAK3__wall associated kinase 3	1.10657	0.591157
AT5G66790	[30.2.25] signalling.receptor kinases.wall associated kinase	Protein kinase superfamily protein	8.13697	0.0614457
AT1G16130	[30.2.25] signalling.receptor kinases.wall associated kinase	WAKL2__wall associated kinase-like 2	-2.74403	0.400577
AT2G31880	[30.2.11] signalling.receptor kinases.leucine rich repeat XI	EVR_SOBIR1__Leucine-rich repeat protein kinase family protein	1.4687	0.541865
AT1G55610	[30.2.11] signalling.receptor kinases.leucine rich repeat XI	BRL1__BRI1 like	3.14063	0.311907
AT4G28490	[30.2.11] signalling.receptor kinases.leucine rich repeat XI	HAE_RLK5__Leucine-rich receptor-like protein kinase family protein	2.09987	0.162354
AT5G14210	[30.2.6] signalling.receptor kinases.leucine rich repeat VI	Leucine-rich repeat protein kinase family protein	4.49737	0.176024
AT2G02780	[30.2.6] signalling.receptor kinases.leucine rich repeat VI	Leucine-rich repeat protein kinase family protein	-0.439267	0.63812
AT2G01210	[30.2.3] signalling.receptor kinases.leucine rich repeat III	ORPK1_ZAR1__Leucine-rich repeat protein kinase family protein	-1.3327	0.765065
AT4G20940	[30.2.3] signalling.receptor kinases.leucine rich repeat III	GHR1__Leucine-rich receptor-like protein kinase family protein	-2.6033	0.357743
AT2G42290	[30.2.3] signalling.receptor kinases.leucine rich repeat III	Leucine-rich repeat protein kinase family protein	2.7475	0.355833
AT1G66830	[30.2.3] signalling.receptor kinases.leucine rich repeat III	Leucine-rich repeat protein kinase family protein	2.15643	0.371444
AT2G27060	[30.2.3] signalling.receptor kinases.leucine rich repeat III	Leucine-rich repeat protein kinase family protein	2.6985	0.0810908
AT5G20690	[30.2.3] signalling.receptor kinases.leucine rich repeat III	LURE1_PRK6__Leucine-rich repeat protein kinase family protein	-0.790733	0.520963
AT5G67200	[30.2.3] signalling.receptor kinases.leucine rich repeat III	Leucine-rich repeat protein kinase family protein	4.04713	0.0568688
AT1G18390	[30.2.20] signalling.receptor kinases.wheat LRK10 like	LRK10L1.1_LRK10L1.2__Protein kinase superfamily protein	1.8132	0.376554
AT5G38210	[30.2.20] signalling.receptor kinases.wheat LRK10 like	LRK10L3__Protein kinase family protein	-0.4564	0.694303
AT5G56890	[30.2.18] signalling.receptor kinases.extensin	Protein kinase superfamily protein	-0.291267	0.863956
AT5G38560	[30.2.22] signalling.receptor kinases.proline extensin like	AtPERK8_PERK8__Protein kinase superfamily protein	0.101333	0.969424
AT1G30570	[30.2.16] signalling.receptor kinases.Catharanthus roseus-like RLK1	HERK2__hercules receptor kinase 2	-0.638233	0.755318
AT1G34420	[30.2.10] signalling.receptor kinases.leucine rich repeat X	leucine-rich repeat transmembrane protein kinase family protein	-2.1782	0.383864
AT2G02220	[30.2.10] signalling.receptor kinases.leucine rich repeat X	ATPSKR1_PSKR1__phytosulfokin receptor 1	-1.2927	0.659506
AT5G01950	[30.2.8.1] signalling.receptor kinases.leucine rich repeat VIII.VIII-1	Leucine-rich repeat protein kinase family protein	1.5405	0.593932
AT3G12000	[30.2.24] signalling.receptor kinases.S-locus glycoprotein like	S-locus related protein SLR1, putative (S1)	0.790333	0.6712
AT4G11900	[30.2.24] signalling.receptor kinases.S-locus glycoprotein like	S-locus lectin protein kinase family protein	2.5353	0.316125
AT1G75640	[30.2.7] signalling.receptor kinases.leucine rich repeat VII	MUS__Leucine-rich receptor-like protein kinase family protein	-2.83403	0.068192
AT2G20850	[30.2.5] signalling.receptor kinases.leucine rich repeat V	SRF1__STRUBBELIG-receptor family 1	5.5887	0.0789171
AT3G46400	[30.2.99] signalling.receptor kinases.misc	Leucine-rich repeat protein kinase family protein	1.81673	0.123554
AT3G29050	[30.2.99] signalling.receptor kinases.misc	receptor-like protein kinase-related	1.53257	0.516734
AT3G22030	[30.2.99] signalling.receptor kinases.misc	Receptor protein kinase-related	4.19507	0.120026
AT1G70530	[30.2.17] signalling.receptor kinases.DUF 26	CRK3__cysteine-rich RLK (RECEPTOR-like protein kinase) 3	1.1184	0.554662
AT1G08450	[30.3] signalling.calcium	AtCRT3_CRT3_EBS2_PSL1__calreticulin 3	-0.410133	0.901072
AT3G03950	[30.3] signalling.calcium	ECT1__evolutionarily conserved C-terminal region 1	-0.711067	0.72241
AT5G13460	[30.3] signalling.calcium	IQD11__IQ-domain 11	1.1065	0.0773791
AT5G62570	[30.3] signalling.calcium	CBP60a__Calmodulin binding protein-like	1.7578	0.206348
AT3G51850	[30.3] signalling.calcium	CPK13__calcium-dependent protein kinase 13	2.61223	0.0750401
AT2G41100	[30.3] signalling.calcium	ATCAL4_CML12_TCH3__Calcium-binding EF hand family protein	-4.60933	0.206851
AT5G49480	[30.3] signalling.calcium	ATCP1_CP1__Ca2+-binding protein 1	1.64103	0.136604
AT4G21820	[30.3] signalling.calcium	binding;calmodulin binding	1.47	0.474743
AT1G09210	[30.3] signalling.calcium	AtCRT1b_CRT1b_CRT2__calreticulin 1b	3.26017	0.145946
AT3G22190	[30.3] signalling.calcium	IQD5__IQ-domain 5	2.6992	0.31652
AT4G26560	[30.3] signalling.calcium	CBL7_SCaBP3__calcineurin B-like protein 7	3.6361	0.1321
AT2G26180	[30.3] signalling.calcium	IQD6__IQ-domain 6	-0.240967	0.863433
AT1G05990	[30.3] signalling.calcium	CML7_RHS1__EF hand calcium-binding protein family	1.30603	0.626639
AT2G41410	[30.3] signalling.calcium	Calcium-binding EF-hand family protein	-0.6874	0.673302
AT3G14590	[30.3] signalling.calcium	NTMC2T6.2_NTMC2TYPE6.2__Calcium-dependent lipid-binding (CaLB domain) family protein	0.473067	0.440334
AT1G20760	[30.3] signalling.calcium	AtEH1__Calcium-binding EF hand family protein	-6.81483	0.152602
AT1G24620	[30.3] signalling.calcium	CML25__EF hand calcium-binding protein family	-0.632567	0.61327
AT1G27460	[30.3] signalling.calcium	NPGR1__no pollen germination related 1	1.18417	0.546964
AT4G28600	[30.3] signalling.calcium	NPGR2__no pollen germination related 2	2.09097	0.492618
AT1G71010	[30.4.1] signalling.phosphinositides.phosphatidylinositol-4-phosphate 5-kinase	FAB1C__FORMS APLOID AND BINUCLEATE CELLS 1C	-3.32207	0.119501
AT4G33240	[30.4.1] signalling.phosphinositides.phosphatidylinositol-4-phosphate 5-kinase	FAB1A__1-phosphatidylinositol-4-phosphate 5-kinases;zinc ion binding;1-phosphatidylinositol-3-phosphate 5-kinases	-3.51397	0.0532955
AT5G58700	[30.4.4] signalling.phosphinositides.phosphoinositide phospholipase C	ATPLC4_PLC4__phosphatidylinositol-speciwc phospholipase C4	-0.631433	0.760974
AT5G58670	[30.4.4] signalling.phosphinositides.phosphoinositide phospholipase C	ATPLC_ATPLC1_PLC1_PLC1__phospholipase C1	1.30273	0.414873
AT4G08170	[30.4.5] signalling.phosphinositides.inositol-1,3,4-trisphosphate 5/6-kinase	AtTPK3_ITPK3__Inositol 1,3,4-trisphosphate 5/6-kinase family protein	1.04107	0.724572
AT5G64070	[30.4.2] signalling.phosphinositides.phosphatidylinositol 4-kinase	PI-4KBETA1_PI4KBETA1__phosphatidylinositol 4-OH kinase beta1	-3.6285	0.282952
AT2G03890	[30.4] signalling.phosphinositides	ATPI4K GAMMA 7_PI4K GAMMA 7_UBDK GAMMA 7__phosphoinositide 4-kinase gamma 7	5.22403	0.0981995
AT3G07050	[30.5] signalling.G-proteins	NSN1__GTP-binding family protein	0.0375667	0.973815
AT4G12640	[30.5] signalling.G-proteins	AtSPEN2__RNA recognition motif (RRM)-containing protein	-4.19917	0.0936241
AT5G08650	[30.5] signalling.G-proteins	cpLEPA__Small GTP-binding protein	-1.58767	0.42878
AT3G12080	[30.5] signalling.G-proteins	DER_emb2738_EngA-1__GTP-binding family protein	-1.18133	0.649441
AT5G20010	[30.5] signalling.G-proteins	ATRAN1_RAN-1_RAN1__RAS-related nuclear protein-1	0.8595	0.725944
AT5G64730	[30.5] signalling.G-proteins	Transducin/WD40 repeat-like superfamily protein	0.596233	0.410463
AT1G16920	[30.5] signalling.G-proteins	ATRABA1B_BEX5_RAB11_RABA1b__RAB GTPase homolog A1B	2.38803	0.407692
AT5G18570	[30.5] signalling.G-proteins	ATOBGC_ATOBGL_CPSAR1_EMB269_EMB3138_Obg A-2_OBGC_OBGL__GTP1/OBG family protein	-6.07387	0.0650335
AT1G48630	[30.5] signalling.G-proteins	RACK1B_RACK1B_AT__receptor for activated C kinase 1B	1.39867	0.617935
AT1G56330	[30.5] signalling.G-proteins	ATSAR1_ATSAR1B_ATSARA1B_SAR1_SAR1B__secretion-associated RAS 1B	2.46927	0.165498
AT4G34390	[30.5] signalling.G-proteins	XLG2__extra-large GTP-binding protein 2	2.91113	0.0955791
AT4G00460	[30.5] signalling.G-proteins	ATROPGEF3_ROPGEF3__RHO guanyl-nucleotide exchange factor 3	2.81647	0.170387
AT3G60860	[30.5] signalling.G-proteins	BIG2__SEC7-like guanine nucleotide exchange family protein	2.7412	0.127693
AT2G30060	[30.5] signalling.G-proteins	Pleckstrin homology (PH) domain superfamily protein	6.06267	0.0763718
AT5G61530	[30.5] signalling.G-proteins	small G protein family protein / RhoGAP family protein	2.52777	0.457831
AT4G13240	[30.5] signalling.G-proteins	ATROPGEF9_ROPGEF9__RHO guanyl-nucleotide exchange factor 9	-0.7841	0.725018
AT3G18610	[30.5] signalling.G-proteins	ATNUC-L2_NUC-L2_NUC2_PARLL1__nucleolin like 2	0.320533	0.871685
AT4G04900	[30.5] signalling.G-proteins	RIC10__ROP-interactive CRIB motif-containing protein 10	0.509433	0.836803
AT3G43300	[30.5] signalling.G-proteins	ATMIN7_BEN1_BIG5_MIN7__HOPM interactor 7	1.37477	0.713193
AT2G26300	[30.5] signalling.G-proteins	ATGPA1_GP ALPHA 1_GPA1__G protein alpha subunit 1	2.99153	0.184109
AT1G48570	[30.5] signalling.G-proteins	zinc finger (Ran-binding) family protein	0.625567	0.623211
AT4G01090	[30.5] signalling.G-proteins	Protein of unknown function (DUF3133)	-1.43233	0.616175
AT2G46710	[30.5] signalling.G-proteins	ROPGAP3__Rho GTPase activating protein with PAK-box/P21-Rho-binding domain	1.2232	0.507928
AT5G22400	[30.5] signalling.G-proteins	Rho GTPase activating protein with PAK-box/P21-Rho-binding domain	-1.6857	0.301213
AT1G53510	[30.6] signalling.MAP kinases	ATMPK18_MPK18__mitogen-activated protein kinase 18	2.28243	0.382042
AT3G59790	[30.6] signalling.MAP kinases	ATMPK10_MPK10__MAP kinase 10	2.4137	0.27856
AT3G51630	[30.6] signalling.MAP kinases	ATWNK5_WNK5_ZIK1__with no lysine (K) kinase 5	2.56307	0.266091
AT1G10210	[30.6] signalling.MAP kinases	ATMPK1_MPK1__mitogen-activated protein kinase 1	4.71003	0.0922575
AT1G22300	[30.7] signalling.14-3-3 proteins	14-3-3EPSILON_GF14 EPSILON_GRF10__general regulatory factor 10	-2.33783	0.455214
AT4G32160	[30.9] signalling.lipids	Phox (PX) domain-containing protein	-2.15823	0.164827
AT1G78900	[34.1] transport.p- and v-ATPases	VHA-A__vacuolar ATP synthase subunit A	-0.614167	0.62534
[truncated: 496 more rows]
