# Supplementary material for: Pupylation-Based Proximity-Tagging of FERONIA-Interacting Proteins in Arabidopsis
Source: Mol Cell Proteomics. 2024 Aug 13;23(11):100828. doi: 10.1016/j.mcpro.2024.100828 (PMC11532908; doi:10.1016/j.mcpro.2024.100828)
Supplement: Supplemental Table S7 — FER-proximal proteins in seedlings identified by MS. [file mmc7.xlsx]

## Sheet: Table Summary & Legend
Sheet	Title
Table 1	Individual candidate FER-interacting proteins included in numbers of proteins shown in Fig. 2C.
Table 2	Individual proteins identified as FER-interacting or non-specifically enriched from seedlings
	Colum Header	Description
	AGI Number	TAIR locus identifier
	Classification	GO classification, biological process
	Annotation	TAIR name/description of protein model
	Color codes (background AGI Number):		In three sets, 1, 2 & 3
			In two sets, 1 & 2
			In two sets, 2 & 3
			In two sets, 1 & 3
			In one set, 1, 2 or 3
Set 1	Results of Proteome Discover analyzing mass spectrometric data of the first replicate of PUP-IT in seedling against proteome database from TAIR10
Set 2	Results of Proteome Discover analyzing mass spectrometric data of the second replicate of PUP-IT in seedling against proteome database from TAIR10
Set 3	Results of Proteome Discover analyzing mass spectrometric data of the third replicate of PUP-IT in seedling against proteome database from TAIR10
	Colum Header	Description
	Accession	TAIR protein model
	Description	TAIR annotation for protein model
	Exp. q-value	FDR threshold
	Coverage [%]	Percentage of the protein sequences covered by identified peptides
	# Peptides	Total number of distinct peptide sequences identified
	# PSMs	Number of identified peptide spectrum matches
	# Unique Peptides	Total number of distinct peptide sequences unique to the protein model
	# Protein Groups	The number of the master protein
	# AAs	Number of amino acid in the protein model
	MW [kDa]	Molecular weight of protein model in kiloDaltons
	calc. pI	Calculated isoelectric point
	Score Sequest HT	Sum of all peptide XCorr values above the specified score threshold
	# Peptides (by Search Engine): Sequest HT	The peptides number identified by search engine

## Sheet: Table 1
Individual candidate FER-interacting protein from seedlings
AGI Number	classification	annotation
AT1G31330	[1.1.2.2] +B4:C2949PS.lightreaction.photosystem I.PSI polypeptide subunits	PSAF__photosystem I subunit F
AT1G29910	[1.1.1.1] PS.lightreaction.photosystem II.LHC-II	AB180_CAB3_LHCB1.2__chlorophyll A/B binding protein 3
AT5G01530	[1.1.1.1] PS.lightreaction.photosystem II.LHC-II	LHCB4.1__light harvesting complex photosystem II
AT1G15820	[1.1.1.1] PS.lightreaction.photosystem II.LHC-II	CP24_LHCB6__light harvesting complex photosystem II subunit 6
AT1G79870	[1.2.6] PS.photorespiration.hydroxypyruvate reductase	HPPR2__D-isomer specific 2-hydroxyacid dehydrogenase family protein
AT1G42970	[1.3.4] PS.calvin cycle.GAP	GAPB__glyceraldehyde-3-phosphate dehydrogenase B subunit
AT5G38410	[1.3.2] PS.calvin cycle.rubisco small subunit	RBCS3B__Ribulose bisphosphate carboxylase (small chain) family protein
AT2G19900	[8.2.10] TCA / org transformation.other organic acid transformatons.malic	ATNADP-ME1_NADP-ME1__NADP-malic enzyme 1
AT5G56720	[8.2.9] TCA / org transformation.other organic acid transformatons.cyt MDH	c-NAD-MDH3__Lactate/malate dehydrogenase family protein
AT1G58180	[8.3] TCA / org transformation.carbonic anhydrases	ATBCA6_BCA6__beta carbonic anhydrase 6
AT5G20980	[13.1.3.4.3] amino acid metabolism.synthesis.aspartate family.methionine.methionine synthase	ATMS3_MS3__methionine synthase 3
AT3G44720	[13.1.6.3.1] amino acid metabolism.synthesis.aromatic aa.phenylalanine.arogenate dehydratase / prephenate dehydratase	ADT4__arogenate dehydratase 4
AT5G17920	[13.1.3.4.1003] amino acid metabolism.synthesis.aspartate family.methionine	ATCIMS_ATMETS_ATMS1__Cobalamin-independent synthase family protein
AT1G12420	[13.99] amino acid metabolism.misc	ACR8__ACT domain repeat 8
AT5G44070	[15.2] metal handling.binding, chelation and storage	ARA8_ATPCS1_CAD1_PCS1__phytochelatin synthase 1 (PCS1)
AT1G06330	[15.2] metal handling.binding, chelation and storage	Heavy metal transport/detoxification superfamily protein
AT1G03350	[35.1.8] not assigned.no ontology.BSD domain-containing protein	BSD domain-containing protein
AT5G66631	[35.1.5] not assigned.no ontology.pentatricopeptide (PPR) repeat-containing protein	Tetratricopeptide repeat (TPR)-like superfamily protein
AT2G26790	[35.1.5] not assigned.no ontology.pentatricopeptide (PPR) repeat-containing protein	Pentatricopeptide repeat (PPR) superfamily protein
AT1G28690	[35.1.5] not assigned.no ontology.pentatricopeptide (PPR) repeat-containing protein	Tetratricopeptide repeat (TPR)-like superfamily protein
AT1G52620	[35.1.5] not assigned.no ontology.pentatricopeptide (PPR) repeat-containing protein	MTSF2_PPR19__Pentatricopeptide repeat (PPR) superfamily protein
AT3G54980	[35.1.5] not assigned.no ontology.pentatricopeptide (PPR) repeat-containing protein	Pentatricopeptide repeat (PPR) superfamily protein
AT1G73710	[35.1.5] not assigned.no ontology.pentatricopeptide (PPR) repeat-containing protein	Pentatricopeptide repeat (PPR) superfamily protein
AT2G18940	[35.1.5] not assigned.no ontology.pentatricopeptide (PPR) repeat-containing protein	Tetratricopeptide repeat (TPR)-like superfamily protein
AT1G18485	[35.1.5] not assigned.no ontology.pentatricopeptide (PPR) repeat-containing protein	Pentatricopeptide repeat (PPR) superfamily protein
AT5G01110	[35.1.5] not assigned.no ontology.pentatricopeptide (PPR) repeat-containing protein	Tetratricopeptide repeat (TPR)-like superfamily protein
AT1G02060	[35.1.5] not assigned.no ontology.pentatricopeptide (PPR) repeat-containing protein	Tetratricopeptide repeat (TPR)-like superfamily protein
AT3G51770	[35.1.5] not assigned.no ontology.pentatricopeptide (PPR) repeat-containing protein	ATEOL1_ETO1__tetratricopeptide repeat (TPR)-containing protein
AT4G16490	[35.1.3] not assigned.no ontology.armadillo/beta-catenin repeat family protein	ARM repeat superfamily protein
AT1G61640	[35.1.1] not assigned.no ontology.ABC1 family protein	Protein kinase superfamily protein
AT4G38390	[35.1.999] not assigned.no ontology.formerly annotated based on articles which have been retracted	RHS17__root hair specific 17
AT1G48280	[35.1.41] not assigned.no ontology.hydroxyproline rich proteins	hydroxyproline-rich glycoprotein family protein
AT4G37470	[35.1.1023] not assigned.no ontology	KAI2__alpha/beta-Hydrolases superfamily protein
AT5G26280	[35.1.1023] not assigned.no ontology	TRAF-like family protein
AT3G15090	[35.1.1023] not assigned.no ontology	GroES-like zinc-binding alcohol dehydrogenase family protein
AT5G17590	[35.1.1023] not assigned.no ontology	Putative membrane lipoprotein
AT5G12220	[35.1.1023] not assigned.no ontology	las1-like family protein
AT5G63010	[35.1.1023] not assigned.no ontology	Transducin/WD40 repeat-like superfamily protein
AT4G27340	[35.1.1023] not assigned.no ontology	AtTRM5b_TRM5b__Met-10+ like family protein
AT4G30830	[35.1.1023] not assigned.no ontology	Protein of unknown function, DUF593
AT1G74190	[35.1.1023] not assigned.no ontology	AtRLP15_RLP15__receptor like protein 15
AT5G16020	[35.1.1023] not assigned.no ontology	GEX3__gamete-expressed 3
AT3G56900	[35.1.1023] not assigned.no ontology	ALADIN__Transducin/WD40 repeat-like superfamily protein
AT3G50590	[35.1.1023] not assigned.no ontology	TWD40-1__Transducin/WD40 repeat-like superfamily protein
AT2G31670	[35.1.1023] not assigned.no ontology	UP3__Stress responsive alpha-beta barrel domain protein
AT3G17380	[35.1.1023] not assigned.no ontology	TRAF-like family protein
AT3G44428	[35.1.1023] not assigned.no ontology	ECA1 gametogenesis related family protein
AT4G01870	[35.1.1023] not assigned.no ontology	tolB protein-related
AT5G26730	[35.2.1001] not assigned.unknown	Fasciclin-like arabinogalactan family protein
AT2G31290	[35.2.1001] not assigned.unknown	Ubiquitin carboxyl-terminal hydrolase family protein
AT3G43500	[35.2.1001] not assigned.unknown
AT4G16444	[35.2.1001] not assigned.unknown	AtGET1_GET1
AT1G35220	[35.2.1001] not assigned.unknown
AT5G24630	[35.2.1001] not assigned.unknown	BIN4_MID__double-stranded DNA binding
AT4G30130	[35.2.1001] not assigned.unknown	Protein of unknown function (DUF630 and DUF632)
AT3G51090	[35.2.1001] not assigned.unknown	Protein of unknown function (DUF1640)
AT3G12510	[35.2.1001] not assigned.unknown	MADS-box family protein
AT2G07798	[35.2.1001] not assigned.unknown
AT4G14260	[35.2.1001] not assigned.unknown	Protein of unknown function (DUF295)
AT2G20835	[35.2.1001] not assigned.unknown
AT1G66045	[35.2.1001] not assigned.unknown
AT1G28520	[35.2.1001] not assigned.unknown	ATVOZ1_VOZ1__vascular plant one zinc finger protein
AT1G09980	[35.2.1001] not assigned.unknown	Putative serine esterase family protein
AT4G09970	[35.2.1001] not assigned.unknown
AT5G46020	[35.2.1001] not assigned.unknown	MUSE7
AT5G23610	[35.2.1001] not assigned.unknown
AT4G23950	[35.2.1001] not assigned.unknown	AtSUN5_SUN5__Galactose-binding protein
AT2G19710	[35.2.1001] not assigned.unknown	ISTL5__Regulator of Vps4 activity in the MVB pathway protein
AT3G04560	[35.2.1001] not assigned.unknown
AT1G13470	[35.2.1001] not assigned.unknown	Protein of unknown function (DUF1262)
AT5G66470	[35.2.1001] not assigned.unknown	AtERG1_Era-1_ERA1__RNA binding;GTP binding
AT4G32630	[35.2.1001] not assigned.unknown	ArfGap/RecO-like zinc finger domain-containing protein
AT2G35880	[35.2.1001] not assigned.unknown	TPX2 (targeting protein for Xklp2) protein family
AT4G24680	[35.2.1001] not assigned.unknown	MOS1__modifier of snc1
AT4G31440	[35.2.1001] not assigned.unknown
AT5G11070	[35.2.1001] not assigned.unknown
AT1G08760	[35.2.1001] not assigned.unknown	CORD2__Plant protein of unknown function (DUF936)
AT5G53620	[35.2.1001] not assigned.unknown
AT5G45520	[35.2.1001] not assigned.unknown	Leucine-rich repeat (LRR) family protein
AT1G69380	[35.2.1001] not assigned.unknown	RRG__Protein of unknown function (DUF155)
AT3G24750	[35.2.1001] not assigned.unknown	LAZY5
AT2G31890	[35.2.1001] not assigned.unknown	ATRAP_RAP__RAP
AT1G79420	[35.2.1001] not assigned.unknown	BDR2__Protein of unknown function (DUF620)
AT1G32120	[35.2.1001] not assigned.unknown
AT5G04460	[35.2.1001] not assigned.unknown	RING/U-box superfamily protein
AT4G39630	[35.2.1001] not assigned.unknown
AT3G49601	[35.2.1001] not assigned.unknown
AT5G28910	[35.2.1001] not assigned.unknown
AT3G47070	[35.2.1001] not assigned.unknown
AT5G25410	[35.2.1001] not assigned.unknown	Protein of Unknown Function (DUF239)
AT3G10440	[35.2.1001] not assigned.unknown	AtSGO1_SGO1__Shugoshin C terminus
AT4G17000	[35.2.1001] not assigned.unknown
AT3G44710	[35.2.1001] not assigned.unknown	Plant protein of unknown function (DUF247)
AT5G53860	[35.2.1001] not assigned.unknown	ANU7_EMB2737_EMB64__embryo defective 2737
AT5G45460	[35.2.1001] not assigned.unknown
AT1G43760	[35.2.1001] not assigned.unknown	DNAse I-like superfamily protein
AT3G32960	[35.2.1001] not assigned.unknown	Domain of unknown function (DUF1985)
AT1G70230	[35.2.1001] not assigned.unknown	AXY4_TBL27__TRICHOME BIREFRINGENCE-LIKE 27
AT3G11880	[35.2.1001] not assigned.unknown	Protein of unknown function DUF2359, transmembrane
AT3G28840	[35.2.1001] not assigned.unknown	Protein of unknown function (DUF1216)
AT3G61480	[35.2.1001] not assigned.unknown	Quinoprotein amine dehydrogenase, beta chain-like; RIC1-like guanyl-nucleotide exchange factor
AT2G21960	[35.2.1001] not assigned.unknown
AT3G28430	[35.2.1001] not assigned.unknown	GFS9_TT9
AT1G50790	[35.2.1001] not assigned.unknown	Plant mobile domain protein family
AT1G04820	[31.1] cell.organisation	TOR2_TUA4__tubulin alpha-4 chain
AT5G06670	[31.1] cell.organisation	Kin7.5__P-loop containing nucleoside triphosphate hydrolases superfamily protein
AT2G01750	[31.1] cell.organisation	ATMAP70-3_MAP70-3__microtubule-associated proteins 70-3
AT1G54560	[31.1] cell.organisation	ATXIE_XIE__Myosin family protein with Dil domain
AT2G21300	[31.1] cell.organisation	ATP binding microtubule motor family protein
AT3G50070	[31.3] cell.cycle	CYCD3;3__CYCLIN D3;3
AT1G03030	[23.3.2.2] nucleotide metabolism.salvage.nucleoside kinases.uridine kinase	P-loop containing nucleoside triphosphate hydrolases superfamily protein
AT3G10560	[26.10] misc.cytochrome P450	CYP77A7_UNE9__Cytochrome P450 superfamily protein
AT4G31940	[26.10] misc.cytochrome P450	CYP82C4__cytochrome P450, family 82, subfamily C, polypeptide 4
AT4G20235	[26.10] misc.cytochrome P450	CYP71A28__cytochrome P450, family 71, subfamily A, polypeptide 28
AT1G71695	[26.12] misc.peroxidases	Peroxidase superfamily protein
AT5G17820	[26.12] misc.peroxidases	PER57__Peroxidase superfamily protein
AT5G15070	[26.13] misc.acid and other phosphatases	ATVIP2_VIH1_VIP2__Phosphoglycerate mutase-like family protein
AT1G54010	[26.16] misc.myrosinases-lectin-jacalin	GLL23__GDSL-like Lipase/Acylhydrolase superfamily protein
AT3G16420	[26.16] misc.myrosinases-lectin-jacalin	JAL30_PBP1_PBPI__PYK10-binding protein 1
AT3G61760	[26.17] misc.dynamin	ADL1B_DL1B__DYNAMIN-like 1B
AT5G67230	[26.2] misc.UDP glucosyl and glucoronyl transferases	I14H_IRX14-L__Nucleotide-diphospho-sugar transferases superfamily protein
AT1G34270	[26.2] misc.UDP glucosyl and glucoronyl transferases	Exostosin family protein
AT2G41450	[26.24] misc.GCN5-related N-acetyltransferase	N-acetyltransferases;N-acetyltransferases
AT4G37670	[26.24] misc.GCN5-related N-acetyltransferase	NAGS2__N-acetyl-l-glutamate synthase 2
AT3G09260	[26.3] misc.gluco-, galacto- and mannosidases	BGLU23_LEB_PSR3.1_PYK10__Glycosyl hydrolase superfamily protein
AT1G66280	[26.3] misc.gluco-, galacto- and mannosidases	BGLU22__Glycosyl hydrolase superfamily protein
AT3G18080	[26.3] misc.gluco-, galacto- and mannosidases	BGLU44__B-S glucosidase 44
AT5G24540	[26.3] misc.gluco-, galacto- and mannosidases	BGLU31__beta glucosidase 31
AT4G16690	[26.8] misc.nitrilases, *nitrile lyases, berberine bridge enzymes, reticuline oxidases, troponine reductases	ATMES16_MES16__methyl esterase 16
AT4G02520	[26.9] misc.glutathione S transferases	ATGSTF2_ATPM24_ATPM24.1_GST2_GSTF2__glutathione S-transferase PHI 2
AT1G02950	[26.9] misc.glutathione S transferases	ATGSTF4_GST31_GSTF4__glutathione S-transferase F4
AT5G04140	[12.2.1.1] N-metabolism.ammonia metabolism.glutamate synthase.ferredoxin dependent	FD-GOGAT_GLS1_GLU1_GLUS__glutamate synthase 1
AT5G03860	[6.2] gluconeogenesis / glyoxylate cycle.malate synthase	MLS__malate synthase
AT5G08340	[18.3] Co-factor and vitamine metabolism.riboflavin	Nucleotidylyl transferase superfamily protein
AT1G11280	[30.2.24] signalling.receptor kinases.S-locus glycoprotein like	S-locus lectin protein kinase family protein
AT1G79620	[30.2.8.1] signalling.receptor kinases.leucine rich repeat VIII.VIII-1	VRLK1__Leucine-rich repeat protein kinase family protein
AT2G01210	[30.2.3] signalling.receptor kinases.leucine rich repeat III	ZAR1__Leucine-rich repeat protein kinase family protein
AT3G51550	[30.2.16] signalling.receptor kinases.Catharanthus roseus-like RLK1	FER__Malectin/receptor-like protein kinase family protein
AT1G09210	[30.3] signalling.calcium	AtCRT1b_CRT1b_CRT2__calreticulin 1b
AT1G27460	[30.3] signalling.calcium	NPGR1__no pollen germination related 1
AT1G20760	[30.3] signalling.calcium	AtEH1__Calcium-binding EF hand family protein
AT4G23650	[30.3] signalling.calcium	AtCDPK6_CDPK6_CPK3__calcium-dependent protein kinase 6
AT4G28600	[30.3] signalling.calcium	NPGR2__no pollen germination related 2
AT1G17340	[30.4] signalling.phosphinositides	SAC5__Phosphoinositide phosphatase family protein
AT1G01460	[30.4.1] signalling.phosphinositides.phosphatidylinositol-4-phosphate 5-kinase	ATPIPK11_PIPK11__Phosphatidylinositol-4-phosphate 5-kinase, core
AT1G08410	[30.5] signalling.G-proteins	DIG6_LSG1-2__P-loop containing nucleoside triphosphate hydrolases superfamily protein
AT3G19000	[21.2] redox.ascorbate and glutathione	2-oxoglutarate (2OG) and Fe(II)-dependent oxygenase superfamily protein
AT4G39650	[21.2.2] redox.ascorbate and glutathione.glutathione	GGT2__gamma-glutamyl transpeptidase 2
AT1G64500	[21.4] redox.glutaredoxins	Glutaredoxin family protein
AT1G20620	[21.6] redox.dismutases and catalases	ATCAT3_CAT3_SEN2__catalase 3
AT1G78390	[17.1.1.1.10] hormone metabolism.abscisic acid.synthesis-degradation.synthesis.9-cis-epoxycarotenoid dioxygenase	ATNCED9_NCED9__nine-cis-epoxycarotenoid dioxygenase 9
AT3G26370	[17.2.3] hormone metabolism.auxin.induced-regulated-responsive-activated	PAGR__O-fucosyltransferase family protein
AT5G13380	[17.2.3] hormone metabolism.auxin.induced-regulated-responsive-activated	Auxin-responsive GH3 family protein
AT1G58440	[17.3.1.2.99] hormone metabolism.brassinosteroid.synthesis-degradation.sterols.other	DRY2_SQE1_XF1__FAD/NAD(P)-binding oxidoreductase family protein
AT2G17230	[17.3.2.99] hormone metabolism.brassinosteroid.signal transduction.other	EXL5__EXORDIUM like 5
AT5G10720	[17.4.2] hormone metabolism.cytokinin.signal transduction	AHK5_CKI2_HK5__histidine kinase 5
AT2G19500	[17.4.1.1003] hormone metabolism.cytokinin.synthesis-degradation	ATCKX2_CKX2__cytokinin oxidase 2
AT1G54040	[17.7.3] hormone metabolism.jasmonate.induced-regulated-responsive-activated	ESP_ESR_TASTY__epithiospecifier protein
AT3G22400	[17.7.1.2] hormone metabolism.jasmonate.synthesis-degradation.lipoxygenase	ATLOX5_LOX5__PLAT/LH2 domain-containing lipoxygenase family protein
AT4G14680	[14.1] S-assimilation.ATPS	APS3_ATPS3__Pseudouridine synthase/archaeosine transglycosylase-like family protein
AT5G04050	[28.1] DNA.synthesis/chromatin structure	RNA-directed DNA polymerase (reverse transcriptase)
AT4G29910	[28.1] DNA.synthesis/chromatin structure	ATORC5_EMB2798_ORC5__origin recognition complex protein 5
AT2G42270	[28.1] DNA.synthesis/chromatin structure	BRR2b__U5 small nuclear ribonucleoprotein helicase
AT4G31210	[28.1] DNA.synthesis/chromatin structure	DNA topoisomerase, type IA, core
AT4G31900	[28.1] DNA.synthesis/chromatin structure	CHR7_PKR2__chromatin remodeling factor, putative
AT4G25290	[28.2] DNA.repair	DNA photolyases;DNA photolyases
AT3G21430	[28.99] DNA.unspecified	ALY3_ATALY3__DNA binding
AT2G25910	[28.99] DNA.unspecified	3'-5' exonuclease domain-containing protein / K homology domain-containing protein / KH domain-containing protein
AT5G36160	[16.1.3.1005] secondary metabolism.isoprenoids.tocopherol biosynthesis	AtTAT2_TAT2__Tyrosine transaminase family protein
AT5G48010	[16.1.5.1003] secondary metabolism.isoprenoids.terpenoids	AtTHAS1_THAS_THAS1__thalianol synthase 1
AT4G24490	[16.1.1.1014] secondary metabolism.isoprenoids.non-mevalonate pathway	ATRGTA1_RGTA1__RAB geranylgeranyl transferase alpha subunit 1
AT1G67990	[16.2.1.6] secondary metabolism.phenylpropanoids.lignin biosynthesis.CCoAOMT	ATTSM1_TSM1__S-adenosyl-L-methionine-dependent methyltransferases superfamily protein
AT1G54040	[16.5.1.3.2.1] secondary metabolism.sulfur-containing.glucosinolates.degradation.nitrilespecifier protein.epithiospecifier protein	ESP_ESR_TASTY__epithiospecifier protein
AT1G54010	[16.5.1.3.1] secondary metabolism.sulfur-containing.glucosinolates.degradation.myrosinase	GLL23__GDSL-like Lipase/Acylhydrolase superfamily protein
AT1G03940	[16.8.1.21] secondary metabolism.flavonoids.anthocyanins.anthocyanin 5-aromatic acyltransferase	HXXXD-type acyl-transferase family protein
AT3G11180	[16.8.1.1001] secondary metabolism.flavonoids.anthocyanins	JAO 1_JOX1__2-oxoglutarate (2OG) and Fe(II)-dependent oxygenase superfamily protein
AT1G06000	[16.8.8.2] secondary metabolism.flavonoids.flavonoid glycosylations.flavonol-3-O-glycoside-rhamnosyltransferase	UGT89C1__UDP-Glycosyltransferase superfamily protein
AT2G32610	[10.2.1] cell wall.cellulose synthesis.cellulose synthase	ATCSLB01_ATCSLB1_CSLB01_CSLB01__cellulose synthase-like B1
AT3G47050	[10.6.1] cell wall.degradation.cellulases and beta -1,4-glucanases	Glycosyl hydrolase family protein
AT1G58370	[10.6.2] cell wall.degradation.mannan-xylose-arabinose-fucose	ATXYN1_RXF12__glycosyl hydrolase family 10 protein / carbohydrate-binding domain-containing protein
AT5G53370	[10.8.1] cell wall.pectin*esterases.PME	ATPMEPCRF_PMEPCRF__pectin methylesterase PCR fragment F
AT1G61180	[20.1.7] stress.biotic.PR-proteins	UNI__LRR and NB-ARC domains-containing disease resistance protein
AT1G65850	[20.1.7] stress.biotic.PR-proteins	Disease resistance protein (TIR-NBS-LRR class) family
AT1G66090	[20.1.7] stress.biotic.PR-proteins	Disease resistance protein (TIR-NBS class)
AT5G46510	[20.1.7] stress.biotic.PR-proteins	VICTL__Disease resistance protein (TIR-NBS-LRR class) family
AT1G17600	[20.1.7] stress.biotic.PR-proteins	SOC3__Disease resistance protein (TIR-NBS-LRR class) family
AT5G47260	[20.1.1001] stress.biotic	ATP binding;GTP binding;nucleotide binding;nucleoside-triphosphatases
AT5G42020	[20.2.1] stress.abiotic.heat	BIP_BIP2__Heat shock protein 70 (Hsp 70) family protein
AT5G56030	[20.2.1] stress.abiotic.heat	AtHsp90.2_ERD8_HSP81-2_HSP81.2_HSP90.2__heat shock protein 81-2
AT1G75310	[20.2.1] stress.abiotic.heat	AUL1__auxin-like 1 protein
AT4G16540	[20.2.1] stress.abiotic.heat	Heat shock protein HSP20/alpha crystallin family
AT3G29320	[2.2.2.2] major CHO metabolism.degradation.starch.starch phosphorylase	PHS1__Glycosyl transferase, family 35
AT4G26620	[2.2.1.99] major CHO metabolism.degradation.sucrose.misc	Sucrase/ferredoxin-like family protein
AT5G26742	[27.1.2] RNA.processing.RNA helicase	AtRH3_emb1138_RH3__DEAD box RNA helicase (RH3)
AT4G31580	[27.1.1] RNA.processing.splicing	At-RSZ22_AtRSZ22_RSZ22_RSZP22_SRZ-22_SRZ22__serine/arginine-rich 22
AT3G25440	[27.1.1] RNA.processing.splicing	LOH1__RNA-binding CRS1 / YhbY (CRM) domain protein
AT2G43190	[27.1.19] RNA.processing.ribonucleases	POP4__ribonuclease P family protein
AT4G20340	[27.2] RNA.transcription	Transcription factor TFIIE, alpha subunit
AT3G05380	[27.3.25] RNA.regulation of transcription.MYB domain transcription factor family	ALY2_ATALY2__DIRP ;Myb-like DNA-binding domain
AT1G26780	[27.3.25] RNA.regulation of transcription.MYB domain transcription factor family	AtMYB117_LOF1_MYB117__myb domain protein 117
AT1G66370	[27.3.25] RNA.regulation of transcription.MYB domain transcription factor family	AtMYB113_MYB113__myb domain protein 113
AT2G45460	[27.3.48] RNA.regulation of transcription.FHA transcription factor	SMAD/FHA domain-containing protein
AT2G17390	[27.3.39] RNA.regulation of transcription.AtSR Transcription Factor family	AKR2B__ankyrin repeat-containing 2B
AT4G37730	[27.3.35] RNA.regulation of transcription.bZIP transcription factor family	AtbZIP7_bZIP7__basic leucine-zipper 7
AT1G76010	[27.3.67] RNA.regulation of transcription.putative transcription regulator	Alba DNA/RNA-binding protein
AT2G26780	[27.3.67] RNA.regulation of transcription.putative transcription regulator	ARM repeat superfamily protein
AT1G14490	[27.3.67] RNA.regulation of transcription.putative transcription regulator	AHL28__Predicted AT-hook DNA-binding family protein
AT4G28811	[27.3.6] RNA.regulation of transcription.bHLH,Basic Helix-Loop-Helix family	basic helix-loop-helix (bHLH) DNA-binding superfamily protein
AT3G61740	[27.3.69] RNA.regulation of transcription.SET-domain transcriptional regulator family	ATX3_SDG14__SET domain protein 14
AT4G19000	[27.3.99] RNA.regulation of transcription.unclassified	ATIWS2_IWS2__Transcription elongation factor (TFIIS) family protein
AT5G58430	[27.3.99] RNA.regulation of transcription.unclassified	ATEXO70B1_EXO70B1__exocyst subunit exo70 family protein B1
AT5G37340	[27.3.99] RNA.regulation of transcription.unclassified	ZPR1 zinc-finger domain protein
AT5G54310	[27.3.99] RNA.regulation of transcription.unclassified	AGD5_AtAGD5_NEV__ARF-GAP domain 5
AT2G35550	[27.3.84] RNA.regulation of transcription.BBR/BPC	ATBPC7_BBR_BPC7__basic pentacysteine 7
AT5G55760	[27.3.55] RNA.regulation of transcription.HDA	SRT1__sirtuin 1
AT4G39260	[27.3.75] RNA.regulation of transcription.GRP	ATGRP8_CCR1_GR-RBP8_GRP8_RBGA6__cold, circadian rhythm, and RNA binding 1
AT1G49780	[27.3.64] RNA.regulation of transcription.PHOR1	PUB26__plant U-box 26
AT2G33610	[27.3.44] RNA.regulation of transcription.Chromatin Remodeling Factors	ATSWI3B_CHB2_SWI3B__switch subunit 3
AT4G18390	[27.3.29] RNA.regulation of transcription.TCP transcription factor family	TCP2__TEOSINTE BRANCHED 1, cycloidea and PCF transcription factor 2
AT2G06530	[27.3.71] RNA.regulation of transcription.SNF7	VPS2.1__SNF7 family protein
AT5G04640	[27.3.24] RNA.regulation of transcription.MADS box transcription factor family	AGL99__AGAMOUS-like 99
AT5G40490	[27.4] RNA.RNA binding	HLP1_RBGD5__RNA-binding (RRM/RBD/RNP motifs) family protein
AT5G04280	[27.4] RNA.RNA binding	AtRZ-1c_RBGB3_RZ-1c__RNA-binding (RRM/RBD/RNP motifs) family protein with retrovirus zinc finger-like domain
AT2G21660	[27.4] RNA.RNA binding	ATGRP7_CCR2_GR-RBP7_GRP7_RBGA3__cold, circadian rhythm, and rna binding 2
AT2G21440	[27.4] RNA.RNA binding	RNA-binding (RRM/RBD/RNP motifs) family protein
AT5G41070	[27.4] RNA.RNA binding	DRB5__dsRNA-binding protein 5
AT4G18375	[27.4] RNA.RNA binding	RNA-binding KH domain-containing protein
AT5G52840	[9.1.2] mitochondrial electron transport / ATP synthesis.NADH-DH.localisation not clear	NADH-ubiquinone oxidoreductase-related
AT5G26820	[34.12] transport.metal	ATIREG3_IREG3_IREG3_MAR1_RTS3__iron-regulated protein 3
AT5G41610	[34.12] transport.metal	ATCHX18_CHX18__cation/H+ exchanger 18
AT4G19960	[34.15] transport.potassium	ATKUP9_HAK9_KT9_KUP9__K+ uptake permease 9
AT3G53510	[34.16] transport.ABC transporters and multidrug resistance systems	ABCG20__ABC-2 type transporter family protein
AT3G16340	[34.16] transport.ABC transporters and multidrug resistance systems	ABCG29_AtABCG29_ATPDR1_PDR1__pleiotropic drug resistance 1
AT3G51490	[34.2] transport.sugars	TMT3__tonoplast monosaccharide transporter3
AT1G03550	[34.99] transport.misc	AtSCAMP4_SCAMP4__Secretory carrier membrane protein (SCAMP) family protein
AT1G50030	[33.30.1] development.multitarget.target of rapamycin	TOR__target of rapamycin
AT1G76580	[33.3] development.squamosa promoter binding like (SPL)	Squamosa promoter-binding protein-like (SBP domain) transcription factor family protein
AT2G17230	[33.99] development.unspecified	EXL5__EXORDIUM like 5
AT5G64700	[33.99] development.unspecified	UMAMIT21__nodulin MtN21 /EamA-like transporter family protein
AT5G62310	[33.99] development.unspecified	IRE__AGC (cAMP-dependent, cGMP-dependent and protein kinase C) kinase family protein
AT5G59450	[33.99] development.unspecified	GRAS family transcription factor
AT5G20250	[3.1.2.2] minor CHO metabolism.raffinose family.raffinose synthases.putative	DIN10_RS6__Raffinose synthase family protein
AT4G24040	[3.2.4] minor CHO metabolism.trehalose.trehalase	ATTRE1_TRE1__trehalase 1
AT1G06490	[3.6] minor CHO metabolism.callose	ATGSL07_atgsl7_CalS7_gsl07_GSL07_GSL7__glucan synthase-like 7
AT2G05990	[11.1.6] lipid metabolism.FA synthesis and FA elongation.enoyl ACP reductase	ENR1_MOD1__NAD(P)-binding Rossmann-fold superfamily protein
AT1G54570	[11.7] lipid metabolism.unassigned	PES1__Esterase/lipase/thioesterase family protein
AT1G45201	[11.9.2.1] lipid metabolism.lipid degradation.lipases.triacylglycerol lipase	ATTLL1_TLL1__triacylglycerol lipase-like 1
AT4G18550	[11.9.2.1] lipid metabolism.lipid degradation.lipases.triacylglycerol lipase	AtDSEL_DSEL__alpha/beta-Hydrolases superfamily protein
AT1G09780	[4.1.12] glycolysis.cytosolic branch.phosphoglycerate mutase	iPGAM1__Phosphoglycerate mutase, 2,3-bisphosphoglycerate-independent
AT1G13440	[4.1.8] glycolysis.cytosolic branch.glyceraldehyde 3-phosphate dehydrogenase (GAP-DH)	GAPC-2_GAPC2__glyceraldehyde-3-phosphate dehydrogenase C2
AT5G22800	[29.1.7] protein.aa activation.alanine-tRNA ligase	EMB1030_EMB263_EMB86__Alanyl-tRNA synthetase, class IIc
AT3G46100	[29.1.21] protein.aa activation.histidine-tRNA ligase	ATHRS1_HRS1__Histidyl-tRNA synthetase 1
AT3G60770	[29.2.1.2.1.13] protein.synthesis.ribosomal protein.eukaryotic.40S subunit.S13	Ribosomal protein S13/S15
AT1G43170	[29.2.1.2.2.3] protein.synthesis.ribosomal protein.eukaryotic.60S subunit.L3	ARP1_emb2207_RP1_RPL3A__ribosomal protein 1
AT3G26360	[29.2.1.99.99] protein.synthesis.ribosomal protein.unknown.unknown	Ribosomal protein S21 family protein
AT1G63780	[29.2.2.50] protein.synthesis.ribosome biogenesis.BRIX	IMP4__Ribosomal RNA processing Brix domain protein
AT1G07940	[29.2.4] protein.synthesis.elongation	GTP binding Elongation factor Tu family protein
AT1G56070	[29.2.4] protein.synthesis.elongation	LOS1__Ribosomal protein S5/Elongation factor G/III/V family protein
AT4G20360	[29.2.4] protein.synthesis.elongation	ATRAB8D_ATRABE1B_RABE1b__RAB GTPase homolog E1B
AT2G18110	[29.2.4] protein.synthesis.elongation	Translation elongation factor EF1B/ribosomal protein S6 family protein
AT3G49010	[29.2.1.2.2.13] protein.synthesis.ribosomal protein.eukaryotic.60S subunit.L13	ATBBC1_BBC1_RSU2__breast basic conserved 1
AT1G58380	[29.2.1.2.1.2] protein.synthesis.ribosomal protein.eukaryotic.40S subunit.S2	XW6__Ribosomal protein S5 family protein
AT5G40950	[29.2.1.1.1.2.27] protein.synthesis.ribosomal protein.prokaryotic.chloroplast.50S subunit.L27	RPL27__ribosomal protein large subunit 27
AT5G07090	[29.2.1.2.1.4] protein.synthesis.ribosomal protein.eukaryotic.40S subunit.S4	Ribosomal protein S4 (RPS4A) family protein
AT3G09630	[29.2.1.2.2.141] protein.synthesis.ribosomal protein.eukaryotic.60S subunit.L4/L1	SAC56__Ribosomal protein L4/L1 family
AT3G04920	[29.2.1.2.1.24] protein.synthesis.ribosomal protein.eukaryotic.40S subunit.S24	Ribosomal protein S24e family protein
AT3G09680	[29.2.1.2.1.23] protein.synthesis.ribosomal protein.eukaryotic.40S subunit.S23	Ribosomal protein S12/S23 family protein
AT5G20290	[29.2.1.2.1.8] protein.synthesis.ribosomal protein.eukaryotic.40S subunit.S8	Ribosomal protein S8e family protein
AT5G50110	[29.2.2.3.3] protein.synthesis.ribosome biogenesis.Pre-rRNA processing and modifications.methylotransferases	S-adenosyl-L-methionine-dependent methyltransferases superfamily protein
AT1G27400	[29.2.1.2.2.17] protein.synthesis.ribosomal protein.eukaryotic.60S subunit.L17	Ribosomal protein L22p/L17e family protein
AT3G05590	[29.2.1.2.2.18] protein.synthesis.ribosomal protein.eukaryotic.60S subunit.L18	RPL18__ribosomal protein L18
AT3G03920	[29.2.2.3.1] protein.synthesis.ribosome biogenesis.Pre-rRNA processing and modifications.snoRNPs	H/ACA ribonucleoprotein complex, subunit Gar1/Naf1 protein
AT1G48920	[29.2.2.3.1] protein.synthesis.ribosome biogenesis.Pre-rRNA processing and modifications.snoRNPs	ATNUC-L1_NUC-L1_NUC1_PARL1__nucleolin like 1
AT2G39460	[29.2.1.2.2.523] protein.synthesis.ribosomal protein.eukaryotic.60S subunit.L23A	ATRPL23A_RPL23A_RPL23A1_RPL23AA__ribosomal protein L23AA
AT3G53470	[29.2.2] protein.synthesis.ribosome biogenesis
AT1G26880	[29.2.1.2.2.34] protein.synthesis.ribosomal protein.eukaryotic.60S subunit.L34	Ribosomal protein L34e superfamily protein
AT3G01170	[29.2.1.2.2.34] protein.synthesis.ribosomal protein.eukaryotic.60S subunit.L34	Ribosomal protein L34e superfamily protein
AT3G20260	[29.2.1.2.2.34] protein.synthesis.ribosomal protein.eukaryotic.60S subunit.L34	Protein of unknown function (DUF1666)
AT1G73850	[29.2.1.2.2.34] protein.synthesis.ribosomal protein.eukaryotic.60S subunit.L34	Protein of unknown function (DUF1666)
AT4G39880	[29.2.1.99.2.23] protein.synthesis.ribosomal protein.unknown.large subunit.L23	Ribosomal protein L23/L15e family protein
AT4G28360	[29.2.1.1.1.2.22] protein.synthesis.ribosomal protein.prokaryotic.chloroplast.50S subunit.L22	Ribosomal protein L22p/L17e family protein
AT3G04400	[29.2.1.2.2.23] protein.synthesis.ribosomal protein.eukaryotic.60S subunit.L23	emb2171__Ribosomal protein L14p/L23e family protein
AT2G40510	[29.2.1.2.1.26] protein.synthesis.ribosomal protein.eukaryotic.40S subunit.S26	Ribosomal protein S26e family protein
AT2G36620	[29.2.1.2.2.24] protein.synthesis.ribosomal protein.eukaryotic.60S subunit.L24	RPL24A__ribosomal protein L24
AT4G18100	[29.2.1.2.2.32] protein.synthesis.ribosomal protein.eukaryotic.60S subunit.L32	Ribosomal protein L32e
AT3G25520	[29.2.1.2.2.5] protein.synthesis.ribosomal protein.eukaryotic.60S subunit.L5	ATL5_OLI5_PGY3_RPL5A__ribosomal protein L5
AT3G13920	[29.2.3] protein.synthesis.initiation	EIF4A1_RH4_TIF4A1__eukaryotic translation initiation factor 4A1
AT3G04840	[29.2.1.2.1.53] protein.synthesis.ribosomal protein.eukaryotic.40S subunit.S3A	Ribosomal protein S3Ae
AT1G26910	[29.2.1.2.2.10] protein.synthesis.ribosomal protein.eukaryotic.60S subunit.L10	RPL10B__Ribosomal protein L16p/L10e family protein
AT5G62300	[29.2.1.2.1.20] protein.synthesis.ribosomal protein.eukaryotic.40S subunit.S20	Ribosomal protein S10p/S20e family protein
AT2G18020	[29.2.1.2.2.8] protein.synthesis.ribosomal protein.eukaryotic.60S subunit.L8	EMB2296__Ribosomal protein L2 family
AT1G48900	[29.3.4.99] protein.targeting.secretory pathway.unspecified	Signal recognition particle, SRP54 subunit protein
AT5G47510	[29.3.4.99] protein.targeting.secretory pathway.unspecified	Sec14p-like phosphatidylinositol transfer family protein
AT3G23710	[29.3.3] protein.targeting.chloroplast	AtTic22-III_Tic22-III__Tic22-like family protein
AT4G09080	[29.3.3] protein.targeting.chloroplast	ATTOC75-IV_TOC75-IV__Outer membrane OMP85 family protein
AT5G16500	[29.4.1.57] protein.postranslational modification.kinase.receptor like cytoplasmatic kinase VII	LIP1__Protein kinase superfamily protein
AT1G09440	[29.4.1.55] protein.postranslational modification.kinase.receptor like cytoplasmatic kinase V	Protein kinase superfamily protein
AT3G19420	[29.4] protein.postranslational modification	ATPEN2_PEN2_PTEN2A__PTEN 2
AT4G31860	[29.4] protein.postranslational modification	Protein phosphatase 2C family protein
AT3G23360	[29.4] protein.postranslational modification	Protein phosphatase 2C family protein
AT2G25620	[29.4] protein.postranslational modification	AtDBP1_DBP1__DNA-binding protein phosphatase 1
AT5G43320	[29.4] protein.postranslational modification	CK1.8_ckl8__casein kinase I-like 8
AT4G33920	[29.4] protein.postranslational modification	APD5__Protein phosphatase 2C family protein
AT3G58640	[29.4] protein.postranslational modification	Mitogen activated protein kinase kinase kinase-related
AT4G32660	[29.4] protein.postranslational modification	AME3__Protein kinase superfamily protein
AT5G25510	[29.4] protein.postranslational modification	Protein phosphatase 2A regulatory B subunit family protein
AT5G59090	[29.5.1] protein.degradation.subtilases	ATSBT4.12_SBT4.12__subtilase 4.12
AT3G57810	[29.5.3] protein.degradation.cysteine protease	Cysteine proteinases superfamily protein
AT1G55350	[29.5.3] protein.degradation.cysteine protease	ATDEK1_DEK1_EMB1275_EMB80__calpain-type cysteine protease family
AT2G44950	[29.5.11.4.2] protein.degradation.ubiquitin.E3.RING	HUB1_RDO4__histone mono-ubiquitination 1
AT3G54850	[29.5.11.4.2] protein.degradation.ubiquitin.E3.RING	ATPUB14_PUB14__plant U-box 14
AT2G22690	[29.5.11.4.2] protein.degradation.ubiquitin.E3.RING	zinc ion binding
AT5G37560	[29.5.11.4.2] protein.degradation.ubiquitin.E3.RING	RING/U-box superfamily protein
AT4G05350	[29.5.11.4.2] protein.degradation.ubiquitin.E3.RING	RING/U-box superfamily protein
AT1G59550	[29.5] protein.degradation	UBX domain-containing protein
AT1G01650	[29.5] protein.degradation	ATSPPL4_SPPL4__SIGNAL PEPTIDE PEPTIDASE-LIKE 4
AT2G03670	[29.5.9] protein.degradation.AAA type	CDC48B__cell division cycle 48B
AT5G10790	[29.5.11.5] protein.degradation.ubiquitin.ubiquitin protease	UBP22__ubiquitin-specific protease 22
AT5G67250	[29.5.11.4.3.1] protein.degradation.ubiquitin.E3.SCF.SKP	SKIP2_VFB4__SKP1/ASK1-interacting protein 2
AT4G22290	[29.5.11] protein.degradation.ubiquitin	SHOU4L2__Ubiquitin-specific protease family C19-related protein
AT2G47110	[29.5.11] protein.degradation.ubiquitin	UBI6_UBQ6__ubiquitin 6
AT3G58900	[29.5.11.4.3.2] protein.degradation.ubiquitin.E3.SCF.FBOX	F-box/RNI-like superfamily protein
AT3G16580	[29.5.11.4.3.2] protein.degradation.ubiquitin.E3.SCF.FBOX	F-box and associated interaction domains-containing protein
AT1G70590	[29.5.11.4.3.2] protein.degradation.ubiquitin.E3.SCF.FBOX	F-box family protein
AT4G24390	[29.5.11.4.3.2] protein.degradation.ubiquitin.E3.SCF.FBOX	AFB4__RNI-like superfamily protein
AT2G42730	[29.5.11.4.3.2] protein.degradation.ubiquitin.E3.SCF.FBOX	F-box family protein
AT5G25300	[29.5.11.4.3.2] protein.degradation.ubiquitin.E3.SCF.FBOX
AT3G15120	[29.6] protein.folding	BRP1__P-loop containing nucleoside triphosphate hydrolases superfamily protein
AT1G51590	[29.7.3] protein.glycosylation.mannosyl-oligosaccharide alpha-1,2-mannosidase	MANIB_MNS1__alpha-mannosidase 1
AT2G25300	[29.7] protein.glycosylation	HPGT3__Galactosyltransferase family protein
AT1G32930	[29.7] protein.glycosylation	AtGALT31A_GALT31A__Galactosyltransferase family protein
AT5G28345	[]
AT3G45850	[31.1] cell.organisation	P-loop containing nucleoside triphosphate hydrolases superfamily protein
AT3G17360	[31.1] cell.organisation	POK1__phragmoplast orienting kinesin 1
AT3G23670	[31.1] cell.organisation	KINESIN-12B_PAKRP1L__phragmoplast-associated kinesin-related protein, putative
AT1G48635	[31.1] cell.organisation	PEX3_PEX3-2__peroxin 3
AT3G19050	[31.1] cell.organisation	POK2__phragmoplast orienting kinesin 2
AT2G21950	[31.1] cell.organisation	SKIP6__SKP1 interacting partner 6
AT1G50360	[31.1] cell.organisation	ATVIIIA_VIIIA__P-loop containing nucleoside triphosphate hydrolases superfamily protein
AT3G20150	[31.1] cell.organisation	Kinesin motor family protein
AT5G41310	[31.1] cell.organisation	P-loop nucleoside triphosphate hydrolases superfamily protein with CH (Calponin Homology) domain
AT5G20470	[31.1] cell.organisation	HDK__myosin, putative
AT3G12020	[31.1] cell.organisation	Kin7.3__P-loop containing nucleoside triphosphate hydrolases superfamily protein
AT2G20190	[31.2] cell.division	ATCLASP_CLASP__CLIP-associated protein
AT3G54670	[31.2] cell.division	ATSMC1_SMC1_TTN8__Structural maintenance of chromosomes (SMC) family protein
AT5G05490	[31.2] cell.division	AtREC8_DIF1_REC8_SYN1__Rad21/Rec8-like family protein
AT1G05910	[31.2] cell.division	BRAT1__cell division cycle protein 48-related / CDC48-related
AT3G19180	[31.2] cell.division	ARC6H_ATCDP1_CDP1_PARC6__paralog of ARC6
AT4G37630	[31.3] cell.cycle	CYCD5;1__cyclin d5;1
AT2G38730	[31.3.1] cell.cycle.peptidylprolyl isomerase	Cyclophilin-like peptidyl-prolyl cis-trans isomerase family protein
AT1G08190	[31.4] cell.vesicle transport	ATVAM2_ATVPS41_VAM2_VPS41_ZIP2__vacuolar protein sorting 41
AT2G28760	[10.1.5] cell wall.precursor synthesis.UXS	UXS6__UDP-XYL synthase 6
AT2G47650	[10.1.5] cell wall.precursor synthesis.UXS	UXS4__UDP-xylose synthase 4
AT3G45400	[10.3] cell wall.hemicellulose synthesis	exostosin family protein
AT2G43870	[10.6.3] cell wall.degradation.pectate lyases and polygalacturonases	Pectin lyase-like superfamily protein
AT2G47040	[10.8.1] cell wall.pectin*esterases.PME	VGD1__Plant invertase/pectin methylesterase inhibitor superfamily
AT1G69940	[10.8.1] cell wall.pectin*esterases.PME	ATPPME1_PPME1__Pectin lyase-like superfamily protein
AT4G18790	[34.12] transport.metal	ATNRAMP5_NRAMP5__NRAMP metal ion transporter family protein
AT5G62050	[34.13] transport.peptides and oligopeptides	ATOXA1_OXA1_OXA1a_OXA1AT__homolog of yeast oxidase assembly 1 (OXA1)
AT2G37360	[34.16] transport.ABC transporters and multidrug resistance systems	ABCG2__ABC-2 type transporter family protein
AT1G75220	[34.2] transport.sugars	AtERDL6_ERDL6__Major facilitator superfamily protein
AT2G48020	[34.2] transport.sugars	ZIF2__Major facilitator superfamily protein
AT1G20860	[34.7] transport.phosphate	PHT1;8__phosphate transporter 1;8
AT5G35730	[34.7] transport.phosphate	EXS (ERD1/XPR1/SYG1) family protein
AT5G42130	[34.9] transport.metabolite transporters at the mitochondrial membrane	AtMfl1_Mfl1__Mitochondrial substrate carrier family protein
AT3G55640	[34.9] transport.metabolite transporters at the mitochondrial membrane	Mitochondrial substrate carrier family protein
AT1G36370	[25.1] C1-metabolism.glycine hydroxymethyltransferase	MSA1_SHM7__serine hydroxymethyltransferase 7
AT4G00600	[25.5] C1-metabolism.Methylenetetrahydrofolate dehydrogenase & Methenyltetrahydrofolate cyclohydrolase	Amino acid dehydrogenase family protein
AT3G07270	[25.7] C1-metabolism.GTP cyclohydrolase I	GTP cyclohydrolase I
AT2G29690	[13.1.6.5.1] amino acid metabolism.synthesis.aromatic aa.tryptophan.anthranilate synthase	ASA2_ATHANSYNAB__anthranilate synthase 2
AT4G33150	[13.2.3.5.1002] amino acid metabolism.degradation.aspartate family.lysine	LKR_LKR/SDH_SDH__lysine-ketoglutarate reductase/saccharopine dehydrogenase bifunctional enzyme
AT1G64660	[13.2.3.4.1] amino acid metabolism.degradation.aspartate family.methionine.methionine gamma-lyase	ATMGL_MGL__methionine gamma-lyase
AT3G53180	[12.2.2] N-metabolism.ammonia metabolism.glutamine synthetase	NodGS__glutamate-ammonia ligases;catalytics;glutamate-ammonia ligases
AT2G26640	[11.1.10] lipid metabolism.FA synthesis and FA elongation.beta ketoacyl CoA synthase	KCS11__3-ketoacyl-CoA synthase 11
AT3G05020	[11.1.12] lipid metabolism.FA synthesis and FA elongation.ACP protein	ACP_ACP1_AtACP1__acyl carrier protein 1
AT3G02620	[11.1.15] lipid metabolism.FA synthesis and FA elongation.ACP desaturase	AAD4__Plant stearoyl-acyl-carrier-protein desaturase family protein
AT3G27660	[11.4] lipid metabolism.TAG synthesis	OLE3_OLEO4__oleosin 4
AT3G16175	[11.9.4.5] lipid metabolism.lipid degradation.beta-oxidation.acyl-CoA thioesterase	Thioesterase superfamily protein
AT3G02040	[11.9.3.3] lipid metabolism.lipid degradation.lysophospholipases.glycerophosphodiester phosphodiesterase	AtGDPD1_GDPD1_SRG3__senescence-related gene 3
AT1G56630	[11.9.2.1] lipid metabolism.lipid degradation.lipases.triacylglycerol lipase	alpha/beta-Hydrolases superfamily protein
AT3G62590	[11.9.2.1] lipid metabolism.lipid degradation.lipases.triacylglycerol lipase	PLIP3__alpha/beta-Hydrolases superfamily protein
AT4G34710	[22.1.3] polyamine metabolism.synthesis.arginine decarboxylase	ADC2_ATADC2_SPE2__arginine decarboxylase 2
AT5G17380	[5.2] fermentation.PDC	Thiamine pyrophosphate dependent pyruvate decarboxylase family protein
AT1G10760	[2.2.2.3] major CHO metabolism.degradation.starch.glucan water dikinase	GWD_GWD1_SEX1_SOP_SOP1__Pyruvate phosphate dikinase, PEP/pyruvate binding domain
AT5G44120	[33.1] development.storage proteins	ATCRA1_CRA1_CRU1__RmlC-like cupins superfamily protein
AT4G28520	[33.1] development.storage proteins	CRC_CRU3__cruciferin 3
AT3G50670	[33.99] development.unspecified	U1-70K_U1SNRNP__U1 small nuclear ribonucleoprotein-70K
AT1G69440	[33.99] development.unspecified	AGO7_ZIP__Argonaute family protein
AT4G16280	[33.99] development.unspecified	FCA__RNA binding;abscisic acid binding
AT1G72410	[33.99] development.unspecified	COP1-interacting protein-related
AT5G20240	[33.99] development.unspecified	PI__K-box region and MADS-box transcription factor family protein
AT3G56700	[33.99] development.unspecified	AtFAR6_FAR6__fatty acid reductase 6
AT1G30610	[33.99] development.unspecified	EMB2279_EMB88_SOT5__pentatricopeptide (PPR) repeat-containing protein
AT2G24590	[27.1.1] RNA.processing.splicing	At-RSZ22a_RSZ22a__RNA recognition motif and CCHC-type zinc finger domains containing protein
AT3G55460	[27.1.1] RNA.processing.splicing	At-SCL30_SCL30__SC35-like splicing factor 30
AT3G50670	[27.1.1] RNA.processing.splicing	U1-70K_U1SNRNP__U1 small nuclear ribonucleoprotein-70K
AT5G52040	[27.1.1] RNA.processing.splicing	At-RS41_ATRSP41_RS41__RNA-binding (RRM/RBD/RNP motifs) family protein
AT1G75660	[27.1.19] RNA.processing.ribonucleases	AtXRN3_XRN3__5'-3' exoribonuclease 3
AT3G26560	[27.1] RNA.processing	ATP-dependent RNA helicase, putative
AT2G45620	[27.1] RNA.processing	URT1__Nucleotidyltransferase family protein
AT5G41020	[27.3.25] RNA.regulation of transcription.MYB domain transcription factor family	myb family transcription factor
AT3G49690	[27.3.25] RNA.regulation of transcription.MYB domain transcription factor family	ATMYB84_MYB84_RAX3_SKI2__myb domain protein 84
AT3G63450	[27.3.12] RNA.regulation of transcription.C3H zinc finger family	RNA-binding (RRM/RBD/RNP motifs) family protein
AT5G09790	[27.3.69] RNA.regulation of transcription.SET-domain transcriptional regulator family	ATXR5_PDE336_SDG15__ARABIDOPSIS TRITHORAX-RELATED PROTEIN 5
AT5G07210	[27.3.5] RNA.regulation of transcription.ARR	ARR21_RR21__response regulator 21
AT5G60120	[27.3.3] RNA.regulation of transcription.AP2/EREBP, APETALA2/Ethylene-responsive element binding protein family	TOE2__target of early activation tagged (EAT) 2
AT2G46830	[27.3.26] RNA.regulation of transcription.MYB-related transcription factor family	AtCCA1_CCA1__circadian clock associated 1
AT5G09230	[27.3.55] RNA.regulation of transcription.HDA	AtSRT2_SRT2__sirtuin 2
AT5G35600	[27.3.55] RNA.regulation of transcription.HDA	AtHDA7_HDA7__histone deacetylase7
AT4G38130	[27.3.55] RNA.regulation of transcription.HDA	ATHD1_ATHDA19_HD1_HDA1_HDA19_RPD3A__histone deacetylase 1
AT1G06850	[27.3.35] RNA.regulation of transcription.bZIP transcription factor family	AtbZIP52_bZIP52__basic leucine-zipper 52
AT3G11090	[27.3.37] RNA.regulation of transcription.AS2,Lateral Organ Boundaries Gene Family	LBD21__LOB domain-containing protein 21
AT4G12020	[27.3.32] RNA.regulation of transcription.WRKY domain transcription factor family	ATWRKY19_MAPKKK11_MEKK4_WRKY19__protein kinase family protein
AT1G30670	[27.3.6] RNA.regulation of transcription.bHLH,Basic Helix-Loop-Helix family	basic helix-loop-helix (bHLH) DNA-binding superfamily protein
AT5G01310	[27.3.6] RNA.regulation of transcription.bHLH,Basic Helix-Loop-Helix family	APTX__APRATAXIN-like
AT4G36930	[27.3.6] RNA.regulation of transcription.bHLH,Basic Helix-Loop-Helix family	SPT__basic helix-loop-helix (bHLH) DNA-binding superfamily protein
AT1G68800	[27.3.29] RNA.regulation of transcription.TCP transcription factor family	BRC2_TCP12__TCP domain protein 12
AT1G34310	[27.3.4] RNA.regulation of transcription.ARF, Auxin Response Factor family	ARF12__auxin response factor 12
AT1G51220	[27.3.11] RNA.regulation of transcription.C2H2 zinc finger family	AtWIP5_WIP5__WIP domain protein 5
AT2G23380	[27.3.99] RNA.regulation of transcription.unclassified	CLF_ICU1_SDG1_SET1__SET domain-containing protein
AT4G15080	[27.3.99] RNA.regulation of transcription.unclassified	DHHC-type zinc finger family protein
AT2G02160	[27.3.99] RNA.regulation of transcription.unclassified	AtC3H17_C3H17__CCCH-type zinc finger family protein
AT3G10585	[27.3.99] RNA.regulation of transcription.unclassified	Homeodomain-like superfamily protein
AT5G55690	[27.3.24] RNA.regulation of transcription.MADS box transcription factor family	AGL47__MADS-box transcription factor family protein
AT5G58890	[27.3.24] RNA.regulation of transcription.MADS box transcription factor family	AGL82__AGAMOUS-like 82
AT2G45650	[27.3.24] RNA.regulation of transcription.MADS box transcription factor family	AGL6_RSB1__AGAMOUS-like 6
AT5G01380	[27.3.30] RNA.regulation of transcription.Trihelix, Triple-Helix transcription factor family	Homeodomain-like superfamily protein
AT5G14540	[27.3.30] RNA.regulation of transcription.Trihelix, Triple-Helix transcription factor family	Protein of unknown function (DUF1421)
AT1G79000	[27.3.54] RNA.regulation of transcription.Histone acetyltransferases	ATHAC1_ATHPCAT2_HAC1_PCAT2__histone acetyltransferase of the CBP family 1
AT5G65630	[27.3.52] RNA.regulation of transcription.Global transcription factor group	GTE7__global transcription factor group E7
AT2G34210	[27.3.52] RNA.regulation of transcription.Global transcription factor group	SPT5-1__Transcription elongation factor Spt5
AT2G17410	[27.3.38] RNA.regulation of transcription.AT-rich interaction domain containing transcription factor family	ARID2__ARID/BRIGHT DNA-binding domain-containing protein
AT5G25520	[27.3.67] RNA.regulation of transcription.putative transcription regulator	SPOC domain / Transcription elongation factor S-II protein
AT1G67590	[27.3.67] RNA.regulation of transcription.putative transcription regulator	Remorin family protein
AT5G55390	[27.3.67] RNA.regulation of transcription.putative transcription regulator	EDM2__ENHANCED DOWNY MILDEW 2
AT1G62360	[27.3.22] RNA.regulation of transcription.HB,Homeobox transcription factor family	BUM_BUM1_SHL_STM_WAM_WAM1__KNOX/ELK homeobox transcription factor
AT4G03250	[27.3.22] RNA.regulation of transcription.HB,Homeobox transcription factor family	Homeodomain-like superfamily protein
AT5G44180	[27.3.22] RNA.regulation of transcription.HB,Homeobox transcription factor family	RLT2__Homeodomain-like transcriptional regulator
AT1G34650	[27.3.22] RNA.regulation of transcription.HB,Homeobox transcription factor family	HDG10__homeodomain GLABROUS 10
AT5G37720	[27.4] RNA.RNA binding	ALY4_AtALY4_DIP2
AT3G20930	[27.4] RNA.RNA binding	ORRM1__RNA-binding (RRM/RBD/RNP motifs) family protein
AT5G46190	[27.4] RNA.RNA binding	RNA-binding KH domain-containing protein
AT5G46840	[27.4] RNA.RNA binding	RNA-binding (RRM/RBD/RNP motifs) family protein
AT1G01920	[35.1.13] not assigned.no ontology.SET domain-containing protein	SET domain-containing protein
AT5G03360	[35.1.26] not assigned.no ontology.DC1 domain containing protein	DC1 domain-containing protein
AT5G15030	[35.1.25] not assigned.no ontology.paired amphipathic helix repeat-containing protein	Paired amphipathic helix (PAH2) superfamily protein
AT2G31240	[35.1.27] not assigned.no ontology.tetratricopeptide repeat (TPR)	Tetratricopeptide repeat (TPR)-like superfamily protein
AT5G65160	[35.1.27] not assigned.no ontology.tetratricopeptide repeat (TPR)	TPR14__tetratricopeptide repeat (TPR)-containing protein
AT4G18570	[35.1.42] not assigned.no ontology.proline rich family	Tetratricopeptide repeat (TPR)-like superfamily protein
AT4G00890	[35.1.42] not assigned.no ontology.proline rich family	proline-rich family protein
AT1G48090	[35.1.19] not assigned.no ontology.C2 domain-containing protein	calcium-dependent lipid-binding family protein
AT2G26770	[35.1.1023] not assigned.no ontology	SCAB1__plectin-related
AT4G02110	[35.1.1023] not assigned.no ontology	transcription coactivators
AT5G45510	[35.1.1023] not assigned.no ontology	Leucine-rich repeat (LRR) family protein
AT4G23930	[35.1.1023] not assigned.no ontology	Late embryogenesis abundant (LEA) hydroxyproline-rich glycoprotein family
AT4G36910	[35.1.1023] not assigned.no ontology	CBSX1_CDCP2_LEJ2__Cystathionine beta-synthase (CBS) family protein
AT5G57370	[35.1.1023] not assigned.no ontology
AT5G19390	[35.1.1023] not assigned.no ontology	PHGAP2__Rho GTPase activation protein (RhoGAP) with PH domain
AT4G24710	[35.1.1023] not assigned.no ontology	PCH2__P-loop containing nucleoside triphosphate hydrolases superfamily protein
AT3G10840	[35.1.1023] not assigned.no ontology	alpha/beta-Hydrolases superfamily protein
AT1G65370	[35.1.1023] not assigned.no ontology	TRAF-like family protein
AT1G52870	[35.1.1023] not assigned.no ontology	Peroxisomal membrane 22 kDa (Mpv17/PMP22) family protein
AT4G28430	[35.1.1023] not assigned.no ontology	RTN18__Reticulon family protein
AT2G41020	[35.1.1023] not assigned.no ontology	WW domain-containing protein
AT1G18260	[35.1.1023] not assigned.no ontology	EBS5_HRD3A__HCP-like superfamily protein
AT1G06923	[35.1.1023] not assigned.no ontology
AT1G67360	[35.1.1023] not assigned.no ontology	LDAP1_SRP1__Rubber elongation factor protein (REF)
AT2G46560	[35.1.1023] not assigned.no ontology	transducin family protein / WD-40 repeat family protein
AT4G34020	[35.1.1023] not assigned.no ontology	AtDJ1C_DJ-1c_DJ1C__Class I glutamine amidotransferase-like superfamily protein
AT1G15280	[35.1.40] not assigned.no ontology.glycine rich proteins	CASC3/Barentsz eIF4AIII binding
AT2G43800	[35.1.20] not assigned.no ontology.formin homology 2 domain-containing protein	FH2__Actin-binding FH2 (formin homology 2) family protein
AT1G01830	[35.1.3] not assigned.no ontology.armadillo/beta-catenin repeat family protein	ARM repeat superfamily protein
AT4G23440	[35.1.6] not assigned.no ontology.Toll-Interleukin-Resistance (TIR) domain-containing protein	Disease resistance protein (TIR-NBS class)
AT1G19720	[35.1.5] not assigned.no ontology.pentatricopeptide (PPR) repeat-containing protein	Pentatricopeptide repeat (PPR-like) superfamily protein
AT1G15510	[35.1.5] not assigned.no ontology.pentatricopeptide (PPR) repeat-containing protein	ATECB2_ECB2_VAC1__Tetratricopeptide repeat (TPR)-like superfamily protein
AT3G14330	[35.1.5] not assigned.no ontology.pentatricopeptide (PPR) repeat-containing protein	CREF3__Tetratricopeptide repeat (TPR)-like superfamily protein
AT1G63400	[35.1.5] not assigned.no ontology.pentatricopeptide (PPR) repeat-containing protein	Pentatricopeptide repeat (PPR) superfamily protein
AT5G18390	[35.1.5] not assigned.no ontology.pentatricopeptide (PPR) repeat-containing protein	Pentatricopeptide repeat (PPR) superfamily protein
AT5G61400	[35.1.5] not assigned.no ontology.pentatricopeptide (PPR) repeat-containing protein	Pentatricopeptide repeat (PPR) superfamily protein
AT1G62914	[35.1.5] not assigned.no ontology.pentatricopeptide (PPR) repeat-containing protein	pentatricopeptide (PPR) repeat-containing protein
AT1G22960	[35.1.5] not assigned.no ontology.pentatricopeptide (PPR) repeat-containing protein	Pentatricopeptide repeat (PPR) superfamily protein
AT5G13230	[35.1.5] not assigned.no ontology.pentatricopeptide (PPR) repeat-containing protein	Tetratricopeptide repeat (TPR)-like superfamily protein
AT1G09820	[35.1.5] not assigned.no ontology.pentatricopeptide (PPR) repeat-containing protein	Pentatricopeptide repeat (PPR-like) superfamily protein
AT1G61870	[35.1.5] not assigned.no ontology.pentatricopeptide (PPR) repeat-containing protein	PPR336_rPPR1__pentatricopeptide repeat 336
AT5G42310	[35.1.5] not assigned.no ontology.pentatricopeptide (PPR) repeat-containing protein	CRP1__Pentatricopeptide repeat (PPR-like) superfamily protein
AT1G20300	[35.1.5] not assigned.no ontology.pentatricopeptide (PPR) repeat-containing protein	Pentatricopeptide repeat (PPR) superfamily protein
AT1G03300	[35.1.2] not assigned.no ontology.agenet domain-containing protein	ATDUF1_DUF1__DOMAIN OF UNKNOWN FUNCTION 724 1
AT1G26110	[35.2.1001] not assigned.unknown	DCP5__decapping 5
AT3G07030	[35.2.1001] not assigned.unknown	Alba DNA/RNA-binding protein
AT5G08240	[35.2.1001] not assigned.unknown
AT1G51745	[35.2.1001] not assigned.unknown	PWWP2_SL1__Tudor/PWWP/MBT superfamily protein
AT5G15680	[35.2.1001] not assigned.unknown	ARM repeat superfamily protein
AT2G41960	[35.2.1001] not assigned.unknown
AT4G27530	[35.2.1001] not assigned.unknown
AT5G46230	[35.2.1001] not assigned.unknown	Protein of unknown function, DUF538
AT1G69470	[35.2.1001] not assigned.unknown
AT3G61690	[35.2.1001] not assigned.unknown	nucleotidyltransferases
AT4G11450	[35.2.1001] not assigned.unknown	Protein of unknown function (DUF3527)
AT5G36228	[35.2.1001] not assigned.unknown	nucleic acid binding;zinc ion binding
AT5G28920	[35.2.1001] not assigned.unknown
AT5G13030	[35.2.1001] not assigned.unknown	SELO
AT4G24840	[35.2.1001] not assigned.unknown	COG2
AT3G12590	[35.2.1001] not assigned.unknown
AT5G25470	[35.2.1001] not assigned.unknown	AP2/B3-like transcriptional factor family protein
AT3G05130	[35.2.1001] not assigned.unknown
AT1G04520	[35.2.1001] not assigned.unknown	PDLP2__plasmodesmata-located protein 2
AT3G12190	[35.2.1001] not assigned.unknown
AT5G13590	[35.2.1001] not assigned.unknown
AT4G29750	[35.2.1001] not assigned.unknown	CRS1 / YhbY (CRM) domain-containing protein
AT4G00310	[35.2.1001] not assigned.unknown	EDA8_MEE46__Putative membrane lipoprotein
AT5G06310	[35.2.1001] not assigned.unknown	AtPOT1b__Nucleic acid-binding, OB-fold-like protein
AT1G76780	[35.2.1001] not assigned.unknown	HSP20-like chaperones superfamily protein
AT5G66950	[35.2.1001] not assigned.unknown	Pyridoxal phosphate (PLP)-dependent transferases superfamily protein
AT5G55135	[35.2.1001] not assigned.unknown
AT5G35695	[35.2.1001] not assigned.unknown
AT2G24020	[35.2.1001] not assigned.unknown	STIC2__Uncharacterised BCR, YbaB family COG0718
AT1G33820	[35.2.1001] not assigned.unknown
AT5G62240	[35.2.1001] not assigned.unknown	Cell cycle regulated microtubule associated protein
AT2G43740	[35.2.1001] not assigned.unknown	Mannose-binding lectin superfamily protein
AT3G59430	[35.2.1001] not assigned.unknown
AT5G46400	[35.2.1001] not assigned.unknown	AT PRP39-2_PRP39-2__Tetratricopeptide repeat (TPR)-like superfamily protein
AT2G14800	[35.2.1001] not assigned.unknown
AT2G24310	[35.2.1001] not assigned.unknown
AT5G20680	[35.2.1001] not assigned.unknown	TBL16__TRICHOME BIREFRINGENCE-LIKE 16
AT3G07530	[35.2.1001] not assigned.unknown	DSP4
AT1G71360	[35.2.1001] not assigned.unknown	AtSUN4_SUN4__Galactose-binding protein
AT5G41730	[35.2.1001] not assigned.unknown	Protein kinase family protein
AT1G05550	[35.2.1001] not assigned.unknown	Protein of unknown function (DUF295)
AT3G19190	[35.2.1001] not assigned.unknown	ATATG2_ATG2_PEUP1__autophagy 2
AT1G50750	[35.2.1001] not assigned.unknown	Plant mobile domain protein family
AT5G62650	[35.2.1001] not assigned.unknown	Tic22-like family protein
AT2G02955	[35.2.1001] not assigned.unknown	CCG_MEE12__maternal effect embryo arrest 12
AT1G52320	[35.2.1001] not assigned.unknown
AT3G61800	[35.2.1001] not assigned.unknown
AT1G13310	[35.2.1001] not assigned.unknown	Endosomal targeting BRO1-like domain-containing protein
AT2G35810	[35.2.1001] not assigned.unknown
AT3G60590	[35.2.1001] not assigned.unknown
AT3G25597	[35.2.1001] not assigned.unknown
AT1G55928	[35.2.1001] not assigned.unknown	Coiled-coil domain-containing protein 55 (DUF2040)
AT4G29440	[35.2.1001] not assigned.unknown	ISTL4__Regulator of Vps4 activity in the MVB pathway protein
AT3G24630	[35.2.1001] not assigned.unknown	TRM34
AT4G39820	[35.2.1001] not assigned.unknown	Tetratricopeptide repeat (TPR)-like superfamily protein
AT4G15890	[35.2.1001] not assigned.unknown	CAP-D3__binding
AT3G58010	[35.2.1001] not assigned.unknown	PGL34__plastoglobulin 34kD
AT5G12950	[35.2.1001] not assigned.unknown	Putative glycosyl hydrolase of unknown function (DUF1680)
AT2G17305	[35.2.1001] not assigned.unknown
AT5G48240	[35.2.1001] not assigned.unknown
AT5G01360	[35.2.1001] not assigned.unknown	TBL3__Plant protein of unknown function (DUF828)
AT5G07120	[17.2.2] hormone metabolism.auxin.signal transduction	SNX2b__sorting nexin 2B
AT5G64600	[17.2.3] hormone metabolism.auxin.induced-regulated-responsive-activated	O-fucosyltransferase family protein
AT2G47750	[17.2.3] hormone metabolism.auxin.induced-regulated-responsive-activated	GH3.9__putative indole-3-acetic acid-amido synthetase GH3.9
AT4G24080	[17.4.2] hormone metabolism.cytokinin.signal transduction	ALL1__aldolase like
AT1G25410	[17.4.1.1003] hormone metabolism.cytokinin.synthesis-degradation	ATIPT6_IPT6__isopentenyltransferase 6
AT4G12020	[20.1.5] stress.biotic.regulation of transcription	ATWRKY19_MAPKKK11_MEKK4_WRKY19__protein kinase family protein
AT2G39200	[20.1.3.1] stress.biotic.signalling.MLO-like	ATMLO12_MLO12__Seven transmembrane MLO family protein
AT4G16950	[20.1.1001] stress.biotic	RPP5_SIKIC2__Disease resistance protein (TIR-NBS-LRR class) family
AT3G47540	[20.1.1001] stress.biotic	Chitinase family protein
AT1G64070	[20.1.2] stress.biotic.receptors	RLM1__Disease resistance protein (TIR-NBS-LRR class) family
AT1G58390	[20.1.7] stress.biotic.PR-proteins	Disease resistance protein (CC-NBS-LRR class) family
AT4G23440	[20.1.7] stress.biotic.PR-proteins	Disease resistance protein (TIR-NBS class)
AT3G04943	[20.1.7] stress.biotic.PR-proteins	LCR41__low-molecular-weight cysteine-rich 41
AT4G00750	[20.2.3] stress.abiotic.drought/salt	S-adenosyl-L-methionine-dependent methyltransferases superfamily protein
AT2G03480	[20.2.3] stress.abiotic.drought/salt	QUL2__QUASIMODO2 LIKE 2
AT4G14360	[20.2.3] stress.abiotic.drought/salt	S-adenosyl-L-methionine-dependent methyltransferases superfamily protein
AT4G38680	[20.2.2] stress.abiotic.cold	ATCSP2_CSDP2_CSP2_GRP2__glycine rich protein 2
AT1G11660	[20.2.1] stress.abiotic.heat	HSP70-16__heat shock protein 70 (Hsp 70) family protein
AT5G15450	[20.2.1] stress.abiotic.heat	APG6_AtCLPB3_CLPB-P_CLPB3__casein lytic proteinase B3
AT2G26660	[20.2.1001] stress.abiotic	ATSPX2_SPX2__SPX domain gene 2
AT2G34890	[23.1.1.10] nucleotide metabolism.synthesis.pyrimidine.CTP synthetase	CTPS5__CTP synthase family protein
AT4G19180	[23.2] nucleotide metabolism.degradation	APY7_AtAPY7__GDA1/CD39 nucleoside phosphatase family protein
AT5G40870	[23.3.1.3] nucleotide metabolism.salvage.phosphoribosyltransferases.upp	ATUK/UPRT1_UK/UPRT1_UKL1__uridine kinase/uracil phosphoribosyltransferase 1
AT3G23890	[28.1] DNA.synthesis/chromatin structure	ATTOPII_TOPII__topoisomerase II
AT5G63960	[28.1] DNA.synthesis/chromatin structure	GIS5__DNA binding;nucleotide binding;nucleic acid binding;DNA-directed DNA polymerases;DNA-directed DNA polymerases
AT1G65580	[28.1] DNA.synthesis/chromatin structure	FRA3__Endonuclease/exonuclease/phosphatase family protein
AT2G02480	[28.1] DNA.synthesis/chromatin structure	STI__AAA-type ATPase family protein
AT4G32700	[28.1] DNA.synthesis/chromatin structure	POLQ_TEB__helicases;ATP-dependent helicases;nucleic acid binding;ATP binding;DNA-directed DNA polymerases;DNA binding
AT5G22010	[28.1] DNA.synthesis/chromatin structure	AtRFC1_RFC1_RFC1__replication factor C1
AT1G66730	[28.1] DNA.synthesis/chromatin structure	AtLIG6_LIG6__DNA LIGASE 6
AT5G41370	[28.2] DNA.repair	ATXPB1_XPB1__homolog of xeroderma pigmentosum complementation group B 1
AT2G31970	[28.2] DNA.repair	ATRAD50_RAD50__DNA repair-recombination protein (RAD50)
AT1G80420	[28.2] DNA.repair	ATXRCC1_XRCC1__BRCT domain-containing DNA repair protein
AT3G27970	[28.99] DNA.unspecified	Exonuclease family protein
AT5G13820	[28.99] DNA.unspecified	ATBP-1_ATBP1_ATTBP1_HPPBF-1_TBP1__telomeric DNA binding protein 1
AT4G34490	[28.99] DNA.unspecified	ATCAP1_CAP 1_CAP1__cyclase associated protein 1
AT2G01008	[32] micro RNA, natural antisense etc
AT1G74710	[18.5.2.1] Co-factor and vitamine metabolism.folate & vitamine K.vitamine K.isochorismate synthase	ATICS1_EDS16_ICS1_SID2__ADC synthase superfamily protein
AT3G57520	[3.1.2.2] minor CHO metabolism.raffinose family.raffinose synthases.putative	AtSIP2_RS2_SIP2__seed imbibition 2
AT1G01090	[8.1.1.1] TCA / org transformation.TCA.pyruvate DH.E1	PDH-E1 ALPHA__pyruvate dehydrogenase E1 alpha
AT2G45580	[26.10] misc.cytochrome P450	CYP76C3__cytochrome P450, family 76, subfamily C, polypeptide 3
AT3G20130	[26.10] misc.cytochrome P450	CYP705A22_GPS1__cytochrome P450, family 705, subfamily A, polypeptide 22
AT5G05260	[26.10] misc.cytochrome P450	CYP79A2__cytochrome p450 79a2
AT5G62360	[26.18] misc.invertase/pectin methylesterase inhibitor family protein	PMEI13__Plant invertase/pectin methylesterase inhibitor superfamily protein
AT2G25060	[26.19] misc.plastocyanin-like	AtENODL14_ENODL14__early nodulin-like protein 14
AT3G58790	[26.2] misc.UDP glucosyl and glucoronyl transferases	GAUT15__galacturonosyltransferase 15
AT4G36770	[26.2] misc.UDP glucosyl and glucoronyl transferases	UDP-Glycosyltransferase superfamily protein
AT4G28030	[26.24] misc.GCN5-related N-acetyltransferase	Acyl-CoA N-acyltransferases (NAT) superfamily protein
AT4G23000	[26.27] misc.calcineurin-like phosphoesterase family protein	Calcineurin-like metallo-phosphoesterase superfamily protein
AT1G54790	[26.28] misc.GDSL-motif lipase	GDSL-like Lipase/Acylhydrolase superfamily protein
AT5G28510	[26.3] misc.gluco-, galacto- and mannosidases	BGLU24__beta glucosidase 24
AT5G61290	[26.7] misc.oxidases - copper, flavone etc	Flavin-binding monooxygenase family protein
AT1G23190	[4.1.2] glycolysis.cytosolic branch.phosphoglucomutase (PGM)	PGM3__Phosphoglucomutase/phosphomannomutase family protein
AT1G78050	[4.3.12] glycolysis.unclear/dually targeted.phosphoglycerate mutase	PGM__phosphoglycerate/bisphosphoglycerate mutase
AT3G15190	[29.2.1.1.1.1.20] protein.synthesis.ribosomal protein.prokaryotic.chloroplast.30S subunit.S20	PRPS20__chloroplast 30S ribosomal protein S20, putative
AT1G77840	[29.2.3] protein.synthesis.initiation	Translation initiation factor IF2/IF5
AT4G11420	[29.2.3] protein.synthesis.initiation	ATEIF3A-1_ATTIF3A1_EIF3A_EIF3A-1_TIF3A1__eukaryotic translation initiation factor 3A
AT5G57870	[29.2.3] protein.synthesis.initiation	eIFiso4G1__MIF4G domain-containing protein / MA3 domain-containing protein
AT1G74050	[29.2.1.2.2.6] protein.synthesis.ribosomal protein.eukaryotic.60S subunit.L6	Ribosomal protein L6 family protein
AT5G28060	[29.2.1.2.1.24] protein.synthesis.ribosomal protein.eukaryotic.40S subunit.S24	RPS24B__Ribosomal protein S24e family protein
AT5G02610	[29.2.1.2.2.35] protein.synthesis.ribosomal protein.eukaryotic.60S subunit.L35	Ribosomal L29 family protein
AT1G02780	[29.2.1.2.2.19] protein.synthesis.ribosomal protein.eukaryotic.60S subunit.L19	emb2386__Ribosomal protein L19e family protein
AT3G03110	[29.3.1] protein.targeting.nucleus	CRM1B_XPO1B__exportin 1B
AT3G59020	[29.3.1] protein.targeting.nucleus	ARM repeat superfamily protein
AT1G61570	[29.3.2] protein.targeting.mitochondria	TIM13__translocase of the inner mitochondrial membrane 13
AT5G66030	[29.3.4.2] protein.targeting.secretory pathway.golgi	ATGRIP_GRIP__Golgi-localized GRIP domain-containing protein
AT3G46740	[29.3.3] protein.targeting.chloroplast	MAR1_TOC75_TOC75-III__translocon at the outer envelope membrane of chloroplasts 75-III
AT4G02510	[29.3.3] protein.targeting.chloroplast	ATTOC159_PPI2_TOC159_TOC160_TOC86__translocon at the outer envelope membrane of chloroplasts 159
AT5G11020	[29.4.1.61] protein.postranslational modification.kinase.receptor like cytoplasmatic kinase X	Protein kinase superfamily protein
AT3G48190	[29.4.1] protein.postranslational modification.kinase	ATATM_ATM_PIG1__ataxia-telangiectasia mutated
AT1G07870	[29.4.1.57] protein.postranslational modification.kinase.receptor like cytoplasmatic kinase VII	Protein kinase superfamily protein
AT3G09830	[29.4.1.57] protein.postranslational modification.kinase.receptor like cytoplasmatic kinase VII	PCRK1__Protein kinase superfamily protein
AT3G62010	[29.4] protein.postranslational modification
AT2G17520	[29.4] protein.postranslational modification	ATIRE1-2_AtIRE1A_IRE1-2_IRE1A__Endoribonuclease/protein kinase IRE1-like
AT5G10740	[29.4] protein.postranslational modification	Protein phosphatase 2C family protein
AT5G28620	[29.4] protein.postranslational modification	protein kinase C-related
AT1G61850	[29.4] protein.postranslational modification	phospholipases;galactolipases
AT1G11340	[29.4] protein.postranslational modification	S-locus lectin protein kinase family protein
AT4G31170	[29.4] protein.postranslational modification	RAF28__Protein kinase superfamily protein
AT1G79640	[29.4] protein.postranslational modification	Protein kinase superfamily protein
AT2G32510	[29.4] protein.postranslational modification	MAPKKK17__mitogen-activated protein kinase kinase kinase 17
AT5G50240	[29.4] protein.postranslational modification	AtPIMT2_PIMT2__protein-l-isoaspartate methyltransferase 2
AT2G17700	[29.4] protein.postranslational modification	STY8__ACT-like protein tyrosine kinase family protein
AT4G00230	[29.5.1] protein.degradation.subtilases	XSP1__xylem serine peptidase 1
AT3G53970	[29.5.11.20] protein.degradation.ubiquitin.proteasom	PTRE1__proteasome inhibitor-related
AT4G19930	[29.5.11.4.3.2] protein.degradation.ubiquitin.E3.SCF.FBOX	F-box and associated interaction domains-containing protein
AT5G42350	[29.5.11.4.3.2] protein.degradation.ubiquitin.E3.SCF.FBOX	CFK1__Galactose oxidase/kelch repeat superfamily protein
AT5G03100	[29.5.11.4.3.2] protein.degradation.ubiquitin.E3.SCF.FBOX	F-box/RNI-like superfamily protein
AT1G47350	[29.5.11.4.3.2] protein.degradation.ubiquitin.E3.SCF.FBOX	F-box associated ubiquitination effector family protein
AT3G28330	[29.5.11.4.3.2] protein.degradation.ubiquitin.E3.SCF.FBOX	F-box family protein-related
AT2G27520	[29.5.11.4.3.2] protein.degradation.ubiquitin.E3.SCF.FBOX	F-box and associated interaction domains-containing protein
AT3G17180	[29.5.5] protein.degradation.serine protease	scpl33__serine carboxypeptidase-like 33
AT2G33530	[29.5.5] protein.degradation.serine protease	scpl46__serine carboxypeptidase-like 46
AT1G43140	[29.5.11.4.3.3] protein.degradation.ubiquitin.E3.SCF.cullin	Cullin family protein
AT4G34370	[29.5.11.4.2] protein.degradation.ubiquitin.E3.RING	ARI1_ATARI1__RING/U-box superfamily protein
AT1G45180	[29.5.11.4.2] protein.degradation.ubiquitin.E3.RING	RING/U-box superfamily protein
AT1G57820	[29.5.11.4.2] protein.degradation.ubiquitin.E3.RING	ORTH2_VIM1__Zinc finger (C3HC4-type RING finger) family protein
AT2G33210	[29.6] protein.folding	HSP60-2__heat shock protein 60-2
AT5G12430	[29.6] protein.folding	DJC31_TPR16__Heat shock protein DnaJ with tetratricopeptide repeat
AT3G07500	[30.11] signalling.light	FRF2__Far-red impaired responsive (FAR1) family protein
AT3G03770	[30.2.6] signalling.receptor kinases.leucine rich repeat VI	Leucine-rich repeat protein kinase family protein
AT5G20050	[30.2.99] signalling.receptor kinases.misc	Protein kinase superfamily protein
AT5G66790	[30.2.25] signalling.receptor kinases.wall associated kinase	Protein kinase superfamily protein
AT4G02010	[30.2.18] signalling.receptor kinases.extensin	Protein kinase superfamily protein
AT4G23270	[30.2.17] signalling.receptor kinases.DUF 26	CRK19__cysteine-rich RLK (RECEPTOR-like protein kinase) 19
AT3G13460	[30.3] signalling.calcium	ECT2__evolutionarily conserved C-terminal region 2
AT1G52410	[30.3] signalling.calcium	AtTSA1_TSA1__TSK-associating protein 1
AT2G26420	[30.4.1] signalling.phosphinositides.phosphatidylinositol-4-phosphate 5-kinase	PIP5K3__1-phosphatidylinositol-4-phosphate 5-kinase 3
AT3G12080	[30.5] signalling.G-proteins	emb2738_EngA-1__GTP-binding family protein
AT3G63130	[30.5] signalling.G-proteins	ATRANGAP1_RANGAP1__RAN GTPase activating protein 1
AT2G23460	[30.5] signalling.G-proteins	ATXLG1_XLG1__extra-large G-protein 1
AT1G18160	[30.6] signalling.MAP kinases	Protein kinase superfamily protein
AT2G42880	[30.6] signalling.MAP kinases	ATMPK20_MPK20__MAP kinase 20
AT4G38460	[16.1.1.10] secondary metabolism.isoprenoids.non-mevalonate pathway.geranylgeranyl pyrophosphate synthase	AtSSU_GGPPS12_GGR_SSU__geranylgeranyl reductase
AT3G11950	[16.1] secondary metabolism.isoprenoids	TRAF-like superfamily protein
AT5G04230	[16.2.1.1] secondary metabolism.phenylpropanoids.lignin biosynthesis.PAL	ATPAL3_PAL3__phenyl alanine ammonia-lyase 3
AT5G05260	[16.5.1.1.2.1] secondary metabolism.sulfur-containing.glucosinolates.synthesis.aromatic.CYP79A2 monooxygenase	CYP79A2__cytochrome p450 79a2
AT5G15843	[]
AT3G04443	[]
AT5G52155	[]
AT4G04415	[]
AT5G35067	[]
AT5G53460	[12.2.1.2] N-metabolism.ammonia metabolism.glutamate synthase.NADH dependent	GLT1__NADH-dependent glutamate synthase 1
AT1G62180	[14.2] S-assimilation.APR	APR2_APSR_ATAPR2_PRH_PRH43__5'adenylylphosphosulfate reductase 2
AT1G71710	[3.4.1] minor CHO metabolism.myo-inositol.poly-phosphatases	DNAse I-like superfamily protein
AT5G01670	[3.5] minor CHO metabolism.others	NAD(P)-linked oxidoreductase superfamily protein
AT1G48820	[16.1.5.1003] secondary metabolism.isoprenoids.terpenoids	Terpenoid cyclases/Protein prenyltransferases superfamily protein
AT5G22300	[16.5.1.3.3] secondary metabolism.sulfur-containing.glucosinolates.degradation.nitrilase	AtNIT4_NIT4__nitrilase 4
AT5G62700	[31.1] cell.organisation	TUB3__tubulin beta chain 3
AT1G24460	[31.1] cell.organisation	TNO1
AT5G57210	[31.1] cell.organisation	Ypt/Rab-GAP domain of gyp1p superfamily protein
AT2G21380	[31.1] cell.organisation	Kin7.2__Kinesin motor family protein
AT4G34970	[31.1] cell.organisation	ADF9__actin depolymerizing factor 9
AT5G64960	[31.3] cell.cycle	CDKC2_CDKC;2__cyclin dependent kinase group C2
AT5G08570	[4.1.14] glycolysis.cytosolic branch.pyruvate kinase (PK)	Pyruvate kinase family protein
AT1G54940	[2.1.2.1004] major CHO metabolism.synthesis.starch	GUX4_PGSIP4__plant glycogenin-like starch initiation protein 4
AT5G37180	[2.2.1.5] major CHO metabolism.degradation.sucrose.Susy	ATSUS5_SUS5__sucrose synthase 5
AT5G05730	[13.1.6.5.1] amino acid metabolism.synthesis.aromatic aa.tryptophan.anthranilate synthase	AMT1_ASA1_JDL1_TRP5_WEI2__anthranilate synthase alpha subunit 1
AT1G33320	[13.1.3.4.1] amino acid metabolism.synthesis.aspartate family.methionine.cystathionine gamma-synthase	Pyridoxal phosphate (PLP)-dependent transferases superfamily protein
AT3G61300	[13.1.6.5.3] amino acid metabolism.synthesis.aromatic aa.tryptophan.phosphoribosyanthranilate isomerase	MCTP8__C2 calcium/lipid-binding plant phosphoribosyltransferase family protein
AT4G19710	[13.1.3.6.1.10] amino acid metabolism.synthesis.aspartate family.misc.homoserine.bifunctional aspartate kinase/homoserine dehydrogenase	AK-HSDH_AK-HSDH II__aspartate kinase-homoserine dehydrogenase ii
AT4G25080	[19.11] tetrapyrrole synthesis.magnesium protoporphyrin IX methyltransferase	CHLM__magnesium-protoporphyrin IX methyltransferase
AT5G40610	[11.5.2] lipid metabolism.glyceral metabolism.Glycerol-3-phosphate dehydrogenase (NAD+)	GPDHp__NAD-dependent glycerol-3-phosphate dehydrogenase family protein
AT4G31890	[35.1.3] not assigned.no ontology.armadillo/beta-catenin repeat family protein	ARM repeat superfamily protein
AT1G23180	[35.1.3] not assigned.no ontology.armadillo/beta-catenin repeat family protein	ARM repeat superfamily protein
AT3G20820	[35.1.1023] not assigned.no ontology	Leucine-rich repeat (LRR) family protein
AT3G14810	[35.1.1023] not assigned.no ontology	MSL5__mechanosensitive channel of small conductance-like 5
AT4G19380	[35.1.1023] not assigned.no ontology	Long-chain fatty alcohol dehydrogenase family protein
AT5G41620	[35.1.1023] not assigned.no ontology
AT3G16260	[35.1.1023] not assigned.no ontology	TRZ4__tRNAse Z4
AT1G30240	[35.1.1023] not assigned.no ontology
AT5G64430	[35.1.1023] not assigned.no ontology	Octicosapeptide/Phox/Bem1p family protein
AT4G14500	[35.1.1023] not assigned.no ontology	Polyketide cyclase/dehydrase and lipid transport superfamily protein
AT1G07135	[35.1.40] not assigned.no ontology.glycine rich proteins	glycine-rich protein
AT3G07700	[35.1.1] not assigned.no ontology.ABC1 family protein	abc1k7_AtSIA1_SIA1__Protein kinase superfamily protein
AT4G10060	[35.2.1001] not assigned.unknown	Beta-glucosidase, GBA2 type family protein
AT2G25800	[35.2.1001] not assigned.unknown	Protein of unknown function (DUF810)
AT5G09580	[35.2.1001] not assigned.unknown
AT5G62750	[35.2.1001] not assigned.unknown
AT5G11730	[35.2.1001] not assigned.unknown	Core-2/I-branching beta-1,6-N-acetylglucosaminyltransferase family protein
AT5G40550	[35.2.1001] not assigned.unknown	AtSGF29b_SGF29b__SGF29 tudor-like domain
AT1G04650	[35.2.1001] not assigned.unknown	FLIP
AT3G06090	[35.2.1001] not assigned.unknown
AT2G32640	[35.2.1001] not assigned.unknown	LCYB__Lycopene beta/epsilon cyclase protein
AT5G27010	[35.2.1001] not assigned.unknown	ARM repeat superfamily protein
AT4G14970	[35.2.1001] not assigned.unknown	AtFANCD2_FACND2
AT5G48530	[35.2.1001] not assigned.unknown
AT2G20950	[35.2.1001] not assigned.unknown	Arabidopsis phospholipase-like protein (PEARLI 4) family
AT4G21460	[35.2.1001] not assigned.unknown	Ribosomal protein S24/S35, mitochondrial
AT4G38440	[35.2.1001] not assigned.unknown	IYO
AT4G07965	[35.2.1001] not assigned.unknown
AT3G43930	[35.2.1001] not assigned.unknown	BRCT domain-containing DNA repair protein
AT5G54790	[35.2.1001] not assigned.unknown	VUP4
AT5G13610	[35.2.1001] not assigned.unknown	RRL__Protein of unknown function (DUF155)
AT4G05632	[35.2.1001] not assigned.unknown
AT1G22630	[35.2.1001] not assigned.unknown
AT2G23940	[35.2.1001] not assigned.unknown	Protein of unknown function (DUF788)
AT1G71760	[35.2.1001] not assigned.unknown
AT1G04390	[35.2.1001] not assigned.unknown	BTB/POZ domain-containing protein
AT1G45545	[35.2.1001] not assigned.unknown	Plant protein of unknown function (DUF827)
AT3G22270	[35.2.1001] not assigned.unknown	AtPAT1H1_PAT1H1__Topoisomerase II-associated protein PAT1
AT5G52230	[35.2.1001] not assigned.unknown	MBD13__methyl-CPG-binding domain protein 13
AT3G05390	[35.2.1001] not assigned.unknown
AT5G22090	[35.2.1001] not assigned.unknown	EAR1__Protein of unknown function (DUF3049)
AT4G32520	[25.1] C1-metabolism.glycine hydroxymethyltransferase	AtSHMT3_SHM3__serine hydroxymethyltransferase 3
AT1G30100	[17.1.1.1.10] hormone metabolism.abscisic acid.synthesis-degradation.synthesis.9-cis-epoxycarotenoid dioxygenase	ATNCED5_NCED5__nine-cis-epoxycarotenoid dioxygenase 5
AT3G08550	[17.1.2] hormone metabolism.abscisic acid.signal transduction	ABI8_ELD1_KOB1__elongation defective 1 protein / ELD1 protein
AT3G02250	[17.2.3] hormone metabolism.auxin.induced-regulated-responsive-activated	RRT2__O-fucosyltransferase family protein
AT2G17820	[17.4.2] hormone metabolism.cytokinin.signal transduction	AHK1_ATHK1_HK1__histidine kinase 1
AT1G12010	[17.5.1.2] hormone metabolism.ethylene.synthesis-degradation.1-aminocyclopropane-1-carboxylate oxidase	ACO3__2-oxoglutarate (2OG) and Fe(II)-dependent oxygenase superfamily protein
AT2G42680	[17.5.3] hormone metabolism.ethylene.induced-regulated-responsive-activated	ATMBF1A_MBF1A__multiprotein bridging factor 1A
AT5G51310	[17.6.1.11] hormone metabolism.gibberelin.synthesis-degradation.GA20 oxidase	2-oxoglutarate (2OG) and Fe(II)-dependent oxygenase superfamily protein
AT1G67560	[17.7.1.2] hormone metabolism.jasmonate.synthesis-degradation.lipoxygenase	ATLOX6_LOX6__PLAT/LH2 domain-containing lipoxygenase family protein
AT4G19130	[28.1] DNA.synthesis/chromatin structure	RPA1E__Replication factor-A protein 1-related
AT4G01020	[28.1] DNA.synthesis/chromatin structure	helicase domain-containing protein / IBR domain-containing protein / zinc finger protein-related
AT2G01900	[28.1] DNA.synthesis/chromatin structure	t5ptase9__DNAse I-like superfamily protein
AT5G08780	[28.1.3.1] DNA.synthesis/chromatin structure.histone.H1	winged-helix DNA-binding transcription factor family protein
AT4G20460	[10.1.9] cell wall.precursor synthesis.MUR4	NAD(P)-binding Rossmann-fold superfamily protein
AT3G01900	[26.10] misc.cytochrome P450	CYP94B2__cytochrome P450, family 94, subfamily B, polypeptide 2
AT1G50520	[26.10] misc.cytochrome P450	CYP705A27__cytochrome P450, family 705, subfamily A, polypeptide 27
AT3G14630	[26.10] misc.cytochrome P450	CYP72A9__cytochrome P450, family 72, subfamily A, polypeptide 9
AT5G61320	[26.10] misc.cytochrome P450	CYP89A3__cytochrome P450, family 89, subfamily A, polypeptide 3
AT1G60130	[26.16] misc.myrosinases-lectin-jacalin	Mannose-binding lectin superfamily protein
AT5G01090	[26.16] misc.myrosinases-lectin-jacalin	Concanavalin A-like lectin family protein
AT5G59580	[26.2] misc.UDP glucosyl and glucoronyl transferases	UGT76E1__UDP-glucosyl transferase 76E1
AT3G46720	[26.2] misc.UDP glucosyl and glucoronyl transferases	UDP-Glycosyltransferase superfamily protein
AT3G03640	[26.3] misc.gluco-, galacto- and mannosidases	BGLU25_GLUC__beta glucosidase 25
AT4G39000	[26.3.4] misc.gluco-, galacto- and mannosidases.endoglucanase	AtGH9B17_GH9B17__glycosyl hydrolase 9B17
AT5G56590	[26.4.1] misc.beta 1,3 glucan hydrolases.glucan endo-1,3-beta-glucosidase	O-Glycosyl hydrolases family 17 protein
AT1G65840	[26.7] misc.oxidases - copper, flavone etc	ATPAO4_PAO4__polyamine oxidase 4
AT5G22300	[26.8] misc.nitrilases, *nitrile lyases, berberine bridge enzymes, reticuline oxidases, troponine reductases	AtNIT4_NIT4__nitrilase 4
AT4G32520	[1.2.5] PS.photorespiration.serine hydroxymethyltransferase	AtSHMT3_SHM3__serine hydroxymethyltransferase 3
AT5G37500	[34.15] transport.potassium	GORK__gated outwardly-rectifying K+ channel
AT3G02850	[34.15] transport.potassium	SKOR__STELAR K+ outward rectifier
AT3G13100	[34.16] transport.ABC transporters and multidrug resistance systems	ABCC7_ATMRP7_MRP7_MRP7__multidrug resistance-associated protein 7
AT1G59870	[34.16] transport.ABC transporters and multidrug resistance systems	ABCG36_ATABCG36_ATPDR8_PDR8_PEN3__ABC-2 and Plant PDR ABC-type transporter family protein
AT5G44110	[34.16] transport.ABC transporters and multidrug resistance systems	ABCI21_ATNAP2_ATPOP1_POP1__P-loop containing nucleoside triphosphate hydrolases superfamily protein
AT5G05150	[34.99] transport.misc	ATATG18E_ATG18E_G18E__autophagy-related gene 18E
AT2G47860	[30.11] signalling.light	SETH6__Phototropic-responsive NPH3 family protein
AT4G29080	[30.11] signalling.light	IAA27_PAP2__phytochrome-associated protein 2
AT5G58300	[30.2.3] signalling.receptor kinases.leucine rich repeat III	Leucine-rich repeat protein kinase family protein
AT2G23300	[30.2.3] signalling.receptor kinases.leucine rich repeat III	Leucine-rich repeat protein kinase family protein
AT5G56890	[30.2.18] signalling.receptor kinases.extensin	Protein kinase superfamily protein
AT3G13690	[30.2.22] signalling.receptor kinases.proline extensin like	Protein kinase protein with adenine nucleotide alpha hydrolases-like domain
AT3G22060	[30.2.99] signalling.receptor kinases.misc	Receptor-like protein kinase-related family protein
AT5G60080	[30.2.99] signalling.receptor kinases.misc	Protein kinase superfamily protein
AT3G56690	[30.3] signalling.calcium	CIP111__Cam interacting protein 111
AT3G49260	[30.3] signalling.calcium	iqd21__IQ-domain 21
AT1G27570	[30.4] signalling.phosphinositides	phosphatidylinositol 3- and 4-kinase family protein
AT2G03890	[30.4] signalling.phosphinositides	ATPI4K GAMMA 7_PI4K GAMMA 7_UBDK GAMMA 7__phosphoinositide 4-kinase gamma 7
AT1G71010	[30.4.1] signalling.phosphinositides.phosphatidylinositol-4-phosphate 5-kinase	FAB1C__FORMS APLOID AND BINUCLEATE CELLS 1C
AT1G60860	[30.5] signalling.G-proteins	AGD2__ARF-GAP domain 2
AT5G02430	[30.5] signalling.G-proteins	Transducin/WD40 repeat-like superfamily protein
AT4G35380	[30.5] signalling.G-proteins	BIG4__SEC7-like guanine nucleotide exchange family protein
AT1G05100	[30.6] signalling.MAP kinases	MAPKKK18__mitogen-activated protein kinase kinase kinase 18
AT4G33400	[33.99] development.unspecified	Vacuolar import/degradation, Vid27-related protein
AT5G04410	[33.99] development.unspecified	anac078_NAC2_NAC78_NTL11__NAC domain containing protein 2
AT1G02360	[20.1.1001] stress.biotic	Chitinase family protein
AT5G43470	[20.1.1001] stress.biotic	HRT_RCY1_RPP8__Disease resistance protein (CC-NBS-LRR class) family
AT3G44630	[20.1.7] stress.biotic.PR-proteins	Disease resistance protein (TIR-NBS-LRR class) family
AT5G48770	[20.1.7] stress.biotic.PR-proteins	Disease resistance protein (TIR-NBS-LRR class) family
AT4G09360	[20.1.7] stress.biotic.PR-proteins	NB-ARC domain-containing disease resistance protein
AT4G23680	[20.2.99] stress.abiotic.unspecified	Polyketide cyclase/dehydrase and lipid transport superfamily protein
AT3G52490	[20.2.1] stress.abiotic.heat	SMXL3__Double Clp-N motif-containing P-loop nucleoside triphosphate hydrolases superfamily protein
AT5G25610	[20.2.3] stress.abiotic.drought/salt	ATRD22_RD22__BURP domain-containing protein
AT1G31500	[27.1.19] RNA.processing.ribonucleases	HESP__DNAse I-like superfamily protein
AT5G08610	[27.1.2] RNA.processing.RNA helicase	PDE340__P-loop containing nucleoside triphosphate hydrolases superfamily protein
AT1G17440	[27.2] RNA.transcription	CKH1_EER4_TAF12B__Transcription initiation factor TFIID subunit A
AT4G38890	[27.3.12] RNA.regulation of transcription.C3H zinc finger family	FMN-linked oxidoreductases superfamily protein
AT3G12980	[27.3.54] RNA.regulation of transcription.Histone acetyltransferases	ATHPCAT4_HAC5__histone acetyltransferase of the CBP family 5
AT3G02820	[27.3.73] RNA.regulation of transcription.Zn-finger(CCHC)	zinc knuckle (CCHC-type) family protein
AT1G75710	[27.3.11] RNA.regulation of transcription.C2H2 zinc finger family	C2H2-like zinc finger protein
AT1G59453	[27.3.67] RNA.regulation of transcription.putative transcription regulator	B-block binding subunit of TFIIIC
AT5G58340	[27.3.26] RNA.regulation of transcription.MYB-related transcription factor family	myb-like HTH transcriptional regulator family protein
AT1G33240	[27.3.30] RNA.regulation of transcription.Trihelix, Triple-Helix transcription factor family	AT-GTL1_ATGTL1_GTL1__GT-2-like 1
AT2G44910	[27.3.22] RNA.regulation of transcription.HB,Homeobox transcription factor family	ATHB-4_ATHB4_HB4__homeobox-leucine zipper protein 4
AT1G23420	[27.3.10] RNA.regulation of transcription.C2C2(Zn) YABBY family	INO__Plant-specific transcription factor YABBY family protein
AT5G63950	[27.3.44] RNA.regulation of transcription.Chromatin Remodeling Factors	CHR24__chromatin remodeling 24
AT1G17790	[27.3.52] RNA.regulation of transcription.Global transcription factor group	DNA-binding bromodomain-containing protein
AT1G65440	[27.3.52] RNA.regulation of transcription.Global transcription factor group	GTB1_SPT6L__global transcription factor group B1
AT5G09800	[27.3.64] RNA.regulation of transcription.PHOR1	ARM repeat superfamily protein
AT1G64255	[27.3.99] RNA.regulation of transcription.unclassified	MuDR family transposase
AT1G67950	[27.4] RNA.RNA binding	RNA-binding (RRM/RBD/RNP motifs) family protein
AT2G04842	[29.1.3] protein.aa activation.threonine-tRNA ligase	EMB2761__threonyl-tRNA synthetase, putative / threonine--tRNA ligase, putative
AT1G72550	[29.1.20] protein.aa activation.phenylalanine-tRNA ligase	tRNA synthetase beta subunit family protein
AT4G31700	[29.2.1.2.1.6] protein.synthesis.ribosomal protein.eukaryotic.40S subunit.S6	AtRPS6_RPS6_RPS6A__ribosomal protein S6
AT5G08180	[29.2.2.3.1] protein.synthesis.ribosome biogenesis.Pre-rRNA processing and modifications.snoRNPs	Ribosomal protein L7Ae/L30e/S12e/Gadd45 family protein
AT1G02690	[29.3.1] protein.targeting.nucleus	IMPA-6__importin alpha isoform 6
AT3G27070	[29.3.2] protein.targeting.mitochondria	TOM20-1__translocase outer membrane 20-1
AT2G47920	[29.4] protein.postranslational modification	NET3C__Kinase interacting (KIP1-like) family protein
AT4G24400	[29.4] protein.postranslational modification	ATCIPK8_CIPK8_PKS11_SnRK3.13__CBL-interacting protein kinase 8
AT1G09840	[29.4] protein.postranslational modification	AtHIR1_ATSK41_SK41__shaggy-like protein kinase 41
AT2G31800	[29.4] protein.postranslational modification	Integrin-linked protein kinase family
AT2G34180	[29.4] protein.postranslational modification	ATWL2_CIPK13_SnRK3.7_WL2__CBL-interacting protein kinase 13
AT2G45490	[29.4] protein.postranslational modification	AtAUR3_AUR3__ataurora3
AT1G48040	[29.4] protein.postranslational modification	Protein phosphatase 2C family protein
AT4G00335	[29.5.11.4.2] protein.degradation.ubiquitin.E3.RING	RHB1A__RING-H2 finger B1A
AT5G23110	[29.5.11.4.2] protein.degradation.ubiquitin.E3.RING	Zinc finger, C3HC4 type (RING finger) family protein
AT4G20850	[29.5.5] protein.degradation.serine protease	TPP2__tripeptidyl peptidase ii
AT4G39756	[29.5.11.4.3.2] protein.degradation.ubiquitin.E3.SCF.FBOX	Galactose oxidase/kelch repeat superfamily protein
AT1G60410	[29.5.11.4.3.2] protein.degradation.ubiquitin.E3.SCF.FBOX	F-box family protein
AT4G08430	[29.5.3] protein.degradation.cysteine protease	Ulp1 protease family protein
AT4G29330	[29.5] protein.degradation	DER1__DERLIN-1
AT1G36160	[11.1.1.1] lipid metabolism.FA synthesis and FA elongation.Acetyl CoA Carboxylation.homomeric Enzyme	ACC1_AT-ACC1_EMB22_GK_GSD1_PAS3_SFR3__acetyl-CoA carboxylase 1
AT3G51600	[11.6] lipid metabolism.lipid transfer proteins etc	LTP5__lipid transfer protein 5
AT3G20520	[11.9.3.3] lipid metabolism.lipid degradation.lysophospholipases.glycerophosphodiester phosphodiesterase	GDPDL5_SVL3__SHV3-like 3
AT1G61520	[1.1.2.1] PS.lightreaction.photosystem I.LHC-I	LHCA3__photosystem I light harvesting complex gene 3
AT4G04640	[1.1.4.4] PS.lightreaction.ATP synthase.gamma chain	ATPC1__ATPase, F1 complex, gamma subunit protein
AT4G12800	[1.1.2.2] PS.lightreaction.photosystem I.PSI polypeptide subunits	PSAL__photosystem I subunit l
AT4G10340	[1.1.1.1] PS.lightreaction.photosystem II.LHC-II	LHCB5__light harvesting complex of photosystem II 5
AT5G54270	[1.1.1.1] PS.lightreaction.photosystem II.LHC-II	LHCB3_LHCB3*1__light-harvesting chlorophyll B-binding protein 3
AT1G55490	[1.3.13] PS.calvin cycle.rubisco interacting	CPN60B_Cpn60beta1_CPNB1_LEN1__chaperonin 60 beta
AT2G39730	[1.3.13] PS.calvin cycle.rubisco interacting	RCA__rubisco activase
AT2G28000	[1.3.13] PS.calvin cycle.rubisco interacting	CH-CPN60A_CPN60A_Cpn60alpha1_CPNA1_SLP__chaperonin-60alpha
AT1G67090	[1.3.2] PS.calvin cycle.rubisco small subunit	RBCS1A__ribulose bisphosphate carboxylase small chain 1A
AT3G60750	[1.3.8] PS.calvin cycle.transketolase	AtTKL1_TKL1__Transketolase
AT3G12780	[1.3.3] PS.calvin cycle.phosphoglycerate kinase	PGK1__phosphoglycerate kinase 1
AT1G19940	[10.6.1] cell wall.degradation.cellulases and beta -1,4-glucanases	AtGH9B5_GH9B5__glycosyl hydrolase 9B5
AT1G64320	[31.1] cell.organisation	myosin heavy chain-related
AT2G34730	[31.1] cell.organisation	myosin heavy chain-related
AT1G74790	[31.1] cell.organisation	catalytics
AT4G03450	[31.1] cell.organisation	Ankyrin repeat family protein
AT1G22260	[31.2] cell.division	AtZYP1a_ZYP1_ZYP1a__Myosin heavy chain-related protein
AT4G12780	[31.4] cell.vesicle transport	AUXILIN-LIKE1__Chaperone DnaJ-domain superfamily protein
AT4G36030	[35.1.3] not assigned.no ontology.armadillo/beta-catenin repeat family protein	ARO3__armadillo repeat only 3
AT1G56290	[35.1.1023] not assigned.no ontology	CwfJ-like family protein
AT1G13220	[35.1.1023] not assigned.no ontology	CRWN2_LINC2__nuclear matrix constituent protein-related
AT5G61800	[35.1.5] not assigned.no ontology.pentatricopeptide (PPR) repeat-containing protein	Pentatricopeptide repeat (PPR) superfamily protein
AT4G30700	[35.1.5] not assigned.no ontology.pentatricopeptide (PPR) repeat-containing protein	MEF29__Pentatricopeptide repeat (PPR) superfamily protein
AT5G43820	[35.1.5] not assigned.no ontology.pentatricopeptide (PPR) repeat-containing protein	Pentatricopeptide repeat (PPR) superfamily protein
AT5G04810	[35.1.5] not assigned.no ontology.pentatricopeptide (PPR) repeat-containing protein	PPR4__pentatricopeptide (PPR) repeat-containing protein
AT2G20990	[35.1.19] not assigned.no ontology.C2 domain-containing protein	AtSYT1_ATSYTA_NTMC2T1.1_NTMC2TYPE1.1_SYT1_SYTA__synaptotagmin A
AT2G43180	[35.2.1001] not assigned.unknown	Phosphoenolpyruvate carboxylase family protein
AT1G30755	[35.2.1001] not assigned.unknown	PSI2__Protein of unknown function (DUF668)
AT2G47390	[35.2.1001] not assigned.unknown	Prolyl oligopeptidase family protein
AT5G20540	[35.2.1001] not assigned.unknown	ATBRXL4_BRX-LIKE4_BRXL4__BREVIS RADIX-like 4
AT1G50040	[35.2.1001] not assigned.unknown	Protein of unknown function (DUF1005)
AT5G60030	[35.2.1001] not assigned.unknown
AT5G47310	[35.2.1001] not assigned.unknown	PPPDE putative thiol peptidase family protein
AT3G28830	[35.2.1001] not assigned.unknown	Protein of unknown function (DUF1216)
AT5G25757	[35.2.1001] not assigned.unknown	RNA polymerase I-associated factor PAF67
AT5G35180	[35.2.1001] not assigned.unknown	Protein of unknown function (DUF1336)
AT5G14090	[35.2.1001] not assigned.unknown	AtLAZY1_LAZY1
AT4G32340	[35.2.1001] not assigned.unknown	Tetratricopeptide repeat (TPR)-like superfamily protein
AT1G27990	[35.2.1001] not assigned.unknown
AT1G50830	[35.2.1001] not assigned.unknown	Aminotransferase-like, plant mobile domain family protein
AT5G57910	[35.2.1001] not assigned.unknown
AT5G24690	[35.2.1001] not assigned.unknown	Protein of unknown function (DUF3411)
AT4G15730	[35.2.1001] not assigned.unknown	CW-type Zinc Finger
AT4G18660	[35.2.1001] not assigned.unknown
AT1G80000	[35.2.1001] not assigned.unknown	CASC3/Barentsz eIF4AIII binding
AT1G50730	[35.2.1001] not assigned.unknown
AT5G08540	[35.2.1001] not assigned.unknown
AT1G24267	[35.2.1001] not assigned.unknown	Protein of unknown function (DUF1664)
AT5G11440	[35.2.1001] not assigned.unknown	CID5_IPD1__CTC-interacting domain 5
AT3G50120	[35.2.1001] not assigned.unknown	Plant protein of unknown function (DUF247)
AT5G04670	[35.2.1001] not assigned.unknown	EPCR2__Enhancer of polycomb-like transcription factor protein
AT5G28400	[35.2.1001] not assigned.unknown
AT1G79550	[4.1.11] glycolysis.cytosolic branch.3-phosphoglycerate kinase (PGK)	PGK_PGK3__phosphoglycerate kinase
AT5G20910	[17.1.2] hormone metabolism.abscisic acid.signal transduction	AIP2__RING/U-box superfamily protein
AT1G16540	[17.1.1.1002] hormone metabolism.abscisic acid.synthesis-degradation	ABA3_ACI2_ATABA3_AtLOS5_LOS5_SIR3__molybdenum cofactor sulfurase (LOS5) (ABA3)
AT2G02560	[17.2.2] hormone metabolism.auxin.signal transduction	ATCAND1_CAND1_ETA2_HVE_TIP120__cullin-associated and neddylation dissociated
AT5G42410	[17.2.3] hormone metabolism.auxin.induced-regulated-responsive-activated	SAUR43__SAUR-like auxin-responsive protein family
AT5G13320	[17.2.3] hormone metabolism.auxin.induced-regulated-responsive-activated	AtGH3.12_GDG1_GH3.12_PBS3_WIN3__Auxin-responsive GH3 family protein
AT1G28370	[17.5.2] hormone metabolism.ethylene.signal transduction	ATERF11_ERF11__ERF domain protein 11
AT3G16460	[17.7.3] hormone metabolism.jasmonate.induced-regulated-responsive-activated	JAL34__Mannose-binding lectin superfamily protein
AT3G45140	[17.7.1.2] hormone metabolism.jasmonate.synthesis-degradation.lipoxygenase	ATLOX2_LOX2__lipoxygenase 2
AT1G73680	[26.14] misc.oxygenases	ALPHA DOX2_alpha-DOX2__alpha dioxygenase
AT1G54000	[26.16] misc.myrosinases-lectin-jacalin	GLL22__GDSL-like Lipase/Acylhydrolase superfamily protein
AT2G15490	[26.2] misc.UDP glucosyl and glucoronyl transferases	UGT73B4__UDP-glycosyltransferase 73B4
AT3G14210	[26.28] misc.GDSL-motif lipase	ESM1__epithiospecifier modifier 1
AT5G02780	[26.9] misc.glutathione S transferases	GSTL1__glutathione transferase lambda 1
AT3G27550	[27.1.1] RNA.processing.splicing	RNA-binding CRS1 / YhbY (CRM) domain protein
AT1G60900	[27.1.1] RNA.processing.splicing	ATU2AF65B_U2AF65b__U2 snRNP auxilliary factor, large subunit, splicing factor
AT3G66652	[27.1.3.7] RNA.processing.3' end processing.Fip1	fip1 motif-containing protein
AT2G33730	[27.1.2] RNA.processing.RNA helicase	SMA1__P-loop containing nucleoside triphosphate hydrolases superfamily protein
AT2G25290	[27.1] RNA.processing	Phox1__Octicosapeptide/Phox/Bem1p (PB1) domain-containing protein / tetratricopeptide repeat (TPR)-containing protein
AT5G26650	[27.3.24] RNA.regulation of transcription.MADS box transcription factor family	AGL36__AGAMOUS-like 36
AT5G17320	[27.3.22] RNA.regulation of transcription.HB,Homeobox transcription factor family	HDG9__homeodomain GLABROUS 9
AT3G53200	[27.3.25] RNA.regulation of transcription.MYB domain transcription factor family	AtMYB27_MYB27__myb domain protein 27
AT2G21060	[27.3.75] RNA.regulation of transcription.GRP	ATCSP4_ATGRP2B_GRP2B__glycine-rich protein 2B
AT3G63070	[27.3.68] RNA.regulation of transcription.PWWP domain protein	HULK3_SL4__Tudor/PWWP/MBT domain-containing protein
AT4G02990	[27.3.99] RNA.regulation of transcription.unclassified	BSM_RUG2__Mitochondrial transcription termination factor family protein
AT1G68150	[27.3.32] RNA.regulation of transcription.WRKY domain transcription factor family	ATWRKY9_WRKY9__WRKY DNA-binding protein 9
AT4G35540	[27.3.50] RNA.regulation of transcription.General Transcription	PTF2__zinc ion binding;transcription regulators
AT5G04340	[27.3.11] RNA.regulation of transcription.C2H2 zinc finger family	AtZAT6_C2H2_CZF2_ZAT6__zinc finger of Arabidopsis thaliana 6
AT2G18760	[27.3.44] RNA.regulation of transcription.Chromatin Remodeling Factors	CHR8__chromatin remodeling 8
AT1G60770	[27.3.67] RNA.regulation of transcription.putative transcription regulator	RPPR4__Tetratricopeptide repeat (TPR)-like superfamily protein
AT3G48670	[27.3.67] RNA.regulation of transcription.putative transcription regulator	IDN2_RDM12__XH/XS domain-containing protein
AT1G58110	[27.3.35] RNA.regulation of transcription.bZIP transcription factor family	Basic-leucine zipper (bZIP) transcription factor family protein
AT3G54620	[27.3.35] RNA.regulation of transcription.bZIP transcription factor family	ATBZIP25_BZIP25_BZO2H4__basic leucine zipper 25
AT5G50080	[27.3.3] RNA.regulation of transcription.AP2/EREBP, APETALA2/Ethylene-responsive element binding protein family	ERF110__ethylene response factor 110
AT1G64380	[27.3.3] RNA.regulation of transcription.AP2/EREBP, APETALA2/Ethylene-responsive element binding protein family	Integrase-type DNA-binding superfamily protein
AT4G19020	[27.3.46] RNA.regulation of transcription.DNA methyltransferases	CMT2__chromomethylase 2
AT1G37140	[27.4] RNA.RNA binding	MCT1__MEI2 C-terminal RRM only like 1
AT2G22100	[27.4] RNA.RNA binding	RNA-binding (RRM/RBD/RNP motifs) family protein
AT1G07700	[21.1] redox.thioredoxin	Thioredoxin superfamily protein
AT4G08930	[21.1] redox.thioredoxin	APRL6_ATAPRL6__APR-like 6
AT5G15260	[29.2.1.2.2.34] protein.synthesis.ribosomal protein.eukaryotic.60S subunit.L34	Ribosomal protein L34e superfamily protein
AT1G05190	[29.2.1.1.1.2.6] protein.synthesis.ribosomal protein.prokaryotic.chloroplast.50S subunit.L6	EMB2394_RPL6__Ribosomal protein L6 family
AT2G01250	[29.2.1.2.2.7] protein.synthesis.ribosomal protein.eukaryotic.60S subunit.L7	RPL7B__Ribosomal protein L30/L7 family protein
AT3G11250	[29.2.1.2.2.80] protein.synthesis.ribosomal protein.eukaryotic.60S subunit.P0	Ribosomal protein L10 family protein
AT2G37270	[29.2.1.2.1.5] protein.synthesis.ribosomal protein.eukaryotic.40S subunit.S5	ATRPS5B_RPS5B__ribosomal protein 5B
AT2G31610	[29.2.1.2.1.3] protein.synthesis.ribosomal protein.eukaryotic.40S subunit.S3	Ribosomal protein S3 family protein
AT3G62870	[29.2.1.2.2.57] protein.synthesis.ribosomal protein.eukaryotic.60S subunit.L7A	Ribosomal protein L7Ae/L30e/S12e/Gadd45 family protein
AT2G41840	[29.2.1.2.1.2] protein.synthesis.ribosomal protein.eukaryotic.40S subunit.S2	Ribosomal protein S5 family protein
AT5G15200	[29.2.1.2.1.9] protein.synthesis.ribosomal protein.eukaryotic.40S subunit.S9	Ribosomal protein S4
AT1G57720	[29.2.4] protein.synthesis.elongation	Translation elongation factor EF1B, gamma chain
AT2G37190	[29.2.1.2.2.12] protein.synthesis.ribosomal protein.eukaryotic.60S subunit.L12	Ribosomal protein L11 family protein
AT1G34030	[29.2.1.2.1.18] protein.synthesis.ribosomal protein.eukaryotic.40S subunit.S18	Ribosomal protein S13/S18 family
AT1G72370	[29.2.1.2.1.31] protein.synthesis.ribosomal protein.eukaryotic.40S subunit.SA	AP40_P40_RP40_RPSAA__40s ribosomal protein SA
AT4G11160	[29.2.3] protein.synthesis.initiation	Translation initiation factor 2, small GTP-binding protein
AT1G09270	[29.3.1] protein.targeting.nucleus	IMPA-4__importin alpha isoform 4
AT5G35980	[29.4] protein.postranslational modification	YAK1__yeast YAK1-related gene 1
AT2G35510	[29.4] protein.postranslational modification	SRO1__similar to RCD one 1
AT2G30360	[29.4] protein.postranslational modification	CIPK11_PKS5_SIP4_SNRK3.22__SOS3-interacting protein 4
AT3G25800	[29.4] protein.postranslational modification	PDF1_PP2AA2_PR 65__protein phosphatase 2A subunit A2
AT3G27580	[29.4] protein.postranslational modification	ATPK7_D6PKL3__Protein kinase superfamily protein
AT5G27840	[29.4] protein.postranslational modification	AUN2_TOPP8__Calcineurin-like metallo-phosphoesterase superfamily protein
AT4G03080	[29.4] protein.postranslational modification	BSL1__BRI1 suppressor 1 (BSU1)-like 1
AT5G39440	[29.4] protein.postranslational modification	SnRK1.3__SNF1-related protein kinase 1.3
AT3G08700	[29.5.11.3] protein.degradation.ubiquitin.E2	UBC12__ubiquitin-conjugating enzyme 12
AT3G57680	[29.5] protein.degradation	Peptidase S41 family protein
AT5G20660	[29.5] protein.degradation	Zn-dependent exopeptidases superfamily protein
AT3G52680	[29.5.11.4.3.2] protein.degradation.ubiquitin.E3.SCF.FBOX	F-box/RNI-like/FBD-like domains-containing protein
AT4G26350	[29.5.11.4.3.2] protein.degradation.ubiquitin.E3.SCF.FBOX	F-box/RNI-like/FBD-like domains-containing protein
AT3G18910	[29.5.11.4.3.2] protein.degradation.ubiquitin.E3.SCF.FBOX	ETP2__EIN2 targeting protein2
AT1G67130	[29.5.11.4.3.2] protein.degradation.ubiquitin.E3.SCF.FBOX	F-box family protein
AT1G70380	[29.5.11.4.3.2] protein.degradation.ubiquitin.E3.SCF.FBOX	F-box and associated interaction domains-containing protein
AT2G45950	[29.5.11.4.3.1] protein.degradation.ubiquitin.E3.SCF.SKP	ASK20_SK20__SKP1-like 20
AT3G48870	[29.5.5] protein.degradation.serine protease	ATCLPC_ATHSP93-III_ClpC2_HSP93-III__Clp ATPase
AT3G09760	[29.5.11.4.2] protein.degradation.ubiquitin.E3.RING	RING/U-box superfamily protein
AT4G21350	[29.5.11.4.2] protein.degradation.ubiquitin.E3.RING	B80_PUB8__plant U-box 8
AT3G14400	[29.5.11.5] protein.degradation.ubiquitin.ubiquitin protease	UBP25__ubiquitin-specific protease 25
AT4G24560	[29.5.11.5] protein.degradation.ubiquitin.ubiquitin protease	UBP16__ubiquitin-specific protease 16
AT5G02500	[29.6] protein.folding	AT-HSC70-1_AtHsp70-1_HSC70_HSC70-1_HSP70-1__heat shock cognate protein 70-1
AT4G25910	[29.8] protein.assembly and cofactor ligation	ATCNFU3_NFU3__NFU domain protein 3
AT5G35840	[30.11] signalling.light	PHYC__phytochrome C
AT1G66930	[30.2.20] signalling.receptor kinases.wheat LRK10 like	LRK10L2__Protein kinase superfamily protein
AT5G38560	[30.2.22] signalling.receptor kinases.proline extensin like	AtPERK8_PERK8__Protein kinase superfamily protein
AT4G21380	[30.2.24] signalling.receptor kinases.S-locus glycoprotein like	ARK3_RK3__receptor kinase 3
AT5G24010	[30.2.16] signalling.receptor kinases.Catharanthus roseus-like RLK1	Protein kinase superfamily protein
AT1G05150	[30.3] signalling.calcium	Calcium-binding tetratricopeptide family protein
AT3G59820	[30.3] signalling.calcium	AtLETM1_LETM1__LETM1-like protein
AT4G21820	[30.3] signalling.calcium	binding;calmodulin binding
AT5G23580	[30.3] signalling.calcium	ATCDPK9_ATCPK12_CDPK9_CPK12__calmodulin-like domain protein kinase 9
AT1G16920	[30.5] signalling.G-proteins	ATRABA1B_BEX5_RAB11_RABA1b__RAB GTPase homolog A1B
AT3G60750	[7.2.1] OPP.non-reductive PP.transketolase	AtTKL1_TKL1__Transketolase
AT2G28720	[28.1.3.2.2] DNA.synthesis/chromatin structure.histone.core.H2B	Histone superfamily protein
AT2G37440	[28.1] DNA.synthesis/chromatin structure	DNAse I-like superfamily protein
AT3G55060	[28.1] DNA.synthesis/chromatin structure
AT1G05900	[28.1] DNA.synthesis/chromatin structure	ATNTH2_NTH2__endonuclease III 2
AT3G24320	[28.2] DNA.repair	ATMSH1_CHM_CHM1_MSH1__MUTL protein homolog 1
AT4G19010	[16.2.1.3] secondary metabolism.phenylpropanoids.lignin biosynthesis.4CL	AMP-dependent synthetase and ligase family protein
AT3G14210	[16.5.1.3.1] secondary metabolism.sulfur-containing.glucosinolates.degradation.myrosinase	ESM1__epithiospecifier modifier 1
AT5G07850	[16.99.1018] secondary metabolism.unspecified	HXXXD-type acyl-transferase family protein
AT3G13930	[8.1.1.2] TCA / org transformation.TCA.pyruvate DH.E2	mtE2-2__Dihydrolipoamide acetyltransferase, long form protein
AT1G04410	[8.2.9] TCA / org transformation.other organic acid transformatons.cyt MDH	c-NAD-MDH1__Lactate/malate dehydrogenase family protein
AT5G44020	[33.1] development.storage proteins	HAD superfamily, subfamily IIIB acid phosphatase
AT2G02560	[33.99] development.unspecified	ATCAND1_CAND1_ETA2_HVE_TIP120__cullin-associated and neddylation dissociated
AT3G16640	[33.99] development.unspecified	AtTCTP1_TCTP1__translationally controlled tumor protein
AT1G74940	[33.99] development.unspecified	Protein of unknown function (DUF581)
AT1G58250	[33.99] development.unspecified	HPS4_SAB__Golgi-body localisation protein domain ;RNA pol II promoter Fmp27 protein domain
AT3G56640	[33.99] development.unspecified	SEC15A__exocyst complex component sec15A
AT5G45830	[33.99] development.unspecified	ATDOG1_DOG1_GAAS5_GSQ5__delay of germination 1
AT5G47250	[20.1.7] stress.biotic.PR-proteins	LRR and NB-ARC domains-containing disease resistance protein
AT5G17970	[20.1.7] stress.biotic.PR-proteins	Disease resistance protein (TIR-NBS-LRR class) family
AT4G16860	[20.1.1001] stress.biotic	RPP4__Disease resistance protein (TIR-NBS-LRR class) family
AT1G12270	[20.1003] stress	Hop1__stress-inducible protein, putative
AT5G02500	[20.2.1] stress.abiotic.heat	AT-HSC70-1_AtHsp70-1_HSC70_HSC70-1_HSP70-1__heat shock cognate protein 70-1
AT4G24280	[20.2.1] stress.abiotic.heat	cpHsc70-1__chloroplast heat shock protein 70-1
AT3G01100	[20.2.3] stress.abiotic.drought/salt	ATHYP1_HYP1_OSCA2.3__hypothetical protein 1
AT5G54460	[20.2.4] stress.abiotic.touch/wounding	wound-responsive protein-related
AT5G43430	[9.3] mitochondrial electron transport / ATP synthesis.electron transfer flavoprotein	ETFBETA__electron transfer flavoprotein beta
AT5G08680	[9.9] mitochondrial electron transport / ATP synthesis.F1-ATPase	ATP synthase alpha/beta family protein
AT2G07698	[9.9] mitochondrial electron transport / ATP synthesis.F1-ATPase	ATPase, F1 complex, alpha subunit protein
AT3G08580	[34.8] transport.metabolite transporters at the envelope membrane	AAC1__ADP/ATP carrier 1
AT2G04066	[34.99] transport.misc	MATE efflux family protein
AT2G36950	[34.99] transport.misc	Heavy metal transport/detoxification superfamily protein
AT5G35630	[12.2.2] N-metabolism.ammonia metabolism.glutamine synthetase	ATGSL1_GLN2_GS2__glutamine synthetase 2
AT5G48060	[13.1.6.5.1001] amino acid metabolism.synthesis.aromatic aa.tryptophan	MCTP2__C2 calcium/lipid-binding plant phosphoribosyltransferase family protein
AT4G13940	[13.2.3.4] amino acid metabolism.degradation.aspartate family.methionine	ATSAHH1_EMB1395_HOG1_MEE58_SAH1_SAHH1__S-adenosyl-L-homocysteine hydrolase
AT3G17390	[15.2] metal handling.binding, chelation and storage	AtSAMS3_MAT4_MTO3_SAMS3__S-adenosylmethionine synthetase family protein
AT3G03250	[4.1.1] glycolysis.cytosolic branch.UGPase	AtUGP1_UGP_UGP1__UDP-GLUCOSE PYROPHOSPHORYLASE 1
AT3G52930	[4.3.10] glycolysis.unclear/dually targeted.aldolase	AtFBA8_FBA8__Aldolase superfamily protein
AT1G14450	[9.1.1] mitochondrial electron transport / ATP synthesis.NADH-DH.complex I	NADH dehydrogenase (ubiquinone)s
AT5G13430	[9.5] mitochondrial electron transport / ATP synthesis.cytochrome c reductase	Ubiquinol-cytochrome C reductase iron-sulfur subunit
AT1G75780	[31.1] cell.organisation	TUB1__tubulin beta-1 chain
AT1G35720	[31.1] cell.organisation	ANN1_ANNAT1_AtANN1_ATOXY5_OXY5__annexin 1
AT1G49940	[31.1] cell.organisation
AT1G09170	[31.1] cell.organisation	P-loop nucleoside triphosphate hydrolases superfamily protein with CH (Calponin Homology) domain
AT5G27550	[31.1] cell.organisation	P-loop containing nucleoside triphosphate hydrolases superfamily protein
AT4G03480	[31.1] cell.organisation	Ankyrin repeat family protein
AT2G34560	[31.1] cell.organisation	AtCCP1_CCP1__P-loop containing nucleoside triphosphate hydrolases superfamily protein
AT1G18410	[31.1] cell.organisation	P-loop containing nucleoside triphosphate hydrolases superfamily protein
AT3G53760	[31.1] cell.organisation	ATGCP4_GCP4__GAMMA-TUBULIN COMPLEX PROTEIN 4
AT5G10220	[31.1] cell.organisation	ANN6_ANNAT6__annexin 6
AT1G20060	[31.1] cell.organisation	ATP binding microtubule motor family protein
AT4G21270	[31.1] cell.organisation	ATK1_KATA_KATAP__kinesin 1
AT5G60070	[31.1] cell.organisation	ankyrin repeat family protein
AT5G51160	[31.1] cell.organisation	Ankyrin repeat family protein
AT5G18410	[31.1] cell.organisation	ATSRA1_KLK_LPL2_PIR_PIR121_PIRP_SRA1__transcription activators
AT3G10310	[31.1] cell.organisation	P-loop nucleoside triphosphate hydrolases superfamily protein with CH (Calponin Homology) domain
AT1G14480	[31.1] cell.organisation	Ankyrin repeat family protein
AT1G42550	[31.1] cell.organisation	PMI1__plastid movement impaired1
AT5G07740	[31.1] cell.organisation	actin binding
AT1G18040	[31.2] cell.division	AT;CDCKD;3_CAK2AT_CDKD1;3__cyclin-dependent kinase D1;3
AT1G53720	[31.3] cell.cycle	ATCYP59_CYP59__cyclophilin 59
AT5G58710	[31.3.1] cell.cycle.peptidylprolyl isomerase	ROC7__rotamase CYP 7
AT3G54010	[31.3.1] cell.cycle.peptidylprolyl isomerase	DEI1_PAS1__FKBP-type peptidyl-prolyl cis-trans isomerase family protein
AT1G51640	[31.4] cell.vesicle transport	ATEXO70G2_EXO70G2__exocyst subunit exo70 family protein G2
AT1G79830	[31.4] cell.vesicle transport	GC5__golgin candidate 5
AT4G02660	[31.4] cell.vesicle transport	BCHA2__Beige/BEACH domain ;WD domain, G-beta repeat protein
AT1G56610	[31.4] cell.vesicle transport	Protein with RNI-like/FBD-like domains
AT3G15980	[31.4] cell.vesicle transport	Coatomer, beta' subunit
AT1G13170	[31.4] cell.vesicle transport	ORP1D__OSBP(oxysterol binding protein)-related protein 1D
AT5G22780	[31.4] cell.vesicle transport	Adaptor protein complex AP-2, alpha subunit
AT1G67930	[31.4] cell.vesicle transport	COG5__Golgi transport complex protein-related
AT5G01770	[31.99] cell.unspecified	ATRAPTOR1A_RAPTOR1A_RAPTOR2__HEAT repeat ;WD domain, G-beta repeat protein protein
AT3G30720	[2.1.2.1004] major CHO metabolism.synthesis.starch	QQS__qua-quine starch
AT3G23920	[2.2.2.1.2] major CHO metabolism.degradation.starch.starch cleavage.beta amylase	AtBAM1_BAM1_BMY7_TR-BAMY__beta-amylase 1
AT1G56560	[2.2.1.3.1] major CHO metabolism.degradation.sucrose.invertases.neutral	A/N-InvA__Plant neutral invertase family protein
AT3G23640	[2.2.2.1] major CHO metabolism.degradation.starch.starch cleavage	HGL1__heteroglycan glucosidase 1
AT1G68720	[23.2] nucleotide metabolism.degradation	ATTADA_TADA_TADA1__tRNA arginine adenosine deaminase
AT3G48540	[23.2] nucleotide metabolism.degradation	Cytidine/deoxycytidylate deaminase family protein
AT1G75210	[23.3] nucleotide metabolism.salvage	HAD-superfamily hydrolase, subfamily IG, 5'-nucleotidase
AT1G80050	[23.3.1.1] nucleotide metabolism.salvage.phosphoribosyltransferases.aprt	APT2_ATAPT2_PHT1.1__adenine phosphoribosyl transferase 2
AT2G01670	[23.3.3] nucleotide metabolism.salvage.NUDIX hydrolases	atnudt17_NUDT17__nudix hydrolase homolog 17
AT2G04430	[23.3.3] nucleotide metabolism.salvage.NUDIX hydrolases	atnudt5_NUDT5__nudix hydrolase homolog 5
AT5G19550	[13.1.1.2.1] amino acid metabolism.synthesis.central amino acid metabolism.aspartate.aspartate aminotransferase	AAT2_ASP2__aspartate aminotransferase 2
AT3G17760	[13.1.1.1.1] amino acid metabolism.synthesis.central amino acid metabolism.GABA.Glutamate decarboxylase	GAD5__glutamate decarboxylase 5
AT3G55870	[13.1.6.5.1] amino acid metabolism.synthesis.aromatic aa.tryptophan.anthranilate synthase	ADC synthase superfamily protein
AT1G16460	[13.2.5.3] amino acid metabolism.degradation.serine-glycine-cysteine group.cysteine	ATMST2_ATRDH2_MST2_RDH2_ST2_STR2__rhodanese homologue 2
AT1G67550	[13.2.2.3.1001] amino acid metabolism.degradation.glutamate family.arginine	URE__urease
AT4G08870	[13.2.2.3.1001] amino acid metabolism.degradation.glutamate family.arginine	ARGAH2__Arginase/deacetylase superfamily protein
AT4G01330	[1.1.30] PS.lightreaction.state transition	Protein kinase superfamily protein
AT4G02770	[1.1.2.2] PS.lightreaction.photosystem I.PSI polypeptide subunits	PSAD-1__photosystem I subunit D-1
AT1G20020	[1.1.5.3] PS.lightreaction.other electron carrier (ox/red).ferredoxin reductase	ATLFNR2_FNR2_LFNR2__ferredoxin-NADP(+)-oxidoreductase 2
AT1G76570	[1.1.1.1] PS.lightreaction.photosystem II.LHC-II	AtLHCB7_LHCB7__Chlorophyll A-B binding family protein
AT5G66570	[1.1.1.2] PS.lightreaction.photosystem II.PSII polypeptide subunits	MSP-1_OE33_OEE1_OEE33_PSBO-1_PSBO1__PS II oxygen-evolving complex 1
AT1G79040	[1.1.1.2] PS.lightreaction.photosystem II.PSII polypeptide subunits	PSBR__photosystem II subunit R
AT2G17420	[21.1] redox.thioredoxin	ATNTRA_NTR2_NTRA__NADPH-dependent thioredoxin reductase A
AT3G51030	[21.1] redox.thioredoxin	ATTRX H1_ATTRX1_TRX1__thioredoxin H-type 1
AT3G09940	[21.2.1] redox.ascorbate and glutathione.ascorbate	AtMDAR3_MDAR3__monodehydroascorbate reductase
AT1G32760	[21.4] redox.glutaredoxins	Glutaredoxin family protein
AT4G35090	[21.6] redox.dismutases and catalases	CAT2__catalase 2
AT1G67290	[24] Biodegradation of Xenobiotics	GLOX1__glyoxal oxidase-related protein
AT4G09950	[20.1.1001] stress.biotic	IAN13__P-loop containing nucleoside triphosphate hydrolases superfamily protein
AT1G58848	[20.1.1001] stress.biotic	Disease resistance protein (CC-NBS-LRR class) family
AT5G47130	[20.1.1001] stress.biotic	Bax inhibitor-1 family protein
AT4G13880	[20.1.1001] stress.biotic	AtRLP48_RLP48__receptor like protein 48
AT3G02840	[20.1.1001] stress.biotic	ARM repeat superfamily protein
AT1G63880	[20.1.7] stress.biotic.PR-proteins	Disease resistance protein (TIR-NBS-LRR class) family
AT1G57630	[20.1.7] stress.biotic.PR-proteins	Toll-Interleukin-Resistance (TIR) domain family protein
AT5G46490	[20.1.7] stress.biotic.PR-proteins	Disease resistance protein (TIR-NBS-LRR class) family
AT5G45440	[20.1.7] stress.biotic.PR-proteins	P-loop containing nucleoside triphosphate hydrolases superfamily protein
AT5G17680	[20.1.7] stress.biotic.PR-proteins	disease resistance protein (TIR-NBS-LRR class), putative
AT2G17050	[20.1.7] stress.biotic.PR-proteins	disease resistance protein (TIR-NBS-LRR class), putative
AT3G46710	[20.1.7] stress.biotic.PR-proteins	NB-ARC domain-containing disease resistance protein
AT4G23260	[20.1003] stress	CRK18__cysteine-rich RLK (RECEPTOR-like protein kinase) 18
AT1G19430	[20.2.3] stress.abiotic.drought/salt	S-adenosyl-L-methionine-dependent methyltransferases superfamily protein
AT5G49580	[20.2.1] stress.abiotic.heat	Chaperone DnaJ-domain superfamily protein
AT2G20550	[20.2.1] stress.abiotic.heat	HSP40/DnaJ peptide-binding protein
AT2G25560	[20.2.1] stress.abiotic.heat	DNAJ heat shock N-terminal domain-containing protein
AT2G35540	[20.2.1] stress.abiotic.heat	DNAJ heat shock N-terminal domain-containing protein
AT3G62570	[20.2.1] stress.abiotic.heat	Tetratricopeptide repeat (TPR)-like superfamily protein
AT5G18140	[20.2.1] stress.abiotic.heat	DJC69__Chaperone DnaJ-domain superfamily protein
AT3G07770	[20.2.1] stress.abiotic.heat	AtHsp90-6_AtHsp90.6_Hsp89.1__HEAT SHOCK PROTEIN 89.1
AT4G37910	[20.2.1] stress.abiotic.heat	mtHsc70-1__mitochondrial heat shock protein 70-1
AT5G53150	[20.2.1] stress.abiotic.heat	DNAJ heat shock N-terminal domain-containing protein
AT1G05260	[20.2.2] stress.abiotic.cold	RCI3_RCI3A__Peroxidase superfamily protein
AT3G17020	[20.2.2] stress.abiotic.cold	Adenine nucleotide alpha hydrolases-like superfamily protein
AT4G23670	[20.2.99] stress.abiotic.unspecified	Polyketide cyclase/dehydrase and lipid transport superfamily protein
AT4G21830	[20.2.1001] stress.abiotic	ATMSRB7_MSRB7__methionine sulfoxide reductase B7
AT1G21640	[20.2.5] stress.abiotic.light	ATNADK2_NADK2__NAD kinase 2
AT1G68890	[18.5.2.8.1] Co-factor and vitamine metabolism.folate & vitamine K.vitamine K.2-phytyl-1,4-naphthoquinone methyltransferase.PHYLLO	PHYLLO__magnesium ion binding;thiamin pyrophosphate binding;hydro-lyases;catalytics;2-succinyl-5-enolpyruvyl-6-hydroxy-3-cyclohexene-1-carboxylic-acid synthases
AT1G18870	[18.5.2.1] Co-factor and vitamine metabolism.folate & vitamine K.vitamine K.isochorismate synthase	ATICS2_ICS2__isochorismate synthase 2
AT5G03905	[18.7] Co-factor and vitamine metabolism.iron-sulphur clusters	Iron-sulphur cluster biosynthesis family protein
AT5G23190	[26.10] misc.cytochrome P450	CYP86B1__cytochrome P450, family 86, subfamily B, polypeptide 1
AT3G26330	[26.10] misc.cytochrome P450	CYP71B37__cytochrome P450, family 71, subfamily B, polypeptide 37
AT3G61040	[26.10] misc.cytochrome P450	CYP76C7__cytochrome P450, family 76, subfamily C, polypeptide 7
AT3G26160	[26.10] misc.cytochrome P450	CYP71B17__cytochrome P450, family 71, subfamily B, polypeptide 17
AT1G69500	[26.10] misc.cytochrome P450	CYP704B1__cytochrome P450, family 704, subfamily B, polypeptide 1
AT5G24900	[26.10] misc.cytochrome P450	CYP714A2_ELA2__cytochrome P450, family 714, subfamily A, polypeptide 2
AT5G42590	[26.10] misc.cytochrome P450	CYP71A16_MRO__cytochrome P450, family 71, subfamily A, polypeptide 16
AT1G65670	[26.10] misc.cytochrome P450	CYP702A1__cytochrome P450, family 702, subfamily A, polypeptide 1
AT3G61035	[26.10] misc.cytochrome P450	Cytochrome P450 superfamily protein
AT4G37410	[26.10] misc.cytochrome P450	CYP81F4__cytochrome P450, family 81, subfamily F, polypeptide 4
AT4G00360	[26.10] misc.cytochrome P450	ATT1_CYP86A2__cytochrome P450, family 86, subfamily A, polypeptide 2
AT2G18980	[26.12] misc.peroxidases	Peroxidase superfamily protein
AT3G14220	[26.16] misc.myrosinases-lectin-jacalin	GDSL-like Lipase/Acylhydrolase superfamily protein
AT3G21380	[26.16] misc.myrosinases-lectin-jacalin	Mannose-binding lectin superfamily protein
AT4G12880	[26.19] misc.plastocyanin-like	AtENODL19_ENODL19__early nodulin-like protein 19
AT3G55700	[26.2] misc.UDP glucosyl and glucoronyl transferases	UDP-Glycosyltransferase superfamily protein
AT3G55710	[26.2] misc.UDP glucosyl and glucoronyl transferases	UDP-Glycosyltransferase superfamily protein
AT2G36780	[26.2] misc.UDP glucosyl and glucoronyl transferases	UDP-Glycosyltransferase superfamily protein
AT2G44660	[26.2] misc.UDP glucosyl and glucoronyl transferases	ALG6, ALG8 glycosyltransferase family
AT2G18560	[26.2] misc.UDP glucosyl and glucoronyl transferases	UDP-Glycosyltransferase superfamily protein
AT5G46900	[26.21] misc.protease inhibitor/seed storage/lipid transfer protein (LTP) family protein	Bifunctional inhibitor/lipid-transfer protein/seed storage 2S albumin superfamily protein
AT5G02540	[26.22] misc.short chain dehydrogenase/reductase (SDR)	NAD(P)-binding Rossmann-fold superfamily protein
AT3G26130	[26.3.5] misc.gluco-, galacto- and mannosidases.glycosyl hydrolase family 5	Cellulase (glycosyl hydrolase family 5) protein
AT4G21760	[26.3] misc.gluco-, galacto- and mannosidases	BGLU47__beta-glucosidase 47
AT4G36360	[26.3.2] misc.gluco-, galacto- and mannosidases.beta-galactosidase	BGAL3__beta-galactosidase 3
AT3G23640	[26.3.1] misc.gluco-, galacto- and mannosidases.alpha-galactosidase	HGL1__heteroglycan glucosidase 1
AT2G26600	[26.4.1] misc.beta 1,3 glucan hydrolases.glucan endo-1,3-beta-glucosidase	Glycosyl hydrolase superfamily protein
AT1G04870	[26.6] misc.O-methyl transferases	ATPRMT10_PRMT10__protein arginine methyltransferase 10
AT4G12290	[26.7] misc.oxidases - copper, flavone etc	Copper amine oxidase family protein
AT4G20830	[26.8] misc.nitrilases, *nitrile lyases, berberine bridge enzymes, reticuline oxidases, troponine reductases	AtBBE19_AtBBE20_OGOX1__FAD-binding Berberine family protein
AT2G34810	[26.8] misc.nitrilases, *nitrile lyases, berberine bridge enzymes, reticuline oxidases, troponine reductases	AtBBE16__FAD-binding Berberine family protein
AT1G02920	[26.9] misc.glutathione S transferases	ATGST11_ATGSTF7_ATGSTF8_GST11_GSTF7__glutathione S-transferase 7
AT3G43800	[26.9] misc.glutathione S transferases	ATGSTU27_GSTU27__glutathione S-transferase tau 27
AT1G78380	[26.9] misc.glutathione S transferases	ATGSTU19_GST8_GSTU19__glutathione S-transferase TAU 19
AT5G04130	[28.1] DNA.synthesis/chromatin structure	GYRB2__DNA GYRASE B2
AT3G09620	[28.1] DNA.synthesis/chromatin structure	P-loop containing nucleoside triphosphate hydrolases superfamily protein
AT2G13370	[28.1] DNA.synthesis/chromatin structure	CHR5__chromatin remodeling 5
AT1G71370	[28.1] DNA.synthesis/chromatin structure	DEA(D/H)-box RNA helicase family protein
AT5G14900	[28.1] DNA.synthesis/chromatin structure	helicase associated (HA2) domain-containing protein
AT5G46580	[28.1] DNA.synthesis/chromatin structure	SOT1__pentatricopeptide (PPR) repeat-containing protein
AT4G36050	[28.1] DNA.synthesis/chromatin structure	APE2__endonuclease/exonuclease/phosphatase family protein
AT3G20540	[28.1] DNA.synthesis/chromatin structure	POLGAMMA1_PolIB__polymerase gamma 1
AT3G04260	[28.1] DNA.synthesis/chromatin structure	PDE324_PTAC3__plastid transcriptionally active 3
AT5G59690	[28.1.3.2.4] DNA.synthesis/chromatin structure.histone.core.H4	Histone superfamily protein
AT5G50340	[28.2] DNA.repair	ATP-dependent peptidases;nucleotide binding;serine-type endopeptidases;DNA helicases;ATP binding;damaged DNA binding;nucleoside-triphosphatases
AT1G03190	[28.2] DNA.repair	ATXPD_UVH6__RAD3-like DNA-binding helicase protein
AT2G24420	[28.2] DNA.repair	DNA repair ATPase-related
AT1G75090	[28.2] DNA.repair	DNA glycosylase superfamily protein
AT3G26680	[28.2] DNA.repair	ATSNM1_SNM1__DNA repair metallo-beta-lactamase family protein
AT1G06670	[28.99] DNA.unspecified	NIH__nuclear DEIH-boxhelicase
AT4G13885	[28.99] DNA.unspecified	Polynucleotidyl transferase, ribonuclease H-like superfamily protein
AT1G79890	[28.99] DNA.unspecified	RAD3-like DNA-binding helicase protein
AT1G27880	[28.99] DNA.unspecified	DEAD/DEAH box RNA helicase family protein
AT3G15140	[28.99] DNA.unspecified	ERI-1__Polynucleotidyl transferase, ribonuclease H-like superfamily protein
AT4G24510	[11.1.11] lipid metabolism.FA synthesis and FA elongation.fatty acid elongase	CER2_VC-2_VC2__HXXXD-type acyl-transferase family protein
AT1G51300	[11.1.7] lipid metabolism.FA synthesis and FA elongation.ACP thioesterase	alpha/beta-Hydrolases superfamily protein
AT5G27630	[11.1.13] lipid metabolism.FA synthesis and FA elongation.acyl-CoA binding protein	ACBP5_AtACBP5__acyl-CoA binding protein 5
AT2G46210	[11.8.1] lipid metabolism.'exotics' (steroids, squalene etc).sphingolipids	AtSLD2_SLD2__Fatty acid/sphingolipid desaturase
AT1G43620	[11.8.3] lipid metabolism.'exotics' (steroids, squalene etc).UDP-glucose:sterol glucosyltransferase	TT15_TTG15_UGT80B1__UDP-Glycosyltransferase superfamily protein
AT2G26260	[11.8.4] lipid metabolism.'exotics' (steroids, squalene etc).3-beta hydroxysteroid dehydrogenase/isomerase	3BETAHSD/D2_AT3BETAHSD/D2__3beta-hydroxysteroid-dehydrogenase/decarboxylase isoform 2
AT3G06860	[11.9.4.9] lipid metabolism.lipid degradation.beta-oxidation.multifunctional	ATMFP2_MFP2__multifunctional protein 2
AT5G65110	[11.9.4.2] lipid metabolism.lipid degradation.beta-oxidation.acyl CoA DH	ACX2_ATACX2__acyl-CoA oxidase 2
AT2G35690	[11.9.4.2] lipid metabolism.lipid degradation.beta-oxidation.acyl CoA DH	ACX5__acyl-CoA oxidase 5
AT4G29460	[11.9.3.4] lipid metabolism.lipid degradation.lysophospholipases.phospholipase A2	PLA2-GAMMA__Phospholipase A2 family protein
AT3G42050	[34.1.1.6] transport.p- and v-ATPases.H+-transporting two-sector ATPase.subunit H	vacuolar ATP synthase subunit H family protein
AT2G07560	[34.1] transport.p- and v-ATPases	AHA6_HA6__H(+)-ATPase 6
AT2G37920	[34.12] transport.metal	emb1513__copper ion transmembrane transporters
AT5G03280	[34.12] transport.metal	ATEIN2_CKR1_EIN2_ERA3_ORE2_ORE3_PIR2__NRAMP metal ion transporter family protein
AT3G47960	[34.13] transport.peptides and oligopeptides	AtNPF2.10_GTR1_NPF2.10__Major facilitator superfamily protein
AT3G25280	[34.13] transport.peptides and oligopeptides	AtNPF4.2_NPF4.2__Major facilitator superfamily protein
AT2G26650	[34.15] transport.potassium	AKT1_ATAKT1_KT1__K+ transporter 1
AT2G25600	[34.15] transport.potassium	AKT6_SPIK__Shaker pollen inward K+ channel
AT3G09030	[34.15] transport.potassium	EAP3__BTB/POZ domain-containing protein
AT5G19410	[34.16] transport.ABC transporters and multidrug resistance systems	ABCG23__ABC-2 type transporter family protein
AT1G03905	[34.16] transport.ABC transporters and multidrug resistance systems	ABCI19_ATNAP4__P-loop containing nucleoside triphosphate hydrolases superfamily protein
AT1G30410	[34.16] transport.ABC transporters and multidrug resistance systems	ABCC12_ATMRP13_MRP13__multidrug resistance-associated protein 13
AT1G02530	[34.16] transport.ABC transporters and multidrug resistance systems	ABCB12_PGP12__P-glycoprotein 12
AT4G01830	[34.16] transport.ABC transporters and multidrug resistance systems	ABCB5_PGP5__P-glycoprotein 5
AT1G20840	[34.2] transport.sugars	AtTMT1_TMT1__tonoplast monosaccharide transporter1
AT3G05160	[34.2] transport.sugars	Major facilitator superfamily protein
AT2G23980	[34.22] transport.cyclic nucleotide or calcium regulated channels	ATCNGC6_CNGC6__cyclic nucleotide-gated channel 6
AT5G65990	[34.3] transport.amino acids	AtAVT3__Transmembrane amino acid transporter family protein
AT1G12110	[34.4] transport.nitrate	AtNPF6.3_ATNRT1_B-1_CHL1_CHL1-1_NPF6.3_NRT1_NRT1.1__nitrate transporter 1.1
AT2G46320	[34.9] transport.metabolite transporters at the mitochondrial membrane	Mitochondrial substrate carrier family protein
AT5G60800	[34.99] transport.misc	HIPP3__Heavy metal transport/detoxification superfamily protein
AT3G23550	[34.99] transport.misc	DTX18__MATE efflux family protein
AT5G04780	[34.99] transport.misc	Pentatricopeptide repeat (PPR) superfamily protein
AT4G30440	[10.1.6] cell wall.precursor synthesis.GAE	GAE1__UDP-D-glucuronate 4-epimerase 1
AT1G30620	[10.1.9] cell wall.precursor synthesis.MUR4	HSR8_MUR4_UXE1__NAD(P)-binding Rossmann-fold superfamily protein
AT3G02210	[10.2.2] cell wall.cellulose synthesis.COBRA	COBL1__COBRA-like protein 1 precursor
AT4G16120	[10.2.2] cell wall.cellulose synthesis.COBRA	ATSEB1_COBL7_SEB1__COBRA-like protein-7 precursor
AT3G20580	[10.2.2] cell wall.cellulose synthesis.COBRA	COBL10__COBRA-like protein 10 precursor
AT4G24010	[10.2.1] cell wall.cellulose synthesis.cellulose synthase	ATCSLG1_CSLG1__cellulose synthase like G1
AT1G14100	[10.3] cell wall.hemicellulose synthesis	FUT8__fucosyltransferase 8
AT5G16890	[10.3] cell wall.hemicellulose synthesis	Exostosin family protein
AT2G03210	[10.3] cell wall.hemicellulose synthesis	ATFUT2_FUT2__fucosyltransferase 2
AT5G50750	[10.5.5] cell wall.cell wall proteins.RGP	RGP4__reversibly glycosylated polypeptide 4
AT4G12730	[10.5.1.1] cell wall.cell wall proteins.AGPs.AGP	FLA2__FASCICLIN-like arabinogalactan 2
AT4G33810	[10.6.2] cell wall.degradation.mannan-xylose-arabinose-fucose	Glycosyl hydrolase superfamily protein
AT5G10560	[10.6.2] cell wall.degradation.mannan-xylose-arabinose-fucose	Glycosyl hydrolase family protein
AT1G11545	[10.7] cell wall.modification	XTH8__xyloglucan endotransglucosylase/hydrolase 8
AT5G04960	[10.8.1] cell wall.pectin*esterases.PME	PME46__Plant invertase/pectin methylesterase inhibitor superfamily
AT2G42820	[17.1.1.1002] hormone metabolism.abscisic acid.synthesis-degradation	HVA22F__HVA22-like protein F
AT5G59220	[17.1.3] hormone metabolism.abscisic acid.induced-regulated-responsive-activated	HAI1_SAG113__highly ABA-induced PP2C gene 1
AT5G20730	[17.2.3] hormone metabolism.auxin.induced-regulated-responsive-activated	ARF7_BIP_IAA21_IAA23_IAA25_MSG1_NPH4_TIR5__Transcriptional factor B3 family protein / auxin-responsive factor AUX/IAA-related
AT1G76270	[17.2.3] hormone metabolism.auxin.induced-regulated-responsive-activated	O-fucosyltransferase family protein
AT5G57090	[17.2.2] hormone metabolism.auxin.signal transduction	AGR_AGR1_ATPIN2_EIR1_MM31_PIN2_WAV6__Auxin efflux carrier family protein
AT2G25180	[17.4.2] hormone metabolism.cytokinin.signal transduction	ARR12_AtARR12_RR12__response regulator 12
AT2G01830	[17.4.2] hormone metabolism.cytokinin.signal transduction	AHK4_ATCRE1_CRE1_WOL_WOL1__CHASE domain containing histidine kinase protein
AT5G21482	[17.4.1.1003] hormone metabolism.cytokinin.synthesis-degradation	ATCKX5_CKX7__cytokinin oxidase 7
AT5G09410	[17.5.3] hormone metabolism.ethylene.induced-regulated-responsive-activated	CAMTA1_EICBP.B__ethylene induced calmodulin binding protein
AT1G66340	[17.5.2] hormone metabolism.ethylene.signal transduction	AtETR1_EIN1_ETR_ETR1__Signal transduction histidine kinase, hybrid-type, ethylene sensor
AT1G04380	[17.5.1.1002] hormone metabolism.ethylene.synthesis-degradation	2-oxoglutarate (2OG) and Fe(II)-dependent oxygenase superfamily protein
AT3G12900	[17.5.1.1002] hormone metabolism.ethylene.synthesis-degradation	S8H__2-oxoglutarate (2OG) and Fe(II)-dependent oxygenase superfamily protein
AT5G12270	[17.5.1.1002] hormone metabolism.ethylene.synthesis-degradation	2-oxoglutarate (2OG) and Fe(II)-dependent oxygenase superfamily protein
AT2G30840	[17.5.1.1002] hormone metabolism.ethylene.synthesis-degradation	2-oxoglutarate (2OG) and Fe(II)-dependent oxygenase superfamily protein
AT1G72520	[17.7.1.2] hormone metabolism.jasmonate.synthesis-degradation.lipoxygenase	ATLOX4_LOX4__PLAT/LH2 domain-containing lipoxygenase family protein
AT4G01970	[3.1.3] minor CHO metabolism.raffinose family.stachyose synthases	AtSTS_RS4_STS__stachyose synthase
AT5G51970	[3.3.1012] minor CHO metabolism.sugar alcohols	ATSDH__GroES-like zinc-binding alcohol dehydrogenase family protein
AT1G19600	[3.5] minor CHO metabolism.others	pfkB-like carbohydrate kinase family protein
AT2G13680	[3.6] minor CHO metabolism.callose	ATGSL02_CALS5_GLS2__callose synthase 5
AT4G03550	[3.6] minor CHO metabolism.callose	ATGSL05_ATGSL5_EED3_GSL05_GSL05_GSL5_PMR4__glucan synthase-like 5
AT3G48730	[19.3] tetrapyrrole synthesis.GSA	GSA2_GSAM__glutamate-1-semialdehyde 2,1-aminomutase 2
AT1G02710	[35.1.40] not assigned.no ontology.glycine rich proteins	glycine-rich protein
AT5G61090	[35.1.42] not assigned.no ontology.proline rich family	Polynucleotidyl transferase, ribonuclease H-like superfamily protein
AT5G07760	[35.1.20] not assigned.no ontology.formin homology 2 domain-containing protein	formin homology 2 domain-containing protein / FH2 domain-containing protein
AT4G12710	[35.1.3] not assigned.no ontology.armadillo/beta-catenin repeat family protein	ARM repeat superfamily protein
AT5G18940	[35.1.3] not assigned.no ontology.armadillo/beta-catenin repeat family protein	Mo25 family protein
AT5G08510	[35.1.5] not assigned.no ontology.pentatricopeptide (PPR) repeat-containing protein	Pentatricopeptide repeat (PPR) superfamily protein
AT5G27270	[35.1.5] not assigned.no ontology.pentatricopeptide (PPR) repeat-containing protein	EMB976__Tetratricopeptide repeat (TPR)-like superfamily protein
AT1G71490	[35.1.5] not assigned.no ontology.pentatricopeptide (PPR) repeat-containing protein	Tetratricopeptide repeat (TPR)-like superfamily protein
AT1G53600	[35.1.5] not assigned.no ontology.pentatricopeptide (PPR) repeat-containing protein	Tetratricopeptide repeat (TPR)-like superfamily protein
AT5G65820	[35.1.5] not assigned.no ontology.pentatricopeptide (PPR) repeat-containing protein	Pentatricopeptide repeat (PPR) superfamily protein
AT3G49740	[35.1.5] not assigned.no ontology.pentatricopeptide (PPR) repeat-containing protein	Tetratricopeptide repeat (TPR)-like superfamily protein
AT2G37230	[35.1.5] not assigned.no ontology.pentatricopeptide (PPR) repeat-containing protein	RPPR5__Tetratricopeptide repeat (TPR)-like superfamily protein
AT1G07740	[35.1.5] not assigned.no ontology.pentatricopeptide (PPR) repeat-containing protein	Tetratricopeptide repeat (TPR)-like superfamily protein
AT3G46790	[35.1.5] not assigned.no ontology.pentatricopeptide (PPR) repeat-containing protein	CRR2__Tetratricopeptide repeat (TPR)-like superfamily protein
AT3G20730	[35.1.5] not assigned.no ontology.pentatricopeptide (PPR) repeat-containing protein	Tetratricopeptide repeat (TPR)-like superfamily protein
AT5G59600	[35.1.5] not assigned.no ontology.pentatricopeptide (PPR) repeat-containing protein	Tetratricopeptide repeat (TPR)-like superfamily protein
AT1G09900	[35.1.5] not assigned.no ontology.pentatricopeptide (PPR) repeat-containing protein	Pentatricopeptide repeat (PPR-like) superfamily protein
AT5G08490	[35.1.5] not assigned.no ontology.pentatricopeptide (PPR) repeat-containing protein	SLG1__Tetratricopeptide repeat (TPR)-like superfamily protein
AT1G10270	[35.1.5] not assigned.no ontology.pentatricopeptide (PPR) repeat-containing protein	GRP23__glutamine-rich protein 23
AT3G18970	[35.1.5] not assigned.no ontology.pentatricopeptide (PPR) repeat-containing protein	MEF20__mitochondrial editing factor 20
AT3G28660	[35.1.5] not assigned.no ontology.pentatricopeptide (PPR) repeat-containing protein	Tetratricopeptide repeat (TPR)-like superfamily protein
AT1G10910	[35.1.5] not assigned.no ontology.pentatricopeptide (PPR) repeat-containing protein	EMB3103_PDM2__Pentatricopeptide repeat (PPR) superfamily protein
AT5G15300	[35.1.5] not assigned.no ontology.pentatricopeptide (PPR) repeat-containing protein	Pentatricopeptide repeat (PPR) superfamily protein
AT4G16835	[35.1.5] not assigned.no ontology.pentatricopeptide (PPR) repeat-containing protein	Tetratricopeptide repeat (TPR)-like superfamily protein
AT4G04370	[35.1.5] not assigned.no ontology.pentatricopeptide (PPR) repeat-containing protein	Tetratricopeptide repeat (TPR)-like superfamily protein
AT4G22670	[35.1.5] not assigned.no ontology.pentatricopeptide (PPR) repeat-containing protein	AtHip1_HIP1_TPR11__HSP70-interacting protein 1
AT2G44880	[35.1.5] not assigned.no ontology.pentatricopeptide (PPR) repeat-containing protein	AHG11__Pentatricopeptide repeat (PPR-like) superfamily protein
AT1G74600	[35.1.5] not assigned.no ontology.pentatricopeptide (PPR) repeat-containing protein	OTP87__pentatricopeptide (PPR) repeat-containing protein
AT1G80150	[35.1.5] not assigned.no ontology.pentatricopeptide (PPR) repeat-containing protein	Tetratricopeptide repeat (TPR)-like superfamily protein
AT4G24500	[35.1.41] not assigned.no ontology.hydroxyproline rich proteins	RON3_SIC_WARP2__hydroxyproline-rich glycoprotein family protein
AT3G01320	[35.1.25] not assigned.no ontology.paired amphipathic helix repeat-containing protein	SNL1__SIN3-like 1
AT2G21530	[35.1.1023] not assigned.no ontology	SMAD/FHA domain-containing protein
AT2G23520	[35.1.1023] not assigned.no ontology	Pyridoxal phosphate (PLP)-dependent transferases superfamily protein
AT1G52191	[35.1.1023] not assigned.no ontology	Thioesterase superfamily protein
AT2G01330	[35.1.1023] not assigned.no ontology	nucleotide binding
AT1G43610	[35.1.1023] not assigned.no ontology	Haloacid dehalogenase-like hydrolase (HAD) superfamily protein
AT1G52160	[35.1.1023] not assigned.no ontology	TRZ3__tRNAse Z3
AT5G63560	[35.1.1023] not assigned.no ontology	FACT__HXXXD-type acyl-transferase family protein
AT5G04420	[35.1.1023] not assigned.no ontology	Galactose oxidase/kelch repeat superfamily protein
AT4G26910	[35.1.1023] not assigned.no ontology	Dihydrolipoamide succinyltransferase
AT4G12830	[35.1.1023] not assigned.no ontology	alpha/beta-Hydrolases superfamily protein
AT1G27752	[35.1.1023] not assigned.no ontology	Ubiquitin system component Cue protein
AT3G33530	[35.1.1023] not assigned.no ontology	Transducin family protein / WD-40 repeat family protein
AT5G42870	[35.1.1023] not assigned.no ontology	ATPAH2_PAH2__phosphatidic acid phosphohydrolase 2
AT2G37970	[35.1.1023] not assigned.no ontology	AtHBP2_HBP2_SOUL-1__SOUL heme-binding family protein
AT2G20960	[35.1.1023] not assigned.no ontology	pEARLI4__Arabidopsis phospholipase-like protein (PEARLI 4) family
AT2G23830	[35.1.1023] not assigned.no ontology	PVA31__PapD-like superfamily protein
AT1G56440	[35.1.1023] not assigned.no ontology	TPR5__Tetratricopeptide repeat (TPR)-like superfamily protein
AT3G47560	[35.1.1023] not assigned.no ontology	alpha/beta-Hydrolases superfamily protein
AT5G41120	[35.1.1023] not assigned.no ontology	Esterase/lipase/thioesterase family protein
AT3G10915	[35.1.1023] not assigned.no ontology	Reticulon family protein
AT3G24420	[35.1.1023] not assigned.no ontology	DLK2__alpha/beta-Hydrolases superfamily protein
AT3G54760	[35.1.1023] not assigned.no ontology	dentin sialophosphoprotein-related
AT2G46740	[35.1.1023] not assigned.no ontology	AtGulLO5_GulLO5__D-arabinono-1,4-lactone oxidase family protein
AT1G33980	[35.1.1023] not assigned.no ontology	ATUPF3_UPF3__Smg-4/UPF3 family protein
AT2G42460	[35.1.1023] not assigned.no ontology	TRAF-like family protein
AT2G19550	[35.1.1023] not assigned.no ontology	alpha/beta-Hydrolases superfamily protein
AT3G09080	[35.1.1023] not assigned.no ontology	Transducin/WD40 repeat-like superfamily protein
AT4G21110	[35.1.1023] not assigned.no ontology	G10 family protein
AT1G51450	[35.1.1023] not assigned.no ontology	ASH2R_TRO__TRAUCO
AT3G53560	[35.1.1023] not assigned.no ontology	Tetratricopeptide repeat (TPR)-like superfamily protein
AT4G12230	[35.1.1023] not assigned.no ontology	alpha/beta-Hydrolases superfamily protein
AT2G01480	[35.1.1023] not assigned.no ontology	ESMD1__O-fucosyltransferase family protein
AT3G04960	[35.1.1023] not assigned.no ontology	Domain of unknown function (DUF3444)
AT4G32970	[35.1.1023] not assigned.no ontology
AT1G54780	[35.1.1023] not assigned.no ontology	AtTLP18.3_TLP18.3__thylakoid lumen 18.3 kDa protein
AT3G01920	[35.1.1023] not assigned.no ontology	DHBP synthase RibB-like alpha/beta domain
AT1G65080	[35.1.1023] not assigned.no ontology	OXA2a__Membrane insertion protein, OxaA/YidC with tetratricopeptide repeat domain
AT3G48410	[35.1.1023] not assigned.no ontology	alpha/beta-Hydrolases superfamily protein
AT2G03280	[35.1.1023] not assigned.no ontology	RRT3__O-fucosyltransferase family protein
AT1G79960	[35.1.1023] not assigned.no ontology	ATOFP14_OFP14__ovate family protein 14
AT5G11650	[35.1.1023] not assigned.no ontology	MAGL13__alpha/beta-Hydrolases superfamily protein
AT3G09690	[35.1.1023] not assigned.no ontology	alpha/beta-Hydrolases superfamily protein
AT2G46060	[35.1.1023] not assigned.no ontology	transmembrane protein-related
AT5G02230	[35.1.1023] not assigned.no ontology	Haloacid dehalogenase-like hydrolase (HAD) superfamily protein
AT3G61670	[35.1.1023] not assigned.no ontology	Protein of unknown function (DUF3133)
AT2G28320	[35.1.1023] not assigned.no ontology	Pleckstrin homology (PH) and lipid-binding START domains-containing protein
AT5G59390	[35.1.1023] not assigned.no ontology	XH/XS domain-containing protein
AT5G43560	[35.1.1023] not assigned.no ontology	MUSE14_TRAF1a__TRAF-like superfamily protein
AT1G08800	[35.1.1023] not assigned.no ontology	MyoB1__Protein of unknown function, DUF593
AT5G21090	[35.1.1023] not assigned.no ontology	Leucine-rich repeat (LRR) family protein
AT1G79780	[35.1.1023] not assigned.no ontology	CASPL3A2__Uncharacterised protein family (UPF0497)
AT3G59630	[35.1.1023] not assigned.no ontology	diphthamide synthesis DPH2 family protein
AT1G22700	[35.1.27] not assigned.no ontology.tetratricopeptide repeat (TPR)	PYG7__Tetratricopeptide repeat (TPR)-like superfamily protein
AT5G11710	[35.1.21] not assigned.no ontology.epsin N-terminal homology (ENTH) domain-containing protein	ENTH/VHS family protein
AT3G20250	[35.1.12] not assigned.no ontology.pumilio/Puf RNA-binding domain-containing protein	APUM5_PUM5__pumilio 5
AT1G77460	[35.1.19] not assigned.no ontology.C2 domain-containing protein	CSI3__Armadillo/beta-catenin-like repeat ; C2 calcium/lipid-binding domain (CaLB) protein
AT5G45730	[35.1.26] not assigned.no ontology.DC1 domain containing protein	Cysteine/Histidine-rich C1 domain family protein
AT4G01910	[35.1.26] not assigned.no ontology.DC1 domain containing protein	Cysteine/Histidine-rich C1 domain family protein
AT3G50370	[35.2.1001] not assigned.unknown
AT5G03190	[35.2.1001] not assigned.unknown	CPUORF47__conserved peptide upstream open reading frame 47
AT3G28925	[35.2.1001] not assigned.unknown
AT4G35910	[35.2.1001] not assigned.unknown	CTU2__Adenine nucleotide alpha hydrolases-like superfamily protein
AT5G56220	[35.2.1001] not assigned.unknown	P-loop containing nucleoside triphosphate hydrolases superfamily protein
AT5G19950	[35.2.1001] not assigned.unknown	Domain of unknown function (DUF1767)
AT5G27990	[35.2.1001] not assigned.unknown	Pre-rRNA-processing protein TSR2, conserved region
AT3G59670	[35.2.1001] not assigned.unknown
AT5G67040	[35.2.1001] not assigned.unknown	Protein of unknown function (DUF295)
AT4G15830	[35.2.1001] not assigned.unknown	ARM repeat superfamily protein
AT4G20160	[35.2.1001] not assigned.unknown
AT3G45750	[35.2.1001] not assigned.unknown	Nucleotidyltransferase family protein
AT2G32980	[35.2.1001] not assigned.unknown	45140
AT3G21190	[35.2.1001] not assigned.unknown	AtMSR1_MSR1__O-fucosyltransferase family protein
AT4G20190	[35.2.1001] not assigned.unknown
AT1G26920	[35.2.1001] not assigned.unknown
AT4G14590	[35.2.1001] not assigned.unknown	DSP2_emb2739__embryo defective 2739
AT2G30120	[35.2.1001] not assigned.unknown
AT1G74450	[35.2.1001] not assigned.unknown	Protein of unknown function (DUF793)
AT1G74860	[35.2.1001] not assigned.unknown
AT3G09510	[35.2.1001] not assigned.unknown	Ribonuclease H-like superfamily protein
AT5G25580	[35.2.1001] not assigned.unknown
AT1G27870	[35.2.1001] not assigned.unknown	Polynucleotidyl transferase, ribonuclease H-like superfamily protein
AT4G34550	[35.2.1001] not assigned.unknown
AT1G42430	[35.2.1001] not assigned.unknown	ESV1
AT4G31880	[35.2.1001] not assigned.unknown	AtPDS5C_PDS5C
AT3G09310	[35.2.1001] not assigned.unknown
AT3G28770	[35.2.1001] not assigned.unknown	Protein of unknown function (DUF1216)
AT3G51720	[35.2.1001] not assigned.unknown	Plant protein of unknown function (DUF827)
AT5G23700	[35.2.1001] not assigned.unknown
AT4G23890	[35.2.1001] not assigned.unknown	CRR31_NdhS
AT2G45840	[35.2.1001] not assigned.unknown	Arabidopsis thaliana protein of unknown function (DUF821)
AT5G40970	[35.2.1001] not assigned.unknown	Protein of unknown function (DUF 3339)
AT4G20050	[35.2.1001] not assigned.unknown	QRT3__Pectin lyase-like superfamily protein
AT2G36430	[35.2.1001] not assigned.unknown	Plant protein of unknown function (DUF247)
AT5G49830	[35.2.1001] not assigned.unknown	EXO84B__exocyst complex component 84B
AT1G77145	[35.2.1001] not assigned.unknown	Protein of unknown function (DUF506)
AT5G41100	[35.2.1001] not assigned.unknown
AT1G47560	[35.2.1001] not assigned.unknown	SEC3B__exocyst complex component sec3B
AT5G49945	[35.2.1001] not assigned.unknown	Protein of unknown function (DUF1682)
AT5G20165	[35.2.1001] not assigned.unknown
AT1G11700	[35.2.1001] not assigned.unknown	Protein of unknown function, DUF584
AT5G41280	[35.2.1001] not assigned.unknown	Receptor-like protein kinase-related family protein
AT3G15095	[35.2.1001] not assigned.unknown	HCF243
AT3G15550	[35.2.1001] not assigned.unknown
AT2G39950	[35.2.1001] not assigned.unknown
AT3G05830	[35.2.1001] not assigned.unknown	AtNEAP1
AT3G03405	[35.2.1001] not assigned.unknown	F-box associated ubiquitination effector family protein
AT5G28950	[35.2.1001] not assigned.unknown
AT5G57270	[35.2.1001] not assigned.unknown	Core-2/I-branching beta-1,6-N-acetylglucosaminyltransferase family protein
AT1G56085	[35.2.1001] not assigned.unknown	Cyclophilin
AT4G23530	[35.2.1001] not assigned.unknown	Protein of unknown function (DUF793)
AT2G44870	[35.2.1001] not assigned.unknown
AT4G01037	[35.2.1001] not assigned.unknown	AtWTF1_WTF1__Ubiquitin carboxyl-terminal hydrolase family protein
AT5G55490	[35.2.1001] not assigned.unknown	ATGEX1_GEX1__gamete expressed protein 1
AT2G25730	[35.2.1001] not assigned.unknown
AT5G16030	[35.2.1001] not assigned.unknown
AT4G32480	[35.2.1001] not assigned.unknown	Protein of unknown function (DUF506)
AT2G10260	[35.2.1001] not assigned.unknown
AT4G36210	[35.2.1001] not assigned.unknown	Protein of unknown function (DUF726)
AT2G30900	[35.2.1001] not assigned.unknown	TBL43__TRICHOME BIREFRINGENCE-LIKE 43
AT5G27340	[35.2.1001] not assigned.unknown
AT2G40160	[35.2.1001] not assigned.unknown	TBL30__Plant protein of unknown function (DUF828)
AT3G24150	[35.2.1001] not assigned.unknown	KIX8
AT4G40050	[35.2.1001] not assigned.unknown	Protein of unknown function (DUF3550/UPF0682)
AT2G25010	[35.2.1001] not assigned.unknown	MAIL1__Aminotransferase-like, plant mobile domain family protein
AT3G49200	[35.2.1001] not assigned.unknown	O-acyltransferase (WSD1-like) family protein
AT3G03870	[35.2.1001] not assigned.unknown
AT3G32904	[35.2.1001] not assigned.unknown
AT1G77400	[35.2.1001] not assigned.unknown
AT5G49410	[35.2.1001] not assigned.unknown
AT5G53380	[35.2.1001] not assigned.unknown	O-acyltransferase (WSD1-like) family protein
AT5G42610	[35.2.1001] not assigned.unknown	Protein of unknown function (DUF607)
AT4G20290	[35.2.1001] not assigned.unknown
AT5G38150	[35.2.1001] not assigned.unknown	PMI15__Plant protein of unknown function (DUF827)
AT3G05760	[35.2.1001] not assigned.unknown	C2H2 and C2HC zinc fingers superfamily protein
AT3G23070	[35.2.1001] not assigned.unknown	ATCFM3A_CFM3A__CRM family member 3A
AT3G28750	[35.2.1001] not assigned.unknown
AT2G20230	[35.2.1001] not assigned.unknown	Tetraspanin family protein
AT5G15510	[35.2.1001] not assigned.unknown	TPX2 (targeting protein for Xklp2) protein family
AT2G42700	[35.2.1001] not assigned.unknown	MIP3
AT1G04200	[35.2.1001] not assigned.unknown
AT2G20310	[35.2.1001] not assigned.unknown	RIN13__RPM1 interacting protein 13
AT1G19690	[35.2.1001] not assigned.unknown	NAD(P)-binding Rossmann-fold superfamily protein
AT1G03250	[35.2.1001] not assigned.unknown
AT5G62550	[35.2.1001] not assigned.unknown
AT2G34910	[35.2.1001] not assigned.unknown
AT5G23490	[35.2.1001] not assigned.unknown
AT5G27970	[35.2.1001] not assigned.unknown	ARM repeat superfamily protein
AT3G17680	[35.2.1001] not assigned.unknown	Kinase interacting (KIP1-like) family protein
AT5G45030	[35.2.1001] not assigned.unknown	Trypsin family protein
AT5G02150	[35.2.1001] not assigned.unknown	Fes1C__Fes1C
AT2G23790	[35.2.1001] not assigned.unknown	Protein of unknown function (DUF607)
AT3G61270	[35.2.1001] not assigned.unknown	Arabidopsis thaliana protein of unknown function (DUF821)
AT1G22060	[35.2.1001] not assigned.unknown
AT3G11560	[35.2.1001] not assigned.unknown	LETM1-like protein
AT4G37080	[35.2.1001] not assigned.unknown	Protein of unknown function, DUF547
AT3G42390	[35.2.1001] not assigned.unknown
AT5G39880	[35.2.1001] not assigned.unknown
AT3G18050	[35.2.1001] not assigned.unknown
AT5G57400	[35.2.1001] not assigned.unknown
AT1G77890	[35.2.1001] not assigned.unknown	ATG14a__DNA-directed RNA polymerase II protein
AT5G10710	[35.2.1001] not assigned.unknown
AT5G10110	[35.2.1001] not assigned.unknown
AT5G25590	[35.2.1001] not assigned.unknown	Protein of unknown function (DUF630 and DUF632)
AT5G53390	[35.2.1001] not assigned.unknown	FOP1_WSD11__O-acyltransferase (WSD1-like) family protein
AT2G27900	[35.2.1001] not assigned.unknown
AT3G29330	[35.2.1001] not assigned.unknown
AT1G21323	[35.2.1001] not assigned.unknown
AT5G03110	[35.2.1001] not assigned.unknown
AT2G32240	[35.2.1001] not assigned.unknown	PICC
AT4G37100	[35.2.1001] not assigned.unknown	Pyridoxal phosphate (PLP)-dependent transferases superfamily protein
AT1G34220	[35.2.1001] not assigned.unknown	ISTL1__Regulator of Vps4 activity in the MVB pathway protein
AT2G35200	[35.2.1001] not assigned.unknown
AT5G64510	[35.2.1001] not assigned.unknown	TIN1
AT3G60000	[35.2.1001] not assigned.unknown	QWRF6__Family of unknown function (DUF566)
AT3G02900	[35.2.1001] not assigned.unknown
AT2G04280	[35.2.1001] not assigned.unknown
AT5G55640	[35.2.1001] not assigned.unknown
AT3G28700	[35.2.1001] not assigned.unknown	Protein of unknown function (DUF185)
AT4G18740	[35.2.1001] not assigned.unknown	Rho termination factor
AT5G55440	[35.2.1001] not assigned.unknown	Protein of unknown function (DUF295)
AT2G25735	[35.2.1001] not assigned.unknown
AT1G19140	[35.2.1001] not assigned.unknown	COQ9
AT3G18440	[35.2.1001] not assigned.unknown	ALMT9_AtALMT9__aluminum-activated malate transporter 9
AT2G07815	[35.2.1001] not assigned.unknown
AT2G01690	[35.2.1001] not assigned.unknown	VAC1__ARM repeat superfamily protein
AT2G21870	[35.2.1001] not assigned.unknown	MGP1_PHI1__copper ion binding;cobalt ion binding;zinc ion binding
AT5G20090	[35.2.1001] not assigned.unknown	AtMPC1_MPC1__Uncharacterised protein family (UPF0041)
AT2G19220	[35.2.1001] not assigned.unknown
AT4G30500	[35.2.1001] not assigned.unknown	Protein of unknown function (DUF788)
AT1G59920	[35.2.1001] not assigned.unknown	MADS-box family protein
AT4G03090	[35.2.1001] not assigned.unknown	AtNDX_NDX__sequence-specific DNA binding;sequence-specific DNA binding transcription factors
AT5G43390	[35.2.1001] not assigned.unknown	Uncharacterised conserved protein UCP015417, vWA
AT2G30615	[35.2.1001] not assigned.unknown
AT1G14800	[35.2.1001] not assigned.unknown	Nucleic acid-binding, OB-fold-like protein
AT3G04820	[35.2.1001] not assigned.unknown	Pseudouridine synthase family protein
AT3G15570	[30.11] signalling.light	Phototropic-responsive NPH3 family protein
AT5G64330	[30.11] signalling.light	JK218_NPH3_RPT3__Phototropic-responsive NPH3 family protein
AT1G70460	[30.2.22] signalling.receptor kinases.proline extensin like	AtPERK13_PERK13_RHS10__root hair specific 10
AT5G51560	[30.2.4] signalling.receptor kinases.leucine rich repeat IV	Leucine-rich repeat protein kinase family protein
AT5G49780	[30.2.8.1] signalling.receptor kinases.leucine rich repeat VIII.VIII-1	Leucine-rich repeat protein kinase family protein
AT5G51350	[30.2.14] signalling.receptor kinases.leucine rich repeat XIV	MOL1__Leucine-rich repeat transmembrane protein kinase family protein
AT3G09780	[30.2.26] signalling.receptor kinases.crinkly like	ATCRR1_CCR1__CRINKLY4 related 1
AT1G16120	[30.2.25] signalling.receptor kinases.wall associated kinase	WAKL1__wall associated kinase-like 1
AT4G23260	[30.2.17] signalling.receptor kinases.DUF 26	CRK18__cysteine-rich RLK (RECEPTOR-like protein kinase) 18
AT4G23310	[30.2.17] signalling.receptor kinases.DUF 26	CRK23__cysteine-rich RLK (RECEPTOR-like protein kinase) 23
AT4G23220	[30.2.17] signalling.receptor kinases.DUF 26	CRK14__cysteine-rich RLK (RECEPTOR-like protein kinase) 14
AT4G05200	[30.2.17] signalling.receptor kinases.DUF 26	CRK25__cysteine-rich RLK (RECEPTOR-like protein kinase) 25
AT4G11890	[30.2.17] signalling.receptor kinases.DUF 26	ARCK1_CRK45__Protein kinase superfamily protein
AT3G19300	[30.2.99] signalling.receptor kinases.misc	Protein kinase superfamily protein
AT3G22000	[30.2.99] signalling.receptor kinases.misc	Domain of unknown function (DUF26)
AT1G51880	[30.2.99] signalling.receptor kinases.misc	RHS6__root hair specific 6
AT1G07390	[30.2.99] signalling.receptor kinases.misc	AtRLP1_RLP1__receptor like protein 1
AT5G05160	[30.2.3] signalling.receptor kinases.leucine rich repeat III	RUL1__Leucine-rich repeat protein kinase family protein
AT4G17615	[30.3] signalling.calcium	ATCBL1_CBL1_SCABP5__calcineurin B-like protein 1
AT3G03430	[30.3] signalling.calcium	Calcium-binding EF-hand family protein
AT5G57010	[30.3] signalling.calcium	calmodulin-binding family protein
AT1G14380	[30.3] signalling.calcium	IQD28__IQ-domain 28
AT5G03960	[30.3] signalling.calcium	IQD12__IQ-domain 12
AT3G22910	[30.3] signalling.calcium	ACA13__ATPase E1-E2 type family protein / haloacid dehalogenase-like hydrolase family protein
AT1G66400	[30.3] signalling.calcium	CML23__calmodulin like 23
AT5G03040	[30.3] signalling.calcium	iqd2__IQ-domain 2
AT4G33050	[30.3] signalling.calcium	AtIQM1_EDA39_IQM1__calmodulin-binding family protein
AT5G58690	[30.4.4] signalling.phosphinositides.phosphoinositide phospholipase C	ATPLC5_PLC5__phosphatidylinositol-speciwc phospholipase C5
AT3G07890	[30.5] signalling.G-proteins	Ypt/Rab-GAP domain of gyp1p superfamily protein
AT2G43490	[30.5] signalling.G-proteins	Ypt/Rab-GAP domain of gyp1p superfamily protein
AT1G10300	[30.5] signalling.G-proteins	Nog1-2__Nucleolar GTP-binding protein
AT3G43300	[30.5] signalling.G-proteins	ATMIN7_BEN1_BIG5_MIN7__HOPM interactor 7
AT5G11850	[30.6] signalling.MAP kinases	Protein kinase superfamily protein
AT1G53240	[8.1.9] TCA / org transformation.TCA.malate DH	mMDH1__Lactate/malate dehydrogenase family protein
AT1G59900	[8.1.1.1] TCA / org transformation.TCA.pyruvate DH.E1	AT-E1 ALPHA_E1 ALPHA_IAR4L__pyruvate dehydrogenase complex E1 alpha subunit
AT3G60030	[33.3] development.squamosa promoter binding like (SPL)	SPL12__squamosa promoter-binding protein-like 12
AT1G27360	[33.3] development.squamosa promoter binding like (SPL)	SPL11__squamosa promoter-like 11
AT5G18410	[33.99] development.unspecified	ATSRA1_KLK_LPL2_PIR_PIR121_PIRP_SRA1__transcription activators
AT1G79490	[33.99] development.unspecified	EMB2217__Pentatricopeptide repeat (PPR) superfamily protein
AT1G68170	[33.99] development.unspecified	UMAMIT23__nodulin MtN21 /EamA-like transporter family protein
AT2G39210	[33.99] development.unspecified	Major facilitator superfamily protein
AT5G24520	[33.99] development.unspecified	ATTTG1_TTG_TTG1_URM23__Transducin/WD40 repeat-like superfamily protein
AT2G46770	[33.99] development.unspecified	ANAC043_NST1__NAC (No Apical Meristem) domain transcriptional regulator superfamily protein
AT5G43920	[33.99] development.unspecified	transducin family protein / WD-40 repeat family protein
AT5G15540	[33.99] development.unspecified	ATSCC2_EMB2773_SCC2__PHD finger family protein
AT3G61790	[33.99] development.unspecified	SINAT3__Protein with RING/U-box and TRAF-like domains
AT1G55420	[33.99] development.unspecified	EDA11__Cysteine/Histidine-rich C1 domain family protein
AT1G71840	[33.99] development.unspecified	transducin family protein / WD-40 repeat family protein
AT2G22540	[33.99] development.unspecified	AGL22_FAQ1_SVP__K-box region and MADS-box transcription factor family protein
AT1G29030	[33.99] development.unspecified	Apoptosis inhibitory protein 5 (API5)
AT1G66330	[33.99] development.unspecified	senescence-associated family protein
AT3G27950	[33.99] development.unspecified	GDSL-like Lipase/Acylhydrolase superfamily protein
AT1G56345	[29.1.30] protein.aa activation.pseudouridylate synthase	Pseudouridine synthase family protein
AT3G28900	[29.2.1.2.2.34] protein.synthesis.ribosomal protein.eukaryotic.60S subunit.L34	Ribosomal protein L34e superfamily protein
AT5G27820	[29.2.1.1.3.2.18] protein.synthesis.ribosomal protein.prokaryotic.unknown organellar.50S subunit.L18	Ribosomal L18p/L5e family protein
AT1G54740	[29.2.1.99.99] protein.synthesis.ribosomal protein.unknown.unknown	Protein of unknown function (DUF3049)
AT4G16720	[29.2.1.2.2.15] protein.synthesis.ribosomal protein.eukaryotic.60S subunit.L15	Ribosomal protein L23/L15e family protein
AT5G54910	[29.2.2.3.5] protein.synthesis.ribosome biogenesis.Pre-rRNA processing and modifications.DExD-box helicases	DEA(D/H)-box RNA helicase family protein
AT5G10360	[29.2.1.2.1.6] protein.synthesis.ribosomal protein.eukaryotic.40S subunit.S6	EMB3010_RPS6B__Ribosomal protein S6e
AT4G25630	[29.2.2.3.3] protein.synthesis.ribosome biogenesis.Pre-rRNA processing and modifications.methylotransferases	ATFIB2_FIB2__fibrillarin 2
AT1G29970	[29.2.1.2.2.518] protein.synthesis.ribosomal protein.eukaryotic.60S subunit.L18A	RPL18AA__60S ribosomal protein L18A-1
AT3G12915	[29.2.4] protein.synthesis.elongation	Ribosomal protein S5/Elongation factor G/III/V family protein
AT3G02560	[29.2.1.2.1.7] protein.synthesis.ribosomal protein.eukaryotic.40S subunit.S7	Ribosomal protein S7e family protein
AT2G16360	[29.2.1.2.1.25] protein.synthesis.ribosomal protein.eukaryotic.40S subunit.S25	Ribosomal protein S25 family protein
AT1G22110	[29.2.1.2.2.30] protein.synthesis.ribosomal protein.eukaryotic.60S subunit.L30	structural constituent of ribosome
AT1G10840	[29.2.3] protein.synthesis.initiation	TIF3H1__translation initiation factor 3 subunit H1
AT2G42740	[29.2.1.2.2.16] protein.synthesis.ribosomal protein.eukaryotic.60S subunit.L16	RPL16A__ribosomal protein large subunit 16A
AT1G09590	[29.2.1.2.2.21] protein.synthesis.ribosomal protein.eukaryotic.60S subunit.L21	Translation protein SH3-like family protein
AT2G37600	[29.2.1.2.2.36] protein.synthesis.ribosomal protein.eukaryotic.60S subunit.L36	Ribosomal protein L36e family protein
AT3G06720	[29.3.1] protein.targeting.nucleus	AIMP ALPHA_AT-IMP_ATKAP ALPHA_IMPA-1_IMPA1__importin alpha isoform 1
AT1G68910	[29.3.1] protein.targeting.nucleus	WIT2__WPP domain-interacting protein 2
AT1G32880	[29.3.1] protein.targeting.nucleus	ARM repeat superfamily protein
AT3G18480	[29.3.4.2] protein.targeting.secretory pathway.golgi	AtCASP_CASP__CCAAT-displacement protein alternatively spliced product
AT3G01340	[29.3.4.4] protein.targeting.secretory pathway.plasma membrane	Transducin/WD40 repeat-like superfamily protein
AT5G37790	[29.4.1.56] protein.postranslational modification.kinase.receptor like cytoplasmatic kinase VI	Protein kinase superfamily protein
AT1G72760	[29.4.1.59] protein.postranslational modification.kinase.receptor like cytoplasmatic kinase IX	Protein kinase superfamily protein
AT2G24370	[29.4.1.59] protein.postranslational modification.kinase.receptor like cytoplasmatic kinase IX	Protein kinase protein with adenine nucleotide alpha hydrolases-like domain
AT2G34740	[29.4] protein.postranslational modification	Protein phosphatase 2C family protein
AT5G18190	[29.4] protein.postranslational modification	AEL4_MLK1_PPK2__Protein kinase family protein
AT5G14720	[29.4] protein.postranslational modification	Protein kinase superfamily protein
AT3G53570	[29.4] protein.postranslational modification	AFC1_AME2_FC1__FUS3-complementing gene 1
AT3G45430	[29.4] protein.postranslational modification	LecRK-I.5__Concanavalin A-like lectin protein kinase family protein
AT5G22840	[29.4] protein.postranslational modification	Protein kinase superfamily protein
AT3G06630	[29.4] protein.postranslational modification	protein kinase family protein
AT1G53165	[29.4] protein.postranslational modification	ATMAP4K ALPHA1__Protein kinase superfamily protein
AT4G30960	[29.4] protein.postranslational modification	ATCIPK6_CIPK6_SIP3_SNRK3.14__SOS3-interacting protein 3
AT3G12690	[29.4] protein.postranslational modification	AGC1.5__AGC kinase 1.5
AT5G27930	[29.4] protein.postranslational modification	EGR2__Protein phosphatase 2C family protein
AT1G03080	[29.4] protein.postranslational modification	NET1D__kinase interacting (KIP1-like) family protein
AT5G19280	[29.4] protein.postranslational modification	KAPP_RAG1__kinase associated protein phosphatase
AT1G53050	[29.4] protein.postranslational modification	Protein kinase superfamily protein
AT3G22790	[29.4] protein.postranslational modification	NET1A__Kinase interacting (KIP1-like) family protein
AT5G20930	[29.4] protein.postranslational modification	TSL__Protein kinase superfamily protein
AT5G58950	[29.4] protein.postranslational modification	Protein kinase superfamily protein
AT1G54510	[29.4] protein.postranslational modification	ATNEK1_NEK1__NIMA-related serine/threonine kinase 1
AT1G32640	[29.4] protein.postranslational modification	ATMYC2_JAI1_JIN1_MYC2_RD22BP1_ZBF1__Basic helix-loop-helix (bHLH) DNA-binding family protein
AT2G17170	[29.4] protein.postranslational modification	Protein kinase superfamily protein
AT2G30500	[29.4] protein.postranslational modification	NET4B__Kinase interacting (KIP1-like) family protein
AT1G48120	[29.4] protein.postranslational modification	MAIL3__hydrolases;protein serine/threonine phosphatases
AT1G45160	[29.4] protein.postranslational modification	Protein kinase superfamily protein
AT4G11890	[29.4.1] protein.postranslational modification.kinase	ARCK1_CRK45__Protein kinase superfamily protein
AT5G60160	[29.5.4] protein.degradation.aspartate protease	DAP1__Zn-dependent exopeptidases superfamily protein
AT5G14420	[29.5.11.4.2] protein.degradation.ubiquitin.E3.RING	RGLG2__RING domain ligase2
AT4G26580	[29.5.11.4.2] protein.degradation.ubiquitin.E3.RING	RING/U-box superfamily protein
AT5G65683	[29.5.11.4.2] protein.degradation.ubiquitin.E3.RING	WAVH2__Zinc finger (C3HC4-type RING finger) family protein
AT5G60580	[29.5.11.4.2] protein.degradation.ubiquitin.E3.RING	RING/U-box superfamily protein
AT2G03000	[29.5.11.4.2] protein.degradation.ubiquitin.E3.RING	RING/U-box superfamily protein
AT4G12150	[29.5.11.4.2] protein.degradation.ubiquitin.E3.RING	RING/U-box superfamily protein
AT2G38970	[29.5.11.4.2] protein.degradation.ubiquitin.E3.RING	Zinc finger (C3HC4-type RING finger) family protein
AT4G37890	[29.5.11.4.2] protein.degradation.ubiquitin.E3.RING	EDA40__Zinc finger (C3HC4-type RING finger) family protein
AT1G55530	[29.5.11.4.2] protein.degradation.ubiquitin.E3.RING	RING/U-box superfamily protein
AT5G59550	[29.5.11.4.2] protein.degradation.ubiquitin.E3.RING	AtRDUF2_RDUF2__zinc finger (C3HC4-type RING finger) family protein
AT1G68940	[29.5.11.4.2] protein.degradation.ubiquitin.E3.RING	Armadillo/beta-catenin-like repeat family protein
AT2G35330	[29.5.11.4.2] protein.degradation.ubiquitin.E3.RING	RING/U-box superfamily protein
AT1G45976	[29.5.11.4.2] protein.degradation.ubiquitin.E3.RING	SBP1__S-ribonuclease binding protein 1
AT2G18670	[29.5.11.4.2] protein.degradation.ubiquitin.E3.RING	RING/U-box superfamily protein
AT1G73950	[29.5.11.4.2] protein.degradation.ubiquitin.E3.RING	Transmembrane Fragile-X-F-associated protein
AT1G03365	[29.5.11.4.2] protein.degradation.ubiquitin.E3.RING	RING/U-box superfamily protein
AT2G22680	[29.5.11.4.2] protein.degradation.ubiquitin.E3.RING	WAVH1__Zinc finger (C3HC4-type RING finger) family protein
AT3G45630	[29.5.11.4.2] protein.degradation.ubiquitin.E3.RING	RNA binding (RRM/RBD/RNP motifs) family protein
AT5G43060	[29.5.3] protein.degradation.cysteine protease	RD21B__Granulin repeat cysteine protease family protein
AT5G46200	[29.5] protein.degradation	Protein of Unknown Function (DUF239)
AT3G28680	[29.5] protein.degradation	Serine carboxypeptidase S28 family protein
AT3G61540	[29.5] protein.degradation	alpha/beta-Hydrolases superfamily protein
AT5G26110	[29.5] protein.degradation	Protein kinase superfamily protein
AT2G27920	[29.5] protein.degradation	SCPL51__serine carboxypeptidase-like 51
AT1G67420	[29.5] protein.degradation	Zn-dependent exopeptidases superfamily protein
AT2G06510	[29.5] protein.degradation	ATRPA1A_ATRPA70A_RPA1A_RPA70A__replication protein A 1A
AT1G14570	[29.5] protein.degradation	AtPUX7_PUX7__UBX domain-containing protein
AT4G23860	[29.5] protein.degradation	PHD finger protein-related
AT2G04810	[29.5.11.4.3.2] protein.degradation.ubiquitin.E3.SCF.FBOX	Protein of unknown function (DUF295)
AT1G23780	[29.5.11.4.3.2] protein.degradation.ubiquitin.E3.SCF.FBOX	F-box family protein
AT1G31080	[29.5.11.4.3.2] protein.degradation.ubiquitin.E3.SCF.FBOX	F-box family protein
AT3G22421	[29.5.11.4.3.2] protein.degradation.ubiquitin.E3.SCF.FBOX	F-box and associated interaction domains-containing protein
AT4G39570	[29.5.11.4.3.2] protein.degradation.ubiquitin.E3.SCF.FBOX	Galactose oxidase/kelch repeat superfamily protein
AT3G10510	[29.5.11.4.3.2] protein.degradation.ubiquitin.E3.SCF.FBOX	Galactose oxidase/kelch repeat superfamily protein
AT5G22610	[29.5.11.4.3.2] protein.degradation.ubiquitin.E3.SCF.FBOX	F-box/RNI-like/FBD-like domains-containing protein
AT3G10240	[29.5.11.4.3.2] protein.degradation.ubiquitin.E3.SCF.FBOX	F-box and associated interaction domains-containing protein
AT1G16250	[29.5.11.4.3.2] protein.degradation.ubiquitin.E3.SCF.FBOX	Galactose oxidase/kelch repeat superfamily protein
AT1G47300	[29.5.11.4.3.2] protein.degradation.ubiquitin.E3.SCF.FBOX	F-box family protein
AT5G38390	[29.5.11.4.3.2] protein.degradation.ubiquitin.E3.SCF.FBOX	F-box/RNI-like superfamily protein
AT1G30090	[29.5.11.4.3.2] protein.degradation.ubiquitin.E3.SCF.FBOX	Galactose oxidase/kelch repeat superfamily protein
AT5G46170	[29.5.11.4.3.2] protein.degradation.ubiquitin.E3.SCF.FBOX	F-box family protein
AT3G22650	[29.5.11.4.3.2] protein.degradation.ubiquitin.E3.SCF.FBOX	ATSFL61_CEG_SFL61__F-box and associated interaction domains-containing protein
AT5G49000	[29.5.11.4.3.2] protein.degradation.ubiquitin.E3.SCF.FBOX	Galactose oxidase/kelch repeat superfamily protein
AT5G44220	[29.5.11.4.3.2] protein.degradation.ubiquitin.E3.SCF.FBOX	F-box family protein
AT2G40910	[29.5.11.4.3.2] protein.degradation.ubiquitin.E3.SCF.FBOX	F-box and associated interaction domains-containing protein
AT2G29910	[29.5.11.4.3.2] protein.degradation.ubiquitin.E3.SCF.FBOX	F-box/RNI-like superfamily protein
AT3G44080	[29.5.11.4.3.2] protein.degradation.ubiquitin.E3.SCF.FBOX	F-box family protein
AT2G29810	[29.5.11.4.3.2] protein.degradation.ubiquitin.E3.SCF.FBOX	Galactose oxidase/kelch repeat superfamily protein
AT5G07670	[29.5.11.4.3.2] protein.degradation.ubiquitin.E3.SCF.FBOX	RNI-like superfamily protein
AT3G49600	[29.5.11.5] protein.degradation.ubiquitin.ubiquitin protease	ATUBP26_SUP32_UBP26__ubiquitin-specific protease 26
AT4G10550	[29.5.1] protein.degradation.subtilases	Subtilase family protein
AT4G05250	[29.5.11.1] protein.degradation.ubiquitin.ubiquitin	Ubiquitin-like superfamily protein
AT2G27630	[29.5.11] protein.degradation.ubiquitin	Ubiquitin carboxyl-terminal hydrolase-related protein
AT2G17200	[29.5.11] protein.degradation.ubiquitin	DSK2_DSK2b__ubiquitin family protein
AT1G13640	[29.5.11] protein.degradation.ubiquitin	Phosphatidylinositol 3- and 4-kinase family protein
AT5G61950	[29.5.11] protein.degradation.ubiquitin	Ubiquitin carboxyl-terminal hydrolase-related protein
AT1G43910	[29.5.9] protein.degradation.AAA type	P-loop containing nucleoside triphosphate hydrolases superfamily protein
AT2G45500	[29.5.9] protein.degradation.AAA type	AAA-type ATPase family protein
AT4G30250	[29.5.9] protein.degradation.AAA type	P-loop containing nucleoside triphosphate hydrolases superfamily protein
AT1G33540	[29.5.5] protein.degradation.serine protease	scpl18__serine carboxypeptidase-like 18
AT1G66670	[29.5.5] protein.degradation.serine protease	CLPP3_NCLPP3__CLP protease proteolytic subunit 3
AT5G23210	[29.5.5] protein.degradation.serine protease	SCPL34__serine carboxypeptidase-like 34
AT2G38900	[29.5.5] protein.degradation.serine protease	Serine protease inhibitor, potato inhibitor I-type family protein
AT3G25740	[29.5.7] protein.degradation.metalloprotease	MAP1B_MAP1C__methionine aminopeptidase 1C
AT3G11270	[29.5.11.20] protein.degradation.ubiquitin.proteasom	MEE34__Mov34/MPN/PAD-1 family protein
AT1G13060	[29.5.11.20] protein.degradation.ubiquitin.proteasom	PBE1__20S proteasome beta subunit E1
AT4G26555	[29.6] protein.folding	FKBP-like peptidyl-prolyl cis-trans isomerase family protein
AT1G72420	[29.6] protein.folding	NADH:ubiquinone oxidoreductase intermediate-associated protein 30
AT3G04240	[29.7] protein.glycosylation	SEC__Tetratricopeptide repeat (TPR)-like superfamily protein
AT5G57030	[16.1.4.4] secondary metabolism.isoprenoids.carotenoids.lycopene epsilon cyclase	LUT2__Lycopene beta/epsilon cyclase protein
AT5G60600	[16.1.1.6] secondary metabolism.isoprenoids.non-mevalonate pathway.HDS	CLB4_CSB3_GCPE_HDS_ISPG__4-hydroxy-3-methylbut-2-enyl diphosphate synthase
AT3G14530	[16.1.1.10] secondary metabolism.isoprenoids.non-mevalonate pathway.geranylgeranyl pyrophosphate synthase	AtGGPS6_GFPPS1_GGPPS6__Terpenoid synthases superfamily protein
AT3G29190	[16.1.5.1003] secondary metabolism.isoprenoids.terpenoids	Terpenoid cyclases/Protein prenyltransferases superfamily protein
AT5G44630	[16.1.5.1003] secondary metabolism.isoprenoids.terpenoids	Terpenoid cyclases/Protein prenyltransferases superfamily protein
AT3G29410	[16.1.5.1003] secondary metabolism.isoprenoids.terpenoids	TPS25__Terpenoid cyclases/Protein prenyltransferases superfamily protein
AT1G61120	[16.1.5.1003] secondary metabolism.isoprenoids.terpenoids	GES_TPS04_TPS4__terpene synthase 04
AT2G29130	[16.10] secondary metabolism.simple phenols	ATLAC2_LAC2__laccase 2
AT1G80820	[16.2.1.7] secondary metabolism.phenylpropanoids.lignin biosynthesis.CCR1	ATCCR2_CCR2__cinnamoyl coa reductase
AT1G51680	[16.2.1.3] secondary metabolism.phenylpropanoids.lignin biosynthesis.4CL	4CL.1_4CL1_AT4CL1__4-coumarate:CoA ligase 1
AT5G38120	[16.2.1.3] secondary metabolism.phenylpropanoids.lignin biosynthesis.4CL	4CL8__AMP-dependent synthetase and ligase family protein
AT1G65880	[16.5.1.1.1.12] secondary metabolism.sulfur-containing.glucosinolates.synthesis.aliphatic.benzoate-CoA ligase	BZO1__benzoyloxyglucosinolate 1
AT2G22590	[16.8.1.1001] secondary metabolism.flavonoids.anthocyanins	UDP-Glycosyltransferase superfamily protein
AT4G12330	[16.8.3.3] secondary metabolism.flavonoids.dihydroflavonols.flavonoid 3'-monooxygenase	CYP706A7__cytochrome P450, family 706, subfamily A, polypeptide 7
AT4G20910	[27.1.21] RNA.processing.siRNA methyltransferase	CRM2_HEN1__double-stranded RNA binding protein-related / DsRBD protein-related
AT5G02250	[27.1.19] RNA.processing.ribonucleases	ATMTRNASEII_EMB2730_RNR1__Ribonuclease II/R family protein
AT1G16800	[27.1.19] RNA.processing.ribonucleases	P-loop containing nucleoside triphosphate hydrolases superfamily protein
AT4G17610	[27.1] RNA.processing	AtTRM3_TRM3__tRNA/rRNA methyltransferase (SpoU) family protein
AT1G71770	[27.1] RNA.processing	PAB5__poly(A)-binding protein 5
AT5G26880	[27.1] RNA.processing	AGL26__AGAMOUS-like 26
AT3G55220	[27.1.1] RNA.processing.splicing	AtSAP130b_SAP130b__Cleavage and polyadenylation specificity factor (CPSF) A subunit protein
AT1G23860	[27.1.1] RNA.processing.splicing	At-RSZ21_RSZ21_RSZP21_SRZ-21_SRZ21__RS-containing zinc finger protein 21
AT5G62190	[27.1.2] RNA.processing.RNA helicase	AtRH7_PRH75__DEAD box RNA helicase (PRH75)
AT2G42520	[27.1.2] RNA.processing.RNA helicase	RH37__P-loop containing nucleoside triphosphate hydrolases superfamily protein
AT4G04885	[27.1.3.15] RNA.processing.3' end processing.Pcf11p	PCFS4__PCF11P-similar protein 4
AT4G21710	[27.2] RNA.transcription	EMB1989_NRPB2_RPB2__DNA-directed RNA polymerase family protein
AT2G40030	[27.2] RNA.transcription	ATNRPD1B_DMS5_DRD3_NRPD1B_NRPE1__nuclear RNA polymerase D1B
AT2G19930	[27.2] RNA.transcription	RNA-dependent RNA polymerase family protein
AT4G12610	[27.2] RNA.transcription	ATRAP74_RAP74__transcription activators;DNA binding;RNA polymerase II transcription factors;catalytics;transcription initiation factors
AT1G29940	[27.2] RNA.transcription	NRPA2__nuclear RNA polymerase A2
AT1G01060	[27.3.26] RNA.regulation of transcription.MYB-related transcription factor family	LHY_LHY1__Homeodomain-like superfamily protein
AT5G52660	[27.3.26] RNA.regulation of transcription.MYB-related transcription factor family	RVE6__Homeodomain-like superfamily protein
AT5G52170	[27.3.22] RNA.regulation of transcription.HB,Homeobox transcription factor family	HDG7__homeodomain GLABROUS 7
AT3G03660	[27.3.22] RNA.regulation of transcription.HB,Homeobox transcription factor family	WOX11__WUSCHEL related homeobox 11
AT1G60700	[27.3.48] RNA.regulation of transcription.FHA transcription factor	SMAD/FHA domain-containing protein
AT3G61120	[27.3.24] RNA.regulation of transcription.MADS box transcription factor family	AGL13__AGAMOUS-like 13
AT5G36670	[27.3.63] RNA.regulation of transcription.PHD finger transcription factor	RING/FYVE/PHD zinc finger superfamily protein
AT4G01720	[27.3.32] RNA.regulation of transcription.WRKY domain transcription factor family	AtWRKY47_WRKY47__WRKY family transcription factor
AT5G09740	[27.3.54] RNA.regulation of transcription.Histone acetyltransferases	HAC11_HAG05_HAG5_HAM2__histone acetyltransferase of the MYST family 2
AT5G43630	[27.3.12] RNA.regulation of transcription.C3H zinc finger family	TZP__zinc knuckle (CCHC-type) family protein
AT3G02830	[27.3.12] RNA.regulation of transcription.C3H zinc finger family	PNT1_ZFN1__zinc finger protein 1
AT2G25180	[27.3.5] RNA.regulation of transcription.ARR	ARR12_AtARR12_RR12__response regulator 12
AT5G14140	[27.3.11] RNA.regulation of transcription.C2H2 zinc finger family	zinc ion binding;nucleic acid binding;zinc ion binding
AT2G23740	[27.3.11] RNA.regulation of transcription.C2H2 zinc finger family	SUVR5__nucleic acid binding;sequence-specific DNA binding transcription factors;zinc ion binding
AT5G58470	[27.3.99] RNA.regulation of transcription.unclassified	TAF15b__TBP-associated factor 15B
AT3G54826	[27.3.99] RNA.regulation of transcription.unclassified	ZR3__Zim17-type zinc finger protein
AT1G61990	[27.3.99] RNA.regulation of transcription.unclassified	Mitochondrial transcription termination factor family protein
AT2G40990	[27.3.99] RNA.regulation of transcription.unclassified	DHHC-type zinc finger family protein
AT5G15810	[27.3.99] RNA.regulation of transcription.unclassified	AtTRM1b_TRM1b__N2,N2-dimethylguanosine tRNA methyltransferase
AT4G19050	[27.3.99] RNA.regulation of transcription.unclassified	NB-ARC domain-containing disease resistance protein
AT3G13000	[27.3.27] RNA.regulation of transcription.NAC domain transcription factor family	Protein of unknown function, DUF547
AT3G16870	[27.3.9] RNA.regulation of transcription.C2C2(Zn) GATA transcription factor family	GATA17__GATA transcription factor 17
AT1G01510	[27.3.34] RNA.regulation of transcription.Orphan family	AN_DOQ__NAD(P)-binding Rossmann-fold superfamily protein
AT1G06230	[27.3.52] RNA.regulation of transcription.Global transcription factor group	GTE4__global transcription factor group E4
AT1G73730	[27.3.19] RNA.regulation of transcription.EIN3-like(EIL) transcription factor family	AtEIL3_ATSLIM_EIL3_SLIM1__ETHYLENE-INSENSITIVE3-like 3
AT1G77300	[27.3.69] RNA.regulation of transcription.SET-domain transcriptional regulator family	ASHH2_CCR1_EFS_LAZ2_SDG8__histone methyltransferases(H3-K4 specific);histone methyltransferases(H3-K36 specific)
AT1G17770	[27.3.69] RNA.regulation of transcription.SET-domain transcriptional regulator family	SDG17_SUVH7__SU(VAR)3-9 homolog 7
AT3G04380	[27.3.69] RNA.regulation of transcription.SET-domain transcriptional regulator family	SDG31_SUVR4__SET-domain containing protein lysine methyltransferase family protein
AT5G18000	[27.3.41] RNA.regulation of transcription.B3 transcription factor family	VDD__VERDANDI
AT1G26680	[27.3.41] RNA.regulation of transcription.B3 transcription factor family	transcriptional factor B3 family protein
AT5G18230	[27.3.67] RNA.regulation of transcription.putative transcription regulator	transcription regulator NOT2/NOT3/NOT5 family protein
AT1G20220	[27.3.67] RNA.regulation of transcription.putative transcription regulator	Alba DNA/RNA-binding protein
AT3G49410	[27.3.67] RNA.regulation of transcription.putative transcription regulator	Transcription factor IIIC, subunit 5
AT4G02820	[27.3.67] RNA.regulation of transcription.putative transcription regulator	Pentatricopeptide repeat (PPR) superfamily protein
AT1G02080	[27.3.67] RNA.regulation of transcription.putative transcription regulator	transcription regulators
AT2G22840	[27.3.50] RNA.regulation of transcription.General Transcription	AtGRF1_GRF1__growth-regulating factor 1
AT5G09250	[27.3.50] RNA.regulation of transcription.General Transcription	KIWI__ssDNA-binding transcriptional regulator
AT2G20400	[27.3.20] RNA.regulation of transcription.G2-like transcription factor family, GARP	PHL4__myb-like HTH transcriptional regulator family protein
AT4G28790	[27.3.6] RNA.regulation of transcription.bHLH,Basic Helix-Loop-Helix family	basic helix-loop-helix (bHLH) DNA-binding superfamily protein
AT2G42150	[27.3.42] RNA.regulation of transcription.Bromodomain proteins	DNA-binding bromodomain-containing protein
AT2G36340	[27.3.49] RNA.regulation of transcription.GeBP like	GPL3__DNA-binding storekeeper protein-related transcriptional regulator
AT5G09410	[27.3.39] RNA.regulation of transcription.AtSR Transcription Factor family	CAMTA1_EICBP.B__ethylene induced calmodulin binding protein
AT5G11050	[27.3.25] RNA.regulation of transcription.MYB domain transcription factor family	AtMYB64_MYB64_URP10__myb domain protein 64
AT3G09370	[27.3.25] RNA.regulation of transcription.MYB domain transcription factor family	AtMYB3R3_MYB3R-3__myb domain protein 3r-3
AT3G12820	[27.3.25] RNA.regulation of transcription.MYB domain transcription factor family	AtMYB10_MYB10__myb domain protein 10
AT4G14140	[27.3.46] RNA.regulation of transcription.DNA methyltransferases	DMT02_DMT2_MET02_MET2__DNA methyltransferase 2
AT5G49160	[27.3.46] RNA.regulation of transcription.DNA methyltransferases	DDM2_DMT01_DMT1_MET1_MET2_METI__methyltransferase 1
AT1G68190	[27.3.7] RNA.regulation of transcription.C2C2(Zn) CO-like, Constans-like zinc finger family	BBX27__B-box zinc finger family protein
AT4G25470	[27.3.3] RNA.regulation of transcription.AP2/EREBP, APETALA2/Ethylene-responsive element binding protein family	ATCBF2_CBF2_DREB1C_FTQ4__C-repeat/DRE binding factor 2
AT5G18560	[27.3.3] RNA.regulation of transcription.AP2/EREBP, APETALA2/Ethylene-responsive element binding protein family	PUCHI__Integrase-type DNA-binding superfamily protein
AT2G41710	[27.3.3] RNA.regulation of transcription.AP2/EREBP, APETALA2/Ethylene-responsive element binding protein family	Integrase-type DNA-binding superfamily protein
AT5G08230	[27.3.68] RNA.regulation of transcription.PWWP domain protein	HULK1_SL5__Tudor/PWWP/MBT domain-containing protein
AT2G48160	[27.3.68] RNA.regulation of transcription.PWWP domain protein	HULK2_SL3__Tudor/PWWP/MBT domain-containing protein
AT3G24070	[27.3.73] RNA.regulation of transcription.Zn-finger(CCHC)	Zinc knuckle (CCHC-type) family protein
AT1G16070	[27.3.31] RNA.regulation of transcription.TUB transcription factor family	AtTLP8_TLP8__tubby like protein 8
AT1G22910	[27.4] RNA.RNA binding	RNA-binding (RRM/RBD/RNP motifs) family protein
AT5G01270	[27.4] RNA.RNA binding	ATCPL2_CPL2__carboxyl-terminal domain (ctd) phosphatase-like 2
AT1G66260	[27.4] RNA.RNA binding	ALY3__RNA-binding (RRM/RBD/RNP motifs) family protein
AT3G13224	[27.4] RNA.RNA binding	RBGD3__RNA-binding (RRM/RBD/RNP motifs) family protein
AT3G12640	[27.4] RNA.RNA binding	RNA binding (RRM/RBD/RNP motifs) family protein
AT3G57787	[]
AT5G25195	[]
AT5G27893	[]
AT3G28922	[]
AT4G00163	[]
AT3G44670	[20.1.2] stress.biotic.receptors	DM2h__Disease resistance protein (TIR-NBS-LRR class) family
AT1G63740	[20.1.7] stress.biotic.PR-proteins	Disease resistance protein (TIR-NBS-LRR class) family
AT5G45230	[20.1.7] stress.biotic.PR-proteins	Disease resistance protein (TIR-NBS-LRR class) family
AT2G34930	[20.1.7] stress.biotic.PR-proteins	disease resistance family protein / LRR family protein
AT3G51560	[20.1.7] stress.biotic.PR-proteins	Disease resistance protein (TIR-NBS-LRR class) family
AT2G05117	[20.1.7] stress.biotic.PR-proteins	SCRL9__SCR-like 9
AT5G63020	[20.1.7] stress.biotic.PR-proteins	Disease resistance protein (CC-NBS-LRR class) family
AT5G47280	[20.1.7] stress.biotic.PR-proteins	ADR1-L3__ADR1-like 3
AT1G71390	[20.1.7] stress.biotic.PR-proteins	AtRLP11_RLP11__receptor like protein 11
AT1G55210	[20.1.7] stress.biotic.PR-proteins	Disease resistance-responsive (dirigent-like protein) family protein
AT4G16990	[20.1.7] stress.biotic.PR-proteins	RLM3__disease resistance protein (TIR-NBS class), putative
AT5G36970	[20.1.1001] stress.biotic	NHL25__NDR1/HIN1-like 25
AT1G50060	[20.1.1001] stress.biotic	CAP (Cysteine-rich secretory proteins, Antigen 5, and Pathogenesis-related 1 protein) superfamily protein
AT5G51845	[20.1.7.12] stress.biotic.PR-proteins.plant defensins	Defensin-like (DEFL) family protein
AT3G05660	[20.1.4] stress.biotic.kinases	AtRLP33_RLP33__receptor like protein 33
AT4G12400	[20.1003] stress	Hop3__stress-inducible protein, putative
AT1G19660	[20.2.4] stress.abiotic.touch/wounding	AtBBD2_BBD2__Wound-responsive family protein
AT5G58750	[20.2.4] stress.abiotic.touch/wounding	PRISE__NAD(P)-binding Rossmann-fold superfamily protein
AT1G70840	[20.2.99] stress.abiotic.unspecified	MLP31__MLP-like protein 31
AT5G66590	[20.2.99] stress.abiotic.unspecified	CAP (Cysteine-rich secretory proteins, Antigen 5, and Pathogenesis-related 1 protein) superfamily protein
AT4G13450	[20.2.99] stress.abiotic.unspecified	Adenine nucleotide alpha hydrolases-like superfamily protein
AT5G17390	[20.2.99] stress.abiotic.unspecified	Adenine nucleotide alpha hydrolases-like superfamily protein
AT4G14060	[20.2.99] stress.abiotic.unspecified	Polyketide cyclase/dehydrase and lipid transport superfamily protein
AT2G30370	[20.2.99] stress.abiotic.unspecified	AtEPFL6_CHAL_EPFL6__allergen-related
AT4G25200	[20.2.1] stress.abiotic.heat	ATHSP23.6-MITO_HSP23.6-MITO__mitochondrion-localized small heat shock protein 23.6
AT5G48030	[20.2.1] stress.abiotic.heat	GFA2__gametophytic factor 2
AT1G28210	[20.2.1] stress.abiotic.heat	AtDjB1_ATJ1__DNAJ heat shock family protein
AT5G21430	[20.2.1] stress.abiotic.heat	CRRL_NdhU__Chaperone DnaJ-domain superfamily protein
AT1G06460	[20.2.1] stress.abiotic.heat	ACD31.2_ACD32.1__alpha-crystallin domain 32.1
AT2G47440	[20.2.1] stress.abiotic.heat	Tetratricopeptide repeat (TPR)-like superfamily protein
AT4G29920	[20.2.1] stress.abiotic.heat	AtHSPR_SMXL4__Double Clp-N motif-containing P-loop nucleoside triphosphate hydrolases superfamily protein
AT2G45750	[20.2.3] stress.abiotic.drought/salt	S-adenosyl-L-methionine-dependent methyltransferases superfamily protein
AT1G56280	[20.2.3] stress.abiotic.drought/salt	ATDI19_DI19__drought-induced 19
AT1G30360	[20.2.3] stress.abiotic.drought/salt	ERD4_OSCA3.1__Early-responsive to dehydration stress protein (ERD4)
AT1G33170	[20.2.3] stress.abiotic.drought/salt	S-adenosyl-L-methionine-dependent methyltransferases superfamily protein
AT1G69450	[20.2.3] stress.abiotic.drought/salt	Early-responsive to dehydration stress protein (ERD4)
AT5G42810	[3.4.2] minor CHO metabolism.myo-inositol.InsP-Kinases	AtIP5_ATIPK1_IPK1__inositol-pentakisphosphate 2-kinase 1
AT1G34120	[3.4.1] minor CHO metabolism.myo-inositol.poly-phosphatases	AT5P1_AT5PTASE1_ATIP5PI_IP5PI__inositol polyphosphate 5-phosphatase I
AT4G28706	[3.5] minor CHO metabolism.others	pfkB-like carbohydrate kinase family protein
AT5G32590	[31.1] cell.organisation	myosin heavy chain-related
AT4G08580	[31.1] cell.organisation	microfibrillar-associated protein-related
AT1G24764	[31.1] cell.organisation	ATMAP70-2_MAP70-2__microtubule-associated proteins 70-2
AT4G14330	[31.1] cell.organisation	P-loop containing nucleoside triphosphate hydrolases superfamily protein
AT5G47820	[31.1] cell.organisation	FRA1__P-loop containing nucleoside triphosphate hydrolases superfamily protein
AT5G27000	[31.1] cell.organisation	ATK4_KATD__kinesin 4
AT4G03460	[31.1] cell.organisation	Ankyrin repeat family protein
AT5G54280	[31.1] cell.organisation	ATM2_ATM4_ATMYOS1__myosin 2
AT2G33240	[31.1] cell.organisation	ATXID_XID__myosin XI D
AT5G10470	[31.1] cell.organisation	KAC1_KCA1__kinesin like protein for actin based chloroplast movement 1
AT5G35830	[31.1] cell.organisation	Ankyrin repeat family protein
AT1G59540	[31.1] cell.organisation	ZCF125__P-loop containing nucleoside triphosphate hydrolases superfamily protein
AT1G43700	[31.1] cell.organisation	AtVIP1_SUE3_VIP1__VIRE2-interacting protein 1
AT5G50140	[31.1] cell.organisation	Ankyrin repeat family protein
AT1G29170	[31.1] cell.organisation	ATSCAR3_SCAR3_WAVE2__SCAR family protein
AT1G22275	[31.2] cell.division	ZYP1_ZYP1b__Myosin heavy chain-related protein
AT5G12350	[31.2] cell.division	Regulator of chromosome condensation (RCC1) family with FYVE zinc finger domain
AT2G17510	[31.2] cell.division	AtRRP44A_EMB2763_RRP44A__ribonuclease II family protein
AT5G61960	[31.2] cell.division	AML1_ML1__MEI2-like protein 1
AT5G06110	[31.2] cell.division	AtGlsA1_AtGlsA2_ZRF1b__DnaJ domain ;Myb-like DNA-binding domain
AT5G24020	[31.2.5] cell.division.plastid	ARC11_ATMIND1_MIND__septum site-determining protein (MIND)
AT1G25682	[31.3] cell.cycle	CWC16a__Family of unknown function (DUF572)
AT5G40820	[31.3] cell.cycle	ATATR_ATR_ATRAD3__Ataxia telangiectasia-mutated and RAD3-related
AT4G19560	[31.3] cell.cycle	CYCT1;2__Cyclin family protein
AT1G31730	[31.4] cell.vesicle transport	AP4E__Adaptin family protein
AT1G22610	[35.1.19] not assigned.no ontology.C2 domain-containing protein	MCTP6__C2 calcium/lipid-binding plant phosphoribosyltransferase family protein
AT5G07650	[35.1.20] not assigned.no ontology.formin homology 2 domain-containing protein	Actin-binding FH2 protein
AT5G48360	[35.1.20] not assigned.no ontology.formin homology 2 domain-containing protein	FH9__Actin-binding FH2 (formin homology 2) family protein
AT1G10450	[35.1.25] not assigned.no ontology.paired amphipathic helix repeat-containing protein	SNL6__SIN3-like 6
AT1G34480	[35.1.26] not assigned.no ontology.DC1 domain containing protein	Cysteine/Histidine-rich C1 domain family protein
AT1G20990	[35.1.26] not assigned.no ontology.DC1 domain containing protein	Cysteine/Histidine-rich C1 domain family protein
AT3G46800	[35.1.26] not assigned.no ontology.DC1 domain containing protein	Cysteine/Histidine-rich C1 domain family protein
AT3G26240	[35.1.26] not assigned.no ontology.DC1 domain containing protein	Cysteine/Histidine-rich C1 domain family protein
AT4G11550	[35.1.26] not assigned.no ontology.DC1 domain containing protein	Cysteine/Histidine-rich C1 domain family protein
AT5G65370	[35.1.21] not assigned.no ontology.epsin N-terminal homology (ENTH) domain-containing protein	PICALM10c__ENTH/ANTH/VHS superfamily protein
AT3G46540	[35.1.21] not assigned.no ontology.epsin N-terminal homology (ENTH) domain-containing protein	ENTH/VHS family protein
AT1G15130	[35.1.41] not assigned.no ontology.hydroxyproline rich proteins	Endosomal targeting BRO1-like domain-containing protein
AT1G30795	[35.1.41] not assigned.no ontology.hydroxyproline rich proteins	Glycine-rich protein family
AT2G33490	[35.1.41] not assigned.no ontology.hydroxyproline rich proteins	hydroxyproline-rich glycoprotein family protein
AT3G45230	[35.1.41] not assigned.no ontology.hydroxyproline rich proteins	APAP1__hydroxyproline-rich glycoprotein family protein
AT3G49840	[35.1.42] not assigned.no ontology.proline rich family	Nemp_C__Uncharacterized conserved protein (DUF2215)
AT5G35190	[35.1.42] not assigned.no ontology.proline rich family	EXT13__proline-rich extensin-like family protein
AT2G16630	[35.1.42] not assigned.no ontology.proline rich family	FOCL1__Pollen Ole e 1 allergen and extensin family protein
AT5G26260	[35.1.1023] not assigned.no ontology	TRAF-like family protein
AT5G26320	[35.1.1023] not assigned.no ontology	TRAF-like family protein
AT4G34270	[35.1.1023] not assigned.no ontology	TIP41__TIP41-like family protein
AT3G58400	[35.1.1023] not assigned.no ontology	TRAF-like family protein
AT1G44910	[35.1.1023] not assigned.no ontology	ATPRP40A_PRP40A__pre-mRNA-processing protein 40A
AT3G23980	[35.1.1023] not assigned.no ontology	BLI_KOS1__BLISTER
AT1G18270	[35.1.1023] not assigned.no ontology	ketose-bisphosphate aldolase class-II family protein
AT5G43745	[35.1.1023] not assigned.no ontology	Protein of unknown function (DUF1012)
AT5G54170	[35.1.1023] not assigned.no ontology	Polyketide cyclase/dehydrase and lipid transport superfamily protein
AT5G38520	[35.1.1023] not assigned.no ontology	CLD1__alpha/beta-Hydrolases superfamily protein
AT4G09150	[35.1.1023] not assigned.no ontology	T-complex protein 11
AT3G01322	[35.1.1023] not assigned.no ontology	ECA1-like gametogenesis related family protein
AT3G07140	[35.1.1023] not assigned.no ontology	GPI transamidase component Gpi16 subunit family protein
AT2G38152	[35.1.1023] not assigned.no ontology	alpha 1,4-glycosyltransferase family protein
AT3G11040	[35.1.1023] not assigned.no ontology	AtENGase85B_ENGase85B__Glycosyl hydrolase family 85
AT2G47630	[35.1.1023] not assigned.no ontology	MAGL9__alpha/beta-Hydrolases superfamily protein
AT3G52950	[35.1.1023] not assigned.no ontology	CBS / octicosapeptide/Phox/Bemp1 (PB1) domains-containing protein
AT3G05540	[35.1.1023] not assigned.no ontology	TCTP2__Methionine sulfoxide reductase (MSS4-like) family protein
AT1G63010	[35.1.1023] not assigned.no ontology	PHT5;1_VPT1__Major Facilitator Superfamily with SPX (SYG1/Pho81/XPR1) domain-containing protein
AT4G31930	[35.1.1023] not assigned.no ontology	Mitochondrial glycoprotein family protein
AT1G65320	[35.1.1023] not assigned.no ontology	CBSX6__Cystathionine beta-synthase (CBS) family protein
AT1G21660	[35.1.1023] not assigned.no ontology	AUXILIN-LIKE3__Chaperone DnaJ-domain superfamily protein
AT2G26490	[35.1.1023] not assigned.no ontology	JGB_REN4__Transducin/WD40 repeat-like superfamily protein
AT3G06290	[35.1.1023] not assigned.no ontology	AtSAC3B_SAC3B__SAC3/GANP/Nin1/mts3/eIF-3 p25 family
AT5G45170	[35.1.1023] not assigned.no ontology	Haloacid dehalogenase-like hydrolase (HAD) superfamily protein
AT3G06550	[35.1.1023] not assigned.no ontology	RWA2__O-acetyltransferase family protein
AT1G32080	[35.1.1023] not assigned.no ontology	AtLrgB_LrgB_PLGG_PLGG1__membrane protein, putative
AT1G15200	[35.1.1023] not assigned.no ontology	protein-protein interaction regulator family protein
AT5G07970	[35.1.1023] not assigned.no ontology	dentin sialophosphoprotein-related
AT3G24730	[35.1.1023] not assigned.no ontology	mRNA splicing factor, thioredoxin-like U5 snRNP
AT4G30845	[35.1.1023] not assigned.no ontology
AT1G33475	[35.1.1023] not assigned.no ontology	SNARE-like superfamily protein
AT3G05090	[35.1.1023] not assigned.no ontology	LRS1__Transducin/WD40 repeat-like superfamily protein
AT2G01190	[35.1.1023] not assigned.no ontology	PDE331__Octicosapeptide/Phox/Bem1p family protein
AT3G48195	[35.1.1023] not assigned.no ontology	Phox (PX) domain-containing protein
AT4G09310	[35.1.1023] not assigned.no ontology	SPla/RYanodine receptor (SPRY) domain-containing protein
AT5G24350	[35.1.1023] not assigned.no ontology	MIP2
AT5G07910	[35.1.1023] not assigned.no ontology	Leucine-rich repeat (LRR) family protein
AT2G42470	[35.1.1023] not assigned.no ontology	TRAF-like family protein
AT3G43880	[35.1.1023] not assigned.no ontology
AT5G15290	[35.1.1023] not assigned.no ontology	CASP5__Uncharacterised protein family (UPF0497)
AT3G62620	[35.1.1023] not assigned.no ontology	sucrose-phosphatase-related
AT4G21585	[35.1.1023] not assigned.no ontology	ENDO4__endonuclease 4
AT1G70640	[35.1.1023] not assigned.no ontology	octicosapeptide/Phox/Bem1p (PB1) domain-containing protein
AT3G12140	[35.1.1023] not assigned.no ontology	AtEML1_EML1__Emsy N Terminus (ENT)/ plant Tudor-like domains-containing protein
AT5G53050	[35.1.1023] not assigned.no ontology	alpha/beta-Hydrolases superfamily protein
AT2G13450	[35.1.1023] not assigned.no ontology
AT4G36290	[35.1.1023] not assigned.no ontology	AtMORC1_CRT1_MORC1__compromised recognition of TCV 1
AT5G43110	[35.1.12] not assigned.no ontology.pumilio/Puf RNA-binding domain-containing protein	APUM14_PUM14__pumilio 14
AT1G72320	[35.1.12] not assigned.no ontology.pumilio/Puf RNA-binding domain-containing protein	APUM23_PUM23__pumilio 23
AT1G04800	[35.1.40] not assigned.no ontology.glycine rich proteins	glycine-rich protein
AT3G03740	[35.1.16] not assigned.no ontology.speckle-type POZ protein-related	ATBPM4_BPM4__BTB-POZ and MATH domain 4
AT2G42580	[35.1.27] not assigned.no ontology.tetratricopeptide repeat (TPR)	TTL3_VIT__tetratricopetide-repeat thioredoxin-like 3
AT3G58620	[35.1.27] not assigned.no ontology.tetratricopeptide repeat (TPR)	TTL4__tetratricopetide-repeat thioredoxin-like 4
AT5G44920	[35.1.6] not assigned.no ontology.Toll-Interleukin-Resistance (TIR) domain-containing protein	AtTIK_TIK__Toll-Interleukin-Resistance (TIR) domain family protein
AT1G09665	[35.1.6] not assigned.no ontology.Toll-Interleukin-Resistance (TIR) domain-containing protein	Toll-Interleukin-Resistance (TIR) domain family protein
AT4G39620	[35.1.5] not assigned.no ontology.pentatricopeptide (PPR) repeat-containing protein	ATPPR5_EMB2453__Tetratricopeptide repeat (TPR)-like superfamily protein
AT5G06400	[35.1.5] not assigned.no ontology.pentatricopeptide (PPR) repeat-containing protein	Pentatricopeptide repeat (PPR) superfamily protein
AT4G33990	[35.1.5] not assigned.no ontology.pentatricopeptide (PPR) repeat-containing protein	EMB2758__Tetratricopeptide repeat (TPR)-like superfamily protein
AT4G18975	[35.1.5] not assigned.no ontology.pentatricopeptide (PPR) repeat-containing protein	Pentatricopeptide repeat (PPR) superfamily protein
AT3G53360	[35.1.5] not assigned.no ontology.pentatricopeptide (PPR) repeat-containing protein	Tetratricopeptide repeat (TPR)-like superfamily protein
AT3G26540	[35.1.5] not assigned.no ontology.pentatricopeptide (PPR) repeat-containing protein	Tetratricopeptide repeat (TPR)-like superfamily protein
AT3G61520	[35.1.5] not assigned.no ontology.pentatricopeptide (PPR) repeat-containing protein	Pentatricopeptide repeat (PPR) superfamily protein
AT3G46870	[35.1.5] not assigned.no ontology.pentatricopeptide (PPR) repeat-containing protein	Pentatricopeptide repeat (PPR) superfamily protein
AT5G62370	[35.1.5] not assigned.no ontology.pentatricopeptide (PPR) repeat-containing protein	Tetratricopeptide repeat (TPR)-like superfamily protein
AT1G62680	[35.1.5] not assigned.no ontology.pentatricopeptide (PPR) repeat-containing protein	Pentatricopeptide repeat (PPR) superfamily protein
AT2G25580	[35.1.5] not assigned.no ontology.pentatricopeptide (PPR) repeat-containing protein	MEF8__Tetratricopeptide repeat (TPR)-like superfamily protein
AT3G25060	[35.1.5] not assigned.no ontology.pentatricopeptide (PPR) repeat-containing protein	MEF25__Tetratricopeptide repeat (TPR)-like superfamily protein
AT3G22150	[35.1.5] not assigned.no ontology.pentatricopeptide (PPR) repeat-containing protein	AEF1__Tetratricopeptide repeat (TPR)-like superfamily protein
AT5G27300	[35.1.5] not assigned.no ontology.pentatricopeptide (PPR) repeat-containing protein	pentatricopeptide (PPR) repeat-containing protein
AT5G09950	[35.1.5] not assigned.no ontology.pentatricopeptide (PPR) repeat-containing protein	MEF7__Tetratricopeptide repeat (TPR)-like superfamily protein
AT4G18520	[35.1.5] not assigned.no ontology.pentatricopeptide (PPR) repeat-containing protein	PDM1_SEL1__Pentatricopeptide repeat (PPR) superfamily protein
AT1G79540	[35.1.5] not assigned.no ontology.pentatricopeptide (PPR) repeat-containing protein	Pentatricopeptide repeat (PPR) superfamily protein
AT5G12100	[35.1.5] not assigned.no ontology.pentatricopeptide (PPR) repeat-containing protein	pentatricopeptide (PPR) repeat-containing protein
AT4G37380	[35.1.5] not assigned.no ontology.pentatricopeptide (PPR) repeat-containing protein	Tetratricopeptide repeat (TPR)-like superfamily protein
AT3G15930	[35.1.5] not assigned.no ontology.pentatricopeptide (PPR) repeat-containing protein	Pentatricopeptide repeat (PPR) superfamily protein
AT1G71060	[35.1.5] not assigned.no ontology.pentatricopeptide (PPR) repeat-containing protein	Tetratricopeptide repeat (TPR)-like superfamily protein
AT4G35920	[35.2.1001] not assigned.unknown	MCA1__PLAC8 family protein
AT4G34260	[35.2.1001] not assigned.unknown	AXY8_FUC95A__1,2-alpha-L-fucosidases
AT5G27230	[35.2.1001] not assigned.unknown	Frigida-like protein
AT1G23570	[35.2.1001] not assigned.unknown	Domain of unknown function (DUF220)
AT3G07210	[35.2.1001] not assigned.unknown
AT1G18420	[35.2.1001] not assigned.unknown	ALMT3__Aluminium activated malate transporter family protein
AT5G02940	[35.2.1001] not assigned.unknown	Protein of unknown function (DUF1012)
AT2G05752	[35.2.1001] not assigned.unknown
AT5G10060	[35.2.1001] not assigned.unknown	ENTH/VHS family protein
AT3G05570	[35.2.1001] not assigned.unknown
AT5G08420	[35.2.1001] not assigned.unknown	RNA-binding KH domain-containing protein
AT2G22140	[35.2.1001] not assigned.unknown	ATEME1B_EME1B_EME1B__essential meiotic endonuclease 1B
AT5G65950	[35.2.1001] not assigned.unknown	ROG2
AT1G61930	[35.2.1001] not assigned.unknown	Protein of unknown function, DUF584
AT1G55170	[35.2.1001] not assigned.unknown
AT4G37440	[35.2.1001] not assigned.unknown
AT2G42370	[35.2.1001] not assigned.unknown
AT1G80310	[35.2.1001] not assigned.unknown	MOT2__sulfate transmembrane transporters
AT1G76610	[35.2.1001] not assigned.unknown	Protein of unknown function, DUF617
AT2G39690	[35.2.1001] not assigned.unknown	Protein of unknown function, DUF547
AT1G23110	[35.2.1001] not assigned.unknown
AT3G60700	[35.2.1001] not assigned.unknown	Protein of unknown function (DUF1163)
AT1G48110	[35.2.1001] not assigned.unknown	ECT7__evolutionarily conserved C-terminal region 7
AT4G18490	[35.2.1001] not assigned.unknown
AT4G23790	[35.2.1001] not assigned.unknown	MOAT2_TBL24__TRICHOME BIREFRINGENCE-LIKE 24
AT3G43110	[35.2.1001] not assigned.unknown
AT2G26530	[35.2.1001] not assigned.unknown	AR781__Protein of unknown function (DUF1645)
AT5G56210	[35.2.1001] not assigned.unknown	WIP2__WPP domain interacting protein 2
AT1G43415	[35.2.1001] not assigned.unknown
AT4G11990	[35.2.1001] not assigned.unknown	Cell cycle regulated microtubule associated protein
AT1G78915	[35.2.1001] not assigned.unknown	Tetratricopeptide repeat (TPR)-like superfamily protein
AT1G10220	[35.2.1001] not assigned.unknown
AT5G57280	[35.2.1001] not assigned.unknown	RID2__S-adenosyl-L-methionine-dependent methyltransferases superfamily protein
AT2G38770	[35.2.1001] not assigned.unknown	EMB2765_MAC7__P-loop containing nucleoside triphosphate hydrolases superfamily protein
AT1G07473	[35.2.1001] not assigned.unknown
AT2G23321	[35.2.1001] not assigned.unknown
AT5G66370	[35.2.1001] not assigned.unknown
AT5G50290	[35.2.1001] not assigned.unknown
AT1G67780	[35.2.1001] not assigned.unknown	Zinc-finger domain of monoamine-oxidase A repressor R1 protein
AT5G03545	[35.2.1001] not assigned.unknown	AT4_ATIPS2
AT5G51130	[35.2.1001] not assigned.unknown	S-adenosyl-L-methionine-dependent methyltransferases superfamily protein
AT4G25510	[35.2.1001] not assigned.unknown
AT5G01970	[35.2.1001] not assigned.unknown	MadA2
AT5G64230	[35.2.1001] not assigned.unknown
AT1G29620	[35.2.1001] not assigned.unknown	Cytochrome C oxidase polypeptide VIB family protein
AT4G23080	[35.2.1001] not assigned.unknown	Protein of Unknown Function (DUF239)
AT5G20120	[35.2.1001] not assigned.unknown
AT1G26799	[35.2.1001] not assigned.unknown	Plant self-incompatibility protein S1 family
AT5G63910	[35.2.1001] not assigned.unknown	FCLY__farnesylcysteine lyase
AT3G58770	[35.2.1001] not assigned.unknown
AT2G07673	[35.2.1001] not assigned.unknown
AT5G52550	[35.2.1001] not assigned.unknown
AT5G55060	[35.2.1001] not assigned.unknown
AT2G03350	[35.2.1001] not assigned.unknown	Protein of unknown function, DUF538
AT3G12540	[35.2.1001] not assigned.unknown	Protein of unknown function, DUF547
AT5G13340	[35.2.1001] not assigned.unknown
AT1G24256	[35.2.1001] not assigned.unknown
AT4G19090	[35.2.1001] not assigned.unknown	Protein of unknown function (DUF594)
AT1G51130	[35.2.1001] not assigned.unknown	Nse4, component of Smc5/6 DNA repair complex
AT2G41120	[35.2.1001] not assigned.unknown
AT1G26750	[35.2.1001] not assigned.unknown
AT1G61415	[35.2.1001] not assigned.unknown
AT1G14770	[35.2.1001] not assigned.unknown	RING/FYVE/PHD zinc finger superfamily protein
AT3G52710	[35.2.1001] not assigned.unknown
AT5G57830	[35.2.1001] not assigned.unknown	Protein of unknown function, DUF593
AT1G20830	[35.2.1001] not assigned.unknown	MCD1__multiple chloroplast division site 1
AT1G72020	[35.2.1001] not assigned.unknown
AT1G46696	[35.2.1001] not assigned.unknown	Protein of unknown function, DUF601
AT4G32240	[35.2.1001] not assigned.unknown
AT5G64710	[35.2.1001] not assigned.unknown	MNU1__Putative endonuclease or glycosyl hydrolase
AT4G36980	[35.2.1001] not assigned.unknown
AT2G19950	[35.2.1001] not assigned.unknown	GC1__golgin candidate 1
AT2G21385	[35.2.1001] not assigned.unknown	AtCGLD11_BFA3_CGLD11
AT1G43020	[35.2.1001] not assigned.unknown	Protein of unknown function, DUF547
AT4G35930	[35.2.1001] not assigned.unknown	AtFBS4_FBS4__F-box family protein
AT3G27250	[35.2.1001] not assigned.unknown	AITR1_DIL4
AT3G14850	[35.2.1001] not assigned.unknown	TBL41__TRICHOME BIREFRINGENCE-LIKE 41
AT3G46890	[35.2.1001] not assigned.unknown
AT3G15910	[35.2.1001] not assigned.unknown
AT3G59180	[35.2.1001] not assigned.unknown	Protein with RNI-like/FBD-like domains
AT2G40000	[35.2.1001] not assigned.unknown	ATHSPRO2_HSPRO2__ortholog of sugar beet HS1 PRO-1 2
AT5G35688	[35.2.1001] not assigned.unknown
AT1G77765	[35.2.1001] not assigned.unknown
AT3G23090	[35.2.1001] not assigned.unknown	WDL3__TPX2 (targeting protein for Xklp2) protein family
AT4G13030	[35.2.1001] not assigned.unknown	P-loop containing nucleoside triphosphate hydrolases superfamily protein
AT3G12410	[35.2.1001] not assigned.unknown	Polynucleotidyl transferase, ribonuclease H-like superfamily protein
AT1G67650	[35.2.1001] not assigned.unknown	SRP72 RNA-binding domain
AT5G63220	[35.2.1001] not assigned.unknown	AtGET4_GET4
AT1G07476	[35.2.1001] not assigned.unknown
AT1G34070	[35.2.1001] not assigned.unknown
AT5G20790	[35.2.1001] not assigned.unknown
AT4G24300	[35.2.1001] not assigned.unknown	Peptidase C50, separase
AT3G09450	[35.2.1001] not assigned.unknown
AT3G24880	[35.2.1001] not assigned.unknown	AtEAF1A__Helicase/SANT-associated, DNA binding protein
AT4G06534	[35.2.1001] not assigned.unknown
AT4G22970	[35.2.1001] not assigned.unknown	AESP_ESP_ESP_RSW4__homolog of separase
AT2G37070	[35.2.1001] not assigned.unknown	GPT1
AT2G20170	[35.2.1001] not assigned.unknown	Protein of Unknown Function (DUF239)
AT5G26770	[35.2.1001] not assigned.unknown	AtNEAP2
AT3G57100	[35.2.1001] not assigned.unknown	Protein of unknown function (DUF677)
AT1G12020	[35.2.1001] not assigned.unknown
AT3G45900	[35.2.1001] not assigned.unknown	Ribonuclease P protein subunit P38-related
AT4G31441	[35.2.1001] not assigned.unknown
AT1G60790	[35.2.1001] not assigned.unknown	TBL2__Plant protein of unknown function (DUF828)
AT5G24740	[35.2.1001] not assigned.unknown	SHBY__Protein of unknown function (DUF1162)
AT1G35500	[35.2.1001] not assigned.unknown
AT3G07310	[35.2.1001] not assigned.unknown	Protein of unknown function (DUF760)
AT3G09730	[35.2.1001] not assigned.unknown
AT1G10660	[35.2.1001] not assigned.unknown
AT4G31530	[35.2.1001] not assigned.unknown	NAD(P)-binding Rossmann-fold superfamily protein
AT2G23390	[35.2.1001] not assigned.unknown
AT1G13740	[35.2.1001] not assigned.unknown	AFP2__ABI five binding protein 2
AT5G13260	[35.2.1001] not assigned.unknown
AT4G26450	[35.2.1001] not assigned.unknown
AT3G46880	[35.2.1001] not assigned.unknown
AT1G06190	[35.2.1001] not assigned.unknown	RHON1__Rho termination factor
AT4G09890	[35.2.1001] not assigned.unknown	Protein of unknown function (DUF3511)
AT1G61740	[35.2.1001] not assigned.unknown	Sulfite exporter TauE/SafE family protein
[truncated: 965 more rows]

## Sheet: Table 2
Individual candidate FER-interacting protein from seedlings
AGI Number	classification	annotation
AT1G31330	[1.1.2.2] PS.lightreaction.photosystem I.PSI polypeptide subunits	PSAF__photosystem I subunit F
AT1G42970	[1.3.4] PS.calvin cycle.GAP	GAPB__glyceraldehyde-3-phosphate dehydrogenase B subunit
AT1G11280	[30.2.24] signalling.receptor kinases.S-locus glycoprotein like	S-locus lectin protein kinase family protein
AT3G51550	[30.2.16] signalling.receptor kinases.Catharanthus roseus-like RLK1	FER__Malectin/receptor-like protein kinase family protein
AT1G09210	[30.3] signalling.calcium	AtCRT1b_CRT1b_CRT2__calreticulin 1b
AT1G01460	[30.4.1] signalling.phosphinositides.phosphatidylinositol-4-phosphate 5-kinase	ATPIPK11_PIP5K10_PIPK11__Phosphatidylinositol-4-phosphate 5-kinase, core
AT2G05990	[11.1.6] lipid metabolism.FA synthesis and FA elongation.enoyl ACP reductase	ENR1_MOD1__NAD(P)-binding Rossmann-fold superfamily protein
AT1G54570	[11.7] lipid metabolism.unassigned	PES1__Esterase/lipase/thioesterase family protein
AT4G24490	[16.1.1.1014] secondary metabolism.isoprenoids.non-mevalonate pathway	ATRGTA1_RGTA1__RAB geranylgeranyl transferase alpha subunit 1
AT1G67990	[16.2.1.6] secondary metabolism.phenylpropanoids.lignin biosynthesis.CCoAOMT	ATTSM1_TSM1__S-adenosyl-L-methionine-dependent methyltransferases superfamily protein
AT1G54040	[16.5.1.3.2.1] secondary metabolism.sulfur-containing.glucosinolates.degradation.nitrilespecifier protein.epithiospecifier protein	ESP_ESR_TASTY__epithiospecifier protein
AT3G11180	[16.8.1.1001] secondary metabolism.flavonoids.anthocyanins	JAO 1_JOX1__2-oxoglutarate (2OG) and Fe(II)-dependent oxygenase superfamily protein
AT1G06000	[16.8.8.2] secondary metabolism.flavonoids.flavonoid glycosylations.flavonol-3-O-glycoside-rhamnosyltransferase	UGT89C1__UDP-Glycosyltransferase superfamily protein
AT3G44720	[13.1.6.3.1] amino acid metabolism.synthesis.aromatic aa.phenylalanine.arogenate dehydratase / prephenate dehydratase	ADT4__arogenate dehydratase 4
AT5G20980	[13.1.3.4.3] amino acid metabolism.synthesis.aspartate family.methionine.methionine synthase	ATMS3_MS3__methionine synthase 3
AT1G12420	[13.99] amino acid metabolism.misc	ACR8__ACT domain repeat 8
AT2G19900	[8.2.10] TCA / org transformation.other organic acid transformatons.malic	ATNADP-ME1_NADP-ME1__NADP-malic enzyme 1
AT1G58180	[8.3] TCA / org transformation.carbonic anhydrases	ATBCA6_BCA6__beta carbonic anhydrase 6
AT3G19000	[21.2] redox.ascorbate and glutathione	2-oxoglutarate (2OG) and Fe(II)-dependent oxygenase superfamily protein
AT1G64500	[21.4] redox.glutaredoxins	THRUMIN1__Glutaredoxin family protein
AT1G20620	[21.6] redox.dismutases and catalases	ATCAT3_CAT3_ROG1_SEN2__catalase 3
AT1G58370	[10.6.2] cell wall.degradation.mannan-xylose-arabinose-fucose	ATXYN1_RXF12__glycosyl hydrolase family 10 protein / carbohydrate-binding domain-containing protein
AT1G76580	[33.3] development.squamosa promoter binding like (SPL)	Squamosa promoter-binding protein-like (SBP domain) transcription factor family protein
AT5G62310	[33.99] development.unspecified	IRE__AGC (cAMP-dependent, cGMP-dependent and protein kinase C) kinase family protein
AT5G26742	[27.1.2] RNA.processing.RNA helicase	AtRH3_emb1138_RH3__DEAD box RNA helicase (RH3)
AT2G43190	[27.1.19] RNA.processing.ribonucleases	POP4__ribonuclease P family protein
AT4G20340	[27.2] RNA.transcription	Transcription factor TFIIE, alpha subunit
AT1G26780	[27.3.25] RNA.regulation of transcription.MYB domain transcription factor family	AtMYB117_LOF1_MYB117__myb domain protein 117
AT1G66370	[27.3.25] RNA.regulation of transcription.MYB domain transcription factor family	AtMYB113_MYB113__myb domain protein 113
AT5G04640	[27.3.24] RNA.regulation of transcription.MADS box transcription factor family	AGL99__AGAMOUS-like 99
AT4G28811	[27.3.6] RNA.regulation of transcription.bHLH,Basic Helix-Loop-Helix family	basic helix-loop-helix (bHLH) DNA-binding superfamily protein
AT2G26780	[27.3.67] RNA.regulation of transcription.putative transcription regulator	ARM repeat superfamily protein
AT1G14490	[27.3.67] RNA.regulation of transcription.putative transcription regulator	AHL28__Predicted AT-hook DNA-binding family protein
AT5G04280	[27.4] RNA.RNA binding	AtRZ-1c_RBGB3_RZ-1c__RNA-binding (RRM/RBD/RNP motifs) family protein with retrovirus zinc finger-like domain
AT2G21440	[27.4] RNA.RNA binding	RNA-binding (RRM/RBD/RNP motifs) family protein
AT5G41070	[27.4] RNA.RNA binding	DRB5__dsRNA-binding protein 5
AT4G18375	[27.4] RNA.RNA binding	AtKH19__RNA-binding KH domain-containing protein
AT5G08340	[18.3] Co-factor and vitamine metabolism.riboflavin	Nucleotidylyl transferase superfamily protein
AT4G26620	[2.2.1.99] major CHO metabolism.degradation.sucrose.misc	Sucrase/ferredoxin-like family protein
AT5G04050	[28.1] DNA.synthesis/chromatin structure	nMAT3__RNA-directed DNA polymerase (reverse transcriptase)
AT4G29910	[28.1] DNA.synthesis/chromatin structure	ATORC5_EMB2798_ORC5__origin recognition complex protein 5
AT2G42270	[28.1] DNA.synthesis/chromatin structure	BRR2b__U5 small nuclear ribonucleoprotein helicase
AT4G31210	[28.1] DNA.synthesis/chromatin structure	DNA topoisomerase, type IA, core
AT4G25290	[28.2] DNA.repair	DNA photolyases;DNA photolyases
AT3G21430	[28.99] DNA.unspecified	ALY3_ATALY3__DNA binding
AT2G25910	[28.99] DNA.unspecified	AtKH7__3'-5' exonuclease domain-containing protein / K homology domain-containing protein / KH domain-containing protein
AT1G63780	[29.2.2.50] protein.synthesis.ribosome biogenesis.BRIX	IMP4__Ribosomal RNA processing Brix domain protein
AT3G53470	[29.2.2] protein.synthesis.ribosome biogenesis
AT2G18020	[29.2.1.2.2.8] protein.synthesis.ribosomal protein.eukaryotic.60S subunit.L8	EMB2296__Ribosomal protein L2 family
AT5G40950	[29.2.1.1.1.2.27] protein.synthesis.ribosomal protein.prokaryotic.chloroplast.50S subunit.L27	PRPL27_RPL27__ribosomal protein large subunit 27
AT3G01170	[29.2.1.2.2.34] protein.synthesis.ribosomal protein.eukaryotic.60S subunit.L34	Ribosomal protein L34e superfamily protein
AT1G73850	[29.2.1.2.2.34] protein.synthesis.ribosomal protein.eukaryotic.60S subunit.L34	Protein of unknown function (DUF1666)
AT2G25620	[29.4] protein.postranslational modification	AtDBP1_DBP1__DNA-binding protein phosphatase 1
AT4G33920	[29.4] protein.postranslational modification	APD5__Protein phosphatase 2C family protein
AT4G32660	[29.4] protein.postranslational modification	AME3__Protein kinase superfamily protein
AT2G22690	[29.5.11.4.2] protein.degradation.ubiquitin.E3.RING	zinc ion binding
AT2G47110	[29.5.11] protein.degradation.ubiquitin	RPS27aB_UBI6_UBQ6__ubiquitin 6
AT3G57810	[29.5.3] protein.degradation.cysteine protease	Cysteine proteinases superfamily protein
AT1G01650	[29.5] protein.degradation	ATSPPL4_SPPL4__SIGNAL PEPTIDE PEPTIDASE-LIKE 4
AT2G03670	[29.5.9] protein.degradation.AAA type	CDC48B__cell division cycle 48B
AT3G58900	[29.5.11.4.3.2] protein.degradation.ubiquitin.E3.SCF.FBOX	F-box/RNI-like superfamily protein
AT3G16580	[29.5.11.4.3.2] protein.degradation.ubiquitin.E3.SCF.FBOX	F-box and associated interaction domains-containing protein
AT5G25300	[29.5.11.4.3.2] protein.degradation.ubiquitin.E3.SCF.FBOX	AtFDB36
AT5G59090	[29.5.1] protein.degradation.subtilases	ATSBT4.12_SBT4.12__subtilase 4.12
AT2G25300	[29.7] protein.glycosylation	HPGT3__Galactosyltransferase family protein
AT5G03860	[6.2] gluconeogenesis / glyoxylate cycle.malate synthase	MLS__malate synthase
AT2G01750	[31.1] cell.organisation	ATMAP70-3_MAP70-3__microtubule-associated proteins 70-3
AT1G03030	[23.3.2.2] nucleotide metabolism.salvage.nucleoside kinases.uridine kinase	P-loop containing nucleoside triphosphate hydrolases superfamily protein
AT1G09780	[4.1.12] glycolysis.cytosolic branch.phosphoglycerate mutase	iPGAM1__Phosphoglycerate mutase, 2,3-bisphosphoglycerate-independent
AT1G78390	[17.1.1.1.10] hormone metabolism.abscisic acid.synthesis-degradation.synthesis.9-cis-epoxycarotenoid dioxygenase	ATNCED9_NCED9__nine-cis-epoxycarotenoid dioxygenase 9
AT3G26370	[17.2.3] hormone metabolism.auxin.induced-regulated-responsive-activated	PAGR__O-fucosyltransferase family protein
AT5G13380	[17.2.3] hormone metabolism.auxin.induced-regulated-responsive-activated	Auxin-responsive GH3 family protein
AT1G58440	[17.3.1.2.99] hormone metabolism.brassinosteroid.synthesis-degradation.sterols.other	DRY2_SQE1_XF1__FAD/NAD(P)-binding oxidoreductase family protein
AT2G19500	[17.4.1.1003] hormone metabolism.cytokinin.synthesis-degradation	ATCKX2_CKX2__cytokinin oxidase 2
AT1G54040	[17.7.3] hormone metabolism.jasmonate.induced-regulated-responsive-activated	ESP_ESR_TASTY__epithiospecifier protein
AT1G28690	[35.1.5] not assigned.no ontology.pentatricopeptide (PPR) repeat-containing protein	Tetratricopeptide repeat (TPR)-like superfamily protein
AT2G18940	[35.1.5] not assigned.no ontology.pentatricopeptide (PPR) repeat-containing protein	Tetratricopeptide repeat (TPR)-like superfamily protein
AT1G02060	[35.1.5] not assigned.no ontology.pentatricopeptide (PPR) repeat-containing protein	Tetratricopeptide repeat (TPR)-like superfamily protein
AT4G38390	[35.1.999] not assigned.no ontology.formerly annotated based on articles which have been retracted	RHS17__root hair specific 17
AT1G61640	[35.1.1] not assigned.no ontology.ABC1 family protein	Protein kinase superfamily protein
AT5G12220	[35.1.1023] not assigned.no ontology	las1-like family protein
AT5G63010	[35.1.1023] not assigned.no ontology	Transducin/WD40 repeat-like superfamily protein
AT2G31670	[35.1.1023] not assigned.no ontology	UP3__Stress responsive alpha-beta barrel domain protein
AT3G51090	[35.2.1001] not assigned.unknown	Protein of unknown function (DUF1640)
AT3G12510	[35.2.1001] not assigned.unknown	MADS-box family protein
AT4G14260	[35.2.1001] not assigned.unknown	AtDOA7__Protein of unknown function (DUF295)
AT2G20835	[35.2.1001] not assigned.unknown
AT1G66045	[35.2.1001] not assigned.unknown
AT5G46020	[35.2.1001] not assigned.unknown	MUSE7
AT1G13470	[35.2.1001] not assigned.unknown	Protein of unknown function (DUF1262)
AT5G04460	[35.2.1001] not assigned.unknown	STUbL5__RING/U-box superfamily protein
AT3G47070	[35.2.1001] not assigned.unknown
AT3G10440	[35.2.1001] not assigned.unknown	AtSGO1_SGO1__Shugoshin C terminus
AT1G43760	[35.2.1001] not assigned.unknown	DNAse I-like superfamily protein
AT1G70230	[35.2.1001] not assigned.unknown	AXY4_TBL27__TRICHOME BIREFRINGENCE-LIKE 27
AT3G28840	[35.2.1001] not assigned.unknown	Protein of unknown function (DUF1216)
AT1G61180	[20.1.7] stress.biotic.PR-proteins	UNI__LRR and NB-ARC domains-containing disease resistance protein
AT5G46510	[20.1.7] stress.biotic.PR-proteins	VICTL__Disease resistance protein (TIR-NBS-LRR class) family
AT1G17600	[20.1.7] stress.biotic.PR-proteins	SOC3__Disease resistance protein (TIR-NBS-LRR class) family
AT5G42020	[20.2.1] stress.abiotic.heat	BIP_BIP2__Heat shock protein 70 (Hsp 70) family protein
AT1G75310	[20.2.1] stress.abiotic.heat	AUL1__auxin-like 1 protein
AT4G16540	[20.2.1] stress.abiotic.heat	Heat shock protein HSP20/alpha crystallin family
AT4G31940	[26.10] misc.cytochrome P450	CYP82C4__cytochrome P450, family 82, subfamily C, polypeptide 4
AT4G20235	[26.10] misc.cytochrome P450	CYP71A28__cytochrome P450, family 71, subfamily A, polypeptide 28
AT5G15070	[26.13] misc.acid and other phosphatases	ATVIP2_VIH1_VIP2__Phosphoglycerate mutase-like family protein
AT1G34270	[26.2] misc.UDP glucosyl and glucoronyl transferases	Exostosin family protein
AT2G41450	[26.24] misc.GCN5-related N-acetyltransferase	N-acetyltransferases;N-acetyltransferases
AT4G37670	[26.24] misc.GCN5-related N-acetyltransferase	NAGS2__N-acetyl-l-glutamate synthase 2
AT4G16690	[26.8] misc.nitrilases, *nitrile lyases, berberine bridge enzymes, reticuline oxidases, troponine reductases	ATMES16_MES16__methyl esterase 16
AT4G02520	[26.9] misc.glutathione S transferases	ATGSTF2_ATPM24_ATPM24.1_GST2_GSTF2__glutathione S-transferase PHI 2
AT5G44070	[15.2] metal handling.binding, chelation and storage	ARA8_ATPCS1_CAD1_PCS1__phytochelatin synthase 1 (PCS1)
AT5G26820	[34.12] transport.metal	ATIREG3_FPN3_IREG3_IREG3_MAR1_RTS3__iron-regulated protein 3
AT5G41610	[34.12] transport.metal	ATCHX18_CHX18__cation/H+ exchanger 18
AT3G16340	[34.16] transport.ABC transporters and multidrug resistance systems	ABCG29_AtABCG29_ATPDR1_PDR1__pleiotropic drug resistance 1
AT1G03550	[34.99] transport.misc	AtSCAMP4_SCAMP4__Secretory carrier membrane protein (SCAMP) family protein
AT5G20250	[3.1.2.2] minor CHO metabolism.raffinose family.raffinose synthases.putative	DIN10_RS6__Raffinose synthase family protein
AT4G24040	[3.2.4] minor CHO metabolism.trehalose.trehalase	ATTRE1_TRE1__trehalase 1
AT5G28345	[]
AT1G36370	[25.1] C1-metabolism.glycine hydroxymethyltransferase	MSA1_SHM7__serine hydroxymethyltransferase 7
AT4G00600	[25.5] C1-metabolism.Methylenetetrahydrofolate dehydrogenase & Methenyltetrahydrofolate cyclohydrolase	Amino acid dehydrogenase family protein
AT3G07270	[25.7] C1-metabolism.GTP cyclohydrolase I	GTP cyclohydrolase I
AT1G01830	[35.1.3] not assigned.no ontology.armadillo/beta-catenin repeat family protein	ARM repeat superfamily protein
AT1G03300	[35.1.2] not assigned.no ontology.agenet domain-containing protein	ATDUF1_DUF1__DOMAIN OF UNKNOWN FUNCTION 724 1
AT5G15030	[35.1.25] not assigned.no ontology.paired amphipathic helix repeat-containing protein	Paired amphipathic helix (PAH2) superfamily protein
AT4G18570	[35.1.42] not assigned.no ontology.proline rich family	IPGA1__Tetratricopeptide repeat (TPR)-like superfamily protein
AT4G00890	[35.1.42] not assigned.no ontology.proline rich family	proline-rich family protein
AT1G01920	[35.1.13] not assigned.no ontology.SET domain-containing protein	SET domain-containing protein
AT2G43800	[35.1.20] not assigned.no ontology.formin homology 2 domain-containing protein	FH2_FH2__Actin-binding FH2 (formin homology 2) family protein
AT2G26770	[35.1.1023] not assigned.no ontology	SCAB1__plectin-related
AT4G02110	[35.1.1023] not assigned.no ontology	transcription coactivators
AT4G36910	[35.1.1023] not assigned.no ontology	CBSX1_CDCP2_LEJ2__Cystathionine beta-synthase (CBS) family protein
AT5G57370	[35.1.1023] not assigned.no ontology
AT5G19390	[35.1.1023] not assigned.no ontology	PHGAP2_REN3__Rho GTPase activation protein (RhoGAP) with PH domain
AT4G24710	[35.1.1023] not assigned.no ontology	PCH2_TRIP13__P-loop containing nucleoside triphosphate hydrolases superfamily protein
AT1G65370	[35.1.1023] not assigned.no ontology	TRAF-like family protein
AT1G52870	[35.1.1023] not assigned.no ontology	Peroxisomal membrane 22 kDa (Mpv17/PMP22) family protein
AT2G41020	[35.1.1023] not assigned.no ontology	WW domain-containing protein
AT1G18260	[35.1.1023] not assigned.no ontology	EBS5_HRD3A__HCP-like superfamily protein
AT1G67360	[35.1.1023] not assigned.no ontology	LDAP1_SRP1__Rubber elongation factor protein (REF)
AT4G34020	[35.1.1023] not assigned.no ontology	AtDJ1C_DJ-1c_DJ1C__Class I glutamine amidotransferase-like superfamily protein
AT2G31240	[35.1.27] not assigned.no ontology.tetratricopeptide repeat (TPR)	Tetratricopeptide repeat (TPR)-like superfamily protein
AT5G65160	[35.1.27] not assigned.no ontology.tetratricopeptide repeat (TPR)	TPR14__tetratricopeptide repeat (TPR)-containing protein
AT3G14330	[35.1.5] not assigned.no ontology.pentatricopeptide (PPR) repeat-containing protein	CREF3__Tetratricopeptide repeat (TPR)-like superfamily protein
AT1G63400	[35.1.5] not assigned.no ontology.pentatricopeptide (PPR) repeat-containing protein	Pentatricopeptide repeat (PPR) superfamily protein
AT5G18390	[35.1.5] not assigned.no ontology.pentatricopeptide (PPR) repeat-containing protein	Pentatricopeptide repeat (PPR) superfamily protein
AT5G13230	[35.1.5] not assigned.no ontology.pentatricopeptide (PPR) repeat-containing protein	Tetratricopeptide repeat (TPR)-like superfamily protein
AT1G09820	[35.1.5] not assigned.no ontology.pentatricopeptide (PPR) repeat-containing protein	Pentatricopeptide repeat (PPR-like) superfamily protein
AT1G61870	[35.1.5] not assigned.no ontology.pentatricopeptide (PPR) repeat-containing protein	PPR336_rPPR1__pentatricopeptide repeat 336
AT5G42310	[35.1.5] not assigned.no ontology.pentatricopeptide (PPR) repeat-containing protein	CRP1__Pentatricopeptide repeat (PPR-like) superfamily protein
AT1G20300	[35.1.5] not assigned.no ontology.pentatricopeptide (PPR) repeat-containing protein	Pentatricopeptide repeat (PPR) superfamily protein
AT5G03360	[35.1.26] not assigned.no ontology.DC1 domain containing protein	DC1 domain-containing protein
AT1G26110	[35.2.1001] not assigned.unknown	DCP5__decapping 5
AT3G07030	[35.2.1001] not assigned.unknown	ALBA6__Alba DNA/RNA-binding protein
AT5G08240	[35.2.1001] not assigned.unknown
AT1G51745	[35.2.1001] not assigned.unknown	PWWP2_SL1__Tudor/PWWP/MBT superfamily protein
AT2G41960	[35.2.1001] not assigned.unknown
AT4G27530	[35.2.1001] not assigned.unknown
AT5G46230	[35.2.1001] not assigned.unknown	SVB3__Protein of unknown function, DUF538
AT1G69470	[35.2.1001] not assigned.unknown
AT3G61690	[35.2.1001] not assigned.unknown	NTP8__nucleotidyltransferases
AT5G36228	[35.2.1001] not assigned.unknown	nucleic acid binding;zinc ion binding
AT5G28920	[35.2.1001] not assigned.unknown
AT4G24840	[35.2.1001] not assigned.unknown	COG2
AT3G12590	[35.2.1001] not assigned.unknown
AT5G25470	[35.2.1001] not assigned.unknown	AP2/B3-like transcriptional factor family protein
AT1G04520	[35.2.1001] not assigned.unknown	PDLP2__plasmodesmata-located protein 2
AT3G12190	[35.2.1001] not assigned.unknown
AT5G13590	[35.2.1001] not assigned.unknown
AT4G00310	[35.2.1001] not assigned.unknown	EDA8_MEE46__Putative membrane lipoprotein
AT5G06310	[35.2.1001] not assigned.unknown	AtPOT1b__Nucleic acid-binding, OB-fold-like protein
AT1G76780	[35.2.1001] not assigned.unknown	HSP20-like chaperones superfamily protein
AT5G66950	[35.2.1001] not assigned.unknown	Pyridoxal phosphate (PLP)-dependent transferases superfamily protein
AT5G55135	[35.2.1001] not assigned.unknown
AT5G35695	[35.2.1001] not assigned.unknown
AT2G24020	[35.2.1001] not assigned.unknown	STIC2__Uncharacterised BCR, YbaB family COG0718
AT1G33820	[35.2.1001] not assigned.unknown
AT5G62240	[35.2.1001] not assigned.unknown	TPXL8__Cell cycle regulated microtubule associated protein
AT2G43740	[35.2.1001] not assigned.unknown	Mannose-binding lectin superfamily protein
AT3G59430	[35.2.1001] not assigned.unknown
AT5G46400	[35.2.1001] not assigned.unknown	AT PRP39-2_PRP39-2__Tetratricopeptide repeat (TPR)-like superfamily protein
AT2G14800	[35.2.1001] not assigned.unknown
AT5G20680	[35.2.1001] not assigned.unknown	TBL16__TRICHOME BIREFRINGENCE-LIKE 16
AT3G07530	[35.2.1001] not assigned.unknown	DSP4
AT1G71360	[35.2.1001] not assigned.unknown	AtSUN4_SUN4__Galactose-binding protein
AT5G41730	[35.2.1001] not assigned.unknown	MLKL2__Protein kinase family protein
AT1G05550	[35.2.1001] not assigned.unknown	AtDOA2__Protein of unknown function (DUF295)
AT3G19190	[35.2.1001] not assigned.unknown	ATATG2_ATG2_PEUP1__autophagy 2
AT1G50750	[35.2.1001] not assigned.unknown	Plant mobile domain protein family
AT5G62650	[35.2.1001] not assigned.unknown	Tic22-like family protein
AT3G61800	[35.2.1001] not assigned.unknown	UVSSA
AT1G13310	[35.2.1001] not assigned.unknown	Endosomal targeting BRO1-like domain-containing protein
AT2G35810	[35.2.1001] not assigned.unknown
AT3G60590	[35.2.1001] not assigned.unknown
AT3G25597	[35.2.1001] not assigned.unknown
AT4G29440	[35.2.1001] not assigned.unknown	ISTL4__Regulator of Vps4 activity in the MVB pathway protein
AT3G24630	[35.2.1001] not assigned.unknown	TRM34
AT4G15890	[35.2.1001] not assigned.unknown	CAP-D3__binding
AT3G58010	[35.2.1001] not assigned.unknown	PGL34__plastoglobulin 34kD
AT2G17305	[35.2.1001] not assigned.unknown
AT5G01360	[35.2.1001] not assigned.unknown	TBL3__Plant protein of unknown function (DUF828)
AT3G02620	[11.1.15] lipid metabolism.FA synthesis and FA elongation.ACP desaturase	AAD4__Plant stearoyl-acyl-carrier-protein desaturase family protein
AT2G26640	[11.1.10] lipid metabolism.FA synthesis and FA elongation.beta ketoacyl CoA synthase	KCS11__3-ketoacyl-CoA synthase 11
AT3G05020	[11.1.12] lipid metabolism.FA synthesis and FA elongation.ACP protein	ACP_ACP1_AtACP1__acyl carrier protein 1
AT3G27660	[11.4] lipid metabolism.TAG synthesis	OLE3_OLEO4__oleosin 4
AT3G02040	[11.9.3.3] lipid metabolism.lipid degradation.lysophospholipases.glycerophosphodiester phosphodiesterase	AtGDPD1_GDPD1_SRG3__senescence-related gene 3
AT3G16175	[11.9.4.5] lipid metabolism.lipid degradation.beta-oxidation.acyl-CoA thioesterase	Thioesterase superfamily protein
AT1G75660	[27.1.19] RNA.processing.ribonucleases	AtXRN3_XRN3__5'-3' exoribonuclease 3
AT3G26560	[27.1] RNA.processing	ATP-dependent RNA helicase, putative
AT2G45620	[27.1] RNA.processing	URT1__Nucleotidyltransferase family protein
AT3G50670	[27.1.1] RNA.processing.splicing	U1-70K_U1SNRNP__U1 small nuclear ribonucleoprotein-70K
AT2G24590	[27.1.1] RNA.processing.splicing	At-RSZ22a_RSZ22a__RNA recognition motif and CCHC-type zinc finger domains containing protein
AT5G07210	[27.3.5] RNA.regulation of transcription.ARR	ARR21_RR21__response regulator 21
AT2G23380	[27.3.99] RNA.regulation of transcription.unclassified	CLF_ICU1_SDG1_SET1__SET domain-containing protein
AT4G15080	[27.3.99] RNA.regulation of transcription.unclassified	DHHC-type zinc finger family protein
AT2G02160	[27.3.99] RNA.regulation of transcription.unclassified	AtC3H17_C3H17__CCCH-type zinc finger family protein
AT3G10585	[27.3.99] RNA.regulation of transcription.unclassified	Homeodomain-like superfamily protein
AT5G09790	[27.3.69] RNA.regulation of transcription.SET-domain transcriptional regulator family	ATXR5_PDE336_SDG15__ARABIDOPSIS TRITHORAX-RELATED PROTEIN 5
AT5G60120	[27.3.3] RNA.regulation of transcription.AP2/EREBP, APETALA2/Ethylene-responsive element binding protein family	TOE2__target of early activation tagged (EAT) 2
AT4G12020	[27.3.32] RNA.regulation of transcription.WRKY domain transcription factor family	ATWRKY19_MAPKKK11_MEKK4_WRKY19__protein kinase family protein
AT2G46830	[27.3.26] RNA.regulation of transcription.MYB-related transcription factor family	AtCCA1_CCA1__circadian clock associated 1
AT2G17410	[27.3.38] RNA.regulation of transcription.AT-rich interaction domain containing transcription factor family	ARID2__ARID/BRIGHT DNA-binding domain-containing protein
AT5G35600	[27.3.55] RNA.regulation of transcription.HDA	AtHDA7_HDA7__histone deacetylase7
AT4G38130	[27.3.55] RNA.regulation of transcription.HDA	ATHD1_ATHDA19_HD1_HDA1_HDA19_HDAC19_RPD3A__histone deacetylase 1
AT5G25520	[27.3.67] RNA.regulation of transcription.putative transcription regulator	SPOC domain / Transcription elongation factor S-II protein
AT1G67590	[27.3.67] RNA.regulation of transcription.putative transcription regulator	Remorin family protein
AT5G55390	[27.3.67] RNA.regulation of transcription.putative transcription regulator	EDM2__ENHANCED DOWNY MILDEW 2
AT1G62360	[27.3.22] RNA.regulation of transcription.HB,Homeobox transcription factor family	BUM_BUM1_SHL_STM_WAM_WAM1__KNOX/ELK homeobox transcription factor
AT4G03250	[27.3.22] RNA.regulation of transcription.HB,Homeobox transcription factor family	Homeodomain-like superfamily protein
AT5G44180	[27.3.22] RNA.regulation of transcription.HB,Homeobox transcription factor family	RLT2__Homeodomain-like transcriptional regulator
AT1G34650	[27.3.22] RNA.regulation of transcription.HB,Homeobox transcription factor family	HDG10__homeodomain GLABROUS 10
AT3G11090	[27.3.37] RNA.regulation of transcription.AS2,Lateral Organ Boundaries Gene Family	LBD21__LOB domain-containing protein 21
AT1G06850	[27.3.35] RNA.regulation of transcription.bZIP transcription factor family	AtbZIP52_bZIP52__basic leucine-zipper 52
AT5G65630	[27.3.52] RNA.regulation of transcription.Global transcription factor group	GTE7__global transcription factor group E7
AT2G34210	[27.3.52] RNA.regulation of transcription.Global transcription factor group	SPT5-1__Transcription elongation factor Spt5
AT1G30670	[27.3.6] RNA.regulation of transcription.bHLH,Basic Helix-Loop-Helix family	basic helix-loop-helix (bHLH) DNA-binding superfamily protein
AT5G01310	[27.3.6] RNA.regulation of transcription.bHLH,Basic Helix-Loop-Helix family	APTX__APRATAXIN-like
AT4G36930	[27.3.6] RNA.regulation of transcription.bHLH,Basic Helix-Loop-Helix family	SPT__basic helix-loop-helix (bHLH) DNA-binding superfamily protein
AT3G63450	[27.3.12] RNA.regulation of transcription.C3H zinc finger family	RNA-binding (RRM/RBD/RNP motifs) family protein
AT1G51220	[27.3.11] RNA.regulation of transcription.C2H2 zinc finger family	AtWIP5_WIP5__WIP domain protein 5
AT1G68800	[27.3.29] RNA.regulation of transcription.TCP transcription factor family	BRC2_TCP12__TCP domain protein 12
AT5G55690	[27.3.24] RNA.regulation of transcription.MADS box transcription factor family	AGL47__MADS-box transcription factor family protein
AT5G58890	[27.3.24] RNA.regulation of transcription.MADS box transcription factor family	AGL82__AGAMOUS-like 82
AT2G45650	[27.3.24] RNA.regulation of transcription.MADS box transcription factor family	AGL6_RSB1__AGAMOUS-like 6
AT5G01380	[27.3.30] RNA.regulation of transcription.Trihelix, Triple-Helix transcription factor family	Homeodomain-like superfamily protein
AT5G14540	[27.3.30] RNA.regulation of transcription.Trihelix, Triple-Helix transcription factor family	FLOE2__Protein of unknown function (DUF1421)
AT5G41020	[27.3.25] RNA.regulation of transcription.MYB domain transcription factor family	myb family transcription factor
AT3G49690	[27.3.25] RNA.regulation of transcription.MYB domain transcription factor family	ATMYB84_MYB84_RAX3_SKI2__myb domain protein 84
AT1G34310	[27.3.4] RNA.regulation of transcription.ARF, Auxin Response Factor family	ARF12__auxin response factor 12
AT5G37720	[27.4] RNA.RNA binding	ALY4_AtALY4_DIP2
AT3G20930	[27.4] RNA.RNA binding	ORRM1__RNA-binding (RRM/RBD/RNP motifs) family protein
AT5G46840	[27.4] RNA.RNA binding	RNA-binding (RRM/RBD/RNP motifs) family protein
AT4G16950	[20.1.1001] stress.biotic	RPP5_SIKIC2__Disease resistance protein (TIR-NBS-LRR class) family
AT3G47540	[20.1.1001] stress.biotic	Chitinase family protein
AT1G64070	[20.1.2] stress.biotic.receptors	RLM1__Disease resistance protein (TIR-NBS-LRR class) family
AT2G39200	[20.1.3.1] stress.biotic.signalling.MLO-like	ATMLO12_MLO12__Seven transmembrane MLO family protein
AT3G04943	[20.1.7] stress.biotic.PR-proteins	LCR41__low-molecular-weight cysteine-rich 41
AT4G12020	[20.1.5] stress.biotic.regulation of transcription	ATWRKY19_MAPKKK11_MEKK4_WRKY19__protein kinase family protein
AT2G26660	[20.2.1001] stress.abiotic	ATSPX2_SPX2__SPX domain gene 2
AT4G00750	[20.2.3] stress.abiotic.drought/salt	S-adenosyl-L-methionine-dependent methyltransferases superfamily protein
AT2G03480	[20.2.3] stress.abiotic.drought/salt	QUL2__QUASIMODO2 LIKE 2
AT4G14360	[20.2.3] stress.abiotic.drought/salt	S-adenosyl-L-methionine-dependent methyltransferases superfamily protein
AT1G11660	[20.2.1] stress.abiotic.heat	HSP70-16__heat shock protein 70 (Hsp 70) family protein
AT4G38680	[20.2.2] stress.abiotic.cold	ATCSP2_CSDP2_CSP2_GRP2__glycine rich protein 2
AT3G15190	[29.2.1.1.1.1.20] protein.synthesis.ribosomal protein.prokaryotic.chloroplast.30S subunit.S20	PRPS20__chloroplast 30S ribosomal protein S20, putative
AT1G77840	[29.2.3] protein.synthesis.initiation	Translation initiation factor IF2/IF5
AT4G11420	[29.2.3] protein.synthesis.initiation	ATEIF3A-1_ATTIF3A1_EIF3A_EIF3A-1_TIF3A1__eukaryotic translation initiation factor 3A
AT1G02780	[29.2.1.2.2.19] protein.synthesis.ribosomal protein.eukaryotic.60S subunit.L19	emb2386__Ribosomal protein L19e family protein
AT5G28060	[29.2.1.2.1.24] protein.synthesis.ribosomal protein.eukaryotic.40S subunit.S24	RPS24B__Ribosomal protein S24e family protein
AT1G61570	[29.3.2] protein.targeting.mitochondria	TIM13__translocase of the inner mitochondrial membrane 13
AT5G66030	[29.3.4.2] protein.targeting.secretory pathway.golgi	ATGRIP_GRIP__Golgi-localized GRIP domain-containing protein
AT3G46740	[29.3.3] protein.targeting.chloroplast	1-Mar_MAR1_TOC75_TOC75-III__translocon at the outer envelope membrane of chloroplasts 75-III
AT4G02510	[29.3.3] protein.targeting.chloroplast	ATTOC159_PPI2_TOC159_TOC160_TOC86__translocon at the outer envelope membrane of chloroplasts 159
AT3G59020	[29.3.1] protein.targeting.nucleus	ARM repeat superfamily protein
AT3G62010	[29.4] protein.postranslational modification
AT2G17520	[29.4] protein.postranslational modification	ATIRE1-2_AtIRE1A_IRE1-2_IRE1A__Endoribonuclease/protein kinase IRE1-like
AT5G28620	[29.4] protein.postranslational modification	protein kinase C-related
AT4G31170	[29.4] protein.postranslational modification	RAF28__Protein kinase superfamily protein
AT2G32510	[29.4] protein.postranslational modification	MAPKKK17__mitogen-activated protein kinase kinase kinase 17
AT2G17700	[29.4] protein.postranslational modification	STY8__ACT-like protein tyrosine kinase family protein
AT1G07870	[29.4.1.57] protein.postranslational modification.kinase.receptor like cytoplasmatic kinase VII	Protein kinase superfamily protein
AT3G09830	[29.4.1.57] protein.postranslational modification.kinase.receptor like cytoplasmatic kinase VII	PBL39_PCRK1__Protein kinase superfamily protein
AT5G11020	[29.4.1.61] protein.postranslational modification.kinase.receptor like cytoplasmatic kinase X	Protein kinase superfamily protein
AT3G48190	[29.4.1] protein.postranslational modification.kinase	ATATM_ATM_PIG1__ataxia-telangiectasia mutated
AT3G17180	[29.5.5] protein.degradation.serine protease	scpl33__serine carboxypeptidase-like 33
AT3G53970	[29.5.11.20] protein.degradation.ubiquitin.proteasom	PTRE1__proteasome inhibitor-related
AT1G43140	[29.5.11.4.3.3] protein.degradation.ubiquitin.E3.SCF.cullin	Cullin family protein
AT4G34370	[29.5.11.4.2] protein.degradation.ubiquitin.E3.RING	ARI1_ATARI1__RING/U-box superfamily protein
AT1G45180	[29.5.11.4.2] protein.degradation.ubiquitin.E3.RING	CTL05__RING/U-box superfamily protein
AT1G57820	[29.5.11.4.2] protein.degradation.ubiquitin.E3.RING	ORTH2_VIM1__Zinc finger (C3HC4-type RING finger) family protein
AT5G42350	[29.5.11.4.3.2] protein.degradation.ubiquitin.E3.SCF.FBOX	CFK1__Galactose oxidase/kelch repeat superfamily protein
AT5G03100	[29.5.11.4.3.2] protein.degradation.ubiquitin.E3.SCF.FBOX	F-box/RNI-like superfamily protein
AT1G47350	[29.5.11.4.3.2] protein.degradation.ubiquitin.E3.SCF.FBOX	F-box associated ubiquitination effector family protein
AT3G28330	[29.5.11.4.3.2] protein.degradation.ubiquitin.E3.SCF.FBOX	F-box family protein-related
AT2G27520	[29.5.11.4.3.2] protein.degradation.ubiquitin.E3.SCF.FBOX	F-box and associated interaction domains-containing protein
AT2G33210	[29.6] protein.folding	HSP60_HSP60-2__heat shock protein 60-2
AT5G12430	[29.6] protein.folding	DJC31_TPR16__Heat shock protein DnaJ with tetratricopeptide repeat
AT2G34890	[23.1.1.10] nucleotide metabolism.synthesis.pyrimidine.CTP synthetase	CTPS5__CTP synthase family protein
AT4G19180	[23.2] nucleotide metabolism.degradation	APY7_AtAPY7__GDA1/CD39 nucleoside phosphatase family protein
AT5G40870	[23.3.1.3] nucleotide metabolism.salvage.phosphoribosyltransferases.upp	ATUK/UPRT1_UCK1_UK/UPRT1_UKL1__uridine kinase/uracil phosphoribosyltransferase 1
AT2G29690	[13.1.6.5.1] amino acid metabolism.synthesis.aromatic aa.tryptophan.anthranilate synthase	ASA2_ATHANSYNAB__anthranilate synthase 2
AT4G33150	[13.2.3.5.1002] amino acid metabolism.degradation.aspartate family.lysine	LKR_LKR/SDH_SDH__lysine-ketoglutarate reductase/saccharopine dehydrogenase bifunctional enzyme
AT1G64660	[13.2.3.4.1] amino acid metabolism.degradation.aspartate family.methionine.methionine gamma-lyase	ATMGL_MGL__methionine gamma-lyase
AT5G64600	[17.2.3] hormone metabolism.auxin.induced-regulated-responsive-activated	O-fucosyltransferase family protein
AT2G47750	[17.2.3] hormone metabolism.auxin.induced-regulated-responsive-activated	GH3.9__putative indole-3-acetic acid-amido synthetase GH3.9
AT5G07120	[17.2.2] hormone metabolism.auxin.signal transduction	SNX2b__sorting nexin 2B
AT4G24080	[17.4.2] hormone metabolism.cytokinin.signal transduction	ALL1__aldolase like
AT1G25410	[17.4.1.1003] hormone metabolism.cytokinin.synthesis-degradation	ATIPT6_IPT6__isopentenyltransferase 6
AT1G48635	[31.1] cell.organisation	PEX3_PEX3-2__peroxin 3
AT2G21950	[31.1] cell.organisation	SKIP6__SKP1 interacting partner 6
AT1G50360	[31.1] cell.organisation	ATVIIIA_VIIIA__P-loop containing nucleoside triphosphate hydrolases superfamily protein
AT5G20470	[31.1] cell.organisation	HDK__myosin, putative
AT3G12020	[31.1] cell.organisation	Kin7.3__P-loop containing nucleoside triphosphate hydrolases superfamily protein
AT2G20190	[31.2] cell.division	ATCLASP_CLASP__CLIP-associated protein
AT3G54670	[31.2] cell.division	ATSMC1_SMC1_TTN8__Structural maintenance of chromosomes (SMC) family protein
AT5G05490	[31.2] cell.division	AtREC8_DIF1_REC8_SYN1__Rad21/Rec8-like family protein
AT3G19180	[31.2] cell.division	ARC6H_ATCDP1_CDP1_PARC6__paralog of ARC6
AT4G37630	[31.3] cell.cycle	CYCD5;1__cyclin d5;1
AT1G08190	[31.4] cell.vesicle transport	ATVAM2_ATVPS41_VAM2_VPS41_ZIP2__vacuolar protein sorting 41
AT2G28760	[10.1.5] cell wall.precursor synthesis.UXS	UXS6__UDP-XYL synthase 6
AT2G47650	[10.1.5] cell wall.precursor synthesis.UXS	UXS4__UDP-xylose synthase 4
AT3G45400	[10.3] cell wall.hemicellulose synthesis	exostosin family protein
AT2G43870	[10.6.3] cell wall.degradation.pectate lyases and polygalacturonases	Pectin lyase-like superfamily protein
AT2G47040	[10.8.1] cell wall.pectin*esterases.PME	VGD1__Plant invertase/pectin methylesterase inhibitor superfamily
AT3G07500	[30.11] signalling.light	FRF2__Far-red impaired responsive (FAR1) family protein
AT5G20050	[30.2.99] signalling.receptor kinases.misc	Protein kinase superfamily protein
AT3G03770	[30.2.6] signalling.receptor kinases.leucine rich repeat VI	Leucine-rich repeat protein kinase family protein
AT4G23270	[30.2.17] signalling.receptor kinases.DUF 26	CRK19__cysteine-rich RLK (RECEPTOR-like protein kinase) 19
AT4G02010	[30.2.18] signalling.receptor kinases.extensin	Protein kinase superfamily protein
AT5G66790	[30.2.25] signalling.receptor kinases.wall associated kinase	Protein kinase superfamily protein
AT3G13460	[30.3] signalling.calcium	ECT2__evolutionarily conserved C-terminal region 2
AT1G52410	[30.3] signalling.calcium	AtTSA1_TSA1__TSK-associating protein 1
AT2G26420	[30.4.1] signalling.phosphinositides.phosphatidylinositol-4-phosphate 5-kinase	PIP5K3__1-phosphatidylinositol-4-phosphate 5-kinase 3
AT3G63130	[30.5] signalling.G-proteins	ATRANGAP1_RANGAP1__RAN GTPase activating protein 1
AT2G23460	[30.5] signalling.G-proteins	ATXLG1_XLG1__extra-large G-protein 1
AT1G18160	[30.6] signalling.MAP kinases	M3Kdelta7__Protein kinase superfamily protein
AT2G42880	[30.6] signalling.MAP kinases	ATMPK20_MPK20__MAP kinase 20
AT2G45580	[26.10] misc.cytochrome P450	CYP76C3__cytochrome P450, family 76, subfamily C, polypeptide 3
AT5G05260	[26.10] misc.cytochrome P450	CYP79A2__cytochrome p450 79a2
AT5G62360	[26.18] misc.invertase/pectin methylesterase inhibitor family protein	PMEI13__Plant invertase/pectin methylesterase inhibitor superfamily protein
AT2G25060	[26.19] misc.plastocyanin-like	AtENODL14_ENODL14__early nodulin-like protein 14
AT3G58790	[26.2] misc.UDP glucosyl and glucoronyl transferases	GAUT15__galacturonosyltransferase 15
AT4G36770	[26.2] misc.UDP glucosyl and glucoronyl transferases	UDP-Glycosyltransferase superfamily protein
AT4G28030	[26.24] misc.GCN5-related N-acetyltransferase	GNAT7__Acyl-CoA N-acyltransferases (NAT) superfamily protein
AT4G23000	[26.27] misc.calcineurin-like phosphoesterase family protein	Calcineurin-like metallo-phosphoesterase superfamily protein
AT1G54790	[26.28] misc.GDSL-motif lipase	GDSL-like Lipase/Acylhydrolase superfamily protein
AT5G28510	[26.3] misc.gluco-, galacto- and mannosidases	BGLU24__beta glucosidase 24
AT5G61290	[26.7] misc.oxidases - copper, flavone etc	Flavin-binding monooxygenase family protein
AT4G18790	[34.12] transport.metal	ATNRAMP5_NRAMP5__NRAMP metal ion transporter family protein
AT5G62050	[34.13] transport.peptides and oligopeptides	ATOXA1_OXA1_OXA1a_OXA1AT__homolog of yeast oxidase assembly 1 (OXA1)
AT2G37360	[34.16] transport.ABC transporters and multidrug resistance systems	ABCG2__ABC-2 type transporter family protein
AT1G75220	[34.2] transport.sugars	AtERDL6_ERDL6__Major facilitator superfamily protein
AT2G48020	[34.2] transport.sugars	ZIF2__Major facilitator superfamily protein
AT1G20860	[34.7] transport.phosphate	PHT1;8__phosphate transporter 1;8
AT5G35730	[34.7] transport.phosphate	EXS (ERD1/XPR1/SYG1) family protein
AT3G55640	[34.9] transport.metabolite transporters at the mitochondrial membrane	Mitochondrial substrate carrier family protein
AT1G74710	[18.5.2.1] Co-factor and vitamine metabolism.folate & vitamine K.vitamine K.isochorismate synthase	ATICS1_EDS16_ICS1_SID2__ADC synthase superfamily protein
AT5G17380	[5.2] fermentation.PDC	AtHPCL_HPCL__Thiamine pyrophosphate dependent pyruvate decarboxylase family protein
AT3G23890	[28.1] DNA.synthesis/chromatin structure	ATTOPII_TOPII__topoisomerase II
AT5G63960	[28.1] DNA.synthesis/chromatin structure	EMB2780_GIS5__DNA binding;nucleotide binding;nucleic acid binding;DNA-directed DNA polymerases;DNA-directed DNA polymerases
AT1G65580	[28.1] DNA.synthesis/chromatin structure	FRA3__Endonuclease/exonuclease/phosphatase family protein
AT2G02480	[28.1] DNA.synthesis/chromatin structure	STI__AAA-type ATPase family protein
AT4G32700	[28.1] DNA.synthesis/chromatin structure	POLQ_TEB__helicases;ATP-dependent helicases;nucleic acid binding;ATP binding;DNA-directed DNA polymerases;DNA binding
AT5G22010	[28.1] DNA.synthesis/chromatin structure	AtRFC1_RFC1_RFC1__replication factor C1
AT1G66730	[28.1] DNA.synthesis/chromatin structure	AtLIG6_LIG6__DNA LIGASE 6
AT2G31970	[28.2] DNA.repair	ATRAD50_RAD50__DNA repair-recombination protein (RAD50)
AT1G80420	[28.2] DNA.repair	ATXRCC1_XRCC1__BRCT domain-containing DNA repair protein
AT3G27970	[28.99] DNA.unspecified	Exonuclease family protein
AT5G13820	[28.99] DNA.unspecified	ATBP-1_ATBP1_ATTBP1_HPPBF-1_TBP1__telomeric DNA binding protein 1
AT4G34490	[28.99] DNA.unspecified	ATCAP1_CAP 1_CAP1__cyclase associated protein 1
AT4G34710	[22.1.3] polyamine metabolism.synthesis.arginine decarboxylase	ADC2_ATADC2_SPE2__arginine decarboxylase 2
AT3G11950	[16.1] secondary metabolism.isoprenoids	TRAF-like superfamily protein
AT4G38460	[16.1.1.10] secondary metabolism.isoprenoids.non-mevalonate pathway.geranylgeranyl pyrophosphate synthase	AtSSU_GGPPS12_GGR_SSU__geranylgeranyl reductase
AT5G04230	[16.2.1.1] secondary metabolism.phenylpropanoids.lignin biosynthesis.PAL	ATPAL3_PAL3__phenyl alanine ammonia-lyase 3
AT5G05260	[16.5.1.1.2.1] secondary metabolism.sulfur-containing.glucosinolates.synthesis.aromatic.CYP79A2 monooxygenase	CYP79A2__cytochrome p450 79a2
AT3G50670	[33.99] development.unspecified	U1-70K_U1SNRNP__U1 small nuclear ribonucleoprotein-70K
AT5G20240	[33.99] development.unspecified	PI__K-box region and MADS-box transcription factor family protein
AT3G56700	[33.99] development.unspecified	AtFAR6_FAR6__fatty acid reductase 6
AT1G30610	[33.99] development.unspecified	EMB2279_EMB88_SOT5__pentatricopeptide (PPR) repeat-containing protein
AT1G01090	[8.1.1.1] TCA / org transformation.TCA.pyruvate DH.E1	PDH-E1 ALPHA__pyruvate dehydrogenase E1 alpha
AT2G01008	[32] micro RNA, natural antisense etc
AT3G57520	[3.1.2.2] minor CHO metabolism.raffinose family.raffinose synthases.putative	AtSIP2_RS2_SIP2__seed imbibition 2
AT1G78050	[4.3.12] glycolysis.unclear/dually targeted.phosphoglycerate mutase	PGM__phosphoglycerate/bisphosphoglycerate mutase
AT1G10760	[2.2.2.3] major CHO metabolism.degradation.starch.glucan water dikinase	GWD_GWD1_SEX1_SOP_SOP1__Pyruvate phosphate dikinase, PEP/pyruvate binding domain
AT5G15843	[]
AT3G04443	[]
AT5G52155	[]
AT4G04415	[]
AT5G35067	[]
AT3G01900	[26.10] misc.cytochrome P450	CYP94B2__cytochrome P450, family 94, subfamily B, polypeptide 2
AT1G50520	[26.10] misc.cytochrome P450	CYP705A27__cytochrome P450, family 705, subfamily A, polypeptide 27
AT3G14630	[26.10] misc.cytochrome P450	CYP72A9__cytochrome P450, family 72, subfamily A, polypeptide 9
AT1G60130	[26.16] misc.myrosinases-lectin-jacalin	Mannose-binding lectin superfamily protein
AT5G01090	[26.16] misc.myrosinases-lectin-jacalin	Concanavalin A-like lectin family protein
AT5G59580	[26.2] misc.UDP glucosyl and glucoronyl transferases	UGT76E1__UDP-glucosyl transferase 76E1
AT4G39000	[26.3.4] misc.gluco-, galacto- and mannosidases.endoglucanase	AtGH9B17_GH9B17__glycosyl hydrolase 9B17
AT1G65840	[26.7] misc.oxidases - copper, flavone etc	ATPAO4_PAO4__polyamine oxidase 4
AT5G22300	[26.8] misc.nitrilases, *nitrile lyases, berberine bridge enzymes, reticuline oxidases, troponine reductases	AtNIT4_NIT4__nitrilase 4
AT1G33320	[13.1.3.4.1] amino acid metabolism.synthesis.aspartate family.methionine.cystathionine gamma-synthase	Pyridoxal phosphate (PLP)-dependent transferases superfamily protein
AT4G19710	[13.1.3.6.1.10] amino acid metabolism.synthesis.aspartate family.misc.homoserine.bifunctional aspartate kinase/homoserine dehydrogenase	AK-HSDH_AK-HSDH II__aspartate kinase-homoserine dehydrogenase ii
AT5G37500	[34.15] transport.potassium	GORK__gated outwardly-rectifying K+ channel
AT1G59870	[34.16] transport.ABC transporters and multidrug resistance systems	ABCG36_ATABCG36_ATPDR8_PDR8_PEN3__ABC-2 and Plant PDR ABC-type transporter family protein
AT5G44110	[34.16] transport.ABC transporters and multidrug resistance systems	ABCI21_ATNAP2_ATPOP1_POP1__P-loop containing nucleoside triphosphate hydrolases superfamily protein
AT5G05150	[34.99] transport.misc	ATATG18E_ATG18E_G18E__autophagy-related gene 18E
AT4G20460	[10.1.9] cell wall.precursor synthesis.MUR4	NAD(P)-binding Rossmann-fold superfamily protein
AT4G32520	[25.1] C1-metabolism.glycine hydroxymethyltransferase	AtSHMT3_SHM3__serine hydroxymethyltransferase 3
AT5G53460	[12.2.1.2] N-metabolism.ammonia metabolism.glutamate synthase.NADH dependent	GLT1__NADH-dependent glutamate synthase 1
AT4G32520	[1.2.5] PS.photorespiration.serine hydroxymethyltransferase	AtSHMT3_SHM3__serine hydroxymethyltransferase 3
AT5G08610	[27.1.2] RNA.processing.RNA helicase	PDE340__P-loop containing nucleoside triphosphate hydrolases superfamily protein
AT1G31500	[27.1.19] RNA.processing.ribonucleases	CCR4d_HESP__DNAse I-like superfamily protein
AT1G17440	[27.2] RNA.transcription	CKH1_EER4_NOBIRO6_TAF12B__Transcription initiation factor TFIID subunit A
AT5G58340	[27.3.26] RNA.regulation of transcription.MYB-related transcription factor family	myb-like HTH transcriptional regulator family protein
AT1G23420	[27.3.10] RNA.regulation of transcription.C2C2(Zn) YABBY family	INO__Plant-specific transcription factor YABBY family protein
AT3G02820	[27.3.73] RNA.regulation of transcription.Zn-finger(CCHC)	zinc knuckle (CCHC-type) family protein
AT1G75710	[27.3.11] RNA.regulation of transcription.C2H2 zinc finger family	C2H2-like zinc finger protein
AT1G17790	[27.3.52] RNA.regulation of transcription.Global transcription factor group	DNA-binding bromodomain-containing protein
AT1G65440	[27.3.52] RNA.regulation of transcription.Global transcription factor group	GTB1_SPT6L__global transcription factor group B1
AT1G33240	[27.3.30] RNA.regulation of transcription.Trihelix, Triple-Helix transcription factor family	AT-GTL1_ATGTL1_GTL1__GT-2-like 1
AT5G63950	[27.3.44] RNA.regulation of transcription.Chromatin Remodeling Factors	CHR24__chromatin remodeling 24
AT1G64255	[27.3.99] RNA.regulation of transcription.unclassified	MuDR family transposase
AT1G59453	[27.3.67] RNA.regulation of transcription.putative transcription regulator	B-block binding subunit of TFIIIC
AT1G67950	[27.4] RNA.RNA binding	BPL2__RNA-binding (RRM/RBD/RNP motifs) family protein
AT1G62180	[14.2] S-assimilation.APR	APR2_APSR_ATAPR2_PRH_PRH43__5'adenylylphosphosulfate reductase 2
AT3G14810	[35.1.1023] not assigned.no ontology	MSL5__mechanosensitive channel of small conductance-like 5
AT4G19380	[35.1.1023] not assigned.no ontology	Long-chain fatty alcohol dehydrogenase family protein
AT5G41620	[35.1.1023] not assigned.no ontology
AT3G16260	[35.1.1023] not assigned.no ontology	TRZ4__tRNAse Z4
AT1G30240	[35.1.1023] not assigned.no ontology
AT5G64430	[35.1.1023] not assigned.no ontology	Octicosapeptide/Phox/Bem1p family protein
AT3G07700	[35.1.1] not assigned.no ontology.ABC1 family protein	abc1k7_AtSIA1_SIA1__Protein kinase superfamily protein
AT4G31890	[35.1.3] not assigned.no ontology.armadillo/beta-catenin repeat family protein	ARM repeat superfamily protein
AT1G23180	[35.1.3] not assigned.no ontology.armadillo/beta-catenin repeat family protein	ARM__ARM repeat superfamily protein
AT4G10060	[35.2.1001] not assigned.unknown	GCD3__Beta-glucosidase, GBA2 type family protein
AT5G09580	[35.2.1001] not assigned.unknown
AT5G11730	[35.2.1001] not assigned.unknown	Core-2/I-branching beta-1,6-N-acetylglucosaminyltransferase family protein
AT5G40550	[35.2.1001] not assigned.unknown	AtSGF29b_SGF29b__SGF29 tudor-like domain
AT1G04650	[35.2.1001] not assigned.unknown	FLIP
AT3G06090	[35.2.1001] not assigned.unknown	prePIPL2
AT2G32640	[35.2.1001] not assigned.unknown	LCYB__Lycopene beta/epsilon cyclase protein
AT5G27010	[35.2.1001] not assigned.unknown	ARM repeat superfamily protein
AT2G20950	[35.2.1001] not assigned.unknown	Arabidopsis phospholipase-like protein (PEARLI 4) family
AT4G21460	[35.2.1001] not assigned.unknown	Ribosomal protein S24/S35, mitochondrial
AT4G38440	[35.2.1001] not assigned.unknown	IYO
AT4G07965	[35.2.1001] not assigned.unknown
AT3G43930	[35.2.1001] not assigned.unknown	BRCT domain-containing DNA repair protein
AT5G54790	[35.2.1001] not assigned.unknown	VUP4
AT5G13610	[35.2.1001] not assigned.unknown	RRL__Protein of unknown function (DUF155)
AT4G05632	[35.2.1001] not assigned.unknown
AT1G22630	[35.2.1001] not assigned.unknown
AT2G23940	[35.2.1001] not assigned.unknown	Protein of unknown function (DUF788)
AT1G71760	[35.2.1001] not assigned.unknown
AT1G04390	[35.2.1001] not assigned.unknown	BTB/POZ domain-containing protein
AT1G45545	[35.2.1001] not assigned.unknown	Plant protein of unknown function (DUF827)
AT5G52230	[35.2.1001] not assigned.unknown	MBD13__methyl-CPG-binding domain protein 13
AT3G05390	[35.2.1001] not assigned.unknown
AT5G22090	[35.2.1001] not assigned.unknown	EAR1__Protein of unknown function (DUF3049)
AT1G48820	[16.1.5.1003] secondary metabolism.isoprenoids.terpenoids	Terpenoid cyclases/Protein prenyltransferases superfamily protein
AT5G22300	[16.5.1.3.3] secondary metabolism.sulfur-containing.glucosinolates.degradation.nitrilase	AtNIT4_NIT4__nitrilase 4
AT2G47860	[30.11] signalling.light	SETH6__Phototropic-responsive NPH3 family protein
AT4G29080	[30.11] signalling.light	IAA27_PAP2__phytochrome-associated protein 2
AT5G58300	[30.2.3] signalling.receptor kinases.leucine rich repeat III	KOIN__Leucine-rich repeat protein kinase family protein
AT2G23300	[30.2.3] signalling.receptor kinases.leucine rich repeat III	Leucine-rich repeat protein kinase family protein
AT5G56890	[30.2.18] signalling.receptor kinases.extensin	Protein kinase superfamily protein
AT3G13690	[30.2.22] signalling.receptor kinases.proline extensin like	Protein kinase protein with adenine nucleotide alpha hydrolases-like domain
AT3G22060	[30.2.99] signalling.receptor kinases.misc	Receptor-like protein kinase-related family protein
AT3G56690	[30.3] signalling.calcium	CIP111__Cam interacting protein 111
AT3G49260	[30.3] signalling.calcium	iqd21__IQ-domain 21
AT1G27570	[30.4] signalling.phosphinositides	phosphatidylinositol 3- and 4-kinase family protein
AT2G03890	[30.4] signalling.phosphinositides	ATPI4K GAMMA 7_PI4K GAMMA 7_UBDK GAMMA 7__phosphoinositide 4-kinase gamma 7
AT1G71010	[30.4.1] signalling.phosphinositides.phosphatidylinositol-4-phosphate 5-kinase	FAB1C__FORMS APLOID AND BINUCLEATE CELLS 1C
AT1G60860	[30.5] signalling.G-proteins	AGD2_VAL2__ARF-GAP domain 2
AT5G02430	[30.5] signalling.G-proteins	Transducin/WD40 repeat-like superfamily protein
AT3G44630	[20.1.7] stress.biotic.PR-proteins	Disease resistance protein (TIR-NBS-LRR class) family
AT5G48770	[20.1.7] stress.biotic.PR-proteins	Disease resistance protein (TIR-NBS-LRR class) family
AT4G09360	[20.1.7] stress.biotic.PR-proteins	NB-ARC domain-containing disease resistance protein
AT1G02360	[20.1.1001] stress.biotic	Chitinase family protein
AT5G25610	[20.2.3] stress.abiotic.drought/salt	ATRD22_RD22__BURP domain-containing protein
AT3G52490	[20.2.1] stress.abiotic.heat	SMXL3__Double Clp-N motif-containing P-loop nucleoside triphosphate hydrolases superfamily protein
AT1G30100	[17.1.1.1.10] hormone metabolism.abscisic acid.synthesis-degradation.synthesis.9-cis-epoxycarotenoid dioxygenase	ATNCED5_NCED5__nine-cis-epoxycarotenoid dioxygenase 5
AT3G08550	[17.1.2] hormone metabolism.abscisic acid.signal transduction	ABI8_ELD1_KOB1__elongation defective 1 protein / ELD1 protein
AT3G02250	[17.2.3] hormone metabolism.auxin.induced-regulated-responsive-activated	RRT2__O-fucosyltransferase family protein
AT2G17820	[17.4.2] hormone metabolism.cytokinin.signal transduction	AHK1_ATHK1_HK1__histidine kinase 1
AT1G12010	[17.5.1.2] hormone metabolism.ethylene.synthesis-degradation.1-aminocyclopropane-1-carboxylate oxidase	ACO3__2-oxoglutarate (2OG) and Fe(II)-dependent oxygenase superfamily protein
AT1G67560	[17.7.1.2] hormone metabolism.jasmonate.synthesis-degradation.lipoxygenase	ATLOX6_LOX6__PLAT/LH2 domain-containing lipoxygenase family protein
AT1G54940	[2.1.2.1004] major CHO metabolism.synthesis.starch	GUX4_PGSIP4__plant glycogenin-like starch initiation protein 4
AT4G25080	[19.11] tetrapyrrole synthesis.magnesium protoporphyrin IX methyltransferase	CHLM__magnesium-protoporphyrin IX methyltransferase
AT4G33400	[33.99] development.unspecified	DEM1__Vacuolar import/degradation, Vid27-related protein
AT5G04410	[33.99] development.unspecified	anac078_NAC2_NAC78_NTL11__NAC domain containing protein 2
AT4G19130	[28.1] DNA.synthesis/chromatin structure	RPA1E__Replication factor-A protein 1-related
AT2G01900	[28.1] DNA.synthesis/chromatin structure	t5ptase9__DNAse I-like superfamily protein
AT5G08780	[28.1.3.1] DNA.synthesis/chromatin structure.histone.H1	winged-helix DNA-binding transcription factor family protein
AT5G57210	[31.1] cell.organisation	Ypt/Rab-GAP domain of gyp1p superfamily protein
AT4G34970	[31.1] cell.organisation	ADF9__actin depolymerizing factor 9
AT2G04842	[29.1.3] protein.aa activation.threonine-tRNA ligase	EMB2761__threonyl-tRNA synthetase, putative / threonine--tRNA ligase, putative
AT1G72550	[29.1.20] protein.aa activation.phenylalanine-tRNA ligase	tRNA synthetase beta subunit family protein
AT5G08180	[29.2.2.3.1] protein.synthesis.ribosome biogenesis.Pre-rRNA processing and modifications.snoRNPs	Ribosomal protein L7Ae/L30e/S12e/Gadd45 family protein
AT3G27070	[29.3.2] protein.targeting.mitochondria	TOM20-1__translocase outer membrane 20-1
AT1G02690	[29.3.1] protein.targeting.nucleus	IMPA-6__importin alpha isoform 6
AT2G47920	[29.4] protein.postranslational modification	NET3C__Kinase interacting (KIP1-like) family protein
AT4G24400	[29.4] protein.postranslational modification	ATCIPK8_CIPK8_PKS11_SnRK3.13__CBL-interacting protein kinase 8
AT1G09840	[29.4] protein.postranslational modification	ASKk_AtHIR1_ATSK41_SK41__shaggy-like protein kinase 41
AT2G31800	[29.4] protein.postranslational modification	Integrin-linked protein kinase family
AT2G34180	[29.4] protein.postranslational modification	ATWL2_CIPK13_SnRK3.7_WL2__CBL-interacting protein kinase 13
AT2G45490	[29.4] protein.postranslational modification	AtAUR3_AUR3__ataurora3
AT1G48040	[29.4] protein.postranslational modification	Protein phosphatase 2C family protein
AT4G20850	[29.5.5] protein.degradation.serine protease	TPP2__tripeptidyl peptidase ii
AT5G23110	[29.5.11.4.2] protein.degradation.ubiquitin.E3.RING	Zinc finger, C3HC4 type (RING finger) family protein
AT4G39756	[29.5.11.4.3.2] protein.degradation.ubiquitin.E3.SCF.FBOX	Galactose oxidase/kelch repeat superfamily protein
AT1G60410	[29.5.11.4.3.2] protein.degradation.ubiquitin.E3.SCF.FBOX	F-box family protein
AT1G71710	[3.4.1] minor CHO metabolism.myo-inositol.poly-phosphatases	DNAse I-like superfamily protein
AT5G01670	[3.5] minor CHO metabolism.others	NAD(P)-linked oxidoreductase superfamily protein
AT2G37440	[28.1] DNA.synthesis/chromatin structure	DNAse I-like superfamily protein
AT1G05900	[28.1] DNA.synthesis/chromatin structure	ATNTH2_NTH2__endonuclease III 2
AT4G19010	[16.2.1.3] secondary metabolism.phenylpropanoids.lignin biosynthesis.4CL	AMP-dependent synthetase and ligase family protein
AT3G14210	[16.5.1.3.1] secondary metabolism.sulfur-containing.glucosinolates.degradation.myrosinase	ESM1__epithiospecifier modifier 1
AT5G43430	[9.3] mitochondrial electron transport / ATP synthesis.electron transfer flavoprotein	ETFBETA__electron transfer flavoprotein beta
AT3G20520	[11.9.3.3] lipid metabolism.lipid degradation.lysophospholipases.glycerophosphodiester phosphodiesterase	GDPDL5_SVL3__SHV3-like 3
AT5G20910	[17.1.2] hormone metabolism.abscisic acid.signal transduction	AIP2__RING/U-box superfamily protein
AT2G02560	[17.2.2] hormone metabolism.auxin.signal transduction	ATCAND1_CAND1_ETA2_HVE_TIP120__cullin-associated and neddylation dissociated
AT5G42410	[17.2.3] hormone metabolism.auxin.induced-regulated-responsive-activated	SAUR43__SAUR-like auxin-responsive protein family
AT5G13320	[17.2.3] hormone metabolism.auxin.induced-regulated-responsive-activated	AtGH3.12_GDG1_GH3.12_PBS3_WIN3__Auxin-responsive GH3 family protein
AT3G45140	[17.7.1.2] hormone metabolism.jasmonate.synthesis-degradation.lipoxygenase	ATLOX2_LOX2__lipoxygenase 2
AT2G15490	[26.2] misc.UDP glucosyl and glucoronyl transferases	UGT73B4__UDP-glycosyltransferase 73B4
AT3G14210	[26.28] misc.GDSL-motif lipase	ESM1__epithiospecifier modifier 1
AT4G16860	[20.1.1001] stress.biotic	CHS2_CHS2_RPP4__Disease resistance protein (TIR-NBS-LRR class) family
AT5G17970	[20.1.7] stress.biotic.PR-proteins	Disease resistance protein (TIR-NBS-LRR class) family
AT1G12270	[20.1003] stress	Hop1__stress-inducible protein, putative
AT3G01100	[20.2.3] stress.abiotic.drought/salt	ATHYP1_HYP1_OSCA2.3__hypothetical protein 1
AT2G25290	[27.1] RNA.processing	Phox1__Octicosapeptide/Phox/Bem1p (PB1) domain-containing protein / tetratricopeptide repeat (TPR)-containing protein
AT1G60900	[27.1.1] RNA.processing.splicing	ATU2AF65B_U2AF65b__U2 snRNP auxilliary factor, large subunit, splicing factor
AT3G63070	[27.3.68] RNA.regulation of transcription.PWWP domain protein	HULK3_SL4__Tudor/PWWP/MBT domain-containing protein
AT5G26650	[27.3.24] RNA.regulation of transcription.MADS box transcription factor family	AGL36__AGAMOUS-like 36
AT3G54620	[27.3.35] RNA.regulation of transcription.bZIP transcription factor family	ATBZIP25_BZIP25_BZO2H4__basic leucine zipper 25
AT4G19020	[27.3.46] RNA.regulation of transcription.DNA methyltransferases	CMT2__chromomethylase 2
AT3G53200	[27.3.25] RNA.regulation of transcription.MYB domain transcription factor family	AtMYB27_MYB27__myb domain protein 27
AT1G60770	[27.3.67] RNA.regulation of transcription.putative transcription regulator	RPPR4__Tetratricopeptide repeat (TPR)-like superfamily protein
AT3G48670	[27.3.67] RNA.regulation of transcription.putative transcription regulator	IDN2_RDM12__XH/XS domain-containing protein
AT2G21060	[27.3.75] RNA.regulation of transcription.GRP	ATCSP4_ATGRP2B_GRP2B__glycine-rich protein 2B
AT5G50080	[27.3.3] RNA.regulation of transcription.AP2/EREBP, APETALA2/Ethylene-responsive element binding protein family	ERF110__ethylene response factor 110
AT4G35540	[27.3.50] RNA.regulation of transcription.General Transcription	PTF2__zinc ion binding;transcription regulators
AT5G04340	[27.3.11] RNA.regulation of transcription.C2H2 zinc finger family	AtZAT6_C2H2_CZF2_ZAT6__zinc finger of Arabidopsis thaliana 6
AT4G02990	[27.3.99] RNA.regulation of transcription.unclassified	BSM_RUG2__Mitochondrial transcription termination factor family protein
AT1G37140	[27.4] RNA.RNA binding	MCT1__MEI2 C-terminal RRM only like 1
AT2G20990	[35.1.19] not assigned.no ontology.C2 domain-containing protein	AtSYT1_ATSYTA_NTMC2T1.1_NTMC2TYPE1.1_SYT1_SYTA__synaptotagmin A
AT1G56290	[35.1.1023] not assigned.no ontology	CwfJ-like family protein
AT4G30700	[35.1.5] not assigned.no ontology.pentatricopeptide (PPR) repeat-containing protein	MEF29__Pentatricopeptide repeat (PPR) superfamily protein
AT5G43820	[35.1.5] not assigned.no ontology.pentatricopeptide (PPR) repeat-containing protein	Pentatricopeptide repeat (PPR) superfamily protein
AT4G36030	[35.1.3] not assigned.no ontology.armadillo/beta-catenin repeat family protein	ARO3__armadillo repeat only 3
AT1G30755	[35.2.1001] not assigned.unknown	PSI2__Protein of unknown function (DUF668)
AT2G47390	[35.2.1001] not assigned.unknown	CGEP__Prolyl oligopeptidase family protein
AT5G20540	[35.2.1001] not assigned.unknown	ATBRXL4_BRX-LIKE4_BRXL4__BREVIS RADIX-like 4
AT5G60030	[35.2.1001] not assigned.unknown
AT5G47310	[35.2.1001] not assigned.unknown	PPPDE putative thiol peptidase family protein
AT5G25757	[35.2.1001] not assigned.unknown	RNA polymerase I-associated factor PAF67
AT5G14090	[35.2.1001] not assigned.unknown	AtLAZY1_LAZY1
AT5G57910	[35.2.1001] not assigned.unknown	INB2B
AT4G15730	[35.2.1001] not assigned.unknown	CW-type Zinc Finger
AT4G18660	[35.2.1001] not assigned.unknown
AT1G80000	[35.2.1001] not assigned.unknown	BTZ1__CASC3/Barentsz eIF4AIII binding
AT1G50730	[35.2.1001] not assigned.unknown
AT5G08540	[35.2.1001] not assigned.unknown
AT1G24267	[35.2.1001] not assigned.unknown	Protein of unknown function (DUF1664)
AT3G50120	[35.2.1001] not assigned.unknown	Plant protein of unknown function (DUF247)
AT5G04670	[35.2.1001] not assigned.unknown	EPCR2__Enhancer of polycomb-like transcription factor protein
AT5G28400	[35.2.1001] not assigned.unknown
AT1G19940	[10.6.1] cell wall.degradation.cellulases and beta -1,4-glucanases	AtGH9B5_GH9B5__glycosyl hydrolase 9B5
AT4G04640	[1.1.4.4] PS.lightreaction.ATP synthase.gamma chain	ATPC1__ATPase, F1 complex, gamma subunit protein
AT4G12800	[1.1.2.2] PS.lightreaction.photosystem I.PSI polypeptide subunits	PSAL__photosystem I subunit l
AT5G54270	[1.1.1.1] PS.lightreaction.photosystem II.LHC-II	LHCB3_LHCB3*1__light-harvesting chlorophyll B-binding protein 3
AT3G12780	[1.3.3] PS.calvin cycle.phosphoglycerate kinase	PGK1_PGKp1__phosphoglycerate kinase 1
AT3G60750	[1.3.8] PS.calvin cycle.transketolase	AtTKL1_TKL1__Transketolase
AT2G28000	[1.3.13] PS.calvin cycle.rubisco interacting	ARC2_ARC2_CH-CPN60A_CPN60A_Cpn60alpha1_CPNA1_SLP__chaperonin-60alpha
AT2G41840	[29.2.1.2.1.2] protein.synthesis.ribosomal protein.eukaryotic.40S subunit.S2	Ribosomal protein S5 family protein
AT1G57720	[29.2.4] protein.synthesis.elongation	Translation elongation factor EF1B, gamma chain
AT4G11160	[29.2.3] protein.synthesis.initiation	Translation initiation factor 2, small GTP-binding protein
AT5G15260	[29.2.1.2.2.34] protein.synthesis.ribosomal protein.eukaryotic.60S subunit.L34	Ribosomal protein L34e superfamily protein
AT1G05190	[29.2.1.1.1.2.6] protein.synthesis.ribosomal protein.prokaryotic.chloroplast.50S subunit.L6	EMB2394_RPL6__Ribosomal protein L6 family
AT1G09270	[29.3.1] protein.targeting.nucleus	IMPA-4__importin alpha isoform 4
AT5G35980	[29.4] protein.postranslational modification	YAK1__yeast YAK1-related gene 1
AT2G35510	[29.4] protein.postranslational modification	SRO1__similar to RCD one 1
AT2G30360	[29.4] protein.postranslational modification	CIPK11_PKS5_SIP4_SNRK3.22__SOS3-interacting protein 4
AT5G27840	[29.4] protein.postranslational modification	AUN2_TOPP8__Calcineurin-like metallo-phosphoesterase superfamily protein
AT5G39440	[29.4] protein.postranslational modification	SnRK1.3__SNF1-related protein kinase 1.3
AT2G45950	[29.5.11.4.3.1] protein.degradation.ubiquitin.E3.SCF.SKP	ASK20_SK20__SKP1-like 20
AT4G26350	[29.5.11.4.3.2] protein.degradation.ubiquitin.E3.SCF.FBOX	F-box/RNI-like/FBD-like domains-containing protein
AT3G18910	[29.5.11.4.3.2] protein.degradation.ubiquitin.E3.SCF.FBOX	ETP2__EIN2 targeting protein2
AT1G67130	[29.5.11.4.3.2] protein.degradation.ubiquitin.E3.SCF.FBOX	F-box family protein
AT1G70380	[29.5.11.4.3.2] protein.degradation.ubiquitin.E3.SCF.FBOX	F-box and associated interaction domains-containing protein
AT3G08700	[29.5.11.3] protein.degradation.ubiquitin.E2	UBC12__ubiquitin-conjugating enzyme 12
AT3G09760	[29.5.11.4.2] protein.degradation.ubiquitin.E3.RING	RING/U-box superfamily protein
AT4G21350	[29.5.11.4.2] protein.degradation.ubiquitin.E3.RING	B80_PUB8__plant U-box 8
AT3G14400	[29.5.11.5] protein.degradation.ubiquitin.ubiquitin protease	UBP25__ubiquitin-specific protease 25
AT4G24560	[29.5.11.5] protein.degradation.ubiquitin.ubiquitin protease	UBP16__ubiquitin-specific protease 16
AT3G48870	[29.5.5] protein.degradation.serine protease	ATCLPC_ATHSP93-III_ClpC2_HSP93-III__Clp ATPase
AT4G25910	[29.8] protein.assembly and cofactor ligation	ATCNFU3_NFU3__NFU domain protein 3
AT2G02560	[33.99] development.unspecified	ATCAND1_CAND1_ETA2_HVE_TIP120__cullin-associated and neddylation dissociated
AT3G56640	[33.99] development.unspecified	SEC15A__exocyst complex component sec15A
AT5G45830	[33.99] development.unspecified	ATDOG1_DOG1_GAAS5_GSQ5__delay of germination 1
AT1G07700	[21.1] redox.thioredoxin	Thioredoxin superfamily protein
AT4G08930	[21.1] redox.thioredoxin	APRL6_ATAPRL6__APR-like 6
AT2G34730	[31.1] cell.organisation	myosin heavy chain-related
AT1G74790	[31.1] cell.organisation	catalytics
AT1G22260	[31.2] cell.division	AtZYP1a_ZYP1_ZYP1a__Myosin heavy chain-related protein
AT4G12780	[31.4] cell.vesicle transport	AUXILIN-LIKE1__Chaperone DnaJ-domain superfamily protein
AT5G48060	[13.1.6.5.1001] amino acid metabolism.synthesis.aromatic aa.tryptophan	MCTP2__C2 calcium/lipid-binding plant phosphoribosyltransferase family protein
AT4G13940	[13.2.3.4] amino acid metabolism.degradation.aspartate family.methionine	ATSAHH1_EMB1395_HOG1_MEE58_SAH1_SAHH1__S-adenosyl-L-homocysteine hydrolase
AT4G21380	[30.2.24] signalling.receptor kinases.S-locus glycoprotein like	ARK3_RK3__receptor kinase 3
AT5G38560	[30.2.22] signalling.receptor kinases.proline extensin like	AtPERK8_PERK8__Protein kinase superfamily protein
AT1G05150	[30.3] signalling.calcium	Calcium-binding tetratricopeptide family protein
AT3G59820	[30.3] signalling.calcium	AtLETM1_LETM1__LETM1-like protein
AT3G60750	[7.2.1] OPP.non-reductive PP.transketolase	AtTKL1_TKL1__Transketolase
AT5G16390	[11.1.1.2.3] lipid metabolism.FA synthesis and FA elongation.Acetyl CoA Carboxylation.heteromeric Complex.Biotin Carboxyl Carrier Protein	BCCP_BCCP-1_BCCP1_CAC1_CAC1-A_CAC1A__chloroplastic acetylcoenzyme A carboxylase 1
AT5G27630	[11.1.13] lipid metabolism.FA synthesis and FA elongation.acyl-CoA binding protein	ACBP5_AtACBP5__acyl-CoA binding protein 5
AT1G51300	[11.1.7] lipid metabolism.FA synthesis and FA elongation.ACP thioesterase	alpha/beta-Hydrolases superfamily protein
AT1G08510	[11.1.7] lipid metabolism.FA synthesis and FA elongation.ACP thioesterase	FATB__fatty acyl-ACP thioesterases B
AT5G01220	[11.10.4] lipid metabolism.glycolipid synthesis.sulfolipid synthase	SQD2__sulfoquinovosyldiacylglycerol 2
AT1G21530	[11.1.8] lipid metabolism.FA synthesis and FA elongation.acyl coa ligase	AMP-dependent synthetase and ligase family protein
AT4G24510	[11.1.11] lipid metabolism.FA synthesis and FA elongation.fatty acid elongase	CER2_VC-2_VC2__HXXXD-type acyl-transferase family protein
AT3G23510	[11.3.7] lipid metabolism.Phospholipid synthesis.cyclopropane-fatty-acyl-phospholipid synthase	Cyclopropane-fatty-acyl-phospholipid synthase
AT2G18730	[11.3.5] lipid metabolism.Phospholipid synthesis.diacylglycerol kinase	ATDGK3_DGK3__diacylglycerol kinase 3
AT4G04870	[11.3] lipid metabolism.Phospholipid synthesis	CLS__cardiolipin synthase
AT4G09760	[11.3.2] lipid metabolism.Phospholipid synthesis.choline kinase	CEK3__Protein kinase superfamily protein
AT2G26260	[11.8.4] lipid metabolism.'exotics' (steroids, squalene etc).3-beta hydroxysteroid dehydrogenase/isomerase	3BETAHSD/D2_AT3BETAHSD/D2__3beta-hydroxysteroid-dehydrogenase/decarboxylase isoform 2
AT3G45070	[11.8] lipid metabolism.'exotics'(steroids, squalene etc)	AtSULT202B1_SULT202B1__P-loop containing nucleoside triphosphate hydrolases superfamily protein
AT4G26280	[11.8] lipid metabolism.'exotics'(steroids, squalene etc)	P-loop containing nucleoside triphosphate hydrolases superfamily protein
AT1G43620	[11.8.3] lipid metabolism.'exotics' (steroids, squalene etc).UDP-glucose:sterol glucosyltransferase	TT15_TTG15_UGT80B1__UDP-Glycosyltransferase superfamily protein
AT2G46210	[11.8.1] lipid metabolism.'exotics' (steroids, squalene etc).sphingolipids	AtSLD2_SLD2__Fatty acid/sphingolipid desaturase
AT5G23450	[11.8.1] lipid metabolism.'exotics' (steroids, squalene etc).sphingolipids	ATLCBK1_LCBK1__long-chain base (LCB) kinase 1
AT4G16070	[11.9.2.1] lipid metabolism.lipid degradation.lipases.triacylglycerol lipase	Mono-/di-acylglycerol lipase, N-terminal;Lipase, class 3
AT2G30550	[11.9.2.1] lipid metabolism.lipid degradation.lipases.triacylglycerol lipase	DALL3__alpha/beta-Hydrolases superfamily protein
AT2G26870	[11.9.3] lipid metabolism.lipid degradation.lysophospholipases	NPC2__non-specific phospholipase C2
AT3G18860	[11.9.3] lipid metabolism.lipid degradation.lysophospholipases	transducin family protein / WD-40 repeat family protein
AT2G42010	[11.9.3.1] lipid metabolism.lipid degradation.lysophospholipases.phospholipase D	PLDBETA_PLDBETA1__phospholipase D beta 1
AT4G29460	[11.9.3.4] lipid metabolism.lipid degradation.lysophospholipases.phospholipase A2	PLA2-GAMMA__Phospholipase A2 family protein
AT5G65110	[11.9.4.2] lipid metabolism.lipid degradation.beta-oxidation.acyl CoA DH	ACX2_ATACX2__acyl-CoA oxidase 2
AT2G35690	[11.9.4.2] lipid metabolism.lipid degradation.beta-oxidation.acyl CoA DH	ACX5__acyl-CoA oxidase 5
AT1G06310	[11.9.4.2] lipid metabolism.lipid degradation.beta-oxidation.acyl CoA DH	ACX6__acyl-CoA oxidase 6
AT3G06860	[11.9.4.9] lipid metabolism.lipid degradation.beta-oxidation.multifunctional	ATMFP2_MFP2__multifunctional protein 2
AT4G16210	[11.9.4.4] lipid metabolism.lipid degradation.beta-oxidation.hydroxybutyryl CoA DH	E-COAH-2_ECHIA__enoyl-CoA hydratase/isomerase A
AT5G16120	[11.9.2.2] lipid metabolism.lipid degradation.lipases.acylglycerol lipase	MAGL15__alpha/beta-Hydrolases superfamily protein
AT5G22420	[11.9.4.13] lipid metabolism.lipid degradation.beta-oxidation.acyl CoA reductase	FAR7__fatty acid reductase 7
AT4G33790	[11.9.4.13] lipid metabolism.lipid degradation.beta-oxidation.acyl CoA reductase	CER4_FAR3_G7__Jojoba acyl CoA reductase-related male sterility protein
AT3G44540	[11.9.4.13] lipid metabolism.lipid degradation.beta-oxidation.acyl CoA reductase	FAR4__fatty acid reductase 4
AT3G02360	[7.1.3] OPP.oxidative PP.6-phosphogluconate dehydrogenase	PGD2__6-phosphogluconate dehydrogenase family protein
AT5G13110	[7.1.1] OPP.oxidative PP.G6PD	G6PD2__glucose-6-phosphate dehydrogenase 2
AT1G30510	[7.3] OPP.electron transfer	ATRFNR2_RFNR2__root FNR 2
AT1G59900	[8.1.1.1] TCA / org transformation.TCA.pyruvate DH.E1	AT-E1 ALPHA_E1 ALPHA_IAR4L__pyruvate dehydrogenase complex E1 alpha subunit
AT5G65750	[8.1.5] TCA / org transformation.TCA.2-oxoglutarate dehydrogenase	E1-OGDH2__2-oxoglutarate dehydrogenase, E1 component
AT1G53240	[8.1.9] TCA / org transformation.TCA.malate DH	mMDH1__Lactate/malate dehydrogenase family protein
AT1G32480	[8.1.4] TCA / org transformation.TCA.IDH	IDH-IV__isocitrate dehydrogenase IV
AT5G03290	[8.2.4] TCA / org transformation.other organic acid transformatons.IDH	IDH-V__isocitrate dehydrogenase V
AT1G14450	[9.1.1] mitochondrial electron transport / ATP synthesis.NADH-DH.complex I	NADH dehydrogenase (ubiquinone)s
AT5G11770	[9.1.2] mitochondrial electron transport / ATP synthesis.NADH-DH.localisation not clear	NADH-ubiquinone oxidoreductase 20 kDa subunit, mitochondrial
AT5G64210	[9.4] mitochondrial electron transport / ATP synthesis.alternative oxidase	AOX2__alternative oxidase 2
AT5G13430	[9.5] mitochondrial electron transport / ATP synthesis.cytochrome c reductase	RISP__Ubiquinol-cytochrome C reductase iron-sulfur subunit
AT5G66570	[1.1.1.2] PS.lightreaction.photosystem II.PSII polypeptide subunits	MSP-1_OE33_OEE1_OEE33_PSBO-1_PSBO1__PS II oxygen-evolving complex 1
AT1G79040	[1.1.1.2] PS.lightreaction.photosystem II.PSII polypeptide subunits	PSBR__photosystem II subunit R
AT4G21280	[1.1.1.2] PS.lightreaction.photosystem II.PSII polypeptide subunits	PSBQ_PSBQ-1_PSBQA__photosystem II subunit QA
AT1G77090	[1.1.1.2] PS.lightreaction.photosystem II.PSII polypeptide subunits	Mog1/PsbP/DUF1795-like photosystem II reaction center PsbP family protein
AT4G01330	[1.1.30] PS.lightreaction.state transition	Protein kinase superfamily protein
AT2G26500	[1.1.3] PS.lightreaction.cytochrome b6/f	PetM__cytochrome b6f complex subunit (petM), putative
AT1G76570	[1.1.1.1] PS.lightreaction.photosystem II.LHC-II	AtLHCB7_LHCB7__Chlorophyll A-B binding family protein
AT1G20020	[1.1.5.3] PS.lightreaction.other electron carrier (ox/red).ferredoxin reductase	ATLFNR2_FNR2_LFNR2__ferredoxin-NADP(+)-oxidoreductase 2
AT3G47470	[1.1.2.1] PS.lightreaction.photosystem I.LHC-I	CAB4_LHCA4__light-harvesting chlorophyll-protein complex I subunit A4
AT4G02770	[1.1.2.2] PS.lightreaction.photosystem I.PSI polypeptide subunits	PSAD-1_PSAD1__photosystem I subunit D-1
AT3G14415	[1.2.2] PS.photorespiration.glycolate oxydase	GOX2__Aldolase-type TIM barrel family protein
AT1G73110	[1.3.13] PS.calvin cycle.rubisco interacting	P-loop containing nucleoside triphosphate hydrolases superfamily protein
AT1G56190	[1.3.3] PS.calvin cycle.phosphoglycerate kinase	cPGK2_PGK2_PGKp2__Phosphoglycerate kinase family protein
AT4G38970	[1.3.6] PS.calvin cycle.aldolase	AtFBA2_FBA2__fructose-bisphosphate aldolase 2
AT5G38430	[1.3.2] PS.calvin cycle.rubisco small subunit	RBCS1B__Ribulose bisphosphate carboxylase (small chain) family protein
AT4G30440	[10.1.6] cell wall.precursor synthesis.GAE	GAE1__UDP-D-glucuronate 4-epimerase 1
AT1G30620	[10.1.9] cell wall.precursor synthesis.MUR4	HSR8_MUR4_UXE1__NAD(P)-binding Rossmann-fold superfamily protein
AT5G59290	[10.1.5] cell wall.precursor synthesis.UXS	ATUXS3_UXS3__UDP-glucuronic acid decarboxylase 3
AT3G02210	[10.2.2] cell wall.cellulose synthesis.COBRA	COBL1__COBRA-like protein 1 precursor
AT4G16120	[10.2.2] cell wall.cellulose synthesis.COBRA	ATSEB1_COBL7_SEB1__COBRA-like protein-7 precursor
AT3G20580	[10.2.2] cell wall.cellulose synthesis.COBRA	COBL10__COBRA-like protein 10 precursor
AT2G35650	[10.2.1] cell wall.cellulose synthesis.cellulose synthase	ATCSLA07_ATCSLA7_CSLA07_CSLA07_CSLA7__cellulose synthase like
AT5G64740	[10.2.1] cell wall.cellulose synthesis.cellulose synthase	CESA6_E112_IXR2_PRC1__cellulose synthase 6
AT3G07330	[10.2] cell wall.cellulose synthesis	ATCSLC06_ATCSLC6_CSLC06_CSLC6__Cellulose-synthase-like C6
AT4G33330	[10.3.2] cell wall.hemicellulose synthesis.glucuronoxylan	GUX2_PGSIP3__plant glycogenin-like starch initiation protein 3
AT3G18660	[10.3.2] cell wall.hemicellulose synthesis.glucuronoxylan	GUX1_PGSIP1__plant glycogenin-like starch initiation protein 1
AT5G16890	[10.3] cell wall.hemicellulose synthesis	Exostosin family protein
AT2G03210	[10.3] cell wall.hemicellulose synthesis	ATFUT2_FUT2__fucosyltransferase 2
AT5G33290	[10.4.4.1] cell wall.pectin synthesis.Xylogalacturonan.Xylose Transferase	XGD1__xylogalacturonan deficient 1
AT2G20870	[10.5] cell wall.cell wall proteins	cell wall protein precursor, putative
AT4G12730	[10.5.1.1] cell wall.cell wall proteins.AGPs.AGP	FLA2__FASCICLIN-like arabinogalactan 2
AT4G14900	[10.5.4] cell wall.cell wall proteins.HRGP	FRIGIDA-like protein
AT5G50750	[10.5.5] cell wall.cell wall proteins.RGP	RGP4__reversibly glycosylated polypeptide 4
AT1G09880	[10.6.3] cell wall.degradation.pectate lyases and polygalacturonases	Rhamnogalacturonate lyase family protein
AT3G01270	[10.6.3] cell wall.degradation.pectate lyases and polygalacturonases	Pectate lyase family protein
AT4G32370	[10.6.3] cell wall.degradation.pectate lyases and polygalacturonases	Pectin lyase-like superfamily protein
AT1G11920	[10.6.3] cell wall.degradation.pectate lyases and polygalacturonases	Pectin lyase-like superfamily protein
AT4G33810	[10.6.2] cell wall.degradation.mannan-xylose-arabinose-fucose	Glycosyl hydrolase superfamily protein
AT5G09730	[10.6.2] cell wall.degradation.mannan-xylose-arabinose-fucose	ATBX3_ATBXL3_BX3_BXL3_XYL3__beta-xylosidase 3
AT3G10890	[10.6.2] cell wall.degradation.mannan-xylose-arabinose-fucose	MAN3_XCD1__Glycosyl hydrolase superfamily protein
AT1G11545	[10.7] cell wall.modification	XTH8__xyloglucan endotransglucosylase/hydrolase 8
AT4G19410	[10.8.2] cell wall.pectin*esterases.acetyl esterase	AtPAE7_PAE7__Pectinacetylesterase family protein
AT3G05910	[10.8.2] cell wall.pectin*esterases.acetyl esterase	AtPAE12__Pectinacetylesterase family protein
AT5G04960	[10.8.1] cell wall.pectin*esterases.PME	PME46_PMEI-PME46__Plant invertase/pectin methylesterase inhibitor superfamily
AT3G05610	[10.8.1] cell wall.pectin*esterases.PME	PME21__Plant invertase/pectin methylesterase inhibitor superfamily
AT4G34200	[13.1.5.1.1] amino acid metabolism.synthesis.serine-glycine-cysteine group.serine.phosphoglycerate dehydrogenase	EDA9_PGDH1__D-3-phosphoglycerate dehydrogenase
AT3G22200	[13.1.1.1.2] amino acid metabolism.synthesis.central amino acid metabolism.GABA.GABA transaminase	GABA-T_HER1_POP2__Pyridoxal phosphate (PLP)-dependent transferases superfamily protein
AT4G35630	[13.1.5.1.2] amino acid metabolism.synthesis.serine-glycine-cysteine group.serine.phosphoserine aminotransferase	PSAT1__phosphoserine aminotransferase
AT1G10070	[13.1.4.1.4] amino acid metabolism.synthesis.branched chain group.common.branched-chain amino acid aminotransferase	ATBCAT-2_BCAT-2_BCAT2__branched-chain amino acid transaminase 2
AT5G10920	[13.1.2.3.23] amino acid metabolism.synthesis.glutamate family.arginine.argininosuccinate lyase	L-Aspartase-like family protein
AT3G61440	[13.1.5.3.1] amino acid metabolism.synthesis.serine-glycine-cysteine group.cysteine.OASTL	ARATH;BSAS3;1_ATCYSC1_CAS-C1_CYSC1__cysteine synthase C1
AT5G56760	[13.1.5.3.2] amino acid metabolism.synthesis.serine-glycine-cysteine group.cysteine.SAT	ATSERAT1;1_SAT-52_SAT5_SERAT1;1__serine acetyltransferase 1;1
AT3G17760	[13.1.1.1.1] amino acid metabolism.synthesis.central amino acid metabolism.GABA.Glutamate decarboxylase	GAD5__glutamate decarboxylase 5
AT3G55870	[13.1.6.5.1] amino acid metabolism.synthesis.aromatic aa.tryptophan.anthranilate synthase	ADC synthase superfamily protein
AT3G07630	[13.1.6.3.1] amino acid metabolism.synthesis.aromatic aa.phenylalanine.arogenate dehydratase / prephenate dehydratase	ADT2_AtADT2__arogenate dehydratase 2
AT2G39800	[13.1.2.2.1] amino acid metabolism.synthesis.glutamate family.proline.delta 1-pyrroline-5-carboxylate synthetase	ATP5CS_P5CS1__delta1-pyrroline-5-carboxylate synthase 1
AT4G31990	[13.1.1.2.1] amino acid metabolism.synthesis.central amino acid metabolism.aspartate.aspartate aminotransferase	AAT3_ASP5_ATAAT1__aspartate aminotransferase 5
AT3G47340	[13.1.3.1.1] amino acid metabolism.synthesis.aspartate family.asparagine.asparagine synthetase	ASN1_AT-ASN1_DIN6__glutamine-dependent asparagine synthase 1
AT1G09795	[13.1.7.1] amino acid metabolism.synthesis.histidine.ATP phosphoribosyl transferase	ATATP-PRT2_ATP-PRT2_HISN1B__ATP phosphoribosyl transferase 2
AT5G38710	[13.2.2.2] amino acid metabolism.degradation.glutamate family.proline	PDH2__Methylenetetrahydrofolate reductase family protein
AT1G67550	[13.2.2.3.1001] amino acid metabolism.degradation.glutamate family.arginine	URE__urease
AT4G08870	[13.2.2.3.1001] amino acid metabolism.degradation.glutamate family.arginine	ARGAH2__Arginase/deacetylase superfamily protein
AT1G16460	[13.2.5.3] amino acid metabolism.degradation.serine-glycine-cysteine group.cysteine	ATMST2_ATRDH2_MST2_RDH2_ST2_STR2__rhodanese homologue 2
AT4G16210	[13.2.6.3] amino acid metabolism.degradation.aromatic aa.tryptophan	E-COAH-2_ECHIA__enoyl-CoA hydratase/isomerase A
AT1G04710	[13.2.4.1] amino acid metabolism.degradation.branched chain group.shared	KAT1_PKT4__peroxisomal 3-ketoacyl-CoA thiolase 4
AT3G42050	[34.1.1.6] transport.p- and v-ATPases.H+-transporting two-sector ATPase.subunit H	VHA-H__vacuolar ATP synthase subunit H family protein
AT4G02620	[34.1.1] transport.p- and v-ATPases.H+-transporting two-sector ATPase	VHA-F__vacuolar ATPase subunit F family protein
AT2G25610	[34.1.1.2] transport.p- and v-ATPases.H+-transporting two-sector ATPase.subunit C	VHA-c__ATPase, F0/V0 complex, subunit C protein
AT2G07560	[34.1] transport.p- and v-ATPases	AHA6_HA6__H(+)-ATPase 6
AT1G59820	[34.1] transport.p- and v-ATPases	ALA3__aminophospholipid ATPase 3
AT2G37920	[34.12] transport.metal	emb1513__copper ion transmembrane transporters
AT5G03280	[34.12] transport.metal	ATEIN2_CKR1_EIN2_ERA3_ORE2_ORE3_PIR2__NRAMP metal ion transporter family protein
AT2G47600	[34.12] transport.metal	ATMHX_ATMHX1_MHX_MHX1__magnesium/proton exchanger
AT5G58460	[34.12] transport.metal	ATCHX25_CHX25__cation/H+ exchanger 25
AT3G47960	[34.13] transport.peptides and oligopeptides	AtNPF2.10_GTR1_NPF2.10__Major facilitator superfamily protein
AT3G25280	[34.13] transport.peptides and oligopeptides	AtNPF4.2_NPF4.2__Major facilitator superfamily protein
AT4G16370	[34.13] transport.peptides and oligopeptides	ATOPT3_OPT3_OPT3__oligopeptide transporter
AT4G28580	[34.14] transport.unspecified cations	ATMGT5_MGT5_MRS2-6__magnesium transport 5
AT2G26650	[34.15] transport.potassium	AKT1_ATAKT1_KT1__K+ transporter 1
AT2G25600	[34.15] transport.potassium	AKT6_SPIK__Shaker pollen inward K+ channel
AT3G09030	[34.15] transport.potassium	EAP3__BTB/POZ domain-containing protein
AT4G33530	[34.15] transport.potassium	KUP5__K+ uptake permease 5
AT1G31120	[34.15] transport.potassium	KUP10__K+ uptake permease 10
AT5G19410	[34.16] transport.ABC transporters and multidrug resistance systems	ABCG23__ABC-2 type transporter family protein
AT1G02530	[34.16] transport.ABC transporters and multidrug resistance systems	ABCB12_PGP12__P-glycoprotein 12
AT4G01830	[34.16] transport.ABC transporters and multidrug resistance systems	ABCB5_PGP5__P-glycoprotein 5
AT4G39850	[34.16] transport.ABC transporters and multidrug resistance systems	ABCD1_ACN2_AtABCD1_CTS_PED3_PXA1__peroxisomal ABC transporter 1
AT1G53390	[34.16] transport.ABC transporters and multidrug resistance systems	ABCG24__P-loop containing nucleoside triphosphate hydrolases superfamily protein
AT3G25620	[34.16] transport.ABC transporters and multidrug resistance systems	ABCG21__ABC-2 type transporter family protein
AT3G62150	[34.16] transport.ABC transporters and multidrug resistance systems	ABCB21_PGP21__P-glycoprotein 21
AT1G71330	[34.16] transport.ABC transporters and multidrug resistance systems	ATNAP5_NAP5__non-intrinsic ABC protein 5
AT3G60160	[34.16] transport.ABC transporters and multidrug resistance systems	ABCC9_ATMRP9_MRP9__multidrug resistance-associated protein 9
AT5G58270	[34.16] transport.ABC transporters and multidrug resistance systems	ABCB25_ATATM3_ATM3_STA1__ABC transporter of the mitochondrion 3
AT2G26910	[34.16] transport.ABC transporters and multidrug resistance systems	ABCG32_AtABCG32_ATPDR4_PDR4_PEC1__pleiotropic drug resistance 4
AT4G18050	[34.16] transport.ABC transporters and multidrug resistance systems	ABCB9_PGP9__P-glycoprotein 9
AT5G49890	[34.18] transport.unspecified anions	ATCLC-C_CLC-C__chloride channel C
AT1G20840	[34.2] transport.sugars	AtTMT1_TMT1__tonoplast monosaccharide transporter1
AT3G05160	[34.2] transport.sugars	Major facilitator superfamily protein
AT1G08890	[34.2] transport.sugars	ESL3.05__Major facilitator superfamily protein
AT5G27360	[34.2] transport.sugars	SFP2__Major facilitator superfamily protein
AT5G13740	[34.2] transport.sugars	ZIF1__zinc induced facilitator 1
AT2G16120	[34.2] transport.sugars	ATPMT1_PMT1__polyol/monosaccharide transporter 1
AT5G67500	[34.20] transport.porins	ATVDAC2_VDAC2__voltage dependent anion channel 2
AT1G27770	[34.21] transport.calcium	ACA1_PEA1__autoinhibited Ca2+-ATPase 1
AT2G23980	[34.22] transport.cyclic nucleotide or calcium regulated channels	ATCNGC6_CNGC6__cyclic nucleotide-gated channel 6
AT5G15410	[34.22] transport.cyclic nucleotide or calcium regulated channels	ATCNGC2_CNGC2_DND1__Cyclic nucleotide-regulated ion channel family protein
AT5G65990	[34.3] transport.amino acids	AtAVT3__Transmembrane amino acid transporter family protein
AT3G03720	[34.3] transport.amino acids	AtCAT4_CAT4__cationic amino acid transporter 4
AT1G12110	[34.4] transport.nitrate	AtNPF6.3_ATNRT1_B-1_CHL1_CHL1-1_NPF6.3_NRT1_NRT1.1__nitrate transporter 1.1
AT4G08878	[34.7] transport.phosphate	Major facilitator superfamily protein
AT2G46320	[34.9] transport.metabolite transporters at the mitochondrial membrane	MTM2__Mitochondrial substrate carrier family protein
AT4G03115	[34.9] transport.metabolite transporters at the mitochondrial membrane	Mitochondrial substrate carrier family protein
AT4G11440	[34.9] transport.metabolite transporters at the mitochondrial membrane	Mitochondrial substrate carrier family protein
AT1G15500	[34.9] transport.metabolite transporters at the mitochondrial membrane	ATNTT2_NTT2__TLC ATP/ADP transporter
AT1G72820	[34.9] transport.metabolite transporters at the mitochondrial membrane	Mitochondrial substrate carrier family protein
AT5G60800	[34.99] transport.misc	AtHMP53_HIPP3__Heavy metal transport/detoxification superfamily protein
AT3G23550	[34.99] transport.misc	DTX18__MATE efflux family protein
AT5G04780	[34.99] transport.misc	Pentatricopeptide repeat (PPR) superfamily protein
AT1G17500	[34.99] transport.misc	ALA4__ATPase E1-E2 type family protein / haloacid dehalogenase-like hydrolase family protein
AT1G15180	[34.99] transport.misc	MATE efflux family protein
AT1G25500	[34.99] transport.misc	Plasma-membrane choline transporter family protein
AT3G52640	[34.99] transport.misc	NCT__Zn-dependent exopeptidases superfamily protein
AT2G26750	[26.1] misc.misc2	alpha/beta-Hydrolases superfamily protein
AT4G15960	[26.1] misc.misc2	alpha/beta-Hydrolases superfamily protein
AT5G23190	[26.10] misc.cytochrome P450	CYP86B1__cytochrome P450, family 86, subfamily B, polypeptide 1
AT3G26330	[26.10] misc.cytochrome P450	CYP71B37__cytochrome P450, family 71, subfamily B, polypeptide 37
AT3G61040	[26.10] misc.cytochrome P450	CYP76C7__cytochrome P450, family 76, subfamily C, polypeptide 7
AT3G26160	[26.10] misc.cytochrome P450	CYP71B17__cytochrome P450, family 71, subfamily B, polypeptide 17
AT1G69500	[26.10] misc.cytochrome P450	CYP704B1__cytochrome P450, family 704, subfamily B, polypeptide 1
AT5G42590	[26.10] misc.cytochrome P450	CYP71A16_MRO__cytochrome P450, family 71, subfamily A, polypeptide 16
AT1G65670	[26.10] misc.cytochrome P450	CYP702A1__cytochrome P450, family 702, subfamily A, polypeptide 1
AT3G61035	[26.10] misc.cytochrome P450	Cytochrome P450 superfamily protein
AT4G37410	[26.10] misc.cytochrome P450	CYP81F4__cytochrome P450, family 81, subfamily F, polypeptide 4
AT4G00360	[26.10] misc.cytochrome P450	ATT1_CYP86A2__cytochrome P450, family 86, subfamily A, polypeptide 2
AT5G63450	[26.10] misc.cytochrome P450	CYP94B1__cytochrome P450, family 94, subfamily B, polypeptide 1
AT3G26150	[26.10] misc.cytochrome P450	CYP71B16__cytochrome P450, family 71, subfamily B, polypeptide 16
AT1G34540	[26.10] misc.cytochrome P450	CYP94D1__cytochrome P450, family 94, subfamily D, polypeptide 1
AT3G20940	[26.10] misc.cytochrome P450	CYP705A30__cytochrome P450, family 705, subfamily A, polypeptide 30
AT1G33730	[26.10] misc.cytochrome P450	CYP76C5__cytochrome P450, family 76, subfamily C, polypeptide 5
AT3G53300	[26.10] misc.cytochrome P450	CYP71B31__cytochrome P450, family 71, subfamily B, polypeptide 31
AT3G53280	[26.10] misc.cytochrome P450	CYP71B5__cytochrome p450 71b5
AT5G58860	[26.10] misc.cytochrome P450	CYP86_CYP86A1_HORST__cytochrome P450, family 86, subfamily A, polypeptide 1
AT2G18980	[26.12] misc.peroxidases	PRX16__Peroxidase superfamily protein
AT3G49960	[26.12] misc.peroxidases	Peroxidase superfamily protein
AT4G26010	[26.12] misc.peroxidases	PRX44__Peroxidase superfamily protein
AT5G64110	[26.12] misc.peroxidases	Peroxidase superfamily protein
AT5G45700	[26.13] misc.acid and other phosphatases	Haloacid dehalogenase-like hydrolase (HAD) superfamily protein
AT3G54020	[26.13] misc.acid and other phosphatases	AtIPCS1__Arabidopsis Inositol phosphorylceramide synthase 1
AT2G28890	[26.13] misc.acid and other phosphatases	PLL4__poltergeist like 4
AT3G14220	[26.16] misc.myrosinases-lectin-jacalin	GGL18__GDSL-like Lipase/Acylhydrolase superfamily protein
AT3G21380	[26.16] misc.myrosinases-lectin-jacalin	Mannose-binding lectin superfamily protein
AT1G52130	[26.16] misc.myrosinases-lectin-jacalin	Mannose-binding lectin superfamily protein
AT3G60190	[26.17] misc.dynamin	ADL1E_ADL4_ADLP2_DL1E_DRP1E_EDR3__DYNAMIN-like 1E
AT1G59610	[26.17] misc.dynamin	ADL3_CF1_DL3_DRP2B__dynamin-like 3
AT2G14120	[26.17] misc.dynamin	DRP3B__dynamin related protein
AT1G54980	[26.18] misc.invertase/pectin methylesterase inhibitor family protein	Plant invertase/pectin methylesterase inhibitor superfamily protein
AT4G12390	[26.18] misc.invertase/pectin methylesterase inhibitor family protein	PME1__pectin methylesterase inhibitor 1
AT4G12880	[26.19] misc.plastocyanin-like	AtENODL19_ENODL19__early nodulin-like protein 19
AT3G55700	[26.2] misc.UDP glucosyl and glucoronyl transferases	UGT76F1__UDP-Glycosyltransferase superfamily protein
AT3G55710	[26.2] misc.UDP glucosyl and glucoronyl transferases	UDP-Glycosyltransferase superfamily protein
AT2G36780	[26.2] misc.UDP glucosyl and glucoronyl transferases	UDP-Glycosyltransferase superfamily protein
AT2G44660	[26.2] misc.UDP glucosyl and glucoronyl transferases	ALG6, ALG8 glycosyltransferase family
AT2G18560	[26.2] misc.UDP glucosyl and glucoronyl transferases	UDP-Glycosyltransferase superfamily protein
AT1G67410	[26.2] misc.UDP glucosyl and glucoronyl transferases	Exostosin family protein
AT1G68470	[26.2] misc.UDP glucosyl and glucoronyl transferases	Exostosin family protein
AT1G52420	[26.2] misc.UDP glucosyl and glucoronyl transferases	UDP-Glycosyltransferase superfamily protein
AT5G46900	[26.21] misc.protease inhibitor/seed storage/lipid transfer protein (LTP) family protein	Bifunctional inhibitor/lipid-transfer protein/seed storage 2S albumin superfamily protein
AT3G22120	[26.21] misc.protease inhibitor/seed storage/lipid transfer protein (LTP) family protein	CWLP__cell wall-plasma membrane linker protein
AT5G02540	[26.22] misc.short chain dehydrogenase/reductase (SDR)	NAD(P)-binding Rossmann-fold superfamily protein
AT5G50770	[26.22] misc.short chain dehydrogenase/reductase (SDR)	AtHSD6_HSD6__hydroxysteroid dehydrogenase 6
AT5G10050	[26.22] misc.short chain dehydrogenase/reductase (SDR)	NAD(P)-binding Rossmann-fold superfamily protein
AT1G24040	[26.24] misc.GCN5-related N-acetyltransferase	GNAT5__Acyl-CoA N-acyltransferases (NAT) superfamily protein
AT3G43550	[26.28] misc.GDSL-motif lipase	GDSL-like Lipase/Acylhydrolase superfamily protein
AT1G56670	[26.28] misc.GDSL-motif lipase	GDSL-like Lipase/Acylhydrolase superfamily protein
AT1G53920	[26.28] misc.GDSL-motif lipase	GLIP5__GDSL-motif lipase 5
AT1G71120	[26.28] misc.GDSL-motif lipase	GLIP6__GDSL-motif lipase/hydrolase 6
AT5G66150	[26.3.3] misc.gluco-, galacto- and mannosidases.alpha-mannosidase	Glycosyl hydrolase family 38 protein
AT4G36360	[26.3.2] misc.gluco-, galacto- and mannosidases.beta-galactosidase	BGAL3__beta-galactosidase 3
AT5G20710	[26.3.2] misc.gluco-, galacto- and mannosidases.beta-galactosidase	BGAL7__beta-galactosidase 7
AT2G28470	[26.3.2] misc.gluco-, galacto- and mannosidases.beta-galactosidase	BGAL8__beta-galactosidase 8
AT3G13750	[26.3.2] misc.gluco-, galacto- and mannosidases.beta-galactosidase	BGAL1_BGAL1__beta galactosidase 1
AT3G23640	[26.3.1] misc.gluco-, galacto- and mannosidases.alpha-galactosidase	HGL1__heteroglycan glucosidase 1
AT3G26130	[26.3.5] misc.gluco-, galacto- and mannosidases.glycosyl hydrolase family 5	Cellulase (glycosyl hydrolase family 5) protein
AT1G13130	[26.3.5] misc.gluco-, galacto- and mannosidases.glycosyl hydrolase family 5	Cellulase (glycosyl hydrolase family 5) protein
AT4G21760	[26.3] misc.gluco-, galacto- and mannosidases	BGLU47__beta-glucosidase 47
AT2G25630	[26.3] misc.gluco-, galacto- and mannosidases	BGLU14__beta glucosidase 14
AT1G45191	[26.3] misc.gluco-, galacto- and mannosidases	BGLU1__Glycosyl hydrolase superfamily protein
AT1G09010	[26.3] misc.gluco-, galacto- and mannosidases	glycoside hydrolase family 2 protein
AT3G21370	[26.3] misc.gluco-, galacto- and mannosidases	BGLU19__beta glucosidase 19
AT5G64790	[26.4] misc.beta 1,3 glucan hydrolases	O-Glycosyl hydrolases family 17 protein
AT1G26450	[26.4] misc.beta 1,3 glucan hydrolases	Carbohydrate-binding X8 domain superfamily protein
AT2G26600	[26.4.1] misc.beta 1,3 glucan hydrolases.glucan endo-1,3-beta-glucosidase	Glycosyl hydrolase superfamily protein
AT1G04870	[26.6] misc.O-methyl transferases	ATPRMT10_PRMT10__protein arginine methyltransferase 10
AT1G51990	[26.6] misc.O-methyl transferases	O-methyltransferase family protein
AT4G12290	[26.7] misc.oxidases - copper, flavone etc	CuAO__Copper amine oxidase family protein
AT1G55560	[26.7] misc.oxidases - copper, flavone etc	sks14__SKU5 similar 14
AT2G43080	[26.7] misc.oxidases - copper, flavone etc	AT-P4H-1__P4H isoform 1
AT4G38540	[26.7] misc.oxidases - copper, flavone etc	FAD/NAD(P)-binding oxidoreductase family protein
AT4G16310	[26.7] misc.oxidases - copper, flavone etc	LDL3__LSD1-like 3
AT5G16980	[26.7] misc.oxidases - copper, flavone etc	Zinc-binding dehydrogenase family protein
AT4G15760	[26.7] misc.oxidases - copper, flavone etc	MO1__monooxygenase 1
AT1G21430	[26.7] misc.oxidases - copper, flavone etc	YUC11__Flavin-binding monooxygenase family protein
AT2G34810	[26.8] misc.nitrilases, *nitrile lyases, berberine bridge enzymes, reticuline oxidases, troponine reductases	AtBBE16__FAD-binding Berberine family protein
AT4G20800	[26.8] misc.nitrilases, *nitrile lyases, berberine bridge enzymes, reticuline oxidases, troponine reductases	AtBBE17__FAD-binding Berberine family protein
AT5G44440	[26.8] misc.nitrilases, *nitrile lyases, berberine bridge enzymes, reticuline oxidases, troponine reductases	AtBBE28__FAD-binding Berberine family protein
AT1G30700	[26.8] misc.nitrilases, *nitrile lyases, berberine bridge enzymes, reticuline oxidases, troponine reductases	AtBBE8__FAD-binding Berberine family protein
AT2G29320	[26.8] misc.nitrilases, *nitrile lyases, berberine bridge enzymes, reticuline oxidases, troponine reductases	NAD(P)-binding Rossmann-fold superfamily protein
AT2G30670	[26.8] misc.nitrilases, *nitrile lyases, berberine bridge enzymes, reticuline oxidases, troponine reductases	NAD(P)-binding Rossmann-fold superfamily protein
AT1G26400	[26.8] misc.nitrilases, *nitrile lyases, berberine bridge enzymes, reticuline oxidases, troponine reductases	AtBBE5__FAD-binding Berberine family protein
AT1G02920	[26.9] misc.glutathione S transferases	ATGST11_ATGSTF7_ATGSTF8_GST11_GSTF7__glutathione S-transferase 7
AT3G43800	[26.9] misc.glutathione S transferases	ATGSTU27_GSTU27__glutathione S-transferase tau 27
AT1G78380	[26.9] misc.glutathione S transferases	ATGSTU19_GST8_GSTU19__glutathione S-transferase TAU 19
AT2G29460	[26.9] misc.glutathione S transferases	ATGSTU4_GST22_GSTU4__glutathione S-transferase tau 4
AT2G25710	[18.1008] Co-factor and vitamine metabolism	HCS1__holocarboxylase synthase 1
AT2G20860	[18.11] Co-factor and vitamine metabolism.lipoic acid	LIP1__lipoic acid synthase 1
AT5G23330	[18.3] Co-factor and vitamine metabolism.riboflavin	Nucleotidylyl transferase superfamily protein
AT1G10070	[18.4.1] Co-factor and vitamine metabolism.pantothenate.branched-chain amino acid aminotransferase	ATBCAT-2_BCAT-2_BCAT2__branched-chain amino acid transaminase 2
AT1G18870	[18.5.2.1] Co-factor and vitamine metabolism.folate & vitamine K.vitamine K.isochorismate synthase	ATICS2_ICS2__isochorismate synthase 2
AT1G68890	[18.5.2.8.1] Co-factor and vitamine metabolism.folate & vitamine K.vitamine K.2-phytyl-1,4-naphthoquinone methyltransferase.PHYLLO	PHYLLO__magnesium ion binding;thiamin pyrophosphate binding;hydro-lyases;catalytics;2-succinyl-5-enolpyruvyl-6-hydroxy-3-cyclohexene-1-carboxylic-acid synthases
AT5G03905	[18.7] Co-factor and vitamine metabolism.iron-sulphur clusters	Iron-sulphur cluster biosynthesis family protein
AT3G01020	[18.7] Co-factor and vitamine metabolism.iron-sulphur clusters	ATISU2_ISU2__ISCU-like 2
AT1G22700	[35.1.27] not assigned.no ontology.tetratricopeptide repeat (TPR)	PYG7__Tetratricopeptide repeat (TPR)-like superfamily protein
AT2G42580	[35.1.27] not assigned.no ontology.tetratricopeptide repeat (TPR)	TTL3_VIT__tetratricopetide-repeat thioredoxin-like 3
AT3G58620	[35.1.27] not assigned.no ontology.tetratricopeptide repeat (TPR)	TTL4__tetratricopetide-repeat thioredoxin-like 4
AT5G17270	[35.1.27] not assigned.no ontology.tetratricopeptide repeat (TPR)	Protein prenylyltransferase superfamily protein
AT5G21990	[35.1.27] not assigned.no ontology.tetratricopeptide repeat (TPR)	AtTPR7_OEP61_TPR7__Tetratricopeptide repeat (TPR)-like superfamily protein
AT4G12710	[35.1.3] not assigned.no ontology.armadillo/beta-catenin repeat family protein	ARM repeat superfamily protein
AT3G26600	[35.1.3] not assigned.no ontology.armadillo/beta-catenin repeat family protein	ARO4__armadillo repeat only 4
AT5G07760	[35.1.20] not assigned.no ontology.formin homology 2 domain-containing protein	formin homology 2 domain-containing protein / FH2 domain-containing protein
AT5G07650	[35.1.20] not assigned.no ontology.formin homology 2 domain-containing protein	Actin-binding FH2 protein
AT5G48360	[35.1.20] not assigned.no ontology.formin homology 2 domain-containing protein	FH9__Actin-binding FH2 (formin homology 2) family protein
AT1G59910	[35.1.20] not assigned.no ontology.formin homology 2 domain-containing protein	FORMIN7__Actin-binding FH2 (formin homology 2) family protein
AT5G67470	[35.1.20] not assigned.no ontology.formin homology 2 domain-containing protein	ATFH6_FH6__formin homolog 6
AT5G44920	[35.1.6] not assigned.no ontology.Toll-Interleukin-Resistance (TIR) domain-containing protein	AtTIK_TIK__Toll-Interleukin-Resistance (TIR) domain family protein
AT1G09665	[35.1.6] not assigned.no ontology.Toll-Interleukin-Resistance (TIR) domain-containing protein	Toll-Interleukin-Resistance (TIR) domain family protein
AT2G23520	[35.1.1023] not assigned.no ontology	Pyridoxal phosphate (PLP)-dependent transferases superfamily protein
AT1G52191	[35.1.1023] not assigned.no ontology	Thioesterase superfamily protein
AT2G01330	[35.1.1023] not assigned.no ontology	AIP1-1__nucleotide binding
AT1G43610	[35.1.1023] not assigned.no ontology	Haloacid dehalogenase-like hydrolase (HAD) superfamily protein
AT1G52160	[35.1.1023] not assigned.no ontology	TRZ3__tRNAse Z3
AT5G63560	[35.1.1023] not assigned.no ontology	FACT__HXXXD-type acyl-transferase family protein
AT5G04420	[35.1.1023] not assigned.no ontology	Galactose oxidase/kelch repeat superfamily protein
AT4G26910	[35.1.1023] not assigned.no ontology	E2- OGDH1__Dihydrolipoamide succinyltransferase
AT4G12830	[35.1.1023] not assigned.no ontology	alpha/beta-Hydrolases superfamily protein
AT1G27752	[35.1.1023] not assigned.no ontology	Ubiquitin system component Cue protein
AT3G33530	[35.1.1023] not assigned.no ontology	Transducin family protein / WD-40 repeat family protein
AT5G42870	[35.1.1023] not assigned.no ontology	ATPAH2_PAH2__phosphatidic acid phosphohydrolase 2
AT2G37970	[35.1.1023] not assigned.no ontology	AtHBP2_cHBP2_HBP2_SOUL-1_SOUL2__SOUL heme-binding family protein
AT2G20960	[35.1.1023] not assigned.no ontology	pEARLI4__Arabidopsis phospholipase-like protein (PEARLI 4) family
AT2G23830	[35.1.1023] not assigned.no ontology	PVA31__PapD-like superfamily protein
AT1G56440	[35.1.1023] not assigned.no ontology	SPAG_TPR5__Tetratricopeptide repeat (TPR)-like superfamily protein
AT3G47560	[35.1.1023] not assigned.no ontology	alpha/beta-Hydrolases superfamily protein
AT3G24420	[35.1.1023] not assigned.no ontology	DLK2__alpha/beta-Hydrolases superfamily protein
AT3G54760	[35.1.1023] not assigned.no ontology	RRM1__dentin sialophosphoprotein-related
AT1G33980	[35.1.1023] not assigned.no ontology	ATUPF3_UPF3__Smg-4/UPF3 family protein
AT2G42460	[35.1.1023] not assigned.no ontology	TRAF-like family protein
AT2G19550	[35.1.1023] not assigned.no ontology	alpha/beta-Hydrolases superfamily protein
AT3G09080	[35.1.1023] not assigned.no ontology	Transducin/WD40 repeat-like superfamily protein
AT4G21110	[35.1.1023] not assigned.no ontology	G10 family protein
AT1G51450	[35.1.1023] not assigned.no ontology	ASH2R_TRAUCO_TRO__TRAUCO
AT3G53560	[35.1.1023] not assigned.no ontology	Tetratricopeptide repeat (TPR)-like superfamily protein
AT4G12230	[35.1.1023] not assigned.no ontology	alpha/beta-Hydrolases superfamily protein
AT2G01480	[35.1.1023] not assigned.no ontology	ESMD1__O-fucosyltransferase family protein
AT3G04960	[35.1.1023] not assigned.no ontology	Domain of unknown function (DUF3444)
AT4G32970	[35.1.1023] not assigned.no ontology
AT1G54780	[35.1.1023] not assigned.no ontology	AtTLP18.3_TLP18.3__thylakoid lumen 18.3 kDa protein
AT3G01920	[35.1.1023] not assigned.no ontology	DHBP synthase RibB-like alpha/beta domain
AT1G65080	[35.1.1023] not assigned.no ontology	OXA2a__Membrane insertion protein, OxaA/YidC with tetratricopeptide repeat domain
AT3G48410	[35.1.1023] not assigned.no ontology	alpha/beta-Hydrolases superfamily protein
AT2G03280	[35.1.1023] not assigned.no ontology	RRT3__O-fucosyltransferase family protein
AT1G79960	[35.1.1023] not assigned.no ontology	ATOFP14_OFP14__ovate family protein 14
AT5G11650	[35.1.1023] not assigned.no ontology	MAGL13__alpha/beta-Hydrolases superfamily protein
AT3G09690	[35.1.1023] not assigned.no ontology	alpha/beta-Hydrolases superfamily protein
AT2G46060	[35.1.1023] not assigned.no ontology	transmembrane protein-related
AT5G02230	[35.1.1023] not assigned.no ontology	Haloacid dehalogenase-like hydrolase (HAD) superfamily protein
AT3G61670	[35.1.1023] not assigned.no ontology	Protein of unknown function (DUF3133)
AT2G28320	[35.1.1023] not assigned.no ontology	Pleckstrin homology (PH) and lipid-binding START domains-containing protein
AT5G59390	[35.1.1023] not assigned.no ontology	FDDM1__XH/XS domain-containing protein
AT5G43560	[35.1.1023] not assigned.no ontology	MUSE14_TRAF1a__TRAF-like superfamily protein
AT1G08800	[35.1.1023] not assigned.no ontology	MyoB1__Protein of unknown function, DUF593
AT1G79780	[35.1.1023] not assigned.no ontology	CASPL3A2__Uncharacterised protein family (UPF0497)
AT3G59630	[35.1.1023] not assigned.no ontology	diphthamide synthesis DPH2 family protein
AT5G26320	[35.1.1023] not assigned.no ontology	TRAF-like family protein
AT4G34270	[35.1.1023] not assigned.no ontology	TIP41__TIP41-like family protein
AT3G58400	[35.1.1023] not assigned.no ontology	TRAF-like family protein
AT3G23980	[35.1.1023] not assigned.no ontology	BLI_KOS1__BLISTER
AT1G18270	[35.1.1023] not assigned.no ontology	ketose-bisphosphate aldolase class-II family protein
AT5G43745	[35.1.1023] not assigned.no ontology	PEC2__Protein of unknown function (DUF1012)
AT5G54170	[35.1.1023] not assigned.no ontology	Polyketide cyclase/dehydrase and lipid transport superfamily protein
AT5G38520	[35.1.1023] not assigned.no ontology	CLD1__alpha/beta-Hydrolases superfamily protein
AT4G09150	[35.1.1023] not assigned.no ontology	T-complex protein 11
AT3G01322	[35.1.1023] not assigned.no ontology	ECA1-like gametogenesis related family protein
AT3G07140	[35.1.1023] not assigned.no ontology	GPI transamidase component Gpi16 subunit family protein
AT2G38152	[35.1.1023] not assigned.no ontology	alpha 1,4-glycosyltransferase family protein
AT3G11040	[35.1.1023] not assigned.no ontology	AtENGase85B_ENGase85B__Glycosyl hydrolase family 85
AT2G47630	[35.1.1023] not assigned.no ontology	MAGL9__alpha/beta-Hydrolases superfamily protein
AT3G52950	[35.1.1023] not assigned.no ontology	CBS / octicosapeptide/Phox/Bemp1 (PB1) domains-containing protein
AT3G05540	[35.1.1023] not assigned.no ontology	TCTP2__Methionine sulfoxide reductase (MSS4-like) family protein
AT1G63010	[35.1.1023] not assigned.no ontology	PHT5;1_VPT1__Major Facilitator Superfamily with SPX (SYG1/Pho81/XPR1) domain-containing protein
AT4G31930	[35.1.1023] not assigned.no ontology	Mitochondrial glycoprotein family protein
AT1G65320	[35.1.1023] not assigned.no ontology	CBSX6__Cystathionine beta-synthase (CBS) family protein
AT5G45170	[35.1.1023] not assigned.no ontology	Haloacid dehalogenase-like hydrolase (HAD) superfamily protein
AT3G06550	[35.1.1023] not assigned.no ontology	RWA2__O-acetyltransferase family protein
AT1G32080	[35.1.1023] not assigned.no ontology	AtLrgB_LrgB_PLGG_PLGG1__membrane protein, putative
AT1G15200	[35.1.1023] not assigned.no ontology	PININ__protein-protein interaction regulator family protein
AT5G07970	[35.1.1023] not assigned.no ontology	dentin sialophosphoprotein-related
AT3G24730	[35.1.1023] not assigned.no ontology	DROL1__mRNA splicing factor, thioredoxin-like U5 snRNP
AT4G30845	[35.1.1023] not assigned.no ontology
AT1G33475	[35.1.1023] not assigned.no ontology	SNARE-like superfamily protein
AT3G05090	[35.1.1023] not assigned.no ontology	LRS1__Transducin/WD40 repeat-like superfamily protein
AT2G01190	[35.1.1023] not assigned.no ontology	PDE331__Octicosapeptide/Phox/Bem1p family protein
AT3G48195	[35.1.1023] not assigned.no ontology	SNX5__Phox (PX) domain-containing protein
AT4G09310	[35.1.1023] not assigned.no ontology	SPla/RYanodine receptor (SPRY) domain-containing protein
AT5G24350	[35.1.1023] not assigned.no ontology	MIP2
AT5G07910	[35.1.1023] not assigned.no ontology	Leucine-rich repeat (LRR) family protein
AT3G43880	[35.1.1023] not assigned.no ontology
AT5G15290	[35.1.1023] not assigned.no ontology	CASP5__Uncharacterised protein family (UPF0497)
AT3G62620	[35.1.1023] not assigned.no ontology	sucrose-phosphatase-related
AT4G21585	[35.1.1023] not assigned.no ontology	ENDO4__endonuclease 4
AT1G70640	[35.1.1023] not assigned.no ontology	octicosapeptide/Phox/Bem1p (PB1) domain-containing protein
AT3G12140	[35.1.1023] not assigned.no ontology	AtEML1_EML1__Emsy N Terminus (ENT)/ plant Tudor-like domains-containing protein
AT5G53050	[35.1.1023] not assigned.no ontology	alpha/beta-Hydrolases superfamily protein
AT2G13450	[35.1.1023] not assigned.no ontology
AT4G36290	[35.1.1023] not assigned.no ontology	AtMORC1_CRT1_MORC1__compromised recognition of TCV 1
AT5G52530	[35.1.1023] not assigned.no ontology	dentin sialophosphoprotein-related
AT1G19260	[35.1.1023] not assigned.no ontology	LOH3__TTF-type zinc finger protein with HAT dimerisation domain
AT3G02710	[35.1.1023] not assigned.no ontology	ARM repeat superfamily protein
AT1G09450	[35.1.1023] not assigned.no ontology	AtHaspin_Haspin__Protein kinase superfamily protein
AT3G53550	[35.1.1023] not assigned.no ontology	FBD-like domain family protein
AT1G70180	[35.1.1023] not assigned.no ontology	Sterile alpha motif (SAM) domain-containing protein
AT1G80990	[35.1.1023] not assigned.no ontology	XH domain-containing protein
AT4G18905	[35.1.1023] not assigned.no ontology	Transducin/WD40 repeat-like superfamily protein
AT3G24080	[35.1.1023] not assigned.no ontology	KRR1 family protein
AT4G09670	[35.1.1023] not assigned.no ontology	Oxidoreductase family protein
AT4G01780	[35.1.1023] not assigned.no ontology	XH/XS domain-containing protein
AT3G09850	[35.1.1023] not assigned.no ontology	D111/G-patch domain-containing protein
AT5G14890	[35.1.1023] not assigned.no ontology	NHL domain-containing protein
AT1G70280	[35.1.1023] not assigned.no ontology	NHL domain-containing protein
AT3G56840	[35.1.1023] not assigned.no ontology	L-2HGDH__FAD-dependent oxidoreductase family protein
AT1G02330	[35.1.1023] not assigned.no ontology	CSU2
AT1G21880	[35.1.1023] not assigned.no ontology	LYM1_LYP2__lysm domain GPI-anchored protein 1 precursor
AT1G17330	[35.1.1023] not assigned.no ontology	CN-PDE1_PDE1__Metal-dependent phosphohydrolase
AT5G18540	[35.1.1023] not assigned.no ontology
AT5G23760	[35.1.1023] not assigned.no ontology	Copper transport protein family
AT5G19930	[35.1.1023] not assigned.no ontology	PGR__Protein of unknown function DUF92, transmembrane
AT1G78620	[35.1.1023] not assigned.no ontology	VTE6__Protein of unknown function DUF92, transmembrane
AT5G48050	[35.1.1023] not assigned.no ontology
AT2G23890	[35.1.1023] not assigned.no ontology	HAD-superfamily hydrolase, subfamily IG, 5'-nucleotidase
AT1G69650	[35.1.1023] not assigned.no ontology	TRAF-like family protein
AT5G61260	[35.1.1023] not assigned.no ontology	Plant calmodulin-binding protein-related
AT1G18610	[35.1.1023] not assigned.no ontology	Galactose oxidase/kelch repeat superfamily protein
AT4G24500	[35.1.41] not assigned.no ontology.hydroxyproline rich proteins	RON3_SIC_WARP2__hydroxyproline-rich glycoprotein family protein
AT1G15130	[35.1.41] not assigned.no ontology.hydroxyproline rich proteins	ALIX__Endosomal targeting BRO1-like domain-containing protein
AT1G30795	[35.1.41] not assigned.no ontology.hydroxyproline rich proteins	Glycine-rich protein family
AT2G33490	[35.1.41] not assigned.no ontology.hydroxyproline rich proteins	hydroxyproline-rich glycoprotein family protein
AT3G45230	[35.1.41] not assigned.no ontology.hydroxyproline rich proteins	APAP1__hydroxyproline-rich glycoprotein family protein
AT3G03740	[35.1.16] not assigned.no ontology.speckle-type POZ protein-related	ATBPM4_BPM4__BTB-POZ and MATH domain 4
AT3G20250	[35.1.12] not assigned.no ontology.pumilio/Puf RNA-binding domain-containing protein	APUM5_PUM5__pumilio 5
AT5G43110	[35.1.12] not assigned.no ontology.pumilio/Puf RNA-binding domain-containing protein	APUM14_PUM14__pumilio 14
AT1G72320	[35.1.12] not assigned.no ontology.pumilio/Puf RNA-binding domain-containing protein	APUM23_PUM23__pumilio 23
AT3G01320	[35.1.25] not assigned.no ontology.paired amphipathic helix repeat-containing protein	SNL1__SIN3-like 1
AT1G10450	[35.1.25] not assigned.no ontology.paired amphipathic helix repeat-containing protein	SNL6__SIN3-like 6
AT5G27270	[35.1.5] not assigned.no ontology.pentatricopeptide (PPR) repeat-containing protein	EMB976_PDM4__Tetratricopeptide repeat (TPR)-like superfamily protein
AT1G53600	[35.1.5] not assigned.no ontology.pentatricopeptide (PPR) repeat-containing protein	Tetratricopeptide repeat (TPR)-like superfamily protein
AT5G65820	[35.1.5] not assigned.no ontology.pentatricopeptide (PPR) repeat-containing protein	Pentatricopeptide repeat (PPR) superfamily protein
AT3G49740	[35.1.5] not assigned.no ontology.pentatricopeptide (PPR) repeat-containing protein	Tetratricopeptide repeat (TPR)-like superfamily protein
AT2G37230	[35.1.5] not assigned.no ontology.pentatricopeptide (PPR) repeat-containing protein	RPPR5__Tetratricopeptide repeat (TPR)-like superfamily protein
AT1G07740	[35.1.5] not assigned.no ontology.pentatricopeptide (PPR) repeat-containing protein	Tetratricopeptide repeat (TPR)-like superfamily protein
AT3G46790	[35.1.5] not assigned.no ontology.pentatricopeptide (PPR) repeat-containing protein	CRR2__Tetratricopeptide repeat (TPR)-like superfamily protein
AT3G20730	[35.1.5] not assigned.no ontology.pentatricopeptide (PPR) repeat-containing protein	Tetratricopeptide repeat (TPR)-like superfamily protein
AT1G09900	[35.1.5] not assigned.no ontology.pentatricopeptide (PPR) repeat-containing protein	Pentatricopeptide repeat (PPR-like) superfamily protein
AT5G08490	[35.1.5] not assigned.no ontology.pentatricopeptide (PPR) repeat-containing protein	SLG1__Tetratricopeptide repeat (TPR)-like superfamily protein
AT1G10270	[35.1.5] not assigned.no ontology.pentatricopeptide (PPR) repeat-containing protein	GRP23__Encodes a glutamine-rich pentatricopeptide repeat (PPR) protein that functions as a potential regulator of gene expression during early embryogenesis.
AT3G18970	[35.1.5] not assigned.no ontology.pentatricopeptide (PPR) repeat-containing protein	MEF20__mitochondrial editing factor 20
AT3G28660	[35.1.5] not assigned.no ontology.pentatricopeptide (PPR) repeat-containing protein	Tetratricopeptide repeat (TPR)-like superfamily protein
AT1G10910	[35.1.5] not assigned.no ontology.pentatricopeptide (PPR) repeat-containing protein	EMB3103_PDM2__Pentatricopeptide repeat (PPR) superfamily protein
AT5G15300	[35.1.5] not assigned.no ontology.pentatricopeptide (PPR) repeat-containing protein	Pentatricopeptide repeat (PPR) superfamily protein
AT4G16835	[35.1.5] not assigned.no ontology.pentatricopeptide (PPR) repeat-containing protein	Tetratricopeptide repeat (TPR)-like superfamily protein
AT4G04370	[35.1.5] not assigned.no ontology.pentatricopeptide (PPR) repeat-containing protein	Tetratricopeptide repeat (TPR)-like superfamily protein
AT4G22670	[35.1.5] not assigned.no ontology.pentatricopeptide (PPR) repeat-containing protein	AtHip1_HIP1_TPR11__HSP70-interacting protein 1
AT2G44880	[35.1.5] not assigned.no ontology.pentatricopeptide (PPR) repeat-containing protein	AHG11__Pentatricopeptide repeat (PPR-like) superfamily protein
AT1G74600	[35.1.5] not assigned.no ontology.pentatricopeptide (PPR) repeat-containing protein	OTP87__pentatricopeptide (PPR) repeat-containing protein
AT1G80150	[35.1.5] not assigned.no ontology.pentatricopeptide (PPR) repeat-containing protein	Tetratricopeptide repeat (TPR)-like superfamily protein
AT4G39620	[35.1.5] not assigned.no ontology.pentatricopeptide (PPR) repeat-containing protein	ATPPR5_EMB2453_PPR5__Tetratricopeptide repeat (TPR)-like superfamily protein
AT5G06400	[35.1.5] not assigned.no ontology.pentatricopeptide (PPR) repeat-containing protein	Pentatricopeptide repeat (PPR) superfamily protein
AT4G33990	[35.1.5] not assigned.no ontology.pentatricopeptide (PPR) repeat-containing protein	EMB2758__Tetratricopeptide repeat (TPR)-like superfamily protein
AT4G18975	[35.1.5] not assigned.no ontology.pentatricopeptide (PPR) repeat-containing protein	Pentatricopeptide repeat (PPR) superfamily protein
AT3G53360	[35.1.5] not assigned.no ontology.pentatricopeptide (PPR) repeat-containing protein	Tetratricopeptide repeat (TPR)-like superfamily protein
AT3G26540	[35.1.5] not assigned.no ontology.pentatricopeptide (PPR) repeat-containing protein	Tetratricopeptide repeat (TPR)-like superfamily protein
AT3G61520	[35.1.5] not assigned.no ontology.pentatricopeptide (PPR) repeat-containing protein	Pentatricopeptide repeat (PPR) superfamily protein
AT3G46870	[35.1.5] not assigned.no ontology.pentatricopeptide (PPR) repeat-containing protein	Pentatricopeptide repeat (PPR) superfamily protein
AT5G62370	[35.1.5] not assigned.no ontology.pentatricopeptide (PPR) repeat-containing protein	Tetratricopeptide repeat (TPR)-like superfamily protein
AT1G62680	[35.1.5] not assigned.no ontology.pentatricopeptide (PPR) repeat-containing protein	Pentatricopeptide repeat (PPR) superfamily protein
AT2G25580	[35.1.5] not assigned.no ontology.pentatricopeptide (PPR) repeat-containing protein	MEF8__Tetratricopeptide repeat (TPR)-like superfamily protein
AT3G25060	[35.1.5] not assigned.no ontology.pentatricopeptide (PPR) repeat-containing protein	MEF25__Tetratricopeptide repeat (TPR)-like superfamily protein
AT3G22150	[35.1.5] not assigned.no ontology.pentatricopeptide (PPR) repeat-containing protein	AEF1__Tetratricopeptide repeat (TPR)-like superfamily protein
AT5G27300	[35.1.5] not assigned.no ontology.pentatricopeptide (PPR) repeat-containing protein	pentatricopeptide (PPR) repeat-containing protein
AT5G09950	[35.1.5] not assigned.no ontology.pentatricopeptide (PPR) repeat-containing protein	MEF7__Tetratricopeptide repeat (TPR)-like superfamily protein
AT4G18520	[35.1.5] not assigned.no ontology.pentatricopeptide (PPR) repeat-containing protein	PDM1_SEL1__Pentatricopeptide repeat (PPR) superfamily protein
AT1G79540	[35.1.5] not assigned.no ontology.pentatricopeptide (PPR) repeat-containing protein	Pentatricopeptide repeat (PPR) superfamily protein
AT5G12100	[35.1.5] not assigned.no ontology.pentatricopeptide (PPR) repeat-containing protein	pentatricopeptide (PPR) repeat-containing protein
AT3G15930	[35.1.5] not assigned.no ontology.pentatricopeptide (PPR) repeat-containing protein	Pentatricopeptide repeat (PPR) superfamily protein
AT1G71060	[35.1.5] not assigned.no ontology.pentatricopeptide (PPR) repeat-containing protein	Tetratricopeptide repeat (TPR)-like superfamily protein
AT1G31840	[35.1.5] not assigned.no ontology.pentatricopeptide (PPR) repeat-containing protein	Tetratricopeptide repeat (TPR)-like superfamily protein
AT2G22410	[35.1.5] not assigned.no ontology.pentatricopeptide (PPR) repeat-containing protein	SLO1__SLOW GROWTH 1
AT2G27610	[35.1.5] not assigned.no ontology.pentatricopeptide (PPR) repeat-containing protein	Tetratricopeptide repeat (TPR)-like superfamily protein
AT3G06920	[35.1.5] not assigned.no ontology.pentatricopeptide (PPR) repeat-containing protein	Tetratricopeptide repeat (TPR)-like superfamily protein
AT4G35130	[35.1.5] not assigned.no ontology.pentatricopeptide (PPR) repeat-containing protein	Tetratricopeptide repeat (TPR)-like superfamily protein
AT3G16890	[35.1.5] not assigned.no ontology.pentatricopeptide (PPR) repeat-containing protein	PPR40__pentatricopeptide (PPR) domain protein 40
AT4G34830	[35.1.5] not assigned.no ontology.pentatricopeptide (PPR) repeat-containing protein	MRL1_PDE346__Pentatricopeptide repeat (PPR) superfamily protein
AT5G65560	[35.1.5] not assigned.no ontology.pentatricopeptide (PPR) repeat-containing protein	Pentatricopeptide repeat (PPR) superfamily protein
AT1G69350	[35.1.5] not assigned.no ontology.pentatricopeptide (PPR) repeat-containing protein	Tetratricopeptide repeat (TPR)-like superfamily protein
AT1G64100	[35.1.5] not assigned.no ontology.pentatricopeptide (PPR) repeat-containing protein	pentatricopeptide (PPR) repeat-containing protein
AT3G23330	[35.1.5] not assigned.no ontology.pentatricopeptide (PPR) repeat-containing protein	Tetratricopeptide repeat (TPR)-like superfamily protein
AT1G52640	[35.1.5] not assigned.no ontology.pentatricopeptide (PPR) repeat-containing protein	Pentatricopeptide repeat (PPR) superfamily protein
AT1G62910	[35.1.5] not assigned.no ontology.pentatricopeptide (PPR) repeat-containing protein	RFL9_RPF4__Pentatricopeptide repeat (PPR) superfamily protein
AT5G61090	[35.1.42] not assigned.no ontology.proline rich family	Polynucleotidyl transferase, ribonuclease H-like superfamily protein
AT3G49840	[35.1.42] not assigned.no ontology.proline rich family	Nemp_C_PNET2_C__Uncharacterized conserved protein (DUF2215)
AT5G35190	[35.1.42] not assigned.no ontology.proline rich family	EXT13__proline-rich extensin-like family protein
AT2G16630	[35.1.42] not assigned.no ontology.proline rich family	FOCL1__Pollen Ole e 1 allergen and extensin family protein
AT5G45730	[35.1.26] not assigned.no ontology.DC1 domain containing protein	Cysteine/Histidine-rich C1 domain family protein
AT4G01910	[35.1.26] not assigned.no ontology.DC1 domain containing protein	Cysteine/Histidine-rich C1 domain family protein
AT1G34480	[35.1.26] not assigned.no ontology.DC1 domain containing protein	Cysteine/Histidine-rich C1 domain family protein
AT1G20990	[35.1.26] not assigned.no ontology.DC1 domain containing protein	Cysteine/Histidine-rich C1 domain family protein
AT3G26240	[35.1.26] not assigned.no ontology.DC1 domain containing protein	Cysteine/Histidine-rich C1 domain family protein
AT4G11550	[35.1.26] not assigned.no ontology.DC1 domain containing protein	Cysteine/Histidine-rich C1 domain family protein
AT1G65180	[35.1.26] not assigned.no ontology.DC1 domain containing protein	Cysteine/Histidine-rich C1 domain family protein
AT2G43220	[35.1.26] not assigned.no ontology.DC1 domain containing protein	Cysteine/Histidine-rich C1 domain family protein
AT5G11710	[35.1.21] not assigned.no ontology.epsin N-terminal homology (ENTH) domain-containing protein	EPS1__ENTH/VHS family protein
AT5G65370	[35.1.21] not assigned.no ontology.epsin N-terminal homology (ENTH) domain-containing protein	PICALM10c__ENTH/ANTH/VHS superfamily protein
AT3G46540	[35.1.21] not assigned.no ontology.epsin N-terminal homology (ENTH) domain-containing protein	ENTH/VHS family protein
AT1G02710	[35.1.40] not assigned.no ontology.glycine rich proteins	glycine-rich protein
AT1G04800	[35.1.40] not assigned.no ontology.glycine rich proteins	glycine-rich protein
AT1G77460	[35.1.19] not assigned.no ontology.C2 domain-containing protein	CSI3__Armadillo/beta-catenin-like repeat ; C2 calcium/lipid-binding domain (CaLB) protein
AT1G22610	[35.1.19] not assigned.no ontology.C2 domain-containing protein	MCTP6__C2 calcium/lipid-binding plant phosphoribosyltransferase family protein
AT3G50370	[35.2.1001] not assigned.unknown
AT5G03190	[35.2.1001] not assigned.unknown	CPUORF47__conserved peptide upstream open reading frame 47
AT4G35910	[35.2.1001] not assigned.unknown	CTU2__Adenine nucleotide alpha hydrolases-like superfamily protein
AT5G56220	[35.2.1001] not assigned.unknown	TN21__P-loop containing nucleoside triphosphate hydrolases superfamily protein
AT5G19950	[35.2.1001] not assigned.unknown	Domain of unknown function (DUF1767)
AT5G27990	[35.2.1001] not assigned.unknown	Pre-rRNA-processing protein TSR2, conserved region
AT3G59670	[35.2.1001] not assigned.unknown
AT5G67040	[35.2.1001] not assigned.unknown	AtDOA17__Protein of unknown function (DUF295)
AT4G15830	[35.2.1001] not assigned.unknown	ARM repeat superfamily protein
AT3G45750	[35.2.1001] not assigned.unknown	NTP4__Nucleotidyltransferase family protein
AT2G32980	[35.2.1001] not assigned.unknown	2024-08-02
AT4G20190	[35.2.1001] not assigned.unknown
AT1G26920	[35.2.1001] not assigned.unknown
AT4G14590	[35.2.1001] not assigned.unknown	DSP2_emb2739__embryo defective 2739
AT2G30120	[35.2.1001] not assigned.unknown	FLX
AT1G74450	[35.2.1001] not assigned.unknown	ROH1D__Protein of unknown function (DUF793)
AT1G74860	[35.2.1001] not assigned.unknown
AT3G09510	[35.2.1001] not assigned.unknown	Ribonuclease H-like superfamily protein
AT5G25580	[35.2.1001] not assigned.unknown	DDR5
AT1G27870	[35.2.1001] not assigned.unknown	Polynucleotidyl transferase, ribonuclease H-like superfamily protein
AT4G34550	[35.2.1001] not assigned.unknown
AT1G42430	[35.2.1001] not assigned.unknown	ESV1
AT4G31880	[35.2.1001] not assigned.unknown	AtPDS5C_PDS5C
AT3G09310	[35.2.1001] not assigned.unknown
AT3G51720	[35.2.1001] not assigned.unknown	Plant protein of unknown function (DUF827)
AT5G23700	[35.2.1001] not assigned.unknown
AT4G23890	[35.2.1001] not assigned.unknown	CRR31_NdhS
AT2G45840	[35.2.1001] not assigned.unknown	Arabidopsis thaliana protein of unknown function (DUF821)
AT5G40970	[35.2.1001] not assigned.unknown	Protein of unknown function (DUF 3339)
AT4G20050	[35.2.1001] not assigned.unknown	PGF11_QRT3__Pectin lyase-like superfamily protein
AT2G36430	[35.2.1001] not assigned.unknown	Plant protein of unknown function (DUF247)
AT5G49830	[35.2.1001] not assigned.unknown	EXO84B__exocyst complex component 84B
AT5G41100	[35.2.1001] not assigned.unknown
AT1G47560	[35.2.1001] not assigned.unknown	SEC3B__exocyst complex component sec3B
AT5G49945	[35.2.1001] not assigned.unknown	Protein of unknown function (DUF1682)
AT5G20165	[35.2.1001] not assigned.unknown
AT1G11700	[35.2.1001] not assigned.unknown	Protein of unknown function, DUF584
AT5G41280	[35.2.1001] not assigned.unknown	Receptor-like protein kinase-related family protein
AT3G15095	[35.2.1001] not assigned.unknown	HCF243
AT3G15550	[35.2.1001] not assigned.unknown
AT2G39950	[35.2.1001] not assigned.unknown
AT3G05830	[35.2.1001] not assigned.unknown	AtNEAP1
AT3G03405	[35.2.1001] not assigned.unknown	F-box associated ubiquitination effector family protein
AT5G28950	[35.2.1001] not assigned.unknown
AT5G57270	[35.2.1001] not assigned.unknown	Core-2/I-branching beta-1,6-N-acetylglucosaminyltransferase family protein
AT1G56085	[35.2.1001] not assigned.unknown	Cyclophilin
AT2G44870	[35.2.1001] not assigned.unknown
AT5G55490	[35.2.1001] not assigned.unknown	ATGEX1_GEX1__gamete expressed protein 1
AT2G25730	[35.2.1001] not assigned.unknown
AT5G16030	[35.2.1001] not assigned.unknown
AT4G32480	[35.2.1001] not assigned.unknown	Protein of unknown function (DUF506)
AT2G10260	[35.2.1001] not assigned.unknown
AT4G36210	[35.2.1001] not assigned.unknown	Protein of unknown function (DUF726)
AT2G30900	[35.2.1001] not assigned.unknown	TBL43__TRICHOME BIREFRINGENCE-LIKE 43
AT5G27340	[35.2.1001] not assigned.unknown
AT2G40160	[35.2.1001] not assigned.unknown	TBL30__Plant protein of unknown function (DUF828)
AT3G24150	[35.2.1001] not assigned.unknown	KIX8
AT4G40050	[35.2.1001] not assigned.unknown	Protein of unknown function (DUF3550/UPF0682)
AT2G25010	[35.2.1001] not assigned.unknown	MAIL1__Aminotransferase-like, plant mobile domain family protein
AT3G49200	[35.2.1001] not assigned.unknown	O-acyltransferase (WSD1-like) family protein
AT3G03870	[35.2.1001] not assigned.unknown
AT3G32904	[35.2.1001] not assigned.unknown
AT1G77400	[35.2.1001] not assigned.unknown
AT5G49410	[35.2.1001] not assigned.unknown
AT5G53380	[35.2.1001] not assigned.unknown	O-acyltransferase (WSD1-like) family protein
AT5G42610	[35.2.1001] not assigned.unknown	Protein of unknown function (DUF607)
AT4G20290	[35.2.1001] not assigned.unknown
AT5G38150	[35.2.1001] not assigned.unknown	PMI15__Plant protein of unknown function (DUF827)
AT3G05760	[35.2.1001] not assigned.unknown	C2H2 and C2HC zinc fingers superfamily protein
AT3G23070	[35.2.1001] not assigned.unknown	ATCFM3A_CFM3A__CRM family member 3A
AT3G28750	[35.2.1001] not assigned.unknown
AT2G20230	[35.2.1001] not assigned.unknown	Tetraspanin family protein
AT5G15510	[35.2.1001] not assigned.unknown	TPXL5__TPX2 (targeting protein for Xklp2) protein family
AT1G04200	[35.2.1001] not assigned.unknown
AT2G20310	[35.2.1001] not assigned.unknown	RIN13__RPM1 interacting protein 13
AT1G19690	[35.2.1001] not assigned.unknown	NAD(P)-binding Rossmann-fold superfamily protein
AT1G03250	[35.2.1001] not assigned.unknown
AT5G62550	[35.2.1001] not assigned.unknown
AT2G34910	[35.2.1001] not assigned.unknown
AT5G23490	[35.2.1001] not assigned.unknown
AT5G27970	[35.2.1001] not assigned.unknown	ARM repeat superfamily protein
AT3G17680	[35.2.1001] not assigned.unknown	Kinase interacting (KIP1-like) family protein
AT5G45030	[35.2.1001] not assigned.unknown	Trypsin family protein
AT5G02150	[35.2.1001] not assigned.unknown	Fes1C__Fes1C
AT3G61270	[35.2.1001] not assigned.unknown	Arabidopsis thaliana protein of unknown function (DUF821)
AT3G11560	[35.2.1001] not assigned.unknown	LETM1-like protein
AT4G37080	[35.2.1001] not assigned.unknown	Protein of unknown function, DUF547
AT3G42390	[35.2.1001] not assigned.unknown
AT5G39880	[35.2.1001] not assigned.unknown
AT3G18050	[35.2.1001] not assigned.unknown
AT5G57400	[35.2.1001] not assigned.unknown
AT1G77890	[35.2.1001] not assigned.unknown	ATG14a__DNA-directed RNA polymerase II protein
AT5G10710	[35.2.1001] not assigned.unknown
AT5G10110	[35.2.1001] not assigned.unknown
AT5G53390	[35.2.1001] not assigned.unknown	FOP1_WSD11__O-acyltransferase (WSD1-like) family protein
AT2G27900	[35.2.1001] not assigned.unknown
AT3G29330	[35.2.1001] not assigned.unknown
AT1G21323	[35.2.1001] not assigned.unknown
AT2G32240	[35.2.1001] not assigned.unknown	PICC
AT4G37100	[35.2.1001] not assigned.unknown	Pyridoxal phosphate (PLP)-dependent transferases superfamily protein
AT1G34220	[35.2.1001] not assigned.unknown	ISTL1__Regulator of Vps4 activity in the MVB pathway protein
AT2G35200	[35.2.1001] not assigned.unknown
AT3G60000	[35.2.1001] not assigned.unknown	QWRF6__Family of unknown function (DUF566)
AT3G02900	[35.2.1001] not assigned.unknown
AT2G04280	[35.2.1001] not assigned.unknown
AT5G55640	[35.2.1001] not assigned.unknown
AT3G28700	[35.2.1001] not assigned.unknown	Protein of unknown function (DUF185)
AT4G18740	[35.2.1001] not assigned.unknown	Rho termination factor
AT5G55440	[35.2.1001] not assigned.unknown	AtDOA16__Protein of unknown function (DUF295)
AT2G25735	[35.2.1001] not assigned.unknown
AT1G19140	[35.2.1001] not assigned.unknown	COQ9
AT3G18440	[35.2.1001] not assigned.unknown	ALMT9_AtALMT9__aluminum-activated malate transporter 9
AT2G07815	[35.2.1001] not assigned.unknown
AT2G01690	[35.2.1001] not assigned.unknown	VAC1_VAC14__ARM repeat superfamily protein
AT2G21870	[35.2.1001] not assigned.unknown	MGP1_PHI1__copper ion binding;cobalt ion binding;zinc ion binding
AT5G20090	[35.2.1001] not assigned.unknown	AtMPC1_MPC1__Uncharacterised protein family (UPF0041)
AT2G19220	[35.2.1001] not assigned.unknown
AT4G30500	[35.2.1001] not assigned.unknown	Protein of unknown function (DUF788)
AT1G59920	[35.2.1001] not assigned.unknown	MADS-box family protein
AT4G03090	[35.2.1001] not assigned.unknown	AtNDX_NDX__sequence-specific DNA binding;sequence-specific DNA binding transcription factors
AT5G43390	[35.2.1001] not assigned.unknown	Uncharacterised conserved protein UCP015417, vWA
AT2G30615	[35.2.1001] not assigned.unknown
AT1G14800	[35.2.1001] not assigned.unknown	Nucleic acid-binding, OB-fold-like protein
AT3G04820	[35.2.1001] not assigned.unknown	TRUD1__Pseudouridine synthase family protein
AT4G34260	[35.2.1001] not assigned.unknown	AXY8_FUC95A__1,2-alpha-L-fucosidases
AT5G27230	[35.2.1001] not assigned.unknown	Frigida-like protein
AT1G23570	[35.2.1001] not assigned.unknown	Domain of unknown function (DUF220)
AT3G07210	[35.2.1001] not assigned.unknown
AT1G18420	[35.2.1001] not assigned.unknown	ALMT3__Aluminium activated malate transporter family protein
AT5G02940	[35.2.1001] not assigned.unknown	PEC1__Protein of unknown function (DUF1012)
AT2G05752	[35.2.1001] not assigned.unknown
AT5G10060	[35.2.1001] not assigned.unknown	ENTH/VHS family protein
AT3G05570	[35.2.1001] not assigned.unknown
AT5G08420	[35.2.1001] not assigned.unknown	RNA-binding KH domain-containing protein
AT2G22140	[35.2.1001] not assigned.unknown	ATEME1B_EME1B_EME1B__essential meiotic endonuclease 1B
AT5G65950	[35.2.1001] not assigned.unknown	ROG2_TRAPPC11
AT1G55170	[35.2.1001] not assigned.unknown	FLL3
AT4G37440	[35.2.1001] not assigned.unknown
AT2G42370	[35.2.1001] not assigned.unknown
AT1G80310	[35.2.1001] not assigned.unknown	MOT2__sulfate transmembrane transporters
AT1G76610	[35.2.1001] not assigned.unknown	Protein of unknown function, DUF617
AT2G39690	[35.2.1001] not assigned.unknown	Protein of unknown function, DUF547
AT1G23110	[35.2.1001] not assigned.unknown
AT3G60700	[35.2.1001] not assigned.unknown	Protein of unknown function (DUF1163)
AT1G48110	[35.2.1001] not assigned.unknown	ECT7__evolutionarily conserved C-terminal region 7
AT4G23790	[35.2.1001] not assigned.unknown	MOAT2_TBL24__TRICHOME BIREFRINGENCE-LIKE 24
AT3G43110	[35.2.1001] not assigned.unknown
AT2G26530	[35.2.1001] not assigned.unknown	AR781__Protein of unknown function (DUF1645)
AT5G56210	[35.2.1001] not assigned.unknown	WIP2__WPP domain interacting protein 2
AT1G43415	[35.2.1001] not assigned.unknown
AT4G11990	[35.2.1001] not assigned.unknown	TPXL2__Cell cycle regulated microtubule associated protein
AT1G78915	[35.2.1001] not assigned.unknown	Tetratricopeptide repeat (TPR)-like superfamily protein
AT1G10220	[35.2.1001] not assigned.unknown
AT5G57280	[35.2.1001] not assigned.unknown	RID2__S-adenosyl-L-methionine-dependent methyltransferases superfamily protein
AT2G38770	[35.2.1001] not assigned.unknown	EMB2765_MAC7__P-loop containing nucleoside triphosphate hydrolases superfamily protein
AT1G07473	[35.2.1001] not assigned.unknown
AT2G23321	[35.2.1001] not assigned.unknown
AT5G66370	[35.2.1001] not assigned.unknown
AT5G50290	[35.2.1001] not assigned.unknown
AT1G67780	[35.2.1001] not assigned.unknown	DDR3__Zinc-finger domain of monoamine-oxidase A repressor R1 protein
AT5G03545	[35.2.1001] not assigned.unknown	AT4_ATIPS2
AT5G51130	[35.2.1001] not assigned.unknown	S-adenosyl-L-methionine-dependent methyltransferases superfamily protein
AT4G25510	[35.2.1001] not assigned.unknown
AT5G01970	[35.2.1001] not assigned.unknown	MadA2
AT5G64230	[35.2.1001] not assigned.unknown
AT1G29620	[35.2.1001] not assigned.unknown	Cytochrome C oxidase polypeptide VIB family protein
AT4G23080	[35.2.1001] not assigned.unknown	Protein of Unknown Function (DUF239)
AT5G20120	[35.2.1001] not assigned.unknown
AT1G26799	[35.2.1001] not assigned.unknown	Plant self-incompatibility protein S1 family
AT5G63910	[35.2.1001] not assigned.unknown	FCLY__farnesylcysteine lyase
AT3G58770	[35.2.1001] not assigned.unknown
AT2G07673	[35.2.1001] not assigned.unknown
AT5G52550	[35.2.1001] not assigned.unknown
AT5G55060	[35.2.1001] not assigned.unknown
AT2G03350	[35.2.1001] not assigned.unknown	Protein of unknown function, DUF538
AT3G12540	[35.2.1001] not assigned.unknown	Protein of unknown function, DUF547
AT5G13340	[35.2.1001] not assigned.unknown
AT1G24256	[35.2.1001] not assigned.unknown
AT4G19090	[35.2.1001] not assigned.unknown	Protein of unknown function (DUF594)
AT1G51130	[35.2.1001] not assigned.unknown	Nse4A__Nse4, component of Smc5/6 DNA repair complex
AT2G41120	[35.2.1001] not assigned.unknown
AT1G26750	[35.2.1001] not assigned.unknown
AT1G61415	[35.2.1001] not assigned.unknown
AT3G52710	[35.2.1001] not assigned.unknown
AT5G57830	[35.2.1001] not assigned.unknown	MyoB12__Protein of unknown function, DUF593
AT1G20830	[35.2.1001] not assigned.unknown	MCD1__multiple chloroplast division site 1
AT1G72020	[35.2.1001] not assigned.unknown
AT1G46696	[35.2.1001] not assigned.unknown	Protein of unknown function, DUF601
AT4G32240	[35.2.1001] not assigned.unknown
AT5G64710	[35.2.1001] not assigned.unknown	MNU1__Putative endonuclease or glycosyl hydrolase
AT4G36980	[35.2.1001] not assigned.unknown
AT2G19950	[35.2.1001] not assigned.unknown	GC1__golgin candidate 1
AT2G21385	[35.2.1001] not assigned.unknown	AtCGLD11_BFA3_CGLD11
AT4G35930	[35.2.1001] not assigned.unknown	AtFBS4_FBS4__F-box family protein
AT3G27250	[35.2.1001] not assigned.unknown	AITR1_DIL4
AT3G14850	[35.2.1001] not assigned.unknown	TBL41__TRICHOME BIREFRINGENCE-LIKE 41
AT3G46890	[35.2.1001] not assigned.unknown
AT3G15910	[35.2.1001] not assigned.unknown
AT2G40000	[35.2.1001] not assigned.unknown	ATHSPRO2_HSPRO2__ortholog of sugar beet HS1 PRO-1 2
AT5G35688	[35.2.1001] not assigned.unknown
AT1G77765	[35.2.1001] not assigned.unknown
AT3G23090	[35.2.1001] not assigned.unknown	WDL3__TPX2 (targeting protein for Xklp2) protein family
AT4G13030	[35.2.1001] not assigned.unknown	P-loop containing nucleoside triphosphate hydrolases superfamily protein
AT3G12410	[35.2.1001] not assigned.unknown	Polynucleotidyl transferase, ribonuclease H-like superfamily protein
AT1G67650	[35.2.1001] not assigned.unknown	SRP72 RNA-binding domain
AT5G63220	[35.2.1001] not assigned.unknown	AtGET4_GET4
AT1G07476	[35.2.1001] not assigned.unknown
AT1G34070	[35.2.1001] not assigned.unknown
AT5G20790	[35.2.1001] not assigned.unknown
AT4G24300	[35.2.1001] not assigned.unknown	Peptidase C50, separase
AT3G09450	[35.2.1001] not assigned.unknown
AT3G24880	[35.2.1001] not assigned.unknown	AtEAF1A__Helicase/SANT-associated, DNA binding protein
AT4G06534	[35.2.1001] not assigned.unknown
AT2G37070	[35.2.1001] not assigned.unknown	GPT1
AT2G20170	[35.2.1001] not assigned.unknown	Protein of Unknown Function (DUF239)
AT5G26770	[35.2.1001] not assigned.unknown	AtNEAP2
AT3G57100	[35.2.1001] not assigned.unknown	Protein of unknown function (DUF677)
AT1G12020	[35.2.1001] not assigned.unknown
AT3G45900	[35.2.1001] not assigned.unknown	Ribonuclease P protein subunit P38-related
AT4G31441	[35.2.1001] not assigned.unknown
AT1G60790	[35.2.1001] not assigned.unknown	TBL2__Plant protein of unknown function (DUF828)
AT5G24740	[35.2.1001] not assigned.unknown	SHBY__Protein of unknown function (DUF1162)
AT3G07310	[35.2.1001] not assigned.unknown	Protein of unknown function (DUF760)
AT3G09730	[35.2.1001] not assigned.unknown
AT1G10660	[35.2.1001] not assigned.unknown
AT4G31530	[35.2.1001] not assigned.unknown	ROQH__NAD(P)-binding Rossmann-fold superfamily protein
AT2G23390	[35.2.1001] not assigned.unknown
AT1G13740	[35.2.1001] not assigned.unknown	AFP2_LNJ__ABI five binding protein 2
AT5G13260	[35.2.1001] not assigned.unknown
AT4G26450	[35.2.1001] not assigned.unknown
AT3G46880	[35.2.1001] not assigned.unknown
AT1G06190	[35.2.1001] not assigned.unknown	RHON1__Rho termination factor
AT4G09890	[35.2.1001] not assigned.unknown	Protein of unknown function (DUF3511)
AT1G61740	[35.2.1001] not assigned.unknown	Sulfite exporter TauE/SafE family protein
AT3G56870	[35.2.1001] not assigned.unknown
AT5G02720	[35.2.1001] not assigned.unknown
AT4G22860	[35.2.1001] not assigned.unknown	TPXL3__Cell cycle regulated microtubule associated protein
AT4G24175	[35.2.1001] not assigned.unknown
AT5G11280	[35.2.1001] not assigned.unknown
AT1G71850	[35.2.1001] not assigned.unknown	Ubiquitin carboxyl-terminal hydrolase family protein
AT5G50940	[35.2.1001] not assigned.unknown	RNA-binding KH domain-containing protein
AT1G16750	[35.2.1001] not assigned.unknown	Protein of unknown function, DUF547
AT3G04950	[35.2.1001] not assigned.unknown
AT5G12930	[35.2.1001] not assigned.unknown
AT1G73240	[35.2.1001] not assigned.unknown
AT1G73140	[35.2.1001] not assigned.unknown	TBL31__Plant protein of unknown function (DUF828)
AT5G47480	[35.2.1001] not assigned.unknown	MAG5__RGPR-related
AT3G61920	[35.2.1001] not assigned.unknown
AT1G02320	[35.2.1001] not assigned.unknown
AT5G61040	[35.2.1001] not assigned.unknown
AT2G16018	[35.2.1001] not assigned.unknown
AT1G08430	[35.2.1001] not assigned.unknown	ALMT1_ATALMT1__aluminum-activated malate transporter 1
AT2G05120	[35.2.1001] not assigned.unknown	NUP133__Nucleoporin, Nup133/Nup155-like
AT3G11850	[35.2.1001] not assigned.unknown	MyoB8__Protein of unknown function, DUF593
AT5G40520	[35.2.1001] not assigned.unknown
AT5G42330	[35.2.1001] not assigned.unknown
AT3G07565	[35.2.1001] not assigned.unknown	Protein of unknown function (DUF3755)
AT4G16060	[35.2.1001] not assigned.unknown
AT2G46220	[35.2.1001] not assigned.unknown	Uncharacterized conserved protein (DUF2358)
AT5G23480	[35.2.1001] not assigned.unknown	SWIB/MDM2 domain;Plus-3;GYF
AT5G39530	[35.2.1001] not assigned.unknown	Protein of unknown function (DUF1997)
AT2G24030	[35.2.1001] not assigned.unknown	zinc ion binding;nucleic acid binding
AT1G16520	[35.2.1001] not assigned.unknown	NAIP2
AT1G78420	[35.2.1001] not assigned.unknown	DA2__RING/U-box superfamily protein
AT5G17950	[35.2.1001] not assigned.unknown
AT2G40070	[35.2.1001] not assigned.unknown	BPP1
AT1G10385	[35.2.1001] not assigned.unknown	Vps51/Vps67 family (components of vesicular transport) protein
AT4G21570	[35.2.1001] not assigned.unknown	Protein of unknown function (DUF300)
AT1G13530	[35.2.1001] not assigned.unknown	SNAP30__Protein of unknown function (DUF1262)
AT1G27640	[35.2.1001] not assigned.unknown
AT4G33590	[35.2.1001] not assigned.unknown
AT4G18080	[35.2.1001] not assigned.unknown
AT1G56420	[35.2.1001] not assigned.unknown
AT3G55070	[35.2.1001] not assigned.unknown	LisH/CRA/RING-U-box domains-containing protein
AT1G06010	[35.2.1001] not assigned.unknown
AT4G22370	[35.2.1001] not assigned.unknown
AT4G16695	[35.2.1001] not assigned.unknown
AT1G63410	[35.2.1001] not assigned.unknown	Protein of unknown function (DUF567)
AT3G44700	[35.2.1001] not assigned.unknown	Plant protein of unknown function
AT4G17215	[35.2.1001] not assigned.unknown	Pollen Ole e 1 allergen and extensin family protein
AT3G27600	[35.2.1001] not assigned.unknown	SWAP (Suppressor-of-White-APricot)/surp RNA-binding domain-containing protein
AT2G47980	[35.2.1001] not assigned.unknown	ATSCC3_SCC3__sister-chromatid cohesion protein 3
AT5G50175	[35.2.1001] not assigned.unknown
AT1G78172	[35.2.1001] not assigned.unknown
AT1G08125	[35.2.1001] not assigned.unknown	S-adenosyl-L-methionine-dependent methyltransferases superfamily protein
AT5G14990	[35.2.1001] not assigned.unknown
AT3G14700	[35.2.1001] not assigned.unknown	SART-1 family
AT3G63180	[35.2.1001] not assigned.unknown	ATTKL_TKL__TIC-like
AT1G26665	[35.2.1001] not assigned.unknown	MED10B__Mediator complex, subunit Med10
AT5G66660	[35.2.1001] not assigned.unknown	Protein of unknown function (DUF677)
AT3G56290	[35.2.1001] not assigned.unknown
AT1G74750	[35.2.1001] not assigned.unknown	Pentatricopeptide repeat (PPR) superfamily protein
AT3G26580	[35.2.1001] not assigned.unknown	Tetratricopeptide repeat (TPR)-like superfamily protein
AT4G29760	[35.2.1001] not assigned.unknown	HTT4
AT3G63300	[35.2.1001] not assigned.unknown	FKD1__FORKED 1
AT2G10550	[35.2.1001] not assigned.unknown
AT4G30150	[35.2.1001] not assigned.unknown
AT4G16807	[35.2.1001] not assigned.unknown
AT5G55820	[35.2.1001] not assigned.unknown	INCENP_WYR
AT3G01345	[35.2.1001] not assigned.unknown	Expressed protein
AT2G23470	[35.2.1001] not assigned.unknown	RUS4__Protein of unknown function, DUF647
AT4G37190	[35.2.1001] not assigned.unknown
AT3G54290	[35.2.1001] not assigned.unknown
AT3G49490	[35.2.1001] not assigned.unknown
AT4G12670	[35.2.1001] not assigned.unknown	Homeodomain-like superfamily protein
AT4G30090	[35.2.1001] not assigned.unknown
AT5G20310	[35.2.1001] not assigned.unknown	Adenine nucleotide alpha hydrolases-like superfamily protein
AT1G75980	[35.2.1001] not assigned.unknown	Single hybrid motif superfamily protein
AT1G35660	[35.2.1001] not assigned.unknown
AT4G32870	[35.2.1001] not assigned.unknown	Polyketide cyclase/dehydrase and lipid transport superfamily protein
AT1G69060	[35.2.1001] not assigned.unknown	Chaperone DnaJ-domain superfamily protein
AT2G43250	[35.2.1001] not assigned.unknown
AT3G30370	[35.2.1001] not assigned.unknown
AT4G03200	[35.2.1001] not assigned.unknown	catalytics
AT5G01030	[35.2.1001] not assigned.unknown	Protein of unknown function (DUF3527)
AT1G02470	[35.2.1001] not assigned.unknown	Polyketide cyclase/dehydrase and lipid transport superfamily protein
AT4G30710	[35.2.1001] not assigned.unknown	AUG8_QWRF8__Family of unknown function (DUF566)
AT1G72390	[35.2.1001] not assigned.unknown	PHL
AT4G19480	[35.2.1001] not assigned.unknown
AT4G31430	[35.2.1001] not assigned.unknown	KAKU4
AT3G14900	[35.2.1001] not assigned.unknown	EMB3120
AT2G25670	[35.2.1001] not assigned.unknown
AT5G45720	[35.2.1001] not assigned.unknown	AAA-type ATPase family protein
AT4G37020	[35.2.1001] not assigned.unknown
AT3G60200	[35.2.1001] not assigned.unknown
AT3G04160	[35.2.1001] not assigned.unknown
AT4G23110	[35.2.1001] not assigned.unknown	EFC_TCO__insulin-like growth factor binding
AT5G60760	[35.2.1001] not assigned.unknown	P-loop containing nucleoside triphosphate hydrolases superfamily protein
AT4G22640	[35.2.1001] not assigned.unknown	Bifunctional inhibitor/lipid-transfer protein/seed storage 2S albumin superfamily protein
AT1G19360	[35.2.1001] not assigned.unknown	RRA3__Nucleotide-diphospho-sugar transferase family protein
AT5G54410	[35.2.1001] not assigned.unknown
AT5G25020	[35.2.1001] not assigned.unknown	Protein of unknown function (DUF1336)
AT1G10490	[35.2.1001] not assigned.unknown	Domain of unknown function (DUF1726) ;Putative ATPase (DUF699)
AT3G52360	[35.2.1001] not assigned.unknown
AT5G59220	[17.1.3] hormone metabolism.abscisic acid.induced-regulated-responsive-activated	HAI1_SAG113__highly ABA-induced PP2C gene 1
AT4G01600	[17.1.3] hormone metabolism.abscisic acid.induced-regulated-responsive-activated	GRAM domain family protein
AT4G34000	[17.1.2] hormone metabolism.abscisic acid.signal transduction	ABF3_AtABF3_DPBF5__abscisic acid responsive elements-binding factor 3
AT2G42820	[17.1.1.1002] hormone metabolism.abscisic acid.synthesis-degradation	HVA22F__HVA22-like protein F
AT4G32810	[17.1.1.1002] hormone metabolism.abscisic acid.synthesis-degradation	ATCCD8_CCD8_MAX4__carotenoid cleavage dioxygenase 8
AT1G04580	[17.1.1.1002] hormone metabolism.abscisic acid.synthesis-degradation	AAO4_AO4_ATAO-4_ATAO2__aldehyde oxidase 4
AT5G25980	[17.2.1.1001] hormone metabolism.auxin.synthesis-degradation	BGLU37_TGG2__glucoside glucohydrolase 2
AT5G57090	[17.2.2] hormone metabolism.auxin.signal transduction	AGR_AGR1_ATPIN2_EIR1_MM31_PIN2_WAV6__Auxin efflux carrier family protein
AT1G68370	[17.2.2] hormone metabolism.auxin.signal transduction	ARG1__Chaperone DnaJ-domain superfamily protein
AT2G26170	[17.2.2] hormone metabolism.auxin.signal transduction	CYP711A1_MAX1__cytochrome P450, family 711, subfamily A, polypeptide 1
AT3G02260	[17.2.2] hormone metabolism.auxin.signal transduction	ASA1_BIG_CRM1_DOC1_LPR1_TIR3_UMB1__auxin transport protein (BIG)
AT5G20730	[17.2.3] hormone metabolism.auxin.induced-regulated-responsive-activated	ARF7_BIP_IAA21_IAA23_IAA25_MSG1_NPH4_TIR5__Transcriptional factor B3 family protein / auxin-responsive factor AUX/IAA-related
AT1G76270	[17.2.3] hormone metabolism.auxin.induced-regulated-responsive-activated	O-fucosyltransferase family protein
AT4G17280	[17.2.3] hormone metabolism.auxin.induced-regulated-responsive-activated	Auxin-responsive family protein
AT1G14970	[17.2.3] hormone metabolism.auxin.induced-regulated-responsive-activated	O-fucosyltransferase family protein
AT5G27780	[17.2.3] hormone metabolism.auxin.induced-regulated-responsive-activated	SAUR75__SAUR-like auxin-responsive protein family
AT3G47620	[17.2.3] hormone metabolism.auxin.induced-regulated-responsive-activated	AtTCP14_TCP14__TEOSINTE BRANCHED, cycloidea and PCF (TCP) 14
AT4G33430	[17.3.2.99] hormone metabolism.brassinosteroid.signal transduction.other	ATBAK1_ATSERK3_BAK1_ELG_RKS10_SERK3__BRI1-associated receptor kinase
AT3G13730	[17.3.1.1.99] hormone metabolism.brassinosteroid.synthesis-degradation.BRs.other	CYP90D1__cytochrome P450, family 90, subfamily D, polypeptide 1
AT5G21482	[17.4.1.1003] hormone metabolism.cytokinin.synthesis-degradation	ATCKX5_CKX7__cytokinin oxidase 7
AT2G25180	[17.4.2] hormone metabolism.cytokinin.signal transduction	ARR12_AtARR12_RR12__response regulator 12
AT2G01830	[17.4.2] hormone metabolism.cytokinin.signal transduction	AHK4_ATCRE1_CRE1_WOL_WOL1__CHASE domain containing histidine kinase protein
AT1G04380	[17.5.1.1002] hormone metabolism.ethylene.synthesis-degradation	2-oxoglutarate (2OG) and Fe(II)-dependent oxygenase superfamily protein
AT3G12900	[17.5.1.1002] hormone metabolism.ethylene.synthesis-degradation	S8H__2-oxoglutarate (2OG) and Fe(II)-dependent oxygenase superfamily protein
AT5G12270	[17.5.1.1002] hormone metabolism.ethylene.synthesis-degradation	2-oxoglutarate (2OG) and Fe(II)-dependent oxygenase superfamily protein
AT2G30840	[17.5.1.1002] hormone metabolism.ethylene.synthesis-degradation	2-oxoglutarate (2OG) and Fe(II)-dependent oxygenase superfamily protein
AT2G30830	[17.5.1.1002] hormone metabolism.ethylene.synthesis-degradation	2-oxoglutarate (2OG) and Fe(II)-dependent oxygenase superfamily protein
AT1G62960	[17.5.1.1] hormone metabolism.ethylene.synthesis-degradation.1-aminocyclopropane-1-carboxylate synthase	ACS10__ACC synthase 10
AT1G66340	[17.5.2] hormone metabolism.ethylene.signal transduction	AtETR1_EIN1_ETR_ETR1_RDO3__Signal transduction histidine kinase, hybrid-type, ethylene sensor
AT3G23150	[17.5.2] hormone metabolism.ethylene.signal transduction	ETR2__Signal transduction histidine kinase, hybrid-type, ethylene sensor
AT5G09410	[17.5.3] hormone metabolism.ethylene.induced-regulated-responsive-activated	CAMTA1_EICBP.B__ethylene induced calmodulin binding protein
AT1G72520	[17.7.1.2] hormone metabolism.jasmonate.synthesis-degradation.lipoxygenase	ATLOX4_LOX4__PLAT/LH2 domain-containing lipoxygenase family protein
AT5G23300	[23.1.1.4] nucleotide metabolism.synthesis.pyrimidine.dihydroorotate dehydrogenase	PYRD__pyrimidine d
AT4G22930	[23.1.1.3] nucleotide metabolism.synthesis.pyrimidine.dihydroorotase	DHOASE_PYR4__pyrimidin 4
AT1G36280	[23.1.2.8] nucleotide metabolism.synthesis.purine.SAICAR lyase	L-Aspartase-like family protein
AT2G37690	[23.1.2.6] nucleotide metabolism.synthesis.purine.AIR carboxylase	phosphoribosylaminoimidazole carboxylase, putative / AIR carboxylase, putative
AT1G68720	[23.2] nucleotide metabolism.degradation	ATTADA_TADA_TADA1__tRNA arginine adenosine deaminase
AT3G48540	[23.2] nucleotide metabolism.degradation	Cytidine/deoxycytidylate deaminase family protein
AT4G34890	[23.2] nucleotide metabolism.degradation	ATXDH1_XDH1__xanthine dehydrogenase 1
AT5G18280	[23.2] nucleotide metabolism.degradation	APY2_ATAPY2__apyrase 2
AT4G29620	[23.2] nucleotide metabolism.degradation	Cytidine/deoxycytidylate deaminase family protein
AT1G75210	[23.3] nucleotide metabolism.salvage	HAD-superfamily hydrolase, subfamily IG, 5'-nucleotidase
AT1G80050	[23.3.1.1] nucleotide metabolism.salvage.phosphoribosyltransferases.aprt	APT2_ATAPT2_PHT1.1__adenine phosphoribosyl transferase 2
AT5G11160	[23.3.1.1] nucleotide metabolism.salvage.phosphoribosyltransferases.aprt	APT5__adenine phosphoribosyltransferase 5
AT2G01670	[23.3.3] nucleotide metabolism.salvage.NUDIX hydrolases	atnudt17_NUDT17__nudix hydrolase homolog 17
AT2G04430	[23.3.3] nucleotide metabolism.salvage.NUDIX hydrolases	atnudt5_NUDT5__nudix hydrolase homolog 5
AT4G09320	[23.4.10] nucleotide metabolism.phosphotransfer and pyrophosphatases.nucleoside diphosphate kinase	ATNDK1_NDK1_NDPK1__Nucleoside diphosphate kinase family protein
AT3G07600	[15] metal handling	Heavy metal transport/detoxification superfamily protein
AT3G02960	[15.2] metal handling.binding, chelation and storage	AtHMP22__Heavy metal transport/detoxification superfamily protein
AT3G55220	[27.1.1] RNA.processing.splicing	AtSAP130b_SAP130b__Cleavage and polyadenylation specificity factor (CPSF) A subunit protein
AT1G23860	[27.1.1] RNA.processing.splicing	At-RSZ21_RSZ21_RSZP21_SRZ-21_SRZ21__RS-containing zinc finger protein 21
AT4G02400	[27.1.1] RNA.processing.splicing	U3 ribonucleoprotein (Utp) family protein
AT5G65260	[27.1.3.17] RNA.processing.3' end processing.PabN	PABN3__RNA-binding (RRM/RBD/RNP motifs) family protein
AT1G01040	[27.1.20] RNA.processing.degradation dicer	ASU1_ATDCL1_CAF_DCL1_EMB60_EMB76_SIN1_SUS1__dicer-like 1
AT1G17760	[27.1.3.8] RNA.processing.3' end processing.CstF77	ATCSTF77_CSTF77__Tetratricopeptide repeat (TPR)-like superfamily protein
AT2G42520	[27.1.2] RNA.processing.RNA helicase	RH37__P-loop containing nucleoside triphosphate hydrolases superfamily protein
AT1G20920	[27.1.2] RNA.processing.RNA helicase	RCF1__P-loop containing nucleoside triphosphate hydrolases superfamily protein
AT1G26370	[27.1.2] RNA.processing.RNA helicase	PRP22_RID1__RNA helicase family protein
AT2G07750	[27.1.2] RNA.processing.RNA helicase	DEA(D/H)-box RNA helicase family protein
AT2G25850	[27.1.3.1] RNA.processing.3' end processing.PAP	PAPS2__poly(A) polymerase 2
AT4G20910	[27.1.21] RNA.processing.siRNA methyltransferase	CRM2_HEN1__double-stranded RNA binding protein-related / DsRBD protein-related
AT5G02250	[27.1.19] RNA.processing.ribonucleases	ATMTRNASEII_EMB2730_RNR1__Ribonuclease II/R family protein
AT1G16800	[27.1.19] RNA.processing.ribonucleases	P-loop containing nucleoside triphosphate hydrolases superfamily protein
AT3G01410	[27.1.19] RNA.processing.ribonucleases	Polynucleotidyl transferase, ribonuclease H-like superfamily protein
AT1G77680	[27.1.19] RNA.processing.ribonucleases	AtRRP44B_RRP44B_SOV__Ribonuclease II/R family protein
AT1G24090	[27.1.19] RNA.processing.ribonucleases	RNH1C__RNase H family protein
AT1G61470	[27.1.19] RNA.processing.ribonucleases	CAF1e__Polynucleotidyl transferase, ribonuclease H-like superfamily protein
AT5G01400	[27.1.3.16] RNA.processing.3' end processing.Symplekin	ESP4__HEAT repeat-containing protein
AT1G27595	[27.1.3.16] RNA.processing.3' end processing.Symplekin	TANG1
AT4G04885	[27.1.3.15] RNA.processing.3' end processing.Pcf11p	PCFS4__PCF11P-similar protein 4
AT2G36480	[27.1.3.15] RNA.processing.3' end processing.Pcf11p	ENTH/VHS family protein
AT5G58040	[27.1.3.7] RNA.processing.3' end processing.Fip1	ATFIP1[V]_ATFIPS5_FIP1_FIP1[V]_FIPS5_SCPR57__homolog of yeast FIP1 [V]
AT4G17610	[27.1] RNA.processing	AtTRM3_TRM3__tRNA/rRNA methyltransferase (SpoU) family protein
AT1G71770	[27.1] RNA.processing	PAB5__poly(A)-binding protein 5
AT5G26880	[27.1] RNA.processing	AGL26__AGAMOUS-like 26
AT3G13300	[27.1] RNA.processing	VCS__Transducin/WD40 repeat-like superfamily protein
AT1G59760	[27.1] RNA.processing	AtMTR4_MTR4__RNA helicase, ATP-dependent, SK12/DOB1 protein
AT2G39240	[27.1] RNA.processing	RNA polymerase I specific transcription initiation factor RRN3 protein
AT1G60170	[27.1] RNA.processing	emb1220_PRP31__pre-mRNA processing ribonucleoprotein binding region-containing protein
AT4G33370	[27.1] RNA.processing	DEA(D/H)-box RNA helicase family protein
AT1G30590	[27.1] RNA.processing	RNA polymerase I specific transcription initiation factor RRN3 protein
AT1G28060	[27.1] RNA.processing	RDM16__Pre-mRNA-splicing factor 3
AT4G38020	[27.1] RNA.processing	tRNA/rRNA methyltransferase (SpoU) family protein
AT2G40030	[27.2] RNA.transcription	ATNRPD1B_DMS5_DRD3_NRPD1B_NRPE1__nuclear RNA polymerase D1B
AT2G19930	[27.2] RNA.transcription	RNA-dependent RNA polymerase family protein
AT4G12610	[27.2] RNA.transcription	ATRAP74_RAP74__transcription activators;DNA binding;RNA polymerase II transcription factors;catalytics;transcription initiation factors
AT1G29940	[27.2] RNA.transcription	NRPA2__nuclear RNA polymerase A2
AT1G61700	[27.2] RNA.transcription	RNA polymerases N / 8 kDa subunit
AT4G10070	[27.2] RNA.transcription	AtKH18__KH domain-containing protein
AT2G15400	[27.2] RNA.transcription	NRPE3B_RBP36B__DNA-directed RNA polymerase family protein
AT4G20280	[27.2] RNA.transcription	TAF11__TBP-associated factor 11
AT3G10330	[27.2] RNA.transcription	AtTFIIB2_TFIIB2__Cyclin-like family protein
AT5G45140	[27.2] RNA.transcription	NRPC2__nuclear RNA polymerase C2
AT4G19210	[27.2] RNA.transcription	ABCE2_ATRLI2_RLI2__RNAse l inhibitor protein 2
AT3G23780	[27.2] RNA.transcription	DMS2_DRD2_NRPD2_NRPD2A_NRPE2_OCP1__nuclear RNA polymerase D2A
AT1G04550	[27.3.40] RNA.regulation of transcription.Aux/IAA family	BDL_IAA12__AUX/IAA transcriptional regulator family protein
AT5G51230	[27.3.65] RNA.regulation of transcription.Polycomb Group (PcG)	AtEMF2_CYR1_EMF2_VEF2__VEFS-Box of polycomb protein
AT2G35670	[27.3.65] RNA.regulation of transcription.Polycomb Group (PcG)	FIE2_FIS2__VEFS-Box of polycomb protein
AT4G01720	[27.3.32] RNA.regulation of transcription.WRKY domain transcription factor family	AtWRKY47_WRKY47__WRKY family transcription factor
AT2G25000	[27.3.32] RNA.regulation of transcription.WRKY domain transcription factor family	ATWRKY60_WRKY60__WRKY DNA-binding protein 60
AT5G43250	[27.3.16] RNA.regulation of transcription.CCAAT box binding factor family, HAP5	NF-YC13__nuclear factor Y, subunit C13
AT5G27910	[27.3.16] RNA.regulation of transcription.CCAAT box binding factor family, HAP5	NF-YC8__nuclear factor Y, subunit C8
AT1G20910	[27.3.38] RNA.regulation of transcription.AT-rich interaction domain containing transcription factor family	ARID3__ARID/BRIGHT DNA-binding domain-containing protein
AT1G01510	[27.3.34] RNA.regulation of transcription.Orphan family	AN_DOQ__NAD(P)-binding Rossmann-fold superfamily protein
AT5G66630	[27.3.34] RNA.regulation of transcription.Orphan family	DAR5__DA1-related protein 5
AT3G16000	[27.3.34] RNA.regulation of transcription.Orphan family	MFP1__MAR binding filament-like protein 1
AT3G04740	[27.3] RNA.regulation of transcription	ATMED14_MED14_SWP__RNA polymerase II transcription mediators
AT1G60700	[27.3.48] RNA.regulation of transcription.FHA transcription factor	SMAD/FHA domain-containing protein
AT2G36340	[27.3.49] RNA.regulation of transcription.GeBP like	GPL3__DNA-binding storekeeper protein-related transcriptional regulator
AT4G25210	[27.3.49] RNA.regulation of transcription.GeBP like	DNA-binding storekeeper protein-related transcriptional regulator
AT4G20400	[27.3.57] RNA.regulation of transcription.JUMONJI family	JMJ14_PKDM7B__JUMONJI 14
AT5G18230	[27.3.67] RNA.regulation of transcription.putative transcription regulator	NOT3__transcription regulator NOT2/NOT3/NOT5 family protein
AT3G49410	[27.3.67] RNA.regulation of transcription.putative transcription regulator	Transcription factor IIIC, subunit 5
AT4G02820	[27.3.67] RNA.regulation of transcription.putative transcription regulator	RTP7__Pentatricopeptide repeat (PPR) superfamily protein
AT1G02080	[27.3.67] RNA.regulation of transcription.putative transcription regulator	NOT1__transcription regulators
AT3G15590	[27.3.67] RNA.regulation of transcription.putative transcription regulator	Tetratricopeptide repeat (TPR)-like superfamily protein
AT5G61150	[27.3.67] RNA.regulation of transcription.putative transcription regulator	VIP4__leo1-like family protein
AT5G63700	[27.3.67] RNA.regulation of transcription.putative transcription regulator	zinc ion binding;DNA binding
AT1G80270	[27.3.67] RNA.regulation of transcription.putative transcription regulator	PPR596__PENTATRICOPEPTIDE REPEAT 596
AT5G27610	[27.3.67] RNA.regulation of transcription.putative transcription regulator	ALY1_ATALY1__DIRP ;Myb-like DNA-binding domain
AT5G36670	[27.3.63] RNA.regulation of transcription.PHD finger transcription factor	RING/FYVE/PHD zinc finger superfamily protein
AT3G51120	[27.3.63] RNA.regulation of transcription.PHD finger transcription factor	DNA binding;zinc ion binding;nucleic acid binding;nucleic acid binding
AT3G02830	[27.3.12] RNA.regulation of transcription.C3H zinc finger family	PNT1_ZFN1__zinc finger protein 1
AT5G40880	[27.3.12] RNA.regulation of transcription.C3H zinc finger family	C3H59_ZFWD3__WD-40 repeat family protein / zfwd3 protein (ZFWD3)
AT3G47120	[27.3.12] RNA.regulation of transcription.C3H zinc finger family	GDS1__RNA recognition motif (RRM)-containing protein
AT2G19810	[27.3.12] RNA.regulation of transcription.C3H zinc finger family	AtOZF1_AtTZF2_OZF1_TZF2__CCCH-type zinc finger family protein
AT5G64340	[27.3.6] RNA.regulation of transcription.bHLH,Basic Helix-Loop-Helix family	SAC51__sequence-specific DNA binding transcription factors;transcription regulators
AT3G16870	[27.3.9] RNA.regulation of transcription.C2C2(Zn) GATA transcription factor family	GATA17__GATA transcription factor 17
AT5G49300	[27.3.9] RNA.regulation of transcription.C2C2(Zn) GATA transcription factor family	GATA16__GATA transcription factor 16
AT5G08230	[27.3.68] RNA.regulation of transcription.PWWP domain protein	HULK1_SL5__Tudor/PWWP/MBT domain-containing protein
AT2G48160	[27.3.68] RNA.regulation of transcription.PWWP domain protein	HULK2_SL3__Tudor/PWWP/MBT domain-containing protein
AT4G14140	[27.3.46] RNA.regulation of transcription.DNA methyltransferases	DMT02_DMT2_MET02_MET2__DNA methyltransferase 2
AT5G49160	[27.3.46] RNA.regulation of transcription.DNA methyltransferases	DDM2_DMT01_DMT1_MET1_MET2_METI__methyltransferase 1
AT4G08990	[27.3.46] RNA.regulation of transcription.DNA methyltransferases	DNA (cytosine-5-)-methyltransferase family protein
AT5G62000	[27.3.4] RNA.regulation of transcription.ARF, Auxin Response Factor family	ARF1-BP_ARF2_AtARF2_HSS_ORE14__auxin response factor 2
AT2G28350	[27.3.4] RNA.regulation of transcription.ARF, Auxin Response Factor family	ARF10__auxin response factor 10
AT5G60450	[27.3.4] RNA.regulation of transcription.ARF, Auxin Response Factor family	ARF4__auxin response factor 4
AT3G24070	[27.3.73] RNA.regulation of transcription.Zn-finger(CCHC)	Zinc knuckle (CCHC-type) family protein
AT2G15180	[27.3.73] RNA.regulation of transcription.Zn-finger(CCHC)	Zinc knuckle (CCHC-type) family protein
AT2G12880	[27.3.73] RNA.regulation of transcription.Zn-finger(CCHC)	Zinc knuckle (CCHC-type) family protein
AT2G28810	[27.3.8] RNA.regulation of transcription.C2C2(Zn) DOF zinc finger family	Dof-type zinc finger DNA-binding family protein
AT2G37590	[27.3.8] RNA.regulation of transcription.C2C2(Zn) DOF zinc finger family	ATDOF2.4_DOF2.4_PEAR1__DNA binding with one finger 2.4
AT1G01060	[27.3.26] RNA.regulation of transcription.MYB-related transcription factor family	LHY_LHY1__Homeodomain-like superfamily protein
AT5G52660	[27.3.26] RNA.regulation of transcription.MYB-related transcription factor family	RVE6__Homeodomain-like superfamily protein
AT3G13000	[27.3.27] RNA.regulation of transcription.NAC domain transcription factor family	Protein of unknown function, DUF547
AT1G56010	[27.3.27] RNA.regulation of transcription.NAC domain transcription factor family	anac021_ANAC022_NAC1__NAC domain containing protein 1
AT4G25470	[27.3.3] RNA.regulation of transcription.AP2/EREBP, APETALA2/Ethylene-responsive element binding protein family	ATCBF2_CBF2_DREB1C_FTQ4__C-repeat/DRE binding factor 2
AT5G18560	[27.3.3] RNA.regulation of transcription.AP2/EREBP, APETALA2/Ethylene-responsive element binding protein family	PUCHI__Integrase-type DNA-binding superfamily protein
AT2G41710	[27.3.3] RNA.regulation of transcription.AP2/EREBP, APETALA2/Ethylene-responsive element binding protein family	SMOS1__Integrase-type DNA-binding superfamily protein
AT1G16060	[27.3.3] RNA.regulation of transcription.AP2/EREBP, APETALA2/Ethylene-responsive element binding protein family	ADAP_WRI3__ARIA-interacting double AP2 domain protein
AT2G24681	[27.3.3] RNA.regulation of transcription.AP2/EREBP, APETALA2/Ethylene-responsive element binding protein family	AP2/B3-like transcriptional factor family protein
AT5G65130	[27.3.3] RNA.regulation of transcription.AP2/EREBP, APETALA2/Ethylene-responsive element binding protein family	ERF57_WIND4__Integrase-type DNA-binding superfamily protein
AT5G25790	[27.3.17] RNA.regulation of transcription.CPP(Zn),CPP1-related transcription factor family	TCX7__Tesmin/TSO1-like CXC domain-containing protein
AT5G52170	[27.3.22] RNA.regulation of transcription.HB,Homeobox transcription factor family	HDG7__homeodomain GLABROUS 7
AT3G03660	[27.3.22] RNA.regulation of transcription.HB,Homeobox transcription factor family	WOX11__WUSCHEL related homeobox 11
AT5G11060	[27.3.22] RNA.regulation of transcription.HB,Homeobox transcription factor family	KNAT4__KNOTTED1-like homeobox gene 4
AT4G34610	[27.3.22] RNA.regulation of transcription.HB,Homeobox transcription factor family	BLH6__BEL1-like homeodomain 6
AT3G60390	[27.3.22] RNA.regulation of transcription.HB,Homeobox transcription factor family	HAT3__homeobox-leucine zipper protein 3
AT1G23380	[27.3.22] RNA.regulation of transcription.HB,Homeobox transcription factor family	KNAT6_KNAT6L_KNAT6S__KNOTTED1-like homeobox gene 6
AT1G05230	[27.3.22] RNA.regulation of transcription.HB,Homeobox transcription factor family	HDG2__homeodomain GLABROUS 2
AT5G41410	[27.3.22] RNA.regulation of transcription.HB,Homeobox transcription factor family	BEL1__POX (plant homeobox) family protein
AT2G16400	[27.3.22] RNA.regulation of transcription.HB,Homeobox transcription factor family	BLH7__BEL1-like homeodomain 7
AT5G14140	[27.3.11] RNA.regulation of transcription.C2H2 zinc finger family	zinc ion binding;nucleic acid binding;zinc ion binding
AT5G40710	[27.3.11] RNA.regulation of transcription.C2H2 zinc finger family	zinc finger (C2H2 type) family protein
AT5G25160	[27.3.11] RNA.regulation of transcription.C2H2 zinc finger family	ZFP3__zinc finger protein 3
AT3G53600	[27.3.11] RNA.regulation of transcription.C2H2 zinc finger family	ZAT18__C2H2-type zinc finger family protein
AT3G49930	[27.3.11] RNA.regulation of transcription.C2H2 zinc finger family	C2H2 and C2HC zinc fingers superfamily protein
AT4G27240	[27.3.11] RNA.regulation of transcription.C2H2 zinc finger family	zinc finger (C2H2 type) family protein
AT4G38910	[27.3.84] RNA.regulation of transcription.BBR/BPC	ATBPC5_BBR/BPC5_BPC5__basic pentacysteine 5
AT1G26680	[27.3.41] RNA.regulation of transcription.B3 transcription factor family	transcriptional factor B3 family protein
AT2G24700	[27.3.41] RNA.regulation of transcription.B3 transcription factor family	REM32__Transcriptional factor B3 family protein
AT3G53310	[27.3.41] RNA.regulation of transcription.B3 transcription factor family	REM16__AP2/B3-like transcriptional factor family protein
AT5G18090	[27.3.41] RNA.regulation of transcription.B3 transcription factor family	AP2/B3-like transcriptional factor family protein
AT2G46790	[27.3.66] RNA.regulation of transcription.Psudo ARR transcription factor family	APRR9_PRR9_TL1__pseudo-response regulator 9
AT2G22840	[27.3.50] RNA.regulation of transcription.General Transcription	AtGRF1_GRF1__growth-regulating factor 1
AT5G09250	[27.3.50] RNA.regulation of transcription.General Transcription	KIWI_NMDM1__ssDNA-binding transcriptional regulator
AT2G42150	[27.3.42] RNA.regulation of transcription.Bromodomain proteins	DNA-binding bromodomain-containing protein
AT1G58025	[27.3.42] RNA.regulation of transcription.Bromodomain proteins	DNA-binding bromodomain-containing protein
AT2G20400	[27.3.20] RNA.regulation of transcription.G2-like transcription factor family, GARP	PHL4__myb-like HTH transcriptional regulator family protein
AT3G48160	[27.3.18] RNA.regulation of transcription.E2F/DP transcription factor family	DEL1_E2FE_E2L3__DP-E2F-like 1
AT1G68190	[27.3.7] RNA.regulation of transcription.C2C2(Zn) CO-like, Constans-like zinc finger family	BBX27__B-box zinc finger family protein
AT2G33500	[27.3.7] RNA.regulation of transcription.C2C2(Zn) CO-like, Constans-like zinc finger family	BBX12__B-box type zinc finger protein with CCT domain
AT1G77300	[27.3.69] RNA.regulation of transcription.SET-domain transcriptional regulator family	ASHH2_CCR1_CLI186_CLI186_EFS_LAZ2_SDG8__histone methyltransferases(H3-K4 specific);histone methyltransferases(H3-K36 specific)
AT1G17770	[27.3.69] RNA.regulation of transcription.SET-domain transcriptional regulator family	SDG17_SUVH7__SU(VAR)3-9 homolog 7
AT1G73100	[27.3.69] RNA.regulation of transcription.SET-domain transcriptional regulator family	SDG19_SUVH3__SU(VAR)3-9 homolog 3
AT4G13460	[27.3.69] RNA.regulation of transcription.SET-domain transcriptional regulator family	SDG22_SET22_SUVH9__SU(VAR)3-9 homolog 9
AT2G05900	[27.3.69] RNA.regulation of transcription.SET-domain transcriptional regulator family	SDG11_SUVH10__SET domain protein 11
AT2G22740	[27.3.69] RNA.regulation of transcription.SET-domain transcriptional regulator family	SDG23_SUVH6__SU(VAR)3-9 homolog 6
AT5G09740	[27.3.54] RNA.regulation of transcription.Histone acetyltransferases	HAC11_HAG05_HAG5_HAM2__histone acetyltransferase of the MYST family 2
AT1G67220	[27.3.54] RNA.regulation of transcription.Histone acetyltransferases	ATHPCAT1_HAC02_HAC2__histone acetyltransferase of the CBP family 2
AT1G06230	[27.3.52] RNA.regulation of transcription.Global transcription factor group	GTE4__global transcription factor group E4
AT3G27260	[27.3.52] RNA.regulation of transcription.Global transcription factor group	GTE8__global transcription factor group E8
AT2G25180	[27.3.5] RNA.regulation of transcription.ARR	ARR12_AtARR12_RR12__response regulator 12
AT1G59940	[27.3.5] RNA.regulation of transcription.ARR	ARR3__response regulator 3
AT2G40670	[27.3.5] RNA.regulation of transcription.ARR	ARR16_RR16__response regulator 16
AT3G56510	[27.3.51] RNA.regulation of transcription.General Transcription, TBP-binding protein	RNA-binding (RRM/RBD/RNP motifs) family protein
AT5G24120	[27.3.85] RNA.regulation of transcription.sigma like plant	ATSIG5_SIG5_SIGE__sigma factor E
AT3G06010	[27.3.44] RNA.regulation of transcription.Chromatin Remodeling Factors	ATCHR12_CHR12__Homeotic gene regulator
AT5G66750	[27.3.44] RNA.regulation of transcription.Chromatin Remodeling Factors	ATDDM1_CHA1_CHR01_CHR1_DDM1_SOM1_SOM4__chromatin remodeling 1
AT2G40770	[27.3.44] RNA.regulation of transcription.Chromatin Remodeling Factors	zinc ion binding;DNA binding;helicases;ATP binding;nucleic acid binding
AT2G47620	[27.3.44] RNA.regulation of transcription.Chromatin Remodeling Factors	ATSWI3A_CHB1_SWI3A__SWITCH/sucrose nonfermenting 3A
AT1G73730	[27.3.19] RNA.regulation of transcription.EIN3-like(EIL) transcription factor family	AtEIL3_ATSLIM_EIL3_SLIM1__ETHYLENE-INSENSITIVE3-like 3
AT5G58470	[27.3.99] RNA.regulation of transcription.unclassified	TAF15b__TBP-associated factor 15B
AT1G61990	[27.3.99] RNA.regulation of transcription.unclassified	mTERF13__Mitochondrial transcription termination factor family protein
AT5G15810	[27.3.99] RNA.regulation of transcription.unclassified	AtTRM1b_TRM1b__N2,N2-dimethylguanosine tRNA methyltransferase
AT4G19050	[27.3.99] RNA.regulation of transcription.unclassified	NB-ARC domain-containing disease resistance protein
AT4G27000	[27.3.99] RNA.regulation of transcription.unclassified	ATRBP45C__RNA-binding (RRM/RBD/RNP motifs) family protein
AT2G02080	[27.3.99] RNA.regulation of transcription.unclassified	AtIDD4_IDD4_IME__indeterminate(ID)-domain 4
AT3G48760	[27.3.99] RNA.regulation of transcription.unclassified	PAT5__DHHC-type zinc finger family protein
AT1G08680	[27.3.99] RNA.regulation of transcription.unclassified	AGD14_ZIGA4__ARF GAP-like zinc finger-containing protein ZIGA4
AT3G51950	[27.3.99] RNA.regulation of transcription.unclassified	Zinc finger (CCCH-type) family protein / RNA recognition motif (RRM)-containing protein
AT2G02170	[27.3.99] RNA.regulation of transcription.unclassified	Remorin family protein
AT3G18640	[27.3.99] RNA.regulation of transcription.unclassified	Zinc finger C-x8-C-x5-C-x3-H type family protein
AT5G23570	[27.3.99] RNA.regulation of transcription.unclassified	ATSGS3_SGS3__XS domain-containing protein / XS zinc finger domain-containing protein-related
AT4G21430	[27.3.99] RNA.regulation of transcription.unclassified	B160_JMJ28__Zinc finger, RING-type;Transcription factor jumonji/aspartyl beta-hydroxylase
AT3G61120	[27.3.24] RNA.regulation of transcription.MADS box transcription factor family	AGL13__AGAMOUS-like 13
AT5G06500	[27.3.24] RNA.regulation of transcription.MADS box transcription factor family	AGL96__AGAMOUS-like 96
AT4G09960	[27.3.24] RNA.regulation of transcription.MADS box transcription factor family	AGL11_STK__K-box region and MADS-box transcription factor family protein
AT1G76110	[27.3.62] RNA.regulation of transcription.Nucleosome/chromatin assembly factor group	HMG (high mobility group) box protein with ARID/BRIGHT DNA-binding domain
AT1G12800	[27.3.23] RNA.regulation of transcription.HSF,Heat-shock transcription factor family	SDP__Nucleic acid-binding, OB-fold-like protein
AT3G14180	[27.3.30] RNA.regulation of transcription.Trihelix, Triple-Helix transcription factor family	ASIL2__sequence-specific DNA binding transcription factors
AT1G21200	[27.3.30] RNA.regulation of transcription.Trihelix, Triple-Helix transcription factor family	sequence-specific DNA binding transcription factors
AT5G47660	[27.3.30] RNA.regulation of transcription.Trihelix, Triple-Helix transcription factor family	Homeodomain-like superfamily protein
AT5G26040	[27.3.55] RNA.regulation of transcription.HDA	HDA2__histone deacetylase 2
AT3G44750	[27.3.55] RNA.regulation of transcription.HDA	ATHD2A_HD2A_HDA3_HDT1__histone deacetylase 3
AT5G61070	[27.3.55] RNA.regulation of transcription.HDA	ATHDA18_HDA18__histone deacetylase of the RPD3/HDA1 superfamily 18
AT5G11050	[27.3.25] RNA.regulation of transcription.MYB domain transcription factor family	AtMYB64_MYB64_URP10__myb domain protein 64
AT3G09370	[27.3.25] RNA.regulation of transcription.MYB domain transcription factor family	AtMYB3R3_MYB3R-3__myb domain protein 3r-3
AT3G12820	[27.3.25] RNA.regulation of transcription.MYB domain transcription factor family	AtMYB10_MYB10__myb domain protein 10
AT2G47460	[27.3.25] RNA.regulation of transcription.MYB domain transcription factor family	ATMYB12_MYB12_PFG1__myb domain protein 12
AT5G62470	[27.3.25] RNA.regulation of transcription.MYB domain transcription factor family	ATMYB96_MYB96_MYBCOV1__myb domain protein 96
AT2G39880	[27.3.25] RNA.regulation of transcription.MYB domain transcription factor family	AtMYB25_MYB25__myb domain protein 25
AT5G09410	[27.3.39] RNA.regulation of transcription.AtSR Transcription Factor family	CAMTA1_EICBP.B__ethylene induced calmodulin binding protein
AT5G64220	[27.3.39] RNA.regulation of transcription.AtSR Transcription Factor family	CAMTA2__Calmodulin-binding transcription activator protein with CG-1 and Ankyrin domains
AT1G22910	[27.4] RNA.RNA binding	RNA-binding (RRM/RBD/RNP motifs) family protein
AT5G01270	[27.4] RNA.RNA binding	ATCPL2_CER11_CPL2__carboxyl-terminal domain (ctd) phosphatase-like 2
AT1G66260	[27.4] RNA.RNA binding	ALY3_IRP8__RNA-binding (RRM/RBD/RNP motifs) family protein
AT3G13224	[27.4] RNA.RNA binding	RBGD3__RNA-binding (RRM/RBD/RNP motifs) family protein
AT3G12640	[27.4] RNA.RNA binding	RNA binding (RRM/RBD/RNP motifs) family protein
AT5G25060	[27.4] RNA.RNA binding	RRC1__RNA recognition motif (RRM)-containing protein
AT3G13180	[27.4] RNA.RNA binding	AtTRM4e_TRM4e__NOL1/NOP2/sun family protein / antitermination NusB domain-containing protein
AT5G46870	[27.4] RNA.RNA binding	BPL5__RNA-binding (RRM/RBD/RNP motifs) family protein
AT3G21100	[27.4] RNA.RNA binding	RNA-binding (RRM/RBD/RNP motifs) family protein
AT5G47620	[27.4] RNA.RNA binding	RNA-binding (RRM/RBD/RNP motifs) family protein
AT4G24270	[27.4] RNA.RNA binding	EMB140_SEAP1__EMBRYO DEFECTIVE 140
AT1G80930	[27.4] RNA.RNA binding	MIF4G domain-containing protein / MA3 domain-containing protein
AT2G19380	[27.4] RNA.RNA binding	RNA recognition motif (RRM)-containing protein
AT2G16940	[27.4] RNA.RNA binding	CC1__Splicing factor, CC1-like
AT2G44710	[27.4] RNA.RNA binding	HRLP__RNA-binding (RRM/RBD/RNP motifs) family protein
AT1G13190	[27.4] RNA.RNA binding	RNA-binding (RRM/RBD/RNP motifs) family protein
AT4G13860	[27.4] RNA.RNA binding	RNA-binding (RRM/RBD/RNP motifs) family protein
AT1G08550	[16.1.4.21] secondary metabolism.isoprenoids.carotenoids.violaxanthin de-epoxidase	AVDE1_NPQ1__non-photochemical quenching 1
AT5G57030	[16.1.4.4] secondary metabolism.isoprenoids.carotenoids.lycopene epsilon cyclase	LUT2__Lycopene beta/epsilon cyclase protein
AT5G60600	[16.1.1.6] secondary metabolism.isoprenoids.non-mevalonate pathway.HDS	CLB4_CSB3_GCPE_HDS_ISPG__4-hydroxy-3-methylbut-2-enyl diphosphate synthase
AT2G29130	[16.10] secondary metabolism.simple phenols	ATLAC2_LAC2__laccase 2
AT4G13300	[16.1] secondary metabolism.isoprenoids	ATTPS13_TPS13__terpenoid synthase 13
AT3G29190	[16.1.5.1003] secondary metabolism.isoprenoids.terpenoids	Terpenoid cyclases/Protein prenyltransferases superfamily protein
AT5G44630	[16.1.5.1003] secondary metabolism.isoprenoids.terpenoids	Terpenoid cyclases/Protein prenyltransferases superfamily protein
AT3G29410	[16.1.5.1003] secondary metabolism.isoprenoids.terpenoids	TPS25__Terpenoid cyclases/Protein prenyltransferases superfamily protein
AT1G61120	[16.1.5.1003] secondary metabolism.isoprenoids.terpenoids	GES_TPS04_TPS4__terpene synthase 04
AT5G36150	[16.1.5.1003] secondary metabolism.isoprenoids.terpenoids	ATPEN3_PEN3__putative pentacyclic triterpene synthase 3
AT3G53130	[16.1.4.7] secondary metabolism.isoprenoids.carotenoids.carotenoid epsilon ring hydroxylase	CYP97C1_LUT1__Cytochrome P450 superfamily protein
AT3G14530	[16.1.1.10] secondary metabolism.isoprenoids.non-mevalonate pathway.geranylgeranyl pyrophosphate synthase	AtGGPS6_GFPPS1_GGPPS6_IDS6__Terpenoid synthases superfamily protein
AT3G54250	[16.1.2.6] secondary metabolism.isoprenoids.mevalonate pathway.mevalonate diphosphate decarboxylase	AtMDD2_MDD2__GHMP kinase family protein
AT4G11820	[16.1.2.2] secondary metabolism.isoprenoids.mevalonate pathway.HMG-CoA synthase	FKP1_HMGS_MVA1__hydroxymethylglutaryl-CoA synthase / HMG-CoA synthase / 3-hydroxy-3-methylglutaryl coenzyme A synthase
AT1G32100	[16.2] secondary metabolism.phenylpropanoids	ATPRR1_PRR1__pinoresinol reductase 1
AT5G53810	[16.2] secondary metabolism.phenylpropanoids	O-methyltransferase family protein
AT1G51680	[16.2.1.3] secondary metabolism.phenylpropanoids.lignin biosynthesis.4CL	4CL.1_4CL1_AT4CL1__4-coumarate:CoA ligase 1
AT5G38120	[16.2.1.3] secondary metabolism.phenylpropanoids.lignin biosynthesis.4CL	4-CL8_4CL8__AMP-dependent synthetase and ligase family protein
AT3G21240	[16.2.1.3] secondary metabolism.phenylpropanoids.lignin biosynthesis.4CL	4CL2_AT4CL2__4-coumarate:CoA ligase 2
AT1G80820	[16.2.1.7] secondary metabolism.phenylpropanoids.lignin biosynthesis.CCR1	ATCCR2_CCR2__cinnamoyl coa reductase
AT1G72680	[16.2.1.10] secondary metabolism.phenylpropanoids.lignin biosynthesis.CAD	ATCAD1_CAD1__cinnamyl-alcohol dehydrogenase
AT2G41300	[16.4.1.1007] secondary metabolism.N misc.alkaloid-like	SSL1__strictosidine synthase-like 1
AT4G28680	[16.4.1.1007] secondary metabolism.N misc.alkaloid-like	AtTYDC_TYDC_TYRDC_TYRDC1__L-tyrosine decarboxylase
AT5G25980	[16.5.1.3.1.1] secondary metabolism.sulfur-containing.glucosinolates.degradation.myrosinase.TGG	BGLU37_TGG2__glucoside glucohydrolase 2
AT5G23010	[16.5.1.1.1.2] secondary metabolism.sulfur-containing.glucosinolates.synthesis.aliphatic.methylthioalkylmalate synthase (MAM)	GSM1_IMS3_MAM1__methylthioalkylmalate synthase 1
AT1G65880	[16.5.1.1.1.12] secondary metabolism.sulfur-containing.glucosinolates.synthesis.aliphatic.benzoate-CoA ligase	BZO1__benzoyloxyglucosinolate 1
AT1G34490	[16.7.1001] secondary metabolism.wax	MBOAT (membrane bound O-acyl transferase) family protein
AT1G17010	[16.8.4] secondary metabolism.flavonoids.flavonols	2-oxoglutarate (2OG) and Fe(II)-dependent oxygenase superfamily protein
AT4G12330	[16.8.3.3] secondary metabolism.flavonoids.dihydroflavonols.flavonoid 3'-monooxygenase	CYP706A7__cytochrome P450, family 706, subfamily A, polypeptide 7
AT1G30530	[16.8.4.3] secondary metabolism.flavonoids.flavonols.flavonol-3-O-rhamnosyltransferase	UGT78D1__UDP-glucosyl transferase 78D1
AT1G02050	[16.8.2] secondary metabolism.flavonoids.chalcones	LAP6_PKSA__Chalcone and stilbene synthase family protein
AT2G22590	[16.8.1.1001] secondary metabolism.flavonoids.anthocyanins	UDP-Glycosyltransferase superfamily protein
AT3G55970	[16.8.1.1001] secondary metabolism.flavonoids.anthocyanins	ATJRG21_JAO3_JOX3_JRG21__jasmonate-regulated gene 21
AT1G25460	[16.8.3] secondary metabolism.flavonoids.dihydroflavonols	NAD(P)-binding Rossmann-fold superfamily protein
AT3G48110	[29.1.14] protein.aa activation.glycine-tRNA ligase	EDD_EDD1__glycine-tRNA ligases
AT1G56345	[29.1.30] protein.aa activation.pseudouridylate synthase	RLUA4__Pseudouridine synthase family protein
AT3G16565	[29.1.7] protein.aa activation.alanine-tRNA ligase	alanine-tRNA ligases;nucleic acid binding;ligases, forming aminoacyl-tRNA and related compounds;nucleotide binding;ATP binding
AT3G56510	[29.2.2.3.99] protein.synthesis.ribosome biogenesis.Pre-rRNA processing and modifications.misc	RNA-binding (RRM/RBD/RNP motifs) family protein
AT1G43860	[29.2.2.3.99] protein.synthesis.ribosome biogenesis.Pre-rRNA processing and modifications.misc	sequence-specific DNA binding transcription factors
AT3G57150	[29.2.2.3.1] protein.synthesis.ribosome biogenesis.Pre-rRNA processing and modifications.snoRNPs	AtCBF5_AtNAP57_CBF5_NAP57_TRUB1__homologue of NAP57
AT5G09770	[29.2.1.1.3.2.17] protein.synthesis.ribosomal protein.prokaryotic.unknown organellar.50S subunit.L17	Ribosomal protein L17 family protein
AT1G33850	[29.2.1.2.1.15] protein.synthesis.ribosomal protein.eukaryotic.40S subunit.S15	Ribosomal protein S19 family protein
AT5G10360	[29.2.1.2.1.6] protein.synthesis.ribosomal protein.eukaryotic.40S subunit.S6	EMB3010_RPS6B__Ribosomal protein S6e
AT1G22110	[29.2.1.2.2.30] protein.synthesis.ribosomal protein.eukaryotic.60S subunit.L30	structural constituent of ribosome
AT4G25630	[29.2.2.3.3] protein.synthesis.ribosome biogenesis.Pre-rRNA processing and modifications.methylotransferases	ATFIB2_FIB2__fibrillarin 2
AT1G12920	[29.2.5] protein.synthesis.release	ERF1-2__eukaryotic release factor 1-2
AT3G62910	[29.2.5] protein.synthesis.release	APG3_AtcpRF1_cpRF1__Peptide chain release factor 1
AT2G40360	[29.2.2.3.4] protein.synthesis.ribosome biogenesis.Pre-rRNA processing and modifications.WD-repeat proteins	AtPEIP1_AtPEP1_BOP1__Transducin/WD40 repeat-like superfamily protein
AT2G36160	[29.2.1.2.1.14] protein.synthesis.ribosomal protein.eukaryotic.40S subunit.S14	Ribosomal protein S11 family protein
AT1G09590	[29.2.1.2.2.21] protein.synthesis.ribosomal protein.eukaryotic.60S subunit.L21	Translation protein SH3-like family protein
AT2G09990	[29.2.1.2.1.16] protein.synthesis.ribosomal protein.eukaryotic.40S subunit.S16	Ribosomal protein S5 domain 2-like superfamily protein
AT4G16630	[29.2.2.2.1] protein.synthesis.ribosome biogenesis.Assembly factors.DExD-box helicases	DEA(D/H)-box RNA helicase family protein
AT2G42740	[29.2.1.2.2.16] protein.synthesis.ribosomal protein.eukaryotic.60S subunit.L16	RPL16A__ribosomal protein large subunit 16A
AT3G28900	[29.2.1.2.2.34] protein.synthesis.ribosomal protein.eukaryotic.60S subunit.L34	Ribosomal protein L34e superfamily protein
AT1G54740	[29.2.1.99.99] protein.synthesis.ribosomal protein.unknown.unknown	Protein of unknown function (DUF3049)
AT2G37600	[29.2.1.2.2.36] protein.synthesis.ribosomal protein.eukaryotic.60S subunit.L36	RPL36A__Ribosomal protein L36e family protein
AT4G16720	[29.2.1.2.2.15] protein.synthesis.ribosomal protein.eukaryotic.60S subunit.L15	Ribosomal protein L23/L15e family protein
AT1G17560	[29.2.1.1.3.2.14] protein.synthesis.ribosomal protein.prokaryotic.unknown organellar.50S subunit.L14	HLL__Ribosomal protein L14p/L23e family protein
AT1G67120	[29.2.2] protein.synthesis.ribosome biogenesis	AtMDN1_MDN1__ATPases;nucleotide binding;ATP binding;nucleoside-triphosphatases;transcription factor binding
AT1G33120	[29.2.1.2.2.9] protein.synthesis.ribosomal protein.eukaryotic.60S subunit.L9	Ribosomal protein L6 family
AT5G24510	[29.2.1.2.2.81] protein.synthesis.ribosomal protein.eukaryotic.60S subunit.P1	60S acidic ribosomal protein family
AT1G10840	[29.2.3] protein.synthesis.initiation	TIF3H1__translation initiation factor 3 subunit H1
AT4G18300	[29.2.3] protein.synthesis.initiation	Trimeric LpxA-like enzyme
AT3G22860	[29.2.3] protein.synthesis.initiation	ATEIF3C-2_ATTIF3C2_EIF3C-2_TIF3C2__eukaryotic translation initiation factor 3 subunit C2
AT1G29970	[29.2.1.2.2.518] protein.synthesis.ribosomal protein.eukaryotic.60S subunit.L18A	RPL18AA__60S ribosomal protein L18A-1
AT3G12915	[29.2.4] protein.synthesis.elongation	Ribosomal protein S5/Elongation factor G/III/V family protein
AT5G19510	[29.2.4] protein.synthesis.elongation	Translation elongation factor EF1B/ribosomal protein S6 family protein
AT4G29060	[29.2.4] protein.synthesis.elongation	emb2726__elongation factor Ts family protein
AT1G45332	[29.2.4] protein.synthesis.elongation	Translation elongation factor EFG/EF2 protein
AT2G31060	[29.2.4] protein.synthesis.elongation	EMB2785__elongation factor family protein
AT2G20450	[29.2.1.2.2.14] protein.synthesis.ribosomal protein.eukaryotic.60S subunit.L14	Ribosomal protein L14
AT5G54910	[29.2.2.3.5] protein.synthesis.ribosome biogenesis.Pre-rRNA processing and modifications.DExD-box helicases	DEA(D/H)-box RNA helicase family protein
AT5G27820	[29.2.1.1.3.2.18] protein.synthesis.ribosomal protein.prokaryotic.unknown organellar.50S subunit.L18	uL18m__Ribosomal L18p/L5e family protein
AT2G16360	[29.2.1.2.1.25] protein.synthesis.ribosomal protein.eukaryotic.40S subunit.S25	Ribosomal protein S25 family protein
AT3G02190	[29.2.1.2.2.39] protein.synthesis.ribosomal protein.eukaryotic.60S subunit.L39	Ribosomal protein L39 family protein
AT4G24550	[29.3.4.99] protein.targeting.secretory pathway.unspecified	AP4M__Clathrin adaptor complexes medium subunit family protein
AT2G19790	[29.3.4.99] protein.targeting.secretory pathway.unspecified	AP4S__SNARE-like superfamily protein
AT1G11890	[29.3.4.99] protein.targeting.secretory pathway.unspecified	ATSEC22_SEC22_SEC221__Synaptobrevin family protein
AT1G30690	[29.3.4.99] protein.targeting.secretory pathway.unspecified	PATL4__Sec14p-like phosphatidylinositol transfer family protein
AT2G14720	[29.3.4.3] protein.targeting.secretory pathway.vacuole	BP80-2;1_MTV2_MTV4_VSR2;1_VSR4__vacuolar sorting receptor 4
AT1G75850	[29.3.4.3] protein.targeting.secretory pathway.vacuole	LAZ4_VPS35B__VPS35 homolog B
AT3G06720	[29.3.1] protein.targeting.nucleus	AIMP ALPHA_AT-IMP_ATKAP ALPHA_IMPA-1_IMPA1__importin alpha isoform 1
AT1G68910	[29.3.1] protein.targeting.nucleus	WIT2__WPP domain-interacting protein 2
AT1G32880	[29.3.1] protein.targeting.nucleus	ARM repeat superfamily protein
AT5G53480	[29.3.1] protein.targeting.nucleus	AtKPNB1_IMB1_KPNB1__ARM repeat superfamily protein
AT2G23310	[29.3.4.1] protein.targeting.secretory pathway.ER	ATRER1C1__Rer1 family protein
AT3G01340	[29.3.4.4] protein.targeting.secretory pathway.plasma membrane	Transducin/WD40 repeat-like superfamily protein
AT3G18480	[29.3.4.2] protein.targeting.secretory pathway.golgi	AtCASP_CASP__CCAAT-displacement protein alternatively spliced product
AT3G58170	[29.3.4.2] protein.targeting.secretory pathway.golgi	ATBET11_ATBS14A_BET11_BS14A_MTV15__BET1P/SFT1P-like protein 14A
AT3G07100	[29.3.4.2] protein.targeting.secretory pathway.golgi	AtSEC24A_ERMO2_SEC24A__Sec23/Sec24 protein transport family protein
AT4G15810	[29.3.3] protein.targeting.chloroplast	P-loop containing nucleoside triphosphate hydrolases superfamily protein
AT4G01800	[29.3.3] protein.targeting.chloroplast	AGY1_AtcpSecA_SECA1__Albino or Glassy Yellow 1
AT5G43970	[29.3.2] protein.targeting.mitochondria	ATTOM22-V_TOM22-V_TOM9-2__translocase of outer membrane 22-V
AT2G34740	[29.4] protein.postranslational modification	Protein phosphatase 2C family protein
AT5G18190	[29.4] protein.postranslational modification	AEL4_MLK1_PPK2__Protein kinase family protein
AT5G14720	[29.4] protein.postranslational modification	MAP4K4_TOT3__Protein kinase superfamily protein
AT3G53570	[29.4] protein.postranslational modification	AFC1_AME2_FC1__FUS3-complementing gene 1
AT3G45430	[29.4] protein.postranslational modification	LecRK-I.5_P2K2__Concanavalin A-like lectin protein kinase family protein
AT5G22840	[29.4] protein.postranslational modification	Protein kinase superfamily protein
AT3G06630	[29.4] protein.postranslational modification	protein kinase family protein
AT1G53165	[29.4] protein.postranslational modification	ATMAP4K ALPHA1__Protein kinase superfamily protein
AT4G30960	[29.4] protein.postranslational modification	ATCIPK6_CIPK6_SIP3_SNRK3.14__SOS3-interacting protein 3
AT3G12690	[29.4] protein.postranslational modification	AGC1.5__AGC kinase 1.5
AT5G27930	[29.4] protein.postranslational modification	EGR2__Protein phosphatase 2C family protein
AT1G03080	[29.4] protein.postranslational modification	NET1D__kinase interacting (KIP1-like) family protein
AT5G19280	[29.4] protein.postranslational modification	KAPP_RAG1__kinase associated protein phosphatase
AT1G53050	[29.4] protein.postranslational modification	Protein kinase superfamily protein
AT5G20930	[29.4] protein.postranslational modification	TSL__Protein kinase superfamily protein
AT5G58950	[29.4] protein.postranslational modification	RAF36__Protein kinase superfamily protein
AT1G54510	[29.4] protein.postranslational modification	ATNEK1_NEK1__NIMA-related serine/threonine kinase 1
AT1G32640	[29.4] protein.postranslational modification	ATMYC2_JAI1_JIN1_MYC2_RD22BP1_ZBF1__Basic helix-loop-helix (bHLH) DNA-binding family protein
AT2G17170	[29.4] protein.postranslational modification	Protein kinase superfamily protein
AT1G48120	[29.4] protein.postranslational modification	MAIL3__hydrolases;protein serine/threonine phosphatases
AT1G45160	[29.4] protein.postranslational modification	Protein kinase superfamily protein
AT5G04540	[29.4] protein.postranslational modification	AtMTM2_MTM2__Myotubularin-like phosphatases II superfamily
AT1G67520	[29.4] protein.postranslational modification	lectin protein kinase family protein
AT3G09880	[29.4] protein.postranslational modification	ATB' BETA__Protein phosphatase 2A regulatory B subunit family protein
AT5G10500	[29.4] protein.postranslational modification	NET2C__Kinase interacting (KIP1-like) family protein
AT5G45430	[29.4] protein.postranslational modification	Protein kinase superfamily protein
AT1G71410	[29.4] protein.postranslational modification	SCYL2B__ARM repeat superfamily protein
AT1G01140	[29.4] protein.postranslational modification	CIPK9_PKS6_SnRK3.12__CBL-interacting protein kinase 9
AT5G03640	[29.4] protein.postranslational modification	AGC1-8__Protein kinase superfamily protein
AT3G16030	[29.4] protein.postranslational modification	CES101_RFO3__lectin protein kinase family protein
AT1G73460	[29.4] protein.postranslational modification	DYRKP-2A__Protein kinase superfamily protein
AT4G02710	[29.4] protein.postranslational modification	NET1C__Kinase interacting (KIP1-like) family protein
AT4G14340	[29.4] protein.postranslational modification	CKI1_CKL11__casein kinase I
AT1G25490	[29.4] protein.postranslational modification	ATB BETA BETA_EER1_RCN1_REGA__ARM repeat superfamily protein
AT3G59410	[29.4] protein.postranslational modification	ATGCN2_GCN2__protein kinase family protein
AT4G25130	[29.4] protein.postranslational modification	MSRA4_PMSR4__peptide met sulfoxide reductase 4
AT2G17890	[29.4] protein.postranslational modification	AtCDPK16_CDPK16_CPK16__calcium-dependent protein kinase 16
AT5G11360	[29.4] protein.postranslational modification	BKN3__Interleukin-1 receptor-associated kinase 4 protein
AT3G10550	[29.4] protein.postranslational modification	AtMTM1_MTM1__Myotubularin-like phosphatases II superfamily
AT3G03930	[29.4] protein.postranslational modification	protein kinase-related
AT5G60550	[29.4] protein.postranslational modification	ATSNAK1_GRIK2__geminivirus rep interacting kinase 2
AT3G26020	[29.4] protein.postranslational modification	PP2AB'ETA__Protein phosphatase 2A regulatory B subunit family protein
AT3G46140	[29.4] protein.postranslational modification	Protein kinase superfamily protein
AT4G16970	[29.4] protein.postranslational modification	Protein kinase superfamily protein
AT1G08420	[29.4] protein.postranslational modification	BSL2__BRI1 suppressor 1 (BSU1)-like 2
AT3G16800	[29.4] protein.postranslational modification	EGR3__Protein phosphatase 2C family protein
AT1G72760	[29.4.1.59] protein.postranslational modification.kinase.receptor like cytoplasmatic kinase IX	Protein kinase superfamily protein
AT2G24370	[29.4.1.59] protein.postranslational modification.kinase.receptor like cytoplasmatic kinase IX	Protein kinase protein with adenine nucleotide alpha hydrolases-like domain
AT2G19410	[29.4.1.59] protein.postranslational modification.kinase.receptor like cytoplasmatic kinase IX	PUB34__U-box domain-containing protein kinase family protein
AT2G05940	[29.4.1.57] protein.postranslational modification.kinase.receptor like cytoplasmatic kinase VII	PBL14_RIPK__Protein kinase superfamily protein
AT3G55450	[29.4.1.57] protein.postranslational modification.kinase.receptor like cytoplasmatic kinase VII	PBL1__PBS1-like 1
AT3G17420	[29.4.1.55] protein.postranslational modification.kinase.receptor like cytoplasmatic kinase V	GPK1__glyoxysomal protein kinase 1
AT5G37790	[29.4.1.56] protein.postranslational modification.kinase.receptor like cytoplasmatic kinase VI	Protein kinase superfamily protein
AT4G11890	[29.4.1] protein.postranslational modification.kinase	ARCK1_CRK45__Protein kinase superfamily protein
AT2G22560	[29.4.1] protein.postranslational modification.kinase	NET2D__Kinase interacting (KIP1-like) family protein
AT5G59010	[29.4.1.52] protein.postranslational modification.kinase.receptor like cytoplasmatic kinase II	BSK5__Protein kinase protein with tetratricopeptide repeat domain
AT1G43910	[29.5.9] protein.degradation.AAA type	P-loop containing nucleoside triphosphate hydrolases superfamily protein
AT2G45500	[29.5.9] protein.degradation.AAA type	AAA-type ATPase family protein
AT4G30250	[29.5.9] protein.degradation.AAA type	P-loop containing nucleoside triphosphate hydrolases superfamily protein
AT3G28600	[29.5.9] protein.degradation.AAA type	P-loop containing nucleoside triphosphate hydrolases superfamily protein
AT3G28610	[29.5.9] protein.degradation.AAA type	P-loop containing nucleoside triphosphate hydrolases superfamily protein
AT1G03000	[29.5.9] protein.degradation.AAA type	PEX6__peroxin 6
AT5G43060	[29.5.3] protein.degradation.cysteine protease	RD21B__Granulin repeat cysteine protease family protein
AT5G60360	[29.5.3] protein.degradation.cysteine protease	AALP_ALP_SAG2__aleurain-like protease
AT4G01610	[29.5.3] protein.degradation.cysteine protease	AtcathB3__Cysteine proteinases superfamily protein
AT5G45890	[29.5.3] protein.degradation.cysteine protease	AtSAG12_SAG12__senescence-associated gene 12
AT1G42525	[29.5.3] protein.degradation.cysteine protease
AT4G15880	[29.5.3] protein.degradation.cysteine protease	ATESD4_ESD4__Cysteine proteinases superfamily protein
AT4G26580	[29.5.11.4.2] protein.degradation.ubiquitin.E3.RING	RING/U-box superfamily protein
AT5G65683	[29.5.11.4.2] protein.degradation.ubiquitin.E3.RING	WAVH2__Zinc finger (C3HC4-type RING finger) family protein
AT5G60580	[29.5.11.4.2] protein.degradation.ubiquitin.E3.RING	RING/U-box superfamily protein
AT2G03000	[29.5.11.4.2] protein.degradation.ubiquitin.E3.RING	RING/U-box superfamily protein
AT4G12150	[29.5.11.4.2] protein.degradation.ubiquitin.E3.RING	RING/U-box superfamily protein
AT2G38970	[29.5.11.4.2] protein.degradation.ubiquitin.E3.RING	Zinc finger (C3HC4-type RING finger) family protein
AT4G37890	[29.5.11.4.2] protein.degradation.ubiquitin.E3.RING	EDA40__Zinc finger (C3HC4-type RING finger) family protein
AT1G55530	[29.5.11.4.2] protein.degradation.ubiquitin.E3.RING	BTL06__RING/U-box superfamily protein
AT5G59550	[29.5.11.4.2] protein.degradation.ubiquitin.E3.RING	AtRDUF2_BTL09_RDUF2__zinc finger (C3HC4-type RING finger) family protein
AT1G68940	[29.5.11.4.2] protein.degradation.ubiquitin.E3.RING	PUB42__Armadillo/beta-catenin-like repeat family protein
AT2G35330	[29.5.11.4.2] protein.degradation.ubiquitin.E3.RING	PIR1__RING/U-box superfamily protein
AT1G45976	[29.5.11.4.2] protein.degradation.ubiquitin.E3.RING	SBP1__S-ribonuclease binding protein 1
AT2G18670	[29.5.11.4.2] protein.degradation.ubiquitin.E3.RING	ATL56__RING/U-box superfamily protein
AT1G73950	[29.5.11.4.2] protein.degradation.ubiquitin.E3.RING	Transmembrane Fragile-X-F-associated protein
AT1G03365	[29.5.11.4.2] protein.degradation.ubiquitin.E3.RING	RING/U-box superfamily protein
AT3G45630	[29.5.11.4.2] protein.degradation.ubiquitin.E3.RING	NOT4B__RNA binding (RRM/RBD/RNP motifs) family protein
AT4G28890	[29.5.11.4.2] protein.degradation.ubiquitin.E3.RING	ATL42__RING/U-box superfamily protein
AT4G17680	[29.5.11.4.2] protein.degradation.ubiquitin.E3.RING	EBS1__SBP (S-ribonuclease binding protein) family protein
AT5G63970	[29.5.11.4.2] protein.degradation.ubiquitin.E3.RING	RGLG3__Copine (Calcium-dependent phospholipid-binding protein) family
AT2G30580	[29.5.11.4.2] protein.degradation.ubiquitin.E3.RING	AtDRIP2_BMI1A_DRIP2__DREB2A-interacting protein 2
AT3G45560	[29.5.11.4.2] protein.degradation.ubiquitin.E3.RING	zinc finger (C3HC4-type RING finger) family protein
AT1G65430	[29.5.11.4.2] protein.degradation.ubiquitin.E3.RING	ARI8_ATARI8__IBR domain-containing protein
AT5G62560	[29.5.11.4.2] protein.degradation.ubiquitin.E3.RING	PUB41__RING/U-box superfamily protein with ARM repeat domain
AT5G01160	[29.5.11.4.2] protein.degradation.ubiquitin.E3.RING	HAKAI__RING/U-box superfamily protein
AT5G43420	[29.5.11.4.2] protein.degradation.ubiquitin.E3.RING	ATL16__RING/U-box superfamily protein
AT2G31260	[29.5.2] protein.degradation.autophagy	APG9_ATAPG9_ATG9__autophagy 9 (APG9)
AT5G60160	[29.5.4] protein.degradation.aspartate protease	DAP1__Zn-dependent exopeptidases superfamily protein
AT5G46210	[29.5.11.4.3.3] protein.degradation.ubiquitin.E3.SCF.cullin	ATCUL4_CUL4__cullin4
AT3G49600	[29.5.11.5] protein.degradation.ubiquitin.ubiquitin protease	ATUBP26_SUP32_UBP26__ubiquitin-specific protease 26
AT5G46740	[29.5.11.5] protein.degradation.ubiquitin.ubiquitin protease	UBP21__ubiquitin-specific protease 21
AT5G06600	[29.5.11.5] protein.degradation.ubiquitin.ubiquitin protease	AtUBP12_UBP12__ubiquitin-specific protease 12
AT4G39370	[29.5.11.5] protein.degradation.ubiquitin.ubiquitin protease	UBP27__ubiquitin-specific protease 27
AT4G10550	[29.5.1] protein.degradation.subtilases	Subtilase family protein
AT3G46840	[29.5.1] protein.degradation.subtilases	Subtilase family protein
AT3G14067	[29.5.1] protein.degradation.subtilases	SASP__Subtilase family protein
AT4G34980	[29.5.1] protein.degradation.subtilases	SLP2__subtilisin-like serine protease 2
AT2G39850	[29.5.1] protein.degradation.subtilases	Subtilisin-like serine endopeptidase family protein
AT5G02880	[29.5.11.4.1] protein.degradation.ubiquitin.E3.HECT	UPL4__ubiquitin-protein ligase 4
AT5G46200	[29.5] protein.degradation	Protein of Unknown Function (DUF239)
AT3G28680	[29.5] protein.degradation	Serine carboxypeptidase S28 family protein
AT3G61540	[29.5] protein.degradation	PAP2__alpha/beta-Hydrolases superfamily protein
AT5G26110	[29.5] protein.degradation	Protein kinase superfamily protein
AT2G27920	[29.5] protein.degradation	SCPL51__serine carboxypeptidase-like 51
AT1G67420	[29.5] protein.degradation	Zn-dependent exopeptidases superfamily protein
AT2G06510	[29.5] protein.degradation	ATRPA1A_ATRPA70A_RPA1A_RPA70A__replication protein A 1A
AT1G14570	[29.5] protein.degradation	AtPUX7_PUX7__UBX domain-containing protein
AT4G23860	[29.5] protein.degradation	PHD finger protein-related
AT5G65620	[29.5] protein.degradation	OOP_TOP1__Zincin-like metalloproteases family protein
AT5G42620	[29.5] protein.degradation	metalloendopeptidases;zinc ion binding
AT5G04200	[29.5] protein.degradation	AtMC9_AtMCP2f_MC9_MCP2f__metacaspase 9
AT1G16420	[29.5] protein.degradation	ATMC8_AtMCP2e_MC8_MCP2e__metacaspase 8
AT1G78670	[29.5] protein.degradation	ATGGH3_GGH3__gamma-glutamyl hydrolase 3
AT5G02240	[29.5] protein.degradation	NAD(P)-binding Rossmann-fold superfamily protein
AT5G43580	[29.5] protein.degradation	UPI__Serine protease inhibitor, potato inhibitor I-type family protein
AT4G22150	[29.5] protein.degradation	PUX3__plant UBX domain-containing protein 3
AT3G08980	[29.5] protein.degradation	Peptidase S24/S26A/S26B/S26C family protein
AT1G33540	[29.5.5] protein.degradation.serine protease	scpl18__serine carboxypeptidase-like 18
AT1G66670	[29.5.5] protein.degradation.serine protease	CLPP3_NCLPP3__CLP protease proteolytic subunit 3
[truncated: 471 more rows]

## Sheet: Set 1
Master	Accession	Description	Exp. q-value: Sequest HT	Coverage [%]	# Peptides	# PSMs	# Unique Peptides	# Protein Groups	# AAs	MW [kDa]	calc. pI	Score Sequest HT: Sequest HT	# Peptides (by Search Engine): Sequest HT
[truncated: 9,708 more rows]

[truncated: 2 more sheets: Set 2, Set 3]
