# Supplementary material for: Pupylation-Based Proximity-Tagging of FERONIA-Interacting Proteins in Arabidopsis
Source: Mol Cell Proteomics. 2024 Aug 13;23(11):100828. doi: 10.1016/j.mcpro.2024.100828 (PMC11532908; doi:10.1016/j.mcpro.2024.100828)
Supplement: Supplemental Table S8 — Proteins from samples of seedlings identified by MS in negative control. [file mmc8.xlsx]

## Sheet: Table Summary & Legend
Sheet	Title
Table 1	Individual non-specifically enriched proteins from seedlings
	Colum Header	Description
	AGI Number	TAIR locus identifier
	Classification	GO classification, biological process
	Annotation	TAIR name/description of protein model
	Color codes (background AGI Number):		In three sets, 1, 2 & 3
			In two sets, 1 & 2
			In two sets, 2 & 3
			In two sets, 1 & 3
			In one set, 1, 2 or 3
Set 1	Results of Proteome Discover analyzing mass spectrometric data of the first replicate of PUP-IT from seedling against proteome database from TAIR10
Set 2	Results of Proteome Discover analyzing mass spectrometric data of the second replicate of PUP-IT from seedling against proteome database from TAIR10
Set 3	Results of Proteome Discover analyzing mass spectrometric data of the second replicate of PUP-IT from seedling against proteome database from TAIR10
	Colum Header	Description
	Accession	TAIR protein model
	Description	TAIR annotation for protein model
	Exp. q-value	FDR threshold
	Coverage [%]	Percentage of the protein sequences covered by identified peptides
	# Peptides	Total number of distinct peptide sequences identified
	# PSMs	Number of identified peptide spectrum matches
	# Unique Peptides	Total number of distinct peptide sequences unique to the protein model
	# Protein Groups	The number of the master protein
	# AAs	Number of amino acid in the protein model
	MW [kDa]	Molecular weight of protein model in kiloDaltons
	calc. pI	Calculated isoelectric point
	Score Sequest HT	Sum of all peptide XCorr values above the specified score threshold
	# Peptides (by Search Engine): Sequest HT	The peptides number identified by search engine

## Sheet: Table 1
Individual non-specifically enriched protein from seedlings
AGI Number	classification	annotation
AT2G17230	[17.3.2.99] hormone metabolism.brassinosteroid.signal transduction.other	EXL5__EXORDIUM like 5
AT1G68460	[17.4.1.1003] hormone metabolism.cytokinin.synthesis-degradation	ATIPT1_IPT1__isopentenyltransferase 1
AT5G10720	[17.4.2] hormone metabolism.cytokinin.signal transduction	AHK5_CKI2_HK5__histidine kinase 5
AT3G62300	[35.1.2] not assigned.no ontology.agenet domain-containing protein	AIP1_ATDUF7_DUF7__DOMAIN OF UNKNOWN FUNCTION 724 7
AT3G46800	[35.1.26] not assigned.no ontology.DC1 domain containing protein	Cysteine/Histidine-rich C1 domain family protein
AT1G26900	[35.1.5] not assigned.no ontology.pentatricopeptide (PPR) repeat-containing protein	Pentatricopeptide repeat (PPR) superfamily protein
AT1G71490	[35.1.5] not assigned.no ontology.pentatricopeptide (PPR) repeat-containing protein	Tetratricopeptide repeat (TPR)-like superfamily protein
AT1G73710	[35.1.5] not assigned.no ontology.pentatricopeptide (PPR) repeat-containing protein	Pentatricopeptide repeat (PPR) superfamily protein
AT5G61800	[35.1.5] not assigned.no ontology.pentatricopeptide (PPR) repeat-containing protein	Pentatricopeptide repeat (PPR) superfamily protein
AT5G01110	[35.1.5] not assigned.no ontology.pentatricopeptide (PPR) repeat-containing protein	Tetratricopeptide repeat (TPR)-like superfamily protein
AT3G51770	[35.1.5] not assigned.no ontology.pentatricopeptide (PPR) repeat-containing protein	ATEOL1_ETO1__tetratricopeptide repeat (TPR)-containing protein
AT4G37380	[35.1.5] not assigned.no ontology.pentatricopeptide (PPR) repeat-containing protein	Tetratricopeptide repeat (TPR)-like superfamily protein
AT5G04810	[35.1.5] not assigned.no ontology.pentatricopeptide (PPR) repeat-containing protein	PPR4__pentatricopeptide (PPR) repeat-containing protein
AT5G45510	[35.1.1023] not assigned.no ontology	Leucine-rich repeat (LRR) family protein
AT1G44910	[35.1.1023] not assigned.no ontology	ATPRP40A_PRP40A__pre-mRNA-processing protein 40A
AT5G21090	[35.1.1023] not assigned.no ontology	Leucine-rich repeat (LRR) family protein
AT5G17590	[35.1.1023] not assigned.no ontology	Putative membrane lipoprotein
AT5G41120	[35.1.1023] not assigned.no ontology	ELT4__Esterase/lipase/thioesterase family protein
AT4G27340	[35.1.1023] not assigned.no ontology	AtTRM5b_TRM5b__Met-10+ like family protein
AT1G74190	[35.1.1023] not assigned.no ontology	AtRLP15_RLP15__receptor like protein 15
AT3G50590	[35.1.1023] not assigned.no ontology	TWD40-1__Transducin/WD40 repeat-like superfamily protein
AT2G26490	[35.1.1023] not assigned.no ontology	JGB_REN4__Transducin/WD40 repeat-like superfamily protein
AT3G44428	[35.1.1023] not assigned.no ontology	ECA1 gametogenesis related family protein
AT4G01870	[35.1.1023] not assigned.no ontology	tolB protein-related
AT5G25410	[35.2.1001] not assigned.unknown	Protein of Unknown Function (DUF239)
AT3G43500	[35.2.1001] not assigned.unknown
AT4G16444	[35.2.1001] not assigned.unknown	AtGET1_GET1
AT1G28520	[35.2.1001] not assigned.unknown	ATVOZ1_VOZ1__vascular plant one zinc finger protein
AT5G26730	[35.2.1001] not assigned.unknown	Fasciclin-like arabinogalactan family protein
AT1G35220	[35.2.1001] not assigned.unknown
ATMG00400	[35.2.1001] not assigned.unknown	ORF157
AT1G79420	[35.2.1001] not assigned.unknown	BDR2__Protein of unknown function (DUF620)
AT4G23950	[35.2.1001] not assigned.unknown	AtSUN5_SUN5__Galactose-binding protein
AT1G09980	[35.2.1001] not assigned.unknown	Putative serine esterase family protein
AT5G66470	[35.2.1001] not assigned.unknown	AtERG1_Era-1_ERA1__RNA binding;GTP binding
AT5G53620	[35.2.1001] not assigned.unknown
AT1G79190	[35.2.1001] not assigned.unknown	ARM repeat superfamily protein
AT5G11070	[35.2.1001] not assigned.unknown
AT1G55480	[35.2.1001] not assigned.unknown	MET1_ZKT__protein containing PDZ domain, a K-box domain, and a TPR region
AT3G49601	[35.2.1001] not assigned.unknown
AT2G34380	[35.2.1001] not assigned.unknown	SEIPIN3__Putative adipose-regulatory protein (Seipin)
AT3G05130	[35.2.1001] not assigned.unknown
AT4G05523	[35.2.1001] not assigned.unknown
AT1G32120	[35.2.1001] not assigned.unknown
AT2G07798	[35.2.1001] not assigned.unknown
AT4G39630	[35.2.1001] not assigned.unknown	BORR
AT1G50040	[35.2.1001] not assigned.unknown	Protein of unknown function (DUF1005)
AT4G30130	[35.2.1001] not assigned.unknown	Protein of unknown function (DUF630 and DUF632)
AT5G24630	[35.2.1001] not assigned.unknown	BIN4_MID__double-stranded DNA binding
AT3G59180	[35.2.1001] not assigned.unknown	Protein with RNI-like/FBD-like domains
AT3G44710	[35.2.1001] not assigned.unknown	Plant protein of unknown function (DUF247)
AT1G50830	[35.2.1001] not assigned.unknown	Aminotransferase-like, plant mobile domain family protein
AT4G17000	[35.2.1001] not assigned.unknown
AT2G42700	[35.2.1001] not assigned.unknown	MIP3_SLOH4
AT1G52320	[35.2.1001] not assigned.unknown
AT2G23790	[35.2.1001] not assigned.unknown	Protein of unknown function (DUF607)
AT3G11880	[35.2.1001] not assigned.unknown	Protein of unknown function DUF2359, transmembrane
AT2G19710	[35.2.1001] not assigned.unknown	ISTL5__Regulator of Vps4 activity in the MVB pathway protein
AT1G71240	[35.2.1001] not assigned.unknown	Plant protein of unknown function (DUF639)
AT3G61480	[35.2.1001] not assigned.unknown	Quinoprotein amine dehydrogenase, beta chain-like; RIC1-like guanyl-nucleotide exchange factor
AT2G21960	[35.2.1001] not assigned.unknown
AT5G12950	[35.2.1001] not assigned.unknown	Putative glycosyl hydrolase of unknown function (DUF1680)
AT3G29320	[2.2.2.2] major CHO metabolism.degradation.starch.starch phosphorylase	PHS1__Glycosyl transferase, family 35
AT2G07698	[9.9] mitochondrial electron transport / ATP synthesis.F1-ATPase	ATPase, F1 complex, alpha subunit protein
AT5G36160	[16.1.3.1005] secondary metabolism.isoprenoids.tocopherol biosynthesis	AtTAT2_TAT2__Tyrosine transaminase family protein
AT1G54010	[16.5.1.3.1] secondary metabolism.sulfur-containing.glucosinolates.degradation.myrosinase	GLL23__GDSL-like Lipase/Acylhydrolase superfamily protein
AT1G03940	[16.8.1.21] secondary metabolism.flavonoids.anthocyanins.anthocyanin 5-aromatic acyltransferase	HXXXD-type acyl-transferase family protein
AT5G61320	[26.10] misc.cytochrome P450	CYP89A3__cytochrome P450, family 89, subfamily A, polypeptide 3
AT1G71695	[26.12] misc.peroxidases	Peroxidase superfamily protein
AT5G17820	[26.12] misc.peroxidases	PER57__Peroxidase superfamily protein
AT1G73680	[26.14] misc.oxygenases	ALPHA DOX2_alpha-DOX2__alpha dioxygenase
AT1G54010	[26.16] misc.myrosinases-lectin-jacalin	GLL23__GDSL-like Lipase/Acylhydrolase superfamily protein
AT1G54000	[26.16] misc.myrosinases-lectin-jacalin	GLL22__GDSL-like Lipase/Acylhydrolase superfamily protein
AT3G61760	[26.17] misc.dynamin	ADL1B_DL1B__DYNAMIN-like 1B
AT5G67230	[26.2] misc.UDP glucosyl and glucoronyl transferases	I14H_IRX14-L__Nucleotide-diphospho-sugar transferases superfamily protein
AT4G38270	[26.2] misc.UDP glucosyl and glucoronyl transferases	GAUT3__galacturonosyltransferase 3
AT3G09260	[26.3] misc.gluco-, galacto- and mannosidases	BGLU23_LEB_PSR3.1_PYK10__Glycosyl hydrolase superfamily protein
AT3G18080	[26.3] misc.gluco-, galacto- and mannosidases	BGLU44__B-S glucosidase 44
AT1G66270	[26.3] misc.gluco-, galacto- and mannosidases	BGLU21__Glycosyl hydrolase superfamily protein
AT4G32540	[26.7] misc.oxidases - copper, flavone etc	YUC_YUC1__Flavin-binding monooxygenase family protein
AT5G02780	[26.9] misc.glutathione S transferases	GSTL1__glutathione transferase lambda 1
AT3G04920	[29.2.1.2.1.24] protein.synthesis.ribosomal protein.eukaryotic.40S subunit.S24	Ribosomal protein S24e family protein
AT5G62300	[29.2.1.2.1.20] protein.synthesis.ribosomal protein.eukaryotic.40S subunit.S20	Ribosomal protein S10p/S20e family protein
AT1G07940	[29.2.4] protein.synthesis.elongation	EF1a__GTP binding Elongation factor Tu family protein
AT1G56070	[29.2.4] protein.synthesis.elongation	LOS1__Ribosomal protein S5/Elongation factor G/III/V family protein
AT4G20360	[29.2.4] protein.synthesis.elongation	ATRAB8D_ATRABE1B_RAB8D_RABE1b_SVR11__RAB GTPase homolog E1B
AT2G18110	[29.2.4] protein.synthesis.elongation	Translation elongation factor EF1B/ribosomal protein S6 family protein
AT2G37270	[29.2.1.2.1.5] protein.synthesis.ribosomal protein.eukaryotic.40S subunit.S5	ATRPS5B_RPS5B__ribosomal protein 5B
AT3G03920	[29.2.2.3.1] protein.synthesis.ribosome biogenesis.Pre-rRNA processing and modifications.snoRNPs	H/ACA ribonucleoprotein complex, subunit Gar1/Naf1 protein
AT5G15200	[29.2.1.2.1.9] protein.synthesis.ribosomal protein.eukaryotic.40S subunit.S9	Ribosomal protein S4
AT3G60770	[29.2.1.2.1.13] protein.synthesis.ribosomal protein.eukaryotic.40S subunit.S13	Ribosomal protein S13/S15
AT1G26880	[29.2.1.2.2.34] protein.synthesis.ribosomal protein.eukaryotic.60S subunit.L34	Ribosomal protein L34e superfamily protein
AT3G20260	[29.2.1.2.2.34] protein.synthesis.ribosomal protein.eukaryotic.60S subunit.L34	Protein of unknown function (DUF1666)
AT3G25520	[29.2.1.2.2.5] protein.synthesis.ribosomal protein.eukaryotic.60S subunit.L5	ATL5_OLI5_PGY3_RPL5A__ribosomal protein L5
AT2G39460	[29.2.1.2.2.523] protein.synthesis.ribosomal protein.eukaryotic.60S subunit.L23A	ATRPL23A_RPL23A_RPL23A1_RPL23AA__ribosomal protein L23AA
AT1G72370	[29.2.1.2.1.31] protein.synthesis.ribosomal protein.eukaryotic.40S subunit.SA	AP40_P40_RP40_RPSAA__40s ribosomal protein SA
AT1G34030	[29.2.1.2.1.18] protein.synthesis.ribosomal protein.eukaryotic.40S subunit.S18	Ribosomal protein S13/S18 family
AT1G43170	[29.2.1.2.2.3] protein.synthesis.ribosomal protein.eukaryotic.60S subunit.L3	ARP1_emb2207_RP1_RPL3A__ribosomal protein 1
AT3G04840	[29.2.1.2.1.53] protein.synthesis.ribosomal protein.eukaryotic.40S subunit.S3A	Ribosomal protein S3Ae
AT3G04400	[29.2.1.2.2.23] protein.synthesis.ribosomal protein.eukaryotic.60S subunit.L23	emb2171_RPL23__Ribosomal protein L14p/L23e family protein
AT2G37190	[29.2.1.2.2.12] protein.synthesis.ribosomal protein.eukaryotic.60S subunit.L12	Ribosomal protein L11 family protein
AT2G01250	[29.2.1.2.2.7] protein.synthesis.ribosomal protein.eukaryotic.60S subunit.L7	RPL7B__Ribosomal protein L30/L7 family protein
AT5G07090	[29.2.1.2.1.4] protein.synthesis.ribosomal protein.eukaryotic.40S subunit.S4	Ribosomal protein S4 (RPS4A) family protein
AT3G49010	[29.2.1.2.2.13] protein.synthesis.ribosomal protein.eukaryotic.60S subunit.L13	ATBBC1_BBC1_RSU2__breast basic conserved 1
AT2G31610	[29.2.1.2.1.3] protein.synthesis.ribosomal protein.eukaryotic.40S subunit.S3	Ribosomal protein S3 family protein
AT4G39880	[29.2.1.99.2.23] protein.synthesis.ribosomal protein.unknown.large subunit.L23	Ribosomal protein L23/L15e family protein
AT1G48900	[29.3.4.99] protein.targeting.secretory pathway.unspecified	Signal recognition particle, SRP54 subunit protein
AT3G03110	[29.3.1] protein.targeting.nucleus	CRM1B_XPO1B__exportin 1B
AT4G31860	[29.4] protein.postranslational modification	Protein phosphatase 2C family protein
AT3G25840	[29.4] protein.postranslational modification	PRP4KA__Protein kinase superfamily protein
AT5G25510	[29.4] protein.postranslational modification	Protein phosphatase 2A regulatory B subunit family protein
AT4G19930	[29.5.11.4.3.2] protein.degradation.ubiquitin.E3.SCF.FBOX	F-box and associated interaction domains-containing protein
AT5G56370	[29.5.11.4.3.2] protein.degradation.ubiquitin.E3.SCF.FBOX	F-box/RNI-like/FBD-like domains-containing protein
AT4G24390	[29.5.11.4.3.2] protein.degradation.ubiquitin.E3.SCF.FBOX	AFB4__RNI-like superfamily protein
AT2G42730	[29.5.11.4.3.2] protein.degradation.ubiquitin.E3.SCF.FBOX	F-box family protein
AT4G00230	[29.5.1] protein.degradation.subtilases	XSP1__xylem serine peptidase 1
AT2G22680	[29.5.11.4.2] protein.degradation.ubiquitin.E3.RING	WAVH1__Zinc finger (C3HC4-type RING finger) family protein
AT4G05350	[29.5.11.4.2] protein.degradation.ubiquitin.E3.RING	RING/U-box superfamily protein
AT2G44950	[29.5.11.4.2] protein.degradation.ubiquitin.E3.RING	HUB1_RDO4__histone mono-ubiquitination 1
AT2G33530	[29.5.5] protein.degradation.serine protease	scpl46__serine carboxypeptidase-like 46
AT4G22290	[29.5.11] protein.degradation.ubiquitin	SHOU4L2__Ubiquitin-specific protease family C19-related protein
AT1G55350	[29.5.3] protein.degradation.cysteine protease	ATDEK1_DEK1_EMB1275_EMB80__calpain-type cysteine protease family
AT5G67250	[29.5.11.4.3.1] protein.degradation.ubiquitin.E3.SCF.SKP	SKIP2_VFB4__SKP1/ASK1-interacting protein 2
AT1G59550	[29.5] protein.degradation	UBX domain-containing protein
AT5G02500	[29.6] protein.folding	AT-HSC70-1_AtHsp70-1_HSC70_HSC70-1_HSP70-1__heat shock cognate protein 70-1
AT3G15120	[29.6] protein.folding	BRP1__P-loop containing nucleoside triphosphate hydrolases superfamily protein
AT1G04820	[31.1] cell.organisation	TOR2_TUA4__tubulin alpha-4 chain
AT5G62700	[31.1] cell.organisation	TUB3__tubulin beta chain 3
AT5G06670	[31.1] cell.organisation	Kin7.5__P-loop containing nucleoside triphosphate hydrolases superfamily protein
AT2G20290	[31.1] cell.organisation	ATXIG_XIG__myosin-like protein XIG
AT1G24460	[31.1] cell.organisation	TNO1
AT2G21380	[31.1] cell.organisation	Kin7.2__Kinesin motor family protein
AT1G54560	[31.1] cell.organisation	ATXIE_XIE__Myosin family protein with Dil domain
AT2G21300	[31.1] cell.organisation	ATP binding microtubule motor family protein
AT2G27170	[31.2] cell.division	SMC3_TTN7__Structural maintenance of chromosomes (SMC) family protein
AT1G36160	[11.1.1.1] lipid metabolism.FA synthesis and FA elongation.Acetyl CoA Carboxylation.homomeric Enzyme	115D-4A_ACC1_AT-ACC1_EMB22_GK_GSD1_PAS3_SFR3__acetyl-CoA carboxylase 1
AT3G62590	[11.9.2.1] lipid metabolism.lipid degradation.lipases.triacylglycerol lipase	PLIP3__alpha/beta-Hydrolases superfamily protein
AT4G18550	[11.9.2.1] lipid metabolism.lipid degradation.lipases.triacylglycerol lipase	AtDSEL_DSEL__alpha/beta-Hydrolases superfamily protein
AT4G31580	[27.1.1] RNA.processing.splicing	At-RSZ22_AtRSZ22_RSZ22_RSZP22_SRZ-22_SRZ22__serine/arginine-rich 22
AT1G80070	[27.1.1] RNA.processing.splicing	EMB14_EMB177_EMB33_PRP8_SUS2__Pre-mRNA-processing-splicing factor
AT2G33730	[27.1.2] RNA.processing.RNA helicase	SMA1__P-loop containing nucleoside triphosphate hydrolases superfamily protein
AT3G66652	[27.1.3.7] RNA.processing.3' end processing.Fip1	fip1 motif-containing protein
AT2G35550	[27.3.84] RNA.regulation of transcription.BBR/BPC	ATBPC7_BBR_BPC7__basic pentacysteine 7
AT1G68150	[27.3.32] RNA.regulation of transcription.WRKY domain transcription factor family	ATWRKY9_WRKY9__WRKY DNA-binding protein 9
AT2G18760	[27.3.44] RNA.regulation of transcription.Chromatin Remodeling Factors	CHR8__chromatin remodeling 8
AT1G49780	[27.3.64] RNA.regulation of transcription.PHOR1	PUB26__plant U-box 26
AT2G17390	[27.3.39] RNA.regulation of transcription.AtSR Transcription Factor family	AKR2B__ankyrin repeat-containing 2B
AT3G12980	[27.3.54] RNA.regulation of transcription.Histone acetyltransferases	ATHPCAT4_HAC5__histone acetyltransferase of the CBP family 5
AT3G05380	[27.3.25] RNA.regulation of transcription.MYB domain transcription factor family	ALY2_ATALY2__DIRP ;Myb-like DNA-binding domain
AT4G19000	[27.3.99] RNA.regulation of transcription.unclassified	ATIWS2_IWS2__Transcription elongation factor (TFIIS) family protein
AT5G58430	[27.3.99] RNA.regulation of transcription.unclassified	ATEXO70B1_EXO70B1__exocyst subunit exo70 family protein B1
AT5G37340	[27.3.99] RNA.regulation of transcription.unclassified	ZPR1 zinc-finger domain protein
AT3G54826	[27.3.99] RNA.regulation of transcription.unclassified	ZR3__Zim17-type zinc finger protein
AT4G18390	[27.3.29] RNA.regulation of transcription.TCP transcription factor family	TCP2__TEOSINTE BRANCHED 1, cycloidea and PCF transcription factor 2
AT1G76010	[27.3.67] RNA.regulation of transcription.putative transcription regulator	ALBA1_ALBA4_Atalba1__Alba DNA/RNA-binding protein
AT1G20900	[27.3.67] RNA.regulation of transcription.putative transcription regulator	AHL27_ESC_ORE7__Predicted AT-hook DNA-binding family protein
AT4G15180	[27.3.69] RNA.regulation of transcription.SET-domain transcriptional regulator family	ATXR3_SDG2__SET domain protein 2
AT3G61740	[27.3.69] RNA.regulation of transcription.SET-domain transcriptional regulator family	ATX3_SDG14__SET domain protein 14
AT2G21660	[27.4] RNA.RNA binding	ATGRP7_CCR2_GR-RBP7_GRP7_RBGA3_SRBP1__cold, circadian rhythm, and rna binding 2
AT5G46190	[27.4] RNA.RNA binding	AtKH26__RNA-binding KH domain-containing protein
AT4G28520	[33.1] development.storage proteins	CRC_CRU3__cruciferin 3
AT5G44120	[33.1] development.storage proteins	ATCRA1_CRA1_CRU1__RmlC-like cupins superfamily protein
AT1G03880	[33.1] development.storage proteins	CRB_CRU2__cruciferin 2
AT2G28490	[33.1] development.storage proteins	RmlC-like cupins superfamily protein
AT1G50030	[33.30.1] development.multitarget.target of rapamycin	TOR__target of rapamycin
AT1G69440	[33.99] development.unspecified	AGO7_ZIP__Argonaute family protein
AT2G17230	[33.99] development.unspecified	EXL5__EXORDIUM like 5
AT5G64700	[33.99] development.unspecified	UMAMIT21__nodulin MtN21 /EamA-like transporter family protein
AT1G58250	[33.99] development.unspecified	HPS4_SAB__Golgi-body localisation protein domain ;RNA pol II promoter Fmp27 protein domain
AT5G59450	[33.99] development.unspecified	GRAS family transcription factor
AT1G06330	[15.2] metal handling.binding, chelation and storage	AtHMP02__Heavy metal transport/detoxification superfamily protein
AT3G55060	[28.1] DNA.synthesis/chromatin structure
AT4G31900	[28.1] DNA.synthesis/chromatin structure	CHR7_PKR2__chromatin remodeling factor, putative
AT3G24320	[28.2] DNA.repair	ATMSH1_CHM_CHM1_MSH1__MUTL protein homolog 1
AT5G03780	[28.99] DNA.unspecified	TRFL10__TRF-like 10
AT5G35840	[30.11] signalling.light	PHYC__phytochrome C
AT1G79620	[30.2.8.1] signalling.receptor kinases.leucine rich repeat VIII.VIII-1	VRLK1__Leucine-rich repeat protein kinase family protein
AT2G01210	[30.2.3] signalling.receptor kinases.leucine rich repeat III	ORPK1_ZAR1__Leucine-rich repeat protein kinase family protein
AT4G23650	[30.3] signalling.calcium	AtCDPK6_CDPK6_CPK3__calcium-dependent protein kinase 6
AT4G28600	[30.3] signalling.calcium	NPGR2__no pollen germination related 2
AT1G17340	[30.4] signalling.phosphinositides	SAC5__Phosphoinositide phosphatase family protein
AT1G16920	[30.5] signalling.G-proteins	ATRABA1B_BEX5_RAB11_RABA1b__RAB GTPase homolog A1B
AT4G24010	[10.2.1] cell wall.cellulose synthesis.cellulose synthase	ATCSLG1_CSLG1__cellulose synthase like G1
AT5G53370	[10.8.1] cell wall.pectin*esterases.PME	ATPMEPCRF_PMEI-PME61_PMEPCRF__pectin methylesterase PCR fragment F
AT1G15820	[1.1.1.1] PS.lightreaction.photosystem II.LHC-II	CP24_LHCB6__light harvesting complex photosystem II subunit 6
AT1G55490	[1.3.13] PS.calvin cycle.rubisco interacting	CPN60B_Cpn60beta1_CPNB1_LEN1__chaperonin 60 beta
AT5G38410	[1.3.2] PS.calvin cycle.rubisco small subunit	RBCS3B__Ribulose bisphosphate carboxylase (small chain) family protein
AT1G79550	[4.1.11] glycolysis.cytosolic branch.3-phosphoglycerate kinase (PGK)	PGK_PGK3_PGKc__phosphoglycerate kinase
AT1G13440	[4.1.8] glycolysis.cytosolic branch.glyceraldehyde 3-phosphate dehydrogenase (GAP-DH)	GAPC-2_GAPC2__glyceraldehyde-3-phosphate dehydrogenase C2
AT4G14680	[14.1] S-assimilation.ATPS	APS3_ATPS3__Pseudouridine synthase/archaeosine transglycosylase-like family protein
AT1G65850	[20.1.7] stress.biotic.PR-proteins	Disease resistance protein (TIR-NBS-LRR class) family
AT5G02500	[20.2.1] stress.abiotic.heat	AT-HSC70-1_AtHsp70-1_HSC70_HSC70-1_HSP70-1__heat shock cognate protein 70-1
AT5G56030	[20.2.1] stress.abiotic.heat	AtHsp90.2_ERD8_HSP81-2_HSP81.2_HSP90.2__heat shock protein 81-2
AT2G42070	[23.3.3] nucleotide metabolism.salvage.NUDIX hydrolases	ATNUDT23_ATNUDX23_NUDX23__nudix hydrolase homolog 23
AT5G17920	[13.1.3.4.1003] amino acid metabolism.synthesis.aspartate family.methionine	ATCIMS_ATMETS_ATMS1_METS1__Cobalamin-independent synthase family protein
AT3G61300	[13.1.6.5.3] amino acid metabolism.synthesis.aromatic aa.tryptophan.phosphoribosyanthranilate isomerase	MCTP8__C2 calcium/lipid-binding plant phosphoribosyltransferase family protein
AT3G45300	[13.2.4.4] amino acid metabolism.degradation.branched chain group.leucine	ATIVD_IVD_IVDH__isovaleryl-CoA-dehydrogenase
AT4G19960	[34.15] transport.potassium	ATKUP9_HAK9_KT9_KUP9__K+ uptake permease 9
AT3G53510	[34.16] transport.ABC transporters and multidrug resistance systems	ABCG20_JAT4__ABC-2 type transporter family protein
AT3G18830	[34.2] transport.sugars	ATPLT5_ATPMT5_PMT5__polyol/monosaccharide transporter 5
AT3G51490	[34.2] transport.sugars	TMT3__tonoplast monosaccharide transporter3
AT2G36950	[34.99] transport.misc	AtHMP20__Heavy metal transport/detoxification superfamily protein
AT1G06490	[3.6] minor CHO metabolism.callose	ATGSL07_atgsl7_CalS7_gsl07_GSL07_GSL7__glucan synthase-like 7
AT1G74940	[33.99] development.unspecified	Protein of unknown function (DUF581)
AT2G13360	[13.1.5.2.3] amino acid metabolism.synthesis.serine-glycine-cysteine group.glycine.serine glyoxylate aminotransferase	AGT_AGT1_SGAT__alanine:glyoxylate aminotransferase
AT5G47250	[20.1.7] stress.biotic.PR-proteins	LRR and NB-ARC domains-containing disease resistance protein
AT3G10680	[20.2.1] stress.abiotic.heat	SLI1__HSP20-like chaperones superfamily protein
AT2G36660	[27.1] RNA.processing	PAB7__poly(A) binding protein 7
AT3G55930	[27.1.1] RNA.processing.splicing	Pre-mRNA-splicing factor 3
AT3G09360	[27.2] RNA.transcription	BRF2__Cyclin/Brf1-like TBP-binding protein
AT4G38890	[27.3.12] RNA.regulation of transcription.C3H zinc finger family	FMN-linked oxidoreductases superfamily protein
AT5G06770	[27.3.12] RNA.regulation of transcription.C3H zinc finger family	AtKH23_KHZ2__KH domain-containing protein / zinc finger (CCCH type) family protein
AT5G57180	[27.3.34] RNA.regulation of transcription.Orphan family	CIA2__chloroplast import apparatus 2
AT2G45460	[27.3.48] RNA.regulation of transcription.FHA transcription factor	SMAD/FHA domain-containing protein
AT5G17320	[27.3.22] RNA.regulation of transcription.HB,Homeobox transcription factor family	HDG9__homeodomain GLABROUS 9
AT2G44910	[27.3.22] RNA.regulation of transcription.HB,Homeobox transcription factor family	ATHB-4_ATHB4_HB4__homeobox-leucine zipper protein 4
AT5G66610	[27.3.99] RNA.regulation of transcription.unclassified	DAR7__DA1-related protein 7
AT4G11250	[27.3.24] RNA.regulation of transcription.MADS box transcription factor family	AGL52__AGAMOUS-like 52
AT2G06530	[27.3.71] RNA.regulation of transcription.SNF7	VPS2.1__SNF7 family protein
AT2G33610	[27.3.44] RNA.regulation of transcription.Chromatin Remodeling Factors	ATSWI3B_CHB2_SWI3B__switch subunit 3
AT4G37730	[27.3.35] RNA.regulation of transcription.bZIP transcription factor family	AtbZIP7_bZIP7__basic leucine-zipper 7
AT2G47790	[27.3.67] RNA.regulation of transcription.putative transcription regulator	GTS1__Transducin/WD40 repeat-like superfamily protein
AT4G00540	[27.3.25] RNA.regulation of transcription.MYB domain transcription factor family	ATMYB3R2_MYB3R-2_MYB3R2_PC-MYB2__myb domain protein 3r2
AT5G55760	[27.3.55] RNA.regulation of transcription.HDA	SRT1__sirtuin 1
AT5G09230	[27.3.55] RNA.regulation of transcription.HDA	AtSRT2_SRT2__sirtuin 2
AT5G40490	[27.4] RNA.RNA binding	HLP1_RBGD5__RNA-binding (RRM/RBD/RNP motifs) family protein
AT3G51790	[9.6] mitochondrial electron transport / ATP synthesis.cytochrome c	AtCCME_ATG1_G1__transmembrane protein G1P-related 1
AT3G56000	[10.2] cell wall.cellulose synthesis	ATCSLA14_CSLA14__cellulose synthase like A14
AT1G14100	[10.3] cell wall.hemicellulose synthesis	FUT8__fucosyltransferase 8
AT3G47050	[10.6.1] cell wall.degradation.cellulases and beta -1,4-glucanases	Glycosyl hydrolase family protein
AT5G10560	[10.6.2] cell wall.degradation.mannan-xylose-arabinose-fucose	BXL6__Glycosyl hydrolase family protein
AT2G42680	[17.5.3] hormone metabolism.ethylene.induced-regulated-responsive-activated	ATMBF1A_MBF1A__multiprotein bridging factor 1A
AT1G28370	[17.5.2] hormone metabolism.ethylene.signal transduction	ATERF11_ERF11__ERF domain protein 11
AT5G51310	[17.6.1.11] hormone metabolism.gibberelin.synthesis-degradation.GA20 oxidase	2-oxoglutarate (2OG) and Fe(II)-dependent oxygenase superfamily protein
AT5G67100	[28.1] DNA.synthesis/chromatin structure	ICU2__DNA-directed DNA polymerases
AT5G41370	[28.2] DNA.repair	ATXPB1_XPB1__homolog of xeroderma pigmentosum complementation group B 1
AT2G21520	[28.99] DNA.unspecified	Sec14p-like phosphatidylinositol transfer family protein
AT1G79890	[28.99] DNA.unspecified	RAD3-like DNA-binding helicase protein
AT5G48410	[30.1] signalling.in sugar and nutrient physiology	ATGLR1.3_GLR1.3__glutamate receptor 1.3
AT1G17910	[30.2.25] signalling.receptor kinases.wall associated kinase	Wall-associated kinase family protein
AT5G38210	[30.2.20] signalling.receptor kinases.wheat LRK10 like	LRK10L3__Protein kinase family protein
AT1G73080	[30.2.11] signalling.receptor kinases.leucine rich repeat XI	ATPEPR1_PEPR1__PEP1 receptor 1
AT5G60080	[30.2.99] signalling.receptor kinases.misc	Protein kinase superfamily protein
AT5G23580	[30.3] signalling.calcium	ATCDPK9_ATCPK12_CDPK9_CPK12__calmodulin-like domain protein kinase 9
AT3G47290	[30.4.4] signalling.phosphinositides.phosphoinositide phospholipase C	ATPLC8_PLC8__phosphatidylinositol-speciwc phospholipase C8
AT1G08410	[30.5] signalling.G-proteins	DIG6_LSG1-2__P-loop containing nucleoside triphosphate hydrolases superfamily protein
AT4G09000	[30.7] signalling.14-3-3 proteins	GF14 CHI_GRF1__general regulatory factor 1
AT3G53180	[12.2.2] N-metabolism.ammonia metabolism.glutamine synthetase	NodGS__glutamate-ammonia ligases;catalytics;glutamate-ammonia ligases
AT2G13360	[1.2.3] PS.photorespiration.aminotransferases peroxisomal	AGT_AGT1_SGAT__alanine:glyoxylate aminotransferase
AT1G79870	[1.2.6] PS.photorespiration.hydroxypyruvate reductase	HPPR2__D-isomer specific 2-hydroxyacid dehydrogenase family protein
AT1G12900	[1.3.4] PS.calvin cycle.GAP	GAPA-2__glyceraldehyde 3-phosphate dehydrogenase A subunit 2
AT5G48000	[26.10] misc.cytochrome P450	CYP708 A2_CYP708A2_THAH_THAH1__cytochrome P450, family 708, subfamily A, polypeptide 2
AT3G10560	[26.10] misc.cytochrome P450	CYP77A7_UNE9__Cytochrome P450 superfamily protein
AT3G61880	[26.10] misc.cytochrome P450	CYP78A9__cytochrome p450 78a9
AT3G20130	[26.10] misc.cytochrome P450	CYP705A22_GPS1__cytochrome P450, family 705, subfamily A, polypeptide 22
AT3G03330	[26.22] misc.short chain dehydrogenase/reductase (SDR)	NAD(P)-binding Rossmann-fold superfamily protein
AT5G24540	[26.3] misc.gluco-, galacto- and mannosidases	BGLU31__beta glucosidase 31
AT3G03640	[26.3] misc.gluco-, galacto- and mannosidases	BGLU25_GLUC__beta glucosidase 25
AT4G28090	[26.7] misc.oxidases - copper, flavone etc	sks10__SKU5 similar 10
AT1G02950	[26.9] misc.glutathione S transferases	ATGSTF4_GST31_GSTF4__glutathione S-transferase F4
AT4G39120	[3.4.5] minor CHO metabolism.myo-inositol.inositol phosphatase	HISN7_IMPL2__myo-inositol monophosphatase like 2
AT5G08570	[4.1.14] glycolysis.cytosolic branch.pyruvate kinase (PK)	Pyruvate kinase family protein
AT5G48010	[16.1.5.1003] secondary metabolism.isoprenoids.terpenoids	AtTHAS1_THAS_THAS1__thalianol synthase 1
AT1G17020	[16.8.4] secondary metabolism.flavonoids.flavonols	ATSRG1_SRG1__senescence-related gene 1
AT1G77590	[11.1.9] lipid metabolism.FA synthesis and FA elongation.long chain fatty acid CoA ligase	LACS9__long chain acyl-CoA synthetase 9
AT5G40610	[11.5.2] lipid metabolism.glyceral metabolism.Glycerol-3-phosphate dehydrogenase (NAD+)	GPDHp__NAD-dependent glycerol-3-phosphate dehydrogenase family protein
AT1G47290	[11.8.4] lipid metabolism.'exotics' (steroids, squalene etc).3-beta hydroxysteroid dehydrogenase/isomerase	3BETAHSD/D1_AT3BETAHSD/D1__3beta-hydroxysteroid-dehydrogenase/decarboxylase isoform 1
AT1G45201	[11.9.2.1] lipid metabolism.lipid degradation.lipases.triacylglycerol lipase	ATTLL1_TLL1__triacylglycerol lipase-like 1
AT1G56630	[11.9.2.1] lipid metabolism.lipid degradation.lipases.triacylglycerol lipase	alpha/beta-Hydrolases superfamily protein
AT5G13630	[19.10] tetrapyrrole synthesis.magnesium chelatase	ABAR_CCH_CCH1_CHLH_GUN5__magnesium-chelatase subunit chlH, chloroplast, putative / Mg-protoporphyrin IX chelatase, putative (CHLH)
AT4G39650	[21.2.2] redox.ascorbate and glutathione.glutathione	GGT2__gamma-glutamyl transpeptidase 2
AT3G46100	[29.1.21] protein.aa activation.histidine-tRNA ligase	ATHRS1_HRS1__Histidyl-tRNA synthetase 1
AT1G26910	[29.2.1.2.2.10] protein.synthesis.ribosomal protein.eukaryotic.60S subunit.L10	RPL10B__Ribosomal protein L16p/L10e family protein
AT2G40510	[29.2.1.2.1.26] protein.synthesis.ribosomal protein.eukaryotic.40S subunit.S26	Ribosomal protein S26e family protein
AT1G27400	[29.2.1.2.2.17] protein.synthesis.ribosomal protein.eukaryotic.60S subunit.L17	Ribosomal protein L22p/L17e family protein
AT3G05590	[29.2.1.2.2.18] protein.synthesis.ribosomal protein.eukaryotic.60S subunit.L18	RPL18__ribosomal protein L18
AT3G11250	[29.2.1.2.2.80] protein.synthesis.ribosomal protein.eukaryotic.60S subunit.P0	Ribosomal protein L10 family protein
AT2G36620	[29.2.1.2.2.24] protein.synthesis.ribosomal protein.eukaryotic.60S subunit.L24	RPL24A__ribosomal protein L24
AT5G57870	[29.2.3] protein.synthesis.initiation	eIFiso4G1__MIF4G domain-containing protein / MA3 domain-containing protein
AT3G02560	[29.2.1.2.1.7] protein.synthesis.ribosomal protein.eukaryotic.40S subunit.S7	Ribosomal protein S7e family protein
AT4G09080	[29.3.3] protein.targeting.chloroplast	ATTOC75-IV_TOC75-IV__Outer membrane OMP85 family protein
AT5G47510	[29.3.4.99] protein.targeting.secretory pathway.unspecified	Sec14p-like phosphatidylinositol transfer family protein
AT2G42640	[29.4.1] protein.postranslational modification.kinase	Mitogen activated protein kinase kinase kinase-related
AT5G10740	[29.4] protein.postranslational modification	Protein phosphatase 2C family protein
AT3G50530	[29.4] protein.postranslational modification	CRK__CDPK-related kinase
AT3G23360	[29.4] protein.postranslational modification	Protein phosphatase 2C family protein
AT1G70430	[29.4] protein.postranslational modification	Protein kinase superfamily protein
AT1G79640	[29.4] protein.postranslational modification	Protein kinase superfamily protein
AT5G50180	[29.4] protein.postranslational modification	Protein kinase superfamily protein
AT4G03080	[29.4] protein.postranslational modification	BSL1__BRI1 suppressor 1 (BSU1)-like 1
AT5G16500	[29.4.1.57] protein.postranslational modification.kinase.receptor like cytoplasmatic kinase VII	LIP1_PBL43__Protein kinase superfamily protein
AT1G09440	[29.4.1.55] protein.postranslational modification.kinase.receptor like cytoplasmatic kinase V	Protein kinase superfamily protein
AT2G38900	[29.5.5] protein.degradation.serine protease	Serine protease inhibitor, potato inhibitor I-type family protein
AT5G10790	[29.5.11.5] protein.degradation.ubiquitin.ubiquitin protease	UBP22__ubiquitin-specific protease 22
AT3G26340	[29.5.11.20] protein.degradation.ubiquitin.proteasom	N-terminal nucleophile aminohydrolases (Ntn hydrolases) superfamily protein
AT3G55530	[29.5.11.4.2] protein.degradation.ubiquitin.E3.RING	AtSDIR1_SDIR1__RING/U-box superfamily protein
AT3G54850	[29.5.11.4.2] protein.degradation.ubiquitin.E3.RING	ATPUB14_PUB14__plant U-box 14
AT1G74410	[29.5.11.4.2] protein.degradation.ubiquitin.E3.RING	ATL24__RING/U-box superfamily protein
AT5G37560	[29.5.11.4.2] protein.degradation.ubiquitin.E3.RING	RFA5__RING/U-box superfamily protein
AT3G06570	[29.5.11.4.3.2] protein.degradation.ubiquitin.E3.SCF.FBOX	Galactose oxidase/kelch repeat superfamily protein
AT3G10510	[29.5.11.4.3.2] protein.degradation.ubiquitin.E3.SCF.FBOX	Galactose oxidase/kelch repeat superfamily protein
AT1G70590	[29.5.11.4.3.2] protein.degradation.ubiquitin.E3.SCF.FBOX	F-box family protein
AT1G51590	[29.7.3] protein.glycosylation.mannosyl-oligosaccharide alpha-1,2-mannosidase	MANIB_MNS1__alpha-mannosidase 1
AT3G06440	[29.7] protein.glycosylation	GALT3__Galactosyltransferase family protein
AT3G08960	[34] transport	KA120__ARM repeat superfamily protein
AT4G30190	[34.1.2] transport.p- and v-ATPases.H+-exporting ATPase	AHA2_AtHA2_HA2_PMA2__H(+)-ATPase 2
AT1G52190	[34.13] transport.peptides and oligopeptides	AtNPF1.2_NPF1.2_NRT1.11__Major facilitator superfamily protein
AT3G02850	[34.15] transport.potassium	SKOR__STELAR K+ outward rectifier
AT3G13100	[34.16] transport.ABC transporters and multidrug resistance systems	ABCC7_ATMRP7_MRP7_MRP7__multidrug resistance-associated protein 7
AT1G72660	[34.5] transport.ammonium	Drg1-3__P-loop containing nucleoside triphosphate hydrolases superfamily protein
AT2G21520	[34.99] transport.misc	Sec14p-like phosphatidylinositol transfer family protein
AT2G04066	[34.99] transport.misc	MATE efflux family protein
AT1G03350	[35.1.8] not assigned.no ontology.BSD domain-containing protein	BSD domain-containing protein
AT1G15280	[35.1.40] not assigned.no ontology.glycine rich proteins	BTZ2__CASC3/Barentsz eIF4AIII binding
AT1G07135	[35.1.40] not assigned.no ontology.glycine rich proteins	glycine-rich protein
AT4G37470	[35.1.1023] not assigned.no ontology	KAI2__alpha/beta-Hydrolases superfamily protein
AT2G42470	[35.1.1023] not assigned.no ontology	TRAF-like family protein
AT4G30830	[35.1.1023] not assigned.no ontology	Protein of unknown function, DUF593
AT5G51795	[35.1.1023] not assigned.no ontology	DNA/RNA-binding protein Kin17, conserved region
AT2G05400	[35.1.1023] not assigned.no ontology	Ubiquitin-specific protease family C19-related protein
AT3G56900	[35.1.1023] not assigned.no ontology	ALADIN__Transducin/WD40 repeat-like superfamily protein
AT1G21660	[35.1.1023] not assigned.no ontology	AUXILIN-LIKE3__Chaperone DnaJ-domain superfamily protein
AT3G10840	[35.1.1023] not assigned.no ontology	alpha/beta-Hydrolases superfamily protein
AT5G19290	[35.1.1023] not assigned.no ontology	MAGL16__alpha/beta-Hydrolases superfamily protein
AT5G66631	[35.1.5] not assigned.no ontology.pentatricopeptide (PPR) repeat-containing protein	Tetratricopeptide repeat (TPR)-like superfamily protein
AT2G26790	[35.1.5] not assigned.no ontology.pentatricopeptide (PPR) repeat-containing protein	Pentatricopeptide repeat (PPR) superfamily protein
AT1G62914	[35.1.5] not assigned.no ontology.pentatricopeptide (PPR) repeat-containing protein	pentatricopeptide (PPR) repeat-containing protein
AT3G54980	[35.1.5] not assigned.no ontology.pentatricopeptide (PPR) repeat-containing protein	Pentatricopeptide repeat (PPR) superfamily protein
AT5G59600	[35.1.5] not assigned.no ontology.pentatricopeptide (PPR) repeat-containing protein	Tetratricopeptide repeat (TPR)-like superfamily protein
AT1G18485	[35.1.5] not assigned.no ontology.pentatricopeptide (PPR) repeat-containing protein	Pentatricopeptide repeat (PPR) superfamily protein
AT1G19290	[35.1.5] not assigned.no ontology.pentatricopeptide (PPR) repeat-containing protein	TANG2__Pentatricopeptide repeat (PPR) superfamily protein
AT4G16490	[35.1.3] not assigned.no ontology.armadillo/beta-catenin repeat family protein	ARM repeat superfamily protein
AT5G18940	[35.1.3] not assigned.no ontology.armadillo/beta-catenin repeat family protein	Mo25 family protein
AT1G48280	[35.1.41] not assigned.no ontology.hydroxyproline rich proteins	IPGAL2__hydroxyproline-rich glycoprotein family protein
AT4G09970	[35.2.1001] not assigned.unknown
AT3G04560	[35.2.1001] not assigned.unknown
AT1G61930	[35.2.1001] not assigned.unknown	S40-6__Protein of unknown function, DUF584
AT2G31890	[35.2.1001] not assigned.unknown	ATRAP_RAP__RAP
AT1G08760	[35.2.1001] not assigned.unknown	CORD2__Plant protein of unknown function (DUF936)
AT5G35180	[35.2.1001] not assigned.unknown	Protein of unknown function (DUF1336)
AT3G43950	[35.2.1001] not assigned.unknown	Protein kinase superfamily protein
AT3G25200	[35.2.1001] not assigned.unknown	AtDOB1
AT5G62750	[35.2.1001] not assigned.unknown
AT2G35880	[35.2.1001] not assigned.unknown	WDL4__TPX2 (targeting protein for Xklp2) protein family
AT5G28910	[35.2.1001] not assigned.unknown
AT5G20170	[35.2.1001] not assigned.unknown	MED17__RNA polymerase II transcription mediators
AT5G45520	[35.2.1001] not assigned.unknown	Leucine-rich repeat (LRR) family protein
AT1G69380	[35.2.1001] not assigned.unknown	RRG__Protein of unknown function (DUF155)
AT1G70480	[35.2.1001] not assigned.unknown	JASSY__Domain of unknown function (DUF220)
AT5G23610	[35.2.1001] not assigned.unknown
AT5G64510	[35.2.1001] not assigned.unknown	TIN1
AT4G32340	[35.2.1001] not assigned.unknown	Tetratricopeptide repeat (TPR)-like superfamily protein
AT2G24310	[35.2.1001] not assigned.unknown
AT1G27990	[35.2.1001] not assigned.unknown
AT4G22970	[35.2.1001] not assigned.unknown	AESP_AESP1_ESP_ESP_RSW4__homolog of separase
AT5G45460	[35.2.1001] not assigned.unknown
AT2G02955	[35.2.1001] not assigned.unknown	CCG_MEE12__maternal effect embryo arrest 12
AT1G12380	[35.2.1001] not assigned.unknown
AT3G32960	[35.2.1001] not assigned.unknown	Domain of unknown function (DUF1985)
AT3G28430	[35.2.1001] not assigned.unknown	GFS9_TT9
AT4G39820	[35.2.1001] not assigned.unknown	TRAPPC12__Tetratricopeptide repeat (TPR)-like superfamily protein
AT5G03110	[35.2.1001] not assigned.unknown
AT5G44860	[35.2.1001] not assigned.unknown
AT5G11440	[35.2.1001] not assigned.unknown	CID5_IPD1__CTC-interacting domain 5
AT3G22270	[35.2.1001] not assigned.unknown	AtPAT1H1_PAT1H1_PATH1__Topoisomerase II-associated protein PAT1
AT5G26617	[35.2.1001] not assigned.unknown
AT3G03890	[35.2.1001] not assigned.unknown	HOZ__FMN binding
AT5G24310	[35.2.1001] not assigned.unknown	ABIL3__ABL interactor-like protein 3
AT3G09550	[31.1] cell.organisation	Ankyrin repeat family protein
AT3G20150	[31.1] cell.organisation	Kinesin motor family protein
AT1G05640	[31.1] cell.organisation	Ankyrin repeat family protein
AT4G03450	[31.1] cell.organisation	Ankyrin repeat family protein
AT2G38730	[31.3.1] cell.cycle.peptidylprolyl isomerase	Cyclophilin-like peptidyl-prolyl cis-trans isomerase family protein
AT1G53720	[31.3] cell.cycle	ATCYP59_CYP59__cyclophilin 59
AT5G64960	[31.3] cell.cycle	CDKC2_CDKC;2__cyclin dependent kinase group C2
AT5G52340	[31.4] cell.vesicle transport	ATEXO70A2_EXO70A2__exocyst subunit exo70 family protein A2
AT5G58440	[31.4] cell.vesicle transport	SNX2a__sorting nexin 2A
AT5G32590	[31.1] cell.organisation	myosin heavy chain-related
AT5G54670	[31.1] cell.organisation	ATK3_KATC__kinesin 3
AT3G23670	[31.1] cell.organisation	KINESIN-12B_PAKRP1L__phragmoplast-associated kinesin-related protein, putative
AT3G19050	[31.1] cell.organisation	POK2__phragmoplast orienting kinesin 2
AT2G29890	[31.1] cell.organisation	ATVLN1_VLN1__villin-like 1
AT5G51160	[31.1] cell.organisation	Ankyrin repeat family protein
AT3G60740	[31.1] cell.organisation	CHO_EMB133_TFC D_TTN1__ARM repeat superfamily protein
AT3G28880	[31.1] cell.organisation	Ankyrin repeat family protein
AT5G41310	[31.1] cell.organisation	P-loop nucleoside triphosphate hydrolases superfamily protein with CH (Calponin Homology) domain
AT5G07740	[31.1] cell.organisation	actin binding
AT3G27960	[31.1] cell.organisation	CMU2_KLCR2__Tetratricopeptide repeat (TPR)-like superfamily protein
AT5G48600	[31.2] cell.division	ATCAP-C_ATSMC3_ATSMC4_SMC3_SMC4__structural maintenance of chromosome 3
AT5G40420	[11.4] lipid metabolism.TAG synthesis	OLE2_OLEO2__oleosin 2
AT5G41790	[30.11.1] signalling.light.COP9 signalosome	CIP1__COP1-interactive protein 1
AT5G66560	[30.11] signalling.light	Phototropic-responsive NPH3 family protein
AT1G30440	[30.11] signalling.light	Phototropic-responsive NPH3 family protein
AT5G01950	[30.2.8.1] signalling.receptor kinases.leucine rich repeat VIII.VIII-1	Leucine-rich repeat protein kinase family protein
AT4G27300	[30.2.24] signalling.receptor kinases.S-locus glycoprotein like	S-locus lectin protein kinase family protein
AT3G09010	[30.2.8.2] signalling.receptor kinases.leucine rich repeat VIII.VIII-2	Protein kinase superfamily protein
AT4G20940	[30.2.3] signalling.receptor kinases.leucine rich repeat III	GHR1__Leucine-rich receptor-like protein kinase family protein
AT4G29150	[30.3] signalling.calcium	IQD25__IQ-domain 25
AT1G20760	[30.3] signalling.calcium	AtEH1__Calcium-binding EF hand family protein
AT4G08170	[30.4.5] signalling.phosphinositides.inositol-1,3,4-trisphosphate 5/6-kinase	AtTPK3_ITPK3__Inositol 1,3,4-trisphosphate 5/6-kinase family protein
AT3G07960	[30.4.1] signalling.phosphinositides.phosphatidylinositol-4-phosphate 5-kinase	PIP5K6__Phosphatidylinositol-4-phosphate 5-kinase family protein
AT1G04830	[30.5] signalling.G-proteins	Ypt/Rab-GAP domain of gyp1p superfamily protein
AT1G73670	[30.6] signalling.MAP kinases	ATMPK15_MPK15__MAP kinase 15
AT1G29910	[1.1.1.1] PS.lightreaction.photosystem II.LHC-II	AB180_CAB3_LHCB1.2__chlorophyll A/B binding protein 3
AT5G01530	[1.1.1.1] PS.lightreaction.photosystem II.LHC-II	LHCB4.1__light harvesting complex photosystem II
AT4G10340	[1.1.1.1] PS.lightreaction.photosystem II.LHC-II	LHCB5__light harvesting complex of photosystem II 5
AT3G01440	[1.1.1.2] PS.lightreaction.photosystem II.PSII polypeptide subunits	PnsL3_PQL1_PQL2__PsbQ-like 1
AT1G61520	[1.1.2.1] PS.lightreaction.photosystem I.LHC-I	LHCA3__photosystem I light harvesting complex gene 3
AT2G39730	[1.3.13] PS.calvin cycle.rubisco interacting	RCA__rubisco activase
AT1G67090	[1.3.2] PS.calvin cycle.rubisco small subunit	RBCS1A__ribulose bisphosphate carboxylase small chain 1A
AT1G19720	[35.1.5] not assigned.no ontology.pentatricopeptide (PPR) repeat-containing protein	Pentatricopeptide repeat (PPR-like) superfamily protein
AT1G52620	[35.1.5] not assigned.no ontology.pentatricopeptide (PPR) repeat-containing protein	MTSF2_PPR19__Pentatricopeptide repeat (PPR) superfamily protein
AT1G19520	[35.1.5] not assigned.no ontology.pentatricopeptide (PPR) repeat-containing protein	NFD5_RPPR2__pentatricopeptide (PPR) repeat-containing protein
AT1G71420	[35.1.5] not assigned.no ontology.pentatricopeptide (PPR) repeat-containing protein	Tetratricopeptide repeat (TPR)-like superfamily protein
AT5G61400	[35.1.5] not assigned.no ontology.pentatricopeptide (PPR) repeat-containing protein	Pentatricopeptide repeat (PPR) superfamily protein
AT1G22960	[35.1.5] not assigned.no ontology.pentatricopeptide (PPR) repeat-containing protein	Pentatricopeptide repeat (PPR) superfamily protein
AT1G03100	[35.1.5] not assigned.no ontology.pentatricopeptide (PPR) repeat-containing protein	Pentatricopeptide repeat (PPR) superfamily protein
AT3G57430	[35.1.5] not assigned.no ontology.pentatricopeptide (PPR) repeat-containing protein	OTP84__Tetratricopeptide repeat (TPR)-like superfamily protein
AT3G11964	[35.1.14] not assigned.no ontology.S RNA-binding domain-containing protein	RRP5__RNA binding;RNA binding
AT2G02610	[35.1.26] not assigned.no ontology.DC1 domain containing protein	Cysteine/Histidine-rich C1 domain family protein
AT3G15090	[35.1.1023] not assigned.no ontology	GroES-like zinc-binding alcohol dehydrogenase family protein
AT5G16020	[35.1.1023] not assigned.no ontology	GEX3__gamete-expressed 3
AT3G14172	[35.1.1023] not assigned.no ontology
AT1G03060	[35.1.1023] not assigned.no ontology	BCHA1_SPI__Beige/BEACH domain ;WD domain, G-beta repeat protein
AT3G17380	[35.1.1023] not assigned.no ontology	TRAF-like family protein
AT3G10915	[35.1.1023] not assigned.no ontology	Reticulon family protein
AT4G01040	[35.1.1023] not assigned.no ontology	Glycosyl hydrolase superfamily protein
AT3G06290	[35.1.1023] not assigned.no ontology	AtSAC3B_SAC3B__SAC3/GANP/Nin1/mts3/eIF-3 p25 family
AT5G24710	[35.1.1023] not assigned.no ontology	TWD40-2__Transducin/WD40 repeat-like superfamily protein
AT4G28430	[35.1.1023] not assigned.no ontology	RTN18__Reticulon family protein
AT1G06923	[35.1.1023] not assigned.no ontology
AT1G78230	[35.1.1023] not assigned.no ontology	Outer arm dynein light chain 1 protein
AT1G24300	[35.1.1023] not assigned.no ontology	GYF domain-containing protein
AT3G12030	[35.1.1023] not assigned.no ontology	Protein of unknown function DUF106, transmembrane
AT2G37100	[35.1.1023] not assigned.no ontology	protamine P1 family protein
AT2G43180	[35.2.1001] not assigned.unknown	Phosphoenolpyruvate carboxylase family protein
AT3G48770	[35.2.1001] not assigned.unknown	DNA binding;ATP binding
AT3G28925	[35.2.1001] not assigned.unknown
AT1G49870	[35.2.1001] not assigned.unknown
AT4G14970	[35.2.1001] not assigned.unknown	AtFANCD2_FACND2
AT2G31290	[35.2.1001] not assigned.unknown	Ubiquitin carboxyl-terminal hydrolase family protein
AT4G23530	[35.2.1001] not assigned.unknown	Protein of unknown function (DUF793)
AT3G42786	[35.2.1001] not assigned.unknown
AT4G01037	[35.2.1001] not assigned.unknown	AtWTF1_WTF1__Ubiquitin carboxyl-terminal hydrolase family protein
AT3G52060	[35.2.1001] not assigned.unknown	AtGnTL_GnTL__Core-2/I-branching beta-1,6-N-acetylglucosaminyltransferase family protein
AT4G32630	[35.2.1001] not assigned.unknown	ArfGap/RecO-like zinc finger domain-containing protein
AT2G22795	[35.2.1001] not assigned.unknown
AT5G46610	[35.2.1001] not assigned.unknown	Aluminium activated malate transporter family protein
AT3G28770	[35.2.1001] not assigned.unknown	Protein of unknown function (DUF1216)
AT4G31440	[35.2.1001] not assigned.unknown	ADA1D
AT1G09280	[35.2.1001] not assigned.unknown
AT4G18490	[35.2.1001] not assigned.unknown
AT5G01150	[35.2.1001] not assigned.unknown	Protein of unknown function (DUF674)
AT4G24680	[35.2.1001] not assigned.unknown	MOS1__modifier of snc1
AT1G14770	[35.2.1001] not assigned.unknown	RING/FYVE/PHD zinc finger superfamily protein
AT1G28380	[35.2.1001] not assigned.unknown	NSL1__MAC/Perforin domain-containing protein
AT4G35920	[35.2.1001] not assigned.unknown	MCA1__PLAC8 family protein
AT4G29750	[35.2.1001] not assigned.unknown	CRS1 / YhbY (CRM) domain-containing protein
AT3G28830	[35.2.1001] not assigned.unknown	Protein of unknown function (DUF1216)
AT2G46980	[35.2.1001] not assigned.unknown	ASY3_AtASY3
AT5G48530	[35.2.1001] not assigned.unknown
AT5G15680	[35.2.1001] not assigned.unknown	ARM repeat superfamily protein
AT3G23590	[35.2.1001] not assigned.unknown	MED33A_MED5A_RFR1__REF4-related 1
AT2G26570	[35.2.1001] not assigned.unknown	WEB1__Plant protein of unknown function (DUF827)
AT1G43020	[35.2.1001] not assigned.unknown	Protein of unknown function, DUF547
AT5G37840	[35.2.1001] not assigned.unknown
AT1G63670	[35.2.1001] not assigned.unknown	TRM12__Protein of unknown function (DUF3741)
AT5G42710	[35.2.1001] not assigned.unknown	TRM30
AT2G30530	[35.2.1001] not assigned.unknown	MadA4
AT5G24690	[35.2.1001] not assigned.unknown	Protein of unknown function (DUF3411)
AT4G20160	[35.2.1001] not assigned.unknown
AT2G25800	[35.2.1001] not assigned.unknown	Protein of unknown function (DUF810)
AT5G53860	[35.2.1001] not assigned.unknown	ANU7_EMB2737_EMB64__embryo defective 2737
AT5G08450	[35.2.1001] not assigned.unknown	HDC1_RXT3-like
AT5G19855	[35.2.1001] not assigned.unknown	AtRbcX2_RbcX2__Chaperonin-like RbcX protein
AT1G22060	[35.2.1001] not assigned.unknown
AT5G19660	[35.2.1001] not assigned.unknown	ATS1P_ATSBT6.1_S1P__SITE-1 protease
AT2G30105	[35.2.1001] not assigned.unknown
AT5G48240	[35.2.1001] not assigned.unknown
AT2G23230	[16.1.5.1003] secondary metabolism.isoprenoids.terpenoids	Terpenoid cyclases/Protein prenyltransferases superfamily protein
AT1G23190	[4.1.2] glycolysis.cytosolic branch.phosphoglucomutase (PGM)	PGM3__Phosphoglucomutase/phosphomannomutase family protein
AT3G22960	[4.2.14] glycolysis.plastid branch.pyruvate kinase (PK)	PKP-ALPHA_PKP1__Pyruvate kinase family protein
AT5G22620	[4.3.12] glycolysis.unclear/dually targeted.phosphoglycerate mutase	phosphoglycerate/bisphosphoglycerate mutase family protein
AT3G52930	[4.3.10] glycolysis.unclear/dually targeted.aldolase	AtFBA8_FBA8__Aldolase superfamily protein
AT5G35630	[12.2.2] N-metabolism.ammonia metabolism.glutamine synthetase	ATGSL1_GLN2_GS2__glutamine synthetase 2
AT3G13930	[8.1.1.2] TCA / org transformation.TCA.pyruvate DH.E2	mtE2-2__Dihydrolipoamide acetyltransferase, long form protein
AT5G56720	[8.2.9] TCA / org transformation.other organic acid transformatons.cyt MDH	c-NAD-MDH3__Lactate/malate dehydrogenase family protein
AT5G52040	[27.1.1] RNA.processing.splicing	At-RS41_ATRSP41_RS41__RNA-binding (RRM/RBD/RNP motifs) family protein
AT3G27550	[27.1.1] RNA.processing.splicing	CFM9__RNA-binding CRS1 / YhbY (CRM) domain protein
AT5G25800	[27.1.19] RNA.processing.ribonucleases	SDN5__Polynucleotidyl transferase, ribonuclease H-like superfamily protein
AT5G23690	[27.1] RNA.processing	Polynucleotide adenylyltransferase family protein
AT5G23080	[27.1] RNA.processing	TGH__SWAP (Suppressor-of-White-APricot)/surp domain-containing protein
AT3G04380	[27.3.69] RNA.regulation of transcription.SET-domain transcriptional regulator family	SDG31_SUVR4__SET-domain containing protein lysine methyltransferase family protein
AT5G04940	[27.3.69] RNA.regulation of transcription.SET-domain transcriptional regulator family	SUVH1__SU(VAR)3-9 homolog 1
AT2G40990	[27.3.99] RNA.regulation of transcription.unclassified	DHHC-type zinc finger family protein
AT5G54310	[27.3.99] RNA.regulation of transcription.unclassified	AGD5_AtAGD5_NEV__ARF-GAP domain 5
AT5G12980	[27.3.99] RNA.regulation of transcription.unclassified	NOT9b__Cell differentiation, Rcd1-like protein
AT4G37740	[27.3.50] RNA.regulation of transcription.General Transcription	AtGRF2_GRF2__growth-regulating factor 2
AT3G45830	[27.3.67] RNA.regulation of transcription.putative transcription regulator	NFRKB1
AT4G21550	[27.3.1] RNA.regulation of transcription.ABI3/VP1-related B3-domain-containing transcription factor family	VAL3__VP1/ABI3-like 3
AT5G43630	[27.3.12] RNA.regulation of transcription.C3H zinc finger family	TZP__zinc knuckle (CCHC-type) family protein
AT3G53680	[27.3.63] RNA.regulation of transcription.PHD finger transcription factor	Acyl-CoA N-acyltransferase with RING/FYVE/PHD-type zinc finger domain
AT4G28790	[27.3.6] RNA.regulation of transcription.bHLH,Basic Helix-Loop-Helix family	basic helix-loop-helix (bHLH) DNA-binding superfamily protein
AT1G25550	[27.3.20] RNA.regulation of transcription.G2-like transcription factor family, GARP	HHO3_NIGT1.1__myb-like transcription factor family protein
AT3G54280	[27.3.44] RNA.regulation of transcription.Chromatin Remodeling Factors	ATBTAF1_BTAF1_CHA16_CHR16_RGD3__DNA binding;ATP binding;nucleic acid binding;binding;helicases;ATP binding;DNA binding;helicases
AT2G23740	[27.3.11] RNA.regulation of transcription.C2H2 zinc finger family	SUVR5__nucleic acid binding;sequence-specific DNA binding transcription factors;zinc ion binding
AT1G79000	[27.3.54] RNA.regulation of transcription.Histone acetyltransferases	ATHAC1_ATHPCAT2_HAC1_PCAT2__histone acetyltransferase of the CBP family 1
AT5G46910	[27.3.57] RNA.regulation of transcription.JUMONJI family	JMJ13__Transcription factor jumonji (jmj) family protein / zinc finger (C5HC2 type) family protein
AT1G58110	[27.3.35] RNA.regulation of transcription.bZIP transcription factor family	Basic-leucine zipper (bZIP) transcription factor family protein
AT5G09800	[27.3.64] RNA.regulation of transcription.PHOR1	PUB28__ARM repeat superfamily protein
AT2G22100	[27.4] RNA.RNA binding	RNA-binding (RRM/RBD/RNP motifs) family protein
AT5G52840	[9.1.2] mitochondrial electron transport / ATP synthesis.NADH-DH.localisation not clear	NADH-ubiquinone oxidoreductase-related
AT3G14640	[26.10] misc.cytochrome P450	CYP72A10__cytochrome P450, family 72, subfamily A, polypeptide 10
AT2G12190	[26.10] misc.cytochrome P450	Cytochrome P450 superfamily protein
AT5G50700	[26.22] misc.short chain dehydrogenase/reductase (SDR)	HSD1__hydroxysteroid dehydrogenase 1
AT2G44550	[26.3.4] misc.gluco-, galacto- and mannosidases.endoglucanase	AtGH9B10_GH9B10__glycosyl hydrolase 9B10
AT2G33230	[26.7] misc.oxidases - copper, flavone etc	YUC7__YUCCA 7
AT1G26320	[26.7] misc.oxidases - copper, flavone etc	Zinc-binding dehydrogenase family protein
AT4G20830	[26.8] misc.nitrilases, *nitrile lyases, berberine bridge enzymes, reticuline oxidases, troponine reductases	AtBBE19_AtBBE20_OGOX1__FAD-binding Berberine family protein
AT3G01120	[13.1.3.4.1] amino acid metabolism.synthesis.aspartate family.methionine.cystathionine gamma-synthase	AtCGS1_AtCYS1_CGS_CGS1_MTO1__Pyridoxal phosphate (PLP)-dependent transferases superfamily protein
AT5G05730	[13.1.6.5.1] amino acid metabolism.synthesis.aromatic aa.tryptophan.anthranilate synthase	AMT1_ASA1_JDL1_TRP5_WEI2__anthranilate synthase alpha subunit 1
AT1G55880	[13.1.5.3.1] amino acid metabolism.synthesis.serine-glycine-cysteine group.cysteine.OASTL	Pyridoxal-5'-phosphate-dependent enzyme family protein
AT2G03667	[13.1.3.1.1] amino acid metabolism.synthesis.aspartate family.asparagine.asparagine synthetase	Asparagine synthase family protein
AT4G27150	[33.1] development.storage proteins	AT2S2_SESA2__seed storage albumin 2
AT3G22640	[33.1] development.storage proteins	PAP85__cupin family protein
AT1G03890	[33.1] development.storage proteins	RmlC-like cupins superfamily protein
AT4G27170	[33.1] development.storage proteins	AT2S4_SESA4__seed storage albumin 4
AT3G16640	[33.99] development.unspecified	AtTCTP1_TCTP1__translationally controlled tumor protein
AT3G51250	[33.99] development.unspecified	Senescence/dehydration-associated protein-related
AT1G72410	[33.99] development.unspecified	COP1-interacting protein-related
AT5G41790	[33.99] development.unspecified	CIP1__COP1-interactive protein 1
AT1G50600	[33.99] development.unspecified	SCL5__scarecrow-like 5
AT1G18080	[33.99] development.unspecified	ATARCA_AtRACK1_RACK1A_RACK1A_AT_SAC53__Transducin/WD40 repeat-like superfamily protein
AT2G32610	[10.2.1] cell wall.cellulose synthesis.cellulose synthase	ATCSLB01_ATCSLB1_CSLB01_CSLB01__cellulose synthase-like B1
AT5G48450	[10.8.99] cell wall.pectin*esterases.misc	SKS3__SKU5 similar 3
AT3G16180	[34.13] transport.peptides and oligopeptides	NRT1.12__Major facilitator superfamily protein
AT1G70300	[34.15] transport.potassium	KUP6__K+ uptake permease 6
AT1G03905	[34.16] transport.ABC transporters and multidrug resistance systems	ABCI19_ATNAP4__P-loop containing nucleoside triphosphate hydrolases superfamily protein
AT3G47780	[34.16] transport.ABC transporters and multidrug resistance systems	ABCA7_ATATH6_ATH6__ABC2 homolog 6
AT5G60740	[34.16] transport.ABC transporters and multidrug resistance systems	ABCG28__ABC transporter family protein
AT3G49920	[34.20] transport.porins	ATVDAC5_VDAC5__voltage dependent anion channel 5
AT2G29650	[34.7] transport.phosphate	ANTR1_PHT4;1__phosphate transporter 4;1
AT5G42130	[34.9] transport.metabolite transporters at the mitochondrial membrane	AtMfl1_Mfl1__Mitochondrial substrate carrier family protein
AT5G25040	[34.99] transport.misc	Major facilitator superfamily protein
AT1G72560	[34.99] transport.misc	PSD__ARM repeat superfamily protein
AT1G22530	[34.99] transport.misc	PATL2__PATELLIN 2
AT3G17390	[15.2] metal handling.binding, chelation and storage	AtSAMS3_MAT4_MTO3_SAMS3__S-adenosylmethionine synthetase family protein
AT2G35040	[23.1.2.9] nucleotide metabolism.synthesis.purine.AICAR transformylase	AICARFT/IMPCHase bienzyme family protein
AT5G11920	[3.5] minor CHO metabolism.others	AtcwINV6_cwINV6__6-&1-fructan exohydrolase
AT5G22800	[29.1.7] protein.aa activation.alanine-tRNA ligase	EMB1030_EMB263_EMB86__Alanyl-tRNA synthetase, class IIc
AT2G47610	[29.2.1.2.2.57] protein.synthesis.ribosomal protein.eukaryotic.60S subunit.L7A	Ribosomal protein L7Ae/L30e/S12e/Gadd45 family protein
AT1G15810	[29.2.1.1.3.1.15] protein.synthesis.ribosomal protein.prokaryotic.unknown organellar.30S subunit.S15	S15/NS1, RNA-binding protein
AT1G58380	[29.2.1.2.1.2] protein.synthesis.ribosomal protein.eukaryotic.40S subunit.S2	XW6__Ribosomal protein S5 family protein
AT1G07770	[29.2.1.2.1.515] protein.synthesis.ribosomal protein.eukaryotic.40S subunit.S15A	RPS15A__ribosomal protein S15A
AT3G13920	[29.2.3] protein.synthesis.initiation	EIF4A1_RH4_TIF4A1__eukaryotic translation initiation factor 4A1
AT3G56150	[29.2.3] protein.synthesis.initiation	ATEIF3C-1_ATTIF3C1_EIF3C_EIF3C-1_TIF3C1__eukaryotic translation initiation factor 3C
AT1G14850	[29.3.1] protein.targeting.nucleus	NUP155__nucleoporin 155
AT5G43320	[29.4] protein.postranslational modification	CK1.8_ckl8__casein kinase I-like 8
AT3G22790	[29.4] protein.postranslational modification	NET1A__Kinase interacting (KIP1-like) family protein
AT1G03445	[29.4] protein.postranslational modification	BSU1__Serine/threonine protein phosphatase family protein
AT1G61850	[29.4] protein.postranslational modification	PLAI__phospholipases;galactolipases
AT3G19420	[29.4] protein.postranslational modification	ATPEN2_MTV3_PEN2_PTEN2A__PTEN 2
AT3G17850	[29.4] protein.postranslational modification	IREH1__Protein kinase superfamily protein
AT5G25110	[29.4] protein.postranslational modification	CIPK25_SnRK3.25__CBL-interacting protein kinase 25
AT3G05640	[29.4] protein.postranslational modification	AtPP2CF1_EGR1__Protein phosphatase 2C family protein
AT3G25800	[29.4] protein.postranslational modification	PDF1_PP2AA2_PR 65__protein phosphatase 2A subunit A2
AT3G58640	[29.4] protein.postranslational modification	Mitogen activated protein kinase kinase kinase-related
AT1G73450	[29.4] protein.postranslational modification	DYRKP-2B__Protein kinase superfamily protein
AT2G30500	[29.4] protein.postranslational modification	NET4B__Kinase interacting (KIP1-like) family protein
AT1G29230	[29.4] protein.postranslational modification	ATCIPK18_ATWL1_CIPK18_SnRK3.20_WL1__CBL-interacting protein kinase 18
AT2G24200	[29.5] protein.degradation	atLAP1_LAP1__Cytosol aminopeptidase family protein
AT1G06110	[29.5.11.4.3.2] protein.degradation.ubiquitin.E3.SCF.FBOX	SKIP16__SKP1/ASK-interacting protein 16
AT2G17020	[29.5.11.4.3.2] protein.degradation.ubiquitin.E3.SCF.FBOX	F-box/RNI-like superfamily protein
AT1G47300	[29.5.11.4.3.2] protein.degradation.ubiquitin.E3.SCF.FBOX	F-box family protein
AT5G44490	[29.5.11.4.3.2] protein.degradation.ubiquitin.E3.SCF.FBOX	FBD, F-box, Skp2-like and Leucine Rich Repeat domains containing protein
AT2G40920	[29.5.11.4.3.2] protein.degradation.ubiquitin.E3.SCF.FBOX	F-box and associated interaction domains-containing protein
AT3G45620	[29.5.11.4.99] protein.degradation.ubiquitin.E3.unspecified	Transducin/WD40 repeat-like superfamily protein
AT1G06260	[29.5.3] protein.degradation.cysteine protease	Cysteine proteinases superfamily protein
AT3G16550	[29.5.5] protein.degradation.serine protease	DEG12_DEGP12__DEGP protease 12
AT3G05790	[29.5.5] protein.degradation.serine protease	LON4__lon protease 4
AT4G00990	[29.5.11.4.2] protein.degradation.ubiquitin.E3.RING	AtJMJ17_JMJ27__Transcription factor jumonji (jmjC) domain-containing protein
AT5G14420	[29.5.11.4.2] protein.degradation.ubiquitin.E3.RING	RGLG2__RING domain ligase2
AT5G24870	[29.5.11.4.2] protein.degradation.ubiquitin.E3.RING	CTL07_MREL57__RING/U-box superfamily protein
AT2G29080	[29.5.9] protein.degradation.AAA type	AtFTSH3_FTSH3__FTSH protease 3
AT4G28470	[29.5.11.20] protein.degradation.ubiquitin.proteasom	ATRPN1B_RPN1B__26S proteasome regulatory subunit S2 1B
AT5G57950	[29.5.11.20] protein.degradation.ubiquitin.proteasom	26S proteasome regulatory subunit, putative
AT5G61950	[29.5.11] protein.degradation.ubiquitin	Ubiquitin carboxyl-terminal hydrolase-related protein
AT4G02570	[29.5.11.4.3.3] protein.degradation.ubiquitin.E3.SCF.cullin	ATCUL1_AXR6_CUL1_ETA1_ICU13__cullin 1
AT3G51820	[19.15] tetrapyrrole synthesis.chlorophyll synthase	ATG4_CHLG_G4_PDE325__UbiA prenyltransferase family protein
AT2G28720	[28.1.3.2.2] DNA.synthesis/chromatin structure.histone.core.H2B	HTB3__Histone superfamily protein
AT4G01020	[28.1] DNA.synthesis/chromatin structure	helicase domain-containing protein / IBR domain-containing protein / zinc finger protein-related
AT3G48900	[28.1] DNA.synthesis/chromatin structure	AtSEND1_SEND1__single-stranded DNA endonuclease family protein
AT5G55300	[28.1] DNA.synthesis/chromatin structure	FAS5_MGO1_TOP1_TOP1ALPHA__DNA topoisomerase I alpha
AT3G04260	[28.1] DNA.synthesis/chromatin structure	PDE324_PTAC3__plastid transcriptionally active 3
AT1G01880	[28.2] DNA.repair	AtGEN1_GEN1__5'-3' exonuclease family protein
AT1G75090	[28.2] DNA.repair	DNA glycosylase superfamily protein
AT3G46960	[28.99] DNA.unspecified	SKI2__RNA helicase, ATP-dependent, SK12/DOB1 protein
AT1G48650	[28.99] DNA.unspecified	DEA(D/H)-box RNA helicase family protein
AT3G06500	[2.2.1.3.1] major CHO metabolism.degradation.sucrose.invertases.neutral	A/N-InvC__Plant neutral invertase family protein
AT4G16990	[20.1.7] stress.biotic.PR-proteins	RLM3_TN16__disease resistance protein (TIR-NBS class), putative
AT3G05370	[20.1.7] stress.biotic.PR-proteins	AtRLP31_RLP31__receptor like protein 31
AT1G66090	[20.1.7] stress.biotic.PR-proteins	TN3__Disease resistance protein (TIR-NBS class)
AT5G35450	[20.1.7] stress.biotic.PR-proteins	Disease resistance protein (CC-NBS-LRR class) family
AT1G58390	[20.1.7] stress.biotic.PR-proteins	Disease resistance protein (CC-NBS-LRR class) family
AT5G47260	[20.1.1001] stress.biotic	ATP binding;GTP binding;nucleotide binding;nucleoside-triphosphatases
AT2G04030	[20.2.1] stress.abiotic.heat	AtHsp90.5_AtHsp90C_CR88_EMB1956_Hsp88.1_HSP90.5_HSP90C__Chaperone protein htpG family protein
AT5G57710	[20.2.1] stress.abiotic.heat	SMAX1__Double Clp-N motif-containing P-loop nucleoside triphosphate hydrolases superfamily protein
AT3G62570	[20.2.1] stress.abiotic.heat	Tetratricopeptide repeat (TPR)-like superfamily protein
AT4G24280	[20.2.1] stress.abiotic.heat	cpHsc70-1_HSP70-6__chloroplast heat shock protein 70-1
AT5G65690	[6.4] gluconeogenesis / glyoxylate cycle.PEPCK	PCK2_PEPCK__phosphoenolpyruvate carboxykinase 2
AT1G26190	[23.3.2.2] nucleotide metabolism.salvage.nucleoside kinases.uridine kinase	AtTTM2_TTM2__Phosphoribulokinase / Uridine kinase family
AT4G30340	[11.3.5] lipid metabolism.Phospholipid synthesis.diacylglycerol kinase	ATDGK7_DGK7__diacylglycerol kinase 7
AT3G18850	[11.3.1] lipid metabolism.Phospholipid synthesis.1-acylglycerol-3-phosphate O-acyltransferase	LPAT5__lysophosphatidyl acyltransferase 5
AT3G51600	[11.6] lipid metabolism.lipid transfer proteins etc	LTP5__lipid transfer protein 5
AT1G06290	[11.9.4.2] lipid metabolism.lipid degradation.beta-oxidation.acyl CoA DH	ACX3_ATACX3__acyl-CoA oxidase 3
AT3G14490	[16.1.5.1003] secondary metabolism.isoprenoids.terpenoids	Terpenoid cyclases/Protein prenyltransferases superfamily protein
AT1G70560	[16.5.99.1] secondary metabolism.sulfur-containing.misc.alliinase	CKRC1_SAV3_TAA1_TIR2_WEI8__tryptophan aminotransferase of Arabidopsis 1
AT5G07850	[16.99.1018] secondary metabolism.unspecified	HXXXD-type acyl-transferase family protein
AT5G24900	[26.10] misc.cytochrome P450	CYP714A2_ELA2__cytochrome P450, family 714, subfamily A, polypeptide 2
AT5G58240	[26.1] misc.misc2	FHIT__FRAGILE HISTIDINE TRIAD
AT3G16420	[26.16] misc.myrosinases-lectin-jacalin	JAL30_PBP1_PBPI__PYK10-binding protein 1
AT3G46720	[26.2] misc.UDP glucosyl and glucoronyl transferases	UDP-Glycosyltransferase superfamily protein
AT4G22666	[26.21] misc.protease inhibitor/seed storage/lipid transfer protein (LTP) family protein	LTPG28__Bifunctional inhibitor/lipid-transfer protein/seed storage 2S albumin superfamily protein
AT4G13180	[26.22] misc.short chain dehydrogenase/reductase (SDR)	NAD(P)-binding Rossmann-fold superfamily protein
AT1G66280	[26.3] misc.gluco-, galacto- and mannosidases	BGLU22__Glycosyl hydrolase superfamily protein
AT5G56590	[26.4.1] misc.beta 1,3 glucan hydrolases.glucan endo-1,3-beta-glucosidase	O-Glycosyl hydrolases family 17 protein
AT4G20820	[26.8] misc.nitrilases, *nitrile lyases, berberine bridge enzymes, reticuline oxidases, troponine reductases	AtBBE18__FAD-binding Berberine family protein
AT5G37180	[2.2.1.5] major CHO metabolism.degradation.sucrose.Susy	ATSUS5_SUS5__sucrose synthase 5
AT5G16150	[2.2.2.6] major CHO metabolism.degradation.starch.transporter	GLT1_PGLCT__plastidic GLC translocator
AT5G08680	[9.9] mitochondrial electron transport / ATP synthesis.F1-ATPase	ATP synthase alpha/beta family protein
AT1G35720	[31.1] cell.organisation	ANN1_ANNAT1_AtANN1_ATOXY5_OXY5__annexin 1
AT3G50240	[31.1] cell.organisation	KICP-02__ATP binding microtubule motor family protein
AT1G64320	[31.1] cell.organisation	myosin heavy chain-related
AT3G10180	[31.1] cell.organisation	P-loop containing nucleoside triphosphate hydrolases superfamily protein
AT2G28840	[31.1] cell.organisation	XBAT31__XB3 ortholog 1 in Arabidopsis thaliana
AT5G35830	[31.1] cell.organisation	Ankyrin repeat family protein
AT3G17360	[31.1] cell.organisation	POK1__phragmoplast orienting kinesin 1
AT2G31900	[31.1] cell.organisation	ATMYO5_ATXIF_XIF__myosin-like protein XIF
AT3G45850	[31.1] cell.organisation	P-loop containing nucleoside triphosphate hydrolases superfamily protein
AT1G05910	[31.2] cell.division	BRAT1__cell division cycle protein 48-related / CDC48-related
AT2G34780	[31.2] cell.division	EMB1611_MEE22_UMB__maternal effect embryo arrest 22
AT3G18730	[31.3] cell.cycle	BRU1_MGO3_RPL30_TSK__tetratricopeptide repeat (TPR)-containing protein
AT1G03780	[31.3] cell.cycle	AtTPX2_TPX2__targeting protein for XKLP2
AT3G50070	[31.3] cell.cycle	CYCD3;3__CYCLIN D3;3
AT2G32710	[31.3] cell.cycle	ACK2_ICK7_KRP4__Cyclin-dependent kinase inhibitor family protein
AT5G19550	[13.1.1.2.1] amino acid metabolism.synthesis.central amino acid metabolism.aspartate.aspartate aminotransferase	AAT2_ASP2__aspartate aminotransferase 2
AT5G04140	[12.2.1.1] N-metabolism.ammonia metabolism.glutamate synthase.ferredoxin dependent	FD-GOGAT_GLS1_GLU1_GLUS__glutamate synthase 1
AT3G21720	[6.9] gluconeogenesis / glyoxylate cycle.isocitrate lyase	ICL__isocitrate lyase
AT2G30800	[28.1] DNA.synthesis/chromatin structure	ATVT-1_HVT1__helicase in vascular tissue and tapetum
AT3G56270	[28.1] DNA.synthesis/chromatin structure	Plant protein of unknown function (DUF827)
AT5G44800	[28.1] DNA.synthesis/chromatin structure	CHR4_PKR1__chromatin remodeling 4
AT1G16540	[17.1.1.1002] hormone metabolism.abscisic acid.synthesis-degradation	ABA3_ACI2_ATABA3_AtLOS5_GIN5_GIN5_LOS5_SIR3__molybdenum cofactor sulfurase (LOS5) (ABA3)
AT3G54100	[17.2.3] hormone metabolism.auxin.induced-regulated-responsive-activated	O-fucosyltransferase family protein
AT2G34680	[17.2.3] hormone metabolism.auxin.induced-regulated-responsive-activated	AIR9__Outer arm dynein light chain 1 protein
AT2G01570	[17.6.2] hormone metabolism.gibberelin.signal transduction	RGA_RGA1_RGA24__GRAS family transcription factor family protein
AT3G16460	[17.7.3] hormone metabolism.jasmonate.induced-regulated-responsive-activated	JAL34__Mannose-binding lectin superfamily protein
AT3G22400	[17.7.1.2] hormone metabolism.jasmonate.synthesis-degradation.lipoxygenase	ATLOX5_LOX5__PLAT/LH2 domain-containing lipoxygenase family protein
AT1G69940	[10.8.1] cell wall.pectin*esterases.PME	ATPPME1_PPME1__Pectin lyase-like superfamily protein
AT5G26280	[35.1.1023] not assigned.no ontology	TRAF-like family protein
AT5G26260	[35.1.1023] not assigned.no ontology	TRAF-like family protein
AT2G46560	[35.1.1023] not assigned.no ontology	transducin family protein / WD-40 repeat family protein
AT3G20820	[35.1.1023] not assigned.no ontology	Leucine-rich repeat (LRR) family protein
AT5G42950	[35.1.1023] not assigned.no ontology	EXA1__GYF domain-containing protein
AT4G27595	[35.1.1023] not assigned.no ontology	Plant protein of unknown function (DUF827)
AT2G21530	[35.1.1023] not assigned.no ontology	SMAD/FHA domain-containing protein
AT4G23930	[35.1.1023] not assigned.no ontology	Late embryogenesis abundant (LEA) hydroxyproline-rich glycoprotein family
AT2G46740	[35.1.1023] not assigned.no ontology	AtGulLO5_GulLO5__D-arabinono-1,4-lactone oxidase family protein
AT1G13220	[35.1.1023] not assigned.no ontology	CRWN2_LINC2__nuclear matrix constituent protein-related
AT4G14500	[35.1.1023] not assigned.no ontology	Polyketide cyclase/dehydrase and lipid transport superfamily protein
AT4G23440	[35.1.6] not assigned.no ontology.Toll-Interleukin-Resistance (TIR) domain-containing protein	TN17__Disease resistance protein (TIR-NBS class)
AT3G07540	[35.1.20] not assigned.no ontology.formin homology 2 domain-containing protein	FH10__Actin-binding FH2 (formin homology 2) family protein
AT1G48090	[35.1.19] not assigned.no ontology.C2 domain-containing protein	calcium-dependent lipid-binding family protein
AT1G15510	[35.1.5] not assigned.no ontology.pentatricopeptide (PPR) repeat-containing protein	ATECB2_ECB2_VAC1__Tetratricopeptide repeat (TPR)-like superfamily protein
AT2G01740	[35.1.5] not assigned.no ontology.pentatricopeptide (PPR) repeat-containing protein	Tetratricopeptide repeat (TPR)-like superfamily protein
AT5G08510	[35.1.5] not assigned.no ontology.pentatricopeptide (PPR) repeat-containing protein	Pentatricopeptide repeat (PPR) superfamily protein
AT2G03880	[35.1.5] not assigned.no ontology.pentatricopeptide (PPR) repeat-containing protein	REME1__Pentatricopeptide repeat (PPR) superfamily protein
AT2G25130	[35.1.3] not assigned.no ontology.armadillo/beta-catenin repeat family protein	ARM repeat superfamily protein
AT1G21580	[35.1.41] not assigned.no ontology.hydroxyproline rich proteins	SOP1__Zinc finger C-x8-C-x5-C-x3-H type family protein
AT5G25460	[35.2.1001] not assigned.unknown	DGR2__Protein of unknown function, DUF642
AT2G20635	[35.2.1001] not assigned.unknown	ATP binding;protein kinases;protein serine/threonine kinases
AT1G35500	[35.2.1001] not assigned.unknown
AT5G12900	[35.2.1001] not assigned.unknown
AT1G79150	[35.2.1001] not assigned.unknown	AtNOC3_NOC3__binding
AT4G00450	[35.2.1001] not assigned.unknown	CCT_CRP_MED12__RNA polymerase II transcription mediators
AT5G13030	[35.2.1001] not assigned.unknown	SELO
AT2G38780	[35.2.1001] not assigned.unknown
AT1G80520	[35.2.1001] not assigned.unknown	Sterile alpha motif (SAM) domain-containing protein
AT4G04614	[35.2.1001] not assigned.unknown
AT3G21190	[35.2.1001] not assigned.unknown	AtMSR1_MSR1__O-fucosyltransferase family protein
AT4G11450	[35.2.1001] not assigned.unknown	Protein of unknown function (DUF3527)
AT1G10417	[35.2.1001] not assigned.unknown
AT5G47690	[35.2.1001] not assigned.unknown	AtPDS5A_PDS5_PDS5A__binding
AT1G77145	[35.2.1001] not assigned.unknown	Protein of unknown function (DUF506)
AT4G29590	[35.2.1001] not assigned.unknown	S-adenosyl-L-methionine-dependent methyltransferases superfamily protein
AT5G65490	[35.2.1001] not assigned.unknown
AT5G06350	[35.2.1001] not assigned.unknown	ARM repeat superfamily protein
AT1G13770	[35.2.1001] not assigned.unknown	RUS3__Protein of unknown function, DUF647
AT3G24750	[35.2.1001] not assigned.unknown	LAZY5
AT4G04920	[35.2.1001] not assigned.unknown	AtSFR6_GLH2_IEN1_MED16_SFR6_YID1__sensitive to freezing 6
AT4G08940	[35.2.1001] not assigned.unknown	Ubiquitin carboxyl-terminal hydrolase family protein
AT1G54385	[35.2.1001] not assigned.unknown	SINE1__ARM repeat superfamily protein
AT3G10940	[35.2.1001] not assigned.unknown	LSF2__dual specificity protein phosphatase (DsPTP1) family protein
AT1G15860	[35.2.1001] not assigned.unknown	Domain of unknown function (DUF298)
AT1G53200	[35.2.1001] not assigned.unknown
AT1G32810	[35.2.1001] not assigned.unknown	RING/FYVE/PHD zinc finger superfamily protein
AT3G01160	[35.2.1001] not assigned.unknown
AT5G25590	[35.2.1001] not assigned.unknown	Protein of unknown function (DUF630 and DUF632)
AT1G55928	[35.2.1001] not assigned.unknown	Coiled-coil domain-containing protein 55 (DUF2040)
AT5G06440	[35.2.1001] not assigned.unknown
AT3G55760	[35.2.1001] not assigned.unknown	LESV
AT5G24280	[35.2.1001] not assigned.unknown	GMI1__gamma-irradiation and mitomycin c induced 1
AT3G27230	[35.2.1001] not assigned.unknown	S-adenosyl-L-methionine-dependent methyltransferases superfamily protein
AT3G52115	[35.2.1001] not assigned.unknown	ATCOM1_ATGR1_COM1_GR1__gamma response gene 1
AT1G01770	[35.2.1001] not assigned.unknown
AT1G50790	[35.2.1001] not assigned.unknown	Plant mobile domain protein family
AT3G21540	[29.2.2.3.4] protein.synthesis.ribosome biogenesis.Pre-rRNA processing and modifications.WD-repeat proteins	transducin family protein / WD-40 repeat family protein
AT3G26360	[29.2.1.99.99] protein.synthesis.ribosomal protein.unknown.unknown	Ribosomal protein S21 family protein
AT1G48920	[29.2.2.3.1] protein.synthesis.ribosome biogenesis.Pre-rRNA processing and modifications.snoRNPs	ATNUC-L1_NUC-L1_NUC1_PARL1__nucleolin like 1
AT3G18610	[29.2.2.3.1] protein.synthesis.ribosome biogenesis.Pre-rRNA processing and modifications.snoRNPs	ATNUC-L2_NUC-L2_NUC2_PARLL1__nucleolin like 2
AT3G05060	[29.2.2.3.1] protein.synthesis.ribosome biogenesis.Pre-rRNA processing and modifications.snoRNPs	NOP56-like pre RNA processing ribonucleoprotein
AT5G20290	[29.2.1.2.1.8] protein.synthesis.ribosomal protein.eukaryotic.40S subunit.S8	Ribosomal protein S8e family protein
AT4G28360	[29.2.1.1.1.2.22] protein.synthesis.ribosomal protein.prokaryotic.chloroplast.50S subunit.L22	Ribosomal protein L22p/L17e family protein
AT3G09680	[29.2.1.2.1.23] protein.synthesis.ribosomal protein.eukaryotic.40S subunit.S23	Ribosomal protein S12/S23 family protein
AT3G62870	[29.2.1.2.2.57] protein.synthesis.ribosomal protein.eukaryotic.60S subunit.L7A	Ribosomal protein L7Ae/L30e/S12e/Gadd45 family protein
AT1G74050	[29.2.1.2.2.6] protein.synthesis.ribosomal protein.eukaryotic.60S subunit.L6	Ribosomal protein L6 family protein
AT5G50110	[29.2.2.3.3] protein.synthesis.ribosome biogenesis.Pre-rRNA processing and modifications.methylotransferases	S-adenosyl-L-methionine-dependent methyltransferases superfamily protein
AT4G36130	[29.2.1.2.2.8] protein.synthesis.ribosomal protein.eukaryotic.60S subunit.L8	Ribosomal protein L2 family
AT3G09630	[29.2.1.2.2.141] protein.synthesis.ribosomal protein.eukaryotic.60S subunit.L4/L1	SAC56__Ribosomal protein L4/L1 family
AT4G18100	[29.2.1.2.2.32] protein.synthesis.ribosomal protein.eukaryotic.60S subunit.L32	Ribosomal protein L32e
AT1G07210	[29.2.1.1.3.1.18] protein.synthesis.ribosomal protein.prokaryotic.unknown organellar.30S subunit.S18	Ribosomal protein S18
AT4G31700	[29.2.1.2.1.6] protein.synthesis.ribosomal protein.eukaryotic.40S subunit.S6	AtRPS6_RPS6_RPS6A__ribosomal protein S6
AT5G02610	[29.2.1.2.2.35] protein.synthesis.ribosomal protein.eukaryotic.60S subunit.L35	Ribosomal L29 family protein
AT2G39260	[29.2.99] protein.synthesis.misc	UPF2__binding;RNA binding
AT1G16870	[29.2.1.1.2.1.29] protein.synthesis.ribosomal protein.prokaryotic.mitochondrion.30S subunit.S29	mitochondrial 28S ribosomal protein S29-related
AT2G33800	[29.2.1.1.1.1.5] protein.synthesis.ribosomal protein.prokaryotic.chloroplast.30S subunit.S5	EMB3113_PRPS5_RPS5_SCA1__Ribosomal protein S5 family protein
AT3G23710	[29.3.3] protein.targeting.chloroplast	AtTic22-III_Tic22-III__Tic22-like family protein
AT2G45770	[29.3.3] protein.targeting.chloroplast	CPFTSY_FRD4__signal recognition particle receptor protein, chloroplast (FTSY)
AT1G19650	[29.3.4.99] protein.targeting.secretory pathway.unspecified	Sec14p-like phosphatidylinositol transfer family protein
AT5G49500	[29.3.4.99] protein.targeting.secretory pathway.unspecified	Signal recognition particle, SRP54 subunit protein
AT1G17540	[29.4.1.59] protein.postranslational modification.kinase.receptor like cytoplasmatic kinase IX	Protein kinase protein with adenine nucleotide alpha hydrolases-like domain
AT5G02290	[29.4.1.57] protein.postranslational modification.kinase.receptor like cytoplasmatic kinase VII	NAK_PBL11__Protein kinase superfamily protein
AT1G11340	[29.4] protein.postranslational modification	S-locus lectin protein kinase family protein
AT1G04130	[29.4] protein.postranslational modification	AtTPR2_TPR2__Tetratricopeptide repeat (TPR)-like superfamily protein
AT1G49160	[29.4] protein.postranslational modification	WNK7__Protein kinase superfamily protein
AT5G57015	[29.4] protein.postranslational modification	ckl12__casein kinase I-like 12
AT5G50240	[29.4] protein.postranslational modification	AtPIMT2_PIMT2__protein-l-isoaspartate methyltransferase 2
AT3G27580	[29.4] protein.postranslational modification	ATPK7_D6PKL3__Protein kinase superfamily protein
AT1G70170	[29.5.7] protein.degradation.metalloprotease	At2-MMP_MMP__matrix metalloproteinase
AT5G59190	[29.5.1] protein.degradation.subtilases	subtilase family protein
AT4G33090	[29.5] protein.degradation	APM1_ATAPM1__aminopeptidase M1
AT3G57680	[29.5] protein.degradation	CtpB__Peptidase S41 family protein
AT3G51800	[29.5] protein.degradation	ATEBP1_ATG2_EBP1_G2p__metallopeptidase M24 family protein
AT2G24280	[29.5] protein.degradation	alpha/beta-Hydrolases superfamily protein
AT5G36210	[29.5] protein.degradation	alpha/beta-Hydrolases superfamily protein
AT5G20660	[29.5] protein.degradation	Zn-dependent exopeptidases superfamily protein
AT4G29330	[29.5] protein.degradation	DER1__DERLIN-1
AT4G00335	[29.5.11.4.2] protein.degradation.ubiquitin.E3.RING	RHB1A__RING-H2 finger B1A
AT4G24204	[29.5.11.4.2] protein.degradation.ubiquitin.E3.RING	RING/U-box superfamily protein
AT3G12920	[29.5.11.4.2] protein.degradation.ubiquitin.E3.RING	BRG3__SBP (S-ribonuclease binding protein) family protein
AT2G41170	[29.5.11.4.3.2] protein.degradation.ubiquitin.E3.SCF.FBOX	F-box family protein
AT3G20620	[29.5.11.4.3.2] protein.degradation.ubiquitin.E3.SCF.FBOX	F-box family protein-related
AT3G04660	[29.5.11.4.3.2] protein.degradation.ubiquitin.E3.SCF.FBOX	F-box and associated interaction domains-containing protein
AT3G54650	[29.5.11.4.3.2] protein.degradation.ubiquitin.E3.SCF.FBOX	FBL17__RNI-like superfamily protein
AT3G52680	[29.5.11.4.3.2] protein.degradation.ubiquitin.E3.SCF.FBOX	F-box/RNI-like/FBD-like domains-containing protein
AT1G47128	[29.5.3] protein.degradation.cysteine protease	RD21_RD21A__Granulin repeat cysteine protease family protein
AT4G08430	[29.5.3] protein.degradation.cysteine protease	Ulp1 protease family protein
AT4G25340	[29.6] protein.folding	ATFKBP53_FKBP53__FK506 BINDING PROTEIN 53
AT3G11830	[29.6] protein.folding	CCT7__TCP-1/cpn60 chaperonin family protein
AT5G56500	[29.6] protein.folding	Cpn60beta3_CPNB3__TCP-1/cpn60 chaperonin family protein
AT1G32930	[29.7] protein.glycosylation	AtGALT31A_GALT31A__Galactosyltransferase family protein
AT5G17170	[29.8] protein.assembly and cofactor ligation	ENH1__rubredoxin family protein
AT1G04410	[8.2.9] TCA / org transformation.other organic acid transformatons.cyt MDH	c-NAD-MDH1__Lactate/malate dehydrogenase family protein
AT3G13900	[34.1] transport.p- and v-ATPases	ALA7__ATPase E1-E2 type family protein / haloacid dehalogenase-like hydrolase family protein
AT2G19110	[34.12] transport.metal	ATHMA4_HMA4__heavy metal atpase 4
AT1G30400	[34.16] transport.ABC transporters and multidrug resistance systems	ABCC1_ATABCC1_ATMRP1_EST1_MRP1__multidrug resistance-associated protein 1
AT1G30410	[34.16] transport.ABC transporters and multidrug resistance systems	ABCC12_ATMRP13_MRP13__multidrug resistance-associated protein 13
AT5G16150	[34.2] transport.sugars	GLT1_PGLCT__plastidic GLC translocator
AT3G08580	[34.8] transport.metabolite transporters at the envelope membrane	AAC1__ADP/ATP carrier 1
AT4G34580	[34.99] transport.misc	AtSFH1_COW1_SRH1__Sec14p-like phosphatidylinositol transfer family protein
AT5G44020	[33.1] development.storage proteins	HAD superfamily, subfamily IIIB acid phosphatase
AT1G31280	[33.99] development.unspecified	AGO2_AtAGO2__Argonaute family protein
AT4G17670	[33.99] development.unspecified	Protein of unknown function (DUF581)
AT4G00800	[33.99] development.unspecified	SETH5_VPS8__transducin family protein / WD-40 repeat family protein
AT3G24560	[33.99] development.unspecified	RSY3__Adenine nucleotide alpha hydrolases-like superfamily protein
AT1G17360	[33.99] development.unspecified
AT4G00090	[33.99] development.unspecified	Transducin/WD40 repeat-like superfamily protein
AT2G34780	[33.99] development.unspecified	EMB1611_MEE22_UMB__maternal effect embryo arrest 22
AT4G16280	[33.99] development.unspecified	FCA__RNA binding;abscisic acid binding
AT2G34680	[33.99] development.unspecified	AIR9__Outer arm dynein light chain 1 protein
AT3G19850	[30.11] signalling.light	Phototropic-responsive NPH3 family protein
AT3G22380	[30.11] signalling.light	TIC__time for coffee
AT3G46330	[30.2.99] signalling.receptor kinases.misc	MEE39__Leucine-rich repeat protein kinase family protein
AT5G12940	[30.2.11] signalling.receptor kinases.leucine rich repeat XI	Leucine-rich repeat (LRR) family protein
AT5G24010	[30.2.16] signalling.receptor kinases.Catharanthus roseus-like RLK1	Protein kinase superfamily protein
AT1G66930	[30.2.20] signalling.receptor kinases.wheat LRK10 like	LRK10L2__Protein kinase superfamily protein
AT1G27460	[30.3] signalling.calcium	NPGR1__no pollen germination related 1
AT4G21820	[30.3] signalling.calcium	binding;calmodulin binding
AT4G13240	[30.5] signalling.G-proteins	ATROPGEF9_ROPGEF9__RHO guanyl-nucleotide exchange factor 9
AT3G12080	[30.5] signalling.G-proteins	DER_emb2738_EngA-1__GTP-binding family protein
AT3G18610	[30.5] signalling.G-proteins	ATNUC-L2_NUC-L2_NUC2_PARLL1__nucleolin like 2
AT1G10870	[30.5] signalling.G-proteins	AGD4_VAL3__ARF-GAP domain 4
AT4G35380	[30.5] signalling.G-proteins	BIG4__SEC7-like guanine nucleotide exchange family protein
AT1G05100	[30.6] signalling.MAP kinases	MAPKKK18__mitogen-activated protein kinase kinase kinase 18
AT2G42600	[4.1.15] glycolysis.cytosolic branch.phospho-enol-pyruvate carboxylase (PEPC)	ATPPC2_PPC2__phosphoenolpyruvate carboxylase 2
AT4G23440	[20.1.7] stress.biotic.PR-proteins	TN17__Disease resistance protein (TIR-NBS class)
AT4G13880	[20.1.1001] stress.biotic	AtRLP48_RLP48__receptor like protein 48
AT5G43470	[20.1.1001] stress.biotic	HRT_RCY1_RPP8__Disease resistance protein (CC-NBS-LRR class) family
AT4G23680	[20.2.99] stress.abiotic.unspecified	Polyketide cyclase/dehydrase and lipid transport superfamily protein
AT1G05260	[20.2.2] stress.abiotic.cold	PER3_RCI3_RCI3A__Peroxidase superfamily protein
AT5G54460	[20.2.4] stress.abiotic.touch/wounding	wound-responsive protein-related
AT5G15450	[20.2.1] stress.abiotic.heat	APG6_AtCLPB3_CLPB-P_CLPB3__casein lytic proteinase B3
AT4G27670	[20.2.1] stress.abiotic.heat	HSP21__heat shock protein 21
AT2G05100	[1.1.1.1] PS.lightreaction.photosystem II.LHC-II	LHCB2_LHCB2.1__photosystem II light harvesting complex gene 2.1
AT1G06620	[21.2] redox.ascorbate and glutathione	2-oxoglutarate (2OG) and Fe(II)-dependent oxygenase superfamily protein
AT4G35090	[21.6] redox.dismutases and catalases	CAT2__catalase 2
AT5G62190	[27.1.2] RNA.processing.RNA helicase	AtRH7_PRH75__DEAD box RNA helicase (PRH75)
AT3G22330	[27.1.2] RNA.processing.RNA helicase	ATRH53_PMH2__putative mitochondrial RNA helicase 2
AT3G43920	[27.1.20] RNA.processing.degradation dicer	ATDCL3_DCL3__dicer-like 3
AT3G55460	[27.1.1] RNA.processing.splicing	At-SCL30_SCL30__SC35-like splicing factor 30
AT1G55310	[27.1.1] RNA.processing.splicing	At-SCL33_ATSCL33_SCL33_SR33__SC35-like splicing factor 33
AT3G25440	[27.1.1] RNA.processing.splicing	RNA-binding CRS1 / YhbY (CRM) domain protein
AT3G57660	[27.2] RNA.transcription	NRPA1__nuclear RNA polymerase A1
AT1G68990	[27.2] RNA.transcription	MGP3_RPOTm__male gametophyte defective 3
AT4G21710	[27.2] RNA.transcription	EMB1989_NRPB2_RPB2__DNA-directed RNA polymerase family protein
AT5G15700	[27.2] RNA.transcription	DNA/RNA polymerases superfamily protein
AT1G08620	[27.3.57] RNA.regulation of transcription.JUMONJI family	JMJ16_PKDM7D__Transcription factor jumonji (jmj) family protein / zinc finger (C5HC2 type) family protein
AT2G38300	[27.3.20] RNA.regulation of transcription.G2-like transcription factor family, GARP	myb-like HTH transcriptional regulator family protein
AT1G46408	[27.3.24] RNA.regulation of transcription.MADS box transcription factor family	AGL97__AGAMOUS-like 97
AT4G39260	[27.3.75] RNA.regulation of transcription.GRP	ATGRP8_CCR1_GR-RBP8_GRP8_RBGA6__cold, circadian rhythm, and RNA binding 1
AT5G18000	[27.3.41] RNA.regulation of transcription.B3 transcription factor family	REM20_VDD__VERDANDI
AT3G18710	[27.3.64] RNA.regulation of transcription.PHOR1	ATPUB29_PUB29__plant U-box 29
AT2G02540	[27.3.80] RNA.regulation of transcription.zf-HD	ATHB21_HB21_ZFHD4_ZHD3__homeobox protein 21
AT1G20220	[27.3.67] RNA.regulation of transcription.putative transcription regulator	ALBA2_Atalba2__Alba DNA/RNA-binding protein
AT3G28720	[27.3.67] RNA.regulation of transcription.putative transcription regulator
AT1G67370	[27.3.67] RNA.regulation of transcription.putative transcription regulator	ASY1_ATASY1__DNA-binding HORMA family protein
AT5G04290	[27.3.67] RNA.regulation of transcription.putative transcription regulator	KTF1_SPT5L__kow domain-containing transcription factor 1
AT5G58610	[27.3.63] RNA.regulation of transcription.PHD finger transcription factor	PHD finger transcription factor, putative
AT2G36720	[27.3.63] RNA.regulation of transcription.PHD finger transcription factor	Acyl-CoA N-acyltransferase with RING/FYVE/PHD-type zinc finger domain
AT5G14340	[27.3.25] RNA.regulation of transcription.MYB domain transcription factor family	AtMYB40_MYB40__myb domain protein 40
AT4G35550	[27.3.22] RNA.regulation of transcription.HB,Homeobox transcription factor family	ATWOX13_HB-4_WOX13__WUSCHEL related homeobox 13
AT1G16070	[27.3.31] RNA.regulation of transcription.TUB transcription factor family	AtTLP8_TLP8__tubby like protein 8
AT1G17680	[27.3.50] RNA.regulation of transcription.General Transcription	tetratricopeptide repeat (TPR)-containing protein
AT1G64380	[27.3.3] RNA.regulation of transcription.AP2/EREBP, APETALA2/Ethylene-responsive element binding protein family	ERF61__Integrase-type DNA-binding superfamily protein
AT3G43590	[27.3.73] RNA.regulation of transcription.Zn-finger(CCHC)	zinc knuckle (CCHC-type) family protein
AT1G75530	[27.3.48] RNA.regulation of transcription.FHA transcription factor	Forkhead-associated (FHA) domain-containing protein
AT4G19610	[27.4] RNA.RNA binding	nucleotide binding;nucleic acid binding;RNA binding
AT5G36225	[]
AT1G72910	[20.1.7] stress.biotic.PR-proteins	TN8__Toll-Interleukin-Resistance (TIR) domain-containing protein
AT1G57630	[20.1.7] stress.biotic.PR-proteins	Toll-Interleukin-Resistance (TIR) domain family protein
AT4G36140	[20.1.7] stress.biotic.PR-proteins	disease resistance protein (TIR-NBS-LRR class), putative
AT3G51560	[20.1.7] stress.biotic.PR-proteins	Disease resistance protein (TIR-NBS-LRR class) family
AT3G25010	[20.1.7] stress.biotic.PR-proteins	AtRLP41_RLP41__receptor like protein 41
AT1G17600	[20.1.7] stress.biotic.PR-proteins	SOC3__Disease resistance protein (TIR-NBS-LRR class) family
AT4G19520	[20.1.7] stress.biotic.PR-proteins	disease resistance protein (TIR-NBS-LRR class) family
AT5G46450	[20.1.7] stress.biotic.PR-proteins	Disease resistance protein (TIR-NBS-LRR class) family
AT4G16860	[20.1.1001] stress.biotic	CHS2_CHS2_RPP4__Disease resistance protein (TIR-NBS-LRR class) family
AT5G51845	[20.1.7.12] stress.biotic.PR-proteins.plant defensins	Defensin-like (DEFL) family protein
AT5G04890	[20.2.1] stress.abiotic.heat	RTM2__HSP20-like chaperones superfamily protein
AT5G18750	[20.2.1] stress.abiotic.heat	DNAJ heat shock N-terminal domain-containing protein
AT1G11040	[20.2.1] stress.abiotic.heat	HSP40/DnaJ peptide-binding protein
AT4G05440	[20.2.1001] stress.abiotic	BICE1_EDA35__temperature sensing protein-related
AT4G38680	[20.2.2] stress.abiotic.cold	ATCSP2_CSDP2_CSP2_GRP2__glycine rich protein 2
AT5G52310	[20.2.2] stress.abiotic.cold	COR78_LTI140_LTI78_RD29A__low-temperature-responsive protein 78 (LTI78) / desiccation-responsive protein 29A (RD29A)
AT4G00750	[20.2.3] stress.abiotic.drought/salt	S-adenosyl-L-methionine-dependent methyltransferases superfamily protein
AT3G01100	[20.2.3] stress.abiotic.drought/salt	ATHYP1_HYP1_OSCA2.3__hypothetical protein 1
AT5G27470	[29.1.11] protein.aa activation.serine-tRNA ligase	seryl-tRNA synthetase / serine--tRNA ligase
AT3G52260	[29.1.30] protein.aa activation.pseudouridylate synthase	RLUA7__Pseudouridine synthase family protein
AT5G38830	[29.1.16] protein.aa activation.cysteine-tRNA ligase	Cysteinyl-tRNA synthetase, class Ia family protein
AT2G31060	[29.2.4] protein.synthesis.elongation	EMB2785__elongation factor family protein
AT2G07715	[29.2.1.2.2.2] protein.synthesis.ribosomal protein.eukaryotic.60S subunit.L2	Nucleic acid-binding, OB-fold-like protein
AT1G29970	[29.2.1.2.2.518] protein.synthesis.ribosomal protein.eukaryotic.60S subunit.L18A	RPL18AA__60S ribosomal protein L18A-1
AT1G73850	[29.2.1.2.2.34] protein.synthesis.ribosomal protein.eukaryotic.60S subunit.L34	Protein of unknown function (DUF1666)
AT1G72730	[29.2.3] protein.synthesis.initiation	DEA(D/H)-box RNA helicase family protein
AT2G45730	[29.2.3] protein.synthesis.initiation	AtTRM6_TRM6__eukaryotic initiation factor 3 gamma subunit family protein
AT1G76810	[29.2.3] protein.synthesis.initiation	eIF5B1__eukaryotic translation initiation factor 2 (eIF-2) family protein
AT2G41840	[29.2.1.2.1.2] protein.synthesis.ribosomal protein.eukaryotic.40S subunit.S2	Ribosomal protein S5 family protein
AT3G06720	[29.3.1] protein.targeting.nucleus	AIMP ALPHA_AT-IMP_ATKAP ALPHA_IMPA-1_IMPA1__importin alpha isoform 1
AT1G75850	[29.3.4.3] protein.targeting.secretory pathway.vacuole	LAZ4_VPS35B__VPS35 homolog B
AT3G27070	[29.3.2] protein.targeting.mitochondria	TOM20-1__translocase outer membrane 20-1
AT1G17530	[29.3.2] protein.targeting.mitochondria	ATTIM23-1_TIM23-1__translocase of inner mitochondrial membrane 23
AT5G11020	[29.4.1.61] protein.postranslational modification.kinase.receptor like cytoplasmatic kinase X	Protein kinase superfamily protein
AT4G19110	[29.4] protein.postranslational modification	Protein kinase superfamily protein
AT5G35980	[29.4] protein.postranslational modification	YAK1__yeast YAK1-related gene 1
AT4G16970	[29.4] protein.postranslational modification	Protein kinase superfamily protein
AT2G35510	[29.4] protein.postranslational modification	SRO1__similar to RCD one 1
AT3G06640	[29.4] protein.postranslational modification	PAS domain-containing protein tyrosine kinase family protein
AT2G31800	[29.4] protein.postranslational modification	Integrin-linked protein kinase family
AT2G47060	[29.4.1.58] protein.postranslational modification.kinase.receptor like cytoplasmatic kinase VIII	CARK3_PTI1-4__Protein kinase superfamily protein
AT2G30580	[29.5.11.4.2] protein.degradation.ubiquitin.E3.RING	AtDRIP2_BMI1A_DRIP2__DREB2A-interacting protein 2
AT4G34040	[29.5.11.4.2] protein.degradation.ubiquitin.E3.RING	CTL04_MBR2__RING/U-box superfamily protein
AT4G34370	[29.5.11.4.2] protein.degradation.ubiquitin.E3.RING	ARI1_ATARI1__RING/U-box superfamily protein
AT1G62130	[29.5.9] protein.degradation.AAA type	AAA-type ATPase family protein
AT3G53970	[29.5.11.20] protein.degradation.ubiquitin.proteasom	PTRE1__proteasome inhibitor-related
AT3G57810	[29.5.3] protein.degradation.cysteine protease	Cysteine proteinases superfamily protein
AT1G01650	[29.5] protein.degradation	ATSPPL4_SPPL4__SIGNAL PEPTIDE PEPTIDASE-LIKE 4
AT4G04460	[29.5.4] protein.degradation.aspartate protease	AtPaspA3_PaspA3__Saposin-like aspartyl protease family protein
AT5G15400	[29.5.11] protein.degradation.ubiquitin	MUSE3_UFD2__U-box domain-containing protein
AT3G46840	[29.5.1] protein.degradation.subtilases	Subtilase family protein
AT3G22870	[29.5.11.4.3.2] protein.degradation.ubiquitin.E3.SCF.FBOX	F-box and associated interaction domains-containing protein
AT2G41360	[29.5.11.4.3.2] protein.degradation.ubiquitin.E3.SCF.FBOX	Galactose oxidase/kelch repeat superfamily protein
AT5G22720	[29.5.11.4.3.2] protein.degradation.ubiquitin.E3.SCF.FBOX	FBXL__F-box/RNI-like superfamily protein
AT4G12560	[29.5.11.4.3.2] protein.degradation.ubiquitin.E3.SCF.FBOX	CPR1_CPR30__F-box and associated interaction domains-containing protein
AT2G43440	[29.5.11.4.3.2] protein.degradation.ubiquitin.E3.SCF.FBOX	F-box and associated interaction domains-containing protein
AT1G27580	[29.5.11.4.3.2] protein.degradation.ubiquitin.E3.SCF.FBOX	AtFDB4__Protein of unknown function (DUF295)
AT1G47350	[29.5.11.4.3.2] protein.degradation.ubiquitin.E3.SCF.FBOX	F-box associated ubiquitination effector family protein
AT4G03030	[29.5.11.4.3.2] protein.degradation.ubiquitin.E3.SCF.FBOX	Galactose oxidase/kelch repeat superfamily protein
AT2G14500	[29.5.11.4.3.2] protein.degradation.ubiquitin.E3.SCF.FBOX	AtFDB14__F-box family protein
AT3G60010	[29.5.11.4.3.1] protein.degradation.ubiquitin.E3.SCF.SKP	ASK13_SK13__SKP1-like 13
AT1G71990	[29.7.13] protein.glycosylation.alpha-1,4-fucosyltransferase(alpha-1,4-FucT)	ATFT4_ATFUT13_FT4-M_FUCTC_FUT13__fucosyltransferase 13
AT5G11770	[9.1.2] mitochondrial electron transport / ATP synthesis.NADH-DH.localisation not clear	NADH-ubiquinone oxidoreductase 20 kDa subunit, mitochondrial
AT3G22370	[9.4] mitochondrial electron transport / ATP synthesis.alternative oxidase	AOX1A_ATAOX1A_AtHSR3_HSR3__alternative oxidase 1A
AT3G29800	[9.9] mitochondrial electron transport / ATP synthesis.F1-ATPase	P-loop containing nucleoside triphosphate hydrolases superfamily protein
AT5G44070	[15.2] metal handling.binding, chelation and storage	ARA8_ATPCS1_CAD1_PCS1__phytochelatin synthase 1 (PCS1)
AT5G27630	[11.1.13] lipid metabolism.FA synthesis and FA elongation.acyl-CoA binding protein	ACBP5_AtACBP5__acyl-CoA binding protein 5
AT4G04870	[11.3] lipid metabolism.Phospholipid synthesis	CLS__cardiolipin synthase
AT3G45070	[11.8] lipid metabolism.'exotics'(steroids, squalene etc)	AtSULT202B1_SULT202B1__P-loop containing nucleoside triphosphate hydrolases superfamily protein
AT4G16210	[11.9.4.4] lipid metabolism.lipid degradation.beta-oxidation.hydroxybutyryl CoA DH	E-COAH-2_ECHIA__enoyl-CoA hydratase/isomerase A
AT3G20520	[11.9.3.3] lipid metabolism.lipid degradation.lysophospholipases.glycerophosphodiester phosphodiesterase	GDPDL5_SVL3__SHV3-like 3
AT1G06310	[11.9.4.2] lipid metabolism.lipid degradation.beta-oxidation.acyl CoA DH	ACX6__acyl-CoA oxidase 6
AT5G16120	[11.9.2.2] lipid metabolism.lipid degradation.lipases.acylglycerol lipase	MAGL15__alpha/beta-Hydrolases superfamily protein
AT3G26220	[26.10] misc.cytochrome P450	CYP71B3__cytochrome P450, family 71, subfamily B, polypeptide 3
AT3G20100	[26.10] misc.cytochrome P450	CYP705A19__cytochrome P450, family 705, subfamily A, polypeptide 19
AT3G26330	[26.10] misc.cytochrome P450	CYP71B37__cytochrome P450, family 71, subfamily B, polypeptide 37
AT5G58860	[26.10] misc.cytochrome P450	CYP86_CYP86A1_HORST__cytochrome P450, family 86, subfamily A, polypeptide 1
AT1G74550	[26.10] misc.cytochrome P450	CYP98A9__cytochrome P450, family 98, subfamily A, polypeptide 9
AT1G44970	[26.12] misc.peroxidases	PER9_PRX9__Peroxidase superfamily protein
AT3G14220	[26.16] misc.myrosinases-lectin-jacalin	GGL18__GDSL-like Lipase/Acylhydrolase superfamily protein
AT1G67410	[26.2] misc.UDP glucosyl and glucoronyl transferases	Exostosin family protein
AT2G15490	[26.2] misc.UDP glucosyl and glucoronyl transferases	UGT73B4__UDP-glycosyltransferase 73B4
AT1G34270	[26.2] misc.UDP glucosyl and glucoronyl transferases	Exostosin family protein
AT5G50770	[26.22] misc.short chain dehydrogenase/reductase (SDR)	AtHSD6_HSD6__hydroxysteroid dehydrogenase 6
AT5G10050	[26.22] misc.short chain dehydrogenase/reductase (SDR)	NAD(P)-binding Rossmann-fold superfamily protein
AT4G21760	[26.3] misc.gluco-, galacto- and mannosidases	BGLU47__beta-glucosidase 47
AT2G26600	[26.4.1] misc.beta 1,3 glucan hydrolases.glucan endo-1,3-beta-glucosidase	Glycosyl hydrolase superfamily protein
AT3G26840	[26.5] misc.acyl transferases	PES2__Esterase/lipase/thioesterase family protein
AT1G65840	[26.7] misc.oxidases - copper, flavone etc	ATPAO4_PAO4__polyamine oxidase 4
AT1G14130	[26.7] misc.oxidases - copper, flavone etc	AtDAO_DAO1__2-oxoglutarate (2OG) and Fe(II)-dependent oxygenase superfamily protein
AT1G26380	[26.8] misc.nitrilases, *nitrile lyases, berberine bridge enzymes, reticuline oxidases, troponine reductases	AtBBE3_FOX_FOX1__FAD-binding Berberine family protein
AT4G02520	[26.9] misc.glutathione S transferases	ATGSTF2_ATPM24_ATPM24.1_GST2_GSTF2__glutathione S-transferase PHI 2
AT1G07700	[21.1] redox.thioredoxin	Thioredoxin superfamily protein
AT4G23100	[21.2.2] redox.ascorbate and glutathione.glutathione	ATECS1_AtGSH1_CAD2_CAD2_GSH1_GSHA_PAD2_PAD2_RAX1_RML1__glutamate-cysteine ligase
AT2G28420	[24.2] Biodegradation of Xenobiotics.lactoylglutathione lyase	GLYI8__Lactoylglutathione lyase / glyoxalase I family protein
AT2G37470	[28.1.3.2.2] DNA.synthesis/chromatin structure.histone.core.H2B	HTB5__Histone superfamily protein
AT1G31530	[28.1] DNA.synthesis/chromatin structure	CCR4g__DNAse I-like superfamily protein
AT1G05470	[28.1] DNA.synthesis/chromatin structure	CVP2__DNAse I-like superfamily protein
AT4G25290	[28.2] DNA.repair	DNA photolyases;DNA photolyases
AT3G28030	[28.2] DNA.repair	UVH3_UVR1__5'-3' exonuclease family protein
AT3G21430	[28.99] DNA.unspecified	ALY3_ATALY3__DNA binding
AT1G27880	[28.99] DNA.unspecified	DEAD/DEAH box RNA helicase family protein
AT2G25355	[28.99] DNA.unspecified	PNAS-3 related
AT3G45780	[30.11] signalling.light	JK224_NPH1_PHOT1_RPT1__phototropin 1
AT1G11280	[30.2.24] signalling.receptor kinases.S-locus glycoprotein like	S-locus lectin protein kinase family protein
AT1G16670	[30.2.8.2] signalling.receptor kinases.leucine rich repeat VIII.VIII-2	CRPK1__Protein kinase superfamily protein
AT5G56040	[30.2.11] signalling.receptor kinases.leucine rich repeat XI	RGI4_SKM2__Leucine-rich receptor-like protein kinase family protein
AT5G23170	[30.2.26] signalling.receptor kinases.crinkly like	Protein kinase superfamily protein
AT4G23220	[30.2.17] signalling.receptor kinases.DUF 26	CRK14__cysteine-rich RLK (RECEPTOR-like protein kinase) 14
AT4G00960	[30.2.17] signalling.receptor kinases.DUF 26	Protein kinase superfamily protein
AT5G13290	[30.2.99] signalling.receptor kinases.misc	CRN_SOL2__Protein kinase superfamily protein
AT3G22060	[30.2.99] signalling.receptor kinases.misc	Receptor-like protein kinase-related family protein
AT1G51890	[30.2.99] signalling.receptor kinases.misc	Leucine-rich repeat protein kinase family protein
AT5G38560	[30.2.22] signalling.receptor kinases.proline extensin like	AtPERK8_PERK8__Protein kinase superfamily protein
AT1G35710	[30.2.12] signalling.receptor kinases.leucine rich repeat XII	Protein kinase family protein with leucine-rich repeat domain
AT1G54820	[30.2.18] signalling.receptor kinases.extensin	Protein kinase superfamily protein
AT5G57010	[30.3] signalling.calcium	calmodulin-binding family protein
AT1G18210	[30.3] signalling.calcium	Calcium-binding EF-hand family protein
AT3G49260	[30.3] signalling.calcium	iqd21__IQ-domain 21
AT5G57580	[30.3] signalling.calcium	CBP60b__Calmodulin-binding protein
AT4G17080	[30.4.1] signalling.phosphinositides.phosphatidylinositol-4-phosphate 5-kinase	Histone H3 K4-specific methyltransferase SET7/9 family protein
AT5G61530	[30.5] signalling.G-proteins	small G protein family protein / RhoGAP family protein
AT4G23050	[30.6] signalling.MAP kinases	TES1__PAS domain-containing protein tyrosine kinase family protein
AT3G18040	[30.6] signalling.MAP kinases	MPK9__MAP kinase 9
AT5G67470	[35.1.20] not assigned.no ontology.formin homology 2 domain-containing protein	ATFH6_FH6__formin homolog 6
AT2G31240	[35.1.27] not assigned.no ontology.tetratricopeptide repeat (TPR)	Tetratricopeptide repeat (TPR)-like superfamily protein
AT5G28380	[35.1.5] not assigned.no ontology.pentatricopeptide (PPR) repeat-containing protein	Tetratricopeptide repeat (TPR)-like superfamily protein
AT1G28690	[35.1.5] not assigned.no ontology.pentatricopeptide (PPR) repeat-containing protein	Tetratricopeptide repeat (TPR)-like superfamily protein
AT1G63400	[35.1.5] not assigned.no ontology.pentatricopeptide (PPR) repeat-containing protein	Pentatricopeptide repeat (PPR) superfamily protein
AT4G35130	[35.1.5] not assigned.no ontology.pentatricopeptide (PPR) repeat-containing protein	Tetratricopeptide repeat (TPR)-like superfamily protein
AT4G21170	[35.1.5] not assigned.no ontology.pentatricopeptide (PPR) repeat-containing protein	Tetratricopeptide repeat (TPR)-like superfamily protein
AT1G02060	[35.1.5] not assigned.no ontology.pentatricopeptide (PPR) repeat-containing protein	Tetratricopeptide repeat (TPR)-like superfamily protein
AT1G77340	[35.1.5] not assigned.no ontology.pentatricopeptide (PPR) repeat-containing protein	Pentatricopeptide repeat (PPR) superfamily protein
AT1G26460	[35.1.5] not assigned.no ontology.pentatricopeptide (PPR) repeat-containing protein	Tetratricopeptide repeat (TPR)-like superfamily protein
AT5G23800	[35.1.2] not assigned.no ontology.agenet domain-containing protein	ATDUF10_DUF 10__DOMAIN OF UNKNOWN FUNCTION 724 10
AT5G15030	[35.1.25] not assigned.no ontology.paired amphipathic helix repeat-containing protein	Paired amphipathic helix (PAH2) superfamily protein
AT4G04090	[35.1.16] not assigned.no ontology.speckle-type POZ protein-related	BTB/POZ domain-containing protein
AT3G16260	[35.1.1023] not assigned.no ontology	TRZ4__tRNAse Z4
AT4G20325	[35.1.1023] not assigned.no ontology
AT5G63010	[35.1.1023] not assigned.no ontology	Transducin/WD40 repeat-like superfamily protein
AT5G52530	[35.1.1023] not assigned.no ontology	dentin sialophosphoprotein-related
AT4G36910	[35.1.1023] not assigned.no ontology	CBSX1_CDCP2_LEJ2__Cystathionine beta-synthase (CBS) family protein
AT3G54240	[35.1.1023] not assigned.no ontology	alpha/beta-Hydrolases superfamily protein
AT5G12220	[35.1.1023] not assigned.no ontology	las1-like family protein
AT2G26770	[35.1.1023] not assigned.no ontology	SCAB1__plectin-related
AT5G43745	[35.1.1023] not assigned.no ontology	PEC2__Protein of unknown function (DUF1012)
AT2G36360	[35.1.1023] not assigned.no ontology	Galactose oxidase/kelch repeat superfamily protein
AT4G08140	[35.1.1023] not assigned.no ontology
AT2G32870	[35.1.1023] not assigned.no ontology	TRAF-like family protein
AT3G09850	[35.1.1023] not assigned.no ontology	D111/G-patch domain-containing protein
AT4G01180	[35.1.1023] not assigned.no ontology	FDDM2__XH/XS domain-containing protein
AT4G24710	[35.1.1023] not assigned.no ontology	PCH2_TRIP13__P-loop containing nucleoside triphosphate hydrolases superfamily protein
AT5G62180	[35.1.1023] not assigned.no ontology	AtCXE20_CXE20__carboxyesterase 20
AT1G65370	[35.1.1023] not assigned.no ontology	TRAF-like family protein
AT5G11910	[35.1.1023] not assigned.no ontology	alpha/beta-Hydrolases superfamily protein
AT1G35860	[35.1.1023] not assigned.no ontology	TOC75-I__translocon outer membrane complex 75-I
AT4G27870	[35.1.1023] not assigned.no ontology	Vacuolar iron transporter (VIT) family protein
AT1G28340	[35.1.1023] not assigned.no ontology	AtRLP4_LLR2_MLLR2_RLP4__receptor like protein 4
AT5G07970	[35.1.1023] not assigned.no ontology	dentin sialophosphoprotein-related
AT1G14170	[35.1.1023] not assigned.no ontology	AtKH2__RNA-binding KH domain-containing protein
AT3G61670	[35.1.1023] not assigned.no ontology	Protein of unknown function (DUF3133)
AT4G09310	[35.1.1023] not assigned.no ontology	SPla/RYanodine receptor (SPRY) domain-containing protein
AT1G69650	[35.1.1023] not assigned.no ontology	TRAF-like family protein
AT4G19260	[35.1.1023] not assigned.no ontology	Galactose oxidase/kelch repeat superfamily protein
AT5G44550	[35.1.1023] not assigned.no ontology	CASPL1B1__Uncharacterised protein family (UPF0497)
AT4G10330	[35.1.40] not assigned.no ontology.glycine rich proteins	glycine-rich protein
AT1G04800	[35.1.40] not assigned.no ontology.glycine rich proteins	glycine-rich protein
AT1G02710	[35.1.40] not assigned.no ontology.glycine rich proteins	glycine-rich protein
AT3G45230	[35.1.41] not assigned.no ontology.hydroxyproline rich proteins	APAP1__hydroxyproline-rich glycoprotein family protein
AT1G09665	[35.1.6] not assigned.no ontology.Toll-Interleukin-Resistance (TIR) domain-containing protein	Toll-Interleukin-Resistance (TIR) domain family protein
AT3G07700	[35.1.1] not assigned.no ontology.ABC1 family protein	abc1k7_AtSIA1_SIA1__Protein kinase superfamily protein
AT1G55380	[35.1.26] not assigned.no ontology.DC1 domain containing protein	Cysteine/Histidine-rich C1 domain family protein
AT3G27500	[35.1.26] not assigned.no ontology.DC1 domain containing protein	Cysteine/Histidine-rich C1 domain family protein
AT5G02940	[35.2.1001] not assigned.unknown	PEC1__Protein of unknown function (DUF1012)
AT5G52230	[35.2.1001] not assigned.unknown	MBD13__methyl-CPG-binding domain protein 13
AT3G48470	[35.2.1001] not assigned.unknown	EMB2423__embryo defective 2423
AT4G27530	[35.2.1001] not assigned.unknown
AT5G09580	[35.2.1001] not assigned.unknown
AT5G63905	[35.2.1001] not assigned.unknown
AT4G17350	[35.2.1001] not assigned.unknown	FL5__Plant protein of unknown function (DUF828) with plant pleckstrin homology-like region
AT1G64050	[35.2.1001] not assigned.unknown
AT4G15840	[35.2.1001] not assigned.unknown	BTB/POZ domain-containing protein
AT5G36228	[35.2.1001] not assigned.unknown	nucleic acid binding;zinc ion binding
AT1G76850	[35.2.1001] not assigned.unknown	SEC5A__exocyst complex component sec5
AT4G12840	[35.2.1001] not assigned.unknown	Protein of unknown function (DUF707)
AT5G20540	[35.2.1001] not assigned.unknown	ATBRXL4_BRX-LIKE4_BRXL4__BREVIS RADIX-like 4
AT5G25470	[35.2.1001] not assigned.unknown	AP2/B3-like transcriptional factor family protein
AT4G33590	[35.2.1001] not assigned.unknown
AT5G40550	[35.2.1001] not assigned.unknown	AtSGF29b_SGF29b__SGF29 tudor-like domain
AT5G02000	[35.2.1001] not assigned.unknown
AT4G22320	[35.2.1001] not assigned.unknown
AT1G62190	[35.2.1001] not assigned.unknown	Kua-ubiquitin conjugating enzyme hybrid localisation domain
AT1G66235	[35.2.1001] not assigned.unknown
AT4G25360	[35.2.1001] not assigned.unknown	TBL18__TRICHOME BIREFRINGENCE-LIKE 18
AT4G29760	[35.2.1001] not assigned.unknown	HTT4
AT4G35730	[35.2.1001] not assigned.unknown	ISTL3__Regulator of Vps4 activity in the MVB pathway protein
AT1G26665	[35.2.1001] not assigned.unknown	MED10B__Mediator complex, subunit Med10
AT2G36470	[35.2.1001] not assigned.unknown	Plant protein of unknown function (DUF868)
AT1G15780	[35.2.1001] not assigned.unknown	AtMed15a_MED15_1_NRB4
AT1G11940	[35.2.1001] not assigned.unknown	Core-2/I-branching beta-1,6-N-acetylglucosaminyltransferase family protein
AT5G41100	[35.2.1001] not assigned.unknown
AT1G64340	[35.2.1001] not assigned.unknown
AT3G18770	[35.2.1001] not assigned.unknown	ATG13B__Autophagy-related protein 13
AT1G07970	[35.2.1001] not assigned.unknown	PNET1
AT5G27010	[35.2.1001] not assigned.unknown	ARM repeat superfamily protein
AT2G38823	[35.2.1001] not assigned.unknown
AT1G74750	[35.2.1001] not assigned.unknown	Pentatricopeptide repeat (PPR) superfamily protein
AT1G07985	[35.2.1001] not assigned.unknown	LIPA__Expressed protein
AT2G20950	[35.2.1001] not assigned.unknown	Arabidopsis phospholipase-like protein (PEARLI 4) family
AT5G66950	[35.2.1001] not assigned.unknown	Pyridoxal phosphate (PLP)-dependent transferases superfamily protein
AT1G23570	[35.2.1001] not assigned.unknown	Domain of unknown function (DUF220)
AT3G45890	[35.2.1001] not assigned.unknown	RUS1_WXR3__Protein of unknown function, DUF647
AT1G36510	[35.2.1001] not assigned.unknown	Nucleic acid-binding proteins superfamily
AT3G49200	[35.2.1001] not assigned.unknown	O-acyltransferase (WSD1-like) family protein
AT1G77400	[35.2.1001] not assigned.unknown
AT2G31150	[35.2.1001] not assigned.unknown	ATP binding;ATPases, coupled to transmembrane movement of ions, phosphorylative mechanism
AT3G57570	[35.2.1001] not assigned.unknown	ARM repeat superfamily protein
AT1G59510	[35.2.1001] not assigned.unknown	CF9__Carbohydrate-binding protein
AT4G17420	[35.2.1001] not assigned.unknown	PAWH1__Tryptophan RNA-binding attenuator protein-like
AT2G45360	[35.2.1001] not assigned.unknown	Protein of unknown function (DUF1442)
AT4G21250	[35.2.1001] not assigned.unknown	Sulfite exporter TauE/SafE family protein
AT4G35240	[35.2.1001] not assigned.unknown	Protein of unknown function (DUF630 and DUF632)
AT5G01225	[35.2.1001] not assigned.unknown
AT2G23940	[35.2.1001] not assigned.unknown	Protein of unknown function (DUF788)
AT2G24030	[35.2.1001] not assigned.unknown	zinc ion binding;nucleic acid binding
AT5G52290	[35.2.1001] not assigned.unknown	SHOC1__shortage in chiasmata 1
AT4G34260	[35.2.1001] not assigned.unknown	AXY8_FUC95A__1,2-alpha-L-fucosidases
AT3G57420	[35.2.1001] not assigned.unknown	STL2__Protein of unknown function (DUF288)
AT5G28810	[35.2.1001] not assigned.unknown	Domain of unknown function (DUF1985)
AT3G19970	[35.2.1001] not assigned.unknown	alpha/beta-Hydrolases superfamily protein
AT1G35660	[35.2.1001] not assigned.unknown
AT2G43250	[35.2.1001] not assigned.unknown
AT5G45480	[35.2.1001] not assigned.unknown	Protein of unknown function (DUF594)
AT4G13030	[35.2.1001] not assigned.unknown	P-loop containing nucleoside triphosphate hydrolases superfamily protein
AT1G24267	[35.2.1001] not assigned.unknown	Protein of unknown function (DUF1664)
AT5G53390	[35.2.1001] not assigned.unknown	FOP1_WSD11__O-acyltransferase (WSD1-like) family protein
AT4G13750	[35.2.1001] not assigned.unknown	EMB2597_NOV__Histidine kinase-, DNA gyrase B-, and HSP90-like ATPase family protein
AT3G42800	[35.2.1001] not assigned.unknown
AT3G29330	[35.2.1001] not assigned.unknown
AT2G01300	[35.2.1001] not assigned.unknown
AT5G60030	[35.2.1001] not assigned.unknown
AT1G70100	[35.2.1001] not assigned.unknown
AT3G58330	[35.2.1001] not assigned.unknown	Arabidopsis phospholipase-like protein (PEARLI 4) family
AT2G36355	[35.2.1001] not assigned.unknown	Family of unknown function (DUF662)
AT3G60200	[35.2.1001] not assigned.unknown
AT5G12960	[35.2.1001] not assigned.unknown	Putative glycosyl hydrolase of unknown function (DUF1680)
AT5G48540	[35.2.1001] not assigned.unknown	receptor-like protein kinase-related family protein
AT1G19140	[35.2.1001] not assigned.unknown	COQ9
AT1G28530	[35.2.1001] not assigned.unknown	ANU10
AT5G55440	[35.2.1001] not assigned.unknown	AtDOA16__Protein of unknown function (DUF295)
AT5G01130	[35.2.1001] not assigned.unknown	Protein of unknown function (DUF674)
AT1G02320	[35.2.1001] not assigned.unknown
AT1G19397	[35.2.1001] not assigned.unknown
AT2G34070	[35.2.1001] not assigned.unknown	TBL37__TRICHOME BIREFRINGENCE-LIKE 37
AT5G47480	[35.2.1001] not assigned.unknown	MAG5__RGPR-related
AT1G14800	[35.2.1001] not assigned.unknown	Nucleic acid-binding, OB-fold-like protein
AT4G20460	[10.1.9] cell wall.precursor synthesis.MUR4	NAD(P)-binding Rossmann-fold superfamily protein
AT1G02730	[10.2.1] cell wall.cellulose synthesis.cellulose synthase	ATCSLD5_CSLD5_CSLD5_SOS6__cellulose synthase-like D5
AT3G07330	[10.2] cell wall.cellulose synthesis	ATCSLC06_ATCSLC6_CSLC06_CSLC6__Cellulose-synthase-like C6
AT2G46630	[10.5.3] cell wall.cell wall proteins.LRR
AT5G49360	[10.6.2] cell wall.degradation.mannan-xylose-arabinose-fucose	ATBXL1_BXL1__beta-xylosidase 1
AT1G09880	[10.6.3] cell wall.degradation.pectate lyases and polygalacturonases	Rhamnogalacturonate lyase family protein
AT1G19940	[10.6.1] cell wall.degradation.cellulases and beta -1,4-glucanases	AtGH9B5_GH9B5__glycosyl hydrolase 9B5
AT1G11545	[10.7] cell wall.modification	XTH8__xyloglucan endotransglucosylase/hydrolase 8
AT4G38210	[10.7] cell wall.modification	ATEXP20_ATEXPA20_ATHEXP ALPHA 1.23_EXP20_EXPA20__expansin A20
AT5G49180	[10.8.1] cell wall.pectin*esterases.PME	PME58_PMEI-PME58__Plant invertase/pectin methylesterase inhibitor superfamily
AT1G68170	[33.99] development.unspecified	UMAMIT23__nodulin MtN21 /EamA-like transporter family protein
AT2G39210	[33.99] development.unspecified	PIC30__Major facilitator superfamily protein
AT2G27880	[33.99] development.unspecified	AGO5_AtAGO5__Argonaute family protein
AT2G01800	[33.99] development.unspecified	COP1-interacting protein-related
AT2G41720	[33.99] development.unspecified	EMB2654__Tetratricopeptide repeat (TPR)-like superfamily protein
AT2G03140	[33.99] development.unspecified	alpha/beta-Hydrolases superfamily protein
AT5G49120	[33.99] development.unspecified	Protein of unknown function (DUF581)
AT1G22090	[33.99] development.unspecified	emb2204__Protein of unknown function (DUF626)
AT5G20250	[3.1.2.2] minor CHO metabolism.raffinose family.raffinose synthases.putative	DIN10_RS6__Raffinose synthase family protein
AT1G68020	[3.2.3] minor CHO metabolism.trehalose.potential TPS/TPP	ATTPS6_TPS6__UDP-Glycosyltransferase / trehalose-phosphatase family protein
AT1G71710	[3.4.1] minor CHO metabolism.myo-inositol.poly-phosphatases	DNAse I-like superfamily protein
AT4G28706	[3.5] minor CHO metabolism.others	pfkB-like carbohydrate kinase family protein
AT3G30720	[2.1.2.1004] major CHO metabolism.synthesis.starch	DEG6_QQS__qua-quine starch
AT2G36390	[2.1.2.3] major CHO metabolism.synthesis.starch.starch branching	BE3_SBE2.1__starch branching enzyme 2.1
AT1G22650	[2.2.1.3.1] major CHO metabolism.degradation.sucrose.invertases.neutral	A/N-InvD__Plant neutral invertase family protein
AT1G02500	[13.1.3.4.11] amino acid metabolism.synthesis.aspartate family.methionine.S-adenosylmethionine synthetase	AtSAM1_MAT1_METK1_SAM-1_SAM1__S-adenosylmethionine synthetase 1
AT3G44720	[13.1.6.3.1] amino acid metabolism.synthesis.aromatic aa.phenylalanine.arogenate dehydratase / prephenate dehydratase	ADT4__arogenate dehydratase 4
AT4G16210	[13.2.6.3] amino acid metabolism.degradation.aromatic aa.tryptophan	E-COAH-2_ECHIA__enoyl-CoA hydratase/isomerase A
AT2G20610	[13.2.6.2] amino acid metabolism.degradation.aromatic aa.tyrosine	ALF1_HLS3_RTY_RTY1_SUR1__Tyrosine transaminase family protein
AT2G24590	[27.1.1] RNA.processing.splicing	At-RSZ22a_RSZ22a__RNA recognition motif and CCHC-type zinc finger domains containing protein
AT4G21660	[27.1.1] RNA.processing.splicing	proline-rich spliceosome-associated (PSP) family protein
AT1G60900	[27.1.1] RNA.processing.splicing	ATU2AF65B_U2AF65b__U2 snRNP auxilliary factor, large subunit, splicing factor
AT3G01540	[27.1.2] RNA.processing.RNA helicase	ATDRH1_DRH1_IRP6_RH14__DEAD box RNA helicase 1
AT1G32490	[27.1.2] RNA.processing.RNA helicase	EMB2733_ESP3_GSM1_RSW12__RNA helicase family protein
AT2G24120	[27.2] RNA.transcription	PDE319_SCA3__DNA/RNA polymerases superfamily protein
AT1G72830	[27.3.14] RNA.regulation of transcription.CCAAT box binding factor family, HAP2	ATHAP2C_HAP2C_NF-YA3__nuclear factor Y, subunit A3
AT3G42860	[27.3.11] RNA.regulation of transcription.C2H2 zinc finger family	zinc knuckle (CCHC-type) family protein
AT3G61120	[27.3.24] RNA.regulation of transcription.MADS box transcription factor family	AGL13__AGAMOUS-like 13
AT2G46040	[27.3.67] RNA.regulation of transcription.putative transcription regulator	ARID1__ARID/BRIGHT DNA-binding domain;ELM2 domain protein
AT5G25920	[27.3.67] RNA.regulation of transcription.putative transcription regulator
AT1G66600	[27.3.32] RNA.regulation of transcription.WRKY domain transcription factor family	ABO3_ATWRKY63_WRKY63__ABA overly sensitive mutant 3
AT2G46680	[27.3.22] RNA.regulation of transcription.HB,Homeobox transcription factor family	ATHB-7_ATHB7_HB-7__homeobox 7
AT1G16060	[27.3.3] RNA.regulation of transcription.AP2/EREBP, APETALA2/Ethylene-responsive element binding protein family	ADAP_WRI3__ARIA-interacting double AP2 domain protein
AT5G60120	[27.3.3] RNA.regulation of transcription.AP2/EREBP, APETALA2/Ethylene-responsive element binding protein family	TOE2__target of early activation tagged (EAT) 2
AT5G18560	[27.3.3] RNA.regulation of transcription.AP2/EREBP, APETALA2/Ethylene-responsive element binding protein family	PUCHI__Integrase-type DNA-binding superfamily protein
AT2G35700	[27.3.3] RNA.regulation of transcription.AP2/EREBP, APETALA2/Ethylene-responsive element binding protein family	ATERF38_ERF38__ERF family protein 38
AT5G65130	[27.3.3] RNA.regulation of transcription.AP2/EREBP, APETALA2/Ethylene-responsive element binding protein family	ERF57_WIND4__Integrase-type DNA-binding superfamily protein
AT2G28550	[27.3.3] RNA.regulation of transcription.AP2/EREBP, APETALA2/Ethylene-responsive element binding protein family	RAP2.7_TOE1__related to AP2.7
AT5G14540	[27.3.30] RNA.regulation of transcription.Trihelix, Triple-Helix transcription factor family	FLOE2__Protein of unknown function (DUF1421)
AT1G25440	[27.3.7] RNA.regulation of transcription.C2C2(Zn) CO-like, Constans-like zinc finger family	BBX15_COL16__B-box type zinc finger protein with CCT domain
AT5G05070	[27.3.99] RNA.regulation of transcription.unclassified	DHHC-type zinc finger family protein
AT5G58760	[27.3.99] RNA.regulation of transcription.unclassified	DDB2__damaged DNA binding 2
AT1G64255	[27.3.99] RNA.regulation of transcription.unclassified	MuDR family transposase
AT1G47500	[27.3.99] RNA.regulation of transcription.unclassified	ATRBP47C'_RBP47C'__RNA-binding protein 47C'
AT2G39830	[27.3.99] RNA.regulation of transcription.unclassified	DAR2_LRD3__DA1-related protein 2
AT4G31540	[27.3.99] RNA.regulation of transcription.unclassified	ATEXO70G1_EXO70G1__exocyst subunit exo70 family protein G1
AT4G19570	[27.3.99] RNA.regulation of transcription.unclassified	Chaperone DnaJ-domain superfamily protein
AT1G17790	[27.3.52] RNA.regulation of transcription.Global transcription factor group	DNA-binding bromodomain-containing protein
AT5G65630	[27.3.52] RNA.regulation of transcription.Global transcription factor group	GTE7__global transcription factor group E7
AT5G09410	[27.3.39] RNA.regulation of transcription.AtSR Transcription Factor family	CAMTA1_EICBP.B__ethylene induced calmodulin binding protein
AT3G24120	[27.3.20] RNA.regulation of transcription.G2-like transcription factor family, GARP	PHL2__Homeodomain-like superfamily protein
AT2G46510	[27.3.6] RNA.regulation of transcription.bHLH,Basic Helix-Loop-Helix family	AIB_ATAIB_bHLH017_bHLH17_JAM1__ABA-inducible BHLH-type transcription factor
AT4G28811	[27.3.6] RNA.regulation of transcription.bHLH,Basic Helix-Loop-Helix family	basic helix-loop-helix (bHLH) DNA-binding superfamily protein
AT1G74500	[27.3.6] RNA.regulation of transcription.bHLH,Basic Helix-Loop-Helix family	ATBS1_bHLH135_BS1_PRE3_TMO7__activation-tagged BRI1(brassinosteroid-insensitive 1)-suppressor 1
AT5G56110	[27.3.25] RNA.regulation of transcription.MYB domain transcription factor family	AtMYB103_ATMYB80_MS188_MYB103_MYB80__myb domain protein 103
AT3G53200	[27.3.25] RNA.regulation of transcription.MYB domain transcription factor family	AtMYB27_MYB27__myb domain protein 27
AT3G54620	[27.3.35] RNA.regulation of transcription.bZIP transcription factor family	ATBZIP25_BZIP25_BZO2H4__basic leucine zipper 25
AT5G14280	[27.3.49] RNA.regulation of transcription.GeBP like	GPL2__DNA-binding storekeeper protein-related
AT4G25210	[27.3.49] RNA.regulation of transcription.GeBP like	DNA-binding storekeeper protein-related transcriptional regulator
AT5G43250	[27.3.16] RNA.regulation of transcription.CCAAT box binding factor family, HAP5	NF-YC13__nuclear factor Y, subunit C13
AT3G20930	[27.4] RNA.RNA binding	ORRM1__RNA-binding (RRM/RBD/RNP motifs) family protein
AT5G41070	[27.4] RNA.RNA binding	DRB5__dsRNA-binding protein 5
AT4G18375	[27.4] RNA.RNA binding	AtKH19__RNA-binding KH domain-containing protein
AT2G26250	[16.1] secondary metabolism.isoprenoids	FDH_KCS10__3-ketoacyl-CoA synthase 10
AT5G44630	[16.1.5.1003] secondary metabolism.isoprenoids.terpenoids	Terpenoid cyclases/Protein prenyltransferases superfamily protein
AT4G19010	[16.2.1.3] secondary metabolism.phenylpropanoids.lignin biosynthesis.4CL	AMP-dependent synthetase and ligase family protein
AT3G21240	[16.2.1.3] secondary metabolism.phenylpropanoids.lignin biosynthesis.4CL	4CL2_AT4CL2__4-coumarate:CoA ligase 2
AT2G02400	[16.2] secondary metabolism.phenylpropanoids	NAD(P)-binding Rossmann-fold superfamily protein
AT5G04230	[16.2.1.1] secondary metabolism.phenylpropanoids.lignin biosynthesis.PAL	ATPAL3_PAL3__phenyl alanine ammonia-lyase 3
AT2G20610	[16.5.1.1.4.2] secondary metabolism.sulfur-containing.glucosinolates.synthesis.shared.alkylthiohydroximate C-S lyase	ALF1_HLS3_RTY_RTY1_SUR1__Tyrosine transaminase family protein
AT3G55970	[16.8.1.1001] secondary metabolism.flavonoids.anthocyanins	ATJRG21_JAO3_JOX3_JRG21__jasmonate-regulated gene 21
AT1G17010	[16.8.4] secondary metabolism.flavonoids.flavonols	2-oxoglutarate (2OG) and Fe(II)-dependent oxygenase superfamily protein
AT4G33360	[16.8.4] secondary metabolism.flavonoids.flavonols	FLDH__NAD(P)-binding Rossmann-fold superfamily protein
AT3G52720	[8.3] TCA / org transformation.carbonic anhydrases	ACA1_ATACA1_CAH1__alpha carbonic anhydrase 1
AT2G01008	[32] micro RNA, natural antisense etc
AT1G50480	[25.2] C1-metabolism.formate-tetrahydrofolate ligase	THFS__10-formyltetrahydrofolate synthetase
AT3G11750	[25.9] C1-metabolism.dihydroneopterin aldolase	FOLB1__Dihydroneopterin aldolase
AT4G34000	[17.1.2] hormone metabolism.abscisic acid.signal transduction	ABF3_AtABF3_DPBF5__abscisic acid responsive elements-binding factor 3
AT3G08550	[17.1.2] hormone metabolism.abscisic acid.signal transduction	ABI8_ELD1_KOB1__elongation defective 1 protein / ELD1 protein
AT1G78390	[17.1.1.1.10] hormone metabolism.abscisic acid.synthesis-degradation.synthesis.9-cis-epoxycarotenoid dioxygenase	ATNCED9_NCED9__nine-cis-epoxycarotenoid dioxygenase 9
AT2G42820	[17.1.1.1002] hormone metabolism.abscisic acid.synthesis-degradation	HVA22F__HVA22-like protein F
AT5G59220	[17.1.3] hormone metabolism.abscisic acid.induced-regulated-responsive-activated	HAI1_SAG113__highly ABA-induced PP2C gene 1
AT3G02480	[17.1.3] hormone metabolism.abscisic acid.induced-regulated-responsive-activated	ABR__Late embryogenesis abundant protein (LEA) family protein
AT1G48660	[17.2.3] hormone metabolism.auxin.induced-regulated-responsive-activated	Auxin-responsive GH3 family protein
AT2G47750	[17.2.3] hormone metabolism.auxin.induced-regulated-responsive-activated	GH3.9__putative indole-3-acetic acid-amido synthetase GH3.9
AT2G26170	[17.2.2] hormone metabolism.auxin.signal transduction	CYP711A1_MAX1__cytochrome P450, family 711, subfamily A, polypeptide 1
AT3G23630	[17.4.1.1003] hormone metabolism.cytokinin.synthesis-degradation	ATIPT7_IPT7__isopentenyltransferase 7
AT1G77330	[17.5.1.2] hormone metabolism.ethylene.synthesis-degradation.1-aminocyclopropane-1-carboxylate oxidase	ACO5__2-oxoglutarate (2OG) and Fe(II)-dependent oxygenase superfamily protein
AT5G09410	[17.5.3] hormone metabolism.ethylene.induced-regulated-responsive-activated	CAMTA1_EICBP.B__ethylene induced calmodulin binding protein
AT2G25980	[17.7.3] hormone metabolism.jasmonate.induced-regulated-responsive-activated	Mannose-binding lectin superfamily protein
AT1G08140	[34.12] transport.metal	ATCHX6A_CHX6A_NHL7a__cation/H+ exchanger 6A
AT4G30110	[34.12] transport.metal	ATHMA2_HMA2__heavy metal atpase 2
AT5G41610	[34.12] transport.metal	ATCHX18_CHX18__cation/H+ exchanger 18
AT5G46370	[34.15] transport.potassium	ATKCO2_ATTPK2_KCO2_TPK2__Ca2+ activated outward rectifying K+ channel 2
AT1G02530	[34.16] transport.ABC transporters and multidrug resistance systems	ABCB12_PGP12__P-glycoprotein 12
AT3G53480	[34.16] transport.ABC transporters and multidrug resistance systems	ABCG37_ATPDR9_PDR9_PIS1__pleiotropic drug resistance 9
AT2G26910	[34.16] transport.ABC transporters and multidrug resistance systems	ABCG32_AtABCG32_ATPDR4_PDR4_PEC1__pleiotropic drug resistance 4
AT2G03250	[34.7] transport.phosphate	EXS (ERD1/XPR1/SYG1) family protein
AT2G25520	[34.8] transport.metabolite transporters at the envelope membrane	Drug/metabolite transporter superfamily protein
AT1G71870	[34.99] transport.misc	bige1a_MATE45__MATE efflux family protein
AT3G12670	[23.1.1.10] nucleotide metabolism.synthesis.pyrimidine.CTP synthetase	CTPS2_emb2742__CTP synthase family protein
AT1G31220	[23.1.2.3] nucleotide metabolism.synthesis.purine.GAR transformylase	Formyl transferase
AT2G36460	[4.1.10] glycolysis.cytosolic branch.aldolase	FBA6__Aldolase superfamily protein
AT3G26080	[31.1] cell.organisation	FBN3b__plastid-lipid associated protein PAP / fibrillin family protein
AT5G65274	[31.1] cell.organisation	ARP2/3 complex 16 kDa subunit (p16-Arc)
AT5G65930	[31.1] cell.organisation	KCBP_PKCBP_ZWI__kinesin-like calmodulin-binding protein (ZWICHEL)
AT5G07840	[31.1] cell.organisation	PIA1__Ankyrin repeat family protein
AT3G24530	[31.1] cell.organisation	AAA-type ATPase family protein / ankyrin repeat family protein
AT5G20470	[31.1] cell.organisation	HDK__myosin, putative
AT5G61460	[31.2] cell.division	ATRAD18_MIM_SMC6B__P-loop containing nucleoside triphosphate hydrolases superfamily protein
AT2G21280	[31.2.5] cell.division.plastid	ATSULA_GC1_SULA__NAD(P)-binding Rossmann-fold superfamily protein
AT3G19150	[31.3] cell.cycle	ACK1_AtKRP6_ICK4_KRP6__KIP-related protein 6
AT4G12780	[31.4] cell.vesicle transport	AUXILIN-LIKE1__Chaperone DnaJ-domain superfamily protein
AT1G18197	[]
AT3G18775	[]
AT4G04415	[]
AT5G19120	[33.1] development.storage proteins	Eukaryotic aspartyl protease family protein
AT4G37050	[33.1] development.storage proteins	AtPLAIVC_PLA V_PLAIII{beta}_PLP4__PATATIN-like protein 4
AT1G76580	[33.3] development.squamosa promoter binding like (SPL)	Squamosa promoter-binding protein-like (SBP domain) transcription factor family protein
AT5G51230	[33.99] development.unspecified	AtEMF2_CYR1_EMF2_VEF2__VEFS-Box of polycomb protein
AT4G30420	[33.99] development.unspecified	UMAMIT34__nodulin MtN21 /EamA-like transporter family protein
AT5G14250	[33.99] development.unspecified	COP13_CSN3_FUS11__Proteasome component (PCI) domain protein
AT1G29030	[33.99] development.unspecified	Apoptosis inhibitory protein 5 (API5)
AT1G66330	[33.99] development.unspecified	senescence-associated family protein
AT5G45830	[33.99] development.unspecified	ATDOG1_DOG1_GAAS5_GSQ5__delay of germination 1
AT4G15396	[26.10] misc.cytochrome P450	CYP702A6__cytochrome P450, family 702, subfamily A, polypeptide 6
AT3G10570	[26.10] misc.cytochrome P450	CYP77A6__cytochrome P450, family 77, subfamily A, polypeptide 6
AT4G20235	[26.10] misc.cytochrome P450	CYP71A28__cytochrome P450, family 71, subfamily A, polypeptide 28
AT4G37410	[26.10] misc.cytochrome P450	CYP81F4__cytochrome P450, family 81, subfamily F, polypeptide 4
AT1G74540	[26.10] misc.cytochrome P450	CYP98A8__cytochrome P450, family 98, subfamily A, polypeptide 8
AT2G22420	[26.12] misc.peroxidases	PRX17__Peroxidase superfamily protein
AT2G46920	[26.13] misc.acid and other phosphatases	POL__Protein phosphatase 2C family protein
AT2G39310	[26.16] misc.myrosinases-lectin-jacalin	JAL22__jacalin-related lectin 22
AT5G01090	[26.16] misc.myrosinases-lectin-jacalin	Concanavalin A-like lectin family protein
AT4G26940	[26.2] misc.UDP glucosyl and glucoronyl transferases	CAGE2__Galactosyltransferase family protein
AT3G14210	[26.28] misc.GDSL-motif lipase	ESM1__epithiospecifier modifier 1
AT1G27520	[26.3] misc.gluco-, galacto- and mannosidases	MNS5__Glycosyl hydrolase family 47 protein
AT1G48930	[26.3.4] misc.gluco-, galacto- and mannosidases.endoglucanase	AtGH9C1_GH9C1__glycosyl hydrolase 9C1
AT2G28470	[26.3.2] misc.gluco-, galacto- and mannosidases.beta-galactosidase	BGAL8__beta-galactosidase 8
AT1G13130	[26.3.5] misc.gluco-, galacto- and mannosidases.glycosyl hydrolase family 5	Cellulase (glycosyl hydrolase family 5) protein
AT1G55560	[26.7] misc.oxidases - copper, flavone etc	sks14__SKU5 similar 14
AT4G16690	[26.8] misc.nitrilases, *nitrile lyases, berberine bridge enzymes, reticuline oxidases, troponine reductases	ATMES16_MES16__methyl esterase 16
AT2G29460	[26.9] misc.glutathione S transferases	ATGSTU4_GST22_GSTU4__glutathione S-transferase tau 4
AT2G02390	[26.9] misc.glutathione S transferases	ATGSTZ1_AtMAAI_GST18_GSTZ1_MAAI__glutathione S-transferase zeta 1
AT5G18860	[23.2] nucleotide metabolism.degradation	NSH3__inosine-uridine preferring nucleoside hydrolase family protein
AT5G19460	[23.3.3] nucleotide metabolism.salvage.NUDIX hydrolases	atnudt20_NUDT20__nudix hydrolase homolog 20
AT2G04430	[23.3.3] nucleotide metabolism.salvage.NUDIX hydrolases	atnudt5_NUDT5__nudix hydrolase homolog 5
AT3G47390	[23.5.3] nucleotide metabolism.deoxynucleotide metabolism.cytosine deaminase	PHS1_PyrR__cytidine/deoxycytidylate deaminase family protein
AT1G30510	[7.3] OPP.electron transfer	ATRFNR2_RFNR2__root FNR 2
AT5G08110	[28.1] DNA.synthesis/chromatin structure	HRQ1__nucleic acid binding;ATP-dependent helicases;ATP binding;helicases;ATP-dependent helicases
AT4G14760	[28.1] DNA.synthesis/chromatin structure	NET1B__kinase interacting (KIP1-like) family protein
AT4G12620	[28.1] DNA.synthesis/chromatin structure	ATORC1B_ORC1B_UNE13__origin of replication complex 1B
AT5G49010	[28.1] DNA.synthesis/chromatin structure	EMB2812_SLD5__DNA replication protein-related
AT5G44740	[28.2] DNA.repair	POLH__Y-family DNA polymerase H
AT1G65070	[28.2] DNA.repair	DNA mismatch repair protein MutS, type 2
AT1G30100	[17.1.1.1.10] hormone metabolism.abscisic acid.synthesis-degradation.synthesis.9-cis-epoxycarotenoid dioxygenase	ATNCED5_NCED5__nine-cis-epoxycarotenoid dioxygenase 5
AT4G26080	[17.1.2] hormone metabolism.abscisic acid.signal transduction	ABI1_AtABI1__Protein phosphatase 2C family protein
AT3G02250	[17.2.3] hormone metabolism.auxin.induced-regulated-responsive-activated	RRT2__O-fucosyltransferase family protein
AT5G13380	[17.2.3] hormone metabolism.auxin.induced-regulated-responsive-activated	Auxin-responsive GH3 family protein
AT2G14960	[17.2.3] hormone metabolism.auxin.induced-regulated-responsive-activated	GH3.1__Auxin-responsive GH3 family protein
AT1G60690	[17.2.3] hormone metabolism.auxin.induced-regulated-responsive-activated	NAD(P)-linked oxidoreductase superfamily protein
AT5G12270	[17.5.1.1002] hormone metabolism.ethylene.synthesis-degradation	2-oxoglutarate (2OG) and Fe(II)-dependent oxygenase superfamily protein
AT4G26200	[17.5.1.1] hormone metabolism.ethylene.synthesis-degradation.1-aminocyclopropane-1-carboxylate synthase	ACCS7_ACS7_ATACS7__1-amino-cyclopropane-1-carboxylate synthase 7
AT1G79460	[17.6.1.2] hormone metabolism.gibberelin.synthesis-degradation.ent-kaurene synthase	ATKS_ATKS1_GA2_KS_KS1__Terpenoid cyclases/Protein prenyltransferases superfamily protein
AT1G19180	[17.7.2] hormone metabolism.jasmonate.signal transduction	AtJAZ1_JAZ1_TIFY10A__jasmonate-zim-domain protein 1
AT1G54040	[17.7.3] hormone metabolism.jasmonate.induced-regulated-responsive-activated	ESP_ESR_TASTY__epithiospecifier protein
AT5G66430	[17.8.1001] hormone metabolism.salicylic acid.synthesis-degradation	S-adenosyl-L-methionine-dependent methyltransferases superfamily protein
AT4G10370	[35.1.26] not assigned.no ontology.DC1 domain containing protein	Cysteine/Histidine-rich C1 domain family protein
AT1G72320	[35.1.12] not assigned.no ontology.pumilio/Puf RNA-binding domain-containing protein	APUM23_PUM23__pumilio 23
AT4G31890	[35.1.3] not assigned.no ontology.armadillo/beta-catenin repeat family protein	ARM repeat superfamily protein
AT1G23180	[35.1.3] not assigned.no ontology.armadillo/beta-catenin repeat family protein	ARM__ARM repeat superfamily protein
AT4G04790	[35.1.5] not assigned.no ontology.pentatricopeptide (PPR) repeat-containing protein	Tetratricopeptide repeat (TPR)-like superfamily protein
AT1G66345	[35.1.5] not assigned.no ontology.pentatricopeptide (PPR) repeat-containing protein	MISF26__Pentatricopeptide repeat (PPR) superfamily protein
AT2G17033	[35.1.5] not assigned.no ontology.pentatricopeptide (PPR) repeat-containing protein	pentatricopeptide (PPR) repeat-containing protein
AT1G11290	[35.1.5] not assigned.no ontology.pentatricopeptide (PPR) repeat-containing protein	CRR22__Pentatricopeptide repeat (PPR) superfamily protein
AT4G33170	[35.1.5] not assigned.no ontology.pentatricopeptide (PPR) repeat-containing protein	Tetratricopeptide repeat (TPR)-like superfamily protein
AT1G08610	[35.1.5] not assigned.no ontology.pentatricopeptide (PPR) repeat-containing protein	Pentatricopeptide repeat (PPR) superfamily protein
AT5G65560	[35.1.5] not assigned.no ontology.pentatricopeptide (PPR) repeat-containing protein	Pentatricopeptide repeat (PPR) superfamily protein
AT1G09820	[35.1.5] not assigned.no ontology.pentatricopeptide (PPR) repeat-containing protein	Pentatricopeptide repeat (PPR-like) superfamily protein
AT5G13770	[35.1.5] not assigned.no ontology.pentatricopeptide (PPR) repeat-containing protein	Pentatricopeptide repeat (PPR-like) superfamily protein
AT2G44880	[35.1.5] not assigned.no ontology.pentatricopeptide (PPR) repeat-containing protein	AHG11__Pentatricopeptide repeat (PPR-like) superfamily protein
AT5G42310	[35.1.5] not assigned.no ontology.pentatricopeptide (PPR) repeat-containing protein	CRP1__Pentatricopeptide repeat (PPR-like) superfamily protein
AT1G20300	[35.1.5] not assigned.no ontology.pentatricopeptide (PPR) repeat-containing protein	Pentatricopeptide repeat (PPR) superfamily protein
AT2G16880	[35.1.5] not assigned.no ontology.pentatricopeptide (PPR) repeat-containing protein	Pentatricopeptide repeat (PPR) superfamily protein
AT2G30560	[35.1.40] not assigned.no ontology.glycine rich proteins	glycine-rich protein
AT4G04980	[35.1.41] not assigned.no ontology.hydroxyproline rich proteins
AT5G54650	[35.1.20] not assigned.no ontology.formin homology 2 domain-containing protein	ATFH5_Fh5__formin homology5
AT1G52191	[35.1.1023] not assigned.no ontology	Thioesterase superfamily protein
AT4G19380	[35.1.1023] not assigned.no ontology	Long-chain fatty alcohol dehydrogenase family protein
AT3G29797	[35.1.1023] not assigned.no ontology	Protein of unknown function (DUF784)
AT3G51050	[35.1.1023] not assigned.no ontology	NERD1__FG-GAP repeat-containing protein
AT1G18270	[35.1.1023] not assigned.no ontology	ketose-bisphosphate aldolase class-II family protein
AT2G38152	[35.1.1023] not assigned.no ontology	alpha 1,4-glycosyltransferase family protein
AT3G52950	[35.1.1023] not assigned.no ontology	CBS / octicosapeptide/Phox/Bemp1 (PB1) domains-containing protein
AT5G48680	[35.1.1023] not assigned.no ontology	Sterile alpha motif (SAM) domain-containing protein
AT1G19115	[35.1.1023] not assigned.no ontology	AtNGR3_DRO2_LAZY3
AT1G02330	[35.1.1023] not assigned.no ontology	CSU2
AT1G10745	[35.1.1023] not assigned.no ontology	ESF1.2__Maternally expressed gene (MEG) family protein
AT2G13450	[35.1.1023] not assigned.no ontology
AT5G61260	[35.1.1023] not assigned.no ontology	Plant calmodulin-binding protein-related
AT1G23750	[35.1.1023] not assigned.no ontology	Nucleic acid-binding, OB-fold-like protein
AT4G10060	[35.2.1001] not assigned.unknown	GCD3__Beta-glucosidase, GBA2 type family protein
AT5G04670	[35.2.1001] not assigned.unknown	EPCR2__Enhancer of polycomb-like transcription factor protein
AT1G30755	[35.2.1001] not assigned.unknown	PSI2__Protein of unknown function (DUF668)
AT2G01690	[35.2.1001] not assigned.unknown	VAC1_VAC14__ARM repeat superfamily protein
AT1G68870	[35.2.1001] not assigned.unknown	ATSOFL2_SOFL2__SOB five-like 2
AT3G51220	[35.2.1001] not assigned.unknown	Plant protein of unknown function (DUF827)
AT1G04200	[35.2.1001] not assigned.unknown
AT4G18660	[35.2.1001] not assigned.unknown
AT5G58450	[35.2.1001] not assigned.unknown	NAA25_TCU2__Tetratricopeptide repeat (TPR)-like superfamily protein
AT4G32290	[35.2.1001] not assigned.unknown	Core-2/I-branching beta-1,6-N-acetylglucosaminyltransferase family protein
AT5G44990	[35.2.1001] not assigned.unknown	Glutathione S-transferase family protein
AT2G40960	[35.2.1001] not assigned.unknown	Single-stranded nucleic acid binding R3H protein
AT3G17680	[35.2.1001] not assigned.unknown	Kinase interacting (KIP1-like) family protein
AT1G26920	[35.2.1001] not assigned.unknown
AT1G55535	[35.2.1001] not assigned.unknown
AT5G25757	[35.2.1001] not assigned.unknown	RNA polymerase I-associated factor PAF67
AT4G14600	[35.2.1001] not assigned.unknown	SFT11__Target SNARE coiled-coil domain protein
AT1G04520	[35.2.1001] not assigned.unknown	PDLP2__plasmodesmata-located protein 2
AT3G55070	[35.2.1001] not assigned.unknown	LisH/CRA/RING-U-box domains-containing protein
AT3G53490	[35.2.1001] not assigned.unknown
AT5G58930	[35.2.1001] not assigned.unknown	OPL4__Protein of unknown function (DUF740)
AT5G20120	[35.2.1001] not assigned.unknown
AT1G70750	[35.2.1001] not assigned.unknown	MyoB2__Protein of unknown function, DUF593
AT4G35910	[35.2.1001] not assigned.unknown	CTU2__Adenine nucleotide alpha hydrolases-like superfamily protein
AT5G14990	[35.2.1001] not assigned.unknown
AT2G38640	[35.2.1001] not assigned.unknown	Protein of unknown function (DUF567)
AT5G58410	[35.2.1001] not assigned.unknown	HEAT/U-box domain-containing protein
AT3G10986	[35.2.1001] not assigned.unknown	Protein of unknown function (DUF567)
AT3G01060	[35.2.1001] not assigned.unknown
AT2G05120	[35.2.1001] not assigned.unknown	NUP133__Nucleoporin, Nup133/Nup155-like
AT5G39240	[35.2.1001] not assigned.unknown
AT1G74860	[35.2.1001] not assigned.unknown
AT1G16630	[35.2.1001] not assigned.unknown
AT5G49945	[35.2.1001] not assigned.unknown	Protein of unknown function (DUF1682)
AT1G10220	[35.2.1001] not assigned.unknown
AT2G39855	[35.2.1001] not assigned.unknown
AT1G26750	[35.2.1001] not assigned.unknown
AT1G52343	[35.2.1001] not assigned.unknown	G1IP-like
AT3G15605	[35.2.1001] not assigned.unknown	nucleic acid binding
AT3G21310	[35.2.1001] not assigned.unknown	Core-2/I-branching beta-1,6-N-acetylglucosaminyltransferase family protein
AT3G05830	[35.2.1001] not assigned.unknown	AtNEAP1
AT3G29638	[35.2.1001] not assigned.unknown	General transcription factor 2-related zinc finger protein
AT5G41810	[35.2.1001] not assigned.unknown
AT2G36885	[35.2.1001] not assigned.unknown
AT3G15095	[35.2.1001] not assigned.unknown	HCF243
AT5G67610	[35.2.1001] not assigned.unknown	Nemp_B_PNET2_PNET2_B__Uncharacterized conserved protein (DUF2215)
AT1G27030	[35.2.1001] not assigned.unknown
AT5G46400	[35.2.1001] not assigned.unknown	AT PRP39-2_PRP39-2__Tetratricopeptide repeat (TPR)-like superfamily protein
AT1G05360	[35.2.1001] not assigned.unknown	KMS2
AT1G55325	[35.2.1001] not assigned.unknown	GCT_MAB2_MED13__RNA polymerase II transcription mediators
AT4G16807	[35.2.1001] not assigned.unknown
AT4G18395	[35.2.1001] not assigned.unknown
AT4G09070	[35.2.1001] not assigned.unknown	MED20B__TATA-binding related factor (TRF) of subunit 20 of Mediator complex
AT4G35930	[35.2.1001] not assigned.unknown	AtFBS4_FBS4__F-box family protein
AT2G44190	[35.2.1001] not assigned.unknown	EDE1_EMB3116_QWRF5__Family of unknown function (DUF566)
AT4G10930	[35.2.1001] not assigned.unknown
AT1G73750	[35.2.1001] not assigned.unknown	Uncharacterised conserved protein UCP031088, alpha/beta hydrolase
AT5G35688	[35.2.1001] not assigned.unknown
AT5G27560	[35.2.1001] not assigned.unknown	Domain of unknown function (DUF1995)
AT1G34070	[35.2.1001] not assigned.unknown
AT2G20835	[35.2.1001] not assigned.unknown
AT3G14030	[35.2.1001] not assigned.unknown	F-box associated ubiquitination effector family protein
AT1G11655	[35.2.1001] not assigned.unknown
AT3G55720	[35.2.1001] not assigned.unknown	BDR7__Protein of unknown function (DUF620)
AT4G35510	[35.2.1001] not assigned.unknown
AT1G76620	[35.2.1001] not assigned.unknown	PDE339__Protein of unknown function, DUF547
AT3G22961	[35.2.1001] not assigned.unknown	Paired amphipathic helix (PAH2) superfamily protein
AT5G26770	[35.2.1001] not assigned.unknown	AtNEAP2
AT1G70230	[35.2.1001] not assigned.unknown	AXY4_TBL27__TRICHOME BIREFRINGENCE-LIKE 27
AT2G20240	[35.2.1001] not assigned.unknown	TRM17__Protein of unknown function (DUF3741)
AT4G03200	[35.2.1001] not assigned.unknown	catalytics
AT3G45900	[35.2.1001] not assigned.unknown	Ribonuclease P protein subunit P38-related
AT1G64680	[35.2.1001] not assigned.unknown
AT5G40405	[35.2.1001] not assigned.unknown	Tetratricopeptide repeat (TPR)-like superfamily protein
AT3G05450	[35.2.1001] not assigned.unknown
AT4G29440	[35.2.1001] not assigned.unknown	ISTL4__Regulator of Vps4 activity in the MVB pathway protein
AT4G33690	[35.2.1001] not assigned.unknown
AT1G18290	[35.2.1001] not assigned.unknown
AT5G55880	[35.2.1001] not assigned.unknown	AtDOB16__Protein of unknown function (DUF295)
AT2G39080	[35.2.1001] not assigned.unknown	EMB2799__NAD(P)-binding Rossmann-fold superfamily protein
AT1G04390	[35.2.1001] not assigned.unknown	BTB/POZ domain-containing protein
AT5G11000	[35.2.1001] not assigned.unknown	Plant protein of unknown function (DUF868)
AT3G50120	[35.2.1001] not assigned.unknown	Plant protein of unknown function (DUF247)
AT5G51650	[35.2.1001] not assigned.unknown
AT3G52360	[35.2.1001] not assigned.unknown
AT2G45403	[35.2.1001] not assigned.unknown
AT5G60760	[35.2.1001] not assigned.unknown	P-loop containing nucleoside triphosphate hydrolases superfamily protein
AT2G41945	[35.2.1001] not assigned.unknown	RED1
AT1G24706	[35.2.1001] not assigned.unknown	AtTHO2_EMB2793_THO2__THO2
AT5G28400	[35.2.1001] not assigned.unknown
AT1G37130	[12.1.1] N-metabolism.nitrate metabolism.NR	ATNR2_B29_CHL3_NIA2_NIA2-1_NR_NR2__nitrate reductase 2
AT2G47860	[30.11] signalling.light	SETH6__Phototropic-responsive NPH3 family protein
AT5G14250	[30.11.1] signalling.light.COP9 signalosome	COP13_CSN3_FUS11__Proteasome component (PCI) domain protein
AT2G07040	[30.2.3] signalling.receptor kinases.leucine rich repeat III	AtPRK2_ATPRK2A_PRK2_PRK2A__Leucine-rich repeat protein kinase family protein
AT2G26730	[30.2.3] signalling.receptor kinases.leucine rich repeat III	Leucine-rich repeat protein kinase family protein
AT3G28040	[30.2.7] signalling.receptor kinases.leucine rich repeat VII	Leucine-rich receptor-like protein kinase family protein
AT1G75640	[30.2.7] signalling.receptor kinases.leucine rich repeat VII	MUS__Leucine-rich receptor-like protein kinase family protein
AT1G61400	[30.2.24] signalling.receptor kinases.S-locus glycoprotein like	S-locus lectin protein kinase family protein
AT3G51550	[30.2.16] signalling.receptor kinases.Catharanthus roseus-like RLK1	FER__Malectin/receptor-like protein kinase family protein
AT5G51560	[30.2.4] signalling.receptor kinases.leucine rich repeat IV	Leucine-rich repeat protein kinase family protein
AT3G53810	[30.2.19] signalling.receptor kinases.legume-lectin	LecRK-IV.2__Concanavalin A-like lectin protein kinase family protein
AT5G55830	[30.2.19] signalling.receptor kinases.legume-lectin	LecRK-S.7__Concanavalin A-like lectin protein kinase family protein
AT3G13690	[30.2.22] signalling.receptor kinases.proline extensin like	Protein kinase protein with adenine nucleotide alpha hydrolases-like domain
AT4G21230	[30.2.17] signalling.receptor kinases.DUF 26	CRK27__cysteine-rich RLK (RECEPTOR-like protein kinase) 27
AT4G23300	[30.2.17] signalling.receptor kinases.DUF 26	CRK22__cysteine-rich RLK (RECEPTOR-like protein kinase) 22
AT1G55610	[30.2.11] signalling.receptor kinases.leucine rich repeat XI	BRL1__BRI1 like
AT1G69730	[30.2.25] signalling.receptor kinases.wall associated kinase	Wall-associated kinase family protein
AT2G02780	[30.2.6] signalling.receptor kinases.leucine rich repeat VI	Leucine-rich repeat protein kinase family protein
AT5G14210	[30.2.6] signalling.receptor kinases.leucine rich repeat VI	Leucine-rich repeat protein kinase family protein
AT2G41860	[30.3] signalling.calcium	CPK14__calcium-dependent protein kinase 14
AT3G56690	[30.3] signalling.calcium	CIP111__Cam interacting protein 111
AT3G59820	[30.3] signalling.calcium	AtLETM1_LETM1__LETM1-like protein
AT1G53210	[30.3] signalling.calcium	AtNCL_NCL__sodium/calcium exchanger family protein / calcium-binding EF hand family protein
AT1G02270	[30.3] signalling.calcium	Calcium-binding endonuclease/exonuclease/phosphatase family
AT3G59690	[30.3] signalling.calcium	IQD13__IQ-domain 13
AT5G09350	[30.4.2] signalling.phosphinositides.phosphatidylinositol 4-kinase	PI-4KBETA2_PI4KBETA2__phosphatidylinositol 4-OH kinase beta2
AT1G01460	[30.4.1] signalling.phosphinositides.phosphatidylinositol-4-phosphate 5-kinase	ATPIPK11_PIP5K10_PIPK11__Phosphatidylinositol-4-phosphate 5-kinase, core
AT1G18160	[30.6] signalling.MAP kinases	M3Kdelta7__Protein kinase superfamily protein
AT1G60490	[30.9] signalling.lipids	ATVPS34_PI3K_VPS34__vacuolar protein sorting 34
AT1G11720	[2.1.2.2] major CHO metabolism.synthesis.starch.starch synthase	ATSS3_SS3__starch synthase 3
AT5G03650	[2.1.2.3] major CHO metabolism.synthesis.starch.starch branching	SBE2.2__starch branching enzyme 2.2
AT4G00490	[2.2.2.1.2] major CHO metabolism.degradation.starch.starch cleavage.beta amylase	BAM2_BMY9__beta-amylase 2
AT4G09520	[4.1.12] glycolysis.cytosolic branch.phosphoglycerate mutase	Cofactor-independent phosphoglycerate mutase
AT4G10720	[31.1] cell.organisation	Ankyrin repeat family protein
AT3G04710	[31.1] cell.organisation	TPR10__ankyrin repeat family protein
AT1G18550	[31.1] cell.organisation	ATP binding microtubule motor family protein
AT2G34730	[31.1] cell.organisation	myosin heavy chain-related
AT3G55000	[31.1] cell.organisation	TON1_TON1A__tonneau family protein
AT4G28710	[31.1] cell.organisation	ATXIH_XIH__Myosin family protein with Dil domain
AT5G10220	[31.1] cell.organisation	ANN6_ANNAT6__annexin 6
AT3G01750	[31.1] cell.organisation	Ankyrin repeat family protein
AT3G57410	[31.1] cell.organisation	ATVLN3_VLN3__villin 3
AT3G09890	[31.1] cell.organisation	Ankyrin repeat family protein
AT4G14150	[31.1] cell.organisation	KINESIN-12A_PAKRP1__phragmoplast-associated kinesin-related protein 1
AT2G16700	[31.1] cell.organisation	ADF5_ATADF5__actin depolymerizing factor 5
AT5G06110	[31.2] cell.division	AtGlsA1_AtGlsA2_ZRF1b__DnaJ domain ;Myb-like DNA-binding domain
AT1G22260	[31.2] cell.division	AtZYP1a_ZYP1_ZYP1a__Myosin heavy chain-related protein
AT1G07270	[31.2] cell.division	CDC6b__Cell division control, Cdc6
AT5G06150	[31.3] cell.cycle	CYC1BAT_CYCB1;2__Cyclin family protein
AT4G19560	[31.3] cell.cycle	CYCT1;2__Cyclin family protein
AT1G31730	[31.4] cell.vesicle transport	AP4E__Adaptin family protein
AT3G54160	[31.4] cell.vesicle transport	RNI-like superfamily protein
AT2G47470	[21.1.1] redox.thioredoxin.PDIL	ATPDI11_ATPDIL2-1_MEE30_PDI11_UNE5__thioredoxin family protein
AT3G03860	[21.1] redox.thioredoxin	APRL5_ATAPRL5__APR-like 5
AT2G31955	[18.6] Co-factor and vitamine metabolism.biotin	CNX2__cofactor of nitrate reductase and xanthine dehydrogenase 2
AT2G36260	[18.7] Co-factor and vitamine metabolism.iron-sulphur clusters	Iron-sulphur cluster biosynthesis family protein
AT1G52370	[29.2.1.1.1.2.22] protein.synthesis.ribosomal protein.prokaryotic.chloroplast.50S subunit.L22	Ribosomal protein L22p/L17e family protein
AT5G46160	[29.2.1.1.3.2.14] protein.synthesis.ribosomal protein.prokaryotic.unknown organellar.50S subunit.L14	Ribosomal protein L14p/L23e family protein
AT1G07910	[29.2.4] protein.synthesis.elongation	AtRLG1_ATRNL_RLG1_RNL_ZYG3__RNAligase
AT5G40530	[29.2.2.3.3] protein.synthesis.ribosome biogenesis.Pre-rRNA processing and modifications.methylotransferases	S-adenosyl-L-methionine-dependent methyltransferases superfamily protein
AT2G37600	[29.2.1.2.2.36] protein.synthesis.ribosomal protein.eukaryotic.60S subunit.L36	RPL36A__Ribosomal protein L36e family protein
AT1G16280	[29.2.2.3.5] protein.synthesis.ribosome biogenesis.Pre-rRNA processing and modifications.DExD-box helicases	AtRH36_RH36_SWA3__RNA helicase 36
AT1G79850	[29.2.1.1.1.1.17] protein.synthesis.ribosomal protein.prokaryotic.chloroplast.30S subunit.S17	CS17_PDE347_PRPS17_RPS17__ribosomal protein S17
AT2G40780	[29.2.3] protein.synthesis.initiation	Nucleic acid-binding, OB-fold-like protein
AT5G27640	[29.2.3] protein.synthesis.initiation	ATEIF3B-1_ATTIF3B1_EIF3B_EIF3B-1_TIF3B1__translation initiation factor 3B1
AT1G63780	[29.2.2.50] protein.synthesis.ribosome biogenesis.BRIX	IMP4__Ribosomal RNA processing Brix domain protein
AT1G12920	[29.2.5] protein.synthesis.release	ERF1-2__eukaryotic release factor 1-2
AT3G15190	[29.2.1.1.1.1.20] protein.synthesis.ribosomal protein.prokaryotic.chloroplast.30S subunit.S20	PRPS20__chloroplast 30S ribosomal protein S20, putative
AT1G43860	[29.2.2.3.99] protein.synthesis.ribosome biogenesis.Pre-rRNA processing and modifications.misc	sequence-specific DNA binding transcription factors
AT3G53470	[29.2.2] protein.synthesis.ribosome biogenesis
AT1G02690	[29.3.1] protein.targeting.nucleus	IMPA-6__importin alpha isoform 6
AT1G09270	[29.3.1] protein.targeting.nucleus	IMPA-4__importin alpha isoform 4
AT2G19790	[29.3.4.99] protein.targeting.secretory pathway.unspecified	AP4S__SNARE-like superfamily protein
AT3G16620	[29.3.3] protein.targeting.chloroplast	ATTOC120_TOC120__translocon outer complex protein 120
AT4G15810	[29.3.3] protein.targeting.chloroplast	P-loop containing nucleoside triphosphate hydrolases superfamily protein
AT5G57630	[29.4] protein.postranslational modification	CIPK21_SnRK3.4__CBL-interacting protein kinase 21
AT3G62010	[29.4] protein.postranslational modification
AT1G16440	[29.4] protein.postranslational modification	AGC1-6_RSH3__root hair specific 3
AT4G33920	[29.4] protein.postranslational modification	APD5__Protein phosphatase 2C family protein
AT1G17720	[29.4] protein.postranslational modification	ATB BETA__Protein phosphatase 2A, regulatory subunit PR55
AT3G59410	[29.4] protein.postranslational modification	ATGCN2_GCN2__protein kinase family protein
AT1G79570	[29.4] protein.postranslational modification	Protein kinase superfamily protein with octicosapeptide/Phox/Bem1p domain
AT4G25130	[29.4] protein.postranslational modification	MSRA4_PMSR4__peptide met sulfoxide reductase 4
AT1G72760	[29.4.1.59] protein.postranslational modification.kinase.receptor like cytoplasmatic kinase IX	Protein kinase superfamily protein
AT5G59110	[29.5.1] protein.degradation.subtilases	subtilisin-like serine protease-related
AT3G28610	[29.5.9] protein.degradation.AAA type	P-loop containing nucleoside triphosphate hydrolases superfamily protein
AT3G08980	[29.5] protein.degradation	Peptidase S24/S26A/S26B/S26C family protein
AT4G38220	[29.5] protein.degradation	AQI__Peptidase M20/M25/M40 family protein
AT1G67420	[29.5] protein.degradation	Zn-dependent exopeptidases superfamily protein
AT4G23860	[29.5] protein.degradation	PHD finger protein-related
AT1G73170	[29.5] protein.degradation	P-loop containing nucleoside triphosphate hydrolases superfamily protein
AT5G63760	[29.5.11.4.2] protein.degradation.ubiquitin.E3.RING	ARI15_ATARI15__RING/U-box superfamily protein
AT4G26580	[29.5.11.4.2] protein.degradation.ubiquitin.E3.RING	RING/U-box superfamily protein
AT3G62240	[29.5.11.4.2] protein.degradation.ubiquitin.E3.RING	SRH1__RING/U-box superfamily protein
AT1G67530	[29.5.11.4.2] protein.degradation.ubiquitin.E3.RING	PUB7__ARM repeat superfamily protein
AT2G22690	[29.5.11.4.2] protein.degradation.ubiquitin.E3.RING	zinc ion binding
AT1G71980	[29.5.11.4.2] protein.degradation.ubiquitin.E3.RING	RMR2__Protease-associated (PA) RING/U-box zinc finger family protein
AT2G46494	[29.5.11.4.2] protein.degradation.ubiquitin.E3.RING	ATL94__RING/U-box superfamily protein
AT1G45976	[29.5.11.4.2] protein.degradation.ubiquitin.E3.RING	SBP1__S-ribonuclease binding protein 1
AT3G48030	[29.5.11.4.2] protein.degradation.ubiquitin.E3.RING	AtHIGD1_ATL48__hypoxia-responsive family protein / zinc finger (C3HC4-type RING finger) family protein
AT3G15355	[29.5.11.3] protein.degradation.ubiquitin.E2	PFU1_UBC25__ubiquitin-conjugating enzyme 25
AT1G66670	[29.5.5] protein.degradation.serine protease	CLPP3_NCLPP3__CLP protease proteolytic subunit 3
AT5G22980	[29.5.5] protein.degradation.serine protease	scpl47__serine carboxypeptidase-like 47
AT2G27020	[29.5.11.20] protein.degradation.ubiquitin.proteasom	PAG1__20S proteasome alpha subunit G1
AT3G18910	[29.5.11.4.3.2] protein.degradation.ubiquitin.E3.SCF.FBOX	ETP2__EIN2 targeting protein2
AT4G00320	[29.5.11.4.3.2] protein.degradation.ubiquitin.E3.SCF.FBOX	F-box/RNI-like superfamily protein
AT3G49440	[29.5.11.4.3.2] protein.degradation.ubiquitin.E3.SCF.FBOX	F-box associated ubiquitination effector family protein
AT1G67455	[29.5.11.4.3.2] protein.degradation.ubiquitin.E3.SCF.FBOX	F-box and associated interaction domains-containing protein
AT5G39480	[29.5.11.4.3.2] protein.degradation.ubiquitin.E3.SCF.FBOX	F-box family protein
AT5G40680	[29.5.11.4.3.2] protein.degradation.ubiquitin.E3.SCF.FBOX	Galactose oxidase/kelch repeat superfamily protein
AT1G67130	[29.5.11.4.3.2] protein.degradation.ubiquitin.E3.SCF.FBOX	F-box family protein
AT1G13780	[29.5.11.4.3.2] protein.degradation.ubiquitin.E3.SCF.FBOX	F-box/RNI-like/FBD-like domains-containing protein
AT1G60410	[29.5.11.4.3.2] protein.degradation.ubiquitin.E3.SCF.FBOX	F-box family protein
AT5G56390	[29.5.11.4.3.2] protein.degradation.ubiquitin.E3.SCF.FBOX	F-box/RNI-like/FBD-like domains-containing protein
AT1G57790	[29.5.11.4.3.2] protein.degradation.ubiquitin.E3.SCF.FBOX	AtFDR1__F-box family protein
AT5G28180	[29.5.11.4.3.2] protein.degradation.ubiquitin.E3.SCF.FBOX	Galactose oxidase/kelch repeat superfamily protein
AT5G52880	[29.5.11.4.3.2] protein.degradation.ubiquitin.E3.SCF.FBOX	F-box family protein
AT3G12775	[29.5.11] protein.degradation.ubiquitin	ubiquitin-conjugating enzyme family protein
AT2G34230	[29.5.11] protein.degradation.ubiquitin	Protein with domains of unknown function (DUF627 and DUF629)
AT4G25910	[29.8] protein.assembly and cofactor ligation	ATCNFU3_NFU3__NFU domain protein 3
AT3G26710	[29.8] protein.assembly and cofactor ligation	CCB1__cofactor assembly of complex C
AT5G10350	[27.1.3.17] RNA.processing.3' end processing.PabN	RRM__RNA-binding (RRM/RBD/RNP motifs) family protein
AT5G65260	[27.1.3.17] RNA.processing.3' end processing.PabN	PABN3__RNA-binding (RRM/RBD/RNP motifs) family protein
AT1G01040	[27.1.20] RNA.processing.degradation dicer	ASU1_ATDCL1_CAF_DCL1_EMB60_EMB76_SIN1_SUS1__dicer-like 1
AT5G20320	[27.1.20] RNA.processing.degradation dicer	ATDCL4_DCL4__dicer-like 4
AT5G20360	[27.1] RNA.processing	Phox3__Octicosapeptide/Phox/Bem1p (PB1) domain-containing protein / tetratricopeptide repeat (TPR)-containing protein
AT1G28060	[27.1] RNA.processing	RDM16__Pre-mRNA-splicing factor 3
AT4G25470	[27.3.3] RNA.regulation of transcription.AP2/EREBP, APETALA2/Ethylene-responsive element binding protein family	ATCBF2_CBF2_DREB1C_FTQ4__C-repeat/DRE binding factor 2
AT5G51990	[27.3.3] RNA.regulation of transcription.AP2/EREBP, APETALA2/Ethylene-responsive element binding protein family	CBF4_DREB1D__C-repeat-binding factor 4
AT4G38910	[27.3.84] RNA.regulation of transcription.BBR/BPC	ATBPC5_BBR/BPC5_BPC5__basic pentacysteine 5
AT4G29000	[27.3.17] RNA.regulation of transcription.CPP(Zn),CPP1-related transcription factor family	TCX5__Tesmin/TSO1-like CXC domain-containing protein
AT2G29065	[27.3.21] RNA.regulation of transcription.GRAS transcription factor family	GRAS family transcription factor
AT5G27610	[27.3.67] RNA.regulation of transcription.putative transcription regulator	ALY1_ATALY1__DIRP ;Myb-like DNA-binding domain
AT5G15020	[27.3.67] RNA.regulation of transcription.putative transcription regulator	SNL2__SIN3-like 2
AT1G04950	[27.3.67] RNA.regulation of transcription.putative transcription regulator	ATTAF6_EMB2781_TAF6_TAFII59__TATA BOX ASSOCIATED FACTOR II 59
AT2G34820	[27.3.6] RNA.regulation of transcription.bHLH,Basic Helix-Loop-Helix family	basic helix-loop-helix (bHLH) DNA-binding superfamily protein
AT4G36570	[27.3.26] RNA.regulation of transcription.MYB-related transcription factor family	ATRL3_RL3__RAD-like 3
AT5G17300	[27.3.26] RNA.regulation of transcription.MYB-related transcription factor family	RVE1__Homeodomain-like superfamily protein
AT5G20220	[27.3.11] RNA.regulation of transcription.C2H2 zinc finger family	zinc knuckle (CCHC-type) family protein
AT5G63080	[27.3.57] RNA.regulation of transcription.JUMONJI family	JMJ20__2-oxoglutarate (2OG) and Fe(II)-dependent oxygenase superfamily protein
AT3G52250	[27.3.25] RNA.regulation of transcription.MYB domain transcription factor family	PWR__Duplicated homeodomain-like superfamily protein
AT3G04730	[27.3.40] RNA.regulation of transcription.Aux/IAA family	IAA16__indoleacetic acid-induced protein 16
AT5G28650	[27.3.32] RNA.regulation of transcription.WRKY domain transcription factor family	ATWRKY74_WRKY74__WRKY DNA-binding protein 74
AT3G01080	[27.3.32] RNA.regulation of transcription.WRKY domain transcription factor family	ATWRKY58_WRKY58__WRKY DNA-binding protein 58
AT4G14920	[27.3.63] RNA.regulation of transcription.PHD finger transcription factor	Acyl-CoA N-acyltransferase with RING/FYVE/PHD-type zinc finger protein
AT1G35490	[27.3.35] RNA.regulation of transcription.bZIP transcription factor family	bZIP family transcription factor
AT5G45580	[27.3.20] RNA.regulation of transcription.G2-like transcription factor family, GARP	GFR__Homeodomain-like superfamily protein
AT1G79430	[27.3.20] RNA.regulation of transcription.G2-like transcription factor family, GARP	APL_WDY__Homeodomain-like superfamily protein
AT2G21450	[27.3.44] RNA.regulation of transcription.Chromatin Remodeling Factors	CHR34__chromatin remodeling 34
AT3G05690	[27.3.14] RNA.regulation of transcription.CCAAT box binding factor family, HAP2	ATHAP2B_AtNF-YA2_HAP2B_NF-YA2_UNE8__nuclear factor Y, subunit A2
AT2G22740	[27.3.69] RNA.regulation of transcription.SET-domain transcriptional regulator family	SDG23_SUVH6__SU(VAR)3-9 homolog 6
AT5G49160	[27.3.46] RNA.regulation of transcription.DNA methyltransferases	DDM2_DMT01_DMT1_MET1_MET2_METI__methyltransferase 1
AT5G26650	[27.3.24] RNA.regulation of transcription.MADS box transcription factor family	AGL36__AGAMOUS-like 36
AT1G33240	[27.3.30] RNA.regulation of transcription.Trihelix, Triple-Helix transcription factor family	AT-GTL1_ATGTL1_GTL1__GT-2-like 1
AT1G20700	[27.3.22] RNA.regulation of transcription.HB,Homeobox transcription factor family	ATWOX14_WOX14__WUSCHEL related homeobox 14
AT2G34710	[27.3.22] RNA.regulation of transcription.HB,Homeobox transcription factor family	ATHB-14_ATHB14_PHB_PHB-1D__Homeobox-leucine zipper family protein / lipid-binding START domain-containing protein
AT4G03250	[27.3.22] RNA.regulation of transcription.HB,Homeobox transcription factor family	Homeodomain-like superfamily protein
AT1G72080	[27.3.22] RNA.regulation of transcription.HB,Homeobox transcription factor family
AT5G51230	[27.3.65] RNA.regulation of transcription.Polycomb Group (PcG)	AtEMF2_CYR1_EMF2_VEF2__VEFS-Box of polycomb protein
AT2G41835	[27.3.99] RNA.regulation of transcription.unclassified	zinc finger (C2H2 type, AN1-like) family protein
AT1G09750	[27.3.99] RNA.regulation of transcription.unclassified	Eukaryotic aspartyl protease family protein
AT4G01740	[27.3.99] RNA.regulation of transcription.unclassified	Cysteine/Histidine-rich C1 domain family protein
AT3G06660	[27.3.99] RNA.regulation of transcription.unclassified	IES2B__PAPA-1-like family protein / zinc finger (HIT type) family protein
AT5G32613	[27.3.12] RNA.regulation of transcription.C3H zinc finger family	Zinc knuckle (CCHC-type) family protein
AT5G38110	[27.3.70] RNA.regulation of transcription.Silencing Group	ASF1B_SGA01_SGA1__anti- silencing function 1b
AT1G37140	[27.4] RNA.RNA binding	MCT1__MEI2 C-terminal RRM only like 1
AT1G20880	[27.4] RNA.RNA binding	RNA-binding (RRM/RBD/RNP motifs) family protein
AT3G62800	[27.4] RNA.RNA binding	ATTIF3K1_DRB4__double-stranded-RNA-binding protein 4
AT2G16940	[27.4] RNA.RNA binding	CC1__Splicing factor, CC1-like
AT4G03110	[27.4] RNA.RNA binding	AtBRN1_AtRBP-DR1_BRN1_RBP-DR1__RNA-binding protein-defense related 1
AT1G17640	[27.4] RNA.RNA binding	RBGD1__RNA-binding (RRM/RBD/RNP motifs) family protein
AT5G47620	[27.4] RNA.RNA binding	RNA-binding (RRM/RBD/RNP motifs) family protein
AT5G66570	[1.1.1.2] PS.lightreaction.photosystem II.PSII polypeptide subunits	MSP-1_OE33_OEE1_OEE33_PSBO-1_PSBO1__PS II oxygen-evolving complex 1
AT2G30790	[1.1.1.2] PS.lightreaction.photosystem II.PSII polypeptide subunits	PSBP-2__photosystem II subunit P-2
AT2G05620	[1.1.40] PS.lightreaction.cyclic electron flow-chlororespiration	AtPGR5_PGR5__proton gradient regulation 5
AT4G04640	[1.1.4.4] PS.lightreaction.ATP synthase.gamma chain	ATPC1__ATPase, F1 complex, gamma subunit protein
AT1G74880	[1.1.6] PS.lightreaction.NADH DH	NDH-O_NdhO__NAD(P)H:plastoquinone dehydrogenase complex subunit O
AT4G32520	[1.2.5] PS.photorespiration.serine hydroxymethyltransferase	AtSHMT3_SHM3__serine hydroxymethyltransferase 3
AT2G28000	[1.3.13] PS.calvin cycle.rubisco interacting	ARC2_ARC2_CH-CPN60A_CPN60A_Cpn60alpha1_CPNA1_SLP__chaperonin-60alpha
AT3G12780	[1.3.3] PS.calvin cycle.phosphoglycerate kinase	PGK1_PGKp1__phosphoglycerate kinase 1
AT4G32520	[25.1] C1-metabolism.glycine hydroxymethyltransferase	AtSHMT3_SHM3__serine hydroxymethyltransferase 3
AT1G01090	[8.1.1.1] TCA / org transformation.TCA.pyruvate DH.E1	PDH-E1 ALPHA__pyruvate dehydrogenase E1 alpha
AT2G19900	[8.2.10] TCA / org transformation.other organic acid transformatons.malic	ATNADP-ME1_NADP-ME1__NADP-malic enzyme 1
AT1G58180	[8.3] TCA / org transformation.carbonic anhydrases	ATBCA6_BCA6__beta carbonic anhydrase 6
AT5G43430	[9.3] mitochondrial electron transport / ATP synthesis.electron transfer flavoprotein	ETFBETA__electron transfer flavoprotein beta
AT5G08690	[9.9] mitochondrial electron transport / ATP synthesis.F1-ATPase	ATP synthase alpha/beta family protein
AT4G31990	[13.1.1.2.1] amino acid metabolism.synthesis.central amino acid metabolism.aspartate.aspartate aminotransferase	AAT3_ASP5_ATAAT1__aspartate aminotransferase 5
AT2G19940	[13.1.2.3.3] amino acid metabolism.synthesis.glutamate family.arginine.N-Acetylglutamate-5-P reductase	oxidoreductases, acting on the aldehyde or oxo group of donors, NAD or NADP as acceptor;copper ion binding
AT2G39800	[13.1.2.2.1] amino acid metabolism.synthesis.glutamate family.proline.delta 1-pyrroline-5-carboxylate synthetase	ATP5CS_P5CS1__delta1-pyrroline-5-carboxylate synthase 1
AT3G55610	[13.1.2.2.1] amino acid metabolism.synthesis.glutamate family.proline.delta 1-pyrroline-5-carboxylate synthetase	P5CS2__delta 1-pyrroline-5-carboxylate synthase 2
AT5G65940	[13.2.6.3] amino acid metabolism.degradation.aromatic aa.tryptophan	CHY1__beta-hydroxyisobutyryl-CoA hydrolase 1
AT5G26140	[13.2.3.5.1] mino acid metabolism.degradation.aspartate family.lysine.lysine decarboxylase	ATLOG9_LOG9__Putative lysine decarboxylase family protein
AT2G14170	[13.2.4.3] amino acid metabolism.degradation.branched chain group.valine	ALDH6B2_MMSD__aldehyde dehydrogenase 6B2
AT3G22890	[14.1] S-assimilation.ATPS	APS1_ATPS1__ATP sulfurylase 1
AT4G11730	[34.1] transport.p- and v-ATPases	Cation transporter/ E1-E2 ATPase family protein
AT2G25610	[34.1.1.2] transport.p- and v-ATPases.H+-transporting two-sector ATPase.subunit C	VHA-c__ATPase, F0/V0 complex, subunit C protein
AT4G02620	[34.1.1] transport.p- and v-ATPases.H+-transporting two-sector ATPase	VHA-F__vacuolar ATPase subunit F family protein
AT3G28710	[34.1.1] transport.p- and v-ATPases.H+-transporting two-sector ATPase	VHA-d1__ATPase, V0/A0 complex, subunit C/D
AT1G70330	[34.14] transport.unspecified cations	ENT1_ENT1,AT__equilibrative nucleotide transporter 1
AT4G15233	[34.16] transport.ABC transporters and multidrug resistance systems	ABCG42__ABC-2 and Plant PDR ABC-type transporter family protein
AT2G37360	[34.16] transport.ABC transporters and multidrug resistance systems	ABCG2__ABC-2 type transporter family protein
AT3G25620	[34.16] transport.ABC transporters and multidrug resistance systems	ABCG21__ABC-2 type transporter family protein
AT5G25430	[34.18] transport.unspecified anions	HCO3- transporter family
AT4G32510	[34.18] transport.unspecified anions	HCO3- transporter family
AT2G48020	[34.2] transport.sugars	ZIF2__Major facilitator superfamily protein
AT4G00370	[34.2] transport.sugars	ANTR2_AtPHT4;4_PHT4;4__Major facilitator superfamily protein
AT5G57940	[34.22] transport.cyclic nucleotide or calcium regulated channels	ATCNGC5_CNGC5__cyclic nucleotide gated channel 5
AT1G17470	[34.5] transport.ammonium	ATDRG_ATDRG1_DRG1_Drg1-2__developmentally regulated G-protein 1
AT5G35730	[34.7] transport.phosphate	EXS (ERD1/XPR1/SYG1) family protein
AT5G33320	[34.8] transport.metabolite transporters at the envelope membrane	ARAPPT_CUE1_NOX1_PPT__Glucose-6-phosphate/phosphate translocator-related
AT1G78180	[34.9] transport.metabolite transporters at the mitochondrial membrane	Mitochondrial substrate carrier family protein
AT5G48970	[34.9] transport.metabolite transporters at the mitochondrial membrane	Mitochondrial substrate carrier family protein
AT2G35650	[10.2.1] cell wall.cellulose synthesis.cellulose synthase	ATCSLA07_ATCSLA7_CSLA07_CSLA07_CSLA7__cellulose synthase like
AT1G19300	[10.3.2] cell wall.hemicellulose synthesis.glucuronoxylan	ATGATL1_GATL1_GLZ1_PARVUS__Nucleotide-diphospho-sugar transferases superfamily protein
AT2G15390	[10.5.1.2] cell wall.cell wall proteins.AGPs.AGP Fucosyltransferase	atfut4_FUT4__fucosyltransferase 4
AT1G09350	[3.1.1.1] minor CHO metabolism.raffinose family.galactinol synthases.known	AtGolS3_GolS3__galactinol synthase 3
AT1G22210	[3.2.2] minor CHO metabolism.trehalose.TPP	TPPC__Haloacid dehalogenase-like hydrolase (HAD) superfamily protein
AT5G17380	[5.2] fermentation.PDC	AtHPCL_HPCL__Thiamine pyrophosphate dependent pyruvate decarboxylase family protein
AT4G36750	[11.8] lipid metabolism.'exotics'(steroids, squalene etc)	Quinone reductase family protein
AT1G13680	[11.9.3.5] lipid metabolism.lipid degradation.lysophospholipases.phosphoinositide phospholipase C	PLCL1__PLC-like phosphodiesterases superfamily protein
AT3G44560	[11.9.4.13] lipid metabolism.lipid degradation.beta-oxidation.acyl CoA reductase	FAR8__fatty acid reductase 8
AT3G44540	[11.9.4.13] lipid metabolism.lipid degradation.beta-oxidation.acyl CoA reductase	FAR4__fatty acid reductase 4
AT2G44970	[11.9.2] lipid metabolism.lipid degradation.lipases	alpha/beta-Hydrolases superfamily protein
AT1G02360	[20.1.1001] stress.biotic	Chitinase family protein
AT5G36970	[20.1.1001] stress.biotic	NHL25__NDR1/HIN1-like 25
AT4G09950	[20.1.1001] stress.biotic	IAN13__P-loop containing nucleoside triphosphate hydrolases superfamily protein
AT5G24620	[20.1.1001] stress.biotic	Pathogenesis-related thaumatin superfamily protein
AT3G02840	[20.1.1001] stress.biotic	ARM repeat superfamily protein
AT1G09090	[20.1.1] stress.biotic.respiratory burst	ATRBOHB_ATRBOHB-BETA_RBOHB__respiratory burst oxidase homolog B
AT2G39200	[20.1.3.1] stress.biotic.signalling.MLO-like	ATMLO12_MLO12__Seven transmembrane MLO family protein
AT5G48770	[20.1.7] stress.biotic.PR-proteins	Disease resistance protein (TIR-NBS-LRR class) family
AT1G19180	[20.1.3] stress.biotic.signalling	AtJAZ1_JAZ1_TIFY10A__jasmonate-zim-domain protein 1
AT5G42020	[20.2.1] stress.abiotic.heat	BIP_BIP2__Heat shock protein 70 (Hsp 70) family protein
AT5G48030	[20.2.1] stress.abiotic.heat	GFA2__gametophytic factor 2
AT4G11660	[20.2.1] stress.abiotic.heat	AT-HSFB2B_HSF7_HSFB2B__winged-helix DNA-binding transcription factor family protein
AT4G10250	[20.2.1] stress.abiotic.heat	ATHSP22.0_HSP22__HSP20-like chaperones superfamily protein
AT5G42050	[20.2.4] stress.abiotic.touch/wounding	NRP_NRP1__DCD (Development and Cell Death) domain protein
AT4G18030	[20.2.3] stress.abiotic.drought/salt	S-adenosyl-L-methionine-dependent methyltransferases superfamily protein
AT1G14950	[20.2.99] stress.abiotic.unspecified	Polyketide cyclase/dehydrase and lipid transport superfamily protein
AT1G78040	[20.2.99] stress.abiotic.unspecified	Pollen Ole e 1 allergen and extensin family protein
AT3G14520	[16.1.5.1003] secondary metabolism.isoprenoids.terpenoids	AtsesterTPS1_AtTPS18_TPS18__Terpenoid cyclases/Protein prenyltransferases superfamily protein
AT1G61680	[16.1.5.1003] secondary metabolism.isoprenoids.terpenoids	ATTPS14_TPS14__terpene synthase 14
AT5G60600	[16.1.1.6] secondary metabolism.isoprenoids.non-mevalonate pathway.HDS	CLB4_CSB3_GCPE_HDS_ISPG__4-hydroxy-3-methylbut-2-enyl diphosphate synthase
AT1G67990	[16.2.1.6] secondary metabolism.phenylpropanoids.lignin biosynthesis.CCoAOMT	ATTSM1_TSM1__S-adenosyl-L-methionine-dependent methyltransferases superfamily protein
AT4G30470	[16.2.1.7] secondary metabolism.phenylpropanoids.lignin biosynthesis.CCR1	NAD(P)-binding Rossmann-fold superfamily protein
AT3G14210	[16.5.1.3.1] secondary metabolism.sulfur-containing.glucosinolates.degradation.myrosinase	ESM1__epithiospecifier modifier 1
AT1G54040	[16.5.1.3.2.1] secondary metabolism.sulfur-containing.glucosinolates.degradation.nitrilespecifier protein.epithiospecifier protein	ESP_ESR_TASTY__epithiospecifier protein
AT3G51240	[16.8.3.2] secondary metabolism.flavonoids.dihydroflavonols.flavanone 3-hydroxylase	F3'H_F3H_TT6__flavanone 3-hydroxylase
AT1G24475	[]
AT2G07658	[]
AT2G14395	[]
AT2G42475	[]
AT2G14775	[]
AT3G47300	[15] metal handling	SELT__SELT-like protein precursor
AT3G23800	[15] metal handling	SBP3__selenium-binding protein 3
AT4G08570	[15.2] metal handling.binding, chelation and storage	AtHMP33_HIPP24__Heavy metal transport/detoxification superfamily protein
AT2G23240	[15.2] metal handling.binding, chelation and storage	AtMT4b__Plant EC metallothionein-like protein, family 15
AT3G56891	[15.2] metal handling.binding, chelation and storage	AtHMP32__Heavy metal transport/detoxification superfamily protein
AT5G63530	[15.2] metal handling.binding, chelation and storage	ATFP3_AtHMP54_FP3__farnesylated protein 3
AT1G02335	[15.2] metal handling.binding, chelation and storage	GL22_PDGLP2__germin-like protein subfamily 2 member 2 precursor
AT5G24580	[15.2] metal handling.binding, chelation and storage	AtHMP47_HIPP09__Heavy metal transport/detoxification superfamily protein
AT4G30210	[26.10] misc.cytochrome P450	AR2_ATR2__P450 reductase 2
AT3G26320	[26.10] misc.cytochrome P450	CYP71B36__cytochrome P450, family 71, subfamily B, polypeptide 36
AT3G20110	[26.10] misc.cytochrome P450	CYP705A20__cytochrome P450, family 705, subfamily A, polypeptide 20
AT1G78490	[26.10] misc.cytochrome P450	CYP708A3__cytochrome P450, family 708, subfamily A, polypeptide 3
AT1G16400	[26.10] misc.cytochrome P450	CYP79F2__cytochrome P450, family 79, subfamily F, polypeptide 2
AT3G01900	[26.10] misc.cytochrome P450	CYP94B2__cytochrome P450, family 94, subfamily B, polypeptide 2
AT4G31970	[26.10] misc.cytochrome P450	CYP82C2__cytochrome P450, family 82, subfamily C, polypeptide 2
AT4G15440	[26.10] misc.cytochrome P450	CYP74B2_HPL1__hydroperoxide lyase 1
AT5G05260	[26.10] misc.cytochrome P450	CYP79A2__cytochrome p450 79a2
AT1G13710	[26.10] misc.cytochrome P450	CYP78A5_KLU__cytochrome P450, family 78, subfamily A, polypeptide 5
AT1G13140	[26.10] misc.cytochrome P450	CYP86C3__cytochrome P450, family 86, subfamily C, polypeptide 3
AT1G64940	[26.10] misc.cytochrome P450	CYP89A6__cytochrome P450, family 87, subfamily A, polypeptide 6
AT3G14620	[26.10] misc.cytochrome P450	CYP72A8__cytochrome P450, family 72, subfamily A, polypeptide 8
AT2G44890	[26.10] misc.cytochrome P450	CYP704A1__cytochrome P450, family 704, subfamily A, polypeptide 1
AT4G15300	[26.10] misc.cytochrome P450	CYP702A2__cytochrome P450, family 702, subfamily A, polypeptide 2
AT2G25160	[26.10] misc.cytochrome P450	CYP82F1__cytochrome P450, family 82, subfamily F, polypeptide 1
AT5G24960	[26.10] misc.cytochrome P450	CYP71A14__cytochrome P450, family 71, subfamily A, polypeptide 14
AT5G10600	[26.10] misc.cytochrome P450	CYP81K2__cytochrome P450, family 81, subfamily K, polypeptide 2
AT4G31940	[26.10] misc.cytochrome P450	CYP82C4__cytochrome P450, family 82, subfamily C, polypeptide 4
AT1G28430	[26.10] misc.cytochrome P450	CYP705A24__cytochrome P450, family 705, subfamily A, polypeptide 24
AT5G08250	[26.10] misc.cytochrome P450	Cytochrome P450 superfamily protein
AT5G47990	[26.10] misc.cytochrome P450	CYP705A5_THAD_THAD1__cytochrome P450, family 705, subfamily A, polypeptide 5
AT4G15393	[26.10] misc.cytochrome P450	CYP702A5__cytochrome P450, family 702, subfamily A, polypeptide 5
AT2G45570	[26.10] misc.cytochrome P450	CYP76C2__cytochrome P450, family 76, subfamily C, polypeptide 2
AT1G01600	[26.10] misc.cytochrome P450	CYP86A4__cytochrome P450, family 86, subfamily A, polypeptide 4
AT2G23190	[26.10] misc.cytochrome P450	CYP81D7__cytochrome P450, family 81, subfamily D, polypeptide 7
AT3G26180	[26.10] misc.cytochrome P450	CYP71B20__cytochrome P450, family 71, subfamily B, polypeptide 20
AT2G24180	[26.10] misc.cytochrome P450	CYP71B6__cytochrome p450 71b6
AT4G15350	[26.10] misc.cytochrome P450	CYP705A2__cytochrome P450, family 705, subfamily A, polypeptide 2
AT5G24950	[26.10] misc.cytochrome P450	CYP71A15__cytochrome P450, family 71, subfamily A, polypeptide 15
AT3G26300	[26.10] misc.cytochrome P450	CYP71B34__cytochrome P450, family 71, subfamily B, polypeptide 34
AT3G20120	[26.10] misc.cytochrome P450	CYP705A21__cytochrome P450, family 705, subfamily A, polypeptide 21
AT1G11610	[26.10] misc.cytochrome P450	CYP71A18__cytochrome P450, family 71, subfamily A, polypeptide 18
AT4G37310	[26.10] misc.cytochrome P450	CYP81H1__cytochrome P450, family 81, subfamily H, polypeptide 1
AT5G44620	[26.10] misc.cytochrome P450	CYP706A3__cytochrome P450, family 706, subfamily A, polypeptide 3
AT5G09970	[26.10] misc.cytochrome P450	CYP78A7__cytochrome P450, family 78, subfamily A, polypeptide 7
AT4G32170	[26.10] misc.cytochrome P450	CYP96A2__cytochrome P450, family 96, subfamily A, polypeptide 2
AT3G44250	[26.10] misc.cytochrome P450	CYP71B38__cytochrome P450, family 71, subfamily B, polypeptide 38
AT4G37550	[26.1] misc.misc2	IAMH1__Acetamidase/Formamidase family protein
AT2G26750	[26.1] misc.misc2	alpha/beta-Hydrolases superfamily protein
AT1G72190	[26.1] misc.misc2	D-isomer specific 2-hydroxyacid dehydrogenase family protein
AT1G65560	[26.11] misc.alcohol dehydrogenases	Zinc-binding dehydrogenase family protein
AT3G50990	[26.12] misc.peroxidases	PER36_PRX36__Peroxidase superfamily protein
AT1G68850	[26.12] misc.peroxidases	Peroxidase superfamily protein
AT2G18980	[26.12] misc.peroxidases	PRX16__Peroxidase superfamily protein
AT2G39040	[26.12] misc.peroxidases	Peroxidase superfamily protein
AT4G17690	[26.12] misc.peroxidases	Peroxidase superfamily protein
AT5G24070	[26.12] misc.peroxidases	Peroxidase superfamily protein
AT1G04040	[26.13] misc.acid and other phosphatases	HAD superfamily, subfamily IIIB acid phosphatase
AT5G23470	[26.13] misc.acid and other phosphatases	Haloacid dehalogenase-like hydrolase (HAD) superfamily protein
AT4G24890	[26.13] misc.acid and other phosphatases	ATPAP24_PAP24__purple acid phosphatase 24
AT1G17710	[26.13] misc.acid and other phosphatases	AtPEPC1_PEPC1__Pyridoxal phosphate phosphatase-related protein
AT1G07630	[26.13] misc.acid and other phosphatases	PLL5__pol-like 5
AT5G15070	[26.13] misc.acid and other phosphatases	ATVIP2_VIH1_VIP2__Phosphoglycerate mutase-like family protein
AT5G50400	[26.13] misc.acid and other phosphatases	ATPAP27_PAP27__purple acid phosphatase 27
AT3G15820	[26.13] misc.acid and other phosphatases	ROD1__phosphatidic acid phosphatase-related / PAP2-related
AT5G57140	[26.13] misc.acid and other phosphatases	ATPAP28_PAP28__purple acid phosphatase 28
AT5G39400	[26.13] misc.acid and other phosphatases	ATPTEN1_PTEN1__Calcium/lipid-binding (CaLB) phosphatase
AT2G17970	[26.14] misc.oxygenases	ALKBH9B__2-oxoglutarate (2OG) and Fe(II)-dependent oxygenase superfamily protein
AT3G21380	[26.16] misc.myrosinases-lectin-jacalin	Mannose-binding lectin superfamily protein
AT1G44080	[26.16] misc.myrosinases-lectin-jacalin	AtFDA1__F-box family protein with a domain of unknown function (DUF295)
AT1G60130	[26.16] misc.myrosinases-lectin-jacalin	Mannose-binding lectin superfamily protein
AT5G49870	[26.16] misc.myrosinases-lectin-jacalin	Mannose-binding lectin superfamily protein
AT2G43730	[26.16] misc.myrosinases-lectin-jacalin	Mannose-binding lectin superfamily protein
AT3G59610	[26.16] misc.myrosinases-lectin-jacalin	F-box family protein / jacalin lectin family protein
AT1G53140	[26.17] misc.dynamin	DRP5A__Dynamin related protein 5A
AT5G46990	[26.18] misc.invertase/pectin methylesterase inhibitor family protein	Plant invertase/pectin methylesterase inhibitor superfamily protein
AT1G62760	[26.18] misc.invertase/pectin methylesterase inhibitor family protein	AtPMEI10__Plant invertase/pectin methylesterase inhibitor superfamily protein
AT5G38610	[26.18] misc.invertase/pectin methylesterase inhibitor family protein	Plant invertase/pectin methylesterase inhibitor superfamily protein
AT1G22480	[26.19] misc.plastocyanin-like	Cupredoxin superfamily protein
AT2G25060	[26.19] misc.plastocyanin-like	AtENODL14_ENODL14__early nodulin-like protein 14
AT4G16745	[26.2] misc.UDP glucosyl and glucoronyl transferases	Exostosin family protein
AT3G15940	[26.2] misc.UDP glucosyl and glucoronyl transferases	UDP-Glycosyltransferase superfamily protein
AT3G58790	[26.2] misc.UDP glucosyl and glucoronyl transferases	GAUT15__galacturonosyltransferase 15
AT4G13990	[26.2] misc.UDP glucosyl and glucoronyl transferases	Exostosin family protein
AT3G15350	[26.2] misc.UDP glucosyl and glucoronyl transferases	Core-2/I-branching beta-1,6-N-acetylglucosaminyltransferase family protein
AT3G46650	[26.2] misc.UDP glucosyl and glucoronyl transferases	UDP-Glycosyltransferase superfamily protein
AT5G05900	[26.2] misc.UDP glucosyl and glucoronyl transferases	UDP-Glycosyltransferase superfamily protein
AT1G10400	[26.2] misc.UDP glucosyl and glucoronyl transferases	UDP-Glycosyltransferase superfamily protein
AT1G51210	[26.2] misc.UDP glucosyl and glucoronyl transferases	UDP-Glycosyltransferase superfamily protein
AT2G38650	[26.2] misc.UDP glucosyl and glucoronyl transferases	GAUT7_LGT7__galacturonosyltransferase 7
AT4G14090	[26.2] misc.UDP glucosyl and glucoronyl transferases	UDP-Glycosyltransferase superfamily protein
AT1G18690	[26.2] misc.UDP glucosyl and glucoronyl transferases	XXT4__Galactosyl transferase GMA12/MNN10 family protein
AT1G74380	[26.2] misc.UDP glucosyl and glucoronyl transferases	XXT5__xyloglucan xylosyltransferase 5
AT3G55700	[26.2] misc.UDP glucosyl and glucoronyl transferases	UGT76F1__UDP-Glycosyltransferase superfamily protein
AT5G07720	[26.2] misc.UDP glucosyl and glucoronyl transferases	XXT3__Galactosyl transferase GMA12/MNN10 family protein
AT2G16890	[26.2] misc.UDP glucosyl and glucoronyl transferases	UDP-Glycosyltransferase superfamily protein
AT3G55710	[26.2] misc.UDP glucosyl and glucoronyl transferases	UDP-Glycosyltransferase superfamily protein
AT3G46670	[26.2] misc.UDP glucosyl and glucoronyl transferases	UGT76E11__UDP-glucosyl transferase 76E11
AT4G15280	[26.2] misc.UDP glucosyl and glucoronyl transferases	UGT71B5__UDP-glucosyl transferase 71B5
AT2G35100	[26.2] misc.UDP glucosyl and glucoronyl transferases	ARAD1__Exostosin family protein
AT2G30150	[26.2] misc.UDP glucosyl and glucoronyl transferases	UDP-Glycosyltransferase superfamily protein
AT5G59590	[26.2] misc.UDP glucosyl and glucoronyl transferases	UGT76E2__UDP-glucosyl transferase 76E2
AT4G03340	[26.2] misc.UDP glucosyl and glucoronyl transferases	Core-2/I-branching beta-1,6-N-acetylglucosaminyltransferase family protein
AT1G53100	[26.2] misc.UDP glucosyl and glucoronyl transferases	Core-2/I-branching beta-1,6-N-acetylglucosaminyltransferase family protein
AT3G02350	[26.2] misc.UDP glucosyl and glucoronyl transferases	GAUT9__galacturonosyltransferase 9
AT3G21560	[26.2] misc.UDP glucosyl and glucoronyl transferases	BRT1_UGT84A2__UDP-Glycosyltransferase superfamily protein
AT4G01210	[26.2] misc.UDP glucosyl and glucoronyl transferases	glycosyl transferase family 1 protein
AT1G21480	[26.2] misc.UDP glucosyl and glucoronyl transferases	Exostosin family protein
AT4G19900	[26.2] misc.UDP glucosyl and glucoronyl transferases	alpha 1,4-glycosyltransferase family protein
AT3G46680	[26.2] misc.UDP glucosyl and glucoronyl transferases	UDP-Glycosyltransferase superfamily protein
AT1G19710	[26.2] misc.UDP glucosyl and glucoronyl transferases	UDP-Glycosyltransferase superfamily protein
AT2G31750	[26.2] misc.UDP glucosyl and glucoronyl transferases	UGT74D1__UDP-glucosyl transferase 74D1
AT3G02100	[26.2] misc.UDP glucosyl and glucoronyl transferases	UDP-Glycosyltransferase superfamily protein
AT5G17030	[26.2] misc.UDP glucosyl and glucoronyl transferases	UGT78D3__UDP-glucosyl transferase 78D3
AT1G27120	[26.2] misc.UDP glucosyl and glucoronyl transferases	GALT4__Galactosyltransferase family protein
AT3G22120	[26.21] misc.protease inhibitor/seed storage/lipid transfer protein (LTP) family protein	CWLP__cell wall-plasma membrane linker protein
AT2G10940	[26.21] misc.protease inhibitor/seed storage/lipid transfer protein (LTP) family protein	Bifunctional inhibitor/lipid-transfer protein/seed storage 2S albumin superfamily protein
AT4G22490	[26.21] misc.protease inhibitor/seed storage/lipid transfer protein (LTP) family protein	Bifunctional inhibitor/lipid-transfer protein/seed storage 2S albumin superfamily protein
AT3G58550	[26.21] misc.protease inhibitor/seed storage/lipid transfer protein (LTP) family protein	LTPG22__Bifunctional inhibitor/lipid-transfer protein/seed storage 2S albumin superfamily protein
AT1G03103	[26.21] misc.protease inhibitor/seed storage/lipid transfer protein (LTP) family protein	LTPG19__Bifunctional inhibitor/lipid-transfer protein/seed storage 2S albumin superfamily protein
AT1G66850	[26.21] misc.protease inhibitor/seed storage/lipid transfer protein (LTP) family protein	Bifunctional inhibitor/lipid-transfer protein/seed storage 2S albumin superfamily protein
AT1G63380	[26.22] misc.short chain dehydrogenase/reductase (SDR)	NAD(P)-binding Rossmann-fold superfamily protein
AT5G51030	[26.22] misc.short chain dehydrogenase/reductase (SDR)	NAD(P)-binding Rossmann-fold superfamily protein
AT2G47130	[26.22] misc.short chain dehydrogenase/reductase (SDR)	AtSDR3_SDR3__NAD(P)-binding Rossmann-fold superfamily protein
AT3G29250	[26.22] misc.short chain dehydrogenase/reductase (SDR)	AtSDR4_SDR4__NAD(P)-binding Rossmann-fold superfamily protein
AT4G11410	[26.22] misc.short chain dehydrogenase/reductase (SDR)	NAD(P)-binding Rossmann-fold superfamily protein
AT1G10310	[26.22] misc.short chain dehydrogenase/reductase (SDR)	NAD(P)-binding Rossmann-fold superfamily protein
AT4G05530	[26.22] misc.short chain dehydrogenase/reductase (SDR)	IBR1_SDRA__indole-3-butyric acid response 1
AT5G15940	[26.22] misc.short chain dehydrogenase/reductase (SDR)	NAD(P)-binding Rossmann-fold superfamily protein
AT5G19370	[26.23] misc.rhodanese	rhodanese-like domain-containing protein / PPIC-type PPIASE domain-containing protein
AT3G08920	[26.23] misc.rhodanese	STR10__Rhodanese/Cell cycle control phosphatase superfamily protein
AT1G24040	[26.24] misc.GCN5-related N-acetyltransferase	GNAT5__Acyl-CoA N-acyltransferases (NAT) superfamily protein
AT4G37670	[26.24] misc.GCN5-related N-acetyltransferase	NAGS2__N-acetyl-l-glutamate synthase 2
AT3G05190	[26.26.1] misc.aminotransferases.aminotransferase class IV family protein	D-aminoacid aminotransferase-like PLP-dependent enzymes superfamily protein
AT4G23000	[26.27] misc.calcineurin-like phosphoesterase family protein	Calcineurin-like metallo-phosphoesterase superfamily protein
AT1G53710	[26.27] misc.calcineurin-like phosphoesterase family protein	Calcineurin-like metallo-phosphoesterase superfamily protein
AT3G05180	[26.28] misc.GDSL-motif lipase	GGL16__GDSL-like Lipase/Acylhydrolase superfamily protein
AT5G45910	[26.28] misc.GDSL-motif lipase	GDSL-like Lipase/Acylhydrolase superfamily protein
AT4G16220	[26.28] misc.GDSL-motif lipase	GDSL-like Lipase/Acylhydrolase superfamily protein
AT5G18430	[26.28] misc.GDSL-motif lipase	GGL26__GDSL-like Lipase/Acylhydrolase superfamily protein
AT1G09390	[26.28] misc.GDSL-motif lipase	GDSL-like Lipase/Acylhydrolase superfamily protein
AT2G23540	[26.28] misc.GDSL-motif lipase	GDSL-like Lipase/Acylhydrolase superfamily protein
AT1G58430	[26.28] misc.GDSL-motif lipase	RXF26__GDSL-like Lipase/Acylhydrolase family protein
AT5G17500	[26.3.5] misc.gluco-, galacto- and mannosidases.glycosyl hydrolase family 5	Glycosyl hydrolase superfamily protein
AT1G16610	[26.3] misc.gluco-, galacto- and mannosidases	AtSR45_RNPS1_SR45__arginine/serine-rich 45
AT3G18070	[26.3] misc.gluco-, galacto- and mannosidases	BGLU43__beta glucosidase 43
AT5G42260	[26.3] misc.gluco-, galacto- and mannosidases	BGLU12__beta glucosidase 12
AT5G16580	[26.3] misc.gluco-, galacto- and mannosidases	BGLU2__beta glucosidase 2
AT5G28510	[26.3] misc.gluco-, galacto- and mannosidases	BGLU24__beta glucosidase 24
AT1G45191	[26.3] misc.gluco-, galacto- and mannosidases	BGLU1__Glycosyl hydrolase superfamily protein
AT1G61820	[26.3] misc.gluco-, galacto- and mannosidases	BGLU46__beta glucosidase 46
AT3G53075	[26.3] misc.gluco-, galacto- and mannosidases	D-galactoside/L-rhamnose binding SUEL lectin protein
AT1G26560	[26.3] misc.gluco-, galacto- and mannosidases	BGLU40__beta glucosidase 40
AT5G04885	[26.3] misc.gluco-, galacto- and mannosidases	BGLC3__Glycosyl hydrolase family protein
AT3G21370	[26.3] misc.gluco-, galacto- and mannosidases	BGLU19__beta glucosidase 19
AT5G20710	[26.3.2] misc.gluco-, galacto- and mannosidases.beta-galactosidase	BGAL7__beta-galactosidase 7
AT5G63800	[26.3.2] misc.gluco-, galacto- and mannosidases.beta-galactosidase	BGAL6_MUM2__Glycosyl hydrolase family 35 protein
AT5G63810	[26.3.2] misc.gluco-, galacto- and mannosidases.beta-galactosidase	AtBGAL10_BGAL10__beta-galactosidase 10
AT2G32810	[26.3.2] misc.gluco-, galacto- and mannosidases.beta-galactosidase	BGAL9_BGAL9__beta galactosidase 9
AT1G70710	[26.3.4] misc.gluco-, galacto- and mannosidases.endoglucanase	ATGH9B1_CEL1_GH9B1__glycosyl hydrolase 9B1
AT4G02290	[26.3.4] misc.gluco-, galacto- and mannosidases.endoglucanase	AtGH9B13_GH9B13__glycosyl hydrolase 9B13
AT1G65610	[26.3.4] misc.gluco-, galacto- and mannosidases.endoglucanase	ATGH9A2_AtKOR2_KOR2__Six-hairpin glycosidases superfamily protein
AT4G24260	[26.3.4] misc.gluco-, galacto- and mannosidases.endoglucanase	ATGH9A3_AtKOR3_GH9A3_KOR3__glycosyl hydrolase 9A3
AT1G64390	[26.3.4] misc.gluco-, galacto- and mannosidases.endoglucanase	AtGH9C2_GH9C2__glycosyl hydrolase 9C2
AT4G25650	[26.30] misc. other Ferredoxins and Rieske domain	ACD1-LIKE_PTC52_TIC55-IV__ACD1-like
AT5G13980	[26.3.3] misc.gluco-, galacto- and mannosidases.alpha-mannosidase	Glycosyl hydrolase family 38 protein
AT5G66150	[26.3.3] misc.gluco-, galacto- and mannosidases.alpha-mannosidase	Glycosyl hydrolase family 38 protein
AT3G55430	[26.4.1] misc.beta 1,3 glucan hydrolases.glucan endo-1,3-beta-glucosidase	O-Glycosyl hydrolases family 17 protein
AT3G61810	[26.4.1] misc.beta 1,3 glucan hydrolases.glucan endo-1,3-beta-glucosidase	Glycosyl hydrolase family 17 protein
AT2G05790	[26.4.1] misc.beta 1,3 glucan hydrolases.glucan endo-1,3-beta-glucosidase	O-Glycosyl hydrolases family 17 protein
AT2G27500	[26.4.1] misc.beta 1,3 glucan hydrolases.glucan endo-1,3-beta-glucosidase	Glycosyl hydrolase superfamily protein
AT4G29360	[26.4] misc.beta 1,3 glucan hydrolases	O-Glycosyl hydrolases family 17 protein
AT4G33860	[26.4] misc.beta 1,3 glucan hydrolases	Glycosyl hydrolase family 10 protein
AT1G24320	[26.4] misc.beta 1,3 glucan hydrolases	Six-hairpin glycosidases superfamily protein
AT1G80410	[26.5] misc.acyl transferases	EMB2753_MUSE6_NAA15_OMA__tetratricopeptide repeat (TPR)-containing protein
AT4G16570	[26.6] misc.O-methyl transferases	ATPRMT7_PRMT7__protein arginine methyltransferase 7
AT4G29510	[26.6] misc.O-methyl transferases	ATPRMT11_ATPRMT1B_PRMT11_PRMT1B__arginine methyltransferase 11
AT3G53140	[26.6] misc.O-methyl transferases	NANMT__O-methyltransferase family protein
AT1G51990	[26.6] misc.O-methyl transferases	O-methyltransferase family protein
AT1G29890	[26.6] misc.O-methyl transferases	RWA4__O-acetyltransferase family protein
AT4G26730	[26.6] misc.O-methyl transferases	S-adenosyl-L-methionine-dependent methyltransferases superfamily protein
AT4G22010	[26.7] misc.oxidases - copper, flavone etc	sks4__SKU5 similar 4
AT1G71040	[26.7] misc.oxidases - copper, flavone etc	LPR2__Cupredoxin superfamily protein
AT4G29720	[26.7] misc.oxidases - copper, flavone etc	AtPAO5_PAO5__polyamine oxidase 5
AT3G59050	[26.7] misc.oxidases - copper, flavone etc	ATPAO3_PAO3__polyamine oxidase 3
AT5G06580	[26.7] misc.oxidases - copper, flavone etc	d-LDH__FAD-linked oxidases family protein
AT4G35820	[26.7] misc.oxidases - copper, flavone etc	2-oxoglutarate (2OG) and Fe(II)-dependent oxygenase superfamily protein
AT4G13010	[26.7] misc.oxidases - copper, flavone etc	CeQORH__Oxidoreductase, zinc-binding dehydrogenase family protein
AT5G43890	[26.7] misc.oxidases - copper, flavone etc	SUPER1_YUC5__Flavin-binding monooxygenase family protein
AT4G16310	[26.7] misc.oxidases - copper, flavone etc	LDL3__LSD1-like 3
AT4G33910	[26.7] misc.oxidases - copper, flavone etc	2-oxoglutarate (2OG) and Fe(II)-dependent oxygenase superfamily protein
AT5G67290	[26.7] misc.oxidases - copper, flavone etc	FAD-dependent oxidoreductase family protein
AT4G12290	[26.7] misc.oxidases - copper, flavone etc	CuAO__Copper amine oxidase family protein
AT1G62540	[26.7] misc.oxidases - copper, flavone etc	FMO GS-OX2__flavin-monooxygenase glucosinolate S-oxygenase 2
AT4G36090	[26.7] misc.oxidases - copper, flavone etc	ALKBH9C__oxidoreductase, 2OG-Fe(II) oxygenase family protein
AT3G10390	[26.7] misc.oxidases - copper, flavone etc	FLD_RSI1__Flavin containing amine oxidoreductase family protein
AT2G34810	[26.8] misc.nitrilases, *nitrile lyases, berberine bridge enzymes, reticuline oxidases, troponine reductases	AtBBE16__FAD-binding Berberine family protein
AT1G30700	[26.8] misc.nitrilases, *nitrile lyases, berberine bridge enzymes, reticuline oxidases, troponine reductases	AtBBE8__FAD-binding Berberine family protein
AT1G14190	[26.8] misc.nitrilases, *nitrile lyases, berberine bridge enzymes, reticuline oxidases, troponine reductases	Glucose-methanol-choline (GMC) oxidoreductase family protein
AT1G73050	[26.8] misc.nitrilases, *nitrile lyases, berberine bridge enzymes, reticuline oxidases, troponine reductases	Glucose-methanol-choline (GMC) oxidoreductase family protein
AT2G23610	[26.8] misc.nitrilases, *nitrile lyases, berberine bridge enzymes, reticuline oxidases, troponine reductases	ATMES3_MES3__methyl esterase 3
AT1G26410	[26.8] misc.nitrilases, *nitrile lyases, berberine bridge enzymes, reticuline oxidases, troponine reductases	AtBBE6__FAD-binding Berberine family protein
AT2G29150	[26.8] misc.nitrilases, *nitrile lyases, berberine bridge enzymes, reticuline oxidases, troponine reductases	NAD(P)-binding Rossmann-fold superfamily protein
AT2G30860	[26.9] misc.glutathione S transferases	ATGSTF7_ATGSTF9_GLUTTR_GSTF9__glutathione S-transferase PHI 9
AT1G02920	[26.9] misc.glutathione S transferases	ATGST11_ATGSTF7_ATGSTF8_GST11_GSTF7__glutathione S-transferase 7
AT1G14550	[26.9] misc.glutathione S transferases	Peroxidase superfamily protein
AT3G43800	[26.9] misc.glutathione S transferases	ATGSTU27_GSTU27__glutathione S-transferase tau 27
AT1G69930	[26.9] misc.glutathione S transferases	ATGSTU11_GSTU11__glutathione S-transferase TAU 11
AT1G78340	[26.9] misc.glutathione S transferases	ATGSTU22_GSTU22__glutathione S-transferase TAU 22
AT3G25530	[7.1.3] OPP.oxidative PP.6-phosphogluconate dehydrogenase	ATGHBDH_AtGLYR1_GHBDH_GLYR1_GR1__glyoxylate reductase 1
AT1G71170	[7.1.3] OPP.oxidative PP.6-phosphogluconate dehydrogenase	6-phosphogluconate dehydrogenase family protein
AT4G29120	[7.1.3] OPP.oxidative PP.6-phosphogluconate dehydrogenase	6-phosphogluconate dehydrogenase family protein
AT5G35790	[7.1.1] OPP.oxidative PP.G6PD	G6PD1__glucose-6-phosphate dehydrogenase 1
AT3G27300	[7.1.1] OPP.oxidative PP.G6PD	G6PD5__glucose-6-phosphate dehydrogenase 5
AT5G13110	[7.1.1] OPP.oxidative PP.G6PD	G6PD2__glucose-6-phosphate dehydrogenase 2
AT2G45290	[7.2.1] OPP.non-reductive PP.transketolase	TKL2__Transketolase
AT4G01160	[35.1.9] not assigned.no ontology.BTB/POZ domain-containing protein	LRB3__BTB/POZ/Kelch-associated protein
AT2G46260	[35.1.9] not assigned.no ontology.BTB/POZ domain-containing protein	LRB1__BTB/POZ/Kelch-associated protein
AT5G65160	[35.1.27] not assigned.no ontology.tetratricopeptide repeat (TPR)	TPR14__tetratricopeptide repeat (TPR)-containing protein
AT1G76630	[35.1.27] not assigned.no ontology.tetratricopeptide repeat (TPR)	SKI3_WAR1__Tetratricopeptide repeat (TPR)-like superfamily protein
AT2G42580	[35.1.27] not assigned.no ontology.tetratricopeptide repeat (TPR)	TTL3_VIT__tetratricopetide-repeat thioredoxin-like 3
AT5G63200	[35.1.27] not assigned.no ontology.tetratricopeptide repeat (TPR)	tetratricopeptide repeat (TPR)-containing protein
AT1G56090	[35.1.27] not assigned.no ontology.tetratricopeptide repeat (TPR)	Tetratricopeptide repeat (TPR)-like superfamily protein
AT5G43120	[35.1.27] not assigned.no ontology.tetratricopeptide repeat (TPR)	ARM-repeat/Tetratricopeptide repeat (TPR)-like protein
AT3G58620	[35.1.27] not assigned.no ontology.tetratricopeptide repeat (TPR)	TTL4__tetratricopetide-repeat thioredoxin-like 4
AT3G52140	[35.1.27] not assigned.no ontology.tetratricopeptide repeat (TPR)	FMT_FRIENDLY_NOXY38__tetratricopeptide repeat (TPR)-containing protein
AT1G01320	[35.1.27] not assigned.no ontology.tetratricopeptide repeat (TPR)	FLL2_REC1__Tetratricopeptide repeat (TPR)-like superfamily protein
AT1G64583	[35.1.27] not assigned.no ontology.tetratricopeptide repeat (TPR)	Tetratricopeptide repeat (TPR)-like superfamily protein
AT4G14465	[35.1.7] not assigned.no ontology.AT hook motif-containing protein	AHL20__AT-hook motif nuclear-localized protein 20
AT4G17620	[35.1.40] not assigned.no ontology.glycine rich proteins	DXO1__glycine-rich protein
AT3G09070	[35.1.40] not assigned.no ontology.glycine rich proteins	OPS__Protein of unknown function (DUF740)
AT4G36230	[35.1.40] not assigned.no ontology.glycine rich proteins
AT4G37900	[35.1.40] not assigned.no ontology.glycine rich proteins	AtGRDP2_GRDP2__Protein of unknown function (duplicated DUF1399)
AT3G42130	[35.1.40] not assigned.no ontology.glycine rich proteins	glycine-rich protein
AT2G22660	[35.1.40] not assigned.no ontology.glycine rich proteins	AtGRDP1__Protein of unknown function (duplicated DUF1399)
AT4G32920	[35.1.40] not assigned.no ontology.glycine rich proteins	glycine-rich protein
AT3G14480	[35.1.40] not assigned.no ontology.glycine rich proteins	glycine/proline-rich protein
AT4G02450	[35.1.40] not assigned.no ontology.glycine rich proteins	p23-1__HSP20-like chaperones superfamily protein
AT5G28630	[35.1.40] not assigned.no ontology.glycine rich proteins	glycine-rich protein
AT5G47020	[35.1.40] not assigned.no ontology.glycine rich proteins
AT1G04660	[35.1.40] not assigned.no ontology.glycine rich proteins	glycine-rich protein
AT2G39190	[35.1.1] not assigned.no ontology.ABC1 family protein	ATATH8__Protein kinase superfamily protein
AT5G50330	[35.1.1] not assigned.no ontology.ABC1 family protein	Protein kinase superfamily protein
AT5G01480	[35.1.26] not assigned.no ontology.DC1 domain containing protein	Cysteine/Histidine-rich C1 domain family protein
AT2G02680	[35.1.26] not assigned.no ontology.DC1 domain containing protein	Cysteine/Histidine-rich C1 domain family protein
AT3G13590	[35.1.26] not assigned.no ontology.DC1 domain containing protein	Cysteine/Histidine-rich C1 domain family protein
AT1G44030	[35.1.26] not assigned.no ontology.DC1 domain containing protein	Cysteine/Histidine-rich C1 domain family protein
AT4G01930	[35.1.26] not assigned.no ontology.DC1 domain containing protein	Cysteine/Histidine-rich C1 domain family protein
AT5G42840	[35.1.26] not assigned.no ontology.DC1 domain containing protein	Cysteine/Histidine-rich C1 domain family protein
AT2G44390	[35.1.26] not assigned.no ontology.DC1 domain containing protein	Cysteine/Histidine-rich C1 domain family protein
AT1G34480	[35.1.26] not assigned.no ontology.DC1 domain containing protein	Cysteine/Histidine-rich C1 domain family protein
AT1G35610	[35.1.26] not assigned.no ontology.DC1 domain containing protein	Cysteine/Histidine-rich C1 domain family protein
AT5G55770	[35.1.26] not assigned.no ontology.DC1 domain containing protein	Cysteine/Histidine-rich C1 domain family protein
AT2G02640	[35.1.26] not assigned.no ontology.DC1 domain containing protein	Cysteine/Histidine-rich C1 domain family protein
AT4G11540	[35.1.26] not assigned.no ontology.DC1 domain containing protein	Cysteine/Histidine-rich C1 domain family protein
AT5G43040	[35.1.26] not assigned.no ontology.DC1 domain containing protein	Cysteine/Histidine-rich C1 domain family protein
AT3G06990	[35.1.26] not assigned.no ontology.DC1 domain containing protein	Cysteine/Histidine-rich C1 domain family protein
AT4G11550	[35.1.26] not assigned.no ontology.DC1 domain containing protein	Cysteine/Histidine-rich C1 domain family protein
AT4G13992	[35.1.26] not assigned.no ontology.DC1 domain containing protein	Cysteine/Histidine-rich C1 domain family protein
AT5G48320	[35.1.26] not assigned.no ontology.DC1 domain containing protein	Cysteine/Histidine-rich C1 domain family protein
AT3G48400	[35.1.26] not assigned.no ontology.DC1 domain containing protein	Cysteine/Histidine-rich C1 domain family protein
AT3G43890	[35.1.26] not assigned.no ontology.DC1 domain containing protein	Cysteine/Histidine-rich C1 domain family protein
AT2G43220	[35.1.26] not assigned.no ontology.DC1 domain containing protein	Cysteine/Histidine-rich C1 domain family protein
AT3G45840	[35.1.26] not assigned.no ontology.DC1 domain containing protein	Cysteine/Histidine-rich C1 domain family protein
AT5G59940	[35.1.26] not assigned.no ontology.DC1 domain containing protein	Cysteine/Histidine-rich C1 domain family protein
AT4G09690	[35.1.26] not assigned.no ontology.DC1 domain containing protein	Cysteine/Histidine-rich C1 domain family protein
AT4G01910	[35.1.26] not assigned.no ontology.DC1 domain containing protein	Cysteine/Histidine-rich C1 domain family protein
AT4G38390	[35.1.999] not assigned.no ontology.formerly annotated based on articles which have been retracted	RHS17__root hair specific 17
AT1G44120	[35.1.3] not assigned.no ontology.armadillo/beta-catenin repeat family protein	CSI2__Armadillo/beta-catenin-like repeat ; C2 calcium/lipid-binding domain (CaLB) protein
AT5G66200	[35.1.3] not assigned.no ontology.armadillo/beta-catenin repeat family protein	ARO2__armadillo repeat only 2
AT1G51350	[35.1.3] not assigned.no ontology.armadillo/beta-catenin repeat family protein	ARM repeat superfamily protein
AT1G50240	[35.1.3] not assigned.no ontology.armadillo/beta-catenin repeat family protein	FU_TIO__Protein kinase family protein with ARM repeat domain
AT4G31520	[35.1.3] not assigned.no ontology.armadillo/beta-catenin repeat family protein	SDA1 family protein
AT4G18570	[35.1.42] not assigned.no ontology.proline rich family	IPGA1__Tetratricopeptide repeat (TPR)-like superfamily protein
AT5G61090	[35.1.42] not assigned.no ontology.proline rich family	Polynucleotidyl transferase, ribonuclease H-like superfamily protein
AT3G28550	[35.1.42] not assigned.no ontology.proline rich family	EXT16__Proline-rich extensin-like family protein
AT1G61080	[35.1.42] not assigned.no ontology.proline rich family	Hydroxyproline-rich glycoprotein family protein
AT2G34670	[35.1.42] not assigned.no ontology.proline rich family	Protein of unknown function (DUF630 and DUF632)
AT1G57850	[35.1.6] not assigned.no ontology.Toll-Interleukin-Resistance (TIR) domain-containing protein	Toll-Interleukin-Resistance (TIR) domain family protein
AT1G57670	[35.1.6] not assigned.no ontology.Toll-Interleukin-Resistance (TIR) domain-containing protein	Toll-Interleukin-Resistance (TIR) domain family protein
AT4G25940	[35.1.21] not assigned.no ontology.epsin N-terminal homology (ENTH) domain-containing protein	PICALM2b__ENTH/ANTH/VHS superfamily protein
AT1G03050	[35.1.21] not assigned.no ontology.epsin N-terminal homology (ENTH) domain-containing protein	PICALM5A__ENTH/ANTH/VHS superfamily protein
AT5G11710	[35.1.21] not assigned.no ontology.epsin N-terminal homology (ENTH) domain-containing protein	EPS1__ENTH/VHS family protein
AT4G17140	[35.1.19] not assigned.no ontology.C2 domain-containing protein	pleckstrin homology (PH) domain-containing protein
AT4G00700	[35.1.19] not assigned.no ontology.C2 domain-containing protein	MCTP9__C2 calcium/lipid-binding plant phosphoribosyltransferase family protein
AT1G74720	[35.1.19] not assigned.no ontology.C2 domain-containing protein	MCTP15_QKY__C2 calcium/lipid-binding plant phosphoribosyltransferase family protein
AT5G12300	[35.1.19] not assigned.no ontology.C2 domain-containing protein	Calcium-dependent lipid-binding (CaLB domain) family protein
AT3G18370	[35.1.19] not assigned.no ontology.C2 domain-containing protein	ATSYTF_NTMC2T3_NTMC2TYPE3_SYTF__C2 domain-containing protein
AT5G06850	[35.1.19] not assigned.no ontology.C2 domain-containing protein	FTIP1_MCTP1__C2 calcium/lipid-binding plant phosphoribosyltransferase family protein
AT5G12970	[35.1.19] not assigned.no ontology.C2 domain-containing protein	MCTP5__Calcium-dependent lipid-binding (CaLB domain) plant phosphoribosyltransferase family protein
AT2G01540	[35.1.19] not assigned.no ontology.C2 domain-containing protein	CAR10__Calcium-dependent lipid-binding (CaLB domain) family protein
AT2G22125	[35.1.19] not assigned.no ontology.C2 domain-containing protein	CSI1_POM2__binding
AT3G03680	[35.1.19] not assigned.no ontology.C2 domain-containing protein	MCTP14__C2 calcium/lipid-binding plant phosphoribosyltransferase family protein
AT5G44760	[35.1.19] not assigned.no ontology.C2 domain-containing protein	C2 domain-containing protein
AT3G19830	[35.1.19] not assigned.no ontology.C2 domain-containing protein	NTMC2T5.2_NTMC2TYPE5.2__Calcium-dependent lipid-binding (CaLB domain) family protein
AT5G03435	[35.1.19] not assigned.no ontology.C2 domain-containing protein	MCTP13__Ca2+dependent plant phosphoribosyltransferase family protein
AT3G61030	[35.1.19] not assigned.no ontology.C2 domain-containing protein	Calcium-dependent lipid-binding (CaLB domain) family protein
AT1G24220	[35.1.25] not assigned.no ontology.paired amphipathic helix repeat-containing protein	paired amphipathic helix repeat-containing protein
AT1G10450	[35.1.25] not assigned.no ontology.paired amphipathic helix repeat-containing protein	SNL6__SIN3-like 6
AT2G29200	[35.1.12] not assigned.no ontology.pumilio/Puf RNA-binding domain-containing protein	APUM1_PUM1__pumilio 1
AT3G20250	[35.1.12] not assigned.no ontology.pumilio/Puf RNA-binding domain-containing protein	APUM5_PUM5__pumilio 5
AT5G58210	[35.1.41] not assigned.no ontology.hydroxyproline rich proteins	hydroxyproline-rich glycoprotein family protein
AT2G33490	[35.1.41] not assigned.no ontology.hydroxyproline rich proteins	hydroxyproline-rich glycoprotein family protein
AT4G24500	[35.1.41] not assigned.no ontology.hydroxyproline rich proteins	RON3_SIC_WARP2__hydroxyproline-rich glycoprotein family protein
AT1G11070	[35.1.41] not assigned.no ontology.hydroxyproline rich proteins
AT1G21695	[35.1.41] not assigned.no ontology.hydroxyproline rich proteins	hydroxyproline-rich glycoprotein family protein
AT3G14010	[35.1.41] not assigned.no ontology.hydroxyproline rich proteins	CID4__CTC-interacting domain 4
AT1G49330	[35.1.41] not assigned.no ontology.hydroxyproline rich proteins	hydroxyproline-rich glycoprotein family protein
AT2G32600	[35.1.41] not assigned.no ontology.hydroxyproline rich proteins	hydroxyproline-rich glycoprotein family protein
AT4G10750	[35.1.1023] not assigned.no ontology	Phosphoenolpyruvate carboxylase family protein
AT2G28390	[35.1.1023] not assigned.no ontology	MON1__SAND family protein
AT4G23895	[35.1.1023] not assigned.no ontology	Pleckstrin homology (PH) domain-containing protein
AT1G29320	[35.1.1023] not assigned.no ontology	Transducin/WD40 repeat-like superfamily protein
AT1G22930	[35.1.1023] not assigned.no ontology	T-complex protein 11
AT4G36700	[35.1.1023] not assigned.no ontology	RmlC-like cupins superfamily protein
AT1G27752	[35.1.1023] not assigned.no ontology	Ubiquitin system component Cue protein
AT5G61330	[35.1.1023] not assigned.no ontology	rRNA processing protein-related
AT3G20370	[35.1.1023] not assigned.no ontology	TRAF-like family protein
AT5G21950	[35.1.1023] not assigned.no ontology	alpha/beta-Hydrolases superfamily protein
AT4G33585	[35.1.1023] not assigned.no ontology
AT5G51550	[35.1.1023] not assigned.no ontology	EXL3__EXORDIUM like 3
AT1G25570	[35.1.1023] not assigned.no ontology	LLR1_MLLR1__Di-glucose binding protein with Leucine-rich repeat domain
AT4G38300	[35.1.1023] not assigned.no ontology	glycosyl hydrolase family 10 protein
AT3G48390	[35.1.1023] not assigned.no ontology	MRF4__MA3 domain-containing protein
AT5G09390	[35.1.1023] not assigned.no ontology	CD2b__CD2-binding protein-related
AT3G30280	[35.1.1023] not assigned.no ontology	HXXXD-type acyl-transferase family protein
AT1G80810	[35.1.1023] not assigned.no ontology	AtPDS5D_PDS5D_SL2__Tudor/PWWP/MBT superfamily protein
AT4G10050	[35.1.1023] not assigned.no ontology	PMES__esterase/lipase/thioesterase family protein
AT2G36560	[35.1.1023] not assigned.no ontology	PEG5__AT hook motif DNA-binding family protein
AT3G24080	[35.1.1023] not assigned.no ontology	KRR1 family protein
AT2G04560	[35.1.1023] not assigned.no ontology	AtLpxB_LpxB__transferases, transferring glycosyl groups
AT1G30680	[35.1.1023] not assigned.no ontology	ATH_Twinkle__toprim domain-containing protein
AT3G23840	[35.1.1023] not assigned.no ontology	AtPNP-R1_CER26-LIKE__HXXXD-type acyl-transferase family protein
AT1G51270	[35.1.1023] not assigned.no ontology	structural molecules;transmembrane receptors;structural molecules
AT1G50970	[35.1.1023] not assigned.no ontology	Membrane trafficking VPS53 family protein
AT5G02410	[35.1.1023] not assigned.no ontology	ALG10__DIE2/ALG10 family
AT1G31660	[35.1.1023] not assigned.no ontology	atENP1_ENP1
AT1G03760	[35.1.1023] not assigned.no ontology	Prefoldin chaperone subunit family protein
AT5G22240	[35.1.1023] not assigned.no ontology	ATOFP10_OFP10__Ovate family protein
AT1G78460	[35.1.1023] not assigned.no ontology	cHBP3__SOUL heme-binding family protein
AT2G28360	[35.1.1023] not assigned.no ontology	SIT4 phosphatase-associated family protein
AT2G19550	[35.1.1023] not assigned.no ontology	alpha/beta-Hydrolases superfamily protein
[truncated: 3,993 more rows]

## Sheet: Set 1
Master	Accession	Description	Exp. q-value: Sequest HT	Coverage [%]	# Peptides	# PSMs	# Unique Peptides	# Protein Groups	# AAs	MW [kDa]	calc. pI	Score Sequest HT: Sequest HT	# Peptides (by Search Engine): Sequest HT
Master Protein	AT4G37470.1	pep chromosome:TAIR10:4:17616659:17618656:-1 gene:AT4G37470 transcript:AT4G37470.1 gene_biotype:protein_coding transcript_biotype:protein_coding gene_symbol:KAI2 description:KAI2 [Source:UniProtKB/TrEMBL;Acc:A0A178V1E5]	0	64	7	9	7	1	270	29.8	4.83	37.99	7
Confidence	Identifying Node	PSM Ambiguity	Annotated Sequence	Modifications	# Protein Groups	# Proteins	Master Protein Accessions	Protein Accessions	# Missed Cleavages	Charge	DeltaScore	DeltaCn	Rank	Search Engine Rank	m/z [Da]	MH+ [Da]	Theo. MH+ [Da]	DeltaM [ppm]	Deltam/z [Da]	Activation Type	MS Order	Isolation Interference [%]	Ion Inject Time [ms]	RT [min]	First Scan	Spectrum File	File ID	XCorr
High	Sequest HT (A7)	Unambiguous	TLFNMRPDIALSVGQTIFQSDmR	M22(Oxidation)	1	1	AT4G37470.1	AT4G37470.1	0	3	0.6137	0	1	1	886.114	2656.33	2656.32	2.07	0.00183	HCD (High Energy Collision Dissociation)	MS2	0	148.125	35.4286	7389	lzr_3#.raw	F10	5.98
Checked	Confidence	Sequence	Modifications	# Protein Groups	# Proteins	# PSMs	Master Protein Accessions	# Missed Cleavages	Theo. MH+ [Da]	Confidence (by Search Engine): Sequest HT	XCorr (by Search Engine): Sequest HT
FALSE	High	TLFNMRPDIALSVGQTIFQSDMR	1xOxidation [M22]	1	1	1	AT4G37470.1	0	2656.32	High	5.98
High	Sequest HT (A7)	Unambiguous	DLAVPVVVSEYLHANLGcESVVEVIPSDGHLPQLSSPDSVIPVILR	C18(Carbamidomethyl)	1	1	AT4G37470.1	AT4G37470.1	0	4	0.6034	0	1	1	1230.66	4919.62	4919.59	5.91	0.00727	HCD (High Energy Collision Dissociation)	MS2	0	63.572	35.7141	7451	lzr_3#.raw	F10	5.8
Checked	Confidence	Sequence	Modifications	# Protein Groups	# Proteins	# PSMs	Master Protein Accessions	# Missed Cleavages	Theo. MH+ [Da]	Confidence (by Search Engine): Sequest HT	XCorr (by Search Engine): Sequest HT
FALSE	High	DLAVPVVVSEYLHANLGCESVVEVIPSDGHLPQLSSPDSVIPVILR	1xCarbamidomethyl [C18]	1	1	1	AT4G37470.1	0	4919.59	High	5.8
High	Sequest HT (A7)	Unambiguous	VIGSGEATIVLGHGFGTDQSVWK		1	1	AT4G37470.1	AT4G37470.1	0	3	0.5237	0	1	1	786.741	2358.21	2358.21	-0.05	-4e-05	HCD (High Energy Collision Dissociation)	MS2	13.8245	335.583	30.8963	6484	lzr_3#.raw	F10	5.48
Checked	Confidence	Sequence	Modifications	# Protein Groups	# Proteins	# PSMs	Master Protein Accessions	# Missed Cleavages	Theo. MH+ [Da]	Confidence (by Search Engine): Sequest HT	XCorr (by Search Engine): Sequest HT
FALSE	High	VIGSGEATIVLGHGFGTDQSVWK		1	1	1	AT4G37470.1	0	2358.21	High	5.48
High	Sequest HT (A7)	Unambiguous	YVNDVDYQGGFEQEDLNQLFEAIR		1	1	AT4G37470.1	AT4G37470.1	0	3	0.5682	0	1	1	954.781	2862.33	2862.32	2.24	0.00214	HCD (High Energy Collision Dissociation)	MS2	1.92993	62.927	35.6116	7422	lzr_3#.raw	F10	5.28
Checked	Confidence	Sequence	Modifications	# Protein Groups	# Proteins	# PSMs	Master Protein Accessions	# Missed Cleavages	Theo. MH+ [Da]	Confidence (by Search Engine): Sequest HT	XCorr (by Search Engine): Sequest HT
FALSE	High	YVNDVDYQGGFEQEDLNQLFEAIR		1	1	1	AT4G37470.1	0	2862.32	High	5.28
High	Sequest HT (A7)	Unambiguous	VVLYDNMGAGTTNPDYFDFDR		1	1	AT4G37470.1	AT4G37470.1	0	2	0.7198	0	1	1	1205.54	2410.07	2410.07	3.7	0.00445	HCD (High Energy Collision Dissociation)	MS2	0	512	32.4447	6779	lzr_3#.raw	F10	4.89
Checked	Confidence	Sequence	Modifications	# Protein Groups	# Proteins	# PSMs	Master Protein Accessions	# Missed Cleavages	Theo. MH+ [Da]	Confidence (by Search Engine): Sequest HT	XCorr (by Search Engine): Sequest HT
FALSE	High	VVLYDNMGAGTTNPDYFDFDR		1	1	1	AT4G37470.1	0	2410.07	High	4.89
High	Sequest HT (A7)	Unambiguous	TLFNMRPDIALSVGQTIFQSDMR		1	1	AT4G37470.1	AT4G37470.1	0	3	0.7112	0	1	1	880.783	2640.33	2640.33	2.4	0.00211	HCD (High Energy Collision Dissociation)	MS2	0	23.899	35.6093	7421	lzr_3#.raw	F10	4.12
Checked	Confidence	Sequence	Modifications	# Protein Groups	# Proteins	# PSMs	Master Protein Accessions	# Missed Cleavages	Theo. MH+ [Da]	Confidence (by Search Engine): Sequest HT	XCorr (by Search Engine): Sequest HT
FALSE	High	TLFNMRPDIALSVGQTIFQSDMR		1	1	1	AT4G37470.1	0	2640.33	High	4.12
Medium	Sequest HT (A7)	Unambiguous	TLFNmRPDIALSVGQTIFQSDmR	M5(Oxidation); M22(Oxidation)	1	1	AT4G37470.1	AT4G37470.1	0	3	0.3508	0	1	1	891.448	2672.33	2672.32	5.1	0.00455	HCD (High Energy Collision Dissociation)	MS2	0	512	34.1025	7118	lzr_3#.raw	F10	3.25
Checked	Confidence	Sequence	Modifications	# Protein Groups	# Proteins	# PSMs	Master Protein Accessions	# Missed Cleavages	Theo. MH+ [Da]	Confidence (by Search Engine): Sequest HT	XCorr (by Search Engine): Sequest HT
FALSE	Medium	TLFNMRPDIALSVGQTIFQSDMR	2xOxidation [M5; M22]	1	1	1	AT4G37470.1	0	2672.32	Medium	3.25
Medium	Sequest HT (A7)	Unambiguous	HLVPHLVDDYR		1	1	AT4G37470.1	AT4G37470.1	0	3	0.4671	0	1	1	455.242	1363.71	1363.71	0.02	1e-05	HCD (High Energy Collision Dissociation)	MS2	12.6719	512	19.4257	4234	lzr_3#.raw	F10	3.19
Checked	Confidence	Sequence	Modifications	# Protein Groups	# Proteins	# PSMs	Master Protein Accessions	# Missed Cleavages	Theo. MH+ [Da]	Confidence (by Search Engine): Sequest HT	XCorr (by Search Engine): Sequest HT
FALSE	Medium	HLVPHLVDDYR		1	1	1	AT4G37470.1	0	1363.71	Medium	3.19
Low	Sequest HT (A7)	Unambiguous	AWcLGFAPLAVGGDMDSIAVQEFSR	C3(Carbamidomethyl)	1	1	AT4G37470.1	AT4G37470.1	0	3	0.0552	0	1	1	899.767	2697.29	2697.28	2.84	0.00255	HCD (High Energy Collision Dissociation)	MS2	0	505.212	35.8615	7477	lzr_3#.raw	F10	1.63
Checked	Confidence	Sequence	Modifications	# Protein Groups	# Proteins	# PSMs	Master Protein Accessions	# Missed Cleavages	Theo. MH+ [Da]	Confidence (by Search Engine): Sequest HT	XCorr (by Search Engine): Sequest HT
FALSE	Low	AWCLGFAPLAVGGDMDSIAVQEFSR	1xCarbamidomethyl [C3]	1	1	1	AT4G37470.1	0	2697.28	Low	1.63
Master Protein	AT3G09260.1	pep chromosome:TAIR10:3:2840477:2843781:-1 gene:AT3G09260 transcript:AT3G09260.1 gene_biotype:protein_coding transcript_biotype:protein_coding gene_symbol:BGLU23 description:PYK10 [Source:UniProtKB/TrEMBL;Acc:A0A178VCN3]	0	31	9	11	7	1	524	59.7	6.92	35.84	9
Confidence	Identifying Node	PSM Ambiguity	Annotated Sequence	Modifications	# Protein Groups	# Proteins	Master Protein Accessions	Protein Accessions	# Missed Cleavages	Charge	DeltaScore	DeltaCn	Rank	Search Engine Rank	m/z [Da]	MH+ [Da]	Theo. MH+ [Da]	DeltaM [ppm]	Deltam/z [Da]	Activation Type	MS Order	Isolation Interference [%]	Ion Inject Time [ms]	RT [min]	First Scan	Spectrum File	File ID	XCorr
High	Sequest HT (A7)	Unambiguous	SGYEAYLVTHNLLISHAEAVEAYR		1	1	AT3G09260.1	AT3G09260.1	0	3	0.7019	0	1	1	902.79	2706.36	2706.35	1.51	0.00136	HCD (High Energy Collision Dissociation)	MS2	0	512	32.1157	6711	lzr_3#.raw	F10	7.38
Checked	Confidence	Sequence	Modifications	# Protein Groups	# Proteins	# PSMs	Master Protein Accessions	# Missed Cleavages	Theo. MH+ [Da]	Confidence (by Search Engine): Sequest HT	XCorr (by Search Engine): Sequest HT
FALSE	High	SGYEAYLVTHNLLISHAEAVEAYR		1	1	1	AT3G09260.1	0	2706.35	High	7.38
High	Sequest HT (A7)	Unambiguous	NAQNYAIGSKPLTAALNVYSR		1	1	AT3G09260.1	AT3G09260.1	0	3	0.6386	0	1	1	751.069	2251.19	2251.18	4.01	0.00301	HCD (High Energy Collision Dissociation)	MS2	0	512	27.4456	5818	lzr_3#.raw	F10	6.53
Checked	Confidence	Sequence	Modifications	# Protein Groups	# Proteins	# PSMs	Master Protein Accessions	# Missed Cleavages	Theo. MH+ [Da]	Confidence (by Search Engine): Sequest HT	XCorr (by Search Engine): Sequest HT
FALSE	High	NAQNYAIGSKPLTAALNVYSR		1	1	1	AT3G09260.1	0	2251.18	High	6.53
High	Sequest HT (A7)	Unambiguous	ASTDFVGLNYYTSVFSNHLEKPDPSKPR		1	1	AT3G09260.1	AT3G09260.1	0	5	0.5619	0	1	1	634.717	3169.56	3169.56	-1.08	-0.00068	HCD (High Energy Collision Dissociation)	MS2	13.0733	512	31.72	6633	lzr_3#.raw	F10	4.2
Checked	Confidence	Sequence	Modifications	# Protein Groups	# Proteins	# PSMs	Master Protein Accessions	# Missed Cleavages	Theo. MH+ [Da]	Confidence (by Search Engine): Sequest HT	XCorr (by Search Engine): Sequest HT
FALSE	High	ASTDFVGLNYYTSVFSNHLEKPDPSKPR		1	1	1	AT3G09260.1	0	3169.56	High	4.2
High	Sequest HT (A7)	Unambiguous	IGIAHSPAWFEAHDLADSQDGASIDR		1	1	AT3G09260.1	AT3G09260.1	0	4	0.6077	0	1	1	695.583	2779.31	2779.31	0.78	0.00054	HCD (High Energy Collision Dissociation)	MS2	5.65582	512	26.0554	5557	lzr_3#.raw	F10	3.9
Checked	Confidence	Sequence	Modifications	# Protein Groups	# Proteins	# PSMs	Master Protein Accessions	# Missed Cleavages	Theo. MH+ [Da]	Confidence (by Search Engine): Sequest HT	XCorr (by Search Engine): Sequest HT
FALSE	High	IGIAHSPAWFEAHDLADSQDGASIDR		1	1	1	AT3G09260.1	0	2779.31	High	3.9
High	Sequest HT (A7)	Unambiguous	ESGKYYKDFLSQGVRPSALK		1	1	AT3G09260.1	AT3G09260.1	2	4	0.5532	0	1	1	569.055	2273.2	2273.19	3.25	0.00185	HCD (High Energy Collision Dissociation)	MS2	0	512	22.6084	4862	lzr_3#.raw	F10	3.29
Checked	Confidence	Sequence	Modifications	# Protein Groups	# Proteins	# PSMs	Master Protein Accessions	# Missed Cleavages	Theo. MH+ [Da]	Confidence (by Search Engine): Sequest HT	XCorr (by Search Engine): Sequest HT
FALSE	High	ESGKYYKDFLSQGVRPSALK		1	1	1	AT3G09260.1	2	2273.19	High	3.29
High	Sequest HT (A7)	Unambiguous	EYADFVFQEYGGK		1	1	AT3G09260.1	AT3G09260.1	0	2	0.6518	0	1	1	776.854	1552.7	1552.7	2.85	0.00221	HCD (High Energy Collision Dissociation)	MS2	34.8876	512	29.6504	6249	lzr_3#.raw	F10	3.13
Checked	Confidence	Sequence	Modifications	# Protein Groups	# Proteins	# PSMs	Master Protein Accessions	# Missed Cleavages	Theo. MH+ [Da]	Confidence (by Search Engine): Sequest HT	XCorr (by Search Engine): Sequest HT
FALSE	High	EYADFVFQEYGGK		1	1	1	AT3G09260.1	0	1552.7	High	3.13
High	Sequest HT (A7)	Unambiguous	WmQDSLITWESK	M2(Oxidation)	1	1	AT3G09260.1	AT3G09260.1	0	2	0.3289	0	1	1	770.362	1539.72	1539.71	1.88	0.00145	HCD (High Energy Collision Dissociation)	MS2	5.08484	512	28.8456	6099	lzr_3#.raw	F10	2.98
Checked	Confidence	Sequence	Modifications	# Protein Groups	# Proteins	# PSMs	Master Protein Accessions	# Missed Cleavages	Theo. MH+ [Da]	Confidence (by Search Engine): Sequest HT	XCorr (by Search Engine): Sequest HT
FALSE	High	WMQDSLITWESK	1xOxidation [M2]	1	1	1	AT3G09260.1	0	1539.71	High	2.98
Medium	Sequest HT (A7)	Unambiguous	FGLYYVDFK		3	4	AT3G09260.1; AT1G66270.1; AT1G66280.1	AT3G09260.1; AT1G66270.1; AT1G66280.1; AT1G66270.2	0	2	0.4518	0	1	1	576.294	1151.58	1151.58	2.56	0.00148	HCD (High Energy Collision Dissociation)	MS2	3.11408	512	32.9477	6878	lzr_3#.raw	F10	2.28
Checked	Confidence	Sequence	Modifications	# Protein Groups	# Proteins	# PSMs	Master Protein Accessions	# Missed Cleavages	Theo. MH+ [Da]	Confidence (by Search Engine): Sequest HT	XCorr (by Search Engine): Sequest HT
FALSE	Medium	FGLYYVDFK		3	4	2	AT3G09260.1; AT1G66270.1; AT1G66280.1	0	1151.58	Medium	2.28
Low	Sequest HT (A7)	Unambiguous	FGLYYVDFK		3	4	AT3G09260.1; AT1G66270.1; AT1G66280.1	AT3G09260.1; AT1G66270.1; AT1G66280.1; AT1G66270.2	0	2	0.4769	0	1	1	576.294	1151.58	1151.58	2.25	0.00129	HCD (High Energy Collision Dissociation)	MS2	0	512	31.9388	6675	lzr_3#.raw	F10	2.16
Checked	Confidence	Sequence	Modifications	# Protein Groups	# Proteins	# PSMs	Master Protein Accessions	# Missed Cleavages	Theo. MH+ [Da]	Confidence (by Search Engine): Sequest HT	XCorr (by Search Engine): Sequest HT
FALSE	Medium	FGLYYVDFK		3	4	2	AT3G09260.1; AT1G66270.1; AT1G66280.1	0	1151.58	Medium	2.28
Low	Sequest HT (A7)	Unambiguous	NLNTDAFR		3	4	AT3G09260.1; AT1G66270.1; AT1G66280.1	AT3G09260.1; AT1G66270.1; AT1G66280.1; AT1G66270.2	0	2	0.4248	0	1	1	475.739	950.47	950.469	1.24	0.00059	HCD (High Energy Collision Dissociation)	MS2	28.3888	512	14.8238	3279	lzr_3#.raw	F10	1.53
Checked	Confidence	Sequence	Modifications	# Protein Groups	# Proteins	# PSMs	Master Protein Accessions	# Missed Cleavages	Theo. MH+ [Da]	Confidence (by Search Engine): Sequest HT	XCorr (by Search Engine): Sequest HT
FALSE	Low	NLNTDAFR		3	4	2	AT3G09260.1; AT1G66270.1; AT1G66280.1	0	950.469	Low	1.53
Low	Sequest HT (A7)	Unambiguous	NLNTDAFR		3	4	AT3G09260.1; AT1G66270.1; AT1G66280.1	AT3G09260.1; AT1G66270.1; AT1G66280.1; AT1G66270.2	0	2	0.1704	0	1	1	475.739	950.47	950.469	0.99	0.00047	HCD (High Energy Collision Dissociation)	MS2	33.2453	512	18.308	4008	lzr_3#.raw	F10	1.35
Checked	Confidence	Sequence	Modifications	# Protein Groups	# Proteins	# PSMs	Master Protein Accessions	# Missed Cleavages	Theo. MH+ [Da]	Confidence (by Search Engine): Sequest HT	XCorr (by Search Engine): Sequest HT
FALSE	Low	NLNTDAFR		3	4	2	AT3G09260.1; AT1G66270.1; AT1G66280.1	0	950.469	Low	1.53
Master Protein	AT4G28520.1	pep chromosome:TAIR10:4:14087556:14089796:1 gene:AT4G28520 transcript:AT4G28520.1 gene_biotype:protein_coding transcript_biotype:protein_coding gene_symbol:CRC description:12S seed storage protein CRC [Source:UniProtKB/Swiss-Prot;Acc:Q96318]	0	32	10	12	10	1	524	58.2	6.99	35.01	10
Confidence	Identifying Node	PSM Ambiguity	Annotated Sequence	Modifications	# Protein Groups	# Proteins	Master Protein Accessions	Protein Accessions	# Missed Cleavages	Charge	DeltaScore	DeltaCn	Rank	Search Engine Rank	m/z [Da]	MH+ [Da]	Theo. MH+ [Da]	DeltaM [ppm]	Deltam/z [Da]	Activation Type	MS Order	Isolation Interference [%]	Ion Inject Time [ms]	RT [min]	First Scan	Spectrum File	File ID	XCorr
High	Sequest HT (A7)	Unambiguous	VFHLAGNNQQGGFGGSQQQQEQK		1	5	AT4G28520.1	AT4G28520.5; AT4G28520.3; AT4G28520.4; AT4G28520.1; AT4G28520.2	0	3	0.7386	0	1	1	829.73	2487.18	2487.18	-0.38	-0.00032	HCD (High Energy Collision Dissociation)	MS2	4.86562	512	18.3742	4021	lzr_3#.raw	F10	5.05
Checked	Confidence	Sequence	Modifications	# Protein Groups	# Proteins	# PSMs	Master Protein Accessions	# Missed Cleavages	Theo. MH+ [Da]	Confidence (by Search Engine): Sequest HT	XCorr (by Search Engine): Sequest HT
FALSE	High	VFHLAGNNQQGGFGGSQQQQEQK		1	5	1	AT4G28520.1	0	2487.18	High	5.05
High	Sequest HT (A7)	Unambiguous	YVIEQGGLYLPTFFTSPK		1	5	AT4G28520.1	AT4G28520.5; AT4G28520.3; AT4G28520.4; AT4G28520.1; AT4G28520.2	0	2	0.5889	0	1	1	1030.54	2060.08	2060.07	3.14	0.00323	HCD (High Energy Collision Dissociation)	MS2	1.17586	60.893	35.6136	7423	lzr_3#.raw	F10	4.33
Checked	Confidence	Sequence	Modifications	# Protein Groups	# Proteins	# PSMs	Master Protein Accessions	# Missed Cleavages	Theo. MH+ [Da]	Confidence (by Search Engine): Sequest HT	XCorr (by Search Engine): Sequest HT
FALSE	High	YVIEQGGLYLPTFFTSPK		1	5	1	AT4G28520.1	0	2060.07	High	4.33
High	Sequest HT (A7)	Unambiguous	ALPLEVISNGFQISPEEAR		1	2	AT4G28520.1	AT4G28520.3; AT4G28520.1	0	3	0.2088	0	1	1	690.702	2070.09	2070.09	2.38	0.00164	HCD (High Energy Collision Dissociation)	MS2	9.21395	107.288	35.4263	7388	lzr_3#.raw	F10	4.07
Checked	Confidence	Sequence	Modifications	# Protein Groups	# Proteins	# PSMs	Master Protein Accessions	# Missed Cleavages	Theo. MH+ [Da]	Confidence (by Search Engine): Sequest HT	XCorr (by Search Engine): Sequest HT
FALSE	High	ALPLEVISNGFQISPEEAR		1	2	1	AT4G28520.1	0	2070.09	High	4.07
High	Sequest HT (A7)	Unambiguous	SHENIDDPARADVYKPSLGR		1	4	AT4G28520.1	AT4G28520.5; AT4G28520.4; AT4G28520.1; AT4G28520.2	1	4	0.5507	0	1	1	560.782	2240.11	2240.11	0.3	0.00017	HCD (High Energy Collision Dissociation)	MS2	18.0985	512	16.9818	3738	lzr_3#.raw	F10	3.65
Checked	Confidence	Sequence	Modifications	# Protein Groups	# Proteins	# PSMs	Master Protein Accessions	# Missed Cleavages	Theo. MH+ [Da]	Confidence (by Search Engine): Sequest HT	XCorr (by Search Engine): Sequest HT
FALSE	High	SHENIDDPARADVYKPSLGR		1	4	1	AT4G28520.1	1	2240.11	High	3.65
High	Sequest HT (A7)	Unambiguous	ISYVVQGTGISGR		1	5	AT4G28520.1	AT4G28520.5; AT4G28520.3; AT4G28520.4; AT4G28520.1; AT4G28520.2	0	2	0.6239	0	1	1	668.866	1336.72	1336.72	1.67	0.00111	HCD (High Energy Collision Dissociation)	MS2	55.8745	469.46	20.299	4400	lzr_3#.raw	F10	3.35
Checked	Confidence	Sequence	Modifications	# Protein Groups	# Proteins	# PSMs	Master Protein Accessions	# Missed Cleavages	Theo. MH+ [Da]	Confidence (by Search Engine): Sequest HT	XCorr (by Search Engine): Sequest HT
FALSE	High	ISYVVQGTGISGR		1	5	2	AT4G28520.1	0	1336.72	High	3.35
Medium	Sequest HT (A7)	Unambiguous	IQVVNDNGQNVLDQQVQK		1	2	AT4G28520.1	AT4G28520.3; AT4G28520.1	0	3	0.4754	0	1	1	680.357	2039.06	2039.05	2.64	0.00179	HCD (High Energy Collision Dissociation)	MS2	15.9717	512	21.4641	4641	lzr_3#.raw	F10	3.05
Checked	Confidence	Sequence	Modifications	# Protein Groups	# Proteins	# PSMs	Master Protein Accessions	# Missed Cleavages	Theo. MH+ [Da]	Confidence (by Search Engine): Sequest HT	XCorr (by Search Engine): Sequest HT
FALSE	Medium	IQVVNDNGQNVLDQQVQK		1	2	1	AT4G28520.1	0	2039.05	Medium	3.05
Medium	Sequest HT (A7)	Unambiguous	FNTLETTLTR		1	2	AT4G28520.1	AT4G28520.3; AT4G28520.1	0	2	0.4609	0	1	1	598.32	1195.63	1195.63	1.36	0.00081	HCD (High Energy Collision Dissociation)	MS2	0	512	23.3703	5016	lzr_3#.raw	F10	2.56
Checked	Confidence	Sequence	Modifications	# Protein Groups	# Proteins	# PSMs	Master Protein Accessions	# Missed Cleavages	Theo. MH+ [Da]	Confidence (by Search Engine): Sequest HT	XCorr (by Search Engine): Sequest HT
FALSE	Medium	FNTLETTLTR		1	2	2	AT4G28520.1	0	1195.63	Medium	2.56
Medium	Sequest HT (A7)	Unambiguous	FNTLETTLTR		1	2	AT4G28520.1	AT4G28520.3; AT4G28520.1	0	2	0.4689	0	1	1	598.321	1195.63	1195.63	2.48	0.00148	HCD (High Energy Collision Dissociation)	MS2	23.637	512	20.8236	4509	lzr_3#.raw	F10	2.41
Checked	Confidence	Sequence	Modifications	# Protein Groups	# Proteins	# PSMs	Master Protein Accessions	# Missed Cleavages	Theo. MH+ [Da]	Confidence (by Search Engine): Sequest HT	XCorr (by Search Engine): Sequest HT
FALSE	Medium	FNTLETTLTR		1	2	2	AT4G28520.1	0	1195.63	Medium	2.56
Medium	Sequest HT (A7)	Unambiguous	ISYVVQGTGISGR		1	5	AT4G28520.1	AT4G28520.5; AT4G28520.3; AT4G28520.4; AT4G28520.1; AT4G28520.2	0	2	0.3478	0	1	1	668.862	1336.72	1336.72	-4.09	-0.00273	HCD (High Energy Collision Dissociation)	MS2	9.2943	512	17.9262	3927	lzr_3#.raw	F10	2.3
Checked	Confidence	Sequence	Modifications	# Protein Groups	# Proteins	# PSMs	Master Protein Accessions	# Missed Cleavages	Theo. MH+ [Da]	Confidence (by Search Engine): Sequest HT	XCorr (by Search Engine): Sequest HT
FALSE	High	ISYVVQGTGISGR		1	5	2	AT4G28520.1	0	1336.72	High	3.35
Low	Sequest HT (A7)	Unambiguous	GVLQGNAmVLPK	M8(Oxidation)	1	2	AT4G28520.1	AT4G28520.3; AT4G28520.1	0	2	0.5091	0	1	1	621.848	1242.69	1242.69	1.63	0.00102	HCD (High Energy Collision Dissociation)	MS2	5.90277	512	20.7583	4495	lzr_3#.raw	F10	2.2
Checked	Confidence	Sequence	Modifications	# Protein Groups	# Proteins	# PSMs	Master Protein Accessions	# Missed Cleavages	Theo. MH+ [Da]	Confidence (by Search Engine): Sequest HT	XCorr (by Search Engine): Sequest HT
FALSE	Low	GVLQGNAMVLPK	1xOxidation [M8]	1	2	1	AT4G28520.1	0	1242.69	Low	2.2
Low	Sequest HT (A7)	Unambiguous	IKFNTLETTLTR		1	2	AT4G28520.1	AT4G28520.3; AT4G28520.1	1	3	0.233	0	1	1	479.609	1436.81	1436.81	1.96	0.00094	HCD (High Energy Collision Dissociation)	MS2	0	512	25.2256	5394	lzr_3#.raw	F10	2.06
Checked	Confidence	Sequence	Modifications	# Protein Groups	# Proteins	# PSMs	Master Protein Accessions	# Missed Cleavages	Theo. MH+ [Da]	Confidence (by Search Engine): Sequest HT	XCorr (by Search Engine): Sequest HT
FALSE	Low	IKFNTLETTLTR		1	2	1	AT4G28520.1	1	1436.81	Low	2.06
Low	Sequest HT (A7)	Selected	qGQQGQPWEGQGQQGQQGRQGQPWEGQGQQGQQGR	N-Term(Acetyl)	1	4	AT4G28520.1	AT4G28520.3; AT4G28520.4; AT4G28520.1; AT4G28520.2	1	4		0.0231	3	3	969.188	3873.73	3873.75	-6.05	-0.00586	HCD (High Energy Collision Dissociation)	MS2	0	512	25.6387	5478	lzr_3#.raw	F10	1.69
Checked	Confidence	Sequence	Modifications	# Protein Groups	# Proteins	# PSMs	Master Protein Accessions	# Missed Cleavages	Theo. MH+ [Da]	Confidence (by Search Engine): Sequest HT	XCorr (by Search Engine): Sequest HT
FALSE	Low	QGQQGQPWEGQGQQGQQGRQGQPWEGQGQQGQQGR	1xAcetyl [N-Term]	1	4	1	AT4G28520.1	1	3873.75	Low	1.69
Master Protein	ATCG00490.1	pep chromosome:TAIR10:Pt:54958:56397:1 gene:ATCG00490 transcript:ATCG00490.1 gene_biotype:protein_coding transcript_biotype:protein_coding gene_symbol:RBCL description:Ribulose bisphosphate carboxylase large chain [Source:UniProtKB/Swiss-Prot;Acc:O03042]	0	27	13	15	13	1	479	52.9	6.29	33.18	13
Confidence	Identifying Node	PSM Ambiguity	Annotated Sequence	Modifications	# Protein Groups	# Proteins	Master Protein Accessions	Protein Accessions	# Missed Cleavages	Charge	DeltaScore	DeltaCn	Rank	Search Engine Rank	m/z [Da]	MH+ [Da]	Theo. MH+ [Da]	DeltaM [ppm]	Deltam/z [Da]	Activation Type	MS Order	Isolation Interference [%]	Ion Inject Time [ms]	RT [min]	First Scan	Spectrum File	File ID	XCorr
High	Sequest HT (A7)	Unambiguous	LEGDRESTLGFVDLLR		1	1	ATCG00490.1	ATCG00490.1	1	3	0.4958	0	1	1	607.325	1819.96	1819.95	2.89	0.00175	HCD (High Energy Collision Dissociation)	MS2	35.6005	512	33.3166	6956	lzr_3#.raw	F10	3.59
Checked	Confidence	Sequence	Modifications	# Protein Groups	# Proteins	# PSMs	Master Protein Accessions	# Missed Cleavages	Theo. MH+ [Da]	Confidence (by Search Engine): Sequest HT	XCorr (by Search Engine): Sequest HT
FALSE	High	LEGDRESTLGFVDLLR		1	1	1	ATCG00490.1	1	1819.95	High	3.59
High	Sequest HT (A7)	Unambiguous	LTYYTPEYETKDTDILAAFR		1	1	ATCG00490.1	ATCG00490.1	1	3	0.522	0	1	1	804.068	2410.19	2410.18	2.85	0.00229	HCD (High Energy Collision Dissociation)	MS2	48.2409	512	32.4553	6781	lzr_3#.raw	F10	3.41
Checked	Confidence	Sequence	Modifications	# Protein Groups	# Proteins	# PSMs	Master Protein Accessions	# Missed Cleavages	Theo. MH+ [Da]	Confidence (by Search Engine): Sequest HT	XCorr (by Search Engine): Sequest HT
FALSE	High	LTYYTPEYETKDTDILAAFR		1	1	1	ATCG00490.1	1	2410.18	High	3.41
High	Sequest HT (A7)	Unambiguous	DTDILAAFR		1	1	ATCG00490.1	ATCG00490.1	0	2	0.5324	0	1	1	511.27	1021.53	1021.53	1.86	0.00095	HCD (High Energy Collision Dissociation)	MS2	0	512	30.9024	6485	lzr_3#.raw	F10	2.78
Checked	Confidence	Sequence	Modifications	# Protein Groups	# Proteins	# PSMs	Master Protein Accessions	# Missed Cleavages	Theo. MH+ [Da]	Confidence (by Search Engine): Sequest HT	XCorr (by Search Engine): Sequest HT
FALSE	High	DTDILAAFR		1	1	2	ATCG00490.1	0	1021.53	High	2.78
High	Sequest HT (A7)	Unambiguous	DTDILAAFR		1	1	ATCG00490.1	ATCG00490.1	0	2	0.5056	0	1	1	511.27	1021.53	1021.53	1.57	0.0008	HCD (High Energy Collision Dissociation)	MS2	6.68996	398.102	31.9084	6669	lzr_3#.raw	F10	2.69
Checked	Confidence	Sequence	Modifications	# Protein Groups	# Proteins	# PSMs	Master Protein Accessions	# Missed Cleavages	Theo. MH+ [Da]	Confidence (by Search Engine): Sequest HT	XCorr (by Search Engine): Sequest HT
FALSE	High	DTDILAAFR		1	1	2	ATCG00490.1	0	1021.53	High	2.78
High	Sequest HT (A7)	Unambiguous	EITFNFPTIDKLDGQE		1	1	ATCG00490.1	ATCG00490.1	1	2	0.3521	0	1	1	933.962	1866.92	1866.91	2.77	0.00259	HCD (High Energy Collision Dissociation)	MS2	0	512	34.9711	7298	lzr_3#.raw	F10	2.67
Checked	Confidence	Sequence	Modifications	# Protein Groups	# Proteins	# PSMs	Master Protein Accessions	# Missed Cleavages	Theo. MH+ [Da]	Confidence (by Search Engine): Sequest HT	XCorr (by Search Engine): Sequest HT
FALSE	High	EITFNFPTIDKLDGQE		1	1	1	ATCG00490.1	1	1866.91	High	2.67
Medium	Sequest HT (A7)	Unambiguous	VALEAcVQAR	C6(Carbamidomethyl)	1	1	ATCG00490.1	ATCG00490.1	0	2	0.5146	0	1	1	558.796	1116.59	1116.58	1.9	0.00106	HCD (High Energy Collision Dissociation)	MS2	0	512	17.0961	3760	lzr_3#.raw	F10	2.39
Checked	Confidence	Sequence	Modifications	# Protein Groups	# Proteins	# PSMs	Master Protein Accessions	# Missed Cleavages	Theo. MH+ [Da]	Confidence (by Search Engine): Sequest HT	XCorr (by Search Engine): Sequest HT
FALSE	Medium	VALEACVQAR	1xCarbamidomethyl [C6]	1	1	1	ATCG00490.1	0	1116.58	Medium	2.39
Medium	Sequest HT (A7)	Unambiguous	DLAVEGNEIIR		1	1	ATCG00490.1	ATCG00490.1	0	2	0.3586	0	1	1	614.832	1228.66	1228.65	3.62	0.00222	HCD (High Energy Collision Dissociation)	MS2	10.7582	512	21.8363	4717	lzr_3#.raw	F10	2.37
Checked	Confidence	Sequence	Modifications	# Protein Groups	# Proteins	# PSMs	Master Protein Accessions	# Missed Cleavages	Theo. MH+ [Da]	Confidence (by Search Engine): Sequest HT	XCorr (by Search Engine): Sequest HT
FALSE	Medium	DLAVEGNEIIR		1	1	2	ATCG00490.1	0	1228.65	Medium	2.37
Medium	Sequest HT (A7)	Unambiguous	DLAVEGNEIIR		1	1	ATCG00490.1	ATCG00490.1	0	2	0.5474	0	1	1	614.832	1228.66	1228.65	2.23	0.00137	HCD (High Energy Collision Dissociation)	MS2	5.18524	512	23.9613	5139	lzr_3#.raw	F10	2.32
Checked	Confidence	Sequence	Modifications	# Protein Groups	# Proteins	# PSMs	Master Protein Accessions	# Missed Cleavages	Theo. MH+ [Da]	Confidence (by Search Engine): Sequest HT	XCorr (by Search Engine): Sequest HT
FALSE	Medium	DLAVEGNEIIR		1	1	2	ATCG00490.1	0	1228.65	Medium	2.37
Medium	Sequest HT (A7)	Unambiguous	LTYYTPEYETK		1	1	ATCG00490.1	ATCG00490.1	0	2	0.3956	0	1	1	704.339	1407.67	1407.67	2.21	0.00155	HCD (High Energy Collision Dissociation)	MS2	8.34331	512	20.5493	4451	lzr_3#.raw	F10	2.25
Checked	Confidence	Sequence	Modifications	# Protein Groups	# Proteins	# PSMs	Master Protein Accessions	# Missed Cleavages	Theo. MH+ [Da]	Confidence (by Search Engine): Sequest HT	XCorr (by Search Engine): Sequest HT
FALSE	Medium	LTYYTPEYETK		1	1	1	ATCG00490.1	0	1407.67	Medium	2.25
Low	Sequest HT (A7)	Unambiguous	LSGGDHIHAGTVVGK		1	1	ATCG00490.1	ATCG00490.1	0	3	0.4009	0	1	1	483.26	1447.77	1447.77	1.2	0.00058	HCD (High Energy Collision Dissociation)	MS2	2.5798	512	12.1681	2715	lzr_3#.raw	F10	2.27
Checked	Confidence	Sequence	Modifications	# Protein Groups	# Proteins	# PSMs	Master Protein Accessions	# Missed Cleavages	Theo. MH+ [Da]	Confidence (by Search Engine): Sequest HT	XCorr (by Search Engine): Sequest HT
FALSE	Low	LSGGDHIHAGTVVGK		1	1	1	ATCG00490.1	0	1447.77	Low	2.27
Low	Sequest HT (A7)	Unambiguous	TFQGPPHGIQVER		1	1	ATCG00490.1	ATCG00490.1	0	3	0.4358	0	1	1	489.257	1465.76	1465.75	0.65	0.00032	HCD (High Energy Collision Dissociation)	MS2	11.143	512	17.6511	3874	lzr_3#.raw	F10	2.18
Checked	Confidence	Sequence	Modifications	# Protein Groups	# Proteins	# PSMs	Master Protein Accessions	# Missed Cleavages	Theo. MH+ [Da]	Confidence (by Search Engine): Sequest HT	XCorr (by Search Engine): Sequest HT
FALSE	Low	TFQGPPHGIQVER		1	1	1	ATCG00490.1	0	1465.75	Low	2.18
Low	Sequest HT (A7)	Unambiguous	ESTLGFVDLLR		1	1	ATCG00490.1	ATCG00490.1	0	2	0.5392	0	1	1	625.344	1249.68	1249.68	2.31	0.00144	HCD (High Energy Collision Dissociation)	MS2	6.07807	196.893	35.4198	7385	lzr_3#.raw	F10	2.17
Checked	Confidence	Sequence	Modifications	# Protein Groups	# Proteins	# PSMs	Master Protein Accessions	# Missed Cleavages	Theo. MH+ [Da]	Confidence (by Search Engine): Sequest HT	XCorr (by Search Engine): Sequest HT
FALSE	Low	ESTLGFVDLLR		1	1	1	ATCG00490.1	0	1249.68	Low	2.17
Low	Sequest HT (A7)	Unambiguous	FLFcAEAIYK	C4(Carbamidomethyl)	1	1	ATCG00490.1	ATCG00490.1	0	2	0.4785	0	1	1	631.318	1261.63	1261.63	-0.56	-0.00035	HCD (High Energy Collision Dissociation)	MS2	3.74055	512	31.4395	6582	lzr_3#.raw	F10	2.09
Checked	Confidence	Sequence	Modifications	# Protein Groups	# Proteins	# PSMs	Master Protein Accessions	# Missed Cleavages	Theo. MH+ [Da]	Confidence (by Search Engine): Sequest HT	XCorr (by Search Engine): Sequest HT
FALSE	Low	FLFCAEAIYK	1xCarbamidomethyl [C4]	1	1	1	ATCG00490.1	0	1261.63	Low	2.09
Low	Sequest HT (A7)	Unambiguous	AVYEcLR	C5(Carbamidomethyl)	1	3	ATCG00490.1	AT2G07732.1; ATCG00490.1; ATMG00280.1	0	2	0.2416	0	1	1	455.727	910.447	910.445	1.68	0.00076	HCD (High Energy Collision Dissociation)	MS2	2.94968	512	16.3062	3593	lzr_3#.raw	F10	1.49
Checked	Confidence	Sequence	Modifications	# Protein Groups	# Proteins	# PSMs	Master Protein Accessions	# Missed Cleavages	Theo. MH+ [Da]	Confidence (by Search Engine): Sequest HT	XCorr (by Search Engine): Sequest HT
FALSE	Low	AVYECLR	1xCarbamidomethyl [C5]	1	3	1	ATCG00490.1	0	910.445	Low	1.49
Low	Sequest HT (A7)	Unambiguous	ALAALRLEDLR		1	1	ATCG00490.1	ATCG00490.1	1	3	0.1944	0	1	1	414.251	1240.74	1240.74	1.62	0.00067	HCD (High Energy Collision Dissociation)	MS2	23.9345	512	26.5394	5651	lzr_3#.raw	F10	1.44
Checked	Confidence	Sequence	Modifications	# Protein Groups	# Proteins	# PSMs	Master Protein Accessions	# Missed Cleavages	Theo. MH+ [Da]	Confidence (by Search Engine): Sequest HT	XCorr (by Search Engine): Sequest HT
FALSE	Low	ALAALRLEDLR		1	1	1	ATCG00490.1	1	1240.74	Low	1.44
Master Protein	AT5G17920.1	pep chromosome:TAIR10:5:5935038:5939865:1 gene:AT5G17920 transcript:AT5G17920.1 gene_biotype:protein_coding transcript_biotype:protein_coding gene_symbol:MS1 description:5-methyltetrahydropteroyltriglutamate--homocysteine methyltransferase 1 [Source:UniProtKB/Swiss-Prot;Acc:O50008]	0	18	9	9	9	1	765	84.3	6.51	30.03	9
Confidence	Identifying Node	PSM Ambiguity	Annotated Sequence	Modifications	# Protein Groups	# Proteins	Master Protein Accessions	Protein Accessions	# Missed Cleavages	Charge	DeltaScore	DeltaCn	Rank	Search Engine Rank	m/z [Da]	MH+ [Da]	Theo. MH+ [Da]	DeltaM [ppm]	Deltam/z [Da]	Activation Type	MS Order	Isolation Interference [%]	Ion Inject Time [ms]	RT [min]	First Scan	Spectrum File	File ID	XCorr
High	Sequest HT (A7)	Unambiguous	ALAGQKDEALFSANAAALASR		1	1	AT5G17920.1	AT5G17920.1	1	3	0.5733	0	1	1	692.366	2075.08	2075.09	-1.62	-0.00112	HCD (High Energy Collision Dissociation)	MS2	14.8006	512	25.9353	5535	lzr_3#.raw	F10	4.5
Checked	Confidence	Sequence	Modifications	# Protein Groups	# Proteins	# PSMs	Master Protein Accessions	# Missed Cleavages	Theo. MH+ [Da]	Confidence (by Search Engine): Sequest HT	XCorr (by Search Engine): Sequest HT
FALSE	High	ALAGQKDEALFSANAAALASR		1	1	1	AT5G17920.1	1	2075.09	High	4.5
High	Sequest HT (A7)	Unambiguous	ALGVDTVPVLVGPVSYLLLSK		1	1	AT5G17920.1	AT5G17920.1	0	3	0.8081	0	1	1	714.094	2140.27	2140.26	1.58	0.00113	HCD (High Energy Collision Dissociation)	MS2	0	512	35.9517	7496	lzr_3#.raw	F10	4.43
Checked	Confidence	Sequence	Modifications	# Protein Groups	# Proteins	# PSMs	Master Protein Accessions	# Missed Cleavages	Theo. MH+ [Da]	Confidence (by Search Engine): Sequest HT	XCorr (by Search Engine): Sequest HT
FALSE	High	ALGVDTVPVLVGPVSYLLLSK		1	1	1	AT5G17920.1	0	2140.26	High	4.43
High	Sequest HT (A7)	Unambiguous	KLNLPILPTTTIGSFPQTVELR		1	2	AT5G17920.1	AT3G03780.3; AT5G17920.1	1	3	0.5659	0	1	1	813.474	2438.41	2438.4	2.35	0.00191	HCD (High Energy Collision Dissociation)	MS2	14.4617	512	35.2857	7360	lzr_3#.raw	F10	4.1
Checked	Confidence	Sequence	Modifications	# Protein Groups	# Proteins	# PSMs	Master Protein Accessions	# Missed Cleavages	Theo. MH+ [Da]	Confidence (by Search Engine): Sequest HT	XCorr (by Search Engine): Sequest HT
FALSE	High	KLNLPILPTTTIGSFPQTVELR		1	2	1	AT5G17920.1	1	2438.4	High	4.1
High	Sequest HT (A7)	Unambiguous	YGAGIGPGVYDIHSPR		1	3	AT5G17920.1	AT3G03780.3; AT5G20980.2; AT5G17920.1	0	3	0.6931	0	1	1	553.615	1658.83	1658.83	2.02	0.00112	HCD (High Energy Collision Dissociation)	MS2	14.5094	512	21.8605	4721	lzr_3#.raw	F10	4.04
Checked	Confidence	Sequence	Modifications	# Protein Groups	# Proteins	# PSMs	Master Protein Accessions	# Missed Cleavages	Theo. MH+ [Da]	Confidence (by Search Engine): Sequest HT	XCorr (by Search Engine): Sequest HT
FALSE	High	YGAGIGPGVYDIHSPR		1	3	1	AT5G17920.1	0	1658.83	High	4.04
High	Sequest HT (A7)	Unambiguous	GGIGVIQIDEAALR		1	2	AT5G17920.1	AT3G03780.3; AT5G17920.1	0	2	0.419	0	1	1	706.4	1411.79	1411.79	1.45	0.00103	HCD (High Energy Collision Dissociation)	MS2	7.45833	512	30.1016	6330	lzr_3#.raw	F10	3.15
Checked	Confidence	Sequence	Modifications	# Protein Groups	# Proteins	# PSMs	Master Protein Accessions	# Missed Cleavages	Theo. MH+ [Da]	Confidence (by Search Engine): Sequest HT	XCorr (by Search Engine): Sequest HT
FALSE	High	GGIGVIQIDEAALR		1	2	1	AT5G17920.1	0	1411.79	High	3.15
High	Sequest HT (A7)	Unambiguous	GVTAFGFDLVR		1	2	AT5G17920.1	AT3G03780.3; AT5G17920.1	0	2	0.562	0	1	1	591.322	1181.64	1181.63	3.87	0.00229	HCD (High Energy Collision Dissociation)	MS2	0	512	33.5371	6997	lzr_3#.raw	F10	2.74
Checked	Confidence	Sequence	Modifications	# Protein Groups	# Proteins	# PSMs	Master Protein Accessions	# Missed Cleavages	Theo. MH+ [Da]	Confidence (by Search Engine): Sequest HT	XCorr (by Search Engine): Sequest HT
FALSE	High	GVTAFGFDLVR		1	2	1	AT5G17920.1	0	1181.63	High	2.74
Medium	Sequest HT (A7)	Unambiguous	YLFAGVVDGR		1	2	AT5G17920.1	AT3G03780.3; AT5G17920.1	0	2	0.4922	0	1	1	548.794	1096.58	1096.58	1.53	0.00084	HCD (High Energy Collision Dissociation)	MS2	3.90585	512	27.808	5898	lzr_3#.raw	F10	2.58
Checked	Confidence	Sequence	Modifications	# Protein Groups	# Proteins	# PSMs	Master Protein Accessions	# Missed Cleavages	Theo. MH+ [Da]	Confidence (by Search Engine): Sequest HT	XCorr (by Search Engine): Sequest HT
FALSE	Medium	YLFAGVVDGR		1	2	1	AT5G17920.1	0	1096.58	Medium	2.58
Medium	Sequest HT (A7)	Unambiguous	FALESFWDGK		1	3	AT5G17920.1	AT3G03780.3; AT5G20980.2; AT5G17920.1	0	2	0.5502	0	1	1	600.291	1199.58	1199.57	1.85	0.00111	HCD (High Energy Collision Dissociation)	MS2	4.22065	512	34.435	7186	lzr_3#.raw	F10	2.29
Checked	Confidence	Sequence	Modifications	# Protein Groups	# Proteins	# PSMs	Master Protein Accessions	# Missed Cleavages	Theo. MH+ [Da]	Confidence (by Search Engine): Sequest HT	XCorr (by Search Engine): Sequest HT
FALSE	Medium	FALESFWDGK		1	3	1	AT5G17920.1	0	1199.57	Medium	2.29
Low	Sequest HT (A7)	Selected	tLDLVKAGFPEGK	N-Term(Acetyl)	1	1	AT5G17920.1	AT5G17920.1	1	2	0.0183	0	1	1	708.885	1416.76	1416.77	-7.97	-0.00565	HCD (High Energy Collision Dissociation)	MS2	16.9792	512	35.0822	7319	lzr_3#.raw	F10	2.19
Checked	Confidence	Sequence	Modifications	# Protein Groups	# Proteins	# PSMs	Master Protein Accessions	# Missed Cleavages	Theo. MH+ [Da]	Confidence (by Search Engine): Sequest HT	XCorr (by Search Engine): Sequest HT
FALSE	Low	TLDLVKAGFPEGK	1xAcetyl [N-Term]	1	1	1	AT5G17920.1	1	1416.77	Low	2.19
Master Protein	AT3G16460.1	pep chromosome:TAIR10:3:5592491:5595912:1 gene:AT3G16460 transcript:AT3G16460.1 gene_biotype:protein_coding transcript_biotype:protein_coding gene_symbol:JAL34 description:Jacalin-related lectin 34 [Source:UniProtKB/Swiss-Prot;Acc:O04310]	0	19	8	8	8	1	705	72.4	5.5	29.33	8
Confidence	Identifying Node	PSM Ambiguity	Annotated Sequence	Modifications	# Protein Groups	# Proteins	Master Protein Accessions	Protein Accessions	# Missed Cleavages	Charge	DeltaScore	DeltaCn	Rank	Search Engine Rank	m/z [Da]	MH+ [Da]	Theo. MH+ [Da]	DeltaM [ppm]	Deltam/z [Da]	Activation Type	MS Order	Isolation Interference [%]	Ion Inject Time [ms]	RT [min]	First Scan	Spectrum File	File ID	XCorr
High	Sequest HT (A7)	Unambiguous	SAEFTLAPDEYITALSAYGK		1	1	AT3G16460.1	AT3G16460.1	0	2	0.6034	0	1	1	1074.03	2147.06	2147.05	2.48	0.00266	HCD (High Energy Collision Dissociation)	MS2	0	512	35.4968	7402	lzr_3#.raw	F10	5.85
Checked	Confidence	Sequence	Modifications	# Protein Groups	# Proteins	# PSMs	Master Protein Accessions	# Missed Cleavages	Theo. MH+ [Da]	Confidence (by Search Engine): Sequest HT	XCorr (by Search Engine): Sequest HT
FALSE	High	SAEFTLAPDEYITALSAYGK		1	1	1	AT3G16460.1	0	2147.05	High	5.85
High	Sequest HT (A7)	Unambiguous	AGEYVNAIGAYLAPSGTTPLTPATQSQK		1	1	AT3G16460.1	AT3G16460.1	0	3	0.6287	0	1	1	936.151	2806.44	2806.43	4.19	0.00392	HCD (High Energy Collision Dissociation)	MS2	0	512	31.5818	6610	lzr_3#.raw	F10	5.01
Checked	Confidence	Sequence	Modifications	# Protein Groups	# Proteins	# PSMs	Master Protein Accessions	# Missed Cleavages	Theo. MH+ [Da]	Confidence (by Search Engine): Sequest HT	XCorr (by Search Engine): Sequest HT
FALSE	High	AGEYVNAIGAYLAPSGTTPLTPATQSQK		1	1	1	AT3G16460.1	0	2806.43	High	5.01
High	Sequest HT (A7)	Unambiguous	SLSTQEVITALTFTTNK		1	1	AT3G16460.1	AT3G16460.1	0	2	0.5773	0	1	1	927.496	1853.98	1853.99	-0.31	-0.00029	HCD (High Energy Collision Dissociation)	MS2	0	512	35.0642	7317	lzr_3#.raw	F10	4.85
Checked	Confidence	Sequence	Modifications	# Protein Groups	# Proteins	# PSMs	Master Protein Accessions	# Missed Cleavages	Theo. MH+ [Da]	Confidence (by Search Engine): Sequest HT	XCorr (by Search Engine): Sequest HT
FALSE	High	SLSTQEVITALTFTTNK		1	1	1	AT3G16460.1	0	1853.99	High	4.85
High	Sequest HT (A7)	Unambiguous	VSIPFGIGAGTAFEFKK		1	1	AT3G16460.1	AT3G16460.1	1	3	0.586	0	1	1	590.327	1768.97	1768.96	1.14	0.00067	HCD (High Energy Collision Dissociation)	MS2	0	512	32.6514	6816	lzr_3#.raw	F10	3.72
Checked	Confidence	Sequence	Modifications	# Protein Groups	# Proteins	# PSMs	Master Protein Accessions	# Missed Cleavages	Theo. MH+ [Da]	Confidence (by Search Engine): Sequest HT	XCorr (by Search Engine): Sequest HT
FALSE	High	VSIPFGIGAGTAFEFKK		1	1	1	AT3G16460.1	1	1768.96	High	3.72
High	Sequest HT (A7)	Unambiguous	IYASYGGEGIQYVK		1	1	AT3G16460.1	AT3G16460.1	0	2	0.4482	0	1	1	774.393	1547.78	1547.77	2.64	0.00204	HCD (High Energy Collision Dissociation)	MS2	12.7665	512	22.9196	4926	lzr_3#.raw	F10	2.99
Checked	Confidence	Sequence	Modifications	# Protein Groups	# Proteins	# PSMs	Master Protein Accessions	# Missed Cleavages	Theo. MH+ [Da]	Confidence (by Search Engine): Sequest HT	XCorr (by Search Engine): Sequest HT
FALSE	High	IYASYGGEGIQYVK		1	1	1	AT3G16460.1	0	1547.77	High	2.99
Medium	Sequest HT (A7)	Unambiguous	NFGVDTVVTTLIFK		1	1	AT3G16460.1	AT3G16460.1	0	2	0.6917	0	1	1	777.434	1553.86	1553.86	2.58	0.002	HCD (High Energy Collision Dissociation)	MS2	5.90022	418.779	35.7303	7456	lzr_3#.raw	F10	2.66
Checked	Confidence	Sequence	Modifications	# Protein Groups	# Proteins	# PSMs	Master Protein Accessions	# Missed Cleavages	Theo. MH+ [Da]	Confidence (by Search Engine): Sequest HT	XCorr (by Search Engine): Sequest HT
FALSE	Medium	NFGVDTVVTTLIFK		1	1	1	AT3G16460.1	0	1553.86	Medium	2.66
Medium	Sequest HT (A7)	Unambiguous	SGFQISAPEATGK		1	1	AT3G16460.1	AT3G16460.1	0	2	0.3417	0	1	1	646.826	1292.65	1292.65	-1.97	-0.00128	HCD (High Energy Collision Dissociation)	MS2	43.9919	485.868	21.0076	4543	lzr_3#.raw	F10	2.4
Checked	Confidence	Sequence	Modifications	# Protein Groups	# Proteins	# PSMs	Master Protein Accessions	# Missed Cleavages	Theo. MH+ [Da]	Confidence (by Search Engine): Sequest HT	XCorr (by Search Engine): Sequest HT
FALSE	Medium	SGFQISAPEATGK		1	1	1	AT3G16460.1	0	1292.65	Medium	2.4
Low	Sequest HT (A7)	Unambiguous	SSTTPVPSTPLK		1	1	AT3G16460.1	AT3G16460.1	0	2	0.371	0	1	1	607.836	1214.66	1214.66	1.27	0.00077	HCD (High Energy Collision Dissociation)	MS2	24.492	512	16.8626	3713	lzr_3#.raw	F10	1.86
Checked	Confidence	Sequence	Modifications	# Protein Groups	# Proteins	# PSMs	Master Protein Accessions	# Missed Cleavages	Theo. MH+ [Da]	Confidence (by Search Engine): Sequest HT	XCorr (by Search Engine): Sequest HT
FALSE	Low	SSTTPVPSTPLK		1	1	1	AT3G16460.1	0	1214.66	Low	1.86
Master Protein	AT3G18080.1	pep chromosome:TAIR10:3:6191461:6194452:1 gene:AT3G18080 transcript:AT3G18080.1 gene_biotype:protein_coding transcript_biotype:protein_coding gene_symbol:BGLU44 description:Beta-glucosidase 44 [Source:UniProtKB/Swiss-Prot;Acc:Q9LV33]	0	21	8	8	7	1	512	58.9	9.42	25.36	8
Confidence	Identifying Node	PSM Ambiguity	Annotated Sequence	Modifications	# Protein Groups	# Proteins	Master Protein Accessions	Protein Accessions	# Missed Cleavages	Charge	DeltaScore	DeltaCn	Rank	Search Engine Rank	m/z [Da]	MH+ [Da]	Theo. MH+ [Da]	DeltaM [ppm]	Deltam/z [Da]	Activation Type	MS Order	Isolation Interference [%]	Ion Inject Time [ms]	RT [min]	First Scan	Spectrum File	File ID	XCorr
High	Sequest HT (A7)	Unambiguous	VVAALGYDNGIFAPGR		1	8	AT3G18080.1	AT3G18070.4; AT3G18070.3; AT3G18080.1; AT3G18070.7; AT3G18070.6; AT3G18070.5; AT3G18070.2; AT3G18070.1	0	2	0.7237	0	1	1	810.434	1619.86	1619.85	4.47	0.00362	HCD (High Energy Collision Dissociation)	MS2	0	512	29.2768	6186	lzr_3#.raw	F10	4.56
Checked	Confidence	Sequence	Modifications	# Protein Groups	# Proteins	# PSMs	Master Protein Accessions	# Missed Cleavages	Theo. MH+ [Da]	Confidence (by Search Engine): Sequest HT	XCorr (by Search Engine): Sequest HT
FALSE	High	VVAALGYDNGIFAPGR		1	8	1	AT3G18080.1	0	1619.85	High	4.56
High	Sequest HT (A7)	Unambiguous	GITPYANLYHYDLPLALENK		1	1	AT3G18080.1	AT3G18080.1	0	3	0.5772	0	1	1	769.069	2305.19	2305.19	2.7	0.00208	HCD (High Energy Collision Dissociation)	MS2	0	512	32.9715	6883	lzr_3#.raw	F10	4.21
Checked	Confidence	Sequence	Modifications	# Protein Groups	# Proteins	# PSMs	Master Protein Accessions	# Missed Cleavages	Theo. MH+ [Da]	Confidence (by Search Engine): Sequest HT	XCorr (by Search Engine): Sequest HT
FALSE	High	GITPYANLYHYDLPLALENK		1	1	1	AT3G18080.1	0	2305.19	High	4.21
High	Sequest HT (A7)	Unambiguous	DLGYQQDWNVEFGFAK		1	1	AT3G18080.1	AT3G18080.1	0	2	0.6406	0	1	1	958.947	1916.89	1916.88	2.95	0.00283	HCD (High Energy Collision Dissociation)	MS2	0	512	34.3702	7173	lzr_3#.raw	F10	3.84
Checked	Confidence	Sequence	Modifications	# Protein Groups	# Proteins	# PSMs	Master Protein Accessions	# Missed Cleavages	Theo. MH+ [Da]	Confidence (by Search Engine): Sequest HT	XCorr (by Search Engine): Sequest HT
FALSE	High	DLGYQQDWNVEFGFAK		1	1	1	AT3G18080.1	0	1916.88	High	3.84
Medium	Sequest HT (A7)	Unambiguous	QVVKDFADYAEFcYK	C13(Carbamidomethyl)	1	1	AT3G18080.1	AT3G18080.1	1	3	0.481	0	1	1	628.296	1882.87	1882.87	2.24	0.0014	HCD (High Energy Collision Dissociation)	MS2	5.46305	512	27.4125	5813	lzr_3#.raw	F10	3.16
Checked	Confidence	Sequence	Modifications	# Protein Groups	# Proteins	# PSMs	Master Protein Accessions	# Missed Cleavages	Theo. MH+ [Da]	Confidence (by Search Engine): Sequest HT	XCorr (by Search Engine): Sequest HT
FALSE	Medium	QVVKDFADYAEFCYK	1xCarbamidomethyl [C13]	1	1	1	AT3G18080.1	1	1882.87	Medium	3.16
Medium	Sequest HT (A7)	Unambiguous	GPSIWDAFVK		1	6	AT3G18080.1	AT3G18070.4; AT3G18070.3; AT3G18080.1; AT3G18070.5; AT3G18070.2; AT3G18070.1	0	2	0.3251	0	1	1	560.296	1119.58	1119.58	1.07	0.0006	HCD (High Energy Collision Dissociation)	MS2	0	512	34.3853	7176	lzr_3#.raw	F10	2.43
Checked	Confidence	Sequence	Modifications	# Protein Groups	# Proteins	# PSMs	Master Protein Accessions	# Missed Cleavages	Theo. MH+ [Da]	Confidence (by Search Engine): Sequest HT	XCorr (by Search Engine): Sequest HT
FALSE	Medium	GPSIWDAFVK		1	6	1	AT3G18080.1	0	1119.58	Medium	2.43
Medium	Sequest HT (A7)	Unambiguous	FGIVYVDYK		1	5	AT3G18080.1	AT3G18070.3; AT3G18080.1; AT3G18070.7; AT3G18070.2; AT3G18070.1	0	2		0	1	2	552.294	1103.58	1103.58	2.34	0.00129	HCD (High Energy Collision Dissociation)	MS2	19.4592	512	27.718	5876	lzr_3#.raw	F10	2.32
Checked	Confidence	Sequence	Modifications	# Protein Groups	# Proteins	# PSMs	Master Protein Accessions	# Missed Cleavages	Theo. MH+ [Da]	Confidence (by Search Engine): Sequest HT	XCorr (by Search Engine): Sequest HT
FALSE	Medium	FGLVYVDYK		1	7	2	AT3G18080.1	0	1103.58	Medium	2.32
Low	Sequest HT (A7)	Unambiguous	GVAYYNRLIDYMVQKGITPYANLYHYDLPLALENK		1	1	AT3G18080.1	AT3G18080.1	2	5	0.1062	0	1	1	824.627	4119.11	4119.1	0.42	0.00035	HCD (High Energy Collision Dissociation)	MS2	0	511.744	34.0509	7109	lzr_3#.raw	F10	2.92
Checked	Confidence	Sequence	Modifications	# Protein Groups	# Proteins	# PSMs	Master Protein Accessions	# Missed Cleavages	Theo. MH+ [Da]	Confidence (by Search Engine): Sequest HT	XCorr (by Search Engine): Sequest HT
FALSE	Low	GVAYYNRLIDYMVQKGITPYANLYHYDLPLALENK		1	1	1	AT3G18080.1	2	4119.1	Low	2.92
Low	Sequest HT (A7)	Unambiguous	FSISWSR		3	51	AT3G18080.1; AT3G03640.1	AT5G42260.1; AT3G62750.1; AT1G02850.3; AT3G18070.4; AT4G27820.3; AT5G54570.3; AT5G36890.1; AT3G18070.3; AT4G27830.1; AT1G02850.5; AT1G02850.4; AT4G22100.1; AT3G18080.1; AT3G60130.2; AT1G45191.2; AT3G62750.7; AT1G60090.1; AT1G45191.4; AT5G44640.1; AT3G60130.1; AT1G45191.5; AT1G60270.2; AT1G45191.6; AT2G25630.1; AT4G27830.2; AT1G02850.2; AT1G60270.1; AT5G54570.1; AT3G60140.1; AT1G45191.1; AT3G60130…	0	2	0	0	1	1	441.727	882.447	882.447	0.76	0.00033	HCD (High Energy Collision Dissociation)	MS2	0	512	26.4457	5634	lzr_3#.raw	F10	1.93
Checked	Confidence	Sequence	Modifications	# Protein Groups	# Proteins	# PSMs	Master Protein Accessions	# Missed Cleavages	Theo. MH+ [Da]	Confidence (by Search Engine): Sequest HT	XCorr (by Search Engine): Sequest HT
FALSE	Low	FSISWSR		3	54	2	AT3G18080.1; AT5G24540.1; AT3G03640.1	0	882.447	Low	1.93
Master Protein	AT5G44120.3	pep chromosome:TAIR10:5:17756238:17758336:-1 gene:AT5G44120 transcript:AT5G44120.3 gene_biotype:protein_coding transcript_biotype:protein_coding gene_symbol:CRA1 description:12S seed storage protein CRA1 [Source:UniProtKB/Swiss-Prot;Acc:P15455]	0	22	7	8	7	1	472	52.6	7.8	24.96	7
Confidence	Identifying Node	PSM Ambiguity	Annotated Sequence	Modifications	# Protein Groups	# Proteins	Master Protein Accessions	Protein Accessions	# Missed Cleavages	Charge	DeltaScore	DeltaCn	Rank	Search Engine Rank	m/z [Da]	MH+ [Da]	Theo. MH+ [Da]	DeltaM [ppm]	Deltam/z [Da]	Activation Type	MS Order	Isolation Interference [%]	Ion Inject Time [ms]	RT [min]	First Scan	Spectrum File	File ID	XCorr
High	Sequest HT (A7)	Unambiguous	IDLQTAQQLQNQDDNRGNIVR		1	3	AT5G44120.3	AT5G44120.1; AT5G44120.3; AT5G44120.2	1	3	0.5598	0	1	1	813.751	2439.24	2439.23	2.08	0.00169	HCD (High Energy Collision Dissociation)	MS2	16.3728	512	20.9551	4535	lzr_3#.raw	F10	5.27
Checked	Confidence	Sequence	Modifications	# Protein Groups	# Proteins	# PSMs	Master Protein Accessions	# Missed Cleavages	Theo. MH+ [Da]	Confidence (by Search Engine): Sequest HT	XCorr (by Search Engine): Sequest HT
FALSE	High	IDLQTAQQLQNQDDNRGNIVR		1	3	2	AT5G44120.3	1	2439.23	High	5.27
High	Sequest HT (A7)	Unambiguous	VFDGQVSQGQLIAVPQGFSVVK		1	3	AT5G44120.3	AT5G44120.1; AT5G44120.3; AT5G44120.2	0	3	0.5452	0	1	1	768.421	2303.25	2303.24	4.27	0.00328	HCD (High Energy Collision Dissociation)	MS2	0	512	32.3931	6769	lzr_3#.raw	F10	4.09
Checked	Confidence	Sequence	Modifications	# Protein Groups	# Proteins	# PSMs	Master Protein Accessions	# Missed Cleavages	Theo. MH+ [Da]	Confidence (by Search Engine): Sequest HT	XCorr (by Search Engine): Sequest HT
FALSE	High	VFDGQVSQGQLIAVPQGFSVVK		1	3	1	AT5G44120.3	0	2303.24	High	4.09
High	Sequest HT (A7)	Unambiguous	VFDGQVSQGQLIAVPQGFSVVKR		1	3	AT5G44120.3	AT5G44120.1; AT5G44120.3; AT5G44120.2	1	3	0.641	0	1	1	820.453	2459.34	2459.34	1.23	0.00101	HCD (High Energy Collision Dissociation)	MS2	6.64284	512	29.6702	6253	lzr_3#.raw	F10	3.76
Checked	Confidence	Sequence	Modifications	# Protein Groups	# Proteins	# PSMs	Master Protein Accessions	# Missed Cleavages	Theo. MH+ [Da]	Confidence (by Search Engine): Sequest HT	XCorr (by Search Engine): Sequest HT
FALSE	High	VFDGQVSQGQLIAVPQGFSVVKR		1	3	1	AT5G44120.3	1	2459.34	High	3.76
High	Sequest HT (A7)	Unambiguous	TNANAQINTLAGR		1	3	AT5G44120.3	AT5G44120.1; AT5G44120.3; AT5G44120.2	0	2	0.5308	0	1	1	672.356	1343.7	1343.7	1.79	0.0012	HCD (High Energy Collision Dissociation)	MS2	0	512	16.6447	3665	lzr_3#.raw	F10	3.73
Checked	Confidence	Sequence	Modifications	# Protein Groups	# Proteins	# PSMs	Master Protein Accessions	# Missed Cleavages	Theo. MH+ [Da]	Confidence (by Search Engine): Sequest HT	XCorr (by Search Engine): Sequest HT
FALSE	High	TNANAQINTLAGR		1	3	1	AT5G44120.3	0	1343.7	High	3.73
High	Sequest HT (A7)	Unambiguous	IDLQTAQQLQNQDDNRGNIVR		1	3	AT5G44120.3	AT5G44120.1; AT5G44120.3; AT5G44120.2	1	3	0.513	0	1	1	813.75	2439.24	2439.23	1.25	0.00102	HCD (High Energy Collision Dissociation)	MS2	3.79141	512	19.4673	4241	lzr_3#.raw	F10	3.47
Checked	Confidence	Sequence	Modifications	# Protein Groups	# Proteins	# PSMs	Master Protein Accessions	# Missed Cleavages	Theo. MH+ [Da]	Confidence (by Search Engine): Sequest HT	XCorr (by Search Engine): Sequest HT
FALSE	High	IDLQTAQQLQNQDDNRGNIVR		1	3	2	AT5G44120.3	1	2439.23	High	5.27
Medium	Sequest HT (A7)	Unambiguous	GLYLPSFFNTAK		1	1	AT5G44120.3	AT5G44120.3	0	2	0.4553	0	1	1	679.363	1357.72	1357.72	2.21	0.0015	HCD (High Energy Collision Dissociation)	MS2	4.37256	333.394	35.375	7372	lzr_3#.raw	F10	2.57
Checked	Confidence	Sequence	Modifications	# Protein Groups	# Proteins	# PSMs	Master Protein Accessions	# Missed Cleavages	Theo. MH+ [Da]	Confidence (by Search Engine): Sequest HT	XCorr (by Search Engine): Sequest HT
FALSE	Medium	GLYLPSFFNTAK		1	1	1	AT5G44120.3	0	1357.72	Medium	2.57
Low	Sequest HT (A7)	Unambiguous	VQGPFGVIRPPLR		1	3	AT5G44120.3	AT5G44120.1; AT5G44120.3; AT5G44120.2	0	3	0.3333	0	1	1	479.289	1435.85	1435.85	0.16	8e-05	HCD (High Energy Collision Dissociation)	MS2	5.66026	512	26.9974	5732	lzr_3#.raw	F10	2.07
Checked	Confidence	Sequence	Modifications	# Protein Groups	# Proteins	# PSMs	Master Protein Accessions	# Missed Cleavages	Theo. MH+ [Da]	Confidence (by Search Engine): Sequest HT	XCorr (by Search Engine): Sequest HT
FALSE	Low	VQGPFGVIRPPLR		1	3	1	AT5G44120.3	0	1435.85	Low	2.07
Low	Sequest HT (A7)	Unambiguous	ADVYKPQLGYISTLNSYDLPILR		1	3	AT5G44120.3	AT5G44120.1; AT5G44120.3; AT5G44120.2	0	3	0.4732	0	1	1	880.477	2639.42	2639.41	3.08	0.00271	HCD (High Energy Collision Dissociation)	MS2	3.29941	45.772	35.4004	7377	lzr_3#.raw	F10	1.12
Checked	Confidence	Sequence	Modifications	# Protein Groups	# Proteins	# PSMs	Master Protein Accessions	# Missed Cleavages	Theo. MH+ [Da]	Confidence (by Search Engine): Sequest HT	XCorr (by Search Engine): Sequest HT
FALSE	Low	ADVYKPQLGYISTLNSYDLPILR		1	3	1	AT5G44120.3	0	2639.41	Low	1.12
Master Protein	AT1G13440.1	pep chromosome:TAIR10:1:4608077:4610878:-1 gene:AT1G13440 transcript:AT1G13440.1 gene_biotype:protein_coding transcript_biotype:protein_coding gene_symbol:GAPC2 description:Glyceraldehyde-3-phosphate dehydrogenase GAPC2, cytosolic [Source:UniProtKB/Swiss-Prot;Acc:Q9FX54]	0	23	5	6	5	1	338	36.9	7.18	21.3	5
Confidence	Identifying Node	PSM Ambiguity	Annotated Sequence	Modifications	# Protein Groups	# Proteins	Master Protein Accessions	Protein Accessions	# Missed Cleavages	Charge	DeltaScore	DeltaCn	Rank	Search Engine Rank	m/z [Da]	MH+ [Da]	Theo. MH+ [Da]	DeltaM [ppm]	Deltam/z [Da]	Activation Type	MS Order	Isolation Interference [%]	Ion Inject Time [ms]	RT [min]	First Scan	Spectrum File	File ID	XCorr
High	Sequest HT (A7)	Unambiguous	GILGYTEDDVVSTDFVGDNR		1	3	AT1G13440.1	AT1G13440.1; AT1G13440.2; AT3G04120.1	0	2	0.768	0	1	1	1086.51	2172.01	2172.01	1.1	0.00119	HCD (High Energy Collision Dissociation)	MS2	0	512	31.0969	6515	lzr_3#.raw	F10	4.87
Checked	Confidence	Sequence	Modifications	# Protein Groups	# Proteins	# PSMs	Master Protein Accessions	# Missed Cleavages	Theo. MH+ [Da]	Confidence (by Search Engine): Sequest HT	XCorr (by Search Engine): Sequest HT
FALSE	High	GILGYTEDDVVSTDFVGDNR		1	3	1	AT1G13440.1	0	2172.01	High	4.87
High	Sequest HT (A7)	Unambiguous	VPTVDVSVVDLTVR		1	3	AT1G13440.1	AT1G13440.1; AT1G13440.2; AT3G04120.1	0	2	0.6815	0	1	1	749.929	1498.85	1498.85	2.8	0.0021	HCD (High Energy Collision Dissociation)	MS2	0	512	30.886	6482	lzr_3#.raw	F10	4.05
Checked	Confidence	Sequence	Modifications	# Protein Groups	# Proteins	# PSMs	Master Protein Accessions	# Missed Cleavages	Theo. MH+ [Da]	Confidence (by Search Engine): Sequest HT	XCorr (by Search Engine): Sequest HT
FALSE	High	VPTVDVSVVDLTVR		1	3	1	AT1G13440.1	0	1498.85	High	4.05
High	Sequest HT (A7)	Unambiguous	AASFNIIPSSTGAAK		1	3	AT1G13440.1	AT1G13440.1; AT1G13440.2; AT3G04120.1	0	2	0.5141	0	1	1	717.884	1434.76	1434.76	1.44	0.00104	HCD (High Energy Collision Dissociation)	MS2	0	512	24.7121	5287	lzr_3#.raw	F10	3.54
Checked	Confidence	Sequence	Modifications	# Protein Groups	# Proteins	# PSMs	Master Protein Accessions	# Missed Cleavages	Theo. MH+ [Da]	Confidence (by Search Engine): Sequest HT	XCorr (by Search Engine): Sequest HT
FALSE	High	AASFNIIPSSTGAAK		1	3	2	AT1G13440.1	0	1434.76	High	3.54
High	Sequest HT (A7)	Unambiguous	LVSWYDNEWGYSSR		1	3	AT1G13440.1	AT1G13440.1; AT1G13440.2; AT3G04120.1	0	2	0.6452	0	1	1	881.398	1761.79	1761.79	1.63	0.00144	HCD (High Energy Collision Dissociation)	MS2	11.6766	512	30.494	6408	lzr_3#.raw	F10	3.1
Checked	Confidence	Sequence	Modifications	# Protein Groups	# Proteins	# PSMs	Master Protein Accessions	# Missed Cleavages	Theo. MH+ [Da]	Confidence (by Search Engine): Sequest HT	XCorr (by Search Engine): Sequest HT
FALSE	High	LVSWYDNEWGYSSR		1	3	1	AT1G13440.1	0	1761.79	High	3.1
Medium	Sequest HT (A7)	Unambiguous	TLLFGEKPVTVFGIR		1	3	AT1G13440.1	AT1G13440.1; AT1G13440.2; AT3G04120.1	0	3	0.6773	0	1	1	559.664	1676.98	1676.97	1.65	0.00092	HCD (High Energy Collision Dissociation)	MS2	0	512	33.0209	6893	lzr_3#.raw	F10	3.13
Checked	Confidence	Sequence	Modifications	# Protein Groups	# Proteins	# PSMs	Master Protein Accessions	# Missed Cleavages	Theo. MH+ [Da]	Confidence (by Search Engine): Sequest HT	XCorr (by Search Engine): Sequest HT
FALSE	Medium	TLLFGEKPVTVFGIR		1	3	1	AT1G13440.1	0	1676.97	Medium	3.13
Medium	Sequest HT (A7)	Unambiguous	AASFNIIPSSTGAAK		1	3	AT1G13440.1	AT1G13440.1; AT1G13440.2; AT3G04120.1	0	2	0.3946	0	1	1	717.885	1434.76	1434.76	2.21	0.00158	HCD (High Energy Collision Dissociation)	MS2	0	512	22.6898	4879	lzr_3#.raw	F10	2.61
Checked	Confidence	Sequence	Modifications	# Protein Groups	# Proteins	# PSMs	Master Protein Accessions	# Missed Cleavages	Theo. MH+ [Da]	Confidence (by Search Engine): Sequest HT	XCorr (by Search Engine): Sequest HT
FALSE	High	AASFNIIPSSTGAAK		1	3	2	AT1G13440.1	0	1434.76	High	3.54
Master Protein	AT5G02500.1	pep chromosome:TAIR10:5:553745:556623:-1 gene:AT5G02500 transcript:AT5G02500.1 gene_biotype:protein_coding transcript_biotype:protein_coding gene_symbol:MED37E description:Probable mediator of RNA polymerase II transcription subunit 37e [Source:UniProtKB/Swiss-Prot;Acc:P22953]	0	10	5	5	5	1	651	71.3	5.12	17.96	5
Confidence	Identifying Node	PSM Ambiguity	Annotated Sequence	Modifications	# Protein Groups	# Proteins	Master Protein Accessions	Protein Accessions	# Missed Cleavages	Charge	DeltaScore	DeltaCn	Rank	Search Engine Rank	m/z [Da]	MH+ [Da]	Theo. MH+ [Da]	DeltaM [ppm]	Deltam/z [Da]	Activation Type	MS Order	Isolation Interference [%]	Ion Inject Time [ms]	RT [min]	First Scan	Spectrum File	File ID	XCorr
High	Sequest HT (A7)	Unambiguous	IINEPTAAAIAYGLDKK		1	11	AT5G02500.1	AT1G56410.1; AT5G02500.2; AT5G42020.3; AT5G42020.2; AT3G12580.1; AT5G02490.1; AT1G16030.1; AT3G09440.2; AT5G42020.1; AT5G28540.1; AT5G02500.1	1	3	0.6682	0	1	1	596.67	1787.99	1787.99	2.3	0.00137	HCD (High Energy Collision Dissociation)	MS2	2.5308	512	26.3237	5611	lzr_3#.raw	F10	4.37
Checked	Confidence	Sequence	Modifications	# Protein Groups	# Proteins	# PSMs	Master Protein Accessions	# Missed Cleavages	Theo. MH+ [Da]	Confidence (by Search Engine): Sequest HT	XCorr (by Search Engine): Sequest HT
FALSE	High	IINEPTAAAIAYGLDKK		1	11	1	AT5G02500.1	1	1787.99	High	4.37
High	Sequest HT (A7)	Unambiguous	EQVFSTYSDNQPGVLIQVYEGER		1	2	AT5G02500.1	AT3G09440.2; AT5G02500.1	0	3	0.6183	0	1	1	886.763	2658.27	2658.27	2.49	0.0022	HCD (High Energy Collision Dissociation)	MS2	0	512	32.3134	6752	lzr_3#.raw	F10	3.93
Checked	Confidence	Sequence	Modifications	# Protein Groups	# Proteins	# PSMs	Master Protein Accessions	# Missed Cleavages	Theo. MH+ [Da]	Confidence (by Search Engine): Sequest HT	XCorr (by Search Engine): Sequest HT
FALSE	High	EQVFSTYSDNQPGVLIQVYEGER		1	2	1	AT5G02500.1	0	2658.27	High	3.93
High	Sequest HT (A7)	Unambiguous	IINEPTAAAIAYGLDK		1	11	AT5G02500.1	AT1G56410.1; AT5G02500.2; AT5G42020.3; AT5G42020.2; AT3G12580.1; AT5G02490.1; AT1G16030.1; AT3G09440.2; AT5G42020.1; AT5G28540.1; AT5G02500.1	0	2	0.5943	0	1	1	830.457	1659.91	1659.9	6.9	0.00573	HCD (High Energy Collision Dissociation)	MS2	18.5459	512	29.0662	6142	lzr_3#.raw	F10	3.87
Checked	Confidence	Sequence	Modifications	# Protein Groups	# Proteins	# PSMs	Master Protein Accessions	# Missed Cleavages	Theo. MH+ [Da]	Confidence (by Search Engine): Sequest HT	XCorr (by Search Engine): Sequest HT
FALSE	High	IINEPTAAAIAYGLDK		1	11	1	AT5G02500.1	0	1659.9	High	3.87
High	Sequest HT (A7)	Unambiguous	NAVVTVPAYFNDSQR		1	7	AT5G02500.1	AT1G56410.1; AT5G02500.2; AT3G12580.1; AT5G02490.1; AT1G16030.1; AT3G09440.2; AT5G02500.1	0	2	0.5888	0	1	1	840.924	1680.84	1680.83	3.94	0.00331	HCD (High Energy Collision Dissociation)	MS2	0	512	26.1605	5578	lzr_3#.raw	F10	3.21
Checked	Confidence	Sequence	Modifications	# Protein Groups	# Proteins	# PSMs	Master Protein Accessions	# Missed Cleavages	Theo. MH+ [Da]	Confidence (by Search Engine): Sequest HT	XCorr (by Search Engine): Sequest HT
FALSE	High	NAVVTVPAYFNDSQR		1	7	1	AT5G02500.1	0	1680.83	High	3.21
Medium	Sequest HT (A7)	Unambiguous	TTPSYVAFTDSER		1	6	AT5G02500.1	AT1G56410.1; AT5G02500.2; AT3G12580.1; AT5G02490.1; AT3G09440.2; AT5G02500.1	0	2	0.6008	0	1	1	737.348	1473.69	1473.69	2.39	0.00176	HCD (High Energy Collision Dissociation)	MS2	0	512	22.435	4829	lzr_3#.raw	F10	2.58
Checked	Confidence	Sequence	Modifications	# Protein Groups	# Proteins	# PSMs	Master Protein Accessions	# Missed Cleavages	Theo. MH+ [Da]	Confidence (by Search Engine): Sequest HT	XCorr (by Search Engine): Sequest HT
FALSE	Medium	TTPSYVAFTDSER		1	6	1	AT5G02500.1	0	1473.69	Medium	2.58
Master Protein	AT5G26280.3	pep chromosome:TAIR10:5:9208573:9210654:1 gene:AT5G26280 transcript:AT5G26280.3 gene_biotype:protein_coding transcript_biotype:protein_coding description:TRAF-like family protein [Source:TAIR;Acc:AT5G26280]	0	23	5	5	4	1	369	41.6	8.7	15.55	5
Confidence	Identifying Node	PSM Ambiguity	Annotated Sequence	Modifications	# Protein Groups	# Proteins	Master Protein Accessions	Protein Accessions	# Missed Cleavages	Charge	DeltaScore	DeltaCn	Rank	Search Engine Rank	m/z [Da]	MH+ [Da]	Theo. MH+ [Da]	DeltaM [ppm]	Deltam/z [Da]	Activation Type	MS Order	Isolation Interference [%]	Ion Inject Time [ms]	RT [min]	First Scan	Spectrum File	File ID	XCorr
High	Sequest HT (A7)	Unambiguous	STFYNANEGYLDQDTGSFGAEIFIVKPAQQQEK		1	3	AT5G26280.3	AT5G26280.2; AT5G26280.1; AT5G26280.3	0	3	0.6872	0	1	1	1232.59	3695.76	3695.75	3.23	0.00398	HCD (High Energy Collision Dissociation)	MS2	0	512	33.291	6951	lzr_3#.raw	F10	4.54
Checked	Confidence	Sequence	Modifications	# Protein Groups	# Proteins	# PSMs	Master Protein Accessions	# Missed Cleavages	Theo. MH+ [Da]	Confidence (by Search Engine): Sequest HT	XCorr (by Search Engine): Sequest HT
FALSE	High	STFYNANEGYLDQDTGSFGAEIFIVKPAQQQEK		1	3	1	AT5G26280.3	0	3695.75	High	4.54
High	Sequest HT (A7)	Unambiguous	ANAVATNTWGAVNLR		1	3	AT5G26280.3	AT5G26280.2; AT5G26280.1; AT5G26280.3	0	2	0.6034	0	1	1	779.413	1557.82	1557.81	3.02	0.00235	HCD (High Energy Collision Dissociation)	MS2	0	512	25.3233	5416	lzr_3#.raw	F10	3.48
Checked	Confidence	Sequence	Modifications	# Protein Groups	# Proteins	# PSMs	Master Protein Accessions	# Missed Cleavages	Theo. MH+ [Da]	Confidence (by Search Engine): Sequest HT	XCorr (by Search Engine): Sequest HT
FALSE	High	ANAVATNTWGAVNLR		1	3	1	AT5G26280.3	0	1557.81	High	3.48
High	Sequest HT (A7)	Unambiguous	VTFISNPPNNVFTWK		1	9	AT5G26280.3	AT2G04170.6; AT5G26280.2; AT2G04170.3; AT5G26280.1; AT5G26280.3; AT2G04170.7; AT2G04170.1; AT2G04170.5; AT2G04190.1	0	2	0.5427	0	1	1	882.462	1763.92	1763.91	2.43	0.00214	HCD (High Energy Collision Dissociation)	MS2	0	512	32.8938	6868	lzr_3#.raw	F10	2.93
Checked	Confidence	Sequence	Modifications	# Protein Groups	# Proteins	# PSMs	Master Protein Accessions	# Missed Cleavages	Theo. MH+ [Da]	Confidence (by Search Engine): Sequest HT	XCorr (by Search Engine): Sequest HT
FALSE	High	VTFISNPPNNVFTWK		1	9	1	AT5G26280.3	0	1763.91	High	2.93
Medium	Sequest HT (A7)	Unambiguous	IVTITSFSVIK		2	5	AT5G26260.1; AT5G26280.3	AT5G26260.1; AT5G26280.2; AT5G26320.1; AT5G26280.1; AT5G26280.3	0	2	0.749	0	1	1	604.37	1207.73	1207.73	2.54	0.00153	HCD (High Energy Collision Dissociation)	MS2	0	512	31.0551	6508	lzr_3#.raw	F10	2.51
Checked	Confidence	Sequence	Modifications	# Protein Groups	# Proteins	# PSMs	Master Protein Accessions	# Missed Cleavages	Theo. MH+ [Da]	Confidence (by Search Engine): Sequest HT	XCorr (by Search Engine): Sequest HT
FALSE	Medium	IVTITSFSVIK		2	5	1	AT5G26260.1; AT5G26280.3	0	1207.73	Medium	2.51
Low	Sequest HT (A7)	Unambiguous	EWGFGQLIPR		1	3	AT5G26280.3	AT5G26280.2; AT5G26280.1; AT5G26280.3	0	2	0.4785	0	1	1	601.821	1202.63	1202.63	1.9	0.00115	HCD (High Energy Collision Dissociation)	MS2	14.5948	512	34.5021	7198	lzr_3#.raw	F10	2.09
Checked	Confidence	Sequence	Modifications	# Protein Groups	# Proteins	# PSMs	Master Protein Accessions	# Missed Cleavages	Theo. MH+ [Da]	Confidence (by Search Engine): Sequest HT	XCorr (by Search Engine): Sequest HT
FALSE	Low	EWGFGQLIPR		1	3	1	AT5G26280.3	0	1202.63	Low	2.09
Master Protein	AT1G66280.1	pep chromosome:TAIR10:1:24706512:24709996:-1 gene:AT1G66280 transcript:AT1G66280.1 gene_biotype:protein_coding transcript_biotype:protein_coding gene_symbol:BGLU22 description:Beta-glucosidase 22 [Source:UniProtKB/Swiss-Prot;Acc:Q9C8Y9]	0	13	6	8	2	1	524	59.7	7.21	15.35	6
Confidence	Identifying Node	PSM Ambiguity	Annotated Sequence	Modifications	# Protein Groups	# Proteins	Master Protein Accessions	Protein Accessions	# Missed Cleavages	Charge	DeltaScore	DeltaCn	Rank	Search Engine Rank	m/z [Da]	MH+ [Da]	Theo. MH+ [Da]	DeltaM [ppm]	Deltam/z [Da]	Activation Type	MS Order	Isolation Interference [%]	Ion Inject Time [ms]	RT [min]	First Scan	Spectrum File	File ID	XCorr
High	Sequest HT (A7)	Unambiguous	NVDHSAIGSQPLTAALPVYAK		1	1	AT1G66280.1	AT1G66280.1	0	3	0.3753	0	1	1	718.053	2152.14	2152.14	2.09	0.0015	HCD (High Energy Collision Dissociation)	MS2	6.43839	512	26.971	5727	lzr_3#.raw	F10	3.81
Checked	Confidence	Sequence	Modifications	# Protein Groups	# Proteins	# PSMs	Master Protein Accessions	# Missed Cleavages	Theo. MH+ [Da]	Confidence (by Search Engine): Sequest HT	XCorr (by Search Engine): Sequest HT
FALSE	High	NVDHSAIGSQPLTAALPVYAK		1	1	1	AT1G66280.1	0	2152.14	High	3.81
High	Sequest HT (A7)	Unambiguous	EYADYVFTEYGGK		2	3	AT1G66270.1; AT1G66280.1	AT1G66270.1; AT1G66280.1; AT1G66270.2	0	2	0.6096	0	1	1	771.344	1541.68	1541.68	0.57	0.00044	HCD (High Energy Collision Dissociation)	MS2	6.48895	512	27.012	5735	lzr_3#.raw	F10	2.92
Checked	Confidence	Sequence	Modifications	# Protein Groups	# Proteins	# PSMs	Master Protein Accessions	# Missed Cleavages	Theo. MH+ [Da]	Confidence (by Search Engine): Sequest HT	XCorr (by Search Engine): Sequest HT
FALSE	High	EYADYVFTEYGGK		2	3	1	AT1G66270.1; AT1G66280.1	0	1541.68	High	2.92
Medium	Sequest HT (A7)	Unambiguous	QDSLVAWEPK		1	1	AT1G66280.1	AT1G66280.1	0	2	0.4386	0	1	1	586.802	1172.6	1172.59	2.53	0.00148	HCD (High Energy Collision Dissociation)	MS2	19.3393	512	25.4313	5438	lzr_3#.raw	F10	2.28
Checked	Confidence	Sequence	Modifications	# Protein Groups	# Proteins	# PSMs	Master Protein Accessions	# Missed Cleavages	Theo. MH+ [Da]	Confidence (by Search Engine): Sequest HT	XCorr (by Search Engine): Sequest HT
FALSE	Medium	QDSLVAWEPK		1	1	1	AT1G66280.1	0	1172.59	Medium	2.28
Medium	Sequest HT (A7)	Unambiguous	FGLYYVDFK		3	4	AT3G09260.1; AT1G66270.1; AT1G66280.1	AT3G09260.1; AT1G66270.1; AT1G66280.1; AT1G66270.2	0	2	0.4518	0	1	1	576.294	1151.58	1151.58	2.56	0.00148	HCD (High Energy Collision Dissociation)	MS2	3.11408	512	32.9477	6878	lzr_3#.raw	F10	2.28
Checked	Confidence	Sequence	Modifications	# Protein Groups	# Proteins	# PSMs	Master Protein Accessions	# Missed Cleavages	Theo. MH+ [Da]	Confidence (by Search Engine): Sequest HT	XCorr (by Search Engine): Sequest HT
FALSE	Medium	FGLYYVDFK		3	4	2	AT3G09260.1; AT1G66270.1; AT1G66280.1	0	1151.58	Medium	2.28
Low	Sequest HT (A7)	Unambiguous	FGLYYVDFK		3	4	AT3G09260.1; AT1G66270.1; AT1G66280.1	AT3G09260.1; AT1G66270.1; AT1G66280.1; AT1G66270.2	0	2	0.4769	0	1	1	576.294	1151.58	1151.58	2.25	0.00129	HCD (High Energy Collision Dissociation)	MS2	0	512	31.9388	6675	lzr_3#.raw	F10	2.16
Checked	Confidence	Sequence	Modifications	# Protein Groups	# Proteins	# PSMs	Master Protein Accessions	# Missed Cleavages	Theo. MH+ [Da]	Confidence (by Search Engine): Sequest HT	XCorr (by Search Engine): Sequest HT
FALSE	Medium	FGLYYVDFK		3	4	2	AT3G09260.1; AT1G66270.1; AT1G66280.1	0	1151.58	Medium	2.28
Low	Sequest HT (A7)	Unambiguous	LSIAWSR		2	6	AT1G66270.1; AT1G66280.1	AT1G47600.1; AT1G66270.1; AT1G47600.2; AT1G66280.1; AT1G66270.2; AT1G51470.1	0	2	0.2158	0	1	1	416.738	832.469	832.468	1.78	0.00074	HCD (High Energy Collision Dissociation)	MS2	17.5779	512	23.9765	5142	lzr_3#.raw	F10	1.9
Checked	Confidence	Sequence	Modifications	# Protein Groups	# Proteins	# PSMs	Master Protein Accessions	# Missed Cleavages	Theo. MH+ [Da]	Confidence (by Search Engine): Sequest HT	XCorr (by Search Engine): Sequest HT
FALSE	Low	LSIAWSR		2	6	1	AT1G66270.1; AT1G66280.1	0	832.468	Low	1.9
Low	Sequest HT (A7)	Unambiguous	NLNTDAFR		3	4	AT3G09260.1; AT1G66270.1; AT1G66280.1	AT3G09260.1; AT1G66270.1; AT1G66280.1; AT1G66270.2	0	2	0.4248	0	1	1	475.739	950.47	950.469	1.24	0.00059	HCD (High Energy Collision Dissociation)	MS2	28.3888	512	14.8238	3279	lzr_3#.raw	F10	1.53
Checked	Confidence	Sequence	Modifications	# Protein Groups	# Proteins	# PSMs	Master Protein Accessions	# Missed Cleavages	Theo. MH+ [Da]	Confidence (by Search Engine): Sequest HT	XCorr (by Search Engine): Sequest HT
FALSE	Low	NLNTDAFR		3	4	2	AT3G09260.1; AT1G66270.1; AT1G66280.1	0	950.469	Low	1.53
Low	Sequest HT (A7)	Unambiguous	NLNTDAFR		3	4	AT3G09260.1; AT1G66270.1; AT1G66280.1	AT3G09260.1; AT1G66270.1; AT1G66280.1; AT1G66270.2	0	2	0.1704	0	1	1	475.739	950.47	950.469	0.99	0.00047	HCD (High Energy Collision Dissociation)	MS2	33.2453	512	18.308	4008	lzr_3#.raw	F10	1.35
Checked	Confidence	Sequence	Modifications	# Protein Groups	# Proteins	# PSMs	Master Protein Accessions	# Missed Cleavages	Theo. MH+ [Da]	Confidence (by Search Engine): Sequest HT	XCorr (by Search Engine): Sequest HT
FALSE	Low	NLNTDAFR		3	4	2	AT3G09260.1; AT1G66270.1; AT1G66280.1	0	950.469	Low	1.53
Master Protein	AT1G71695.1	pep chromosome:TAIR10:1:26964087:26966688:1 gene:AT1G71695 transcript:AT1G71695.1 gene_biotype:protein_coding transcript_biotype:protein_coding gene_symbol:PER12 description:Peroxidase [Source:UniProtKB/TrEMBL;Acc:A0A178WB34]	0	15	4	5	4	1	358	39.5	8.28	14.28	4
Confidence	Identifying Node	PSM Ambiguity	Annotated Sequence	Modifications	# Protein Groups	# Proteins	Master Protein Accessions	Protein Accessions	# Missed Cleavages	Charge	DeltaScore	DeltaCn	Rank	Search Engine Rank	m/z [Da]	MH+ [Da]	Theo. MH+ [Da]	DeltaM [ppm]	Deltam/z [Da]	Activation Type	MS Order	Isolation Interference [%]	Ion Inject Time [ms]	RT [min]	First Scan	Spectrum File	File ID	XCorr
High	Sequest HT (A7)	Unambiguous	QGLFTSDQDLFVDKR		1	1	AT1G71695.1	AT1G71695.1	1	3	0.6039	0	1	1	590.302	1768.89	1768.89	2.63	0.00155	HCD (High Energy Collision Dissociation)	MS2	2.53609	512	28.0886	5953	lzr_3#.raw	F10	4.57
Checked	Confidence	Sequence	Modifications	# Protein Groups	# Proteins	# PSMs	Master Protein Accessions	# Missed Cleavages	Theo. MH+ [Da]	Confidence (by Search Engine): Sequest HT	XCorr (by Search Engine): Sequest HT
FALSE	High	QGLFTSDQDLFVDKR		1	1	2	AT1G71695.1	1	1768.89	High	4.57
High	Sequest HT (A7)	Unambiguous	QGLFTSDQDLFVDKR		1	1	AT1G71695.1	AT1G71695.1	1	3	0.5378	0	1	1	590.301	1768.89	1768.89	1.07	0.00063	HCD (High Energy Collision Dissociation)	MS2	0	512	26.3568	5616	lzr_3#.raw	F10	3.7
Checked	Confidence	Sequence	Modifications	# Protein Groups	# Proteins	# PSMs	Master Protein Accessions	# Missed Cleavages	Theo. MH+ [Da]	Confidence (by Search Engine): Sequest HT	XCorr (by Search Engine): Sequest HT
FALSE	High	QGLFTSDQDLFVDKR		1	1	2	AT1G71695.1	1	1768.89	High	4.57
High	Sequest HT (A7)	Unambiguous	DSVVLSGGPDYAVPLGR		1	1	AT1G71695.1	AT1G71695.1	0	2	0.5465	0	1	1	851.447	1701.89	1701.88	3.54	0.00301	HCD (High Energy Collision Dissociation)	MS2	18.4338	512	27.3078	5791	lzr_3#.raw	F10	3.55
Checked	Confidence	Sequence	Modifications	# Protein Groups	# Proteins	# PSMs	Master Protein Accessions	# Missed Cleavages	Theo. MH+ [Da]	Confidence (by Search Engine): Sequest HT	XCorr (by Search Engine): Sequest HT
FALSE	High	DSVVLSGGPDYAVPLGR		1	1	1	AT1G71695.1	0	1701.88	High	3.55
Medium	Sequest HT (A7)	Unambiguous	QQAFVVINNLR		1	1	AT1G71695.1	AT1G71695.1	0	2	0.5182	0	1	1	651.371	1301.74	1301.73	2.36	0.00154	HCD (High Energy Collision Dissociation)	MS2	0	512	26.9619	5726	lzr_3#.raw	F10	2.47
Checked	Confidence	Sequence	Modifications	# Protein Groups	# Proteins	# PSMs	Master Protein Accessions	# Missed Cleavages	Theo. MH+ [Da]	Confidence (by Search Engine): Sequest HT	XCorr (by Search Engine): Sequest HT
FALSE	Medium	QQAFVVINNLR		1	1	1	AT1G71695.1	0	1301.73	Medium	2.47
Low	Sequest HT (A7)	Unambiguous	DIGLAAAILR		1	1	AT1G71695.1	AT1G71695.1	0	2	0.5143	0	1	1	506.812	1012.62	1012.61	0.92	0.00047	HCD (High Energy Collision Dissociation)	MS2	28.4949	512	31.8671	6660	lzr_3#.raw	F10	1.4
Checked	Confidence	Sequence	Modifications	# Protein Groups	# Proteins	# PSMs	Master Protein Accessions	# Missed Cleavages	Theo. MH+ [Da]	Confidence (by Search Engine): Sequest HT	XCorr (by Search Engine): Sequest HT
FALSE	Low	DIGLAAAILR		1	1	1	AT1G71695.1	0	1012.61	Low	1.4
Master Protein	AT1G07940.1	pep chromosome:TAIR10:1:2462953:2465545:-1 gene:AT1G07940 transcript:AT1G07940.1 gene_biotype:protein_coding transcript_biotype:protein_coding gene_symbol:A1 description:Elongation factor 1-alpha 4 [Source:UniProtKB/Swiss-Prot;Acc:Q8GTY0]	0	10	5	6	5	1	449	49.5	9.11	13.05	5
Confidence	Identifying Node	PSM Ambiguity	Annotated Sequence	Modifications	# Protein Groups	# Proteins	Master Protein Accessions	Protein Accessions	# Missed Cleavages	Charge	DeltaScore	DeltaCn	Rank	Search Engine Rank	m/z [Da]	MH+ [Da]	Theo. MH+ [Da]	DeltaM [ppm]	Deltam/z [Da]	Activation Type	MS Order	Isolation Interference [%]	Ion Inject Time [ms]	RT [min]	First Scan	Spectrum File	File ID	XCorr
High	Sequest HT (A7)	Unambiguous	IGGIGTVPVGR		1	2	AT1G07940.1	AT1G07930.2; AT1G07940.1	0	2	0.5242	0	1	1	513.31	1025.61	1025.61	1.86	0.00095	HCD (High Energy Collision Dissociation)	MS2	29.9915	512	17.5295	3847	lzr_3#.raw	F10	2.69
Checked	Confidence	Sequence	Modifications	# Protein Groups	# Proteins	# PSMs	Master Protein Accessions	# Missed Cleavages	Theo. MH+ [Da]	Confidence (by Search Engine): Sequest HT	XCorr (by Search Engine): Sequest HT
FALSE	High	IGGIGTVPVGR		1	2	2	AT1G07940.1	0	1025.61	High	2.69
Medium	Sequest HT (A7)	Unambiguous	YDEIIKEVSSYLKK		1	2	AT1G07940.1	AT1G07930.2; AT1G07940.1	2	3	0.7561	0	1	1	572.315	1714.93	1714.93	2.17	0.00124	HCD (High Energy Collision Dissociation)	MS2	5.86436	512	30.6176	6431	lzr_3#.raw	F10	3.28
Checked	Confidence	Sequence	Modifications	# Protein Groups	# Proteins	# PSMs	Master Protein Accessions	# Missed Cleavages	Theo. MH+ [Da]	Confidence (by Search Engine): Sequest HT	XCorr (by Search Engine): Sequest HT
FALSE	Medium	YDEIIKEVSSYLKK		1	2	1	AT1G07940.1	2	1714.93	Medium	3.28
Medium	Sequest HT (A7)	Unambiguous	ARYDEIIKEVSSYLK		1	2	AT1G07940.1	AT1G07930.2; AT1G07940.1	2	3	0.53	0	1	1	605.329	1813.97	1813.97	1.93	0.00116	HCD (High Energy Collision Dissociation)	MS2	0	512	34.6982	7239	lzr_3#.raw	F10	3
Checked	Confidence	Sequence	Modifications	# Protein Groups	# Proteins	# PSMs	Master Protein Accessions	# Missed Cleavages	Theo. MH+ [Da]	Confidence (by Search Engine): Sequest HT	XCorr (by Search Engine): Sequest HT
FALSE	Medium	ARYDEIIKEVSSYLK		1	2	1	AT1G07940.1	2	1813.97	Medium	3
Low	Sequest HT (A7)	Unambiguous	IGGIGTVPVGR		1	2	AT1G07940.1	AT1G07930.2; AT1G07940.1	0	2	0.4413	0	1	1	513.309	1025.61	1025.61	1.02	0.00052	HCD (High Energy Collision Dissociation)	MS2	29.6185	512	19.6519	4275	lzr_3#.raw	F10	2.13
Checked	Confidence	Sequence	Modifications	# Protein Groups	# Proteins	# PSMs	Master Protein Accessions	# Missed Cleavages	Theo. MH+ [Da]	Confidence (by Search Engine): Sequest HT	XCorr (by Search Engine): Sequest HT
FALSE	High	IGGIGTVPVGR		1	2	2	AT1G07940.1	0	1025.61	High	2.69
Low	Sequest HT (A7)	Unambiguous	QTVAVGVIK		1	2	AT1G07940.1	AT1G07930.2; AT1G07940.1	0	2	0.3487	0	1	1	457.789	914.57	914.567	3.14	0.00143	HCD (High Energy Collision Dissociation)	MS2	42.5785	512	17.9023	3923	lzr_3#.raw	F10	1.95
Checked	Confidence	Sequence	Modifications	# Protein Groups	# Proteins	# PSMs	Master Protein Accessions	# Missed Cleavages	Theo. MH+ [Da]	Confidence (by Search Engine): Sequest HT	XCorr (by Search Engine): Sequest HT
FALSE	Low	QTVAVGVIK		1	2	1	AT1G07940.1	0	914.567	Low	1.95
Low	Sequest HT (A7)	Unambiguous	LPLQDVYK		1	2	AT1G07940.1	AT1G07930.2; AT1G07940.1	0	2	0.4625	0	1	1	488.281	975.555	975.551	3.87	0.00189	HCD (High Energy Collision Dissociation)	MS2	0	512	22.0742	4762	lzr_3#.raw	F10	1.6
Checked	Confidence	Sequence	Modifications	# Protein Groups	# Proteins	# PSMs	Master Protein Accessions	# Missed Cleavages	Theo. MH+ [Da]	Confidence (by Search Engine): Sequest HT	XCorr (by Search Engine): Sequest HT
FALSE	Low	LPLQDVYK		1	2	1	AT1G07940.1	0	975.551	Low	1.6
Master Protein	AT4G35090.1	pep chromosome:TAIR10:4:16700312:16703504:-1 gene:AT4G35090 transcript:AT4G35090.1 gene_biotype:protein_coding transcript_biotype:protein_coding gene_symbol:CAT2 description:catalase 2 [Source:TAIR;Acc:AT4G35090]	0	10	4	4	4	1	492	56.9	7.12	12.18	4
Confidence	Identifying Node	PSM Ambiguity	Annotated Sequence	Modifications	# Protein Groups	# Proteins	Master Protein Accessions	Protein Accessions	# Missed Cleavages	Charge	DeltaScore	DeltaCn	Rank	Search Engine Rank	m/z [Da]	MH+ [Da]	Theo. MH+ [Da]	DeltaM [ppm]	Deltam/z [Da]	Activation Type	MS Order	Isolation Interference [%]	Ion Inject Time [ms]	RT [min]	First Scan	Spectrum File	File ID	XCorr
High	Sequest HT (A7)	Unambiguous	EGNFDLVGNNFPVFFIR		1	3	AT4G35090.1	AT4G35090.2; AT4G35090.1; AT4G35090.3	0	2	0.4956	0	1	1	993.004	1985	1984.99	4.58	0.00454	HCD (High Energy Collision Dissociation)	MS2	18.4614	512	35.8384	7473	lzr_3#.raw	F10	4.56
Checked	Confidence	Sequence	Modifications	# Protein Groups	# Proteins	# PSMs	Master Protein Accessions	# Missed Cleavages	Theo. MH+ [Da]	Confidence (by Search Engine): Sequest HT	XCorr (by Search Engine): Sequest HT
FALSE	High	EGNFDLVGNNFPVFFIR		1	3	1	AT4G35090.1	0	1984.99	High	4.56
High	Sequest HT (A7)	Unambiguous	LGPNYLQLPVNAPK		1	10	AT4G35090.1	AT1G20620.7; AT4G35090.2; AT1G20620.4; AT1G20620.5; AT4G35090.1; AT1G20620.6; AT1G20620.2; AT4G35090.3; AT1G20630.1; AT1G20620.1	0	2	0.6024	0	1	1	762.435	1523.86	1523.86	3.23	0.00246	HCD (High Energy Collision Dissociation)	MS2	4.32814	512	28.7964	6090	lzr_3#.raw	F10	3.37
Checked	Confidence	Sequence	Modifications	# Protein Groups	# Proteins	# PSMs	Master Protein Accessions	# Missed Cleavages	Theo. MH+ [Da]	Confidence (by Search Engine): Sequest HT	XCorr (by Search Engine): Sequest HT
FALSE	High	LGPNYLQLPVNAPK		1	10	1	AT4G35090.1	0	1523.86	High	3.37
Medium	Sequest HT (A7)	Unambiguous	APGVQTPVIVR		1	7	AT4G35090.1	AT4G35090.2; AT1G20620.5; AT4G35090.1; AT1G20620.6; AT1G20620.2; AT4G35090.3; AT1G20620.1	0	2	0.6441	0	1	1	568.844	1136.68	1136.68	1.41	0.0008	HCD (High Energy Collision Dissociation)	MS2	0	512	20.0759	4359	lzr_3#.raw	F10	2.36
Checked	Confidence	Sequence	Modifications	# Protein Groups	# Proteins	# PSMs	Master Protein Accessions	# Missed Cleavages	Theo. MH+ [Da]	Confidence (by Search Engine): Sequest HT	XCorr (by Search Engine): Sequest HT
FALSE	Medium	APGVQTPVIVR		1	7	1	AT4G35090.1	0	1136.68	Medium	2.36
Low	Sequest HT (A7)	Unambiguous	SLLEEDAIR		1	3	AT4G35090.1	AT4G35090.2; AT4G35090.1; AT4G35090.3	0	2	0.367	0	1	1	523.281	1045.55	1045.55	2.1	0.0011	HCD (High Energy Collision Dissociation)	MS2	13.3448	512	22.5116	4841	lzr_3#.raw	F10	1.88
Checked	Confidence	Sequence	Modifications	# Protein Groups	# Proteins	# PSMs	Master Protein Accessions	# Missed Cleavages	Theo. MH+ [Da]	Confidence (by Search Engine): Sequest HT	XCorr (by Search Engine): Sequest HT
FALSE	Low	SLLEEDAIR		1	3	1	AT4G35090.1	0	1045.55	Low	1.88
Master Protein	AT1G56070.1	pep chromosome:TAIR10:1:20967652:20971742:-1 gene:AT1G56070 transcript:AT1G56070.1 gene_biotype:protein_coding transcript_biotype:protein_coding gene_symbol:LOS1 description:Elongation factor 2 [Source:UniProtKB/Swiss-Prot;Acc:Q9ASR1]	0	9	4	4	4	1	843	93.8	6.25	11.13	4
Confidence	Identifying Node	PSM Ambiguity	Annotated Sequence	Modifications	# Protein Groups	# Proteins	Master Protein Accessions	Protein Accessions	# Missed Cleavages	Charge	DeltaScore	DeltaCn	Rank	Search Engine Rank	m/z [Da]	MH+ [Da]	Theo. MH+ [Da]	DeltaM [ppm]	Deltam/z [Da]	Activation Type	MS Order	Isolation Interference [%]	Ion Inject Time [ms]	RT [min]	First Scan	Spectrum File	File ID	XCorr
High	Sequest HT (A7)	Unambiguous	STLTDSLVAAAGIIAQEVAGDVR		1	1	AT1G56070.1	AT1G56070.1	0	3	0.6124	0	1	1	753.074	2257.21	2257.2	2.32	0.00175	HCD (High Energy Collision Dissociation)	MS2	0	512	36.1518	7534	lzr_3#.raw	F10	5.34
Checked	Confidence	Sequence	Modifications	# Protein Groups	# Proteins	# PSMs	Master Protein Accessions	# Missed Cleavages	Theo. MH+ [Da]	Confidence (by Search Engine): Sequest HT	XCorr (by Search Engine): Sequest HT
FALSE	High	STLTDSLVAAAGIIAQEVAGDVR		1	1	1	AT1G56070.1	0	2257.2	High	5.34
High	Sequest HT (A7)	Unambiguous	AYLPVVESFGFSSQLR		1	1	AT1G56070.1	AT1G56070.1	0	2	0.6533	0	1	1	900.473	1799.94	1799.93	3.39	0.00305	HCD (High Energy Collision Dissociation)	MS2	10.0228	244.265	35.4409	7393	lzr_3#.raw	F10	3.49
Checked	Confidence	Sequence	Modifications	# Protein Groups	# Proteins	# PSMs	Master Protein Accessions	# Missed Cleavages	Theo. MH+ [Da]	Confidence (by Search Engine): Sequest HT	XCorr (by Search Engine): Sequest HT
FALSE	High	AYLPVVESFGFSSQLR		1	1	1	AT1G56070.1	0	1799.93	High	3.49
Medium	Sequest HT (A7)	Unambiguous	LWGENFFDPATR		1	1	AT1G56070.1	AT1G56070.1	0	2	0.5043	0	1	1	726.851	1452.69	1452.69	2.49	0.00181	HCD (High Energy Collision Dissociation)	MS2	16.8616	512	34.219	7142	lzr_3#.raw	F10	2.3
Checked	Confidence	Sequence	Modifications	# Protein Groups	# Proteins	# PSMs	Master Protein Accessions	# Missed Cleavages	Theo. MH+ [Da]	Confidence (by Search Engine): Sequest HT	XCorr (by Search Engine): Sequest HT
FALSE	Medium	LWGENFFDPATR		1	1	1	AT1G56070.1	0	1452.69	Medium	2.3
Low	Sequest HT (A7)	Selected	gIcFEVcDVVLHSDAIHRGGGQVIPTAR	N-Term(Acetyl); C3(Carbamidomethyl); C7(Carbamidomethyl)	1	1	AT1G56070.1	AT1G56070.1	1	4	0.05	0	1	1	777.136	3105.52	3105.54	-4.76	-0.0037	HCD (High Energy Collision Dissociation)	MS2	3.16717	512	29.5343	6226	lzr_3#.raw	F10	1.4
Checked	Confidence	Sequence	Modifications	# Protein Groups	# Proteins	# PSMs	Master Protein Accessions	# Missed Cleavages	Theo. MH+ [Da]	Confidence (by Search Engine): Sequest HT	XCorr (by Search Engine): Sequest HT
FALSE	Low	GICFEVCDVVLHSDAIHRGGGQVIPTAR	1xAcetyl [N-Term]; 2xCarbamidomethyl [C3; C7]	1	1	1	AT1G56070.1	1	3105.54	Low	1.4
Master Protein	AT1G54010.1	pep chromosome:TAIR10:1:20158589:20160864:-1 gene:AT1G54010 transcript:AT1G54010.1 gene_biotype:protein_coding transcript_biotype:protein_coding gene_symbol:GLL23 description:Inactive GDSL esterase/lipase-like protein 23 [Source:UniProtKB/Swiss-Prot;Acc:Q8W4H8]	0	13	3	3	3	1	386	43.1	8.07	10.82	3
Confidence	Identifying Node	PSM Ambiguity	Annotated Sequence	Modifications	# Protein Groups	# Proteins	Master Protein Accessions	Protein Accessions	# Missed Cleavages	Charge	DeltaScore	DeltaCn	Rank	Search Engine Rank	m/z [Da]	MH+ [Da]	Theo. MH+ [Da]	DeltaM [ppm]	Deltam/z [Da]	Activation Type	MS Order	Isolation Interference [%]	Ion Inject Time [ms]	RT [min]	First Scan	Spectrum File	File ID	XCorr
High	Sequest HT (A7)	Unambiguous	GASFAVADATLLGAPVESLTLNQQVR		1	1	AT1G54010.1	AT1G54010.1	0	3	0.532	0	1	1	876.807	2628.41	2628.4	2.92	0.00256	HCD (High Energy Collision Dissociation)	MS2	3.39929	271.44	35.4646	7397	lzr_3#.raw	F10	5
Checked	Confidence	Sequence	Modifications	# Protein Groups	# Proteins	# PSMs	Master Protein Accessions	# Missed Cleavages	Theo. MH+ [Da]	Confidence (by Search Engine): Sequest HT	XCorr (by Search Engine): Sequest HT
FALSE	High	GASFAVADATLLGAPVESLTLNQQVR		1	1	1	AT1G54010.1	0	2628.4	High	5
High	Sequest HT (A7)	Unambiguous	TLLPQTFWPYGK		1	1	AT1G54010.1	AT1G54010.1	0	2	0.6522	0	1	1	725.892	1450.78	1450.77	3.26	0.00236	HCD (High Energy Collision Dissociation)	MS2	7.62018	512	34.3443	7168	lzr_3#.raw	F10	2.99
Checked	Confidence	Sequence	Modifications	# Protein Groups	# Proteins	# PSMs	Master Protein Accessions	# Missed Cleavages	Theo. MH+ [Da]	Confidence (by Search Engine): Sequest HT	XCorr (by Search Engine): Sequest HT
FALSE	High	TLLPQTFWPYGK		1	1	1	AT1G54010.1	0	1450.77	High	2.99
High	Sequest HT (A7)	Unambiguous	FSDGLIAPDFLAK		1	1	AT1G54010.1	AT1G54010.1	0	2	0.4523	0	1	1	697.375	1393.74	1393.74	3.98	0.00278	HCD (High Energy Collision Dissociation)	MS2	6.73642	512	33.3666	6964	lzr_3#.raw	F10	2.83
Checked	Confidence	Sequence	Modifications	# Protein Groups	# Proteins	# PSMs	Master Protein Accessions	# Missed Cleavages	Theo. MH+ [Da]	Confidence (by Search Engine): Sequest HT	XCorr (by Search Engine): Sequest HT
FALSE	High	FSDGLIAPDFLAK		1	1	1	AT1G54010.1	0	1393.74	High	2.83
Master Protein	AT4G31580.2	pep chromosome:TAIR10:4:15306702:15308347:1 gene:AT4G31580 transcript:AT4G31580.2 gene_biotype:protein_coding transcript_biotype:protein_coding gene_symbol:RSZ22 description:Serine/arginine-rich splicing factor RSZ22 [Source:UniProtKB/Swiss-Prot;Acc:O81126]	0	19	4	5	2	1	200	22.4	11.44	9.97	4
Confidence	Identifying Node	PSM Ambiguity	Annotated Sequence	Modifications	# Protein Groups	# Proteins	Master Protein Accessions	Protein Accessions	# Missed Cleavages	Charge	DeltaScore	DeltaCn	Rank	Search Engine Rank	m/z [Da]	MH+ [Da]	Theo. MH+ [Da]	DeltaM [ppm]	Deltam/z [Da]	Activation Type	MS Order	Isolation Interference [%]	Ion Inject Time [ms]	RT [min]	First Scan	Spectrum File	File ID	XCorr
High	Sequest HT (A7)	Unambiguous	RPPGYAFLDFEDPR		1	1	AT4G31580.2	AT4G31580.2	0	3	0.5774	0	1	1	560.612	1679.82	1679.82	2.16	0.00121	HCD (High Energy Collision Dissociation)	MS2	6.88084	512	30.3199	6375	lzr_3#.raw	F10	3.36
Checked	Confidence	Sequence	Modifications	# Protein Groups	# Proteins	# PSMs	Master Protein Accessions	# Missed Cleavages	Theo. MH+ [Da]	Confidence (by Search Engine): Sequest HT	XCorr (by Search Engine): Sequest HT
FALSE	High	RPPGYAFLDFEDPR		1	1	1	AT4G31580.2	0	1679.82	High	3.36
Low	Sequest HT (A7)	Unambiguous	RPPGYAFLDFEDPRDAR		1	1	AT4G31580.2	AT4G31580.2	1	3	0.3669	0	1	1	674.668	2021.99	2021.98	2.7	0.00182	HCD (High Energy Collision Dissociation)	MS2	6.45905	512	28.3612	6001	lzr_3#.raw	F10	2.48
Checked	Confidence	Sequence	Modifications	# Protein Groups	# Proteins	# PSMs	Master Protein Accessions	# Missed Cleavages	Theo. MH+ [Da]	Confidence (by Search Engine): Sequest HT	XCorr (by Search Engine): Sequest HT
FALSE	Low	RPPGYAFLDFEDPRDAR		1	1	1	AT4G31580.2	1	2021.98	Low	2.48
Low	Sequest HT (A7)	Unambiguous	VTERELEDEFR		2	2	AT2G24590.1; AT4G31580.2	AT2G24590.1; AT4G31580.2	1	3	0.3112	0	1	1	474.901	1422.69	1422.69	2.47	0.00117	HCD (High Energy Collision Dissociation)	MS2	10.4317	512	22.6561	4872	lzr_3#.raw	F10	2.41
Checked	Confidence	Sequence	Modifications	# Protein Groups	# Proteins	# PSMs	Master Protein Accessions	# Missed Cleavages	Theo. MH+ [Da]	Confidence (by Search Engine): Sequest HT	XCorr (by Search Engine): Sequest HT
FALSE	Low	VTERELEDEFR		2	2	1	AT2G24590.1; AT4G31580.2	1	1422.69	Low	2.41
Low	Sequest HT (A7)	Unambiguous	VYVGNLDPR		2	5	AT2G24590.1; AT4G31580.2	AT1G23860.1; AT2G24590.1; AT1G23860.3; AT1G23860.4; AT4G31580.2	0	2	0.3392	0	1	1	516.778	1032.55	1032.55	1.91	0.00099	HCD (High Energy Collision Dissociation)	MS2	5.4828	512	18.9095	4136	lzr_3#.raw	F10	1.71
Checked	Confidence	Sequence	Modifications	# Protein Groups	# Proteins	# PSMs	Master Protein Accessions	# Missed Cleavages	Theo. MH+ [Da]	Confidence (by Search Engine): Sequest HT	XCorr (by Search Engine): Sequest HT
FALSE	Low	VYVGNLDPR		2	5	2	AT2G24590.1; AT4G31580.2	0	1032.55	Low	1.71
Low	Sequest HT (A7)	Unambiguous	VYVGNLDPR		2	5	AT2G24590.1; AT4G31580.2	AT1G23860.1; AT2G24590.1; AT1G23860.3; AT1G23860.4; AT4G31580.2	0	2	0.3929	0	1	1	516.778	1032.55	1032.55	1.91	0.00099	HCD (High Energy Collision Dissociation)	MS2	16.4304	512	16.1405	3559	lzr_3#.raw	F10	1.4
Checked	Confidence	Sequence	Modifications	# Protein Groups	# Proteins	# PSMs	Master Protein Accessions	# Missed Cleavages	Theo. MH+ [Da]	Confidence (by Search Engine): Sequest HT	XCorr (by Search Engine): Sequest HT
FALSE	Low	VYVGNLDPR		2	5	2	AT2G24590.1; AT4G31580.2	0	1032.55	Low	1.71
Master Protein	AT5G56030.2	pep chromosome:TAIR10:5:22686832:22689471:1 gene:AT5G56030 transcript:AT5G56030.2 gene_biotype:protein_coding transcript_biotype:protein_coding gene_symbol:HSP81-2 description:Heat shock protein 81-2 [Source:UniProtKB/TrEMBL;Acc:F4K6B6]	0	5	3	3	3	1	728	83.1	5.03	9.85	3
Confidence	Identifying Node	PSM Ambiguity	Annotated Sequence	Modifications	# Protein Groups	# Proteins	Master Protein Accessions	Protein Accessions	# Missed Cleavages	Charge	DeltaScore	DeltaCn	Rank	Search Engine Rank	m/z [Da]	MH+ [Da]	Theo. MH+ [Da]	DeltaM [ppm]	Deltam/z [Da]	Activation Type	MS Order	Isolation Interference [%]	Ion Inject Time [ms]	RT [min]	First Scan	Spectrum File	File ID	XCorr
High	Sequest HT (A7)	Unambiguous	SGDELTSLKDYVTR		1	4	AT5G56030.2	AT5G56030.2; AT5G56000.1; AT5G56010.1; AT5G56030.1	1	3	0.5698	0	1	1	528.603	1583.79	1583.79	1.56	0.00082	HCD (High Energy Collision Dissociation)	MS2	18.9312	512	25.8769	5523	lzr_3#.raw	F10	3.58
Checked	Confidence	Sequence	Modifications	# Protein Groups	# Proteins	# PSMs	Master Protein Accessions	# Missed Cleavages	Theo. MH+ [Da]	Confidence (by Search Engine): Sequest HT	XCorr (by Search Engine): Sequest HT
FALSE	High	SGDELTSLKDYVTR		1	4	1	AT5G56030.2	1	1583.79	High	3.58
High	Sequest HT (A7)	Unambiguous	GIVDSEDLPLNISR		1	4	AT5G56030.2	AT5G56030.2; AT5G56000.1; AT5G56010.1; AT5G56030.1	0	2	0.4534	0	1	1	764.407	1527.81	1527.8	3.36	0.00257	HCD (High Energy Collision Dissociation)	MS2	0	512	28.4836	6023	lzr_3#.raw	F10	3.22
Checked	Confidence	Sequence	Modifications	# Protein Groups	# Proteins	# PSMs	Master Protein Accessions	# Missed Cleavages	Theo. MH+ [Da]	Confidence (by Search Engine): Sequest HT	XCorr (by Search Engine): Sequest HT
FALSE	High	GIVDSEDLPLNISR		1	4	1	AT5G56030.2	0	1527.8	High	3.22
High	Sequest HT (A7)	Unambiguous	ADLVNNLGTIAR		1	5	AT5G56030.2	AT5G56030.2; AT5G56000.1; AT5G56010.1; AT5G52640.1; AT5G56030.1	0	2	0.4804	0	1	1	628.853	1256.7	1256.7	2.43	0.00153	HCD (High Energy Collision Dissociation)	MS2	6.35839	512	25.1333	5376	lzr_3#.raw	F10	3.06
Checked	Confidence	Sequence	Modifications	# Protein Groups	# Proteins	# PSMs	Master Protein Accessions	# Missed Cleavages	Theo. MH+ [Da]	Confidence (by Search Engine): Sequest HT	XCorr (by Search Engine): Sequest HT
FALSE	High	ADLVNNLGTIAR		1	5	1	AT5G56030.2	0	1256.7	High	3.06
Master Protein	AT5G17820.2	pep chromosome:TAIR10:5:5887906:5890260:-1 gene:AT5G17820 transcript:AT5G17820.2 gene_biotype:protein_coding transcript_biotype:protein_coding description:Peroxidase superfamily protein [Source:TAIR;Acc:AT5G17820]	0	12	4	4	4	1	366	40.6	9.47	9.51	4
Confidence	Identifying Node	PSM Ambiguity	Annotated Sequence	Modifications	# Protein Groups	# Proteins	Master Protein Accessions	Protein Accessions	# Missed Cleavages	Charge	DeltaScore	DeltaCn	Rank	Search Engine Rank	m/z [Da]	MH+ [Da]	Theo. MH+ [Da]	DeltaM [ppm]	Deltam/z [Da]	Activation Type	MS Order	Isolation Interference [%]	Ion Inject Time [ms]	RT [min]	First Scan	Spectrum File	File ID	XCorr
High	Sequest HT (A7)	Unambiguous	DSVALAGGPSYSIPTGR		1	2	AT5G17820.2	AT5G17820.1; AT5G17820.2	0	2	0.6101	0	1	1	824.423	1647.84	1647.83	3.4	0.0028	HCD (High Energy Collision Dissociation)	MS2	19.8331	512	23.786	5103	lzr_3#.raw	F10	3.77
Checked	Confidence	Sequence	Modifications	# Protein Groups	# Proteins	# PSMs	Master Protein Accessions	# Missed Cleavages	Theo. MH+ [Da]	Confidence (by Search Engine): Sequest HT	XCorr (by Search Engine): Sequest HT
FALSE	High	DSVALAGGPSYSIPTGR		1	2	1	AT5G17820.2	0	1647.83	High	3.77
Medium	Sequest HT (A7)	Unambiguous	FGVTPTVTAALLR		1	2	AT5G17820.2	AT5G17820.1; AT5G17820.2	0	2	0.4713	0	1	1	673.397	1345.79	1345.78	1.76	0.00118	HCD (High Energy Collision Dissociation)	MS2	13.9646	512	31.5214	6598	lzr_3#.raw	F10	2.44
Checked	Confidence	Sequence	Modifications	# Protein Groups	# Proteins	# PSMs	Master Protein Accessions	# Missed Cleavages	Theo. MH+ [Da]	Confidence (by Search Engine): Sequest HT	XCorr (by Search Engine): Sequest HT
FALSE	Medium	FGVTPTVTAALLR		1	2	1	AT5G17820.2	0	1345.78	Medium	2.44
Low	Sequest HT (A7)	Unambiguous	FDNQFFK		1	2	AT5G17820.2	AT5G17820.1; AT5G17820.2	0	2	0.2529	0	1	1	473.228	945.449	945.446	2.8	0.00133	HCD (High Energy Collision Dissociation)	MS2	11.6919	512	24.9411	5335	lzr_3#.raw	F10	1.7
Checked	Confidence	Sequence	Modifications	# Protein Groups	# Proteins	# PSMs	Master Protein Accessions	# Missed Cleavages	Theo. MH+ [Da]	Confidence (by Search Engine): Sequest HT	XCorr (by Search Engine): Sequest HT
FALSE	Low	FDNQFFK		1	2	1	AT5G17820.2	0	945.446	Low	1.7
Low	Sequest HT (A7)	Unambiguous	EFDLIDR		1	2	AT5G17820.2	AT5G17820.1; AT5G17820.2	0	2	0.3438	0	1	1	454.23	907.453	907.452	1.39	0.00063	HCD (High Energy Collision Dissociation)	MS2	31.7192	512	25.1869	5386	lzr_3#.raw	F10	1.6
Checked	Confidence	Sequence	Modifications	# Protein Groups	# Proteins	# PSMs	Master Protein Accessions	# Missed Cleavages	Theo. MH+ [Da]	Confidence (by Search Engine): Sequest HT	XCorr (by Search Engine): Sequest HT
FALSE	Low	EFDLIDR		1	2	1	AT5G17820.2	0	907.452	Low	1.6
Master Protein	AT3G49010.6	pep chromosome:TAIR10:3:18166737:18168700:-1 gene:AT3G49010 transcript:AT3G49010.6 gene_biotype:protein_coding transcript_biotype:protein_coding gene_symbol:RPL13B description:60S ribosomal protein L13-1 [Source:UniProtKB/Swiss-Prot;Acc:P41127]	0	21	3	3	3	1	206	23.8	11.02	9.36	3
Confidence	Identifying Node	PSM Ambiguity	Annotated Sequence	Modifications	# Protein Groups	# Proteins	Master Protein Accessions	Protein Accessions	# Missed Cleavages	Charge	DeltaScore	DeltaCn	Rank	Search Engine Rank	m/z [Da]	MH+ [Da]	Theo. MH+ [Da]	DeltaM [ppm]	Deltam/z [Da]	Activation Type	MS Order	Isolation Interference [%]	Ion Inject Time [ms]	RT [min]	First Scan	Spectrum File	File ID	XCorr
High	Sequest HT (A7)	Unambiguous	AGDSTPEELANATQVQGDYLPIVR		1	3	AT3G49010.6	AT3G49010.5; AT3G49010.4; AT3G49010.6	0	2	0.6804	0	1	1	1272.64	2544.27	2544.26	6.04	0.00768	HCD (High Energy Collision Dissociation)	MS2	0	512	30.9876	6497	lzr_3#.raw	F10	4.6
Checked	Confidence	Sequence	Modifications	# Protein Groups	# Proteins	# PSMs	Master Protein Accessions	# Missed Cleavages	Theo. MH+ [Da]	Confidence (by Search Engine): Sequest HT	XCorr (by Search Engine): Sequest HT
FALSE	High	AGDSTPEELANATQVQGDYLPIVR		1	3	1	AT3G49010.6	0	2544.26	High	4.6
High	Sequest HT (A7)	Unambiguous	SLEGLQTNVQR		1	2	AT3G49010.6	AT3G49010.4; AT3G49010.6	0	2	0.442	0	1	1	622.835	1244.66	1244.66	1.97	0.00123	HCD (High Energy Collision Dissociation)	MS2	5.12717	512	17.797	3903	lzr_3#.raw	F10	2.76
Checked	Confidence	Sequence	Modifications	# Protein Groups	# Proteins	# PSMs	Master Protein Accessions	# Missed Cleavages	Theo. MH+ [Da]	Confidence (by Search Engine): Sequest HT	XCorr (by Search Engine): Sequest HT
FALSE	High	SLEGLQTNVQR		1	2	1	AT3G49010.6	0	1244.66	High	2.76
Low	Sequest HT (A7)	Unambiguous	GFTLEELK		1	5	AT3G49010.6	AT3G49010.5; AT3G48960.1; AT3G49010.4; AT5G23900.1; AT3G49010.6	0	2	0.45	0	1	1	468.756	936.506	936.504	1.99	0.00093	HCD (High Energy Collision Dissociation)	MS2	4.19603	512	26.5766	5656	lzr_3#.raw	F10	2
Checked	Confidence	Sequence	Modifications	# Protein Groups	# Proteins	# PSMs	Master Protein Accessions	# Missed Cleavages	Theo. MH+ [Da]	Confidence (by Search Engine): Sequest HT	XCorr (by Search Engine): Sequest HT
FALSE	Low	GFTLEELK		1	5	1	AT3G49010.6	0	936.504	Low	2
Master Protein	AT1G66270.1	pep chromosome:TAIR10:1:24699868:24703166:-1 gene:AT1G66270 transcript:AT1G66270.1 gene_biotype:protein_coding transcript_biotype:protein_coding gene_symbol:BGLU21 description:BGLU21 [Source:UniProtKB/TrEMBL;Acc:A0A178WA93]	0	9	5	7	1	1	524	59.6	7.02	9.26	5
Confidence	Identifying Node	PSM Ambiguity	Annotated Sequence	Modifications	# Protein Groups	# Proteins	Master Protein Accessions	Protein Accessions	# Missed Cleavages	Charge	DeltaScore	DeltaCn	Rank	Search Engine Rank	m/z [Da]	MH+ [Da]	Theo. MH+ [Da]	DeltaM [ppm]	Deltam/z [Da]	Activation Type	MS Order	Isolation Interference [%]	Ion Inject Time [ms]	RT [min]	First Scan	Spectrum File	File ID	XCorr
High	Sequest HT (A7)	Unambiguous	EYADYVFTEYGGK		2	3	AT1G66270.1; AT1G66280.1	AT1G66270.1; AT1G66280.1; AT1G66270.2	0	2	0.6096	0	1	1	771.344	1541.68	1541.68	0.57	0.00044	HCD (High Energy Collision Dissociation)	MS2	6.48895	512	27.012	5735	lzr_3#.raw	F10	2.92
Checked	Confidence	Sequence	Modifications	# Protein Groups	# Proteins	# PSMs	Master Protein Accessions	# Missed Cleavages	Theo. MH+ [Da]	Confidence (by Search Engine): Sequest HT	XCorr (by Search Engine): Sequest HT
FALSE	High	EYADYVFTEYGGK		2	3	1	AT1G66270.1; AT1G66280.1	0	1541.68	High	2.92
Medium	Sequest HT (A7)	Unambiguous	FGLYYVDFK		3	4	AT3G09260.1; AT1G66270.1; AT1G66280.1	AT3G09260.1; AT1G66270.1; AT1G66280.1; AT1G66270.2	0	2	0.4518	0	1	1	576.294	1151.58	1151.58	2.56	0.00148	HCD (High Energy Collision Dissociation)	MS2	3.11408	512	32.9477	6878	lzr_3#.raw	F10	2.28
Checked	Confidence	Sequence	Modifications	# Protein Groups	# Proteins	# PSMs	Master Protein Accessions	# Missed Cleavages	Theo. MH+ [Da]	Confidence (by Search Engine): Sequest HT	XCorr (by Search Engine): Sequest HT
FALSE	Medium	FGLYYVDFK		3	4	2	AT3G09260.1; AT1G66270.1; AT1G66280.1	0	1151.58	Medium	2.28
Low	Sequest HT (A7)	Unambiguous	FGLYYVDFK		3	4	AT3G09260.1; AT1G66270.1; AT1G66280.1	AT3G09260.1; AT1G66270.1; AT1G66280.1; AT1G66270.2	0	2	0.4769	0	1	1	576.294	1151.58	1151.58	2.25	0.00129	HCD (High Energy Collision Dissociation)	MS2	0	512	31.9388	6675	lzr_3#.raw	F10	2.16
Checked	Confidence	Sequence	Modifications	# Protein Groups	# Proteins	# PSMs	Master Protein Accessions	# Missed Cleavages	Theo. MH+ [Da]	Confidence (by Search Engine): Sequest HT	XCorr (by Search Engine): Sequest HT
FALSE	Medium	FGLYYVDFK		3	4	2	AT3G09260.1; AT1G66270.1; AT1G66280.1	0	1151.58	Medium	2.28
Low	Sequest HT (A7)	Unambiguous	LSIAWSR		2	6	AT1G66270.1; AT1G66280.1	AT1G47600.1; AT1G66270.1; AT1G47600.2; AT1G66280.1; AT1G66270.2; AT1G51470.1	0	2	0.2158	0	1	1	416.738	832.469	832.468	1.78	0.00074	HCD (High Energy Collision Dissociation)	MS2	17.5779	512	23.9765	5142	lzr_3#.raw	F10	1.9
Checked	Confidence	Sequence	Modifications	# Protein Groups	# Proteins	# PSMs	Master Protein Accessions	# Missed Cleavages	Theo. MH+ [Da]	Confidence (by Search Engine): Sequest HT	XCorr (by Search Engine): Sequest HT
FALSE	Low	LSIAWSR		2	6	1	AT1G66270.1; AT1G66280.1	0	832.468	Low	1.9
Low	Sequest HT (A7)	Unambiguous	NLNTDAFR		3	4	AT3G09260.1; AT1G66270.1; AT1G66280.1	AT3G09260.1; AT1G66270.1; AT1G66280.1; AT1G66270.2	0	2	0.4248	0	1	1	475.739	950.47	950.469	1.24	0.00059	HCD (High Energy Collision Dissociation)	MS2	28.3888	512	14.8238	3279	lzr_3#.raw	F10	1.53
Checked	Confidence	Sequence	Modifications	# Protein Groups	# Proteins	# PSMs	Master Protein Accessions	# Missed Cleavages	Theo. MH+ [Da]	Confidence (by Search Engine): Sequest HT	XCorr (by Search Engine): Sequest HT
FALSE	Low	NLNTDAFR		3	4	2	AT3G09260.1; AT1G66270.1; AT1G66280.1	0	950.469	Low	1.53
Low	Sequest HT (A7)	Selected	QDSLVSWEPK		1	2	AT1G66270.1	AT1G66270.1; AT1G66270.2	0	2	0.0278	0	1	1	594.799	1188.59	1188.59	1.02	0.00061	HCD (High Energy Collision Dissociation)	MS2	41.8334	512	25.0413	5357	lzr_3#.raw	F10	1.44
Checked	Confidence	Sequence	Modifications	# Protein Groups	# Proteins	# PSMs	Master Protein Accessions	# Missed Cleavages	Theo. MH+ [Da]	Confidence (by Search Engine): Sequest HT	XCorr (by Search Engine): Sequest HT
FALSE	Low	QDSLVSWEPK		1	2	1	AT1G66270.1	0	1188.59	Low	1.44
Low	Sequest HT (A7)	Unambiguous	NLNTDAFR		3	4	AT3G09260.1; AT1G66270.1; AT1G66280.1	AT3G09260.1; AT1G66270.1; AT1G66280.1; AT1G66270.2	0	2	0.1704	0	1	1	475.739	950.47	950.469	0.99	0.00047	HCD (High Energy Collision Dissociation)	MS2	33.2453	512	18.308	4008	lzr_3#.raw	F10	1.35
Checked	Confidence	Sequence	Modifications	# Protein Groups	# Proteins	# PSMs	Master Protein Accessions	# Missed Cleavages	Theo. MH+ [Da]	Confidence (by Search Engine): Sequest HT	XCorr (by Search Engine): Sequest HT
FALSE	Low	NLNTDAFR		3	4	2	AT3G09260.1; AT1G66270.1; AT1G66280.1	0	950.469	Low	1.53
Master Protein	AT2G01250.1	pep chromosome:TAIR10:2:132578:134455:-1 gene:AT2G01250 transcript:AT2G01250.1 gene_biotype:protein_coding transcript_biotype:protein_coding gene_symbol:RPL7B description:60S ribosomal protein L7-2 [Source:UniProtKB/Swiss-Prot;Acc:P60040]	0	18	4	4	4	1	242	28.2	9.94	9.08	4
Confidence	Identifying Node	PSM Ambiguity	Annotated Sequence	Modifications	# Protein Groups	# Proteins	Master Protein Accessions	Protein Accessions	# Missed Cleavages	Charge	DeltaScore	DeltaCn	Rank	Search Engine Rank	m/z [Da]	MH+ [Da]	Theo. MH+ [Da]	DeltaM [ppm]	Deltam/z [Da]	Activation Type	MS Order	Isolation Interference [%]	Ion Inject Time [ms]	RT [min]	First Scan	Spectrum File	File ID	XCorr
High	Sequest HT (A7)	Unambiguous	EANNFLWPFQLK		1	4	AT2G01250.1	AT2G44120.1; AT2G44120.2; AT2G01250.1; AT3G13580.1	0	2	0.3244	0	1	1	753.892	1506.78	1506.77	1.54	0.00116	HCD (High Energy Collision Dissociation)	MS2	2.1175	310.793	35.6724	7442	lzr_3#.raw	F10	3.73
Checked	Confidence	Sequence	Modifications	# Protein Groups	# Proteins	# PSMs	Master Protein Accessions	# Missed Cleavages	Theo. MH+ [Da]	Confidence (by Search Engine): Sequest HT	XCorr (by Search Engine): Sequest HT
FALSE	High	EANNFLWPFQLK		1	4	1	AT2G01250.1	0	1506.77	High	3.73
High	Sequest HT (A7)	Unambiguous	IALTDNSIVEQALGK		1	1	AT2G01250.1	AT2G01250.1	0	2	0.6	0	1	1	786.437	1571.87	1571.86	1.49	0.00117	HCD (High Energy Collision Dissociation)	MS2	4.9788	512	31.2275	6541	lzr_3#.raw	F10	3.6
Checked	Confidence	Sequence	Modifications	# Protein Groups	# Proteins	# PSMs	Master Protein Accessions	# Missed Cleavages	Theo. MH+ [Da]	Confidence (by Search Engine): Sequest HT	XCorr (by Search Engine): Sequest HT
FALSE	High	IALTDNSIVEQALGK		1	1	1	AT2G01250.1	0	1571.86	High	3.6
Low	Sequest HT (A7)	Unambiguous	VVVPESVLK		1	4	AT2G01250.1	AT2G44120.1; AT2G44120.2; AT2G01250.1; AT2G01250.2	0	2	0.4286	0	1	1	485.304	969.6	969.598	2.05	0.001	HCD (High Energy Collision Dissociation)	MS2	0	512	22.3159	4810	lzr_3#.raw	F10	1.75
Checked	Confidence	Sequence	Modifications	# Protein Groups	# Proteins	# PSMs	Master Protein Accessions	# Missed Cleavages	Theo. MH+ [Da]	Confidence (by Search Engine): Sequest HT	XCorr (by Search Engine): Sequest HT
FALSE	Low	VVVPESVLK		1	4	1	AT2G01250.1	0	969.598	Low	1.75
Low	Sequest HT (A7)	Unambiguous	eANNFLWPFQLKAPLGGLKK	N-Term(Acetyl)	1	3	AT2G01250.1	AT2G44120.1; AT2G44120.2; AT2G01250.1	2	3	0.0559	0	1	1	771.762	2313.27	2313.28	-1.84	-0.00142	HCD (High Energy Collision Dissociation)	MS2	17.5588	512	33.2571	6945	lzr_3#.raw	F10	1.43
Checked	Confidence	Sequence	Modifications	# Protein Groups	# Proteins	# PSMs	Master Protein Accessions	# Missed Cleavages	Theo. MH+ [Da]	Confidence (by Search Engine): Sequest HT	XCorr (by Search Engine): Sequest HT
FALSE	Low	EANNFLWPFQLKAPLGGLKK	1xAcetyl [N-Term]	1	3	1	AT2G01250.1	2	2313.28	Low	1.43
Master Protein	AT1G72370.1	pep chromosome:TAIR10:1:27242845:27244931:-1 gene:AT1G72370 transcript:AT1G72370.1 gene_biotype:protein_coding transcript_biotype:protein_coding gene_symbol:RPSAA description:40S ribosomal protein SA [Source:UniProtKB/TrEMBL;Acc:A0A178WNA1]	0	14	3	3	3	1	298	32.3	5.15	8.74	3
Confidence	Identifying Node	PSM Ambiguity	Annotated Sequence	Modifications	# Protein Groups	# Proteins	Master Protein Accessions	Protein Accessions	# Missed Cleavages	Charge	DeltaScore	DeltaCn	Rank	Search Engine Rank	m/z [Da]	MH+ [Da]	Theo. MH+ [Da]	DeltaM [ppm]	Deltam/z [Da]	Activation Type	MS Order	Isolation Interference [%]	Ion Inject Time [ms]	RT [min]	First Scan	Spectrum File	File ID	XCorr
High	Sequest HT (A7)	Selected	VIVAIENPQDIIVQSARPYGQR		1	2	AT1G72370.1	AT1G72370.2; AT1G72370.1	0	3	0	0	1	1	822.791	2466.36	2466.35	5.38	0.00442	HCD (High Energy Collision Dissociation)	MS2	10.6163	503.94	30.011	6315	lzr_3#.raw	F10	3.83
Checked	Confidence	Sequence	Modifications	# Protein Groups	# Proteins	# PSMs	Master Protein Accessions	# Missed Cleavages	Theo. MH+ [Da]	Confidence (by Search Engine): Sequest HT	XCorr (by Search Engine): Sequest HT
FALSE	High	VIVAIENPQDIIVQSARPYGQR		1	2	1	AT1G72370.1	0	2466.35	High	3.83
High	Sequest HT (A7)	Unambiguous	FAQYTGANAIAGR		1	2	AT1G72370.1	AT1G72370.2; AT1G72370.1	0	2	0.6235	0	1	1	670.342	1339.68	1339.68	0.47	0.00031	HCD (High Energy Collision Dissociation)	MS2	21.2545	512	18.7593	4105	lzr_3#.raw	F10	3.24
Checked	Confidence	Sequence	Modifications	# Protein Groups	# Proteins	# PSMs	Master Protein Accessions	# Missed Cleavages	Theo. MH+ [Da]	Confidence (by Search Engine): Sequest HT	XCorr (by Search Engine): Sequest HT
FALSE	High	FAQYTGANAIAGR		1	2	1	AT1G72370.1	0	1339.68	High	3.24
Low	Sequest HT (A7)	Unambiguous	LLILTDPR		1	4	AT1G72370.1	AT1G72370.2; AT3G04770.2; AT3G04770.1; AT1G72370.1	0	2	0.2395	0	1	1	470.796	940.584	940.583	1.85	0.00087	HCD (High Energy Collision Dissociation)	MS2	0	512	25.7903	5505	lzr_3#.raw	F10	1.67
Checked	Confidence	Sequence	Modifications	# Protein Groups	# Proteins	# PSMs	Master Protein Accessions	# Missed Cleavages	Theo. MH+ [Da]	Confidence (by Search Engine): Sequest HT	XCorr (by Search Engine): Sequest HT
FALSE	Low	LLILTDPR		1	4	1	AT1G72370.1	0	940.583	Low	1.67
Master Protein	AT5G40490.1	pep chromosome:TAIR10:5:16225326:16227757:1 gene:AT5G40490 transcript:AT5G40490.1 gene_biotype:protein_coding transcript_biotype:protein_coding description:RNA-binding (RRM/RBD/RNP motifs) family protein [Source:UniProtKB/TrEMBL;Acc:Q9FM47]	0	8	2	3	2	1	423	42.4	6.47	8.28	2
Confidence	Identifying Node	PSM Ambiguity	Annotated Sequence	Modifications	# Protein Groups	# Proteins	Master Protein Accessions	Protein Accessions	# Missed Cleavages	Charge	DeltaScore	DeltaCn	Rank	Search Engine Rank	m/z [Da]	MH+ [Da]	Theo. MH+ [Da]	DeltaM [ppm]	Deltam/z [Da]	Activation Type	MS Order	Isolation Interference [%]	Ion Inject Time [ms]	RT [min]	First Scan	Spectrum File	File ID	XCorr
High	Sequest HT (A7)	Unambiguous	SNFGGGYGDGYGGGHGGGYGGPGGPYK		1	2	AT5G40490.1	AT5G40490.2; AT5G40490.1	0	3	0.7283	0	1	1	817.014	2449.03	2449.02	1.56	0.00127	HCD (High Energy Collision Dissociation)	MS2	3.42124	512	19.0882	4170	lzr_3#.raw	F10	4.6
Checked	Confidence	Sequence	Modifications	# Protein Groups	# Proteins	# PSMs	Master Protein Accessions	# Missed Cleavages	Theo. MH+ [Da]	Confidence (by Search Engine): Sequest HT	XCorr (by Search Engine): Sequest HT
FALSE	High	SNFGGGYGDGYGGGHGGGYGGPGGPYK		1	2	1	AT5G40490.1	0	2449.02	High	4.6
Low	Sequest HT (A7)	Unambiguous	IFVGGLAR		1	1	AT5G40490.1	AT5G40490.1	0	2	0.4355	0	1	1	416.757	832.506	832.504	2.28	0.00095	HCD (High Energy Collision Dissociation)	MS2	39.4455	512	22.0849	4764	lzr_3#.raw	F10	1.86
Checked	Confidence	Sequence	Modifications	# Protein Groups	# Proteins	# PSMs	Master Protein Accessions	# Missed Cleavages	Theo. MH+ [Da]	Confidence (by Search Engine): Sequest HT	XCorr (by Search Engine): Sequest HT
FALSE	Low	IFVGGLAR		1	1	2	AT5G40490.1	0	832.504	Low	1.86
Low	Sequest HT (A7)	Unambiguous	IFVGGLAR		1	1	AT5G40490.1	AT5G40490.1	0	2	0.3443	0	1	1	416.757	832.507	832.504	3.38	0.00141	HCD (High Energy Collision Dissociation)	MS2	18.7369	512	19.3099	4210	lzr_3#.raw	F10	1.83
Checked	Confidence	Sequence	Modifications	# Protein Groups	# Proteins	# PSMs	Master Protein Accessions	# Missed Cleavages	Theo. MH+ [Da]	Confidence (by Search Engine): Sequest HT	XCorr (by Search Engine): Sequest HT
FALSE	Low	IFVGGLAR		1	1	2	AT5G40490.1	0	832.504	Low	1.86
Master Protein	AT1G03880.1	pep chromosome:TAIR10:1:985751:988146:1 gene:AT1G03880 transcript:AT1G03880.1 gene_biotype:protein_coding transcript_biotype:protein_coding gene_symbol:CRB description:CRU2 [Source:UniProtKB/TrEMBL;Acc:A0A178W5K4]	0	9	2	2	2	1	455	50.5	6.99	8.19	2
Confidence	Identifying Node	PSM Ambiguity	Annotated Sequence	Modifications	# Protein Groups	# Proteins	Master Protein Accessions	Protein Accessions	# Missed Cleavages	Charge	DeltaScore	DeltaCn	Rank	Search Engine Rank	m/z [Da]	MH+ [Da]	Theo. MH+ [Da]	DeltaM [ppm]	Deltam/z [Da]	Activation Type	MS Order	Isolation Interference [%]	Ion Inject Time [ms]	RT [min]	First Scan	Spectrum File	File ID	XCorr
High	Sequest HT (A7)	Unambiguous	NLRPFLIAGNNPQGQEWLQGR		1	1	AT1G03880.1	AT1G03880.1	0	3	0.6709	0	1	1	803.426	2408.26	2408.26	1.91	0.00153	HCD (High Energy Collision Dissociation)	MS2	7.48055	512	30.1512	6340	lzr_3#.raw	F10	4.71
Checked	Confidence	Sequence	Modifications	# Protein Groups	# Proteins	# PSMs	Master Protein Accessions	# Missed Cleavages	Theo. MH+ [Da]	Confidence (by Search Engine): Sequest HT	XCorr (by Search Engine): Sequest HT
FALSE	High	NLRPFLIAGNNPQGQEWLQGR		1	1	1	AT1G03880.1	0	2408.26	High	4.71
High	Sequest HT (A7)	Unambiguous	QNNIFNGFAPEILAQAFK		1	1	AT1G03880.1	AT1G03880.1	0	2	0.4109	0	1	1	1011.53	2022.05	2022.04	2.06	0.00209	HCD (High Energy Collision Dissociation)	MS2	0	512	35.8473	7474	lzr_3#.raw	F10	3.48
Checked	Confidence	Sequence	Modifications	# Protein Groups	# Proteins	# PSMs	Master Protein Accessions	# Missed Cleavages	Theo. MH+ [Da]	Confidence (by Search Engine): Sequest HT	XCorr (by Search Engine): Sequest HT
FALSE	High	QNNIFNGFAPEILAQAFK		1	1	1	AT1G03880.1	0	2022.04	High	3.48
Master Protein	AT4G02520.1	pep chromosome:TAIR10:4:1110343:1112033:-1 gene:AT4G02520 transcript:AT4G02520.1 gene_biotype:protein_coding transcript_biotype:protein_coding gene_symbol:GSTF2 description:Glutathione S-transferase F2 [Source:UniProtKB/Swiss-Prot;Acc:P46422]	0	17	3	3	3	1	212	24.1	6.35	8.12	3
Confidence	Identifying Node	PSM Ambiguity	Annotated Sequence	Modifications	# Protein Groups	# Proteins	Master Protein Accessions	Protein Accessions	# Missed Cleavages	Charge	DeltaScore	DeltaCn	Rank	Search Engine Rank	m/z [Da]	MH+ [Da]	Theo. MH+ [Da]	DeltaM [ppm]	Deltam/z [Da]	Activation Type	MS Order	Isolation Interference [%]	Ion Inject Time [ms]	RT [min]	First Scan	Spectrum File	File ID	XCorr
High	Sequest HT (A7)	Unambiguous	NPFGQVPAFEDGDLKLFESR		1	2	AT4G02520.1	AT2G02930.1; AT4G02520.1	1	3	0.7017	0	1	1	756.044	2266.12	2266.11	1.91	0.00144	HCD (High Energy Collision Dissociation)	MS2	0	512	34.0934	7117	lzr_3#.raw	F10	4.76
Checked	Confidence	Sequence	Modifications	# Protein Groups	# Proteins	# PSMs	Master Protein Accessions	# Missed Cleavages	Theo. MH+ [Da]	Confidence (by Search Engine): Sequest HT	XCorr (by Search Engine): Sequest HT
FALSE	High	NPFGQVPAFEDGDLKLFESR		1	2	1	AT4G02520.1	1	2266.11	High	4.76
Low	Sequest HT (A7)	Unambiguous	VLDVYEAR		1	3	AT4G02520.1	AT2G47730.1; AT2G02930.1; AT4G02520.1	0	2	0.375	0	1	1	482.759	964.511	964.51	1.32	0.00064	HCD (High Energy Collision Dissociation)	MS2	22.3633	512	18.9485	4143	lzr_3#.raw	F10	1.76
Checked	Confidence	Sequence	Modifications	# Protein Groups	# Proteins	# PSMs	Master Protein Accessions	# Missed Cleavages	Theo. MH+ [Da]	Confidence (by Search Engine): Sequest HT	XCorr (by Search Engine): Sequest HT
FALSE	Low	VLDVYEAR		1	3	1	AT4G02520.1	0	964.51	Low	1.76
Low	Sequest HT (A7)	Unambiguous	LAFEQIFK		1	1	AT4G02520.1	AT4G02520.1	0	2	0.4969	0	1	1	498.283	995.558	995.556	1.75	0.00087	HCD (High Energy Collision Dissociation)	MS2	3.29352	512	31.858	6659	lzr_3#.raw	F10	1.61
Checked	Confidence	Sequence	Modifications	# Protein Groups	# Proteins	# PSMs	Master Protein Accessions	# Missed Cleavages	Theo. MH+ [Da]	Confidence (by Search Engine): Sequest HT	XCorr (by Search Engine): Sequest HT
FALSE	Low	LAFEQIFK		1	1	1	AT4G02520.1	0	995.556	Low	1.61
Master Protein	AT4G31700.1	pep chromosome:TAIR10:4:15345979:15347804:-1 gene:AT4G31700 transcript:AT4G31700.1 gene_biotype:protein_coding transcript_biotype:protein_coding gene_symbol:RPS6A description:40S ribosomal protein S6-1 [Source:UniProtKB/Swiss-Prot;Acc:O48549]	0	12	2	2	2	1	250	28.4	10.61	7.95	2
Confidence	Identifying Node	PSM Ambiguity	Annotated Sequence	Modifications	# Protein Groups	# Proteins	Master Protein Accessions	Protein Accessions	# Missed Cleavages	Charge	DeltaScore	DeltaCn	Rank	Search Engine Rank	m/z [Da]	MH+ [Da]	Theo. MH+ [Da]	DeltaM [ppm]	Deltam/z [Da]	Activation Type	MS Order	Isolation Interference [%]	Ion Inject Time [ms]	RT [min]	First Scan	Spectrum File	File ID	XCorr
High	Sequest HT (A7)	Unambiguous	ISQEVSGDALGEEFKGYVFK		1	1	AT4G31700.1	AT4G31700.1	1	3		0	1	2	735.037	2203.1	2203.09	2.29	0.00168	HCD (High Energy Collision Dissociation)	MS2	6.64515	512	30.2238	6356	lzr_3#.raw	F10	5.12
Checked	Confidence	Sequence	Modifications	# Protein Groups	# Proteins	# PSMs	Master Protein Accessions	# Missed Cleavages	Theo. MH+ [Da]	Confidence (by Search Engine): Sequest HT	XCorr (by Search Engine): Sequest HT
FALSE	High	LSQEVSGDALGEEFKGYVFK		1	3	2	AT4G31700.1	1	2203.09	High	5.12
Low	Sequest HT (A7)	Unambiguous	KLEIDDDQKLR		1	3	AT4G31700.1	AT5G10360.1; AT5G10360.2; AT4G31700.1	2	3	0.3145	0	1	1	458.253	1372.74	1372.74	1.32	0.0006	HCD (High Energy Collision Dissociation)	MS2	7.13028	512	14.9479	3304	lzr_3#.raw	F10	2.83
Checked	Confidence	Sequence	Modifications	# Protein Groups	# Proteins	# PSMs	Master Protein Accessions	# Missed Cleavages	Theo. MH+ [Da]	Confidence (by Search Engine): Sequest HT	XCorr (by Search Engine): Sequest HT
FALSE	Low	KLEIDDDQKLR		1	3	1	AT4G31700.1	2	1372.74	Low	2.83
Master Protein	AT2G24590.1	pep chromosome:TAIR10:2:10449631:10451184:1 gene:AT2G24590 transcript:AT2G24590.1 gene_biotype:protein_coding transcript_biotype:protein_coding gene_symbol:RSZ22A description:Serine/arginine-rich splicing factor RSZ22A [Source:UniProtKB/Swiss-Prot;Acc:Q9SJA6]	0	17	3	4	1	1	196	21.9	11.34	7.43	3
Confidence	Identifying Node	PSM Ambiguity	Annotated Sequence	Modifications	# Protein Groups	# Proteins	Master Protein Accessions	Protein Accessions	# Missed Cleavages	Charge	DeltaScore	DeltaCn	Rank	Search Engine Rank	m/z [Da]	MH+ [Da]	Theo. MH+ [Da]	DeltaM [ppm]	Deltam/z [Da]	Activation Type	MS Order	Isolation Interference [%]	Ion Inject Time [ms]	RT [min]	First Scan	Spectrum File	File ID	XCorr
Medium	Sequest HT (A7)	Unambiguous	RPPGYAFLDFEDSR		1	1	AT2G24590.1	AT2G24590.1	0	3	0.4894	0	1	1	557.271	1669.8	1669.8	1.69	0.00094	HCD (High Energy Collision Dissociation)	MS2	24.9066	512	29.7696	6273	lzr_3#.raw	F10	3.31
Checked	Confidence	Sequence	Modifications	# Protein Groups	# Proteins	# PSMs	Master Protein Accessions	# Missed Cleavages	Theo. MH+ [Da]	Confidence (by Search Engine): Sequest HT	XCorr (by Search Engine): Sequest HT
FALSE	Medium	RPPGYAFLDFEDSR		1	1	1	AT2G24590.1	0	1669.8	Medium	3.31
Low	Sequest HT (A7)	Unambiguous	VTERELEDEFR		2	2	AT2G24590.1; AT4G31580.2	AT2G24590.1; AT4G31580.2	1	3	0.3112	0	1	1	474.901	1422.69	1422.69	2.47	0.00117	HCD (High Energy Collision Dissociation)	MS2	10.4317	512	22.6561	4872	lzr_3#.raw	F10	2.41
Checked	Confidence	Sequence	Modifications	# Protein Groups	# Proteins	# PSMs	Master Protein Accessions	# Missed Cleavages	Theo. MH+ [Da]	Confidence (by Search Engine): Sequest HT	XCorr (by Search Engine): Sequest HT
FALSE	Low	VTERELEDEFR		2	2	1	AT2G24590.1; AT4G31580.2	1	1422.69	Low	2.41
Low	Sequest HT (A7)	Unambiguous	VYVGNLDPR		2	5	AT2G24590.1; AT4G31580.2	AT1G23860.1; AT2G24590.1; AT1G23860.3; AT1G23860.4; AT4G31580.2	0	2	0.3392	0	1	1	516.778	1032.55	1032.55	1.91	0.00099	HCD (High Energy Collision Dissociation)	MS2	5.4828	512	18.9095	4136	lzr_3#.raw	F10	1.71
Checked	Confidence	Sequence	Modifications	# Protein Groups	# Proteins	# PSMs	Master Protein Accessions	# Missed Cleavages	Theo. MH+ [Da]	Confidence (by Search Engine): Sequest HT	XCorr (by Search Engine): Sequest HT
FALSE	Low	VYVGNLDPR		2	5	2	AT2G24590.1; AT4G31580.2	0	1032.55	Low	1.71
Low	Sequest HT (A7)	Unambiguous	VYVGNLDPR		2	5	AT2G24590.1; AT4G31580.2	AT1G23860.1; AT2G24590.1; AT1G23860.3; AT1G23860.4; AT4G31580.2	0	2	0.3929	0	1	1	516.778	1032.55	1032.55	1.91	0.00099	HCD (High Energy Collision Dissociation)	MS2	16.4304	512	16.1405	3559	lzr_3#.raw	F10	1.4
Checked	Confidence	Sequence	Modifications	# Protein Groups	# Proteins	# PSMs	Master Protein Accessions	# Missed Cleavages	Theo. MH+ [Da]	Confidence (by Search Engine): Sequest HT	XCorr (by Search Engine): Sequest HT
FALSE	Low	VYVGNLDPR		2	5	2	AT2G24590.1; AT4G31580.2	0	1032.55	Low	1.71
Master Protein	AT2G41840.1	pep chromosome:TAIR10:2:17459685:17461539:-1 gene:AT2G41840 transcript:AT2G41840.1 gene_biotype:protein_coding transcript_biotype:protein_coding gene_symbol:RPS2C description:40S ribosomal protein S2-3 [Source:UniProtKB/Swiss-Prot;Acc:P49688]	0	6	2	2	2	1	285	30.9	10.29	7.32	2
Confidence	Identifying Node	PSM Ambiguity	Annotated Sequence	Modifications	# Protein Groups	# Proteins	Master Protein Accessions	Protein Accessions	# Missed Cleavages	Charge	DeltaScore	DeltaCn	Rank	Search Engine Rank	m/z [Da]	MH+ [Da]	Theo. MH+ [Da]	DeltaM [ppm]	Deltam/z [Da]	Activation Type	MS Order	Isolation Interference [%]	Ion Inject Time [ms]	RT [min]	First Scan	Spectrum File	File ID	XCorr
High	Sequest HT (A7)	Unambiguous	KVLQFAGIDDVFTSSR		1	4	AT2G41840.1	AT2G41840.1; AT1G59359.1; AT1G58380.1; AT3G57490.1	1	3	0.5873	0	1	1	594.986	1782.94	1782.94	2.72	0.00162	HCD (High Energy Collision Dissociation)	MS2	12.6762	512	30.9518	6493	lzr_3#.raw	F10	3.78
Checked	Confidence	Sequence	Modifications	# Protein Groups	# Proteins	# PSMs	Master Protein Accessions	# Missed Cleavages	Theo. MH+ [Da]	Confidence (by Search Engine): Sequest HT	XCorr (by Search Engine): Sequest HT
FALSE	High	KVLQFAGIDDVFTSSR		1	4	1	AT2G41840.1	1	1782.94	High	3.78
High	Sequest HT (A7)	Unambiguous	VLQFAGIDDVFTSSR		1	4	AT2G41840.1	AT2G41840.1; AT1G59359.1; AT1G58380.1; AT3G57490.1	0	2	0.435	0	1	1	827.927	1654.85	1654.84	1.87	0.00155	HCD (High Energy Collision Dissociation)	MS2	10.5712	512	34.45	7189	lzr_3#.raw	F10	3.54
Checked	Confidence	Sequence	Modifications	# Protein Groups	# Proteins	# PSMs	Master Protein Accessions	# Missed Cleavages	Theo. MH+ [Da]	Confidence (by Search Engine): Sequest HT	XCorr (by Search Engine): Sequest HT
FALSE	High	VLQFAGIDDVFTSSR		1	4	1	AT2G41840.1	0	1654.84	High	3.54
Master Protein	AT2G36460.1	pep chromosome:TAIR10:2:15296613:15298754:-1 gene:AT2G36460 transcript:AT2G36460.1 gene_biotype:protein_coding transcript_biotype:protein_coding gene_symbol:FBA6 description:Fructose-bisphosphate aldolase 6, cytosolic [Source:UniProtKB/Swiss-Prot;Acc:Q9SJQ9]	0	11	2	2	2	1	358	38.4	7.39	7.3	2
Confidence	Identifying Node	PSM Ambiguity	Annotated Sequence	Modifications	# Protein Groups	# Proteins	Master Protein Accessions	Protein Accessions	# Missed Cleavages	Charge	DeltaScore	DeltaCn	Rank	Search Engine Rank	m/z [Da]	MH+ [Da]	Theo. MH+ [Da]	DeltaM [ppm]	Deltam/z [Da]	Activation Type	MS Order	Isolation Interference [%]	Ion Inject Time [ms]	RT [min]	First Scan	Spectrum File	File ID	XCorr
High	Sequest HT (A7)	Unambiguous	FADELIANAAYIGTPGK		1	3	AT2G36460.1	AT2G36460.1; AT3G52930.1; AT5G03690.2	0	2	0.634	0	1	1	875.956	1750.91	1750.9	2.59	0.00227	HCD (High Energy Collision Dissociation)	MS2	5.84744	512	30.4505	6399	lzr_3#.raw	F10	4.29
Checked	Confidence	Sequence	Modifications	# Protein Groups	# Proteins	# PSMs	Master Protein Accessions	# Missed Cleavages	Theo. MH+ [Da]	Confidence (by Search Engine): Sequest HT	XCorr (by Search Engine): Sequest HT
FALSE	High	FADELIANAAYIGTPGK		1	3	1	AT2G36460.1	0	1750.9	High	4.29
Medium	Sequest HT (A7)	Unambiguous	TVPAAVPAIVFLSGGQSEEEATR		1	3	AT2G36460.1	AT2G36460.1; AT3G52930.1; AT2G36460.3	0	3	0.3467	0	1	1	777.074	2329.21	2329.2	2.17	0.00168	HCD (High Energy Collision Dissociation)	MS2	0	126.887	35.4174	7384	lzr_3#.raw	F10	3
Checked	Confidence	Sequence	Modifications	# Protein Groups	# Proteins	# PSMs	Master Protein Accessions	# Missed Cleavages	Theo. MH+ [Da]	Confidence (by Search Engine): Sequest HT	XCorr (by Search Engine): Sequest HT
FALSE	Medium	TVPAAVPAIVFLSGGQSEEEATR		1	3	1	AT2G36460.1	0	2329.2	Medium	3
Master Protein	AT5G07090.1	pep chromosome:TAIR10:5:2202364:2204150:1 gene:AT5G07090 transcript:AT5G07090.1 gene_biotype:protein_coding transcript_biotype:protein_coding gene_symbol:RPS4B description:40S ribosomal protein S4-2 [Source:UniProtKB/Swiss-Prot;Acc:P49204]	0.013	11	3	3	3	1	262	29.9	10.17	6.75	3
Confidence	Identifying Node	PSM Ambiguity	Annotated Sequence	Modifications	# Protein Groups	# Proteins	Master Protein Accessions	Protein Accessions	# Missed Cleavages	Charge	DeltaScore	DeltaCn	Rank	Search Engine Rank	m/z [Da]	MH+ [Da]	Theo. MH+ [Da]	DeltaM [ppm]	Deltam/z [Da]	Activation Type	MS Order	Isolation Interference [%]	Ion Inject Time [ms]	RT [min]	First Scan	Spectrum File	File ID	XCorr
Medium	Sequest HT (A7)	Unambiguous	LGNVYTIGK		1	4	AT5G07090.1	AT5G58420.1; AT5G07090.1; AT2G17360.1; AT5G07090.3	0	2	0.407	0	1	1	482.778	964.548	964.546	1.63	0.00078	HCD (High Energy Collision Dissociation)	MS2	23.4466	512	19.0677	4167	lzr_3#.raw	F10	2.58
Checked	Confidence	Sequence	Modifications	# Protein Groups	# Proteins	# PSMs	Master Protein Accessions	# Missed Cleavages	Theo. MH+ [Da]	Confidence (by Search Engine): Sequest HT	XCorr (by Search Engine): Sequest HT
FALSE	Medium	LGNVYTIGK		1	4	1	AT5G07090.1	0	964.546	Medium	2.58
Low	Sequest HT (A7)	Unambiguous	GIPYLNTYDGR		1	5	AT5G07090.1	AT5G58420.1; AT5G07090.1; AT2G17360.1; AT5G07090.3; AT2G17360.2	0	2	0.5094	0	1	1	634.818	1268.63	1268.63	1.56	0.00099	HCD (High Energy Collision Dissociation)	MS2	16.0324	512	25.5075	5451	lzr_3#.raw	F10	2.12
Checked	Confidence	Sequence	Modifications	# Protein Groups	# Proteins	# PSMs	Master Protein Accessions	# Missed Cleavages	Theo. MH+ [Da]	Confidence (by Search Engine): Sequest HT	XCorr (by Search Engine): Sequest HT
FALSE	Low	GIPYLNTYDGR		1	5	1	AT5G07090.1	0	1268.63	Low	2.12
Low	Sequest HT (A7)	Unambiguous	LTIIEEAR		1	4	AT5G07090.1	AT5G58420.1; AT5G07090.1; AT2G17360.1; AT5G07090.3	0	2	0.0927	0	1	1	472.775	944.543	944.541	2.39	0.00113	HCD (High Energy Collision Dissociation)	MS2	17.9087	512	20.5684	4455	lzr_3#.raw	F10	2.05
Checked	Confidence	Sequence	Modifications	# Protein Groups	# Proteins	# PSMs	Master Protein Accessions	# Missed Cleavages	Theo. MH+ [Da]	Confidence (by Search Engine): Sequest HT	XCorr (by Search Engine): Sequest HT
FALSE	Low	LTIIEEAR		1	4	1	AT5G07090.1	0	944.541	Low	2.05
Master Protein	AT3G16420.3	pep chromosome:TAIR10:3:5579386:5580885:1 gene:AT3G16420 transcript:AT3G16420.3 gene_biotype:protein_coding transcript_biotype:protein_coding gene_symbol:PBP1 description:PYK10-binding protein 1 [Source:UniProtKB/Swiss-Prot;Acc:O04314]	0.013	12	2	2	2	1	298	32.1	5.77	6.65	2
Confidence	Identifying Node	PSM Ambiguity	Annotated Sequence	Modifications	# Protein Groups	# Proteins	Master Protein Accessions	Protein Accessions	# Missed Cleavages	Charge	DeltaScore	DeltaCn	Rank	Search Engine Rank	m/z [Da]	MH+ [Da]	Theo. MH+ [Da]	DeltaM [ppm]	Deltam/z [Da]	Activation Type	MS Order	Isolation Interference [%]	Ion Inject Time [ms]	RT [min]	First Scan	Spectrum File	File ID	XCorr
High	Sequest HT (A7)	Unambiguous	QLTAFGSDDGTVWDDGAYVGVKK		1	1	AT3G16420.3	AT3G16420.3	1	3	0.5255	0	1	1	810.394	2429.17	2429.16	1.87	0.00151	HCD (High Energy Collision Dissociation)	MS2	0	512	28.1821	5970	lzr_3#.raw	F10	3.73
Checked	Confidence	Sequence	Modifications	# Protein Groups	# Proteins	# PSMs	Master Protein Accessions	# Missed Cleavages	Theo. MH+ [Da]	Confidence (by Search Engine): Sequest HT	XCorr (by Search Engine): Sequest HT
FALSE	High	QLTAFGSDDGTVWDDGAYVGVKK		1	1	1	AT3G16420.3	1	2429.16	High	3.73
High	Sequest HT (A7)	Unambiguous	VYVGQAQDGISAVK		1	2	AT3G16420.3	AT3G16430.1; AT3G16420.3	0	2	0.5479	0	1	1	717.885	1434.76	1434.76	2.72	0.00195	HCD (High Energy Collision Dissociation)	MS2	11.2748	512	18.9677	4147	lzr_3#.raw	F10	2.92
Checked	Confidence	Sequence	Modifications	# Protein Groups	# Proteins	# PSMs	Master Protein Accessions	# Missed Cleavages	Theo. MH+ [Da]	Confidence (by Search Engine): Sequest HT	XCorr (by Search Engine): Sequest HT
FALSE	High	VYVGQAQDGISAVK		1	2	1	AT3G16420.3	0	1434.76	High	2.92
Master Protein	AT5G44020.1	pep chromosome:TAIR10:5:17712203:17714406:1 gene:AT5G44020 transcript:AT5G44020.1 gene_biotype:protein_coding transcript_biotype:protein_coding description:HAD superfamily, subfamily IIIB acid phosphatase [Source:UniProtKB/TrEMBL;Acc:Q9FNC4]	0.012	19	5	6	5	1	272	31	7.91	6.58	5
Confidence	Identifying Node	PSM Ambiguity	Annotated Sequence	Modifications	# Protein Groups	# Proteins	Master Protein Accessions	Protein Accessions	# Missed Cleavages	Charge	DeltaScore	DeltaCn	Rank	Search Engine Rank	m/z [Da]	MH+ [Da]	Theo. MH+ [Da]	DeltaM [ppm]	Deltam/z [Da]	Activation Type	MS Order	Isolation Interference [%]	Ion Inject Time [ms]	RT [min]	First Scan	Spectrum File	File ID	XCorr
High	Sequest HT (A7)	Unambiguous	AVDEAILYLGK		1	1	AT5G44020.1	AT5G44020.1	0	2	0.6134	0	1	1	596.336	1191.66	1191.66	2.31	0.00138	HCD (High Energy Collision Dissociation)	MS2	10.8644	512	28.3896	6007	lzr_3#.raw	F10	2.69
Checked	Confidence	Sequence	Modifications	# Protein Groups	# Proteins	# PSMs	Master Protein Accessions	# Missed Cleavages	Theo. MH+ [Da]	Confidence (by Search Engine): Sequest HT	XCorr (by Search Engine): Sequest HT
FALSE	High	AVDEAILYLGK		1	1	1	AT5G44020.1	0	1191.66	High	2.69
Medium	Sequest HT (A7)	Unambiguous	VVPQEcVWFVQK	C6(Carbamidomethyl)	1	1	AT5G44020.1	AT5G44020.1	0	2	0.4578	0	1	1	759.894	1518.78	1518.78	2.84	0.00216	HCD (High Energy Collision Dissociation)	MS2	44.3826	512	28.3023	5992	lzr_3#.raw	F10	2.25
Checked	Confidence	Sequence	Modifications	# Protein Groups	# Proteins	# PSMs	Master Protein Accessions	# Missed Cleavages	Theo. MH+ [Da]	Confidence (by Search Engine): Sequest HT	XCorr (by Search Engine): Sequest HT
FALSE	Medium	VVPQECVWFVQK	1xCarbamidomethyl [C6]	1	1	1	AT5G44020.1	0	1518.78	Medium	2.25
Low	Sequest HT (A7)	Unambiguous	TWLTSLGYR		1	1	AT5G44020.1	AT5G44020.1	0	2	0.372	0	1	1	548.794	1096.58	1096.58	2.31	0.00127	HCD (High Energy Collision Dissociation)	MS2	30.7996	512	31.0403	6505	lzr_3#.raw	F10	1.64
Checked	Confidence	Sequence	Modifications	# Protein Groups	# Proteins	# PSMs	Master Protein Accessions	# Missed Cleavages	Theo. MH+ [Da]	Confidence (by Search Engine): Sequest HT	XCorr (by Search Engine): Sequest HT
FALSE	Low	TWLTSLGYR		1	1	1	AT5G44020.1	0	1096.58	Low	1.64
Low	Sequest HT (A7)	Unambiguous	TFKLPNSIYYVA		1	2	AT5G44020.1	AT1G04040.1; AT5G44020.1	1	2	0.3503	0	1	1	708.385	1415.76	1415.76	3.76	0.00266	HCD (High Energy Collision Dissociation)	MS2	22.4392	512	31.8429	6656	lzr_3#.raw	F10	1.57
Checked	Confidence	Sequence	Modifications	# Protein Groups	# Proteins	# PSMs	Master Protein Accessions	# Missed Cleavages	Theo. MH+ [Da]	Confidence (by Search Engine): Sequest HT	XCorr (by Search Engine): Sequest HT
FALSE	Low	TFKLPNSIYYVA		1	2	1	AT5G44020.1	1	1415.76	Low	1.57
Low	Sequest HT (A7)	Unambiguous	IFLISSR		1	2	AT5G44020.1	AT1G04040.1; AT5G44020.1	0	2	0.4755	0	1	1	418.256	835.506	835.504	2.31	0.00096	HCD (High Energy Collision Dissociation)	MS2	4.43082	512	25.7008	5490	lzr_3#.raw	F10	1.43
Checked	Confidence	Sequence	Modifications	# Protein Groups	# Proteins	# PSMs	Master Protein Accessions	# Missed Cleavages	Theo. MH+ [Da]	Confidence (by Search Engine): Sequest HT	XCorr (by Search Engine): Sequest HT
FALSE	Low	IFLISSR		1	2	2	AT5G44020.1	0	835.504	Low	1.43
Low	Sequest HT (A7)	Unambiguous	IFLISSR		1	2	AT5G44020.1	AT1G04040.1; AT5G44020.1	0	2	0.2171	0	1	1	418.256	835.505	835.504	1.06	0.00044	HCD (High Energy Collision Dissociation)	MS2	51.6043	512	23.0626	4952	lzr_3#.raw	F10	1.29
Checked	Confidence	Sequence	Modifications	# Protein Groups	# Proteins	# PSMs	Master Protein Accessions	# Missed Cleavages	Theo. MH+ [Da]	Confidence (by Search Engine): Sequest HT	XCorr (by Search Engine): Sequest HT
FALSE	Low	IFLISSR		1	2	2	AT5G44020.1	0	835.504	Low	1.43
Master Protein	AT3G21720.1	pep chromosome:TAIR10:3:7652487:7656053:-1 gene:AT3G21720 transcript:AT3G21720.1 gene_biotype:protein_coding transcript_biotype:protein_coding gene_symbol:ICL description:Isocitrate lyase [Source:UniProtKB/Swiss-Prot;Acc:P28297]	0.012	4	2	2	2	1	576	64.2	7.2	6.23	2
Confidence	Identifying Node	PSM Ambiguity	Annotated Sequence	Modifications	# Protein Groups	# Proteins	Master Protein Accessions	Protein Accessions	# Missed Cleavages	Charge	DeltaScore	DeltaCn	Rank	Search Engine Rank	m/z [Da]	MH+ [Da]	Theo. MH+ [Da]	DeltaM [ppm]	Deltam/z [Da]	Activation Type	MS Order	Isolation Interference [%]	Ion Inject Time [ms]	RT [min]	First Scan	Spectrum File	File ID	XCorr
High	Sequest HT (A7)	Unambiguous	LGVTDLFWDWDLPR		1	1	AT3G21720.1	AT3G21720.1	0	2	0.5381	0	1	1	866.941	1732.87	1732.87	2.73	0.00237	HCD (High Energy Collision Dissociation)	MS2	0	512	35.9817	7502	lzr_3#.raw	F10	4.07
Checked	Confidence	Sequence	Modifications	# Protein Groups	# Proteins	# PSMs	Master Protein Accessions	# Missed Cleavages	Theo. MH+ [Da]	Confidence (by Search Engine): Sequest HT	XCorr (by Search Engine): Sequest HT
FALSE	High	LGVTDLFWDWDLPR		1	1	1	AT3G21720.1	0	1732.87	High	4.07
Low	Sequest HT (A7)	Unambiguous	FQGSVAAAVVR		1	1	AT3G21720.1	AT3G21720.1	0	2	0.5185	0	1	1	552.813	1104.62	1104.62	1.65	0.00091	HCD (High Energy Collision Dissociation)	MS2	23.3785	512	19.4874	4244	lzr_3#.raw	F10	2.16
Checked	Confidence	Sequence	Modifications	# Protein Groups	# Proteins	# PSMs	Master Protein Accessions	# Missed Cleavages	Theo. MH+ [Da]	Confidence (by Search Engine): Sequest HT	XCorr (by Search Engine): Sequest HT
FALSE	Low	FQGSVAAAVVR		1	1	1	AT3G21720.1	0	1104.62	Low	2.16
Master Protein	ATCG00480.1	pep chromosome:TAIR10:Pt:52660:54156:-1 gene:ATCG00480 transcript:ATCG00480.1 gene_biotype:protein_coding transcript_biotype:protein_coding gene_symbol:ATPB description:ATP synthase subunit beta, chloroplastic [Source:UniProtKB/Swiss-Prot;Acc:P19366]	0.012	6	2	2	1	1	498	53.9	5.5	6.2	2
Confidence	Identifying Node	PSM Ambiguity	Annotated Sequence	Modifications	# Protein Groups	# Proteins	Master Protein Accessions	Protein Accessions	# Missed Cleavages	Charge	DeltaScore	DeltaCn	Rank	Search Engine Rank	m/z [Da]	MH+ [Da]	Theo. MH+ [Da]	DeltaM [ppm]	Deltam/z [Da]	Activation Type	MS Order	Isolation Interference [%]	Ion Inject Time [ms]	RT [min]	First Scan	Spectrum File	File ID	XCorr
High	Sequest HT (A7)	Unambiguous	IFNVLGEPVDNLGPVDTR		1	1	ATCG00480.1	ATCG00480.1	0	2	0.5359	0	1	1	978.018	1955.03	1955.02	2.36	0.00231	HCD (High Energy Collision Dissociation)	MS2	12.3906	512	32.9264	6874	lzr_3#.raw	F10	3.9
Checked	Confidence	Sequence	Modifications	# Protein Groups	# Proteins	# PSMs	Master Protein Accessions	# Missed Cleavages	Theo. MH+ [Da]	Confidence (by Search Engine): Sequest HT	XCorr (by Search Engine): Sequest HT
FALSE	High	IFNVLGEPVDNLGPVDTR		1	1	1	ATCG00480.1	0	1955.02	High	3.9
Medium	Sequest HT (A7)	Unambiguous	IGLFGGAGVGK		2	4	AT5G08680.1; ATCG00480.1	AT5G08680.1; AT5G08690.1; ATCG00480.1; AT5G08670.1	0	2	0.4435	0	1	1	488.286	975.564	975.562	1.93	0.00094	HCD (High Energy Collision Dissociation)	MS2	0	512	26.2468	5596	lzr_3#.raw	F10	2.3
Checked	Confidence	Sequence	Modifications	# Protein Groups	# Proteins	# PSMs	Master Protein Accessions	# Missed Cleavages	Theo. MH+ [Da]	Confidence (by Search Engine): Sequest HT	XCorr (by Search Engine): Sequest HT
FALSE	Medium	IGLFGGAGVGK		2	4	1	AT5G08680.1; ATCG00480.1	0	975.562	Medium	2.3
Master Protein	AT3G05590.1	pep chromosome:TAIR10:3:1621355:1623052:1 gene:AT3G05590 transcript:AT3G05590.1 gene_biotype:protein_coding transcript_biotype:protein_coding gene_symbol:RPL18B description:RPL18 [Source:UniProtKB/TrEMBL;Acc:A0A178V8M9]	0.012	13	2	2	2	1	187	20.9	10.98	6.11	2
Confidence	Identifying Node	PSM Ambiguity	Annotated Sequence	Modifications	# Protein Groups	# Proteins	Master Protein Accessions	Protein Accessions	# Missed Cleavages	Charge	DeltaScore	DeltaCn	Rank	Search Engine Rank	m/z [Da]	MH+ [Da]	Theo. MH+ [Da]	DeltaM [ppm]	Deltam/z [Da]	Activation Type	MS Order	Isolation Interference [%]	Ion Inject Time [ms]	RT [min]	First Scan	Spectrum File	File ID	XCorr
High	Sequest HT (A7)	Unambiguous	IAVLVGTITDDLR		1	4	AT3G05590.1	AT5G27850.2; AT5G27850.1; AT3G05590.3; AT3G05590.1	0	2	0.456	0	1	1	693.405	1385.8	1385.8	1.94	0.00134	HCD (High Energy Collision Dissociation)	MS2	23.4551	512	32.3823	6767	lzr_3#.raw	F10	3.18
Checked	Confidence	Sequence	Modifications	# Protein Groups	# Proteins	# PSMs	Master Protein Accessions	# Missed Cleavages	Theo. MH+ [Da]	Confidence (by Search Engine): Sequest HT	XCorr (by Search Engine): Sequest HT
FALSE	High	IAVLVGTITDDLR		1	4	1	AT3G05590.1	0	1385.8	High	3.18
High	Sequest HT (A7)	Unambiguous	APLGQNTVLLR		1	4	AT3G05590.1	AT5G27850.2; AT5G27850.1; AT3G05590.3; AT3G05590.1	0	2	0.744	0	1	1	591.355	1181.7	1181.7	2.51	0.00148	HCD (High Energy Collision Dissociation)	MS2	18.9565	512	23.0029	4940	lzr_3#.raw	F10	2.93
Checked	Confidence	Sequence	Modifications	# Protein Groups	# Proteins	# PSMs	Master Protein Accessions	# Missed Cleavages	Theo. MH+ [Da]	Confidence (by Search Engine): Sequest HT	XCorr (by Search Engine): Sequest HT
FALSE	High	APLGQNTVLLR		1	4	1	AT3G05590.1	0	1181.7	High	2.93
Master Protein	AT5G26260.1	pep chromosome:TAIR10:5:9200271:9202461:1 gene:AT5G26260 transcript:AT5G26260.1 gene_biotype:protein_coding transcript_biotype:protein_coding description:F9D12.8 protein [Source:UniProtKB/TrEMBL;Acc:O81493]	0.011	7	2	2	1	1	351	39.8	9.22	5.84	2
Confidence	Identifying Node	PSM Ambiguity	Annotated Sequence	Modifications	# Protein Groups	# Proteins	Master Protein Accessions	Protein Accessions	# Missed Cleavages	Charge	DeltaScore	DeltaCn	Rank	Search Engine Rank	m/z [Da]	MH+ [Da]	Theo. MH+ [Da]	DeltaM [ppm]	Deltam/z [Da]	Activation Type	MS Order	Isolation Interference [%]	Ion Inject Time [ms]	RT [min]	First Scan	Spectrum File	File ID	XCorr
High	Sequest HT (A7)	Unambiguous	VTFISNPPDNVFTWK		1	2	AT5G26260.1	AT5G26260.1; AT5G26290.1	0	2	0.5285	0	1	1	882.955	1764.9	1764.9	3.53	0.00312	HCD (High Energy Collision Dissociation)	MS2	4.08005	512	33.8359	7062	lzr_3#.raw	F10	3.33
Checked	Confidence	Sequence	Modifications	# Protein Groups	# Proteins	# PSMs	Master Protein Accessions	# Missed Cleavages	Theo. MH+ [Da]	Confidence (by Search Engine): Sequest HT	XCorr (by Search Engine): Sequest HT
FALSE	High	VTFISNPPDNVFTWK		1	2	1	AT5G26260.1	0	1764.9	High	3.33
Medium	Sequest HT (A7)	Unambiguous	IVTITSFSVIK		2	5	AT5G26260.1; AT5G26280.3	AT5G26260.1; AT5G26280.2; AT5G26320.1; AT5G26280.1; AT5G26280.3	0	2	0.749	0	1	1	604.37	1207.73	1207.73	2.54	0.00153	HCD (High Energy Collision Dissociation)	MS2	0	512	31.0551	6508	lzr_3#.raw	F10	2.51
Checked	Confidence	Sequence	Modifications	# Protein Groups	# Proteins	# PSMs	Master Protein Accessions	# Missed Cleavages	Theo. MH+ [Da]	Confidence (by Search Engine): Sequest HT	XCorr (by Search Engine): Sequest HT
FALSE	Medium	IVTITSFSVIK		2	5	1	AT5G26260.1; AT5G26280.3	0	1207.73	Medium	2.51
Master Protein	AT3G18830.1	pep chromosome:TAIR10:3:6488843:6491429:-1 gene:AT3G18830 transcript:AT3G18830.1 gene_biotype:protein_coding transcript_biotype:protein_coding gene_symbol:PLT5 description:PMT5 [Source:UniProtKB/TrEMBL;Acc:A0A178V5Y2]	0.033	12	2	2	2	1	539	58.1	9.57	5.78	2
Confidence	Identifying Node	PSM Ambiguity	Annotated Sequence	Modifications	# Protein Groups	# Proteins	Master Protein Accessions	Protein Accessions	# Missed Cleavages	Charge	DeltaScore	DeltaCn	Rank	Search Engine Rank	m/z [Da]	MH+ [Da]	Theo. MH+ [Da]	DeltaM [ppm]	Deltam/z [Da]	Activation Type	MS Order	Isolation Interference [%]	Ion Inject Time [ms]	RT [min]	First Scan	Spectrum File	File ID	XCorr
High	Sequest HT (A7)	Unambiguous	NNYAFAcAILASMTSILLGYDIGVMSGAMIYIK	C7(Carbamidomethyl)	1	1	AT3G18830.1	AT3G18830.1	0	3	0.1502	0	1	1	1191.25	3571.75	3571.77	-5.99	-0.00713	HCD (High Energy Collision Dissociation)	MS2	30.2018	207.26	35.8573	7476	lzr_3#.raw	F10	3.33
Checked	Confidence	Sequence	Modifications	# Protein Groups	# Proteins	# PSMs	Master Protein Accessions	# Missed Cleavages	Theo. MH+ [Da]	Confidence (by Search Engine): Sequest HT	XCorr (by Search Engine): Sequest HT
FALSE	High	NNYAFACAILASMTSILLGYDIGVMSGAMIYIK	1xCarbamidomethyl [C7]	1	1	1	AT3G18830.1	0	3571.77	High	3.33
Low	Sequest HT (A7)	Unambiguous	LRSQGSSMGVVVNRVTSGVISISFLPmSK	M27(Oxidation)	1	1	AT3G18830.1	AT3G18830.1	2	3	0.0694	0	1	1	1018.22	3052.63	3052.63	1.67	0.0017	HCD (High Energy Collision Dissociation)	MS2	0	100.04	35.6561	7436	lzr_3#.raw	F10	2.45
Checked	Confidence	Sequence	Modifications	# Protein Groups	# Proteins	# PSMs	Master Protein Accessions	# Missed Cleavages	Theo. MH+ [Da]	Confidence (by Search Engine): Sequest HT	XCorr (by Search Engine): Sequest HT
FALSE	Low	LRSQGSSMGVVVNRVTSGVISISFLPMSK	1xOxidation [M27]	1	1	1	AT3G18830.1	2	3052.63	Low	2.45
Master Protein	AT5G08680.1	pep chromosome:TAIR10:5:2821739:2825039:1 gene:AT5G08680 transcript:AT5G08680.1 gene_biotype:protein_coding transcript_biotype:protein_coding description:ATP synthase subunit beta-3, mitochondrial [Source:UniProtKB/Swiss-Prot;Acc:Q9C5A9]	0.031	4	2	2	1	1	559	59.8	6.49	5.61	2
Confidence	Identifying Node	PSM Ambiguity	Annotated Sequence	Modifications	# Protein Groups	# Proteins	Master Protein Accessions	Protein Accessions	# Missed Cleavages	Charge	DeltaScore	DeltaCn	Rank	Search Engine Rank	m/z [Da]	MH+ [Da]	Theo. MH+ [Da]	DeltaM [ppm]	Deltam/z [Da]	Activation Type	MS Order	Isolation Interference [%]	Ion Inject Time [ms]	RT [min]	First Scan	Spectrum File	File ID	XCorr
High	Sequest HT (A7)	Unambiguous	VGLTGLTVAEYFR		1	3	AT5G08680.1	AT5G08680.1; AT5G08690.1; AT5G08670.1	0	2	0.5861	0	1	1	713.392	1425.78	1425.77	2.29	0.00163	HCD (High Energy Collision Dissociation)	MS2	35.2824	512	35.049	7313	lzr_3#.raw	F10	3.31
Checked	Confidence	Sequence	Modifications	# Protein Groups	# Proteins	# PSMs	Master Protein Accessions	# Missed Cleavages	Theo. MH+ [Da]	Confidence (by Search Engine): Sequest HT	XCorr (by Search Engine): Sequest HT
FALSE	High	VGLTGLTVAEYFR		1	3	1	AT5G08680.1	0	1425.77	High	3.31
Medium	Sequest HT (A7)	Unambiguous	IGLFGGAGVGK		2	4	AT5G08680.1; ATCG00480.1	AT5G08680.1; AT5G08690.1; ATCG00480.1; AT5G08670.1	0	2	0.4435	0	1	1	488.286	975.564	975.562	1.93	0.00094	HCD (High Energy Collision Dissociation)	MS2	0	512	26.2468	5596	lzr_3#.raw	F10	2.3
Checked	Confidence	Sequence	Modifications	# Protein Groups	# Proteins	# PSMs	Master Protein Accessions	# Missed Cleavages	Theo. MH+ [Da]	Confidence (by Search Engine): Sequest HT	XCorr (by Search Engine): Sequest HT
FALSE	Medium	IGLFGGAGVGK		2	4	1	AT5G08680.1; ATCG00480.1	0	975.562	Medium	2.3
Master Protein	AT2G40510.1	pep chromosome:TAIR10:2:16918391:16919900:1 gene:AT2G40510 transcript:AT2G40510.1 gene_biotype:protein_coding transcript_biotype:protein_coding gene_symbol:RPS26B description:40S ribosomal protein S26 [Source:UniProtKB/TrEMBL;Acc:A0A178VTX1]	0.029	18	2	2	2	1	133	14.8	11.09	5.5	2
Confidence	Identifying Node	PSM Ambiguity	Annotated Sequence	Modifications	# Protein Groups	# Proteins	Master Protein Accessions	Protein Accessions	# Missed Cleavages	Charge	DeltaScore	DeltaCn	Rank	Search Engine Rank	m/z [Da]	MH+ [Da]	Theo. MH+ [Da]	DeltaM [ppm]	Deltam/z [Da]	Activation Type	MS Order	Isolation Interference [%]	Ion Inject Time [ms]	RT [min]	First Scan	Spectrum File	File ID	XCorr
High	Sequest HT (A7)	Unambiguous	DVQEASVYEGYTLPK		1	3	AT2G40510.1	AT3G56340.1; AT2G40510.1; AT2G40590.1	0	2	0.5884	0	1	1	849.917	1698.83	1698.82	2.49	0.00212	HCD (High Energy Collision Dissociation)	MS2	0	512	24.8164	5308	lzr_3#.raw	F10	3.62
Checked	Confidence	Sequence	Modifications	# Protein Groups	# Proteins	# PSMs	Master Protein Accessions	# Missed Cleavages	Theo. MH+ [Da]	Confidence (by Search Engine): Sequest HT	XCorr (by Search Engine): Sequest HT
FALSE	High	DVQEASVYEGYTLPK		1	3	1	AT2G40510.1	0	1698.82	High	3.62
Low	Sequest HT (A7)	Unambiguous	NIVEQAAIR		1	3	AT2G40510.1	AT3G56340.1; AT2G40510.1; AT2G40590.1	0	2	0.3032	0	1	1	507.292	1013.58	1013.57	2.43	0.00123	HCD (High Energy Collision Dissociation)	MS2	4.79985	512	18.115	3967	lzr_3#.raw	F10	1.88
Checked	Confidence	Sequence	Modifications	# Protein Groups	# Proteins	# PSMs	Master Protein Accessions	# Missed Cleavages	Theo. MH+ [Da]	Confidence (by Search Engine): Sequest HT	XCorr (by Search Engine): Sequest HT
FALSE	Low	NIVEQAAIR		1	3	1	AT2G40510.1	0	1013.57	Low	1.88
Master Protein	AT2G07698.1	pep chromosome:TAIR10:2:3361463:3364127:1 gene:AT2G07698 transcript:AT2G07698.1 gene_biotype:protein_coding transcript_biotype:protein_coding description:ATPase, F1 complex, alpha subunit protein [Source:UniProtKB/TrEMBL;Acc:F4IMB5]	0.028	4	3	3	2	1	777	85.9	5.57	5.4	3
Confidence	Identifying Node	PSM Ambiguity	Annotated Sequence	Modifications	# Protein Groups	# Proteins	Master Protein Accessions	Protein Accessions	# Missed Cleavages	Charge	DeltaScore	DeltaCn	Rank	Search Engine Rank	m/z [Da]	MH+ [Da]	Theo. MH+ [Da]	DeltaM [ppm]	Deltam/z [Da]	Activation Type	MS Order	Isolation Interference [%]	Ion Inject Time [ms]	RT [min]	First Scan	Spectrum File	File ID	XCorr
High	Sequest HT (A7)	Unambiguous	TTIAIDTILNQK		1	2	AT2G07698.1	ATMG01190.1; AT2G07698.1	0	2	0.5457	0	1	1	665.885	1330.76	1330.76	3.64	0.00242	HCD (High Energy Collision Dissociation)	MS2	41.5467	512	29.3069	6189	lzr_3#.raw	F10	3.17
Checked	Confidence	Sequence	Modifications	# Protein Groups	# Proteins	# PSMs	Master Protein Accessions	# Missed Cleavages	Theo. MH+ [Da]	Confidence (by Search Engine): Sequest HT	XCorr (by Search Engine): Sequest HT
FALSE	High	TTIAIDTILNQK		1	2	1	AT2G07698.1	0	1330.76	High	3.17
Low	Sequest HT (A7)	Unambiguous	AVDSLVPIGR		1	2	AT2G07698.1	ATMG01190.1; AT2G07698.1	0	2	0.5247	0	1	1	513.802	1026.6	1026.59	2.44	0.00125	HCD (High Energy Collision Dissociation)	MS2	3.92428	512	23.8268	5111	lzr_3#.raw	F10	2.23
Checked	Confidence	Sequence	Modifications	# Protein Groups	# Proteins	# PSMs	Master Protein Accessions	# Missed Cleavages	Theo. MH+ [Da]	Confidence (by Search Engine): Sequest HT	XCorr (by Search Engine): Sequest HT
FALSE	Low	AVDSLVPIGR		1	2	1	AT2G07698.1	0	1026.59	Low	2.23
Low	Sequest HT (A7)	Unambiguous	vGSAAQLKAMK	N-Term(Acetyl)	1	2	AT2G07698.1	ATMG01190.1; AT2G07698.1	1	2		0	1	2	573.316	1145.62	1145.63	-9.5	-0.00544	HCD (High Energy Collision Dissociation)	MS2	20.9576	512	20.1567	4372	lzr_3#.raw	F10	0.98
Checked	Confidence	Sequence	Modifications	# Protein Groups	# Proteins	# PSMs	Master Protein Accessions	# Missed Cleavages	Theo. MH+ [Da]	Confidence (by Search Engine): Sequest HT	XCorr (by Search Engine): Sequest HT
FALSE	Low	VGSAAQIKAMK	1xAcetyl [N-Term]	2	3	2	AT2G07698.1; ATCG00120.1	1	1145.63	Low	0.98
Master Protein	AT1G72730.1	pep chromosome:TAIR10:1:27377759:27380182:-1 gene:AT1G72730 transcript:AT1G72730.1 gene_biotype:protein_coding transcript_biotype:protein_coding gene_symbol:TIF4A-3 description:Eukaryotic initiation factor 4A-3 [Source:UniProtKB/Swiss-Prot;Acc:Q9CAI7]	0.028	7	2	2	2	1	414	46.7	5.33	5.36	2
Confidence	Identifying Node	PSM Ambiguity	Annotated Sequence	Modifications	# Protein Groups	# Proteins	Master Protein Accessions	Protein Accessions	# Missed Cleavages	Charge	DeltaScore	DeltaCn	Rank	Search Engine Rank	m/z [Da]	MH+ [Da]	Theo. MH+ [Da]	DeltaM [ppm]	Deltam/z [Da]	Activation Type	MS Order	Isolation Interference [%]	Ion Inject Time [ms]	RT [min]	First Scan	Spectrum File	File ID	XCorr
High	Sequest HT (A7)	Unambiguous	FYNVVVEELPSNVADLL		1	6	AT1G72730.1	AT3G13920.3; AT1G54270.2; AT3G13920.4; AT3G13920.1; AT1G72730.1; AT1G54270.1	0	2	0.4576	0	1	1	961.004	1921	1921	3.16	0.00303	HCD (High Energy Collision Dissociation)	MS2	0	512	36.0007	7506	lzr_3#.raw	F10	2.95
Checked	Confidence	Sequence	Modifications	# Protein Groups	# Proteins	# PSMs	Master Protein Accessions	# Missed Cleavages	Theo. MH+ [Da]	Confidence (by Search Engine): Sequest HT	XCorr (by Search Engine): Sequest HT
FALSE	High	FYNVVVEELPSNVADLL		1	6	1	AT1G72730.1	0	1921	High	2.95
Medium	Sequest HT (A7)	Unambiguous	VLITTDLLAR		1	8	AT1G72730.1	AT3G13920.3; AT1G54270.2; AT3G13920.4; AT3G13920.1; AT1G72730.1; AT1G54270.1; AT3G13920.5; AT3G13920.2	0	2	0.5975	0	1	1	557.846	1114.69	1114.68	2.41	0.00134	HCD (High Energy Collision Dissociation)	MS2	16.0628	512	29.5059	6222	lzr_3#.raw	F10	2.41
Checked	Confidence	Sequence	Modifications	# Protein Groups	# Proteins	# PSMs	Master Protein Accessions	# Missed Cleavages	Theo. MH+ [Da]	Confidence (by Search Engine): Sequest HT	XCorr (by Search Engine): Sequest HT
FALSE	Medium	VLITTDLLAR		1	8	1	AT1G72730.1	0	1114.68	Medium	2.41
Master Protein	AT1G54000.1	pep chromosome:TAIR10:1:20154154:20156520:-1 gene:AT1G54000 transcript:AT1G54000.1 gene_biotype:protein_coding transcript_biotype:protein_coding gene_symbol:GLL22 description:GDSL esterase/lipase 22 [Source:UniProtKB/Swiss-Prot;Acc:Q1H583]	0.026	5	2	2	1	1	391	43.2	7.11	5.17	2
Confidence	Identifying Node	PSM Ambiguity	Annotated Sequence	Modifications	# Protein Groups	# Proteins	Master Protein Accessions	Protein Accessions	# Missed Cleavages	Charge	DeltaScore	DeltaCn	Rank	Search Engine Rank	m/z [Da]	MH+ [Da]	Theo. MH+ [Da]	DeltaM [ppm]	Deltam/z [Da]	Activation Type	MS Order	Isolation Interference [%]	Ion Inject Time [ms]	RT [min]	First Scan	Spectrum File	File ID	XCorr
High	Sequest HT (A7)	Unambiguous	FSDGLITPDFLAK		1	1	AT1G54000.1	AT1G54000.1	0	2	0.4444	0	1	1	712.379	1423.75	1423.75	2.14	0.00152	HCD (High Energy Collision Dissociation)	MS2	0	512	33.5173	6994	lzr_3#.raw	F10	3.33
Checked	Confidence	Sequence	Modifications	# Protein Groups	# Proteins	# PSMs	Master Protein Accessions	# Missed Cleavages	Theo. MH+ [Da]	Confidence (by Search Engine): Sequest HT	XCorr (by Search Engine): Sequest HT
FALSE	High	FSDGLITPDFLAK		1	1	1	AT1G54000.1	0	1423.75	High	3.33
Low	Sequest HT (A7)	Unambiguous	SFLFFDGR		2	2	AT1G54000.1; AT3G14220.1	AT1G54000.1; AT3G14220.1	0	2	0.4457	0	1	1	494.748	988.49	988.489	1.05	0.00052	HCD (High Energy Collision Dissociation)	MS2	2.89828	512	33.9135	7079	lzr_3#.raw	F10	1.84
Checked	Confidence	Sequence	Modifications	# Protein Groups	# Proteins	# PSMs	Master Protein Accessions	# Missed Cleavages	Theo. MH+ [Da]	Confidence (by Search Engine): Sequest HT	XCorr (by Search Engine): Sequest HT
FALSE	Low	SFLFFDGR		2	2	1	AT1G54000.1; AT3G14220.1	0	988.489	Low	1.84
Master Protein	AT1G74050.1	pep chromosome:TAIR10:1:27847038:27849008:-1 gene:AT1G74050 transcript:AT1G74050.1 gene_biotype:protein_coding transcript_biotype:protein_coding gene_symbol:RPL6C description:60S ribosomal protein L6-3 [Source:UniProtKB/Swiss-Prot;Acc:Q9C9C5]	0.026	10	2	2	2	1	233	26.1	10.17	5.04	2
Confidence	Identifying Node	PSM Ambiguity	Annotated Sequence	Modifications	# Protein Groups	# Proteins	Master Protein Accessions	Protein Accessions	# Missed Cleavages	Charge	DeltaScore	DeltaCn	Rank	Search Engine Rank	m/z [Da]	MH+ [Da]	Theo. MH+ [Da]	DeltaM [ppm]	Deltam/z [Da]	Activation Type	MS Order	Isolation Interference [%]	Ion Inject Time [ms]	RT [min]	First Scan	Spectrum File	File ID	XCorr
High	Sequest HT (A7)	Unambiguous	ASITPGTVLIILAGR		1	3	AT1G74050.1	AT1G74060.1; AT1G18540.1; AT1G74050.1	0	2	0.568	0	1	1	741.458	1481.91	1481.9	1.87	0.00139	HCD (High Energy Collision Dissociation)	MS2	1.49451	294.612	35.7085	7450	lzr_3#.raw	F10	3.31
Checked	Confidence	Sequence	Modifications	# Protein Groups	# Proteins	# PSMs	Master Protein Accessions	# Missed Cleavages	Theo. MH+ [Da]	Confidence (by Search Engine): Sequest HT	XCorr (by Search Engine): Sequest HT
FALSE	High	ASITPGTVLIILAGR		1	3	1	AT1G74050.1	0	1481.9	High	3.31
Low	Sequest HT (A7)	Unambiguous	AIEAVPELK		1	2	AT1G74050.1	AT1G74060.1; AT1G74050.1	0	2	0.436	0	1	1	485.285	969.563	969.562	2	0.00097	HCD (High Energy Collision Dissociation)	MS2	7.87451	512	21.2951	4606	lzr_3#.raw	F10	1.72
Checked	Confidence	Sequence	Modifications	# Protein Groups	# Proteins	# PSMs	Master Protein Accessions	# Missed Cleavages	Theo. MH+ [Da]	Confidence (by Search Engine): Sequest HT	XCorr (by Search Engine): Sequest HT
FALSE	Low	AIEAVPELK		1	2	1	AT1G74050.1	0	969.562	Low	1.72
Master Protein	AT5G66631.1	pep chromosome:TAIR10:5:26596207:26598302:1 gene:AT5G66631 transcript:AT5G66631.1 gene_biotype:protein_coding transcript_biotype:protein_coding description:Pentatricopeptide repeat-containing protein At5g66631 [Source:UniProtKB/Swiss-Prot;Acc:B3H4P1]	0.026	3	1	2	1	1	661	76.1	6.95	4.99	1
Confidence	Identifying Node	PSM Ambiguity	Annotated Sequence	Modifications	# Protein Groups	# Proteins	Master Protein Accessions	Protein Accessions	# Missed Cleavages	Charge	DeltaScore	DeltaCn	Rank	Search Engine Rank	m/z [Da]	MH+ [Da]	Theo. MH+ [Da]	DeltaM [ppm]	Deltam/z [Da]	Activation Type	MS Order	Isolation Interference [%]	Ion Inject Time [ms]	RT [min]	First Scan	Spectrum File	File ID	XCorr
Low	Sequest HT (A7)	Unambiguous	lFSmVRQIGLEPDPYmLK	N-Term(Acetyl); M4(Oxidation); M16(Oxidation)	1	1	AT5G66631.1	AT5G66631.1	1	3	0.0573	0	1	1	737.708	2211.11	2211.12	-4.23	-0.00312	HCD (High Energy Collision Dissociation)	MS2	1.00506	512	26.6024	5661	lzr_3#.raw	F10	2.79
Checked	Confidence	Sequence	Modifications	# Protein Groups	# Proteins	# PSMs	Master Protein Accessions	# Missed Cleavages	Theo. MH+ [Da]	Confidence (by Search Engine): Sequest HT	XCorr (by Search Engine): Sequest HT
FALSE	Low	LFSMVRQIGLEPDPYMLK	1xAcetyl [N-Term]; 2xOxidation [M4; M16]	1	1	2	AT5G66631.1	1	2211.12	Low	2.79
Low	Sequest HT (A7)	Unambiguous	lFSmVRQIGLEPDPYmLK	N-Term(Acetyl); M4(Oxidation); M16(Oxidation)	1	1	AT5G66631.1	AT5G66631.1	1	3	0.0591	0	1	1	737.708	2211.11	2211.12	-4.73	-0.00348	HCD (High Energy Collision Dissociation)	MS2	1.22225	512	27.6173	5855	lzr_3#.raw	F10	2.2
Checked	Confidence	Sequence	Modifications	# Protein Groups	# Proteins	# PSMs	Master Protein Accessions	# Missed Cleavages	Theo. MH+ [Da]	Confidence (by Search Engine): Sequest HT	XCorr (by Search Engine): Sequest HT
FALSE	Low	LFSMVRQIGLEPDPYMLK	1xAcetyl [N-Term]; 2xOxidation [M4; M16]	1	1	2	AT5G66631.1	1	2211.12	Low	2.79
Master Protein	AT3G55460.1	pep chromosome:TAIR10:3:20560802:20563885:1 gene:AT3G55460 transcript:AT3G55460.1 gene_biotype:protein_coding transcript_biotype:protein_coding gene_symbol:SCL30 description:Serine/arginine-rich SC35-like splicing factor SCL30 [Source:UniProtKB/Swiss-Prot;Acc:Q8L3X8]	0.025	8	2	2	2	1	262	29.6	11.27	4.81	2
Confidence	Identifying Node	PSM Ambiguity	Annotated Sequence	Modifications	# Protein Groups	# Proteins	Master Protein Accessions	Protein Accessions	# Missed Cleavages	Charge	DeltaScore	DeltaCn	Rank	Search Engine Rank	m/z [Da]	MH+ [Da]	Theo. MH+ [Da]	DeltaM [ppm]	Deltam/z [Da]	Activation Type	MS Order	Isolation Interference [%]	Ion Inject Time [ms]	RT [min]	First Scan	Spectrum File	File ID	XCorr
Medium	Sequest HT (A7)	Unambiguous	EITVVVASESR		1	1	AT3G55460.1	AT3G55460.1	0	2	0.4538	0	1	1	595.326	1189.64	1189.64	1.31	0.00078	HCD (High Energy Collision Dissociation)	MS2	19.4186	512	19.1619	4183	lzr_3#.raw	F10	2.49
Checked	Confidence	Sequence	Modifications	# Protein Groups	# Proteins	# PSMs	Master Protein Accessions	# Missed Cleavages	Theo. MH+ [Da]	Confidence (by Search Engine): Sequest HT	XCorr (by Search Engine): Sequest HT
FALSE	Medium	EITVVVASESR		1	1	1	AT3G55460.1	0	1189.64	Medium	2.49
Low	Sequest HT (A7)	Unambiguous	FGPVRDVYIPR		1	1	AT3G55460.1	AT3G55460.1	1	3	0.4675	0	1	1	440.247	1318.73	1318.73	0.71	0.00031	HCD (High Energy Collision Dissociation)	MS2	43.2506	512	23.1673	4974	lzr_3#.raw	F10	2.31
Checked	Confidence	Sequence	Modifications	# Protein Groups	# Proteins	# PSMs	Master Protein Accessions	# Missed Cleavages	Theo. MH+ [Da]	Confidence (by Search Engine): Sequest HT	XCorr (by Search Engine): Sequest HT
FALSE	Low	FGPVRDVYIPR		1	1	1	AT3G55460.1	1	1318.73	Low	2.31
Master Protein	AT3G04840.1	pep chromosome:TAIR10:3:1329571:1331642:1 gene:AT3G04840 transcript:AT3G04840.1 gene_biotype:protein_coding transcript_biotype:protein_coding gene_symbol:RPS3AA description:40S ribosomal protein S3a-1 [Source:UniProtKB/Swiss-Prot;Acc:Q9CAV0]	0.034	8	2	2	2	1	262	29.8	9.76	4.76	2
Confidence	Identifying Node	PSM Ambiguity	Annotated Sequence	Modifications	# Protein Groups	# Proteins	Master Protein Accessions	Protein Accessions	# Missed Cleavages	Charge	DeltaScore	DeltaCn	Rank	Search Engine Rank	m/z [Da]	MH+ [Da]	Theo. MH+ [Da]	DeltaM [ppm]	Deltam/z [Da]	Activation Type	MS Order	Isolation Interference [%]	Ion Inject Time [ms]	RT [min]	First Scan	Spectrum File	File ID	XCorr
High	Sequest HT (A7)	Unambiguous	ATQGIYPLQNVFIR		1	2	AT3G04840.1	AT3G04840.1; AT4G34670.1	0	2	0.6536	0	1	1	810.452	1619.9	1619.89	3.86	0.00313	HCD (High Energy Collision Dissociation)	MS2	4.14512	512	33.1832	6929	lzr_3#.raw	F10	3.06
Checked	Confidence	Sequence	Modifications	# Protein Groups	# Proteins	# PSMs	Master Protein Accessions	# Missed Cleavages	Theo. MH+ [Da]	Confidence (by Search Engine): Sequest HT	XCorr (by Search Engine): Sequest HT
FALSE	High	ATQGIYPLQNVFIR		1	2	1	AT3G04840.1	0	1619.89	High	3.06
Low	Sequest HT (A7)	Unambiguous	FIPEAIGR		1	2	AT3G04840.1	AT3G04840.1; AT4G34670.1	0	2	0.3977	0	1	1	451.759	902.511	902.509	1.44	0.00065	HCD (High Energy Collision Dissociation)	MS2	21.8298	512	20.6395	4470	lzr_3#.raw	F10	1.71
Checked	Confidence	Sequence	Modifications	# Protein Groups	# Proteins	# PSMs	Master Protein Accessions	# Missed Cleavages	Theo. MH+ [Da]	Confidence (by Search Engine): Sequest HT	XCorr (by Search Engine): Sequest HT
FALSE	Low	FIPEAIGR		1	2	1	AT3G04840.1	0	902.509	Low	1.71
Master Protein	AT3G05380.4	pep chromosome:TAIR10:3:1539527:1546469:1 gene:AT3G05380 transcript:AT3G05380.4 gene_biotype:protein_coding transcript_biotype:protein_coding gene_symbol:ALY2 description:DIRP ;Myb-like DNA-binding domain [Source:TAIR;Acc:AT3G05380]	0.05	3	2	3	2	1	1052	117.8	9.35	4.74	2
Confidence	Identifying Node	PSM Ambiguity	Annotated Sequence	Modifications	# Protein Groups	# Proteins	Master Protein Accessions	Protein Accessions	# Missed Cleavages	Charge	DeltaScore	DeltaCn	Rank	Search Engine Rank	m/z [Da]	MH+ [Da]	Theo. MH+ [Da]	DeltaM [ppm]	Deltam/z [Da]	Activation Type	MS Order	Isolation Interference [%]	Ion Inject Time [ms]	RT [min]	First Scan	Spectrum File	File ID	XCorr
Low	Sequest HT (A7)	Unambiguous	QmKTVKALEESAITSDK	M2(Oxidation)	1	3	AT3G05380.4	AT3G05380.3; AT3G05380.1; AT3G05380.4	2	3	0.2598	0	1	1	632.334	1894.99	1894.98	4.42	0.00279	HCD (High Energy Collision Dissociation)	MS2	9.39786	512	32.5499	6797	lzr_3#.raw	F10	2.54
Checked	Confidence	Sequence	Modifications	# Protein Groups	# Proteins	# PSMs	Master Protein Accessions	# Missed Cleavages	Theo. MH+ [Da]	Confidence (by Search Engine): Sequest HT	XCorr (by Search Engine): Sequest HT
FALSE	Low	QMKTVKALEESAITSDK	1xOxidation [M2]	1	3	2	AT3G05380.4	2	1894.98	Low	2.54
Low	Sequest HT (A7)	Unambiguous	QmKTVKALEESAITSDK	M2(Oxidation)	1	3	AT3G05380.4	AT3G05380.3; AT3G05380.1; AT3G05380.4	2	3	0.2636	0	1	1	632.335	1894.99	1894.98	5.87	0.00371	HCD (High Energy Collision Dissociation)	MS2	9.9775	512	31.0258	6504	lzr_3#.raw	F10	2.2
Checked	Confidence	Sequence	Modifications	# Protein Groups	# Proteins	# PSMs	Master Protein Accessions	# Missed Cleavages	Theo. MH+ [Da]	Confidence (by Search Engine): Sequest HT	XCorr (by Search Engine): Sequest HT
FALSE	Low	QMKTVKALEESAITSDK	1xOxidation [M2]	1	3	2	AT3G05380.4	2	1894.98	Low	2.54
Low	Sequest HT (A7)	Selected	rPGmDIVASPK	N-Term(Acetyl); M4(Oxidation)	1	3	AT3G05380.4	AT3G05380.3; AT3G05380.1; AT3G05380.4	0	2	0.0455	0	1	1	614.817	1228.63	1228.64	-6.37	-0.00391	HCD (High Energy Collision Dissociation)	MS2	0	512	36.0332	7511	lzr_3#.raw	F10	0.66
Checked	Confidence	Sequence	Modifications	# Protein Groups	# Proteins	# PSMs	Master Protein Accessions	# Missed Cleavages	Theo. MH+ [Da]	Confidence (by Search Engine): Sequest HT	XCorr (by Search Engine): Sequest HT
FALSE	Low	RPGMDIVASPK	1xAcetyl [N-Term]; 1xOxidation [M4]	1	3	1	AT3G05380.4	0	1228.64	Low	0.66
Master Protein	AT1G69440.1	pep chromosome:TAIR10:1:26101407:26105328:-1 gene:AT1G69440 transcript:AT1G69440.1 gene_biotype:protein_coding transcript_biotype:protein_coding gene_symbol:AGO7 description:Protein argonaute 7 [Source:UniProtKB/Swiss-Prot;Acc:Q9C793]	0.048	2	1	2	1	1	990	113.3	9.19	4.68	1
Confidence	Identifying Node	PSM Ambiguity	Annotated Sequence	Modifications	# Protein Groups	# Proteins	Master Protein Accessions	Protein Accessions	# Missed Cleavages	Charge	DeltaScore	DeltaCn	Rank	Search Engine Rank	m/z [Da]	MH+ [Da]	Theo. MH+ [Da]	DeltaM [ppm]	Deltam/z [Da]	Activation Type	MS Order	Isolation Interference [%]	Ion Inject Time [ms]	RT [min]	First Scan	Spectrum File	File ID	XCorr
Low	Sequest HT (A7)	Unambiguous	tIPLPKLSDNVKNLmFYc	N-Term(Acetyl); M15(Oxidation); C18(Carbamidomethyl)	1	1	AT1G69440.1	AT1G69440.1	2	3	0.1021	0	1	1	737.708	2211.11	2211.12	-4.15	-0.00306	HCD (High Energy Collision Dissociation)	MS2	7.16772	512	25.4986	5450	lzr_3#.raw	F10	2.35
Checked	Confidence	Sequence	Modifications	# Protein Groups	# Proteins	# PSMs	Master Protein Accessions	# Missed Cleavages	Theo. MH+ [Da]	Confidence (by Search Engine): Sequest HT	XCorr (by Search Engine): Sequest HT
FALSE	Low	TIPLPKLSDNVKNLMFYC	1xAcetyl [N-Term]; 1xCarbamidomethyl [C18]; 1xOxidation [M15]	1	1	2	AT1G69440.1	2	2211.12	Low	2.35
Low	Sequest HT (A7)	Unambiguous	tIPLPKLSDNVKNLmFYc	N-Term(Acetyl); M15(Oxidation); C18(Carbamidomethyl)	1	1	AT1G69440.1	AT1G69440.1	2	3	0.176	0	1	1	737.708	2211.11	2211.12	-3.65	-0.00269	HCD (High Energy Collision Dissociation)	MS2	0	512	29.75	6270	lzr_3#.raw	F10	2.33
Checked	Confidence	Sequence	Modifications	# Protein Groups	# Proteins	# PSMs	Master Protein Accessions	# Missed Cleavages	Theo. MH+ [Da]	Confidence (by Search Engine): Sequest HT	XCorr (by Search Engine): Sequest HT
FALSE	Low	TIPLPKLSDNVKNLMFYC	1xAcetyl [N-Term]; 1xCarbamidomethyl [C18]; 1xOxidation [M15]	1	1	2	AT1G69440.1	2	2211.12	Low	2.35
Master Protein	AT3G08580.2	pep chromosome:TAIR10:3:2605435:2607895:-1 gene:AT3G08580 transcript:AT3G08580.2 gene_biotype:protein_coding transcript_biotype:protein_coding gene_symbol:AAC1 description:AAC1 [Source:UniProtKB/TrEMBL;Acc:A0A384KYV2]	0.048	6	2	2	2	1	381	41.4	9.83	4.64	2
Confidence	Identifying Node	PSM Ambiguity	Annotated Sequence	Modifications	# Protein Groups	# Proteins	Master Protein Accessions	Protein Accessions	# Missed Cleavages	Charge	DeltaScore	DeltaCn	Rank	Search Engine Rank	m/z [Da]	MH+ [Da]	Theo. MH+ [Da]	DeltaM [ppm]	Deltam/z [Da]	Activation Type	MS Order	Isolation Interference [%]	Ion Inject Time [ms]	RT [min]	First Scan	Spectrum File	File ID	XCorr
Medium	Sequest HT (A7)	Unambiguous	LLIQNQDEmIK	M9(Oxidation)	1	2	AT3G08580.2	AT4G28390.2; AT3G08580.2	0	2	0	0	1	1	680.862	1360.72	1360.71	1.76	0.0012	HCD (High Energy Collision Dissociation)	MS2	9.09713	512	19.5449	4255	lzr_3#.raw	F10	2.29
Checked	Confidence	Sequence	Modifications	# Protein Groups	# Proteins	# PSMs	Master Protein Accessions	# Missed Cleavages	Theo. MH+ [Da]	Confidence (by Search Engine): Sequest HT	XCorr (by Search Engine): Sequest HT
FALSE	Medium	LLIQNQDEMIK	1xOxidation [M9]	1	3	2	AT3G08580.2	0	1360.71	Medium	2.29
Low	Sequest HT (A7)	Unambiguous	TIKDEGFGSLWR		1	1	AT3G08580.2	AT3G08580.2	1	3	0.5064	0	1	1	470.246	1408.72	1408.72	0.29	0.00014	HCD (High Energy Collision Dissociation)	MS2	0	512	27.54	5839	lzr_3#.raw	F10	2.35
Checked	Confidence	Sequence	Modifications	# Protein Groups	# Proteins	# PSMs	Master Protein Accessions	# Missed Cleavages	Theo. MH+ [Da]	Confidence (by Search Engine): Sequest HT	XCorr (by Search Engine): Sequest HT
FALSE	Low	TIKDEGFGSLWR		1	1	1	AT3G08580.2	1	1408.72	Low	2.35
Master Protein	AT1G14100.1	pep chromosome:TAIR10:1:4827961:4829587:1 gene:AT1G14100 transcript:AT1G14100.1 gene_biotype:protein_coding transcript_biotype:protein_coding gene_symbol:FUT8 description:Glycosyltransferase (Fragment) [Source:UniProtKB/TrEMBL;Acc:W8PVC8]	0.055	4	1	2	1	1	516	59.2	7.4	4.45	1
Confidence	Identifying Node	PSM Ambiguity	Annotated Sequence	Modifications	# Protein Groups	# Proteins	Master Protein Accessions	Protein Accessions	# Missed Cleavages	Charge	DeltaScore	DeltaCn	Rank	Search Engine Rank	m/z [Da]	MH+ [Da]	Theo. MH+ [Da]	DeltaM [ppm]	Deltam/z [Da]	Activation Type	MS Order	Isolation Interference [%]	Ion Inject Time [ms]	RT [min]	First Scan	Spectrum File	File ID	XCorr
Low	Sequest HT (A7)	Unambiguous	KVNITPFVmYcEDRITGLK	M9(Oxidation); C11(Carbamidomethyl)	1	1	AT1G14100.1	AT1G14100.1	2	3	0.0714	0	1	1	767.392	2300.16	2300.18	-6.65	-0.0051	HCD (High Energy Collision Dissociation)	MS2	1.68581	501.149	30.4209	6394	lzr_3#.raw	F10	2.38
Checked	Confidence	Sequence	Modifications	# Protein Groups	# Proteins	# PSMs	Master Protein Accessions	# Missed Cleavages	Theo. MH+ [Da]	Confidence (by Search Engine): Sequest HT	XCorr (by Search Engine): Sequest HT
FALSE	Low	KVNITPFVMYCEDRITGLK	1xCarbamidomethyl [C11]; 1xOxidation [M9]	1	1	2	AT1G14100.1	2	2300.18	Low	2.38
Low	Sequest HT (A7)	Unambiguous	KVNITPFVmYcEDRITGLK	M9(Oxidation); C11(Carbamidomethyl)	1	1	AT1G14100.1	AT1G14100.1	2	3	0.0825	0	1	1	767.395	2300.17	2300.18	-3.3	-0.00253	HCD (High Energy Collision Dissociation)	MS2	9.2772	512	29.3787	6201	lzr_3#.raw	F10	2.06
Checked	Confidence	Sequence	Modifications	# Protein Groups	# Proteins	# PSMs	Master Protein Accessions	# Missed Cleavages	Theo. MH+ [Da]	Confidence (by Search Engine): Sequest HT	XCorr (by Search Engine): Sequest HT
FALSE	Low	KVNITPFVMYCEDRITGLK	1xCarbamidomethyl [C11]; 1xOxidation [M9]	1	1	2	AT1G14100.1	2	2300.18	Low	2.38
Master Protein	AT4G33090.1	pep chromosome:TAIR10:4:15965593:15970557:-1 gene:AT4G33090 transcript:AT4G33090.1 gene_biotype:protein_coding transcript_biotype:protein_coding gene_symbol:APM1 description:Aminopeptidase [Source:UniProtKB/TrEMBL;Acc:A0A178UWR6]	0.054	2	1	2	1	1	879	98.1	5.5	4.39	1
Confidence	Identifying Node	PSM Ambiguity	Annotated Sequence	Modifications	# Protein Groups	# Proteins	Master Protein Accessions	Protein Accessions	# Missed Cleavages	Charge	DeltaScore	DeltaCn	Rank	Search Engine Rank	m/z [Da]	MH+ [Da]	Theo. MH+ [Da]	DeltaM [ppm]	Deltam/z [Da]	Activation Type	MS Order	Isolation Interference [%]	Ion Inject Time [ms]	RT [min]	First Scan	Spectrum File	File ID	XCorr
Low	Sequest HT (A7)	Rejected	QSIERVHINANWVESIK		1	1	AT4G33090.1	AT4G33090.1	1	3		0.0089	2	2	675.035	2023.09	2023.07	9.1	0.00614	HCD (High Energy Collision Dissociation)	MS2	2.41866	512	29.2408	6179	lzr_3#.raw	F10	2.22
Checked	Confidence	Sequence	Modifications	# Protein Groups	# Proteins	# PSMs	Master Protein Accessions	# Missed Cleavages	Theo. MH+ [Da]	Confidence (by Search Engine): Sequest HT	XCorr (by Search Engine): Sequest HT
FALSE	Low	QSIERVHINANWVESIK		1	1	2	AT4G33090.1	1	2023.07	Low	2.22
Low	Sequest HT (A7)	Unambiguous	QSIERVHINANWVESIK		1	1	AT4G33090.1	AT4G33090.1	1	3	0.1475	0	1	1	675.034	2023.09	2023.07	7.84	0.00528	HCD (High Energy Collision Dissociation)	MS2	0	512	30.573	6422	lzr_3#.raw	F10	2.17
Checked	Confidence	Sequence	Modifications	# Protein Groups	# Proteins	# PSMs	Master Protein Accessions	# Missed Cleavages	Theo. MH+ [Da]	Confidence (by Search Engine): Sequest HT	XCorr (by Search Engine): Sequest HT
FALSE	Low	QSIERVHINANWVESIK		1	1	2	AT4G33090.1	1	2023.07	Low	2.22
Master Protein	AT3G47050.1	pep chromosome:TAIR10:3:17327935:17330889:-1 gene:AT3G47050 transcript:AT3G47050.1 gene_biotype:protein_coding transcript_biotype:protein_coding description:Beta-D-glucan exohydrolase-like protein [Source:UniProtKB/TrEMBL;Acc:Q9SD68]	0.053	4	2	2	2	1	612	67.2	5.43	4.27	2
Confidence	Identifying Node	PSM Ambiguity	Annotated Sequence	Modifications	# Protein Groups	# Proteins	Master Protein Accessions	Protein Accessions	# Missed Cleavages	Charge	DeltaScore	DeltaCn	Rank	Search Engine Rank	m/z [Da]	MH+ [Da]	Theo. MH+ [Da]	DeltaM [ppm]	Deltam/z [Da]	Activation Type	MS Order	Isolation Interference [%]	Ion Inject Time [ms]	RT [min]	First Scan	Spectrum File	File ID	XCorr
Medium	Sequest HT (A7)	Unambiguous	IGAATALEVR		1	6	AT3G47050.1	AT3G47050.1; AT3G47050.2; AT3G47000.1; AT5G20950.1; AT3G47000.3; AT5G20950.3	0	2	0.508	0	1	1	500.794	1000.58	1000.58	1.62	0.00081	HCD (High Energy Collision Dissociation)	MS2	6.19507	512	19.8306	4312	lzr_3#.raw	F10	2.5
Checked	Confidence	Sequence	Modifications	# Protein Groups	# Proteins	# PSMs	Master Protein Accessions	# Missed Cleavages	Theo. MH+ [Da]	Confidence (by Search Engine): Sequest HT	XCorr (by Search Engine): Sequest HT
FALSE	Medium	IGAATALEVR		1	6	1	AT3G47050.1	0	1000.58	Medium	2.5
Low	Sequest HT (A7)	Rejected	iTDGTTLLDAIK	N-Term(Acetyl)	1	1	AT3G47050.1	AT3G47050.1	0	2		0.0111	2	2	651.862	1302.72	1302.72	1.88	0.00123	HCD (High Energy Collision Dissociation)	MS2	11.7468	512	35.3239	7366	lzr_3#.raw	F10	1.78
Checked	Confidence	Sequence	Modifications	# Protein Groups	# Proteins	# PSMs	Master Protein Accessions	# Missed Cleavages	Theo. MH+ [Da]	Confidence (by Search Engine): Sequest HT	XCorr (by Search Engine): Sequest HT
FALSE	Low	ITDGTTLLDAIK	1xAcetyl [N-Term]	1	1	1	AT3G47050.1	0	1302.72	Low	1.78
Master Protein	AT2G37190.1	pep chromosome:TAIR10:2:15619206:15620156:-1 gene:AT2G37190 transcript:AT2G37190.1 gene_biotype:protein_coding transcript_biotype:protein_coding gene_symbol:RPL12A description:60S ribosomal protein L12-1 [Source:UniProtKB/Swiss-Prot;Acc:P50883]	0.053	13	2	2	2	1	166	17.9	8.97	4.27	2
Confidence	Identifying Node	PSM Ambiguity	Annotated Sequence	Modifications	# Protein Groups	# Proteins	Master Protein Accessions	Protein Accessions	# Missed Cleavages	Charge	DeltaScore	DeltaCn	Rank	Search Engine Rank	m/z [Da]	MH+ [Da]	Theo. MH+ [Da]	DeltaM [ppm]	Deltam/z [Da]	Activation Type	MS Order	Isolation Interference [%]	Ion Inject Time [ms]	RT [min]	First Scan	Spectrum File	File ID	XCorr
Medium	Sequest HT (A7)	Unambiguous	VTVVPSAAALVIK		1	3	AT2G37190.1	AT2G37190.1; AT5G60670.1; AT3G53430.1	0	2	0.5174	0	1	1	634.404	1267.8	1267.8	1.92	0.00121	HCD (High Energy Collision Dissociation)	MS2	13.5888	512	29.0812	6145	lzr_3#.raw	F10	2.59
Checked	Confidence	Sequence	Modifications	# Protein Groups	# Proteins	# PSMs	Master Protein Accessions	# Missed Cleavages	Theo. MH+ [Da]	Confidence (by Search Engine): Sequest HT	XCorr (by Search Engine): Sequest HT
FALSE	Medium	VTVVPSAAALVIK		1	3	1	AT2G37190.1	0	1267.8	Medium	2.59
Low	Sequest HT (A7)	Unambiguous	IGPLGLAPK		1	3	AT2G37190.1	AT2G37190.1; AT5G60670.1; AT3G53430.1	0	2	0.1012	0	1	1	433.28	865.552	865.551	1.86	0.0008	HCD (High Energy Collision Dissociation)	MS2	44.7104	512	23.2398	4989	lzr_3#.raw	F10	1.68
Checked	Confidence	Sequence	Modifications	# Protein Groups	# Proteins	# PSMs	Master Protein Accessions	# Missed Cleavages	Theo. MH+ [Da]	Confidence (by Search Engine): Sequest HT	XCorr (by Search Engine): Sequest HT
FALSE	Low	IGPLGLAPK		1	3	1	AT2G37190.1	0	865.551	Low	1.68
Master Protein	AT2G26600.1	pep chromosome:TAIR10:2:11316346:11318520:1 gene:AT2G26600 transcript:AT2G26600.1 gene_biotype:protein_coding transcript_biotype:protein_coding description:Glycosyl hydrolase superfamily protein [Source:UniProtKB/TrEMBL;Acc:O48727]	0.051	5	1	2	1	1	388	43.2	8.46	4.21	1
Confidence	Identifying Node	PSM Ambiguity	Annotated Sequence	Modifications	# Protein Groups	# Proteins	Master Protein Accessions	Protein Accessions	# Missed Cleavages	Charge	DeltaScore	DeltaCn	Rank	Search Engine Rank	m/z [Da]	MH+ [Da]	Theo. MH+ [Da]	DeltaM [ppm]	Deltam/z [Da]	Activation Type	MS Order	Isolation Interference [%]	Ion Inject Time [ms]	RT [min]	First Scan	Spectrum File	File ID	XCorr
Low	Sequest HT (A7)	Unambiguous	eIDINYALFKPTEGIYDPK	N-Term(Acetyl)	1	2	AT2G26600.1	AT2G26600.2; AT2G26600.1	0	3	0.0802	0	1	1	756.716	2268.13	2268.14	-5.05	-0.00382	HCD (High Energy Collision Dissociation)	MS2	0	512	25.8919	5526	lzr_3#.raw	F10	2.12
Checked	Confidence	Sequence	Modifications	# Protein Groups	# Proteins	# PSMs	Master Protein Accessions	# Missed Cleavages	Theo. MH+ [Da]	Confidence (by Search Engine): Sequest HT	XCorr (by Search Engine): Sequest HT
FALSE	Low	EIDINYALFKPTEGIYDPK	1xAcetyl [N-Term]	1	2	2	AT2G26600.1	0	2268.14	Low	2.12
Low	Sequest HT (A7)	Rejected	eIDINYALFKPTEGIYDPK	N-Term(Acetyl)	1	2	AT2G26600.1	AT2G26600.2; AT2G26600.1	0	3		0.0369	2	2	756.715	2268.13	2268.14	-5.61	-0.00424	HCD (High Energy Collision Dissociation)	MS2	0	214.731	26.8973	5712	lzr_3#.raw	F10	2.09
Checked	Confidence	Sequence	Modifications	# Protein Groups	# Proteins	# PSMs	Master Protein Accessions	# Missed Cleavages	Theo. MH+ [Da]	Confidence (by Search Engine): Sequest HT	XCorr (by Search Engine): Sequest HT
FALSE	Low	EIDINYALFKPTEGIYDPK	1xAcetyl [N-Term]	1	2	2	AT2G26600.1	0	2268.14	Low	2.12
Master Protein	AT2G21660.1	pep chromosome:TAIR10:2:9265084:9266557:-1 gene:AT2G21660 transcript:AT2G21660.1 gene_biotype:protein_coding transcript_biotype:protein_coding gene_symbol:RBG7 description:Glycine-rich RNA-binding protein 7 [Source:UniProtKB/Swiss-Prot;Acc:Q03250]	0.057	15	2	2	1	1	176	16.9	6.15	4.14	2
Confidence	Identifying Node	PSM Ambiguity	Annotated Sequence	Modifications	# Protein Groups	# Proteins	Master Protein Accessions	Protein Accessions	# Missed Cleavages	Charge	DeltaScore	DeltaCn	Rank	Search Engine Rank	m/z [Da]	MH+ [Da]	Theo. MH+ [Da]	DeltaM [ppm]	Deltam/z [Da]	Activation Type	MS Order	Isolation Interference [%]	Ion Inject Time [ms]	RT [min]	First Scan	Spectrum File	File ID	XCorr
High	Sequest HT (A7)	Unambiguous	ALETAFAQYGDVIDSK		1	2	AT2G21660.1	AT2G21660.2; AT2G21660.1	0	2	0.6377	0	1	1	864.431	1727.85	1727.85	2.98	0.00258	HCD (High Energy Collision Dissociation)	MS2	0	512	29.6353	6246	lzr_3#.raw	F10	4.14
Checked	Confidence	Sequence	Modifications	# Protein Groups	# Proteins	# PSMs	Master Protein Accessions	# Missed Cleavages	Theo. MH+ [Da]	Confidence (by Search Engine): Sequest HT	XCorr (by Search Engine): Sequest HT
FALSE	High	ALETAFAQYGDVIDSK		1	2	1	AT2G21660.1	0	1727.85	High	4.14
Low	Sequest HT (A7)	Unambiguous	GFGFVTFKDEK		2	6	AT4G39260.1; AT2G21660.1	AT4G39260.3; AT4G39260.1; AT4G39260.2; AT2G21660.2; AT2G21660.1; AT4G39260.4	1	3	0.485	0	1	1	425.553	1274.64	1274.64	1.42	0.0006	HCD (High Energy Collision Dissociation)	MS2	5.99495	512	25.9921	5544	lzr_3#.raw	F10	1.67
Checked	Confidence	Sequence	Modifications	# Protein Groups	# Proteins	# PSMs	Master Protein Accessions	# Missed Cleavages	Theo. MH+ [Da]	Confidence (by Search Engine): Sequest HT	XCorr (by Search Engine): Sequest HT
FALSE	Low	GFGFVTFKDEK		2	6	1	AT4G39260.1; AT2G21660.1	1	1274.64	Low	1.67
Master Protein	AT3G25520.3	pep chromosome:TAIR10:3:9269281:9271432:-1 gene:AT3G25520 transcript:AT3G25520.3 gene_biotype:protein_coding transcript_biotype:protein_coding gene_symbol:ATL5 description:RPL5A [Source:UniProtKB/TrEMBL;Acc:A0A178V891]	0.056	3	1	2	1	1	301	34.3	9.31	3.96	1
Confidence	Identifying Node	PSM Ambiguity	Annotated Sequence	Modifications	# Protein Groups	# Proteins	Master Protein Accessions	Protein Accessions	# Missed Cleavages	Charge	DeltaScore	DeltaCn	Rank	Search Engine Rank	m/z [Da]	MH+ [Da]	Theo. MH+ [Da]	DeltaM [ppm]	Deltam/z [Da]	Activation Type	MS Order	Isolation Interference [%]	Ion Inject Time [ms]	RT [min]	First Scan	Spectrum File	File ID	XCorr
Low	Sequest HT (A7)	Unambiguous	ALLDVGLIR		1	3	AT3G25520.3	AT3G25520.2; AT3G25520.3; AT5G39740.1	0	2	0.5693	0	1	1	485.309	969.611	969.609	1.42	0.00069	HCD (High Energy Collision Dissociation)	MS2	0	512	31.1317	6521	lzr_3#.raw	F10	2.02
Checked	Confidence	Sequence	Modifications	# Protein Groups	# Proteins	# PSMs	Master Protein Accessions	# Missed Cleavages	Theo. MH+ [Da]	Confidence (by Search Engine): Sequest HT	XCorr (by Search Engine): Sequest HT
FALSE	Low	ALLDVGLIR		1	3	2	AT3G25520.3	0	969.609	Low	2.02
Low	Sequest HT (A7)	Unambiguous	ALLDVGLIR		1	3	AT3G25520.3	AT3G25520.2; AT3G25520.3; AT5G39740.1	0	2	0.4588	0	1	1	485.309	969.611	969.609	1.74	0.00084	HCD (High Energy Collision Dissociation)	MS2	0	512	30.1123	6332	lzr_3#.raw	F10	1.94
Checked	Confidence	Sequence	Modifications	# Protein Groups	# Proteins	# PSMs	Master Protein Accessions	# Missed Cleavages	Theo. MH+ [Da]	Confidence (by Search Engine): Sequest HT	XCorr (by Search Engine): Sequest HT
FALSE	Low	ALLDVGLIR		1	3	2	AT3G25520.3	0	969.609	Low	2.02
Master Protein	AT4G09970.1	pep chromosome:TAIR10:4:6245916:6247792:1 gene:AT4G09970 transcript:AT4G09970.1 gene_biotype:protein_coding transcript_biotype:protein_coding description:At4g09970 [Source:UniProtKB/TrEMBL;Acc:Q6DBH2]	0.056	4	1	2	1	1	250	28.1	6.07	3.95	1
Confidence	Identifying Node	PSM Ambiguity	Annotated Sequence	Modifications	# Protein Groups	# Proteins	Master Protein Accessions	Protein Accessions	# Missed Cleavages	Charge	DeltaScore	DeltaCn	Rank	Search Engine Rank	m/z [Da]	MH+ [Da]	Theo. MH+ [Da]	DeltaM [ppm]	Deltam/z [Da]	Activation Type	MS Order	Isolation Interference [%]	Ion Inject Time [ms]	RT [min]	First Scan	Spectrum File	File ID	XCorr
Low	Sequest HT (A7)	Unambiguous	RFLLEcGVGES	C6(Carbamidomethyl)	1	2	AT4G09970.1	AT4G09970.1; AT4G09970.2	1	2	0.1414	0	1	1	633.809	1266.61	1266.61	-3.88	-0.00245	HCD (High Energy Collision Dissociation)	MS2	47.7124	512	17.3236	3805	lzr_3#.raw	F10	1.98
Checked	Confidence	Sequence	Modifications	# Protein Groups	# Proteins	# PSMs	Master Protein Accessions	# Missed Cleavages	Theo. MH+ [Da]	Confidence (by Search Engine): Sequest HT	XCorr (by Search Engine): Sequest HT
FALSE	Low	RFLLECGVGES	1xCarbamidomethyl [C6]	1	2	2	AT4G09970.1	1	1266.61	Low	1.98
Low	Sequest HT (A7)	Unambiguous	RFLLEcGVGES	C6(Carbamidomethyl)	1	2	AT4G09970.1	AT4G09970.1; AT4G09970.2	1	2	0.198	0	1	1	633.812	1266.62	1266.61	1.42	0.0009	HCD (High Energy Collision Dissociation)	MS2	21.7994	512	17.087	3759	lzr_3#.raw	F10	1.97
Checked	Confidence	Sequence	Modifications	# Protein Groups	# Proteins	# PSMs	Master Protein Accessions	# Missed Cleavages	Theo. MH+ [Da]	Confidence (by Search Engine): Sequest HT	XCorr (by Search Engine): Sequest HT
FALSE	Low	RFLLECGVGES	1xCarbamidomethyl [C6]	1	2	2	AT4G09970.1	1	1266.61	Low	1.98
Master Protein	AT1G79550.2	pep chromosome:TAIR10:1:29924023:29926636:-1 gene:AT1G79550 transcript:AT1G79550.2 gene_biotype:protein_coding transcript_biotype:protein_coding gene_symbol:PGK3 description:Phosphoglycerate kinase [Source:UniProtKB/TrEMBL;Acc:A0A178WHC3]	0.116	4	1	1	1	1	401	42.1	5.68	3.77	1
Confidence	Identifying Node	PSM Ambiguity	Annotated Sequence	Modifications	# Protein Groups	# Proteins	Master Protein Accessions	Protein Accessions	# Missed Cleavages	Charge	DeltaScore	DeltaCn	Rank	Search Engine Rank	m/z [Da]	MH+ [Da]	Theo. MH+ [Da]	DeltaM [ppm]	Deltam/z [Da]	Activation Type	MS Order	Isolation Interference [%]	Ion Inject Time [ms]	RT [min]	First Scan	Spectrum File	File ID	XCorr
High	Sequest HT (A7)	Unambiguous	LVAGLPEGGVLLLENVR		1	1	AT1G79550.2	AT1G79550.2	0	2	0.5995	0	1	1	875.019	1749.03	1749.03	2.59	0.00226	HCD (High Energy Collision Dissociation)	MS2	0	488.481	35.5772	7414	lzr_3#.raw	F10	3.77
Checked	Confidence	Sequence	Modifications	# Protein Groups	# Proteins	# PSMs	Master Protein Accessions	# Missed Cleavages	Theo. MH+ [Da]	Confidence (by Search Engine): Sequest HT	XCorr (by Search Engine): Sequest HT
FALSE	High	LVAGLPEGGVLLLENVR		1	1	1	AT1G79550.2	0	1749.03	High	3.77
Master Protein	AT4G38680.1	pep chromosome:TAIR10:4:18071449:18073182:-1 gene:AT4G38680 transcript:AT4G38680.1 gene_biotype:protein_coding transcript_biotype:protein_coding gene_symbol:CSP2 description:GRP2 [Source:UniProtKB/TrEMBL;Acc:A0A178UYV3]	0.116	11	1	1	1	1	203	19.1	5.92	3.77	1
Confidence	Identifying Node	PSM Ambiguity	Annotated Sequence	Modifications	# Protein Groups	# Proteins	Master Protein Accessions	Protein Accessions	# Missed Cleavages	Charge	DeltaScore	DeltaCn	Rank	Search Engine Rank	m/z [Da]	MH+ [Da]	Theo. MH+ [Da]	DeltaM [ppm]	Deltam/z [Da]	Activation Type	MS Order	Isolation Interference [%]	Ion Inject Time [ms]	RT [min]	First Scan	Spectrum File	File ID	XCorr
High	Sequest HT (A7)	Unambiguous	GFGFITPDDGGDDLFVHQSSIR		1	1	AT4G38680.1	AT4G38680.1	0	3	0.6684	0	1	1	794.046	2380.12	2380.12	0.92	0.00073	HCD (High Energy Collision Dissociation)	MS2	15.1489	512	32.8745	6864	lzr_3#.raw	F10	3.77
Checked	Confidence	Sequence	Modifications	# Protein Groups	# Proteins	# PSMs	Master Protein Accessions	# Missed Cleavages	Theo. MH+ [Da]	Confidence (by Search Engine): Sequest HT	XCorr (by Search Engine): Sequest HT
FALSE	High	GFGFITPDDGGDDLFVHQSSIR		1	1	1	AT4G38680.1	0	2380.12	High	3.77
Master Protein	AT4G19000.1	pep chromosome:TAIR10:4:10405137:10407339:1 gene:AT4G19000 transcript:AT4G19000.1 gene_biotype:protein_coding transcript_biotype:protein_coding gene_symbol:IWS2 description:Transcription elongation factor (TFIIS) family protein [Source:TAIR;Acc:AT4G19000]	0.114	3	1	2	1	1	413	47.9	8.09	3.7	1
Confidence	Identifying Node	PSM Ambiguity	Annotated Sequence	Modifications	# Protein Groups	# Proteins	Master Protein Accessions	Protein Accessions	# Missed Cleavages	Charge	DeltaScore	DeltaCn	Rank	Search Engine Rank	m/z [Da]	MH+ [Da]	Theo. MH+ [Da]	DeltaM [ppm]	Deltam/z [Da]	Activation Type	MS Order	Isolation Interference [%]	Ion Inject Time [ms]	RT [min]	First Scan	Spectrum File	File ID	XCorr
Low	Sequest HT (A7)	Unambiguous	KGGmQALKLSVDGR	M4(Oxidation)	1	1	AT4G19000.1	AT4G19000.1	2	2	0.1237	0	1	1	738.398	1475.79	1475.8	-8.2	-0.00605	HCD (High Energy Collision Dissociation)	MS2	4.22494	512	16.9297	3727	lzr_3#.raw	F10	1.86
Checked	Confidence	Sequence	Modifications	# Protein Groups	# Proteins	# PSMs	Master Protein Accessions	# Missed Cleavages	Theo. MH+ [Da]	Confidence (by Search Engine): Sequest HT	XCorr (by Search Engine): Sequest HT
FALSE	Low	KGGMQALKLSVDGR	1xOxidation [M4]	1	1	2	AT4G19000.1	2	1475.8	Low	1.86
Low	Sequest HT (A7)	Unambiguous	KGGmQALKLSVDGR	M4(Oxidation)	1	1	AT4G19000.1	AT4G19000.1	2	2	0.0978	0	1	1	738.397	1475.79	1475.8	-8.29	-0.00611	HCD (High Energy Collision Dissociation)	MS2	0	512	18.9871	4151	lzr_3#.raw	F10	1.84
Checked	Confidence	Sequence	Modifications	# Protein Groups	# Proteins	# PSMs	Master Protein Accessions	# Missed Cleavages	Theo. MH+ [Da]	Confidence (by Search Engine): Sequest HT	XCorr (by Search Engine): Sequest HT
FALSE	Low	KGGMQALKLSVDGR	1xOxidation [M4]	1	1	2	AT4G19000.1	2	1475.8	Low	1.86
Master Protein	AT4G20360.2	pep chromosome:TAIR10:4:10989952:10992509:1 gene:AT4G20360 transcript:AT4G20360.2 gene_biotype:protein_coding transcript_biotype:protein_coding gene_symbol:TUFA description:Elongation factor Tu, chloroplastic [Source:UniProtKB/Swiss-Prot;Acc:P17745]	0.113	3	1	1	1	1	476	51.6	6.19	3.69	1
Confidence	Identifying Node	PSM Ambiguity	Annotated Sequence	Modifications	# Protein Groups	# Proteins	Master Protein Accessions	Protein Accessions	# Missed Cleavages	Charge	DeltaScore	DeltaCn	Rank	Search Engine Rank	m/z [Da]	MH+ [Da]	Theo. MH+ [Da]	DeltaM [ppm]	Deltam/z [Da]	Activation Type	MS Order	Isolation Interference [%]	Ion Inject Time [ms]	RT [min]	First Scan	Spectrum File	File ID	XCorr
High	Sequest HT (A7)	Unambiguous	ILDEALAGDNVGLLLR		1	1	AT4G20360.2	AT4G20360.2	0	2	0.6585	0	1	1	841.48	1681.95	1681.95	2.31	0.00194	HCD (High Energy Collision Dissociation)	MS2	0	512	34.6831	7236	lzr_3#.raw	F10	3.69
Checked	Confidence	Sequence	Modifications	# Protein Groups	# Proteins	# PSMs	Master Protein Accessions	# Missed Cleavages	Theo. MH+ [Da]	Confidence (by Search Engine): Sequest HT	XCorr (by Search Engine): Sequest HT
FALSE	High	ILDEALAGDNVGLLLR		1	1	1	AT4G20360.2	0	1681.95	High	3.69
Master Protein	AT5G48000.1	pep chromosome:TAIR10:5:19444138:19447866:-1 gene:AT5G48000 transcript:AT5G48000.1 gene_biotype:protein_coding transcript_biotype:protein_coding gene_symbol:CYP708A2 description:Cytochrome P450, family 708, subfamily A, polypeptide 2 [Source:UniProtKB/TrEMBL;Acc:F4K051]	0.113	3	1	2	1	1	518	58.8	9.07	3.46	1
Confidence	Identifying Node	PSM Ambiguity	Annotated Sequence	Modifications	# Protein Groups	# Proteins	Master Protein Accessions	Protein Accessions	# Missed Cleavages	Charge	DeltaScore	DeltaCn	Rank	Search Engine Rank	m/z [Da]	MH+ [Da]	Theo. MH+ [Da]	DeltaM [ppm]	Deltam/z [Da]	Activation Type	MS Order	Isolation Interference [%]	Ion Inject Time [ms]	RT [min]	First Scan	Spectrum File	File ID	XCorr
Low	Sequest HT (A7)	Selected	sGSKTFmVFGGGVR	N-Term(Acetyl); M7(Oxidation)	1	2	AT5G48000.1	AT5G48000.1; AT5G48000.3	1	2	0.0442	0	1	1	744.373	1487.74	1487.73	4.92	0.00366	HCD (High Energy Collision Dissociation)	MS2	0	270.19	34.9128	7286	lzr_3#.raw	F10	1.81
Checked	Confidence	Sequence	Modifications	# Protein Groups	# Proteins	# PSMs	Master Protein Accessions	# Missed Cleavages	Theo. MH+ [Da]	Confidence (by Search Engine): Sequest HT	XCorr (by Search Engine): Sequest HT
FALSE	Low	SGSKTFMVFGGGVR	1xAcetyl [N-Term]; 1xOxidation [M7]	1	2	2	AT5G48000.1	1	1487.73	Low	1.81
Low	Sequest HT (A7)	Selected	sGSKTFmVFGGGVR	N-Term(Acetyl); M7(Oxidation)	1	2	AT5G48000.1	AT5G48000.1; AT5G48000.3	1	2	0.006	0	1	1	744.373	1487.74	1487.73	4.76	0.00354	HCD (High Energy Collision Dissociation)	MS2	1.23526	161.79	35.0594	7315	lzr_3#.raw	F10	1.66
Checked	Confidence	Sequence	Modifications	# Protein Groups	# Proteins	# PSMs	Master Protein Accessions	# Missed Cleavages	Theo. MH+ [Da]	Confidence (by Search Engine): Sequest HT	XCorr (by Search Engine): Sequest HT
FALSE	Low	SGSKTFMVFGGGVR	1xAcetyl [N-Term]; 1xOxidation [M7]	1	2	2	AT5G48000.1	1	1487.73	Low	1.81
Master Protein	AT5G20290.1	pep chromosome:TAIR10:5:6851341:6853106:-1 gene:AT5G20290 transcript:AT5G20290.1 gene_biotype:protein_coding transcript_biotype:protein_coding gene_symbol:RPS8A description:40S ribosomal protein S8 [Source:UniProtKB/TrEMBL;Acc:A0A178UCD3]	0.111	7	1	1	1	1	222	25	10.32	3.45	1
Confidence	Identifying Node	PSM Ambiguity	Annotated Sequence	Modifications	# Protein Groups	# Proteins	Master Protein Accessions	Protein Accessions	# Missed Cleavages	Charge	DeltaScore	DeltaCn	Rank	Search Engine Rank	m/z [Da]	MH+ [Da]	Theo. MH+ [Da]	DeltaM [ppm]	Deltam/z [Da]	Activation Type	MS Order	Isolation Interference [%]	Ion Inject Time [ms]	RT [min]	First Scan	Spectrum File	File ID	XCorr
High	Sequest HT (A7)	Unambiguous	VLDVVYNASNNELVR		1	1	AT5G20290.1	AT5G20290.1	0	2	0.5913	0	1	1	852.951	1704.9	1704.89	2.44	0.00208	HCD (High Energy Collision Dissociation)	MS2	16.4344	512	26.3477	5615	lzr_3#.raw	F10	3.45
Checked	Confidence	Sequence	Modifications	# Protein Groups	# Proteins	# PSMs	Master Protein Accessions	# Missed Cleavages	Theo. MH+ [Da]	Confidence (by Search Engine): Sequest HT	XCorr (by Search Engine): Sequest HT
FALSE	High	VLDVVYNASNNELVR		1	1	1	AT5G20290.1	0	1704.89	High	3.45
Master Protein	AT1G72910.1	pep chromosome:TAIR10:1:27435306:27437192:1 gene:AT1G72910 transcript:AT1G72910.1 gene_biotype:protein_coding transcript_biotype:protein_coding description:Similar to part of disease resistance protein [Source:UniProtKB/TrEMBL;Acc:Q9SSN5]	0.11	5	2	3	2	1	380	42.9	8.91	3.45	2
Confidence	Identifying Node	PSM Ambiguity	Annotated Sequence	Modifications	# Protein Groups	# Proteins	Master Protein Accessions	Protein Accessions	# Missed Cleavages	Charge	DeltaScore	DeltaCn	Rank	Search Engine Rank	m/z [Da]	MH+ [Da]	Theo. MH+ [Da]	DeltaM [ppm]	Deltam/z [Da]	Activation Type	MS Order	Isolation Interference [%]	Ion Inject Time [ms]	RT [min]	First Scan	Spectrum File	File ID	XCorr
Low	Sequest HT (A7)	Unambiguous	ISSELKR		1	1	AT1G72910.1	AT1G72910.1	1	2		0	1	2	416.749	832.491	832.489	2.28	0.00095	HCD (High Energy Collision Dissociation)	MS2	18.0271	512	15.1098	3337	lzr_3#.raw	F10	1.77
Checked	Confidence	Sequence	Modifications	# Protein Groups	# Proteins	# PSMs	Master Protein Accessions	# Missed Cleavages	Theo. MH+ [Da]	Confidence (by Search Engine): Sequest HT	XCorr (by Search Engine): Sequest HT
FALSE	Low	LSSELKR		1	2	4	AT1G72910.1	1	832.489	Low	1.77
Low	Sequest HT (A7)	Unambiguous	ISSELKR		1	1	AT1G72910.1	AT1G72910.1	1	2		0	1	2	416.748	832.489	832.489	0.59	0.00025	HCD (High Energy Collision Dissociation)	MS2	15.0308	512	17.836	3910	lzr_3#.raw	F10	1.69
Checked	Confidence	Sequence	Modifications	# Protein Groups	# Proteins	# PSMs	Master Protein Accessions	# Missed Cleavages	Theo. MH+ [Da]	Confidence (by Search Engine): Sequest HT	XCorr (by Search Engine): Sequest HT
FALSE	Low	LSSELKR		1	2	4	AT1G72910.1	1	832.489	Low	1.77
Low	Sequest HT (A7)	Unambiguous	WQTGVLAEQFKK		1	3	AT1G72910.1	AT1G72930.2; AT1G72910.1; AT1G72930.1	1	3	0.0857	0	1	1	478.929	1434.77	1434.77	-2.05	-0.00098	HCD (High Energy Collision Dissociation)	MS2	57.2382	512	17.9666	3935	lzr_3#.raw	F10	1.4
Checked	Confidence	Sequence	Modifications	# Protein Groups	# Proteins	# PSMs	Master Protein Accessions	# Missed Cleavages	Theo. MH+ [Da]	Confidence (by Search Engine): Sequest HT	XCorr (by Search Engine): Sequest HT
FALSE	Low	WQTGVLAEQFKK		1	3	1	AT1G72910.1	1	1434.77	Low	1.4
Master Protein	AT5G16150.3	pep chromosome:TAIR10:5:5272630:5275815:1 gene:AT5G16150 transcript:AT5G16150.3 gene_biotype:protein_coding transcript_biotype:protein_coding gene_symbol:GLT1 description:Plastidic glucose transporter 4 [Source:UniProtKB/Swiss-Prot;Acc:Q56ZZ7]	0.109	6	1	1	1	1	546	56.9	8.92	3.45	1
Confidence	Identifying Node	PSM Ambiguity	Annotated Sequence	Modifications	# Protein Groups	# Proteins	Master Protein Accessions	Protein Accessions	# Missed Cleavages	Charge	DeltaScore	DeltaCn	Rank	Search Engine Rank	m/z [Da]	MH+ [Da]	Theo. MH+ [Da]	DeltaM [ppm]	Deltam/z [Da]	Activation Type	MS Order	Isolation Interference [%]	Ion Inject Time [ms]	RT [min]	First Scan	Spectrum File	File ID	XCorr
High	Sequest HT (A7)	Selected	VVELVRDLSASGQGSSEPEAGWFDLFSSRYWK		1	1	AT5G16150.3	AT5G16150.3	2	3	0.0493	0	1	1	1201.6	3602.79	3602.76	9.44	0.01133	HCD (High Energy Collision Dissociation)	MS2	4.46896	371.896	35.8319	7472	lzr_3#.raw	F10	3.45
Checked	Confidence	Sequence	Modifications	# Protein Groups	# Proteins	# PSMs	Master Protein Accessions	# Missed Cleavages	Theo. MH+ [Da]	Confidence (by Search Engine): Sequest HT	XCorr (by Search Engine): Sequest HT
FALSE	High	VVELVRDLSASGQGSSEPEAGWFDLFSSRYWK		1	1	1	AT5G16150.3	2	3602.76	High	3.45
Master Protein	AT4G18390.2	pep chromosome:TAIR10:4:10162979:10165546:-1 gene:AT4G18390 transcript:AT4G18390.2 gene_biotype:protein_coding transcript_biotype:protein_coding gene_symbol:TCP2 description:Transcription factor TCP2 [Source:UniProtKB/Swiss-Prot;Acc:Q93V43]	0.134	2	1	3	1	1	365	40.2	7.88	3.38	1
Confidence	Identifying Node	PSM Ambiguity	Annotated Sequence	Modifications	# Protein Groups	# Proteins	Master Protein Accessions	Protein Accessions	# Missed Cleavages	Charge	DeltaScore	DeltaCn	Rank	Search Engine Rank	m/z [Da]	MH+ [Da]	Theo. MH+ [Da]	DeltaM [ppm]	Deltam/z [Da]	Activation Type	MS Order	Isolation Interference [%]	Ion Inject Time [ms]	RT [min]	First Scan	Spectrum File	File ID	XCorr
Low	Sequest HT (A7)	Unambiguous	vLTSKGPR	N-Term(Acetyl)	1	1	AT4G18390.2	AT4G18390.2	1	2	0.24	0	1	1	450.27	899.532	899.531	1.33	0.0006	HCD (High Energy Collision Dissociation)	MS2	2.8998	512	18.9244	4139	lzr_3#.raw	F10	1.75
Checked	Confidence	Sequence	Modifications	# Protein Groups	# Proteins	# PSMs	Master Protein Accessions	# Missed Cleavages	Theo. MH+ [Da]	Confidence (by Search Engine): Sequest HT	XCorr (by Search Engine): Sequest HT
FALSE	Low	VLTSKGPR	1xAcetyl [N-Term]	1	1	3	AT4G18390.2	1	899.531	Low	1.75
Low	Sequest HT (A7)	Unambiguous	vLTSKGPR	N-Term(Acetyl)	1	1	AT4G18390.2	AT4G18390.2	1	2	0.1963	0	1	1	450.27	899.532	899.531	1.4	0.00063	HCD (High Energy Collision Dissociation)	MS2	5.13318	512	17.9114	3924	lzr_3#.raw	F10	1.63
Checked	Confidence	Sequence	Modifications	# Protein Groups	# Proteins	# PSMs	Master Protein Accessions	# Missed Cleavages	Theo. MH+ [Da]	Confidence (by Search Engine): Sequest HT	XCorr (by Search Engine): Sequest HT
FALSE	Low	VLTSKGPR	1xAcetyl [N-Term]	1	1	3	AT4G18390.2	1	899.531	Low	1.75
Low	Sequest HT (A7)	Unambiguous	vLTSKGPR	N-Term(Acetyl)	1	1	AT4G18390.2	AT4G18390.2	1	2	0.0984	0	1	1	450.27	899.532	899.531	1.2	0.00054	HCD (High Energy Collision Dissociation)	MS2	23.4241	512	15.1669	3348	lzr_3#.raw	F10	1.22
Checked	Confidence	Sequence	Modifications	# Protein Groups	# Proteins	# PSMs	Master Protein Accessions	# Missed Cleavages	Theo. MH+ [Da]	Confidence (by Search Engine): Sequest HT	XCorr (by Search Engine): Sequest HT
FALSE	Low	VLTSKGPR	1xAcetyl [N-Term]	1	1	3	AT4G18390.2	1	899.531	Low	1.75
Master Protein	AT1G04820.1	pep chromosome:TAIR10:1:1356084:1358547:-1 gene:AT1G04820 transcript:AT1G04820.1 gene_biotype:protein_coding transcript_biotype:protein_coding gene_symbol:TUBA4 description:Tubulin alpha-2 chain [Source:UniProtKB/Swiss-Prot;Acc:B9DGT7]	0.134	3	1	1	1	1	450	49.5	5.06	3.36	1
Confidence	Identifying Node	PSM Ambiguity	Annotated Sequence	Modifications	# Protein Groups	# Proteins	Master Protein Accessions	Protein Accessions	# Missed Cleavages	Charge	DeltaScore	DeltaCn	Rank	Search Engine Rank	m/z [Da]	MH+ [Da]	Theo. MH+ [Da]	DeltaM [ppm]	Deltam/z [Da]	Activation Type	MS Order	Isolation Interference [%]	Ion Inject Time [ms]	RT [min]	First Scan	Spectrum File	File ID	XCorr
High	Sequest HT (A7)	Unambiguous	AVFVDLEPTVIDEVR		1	4	AT1G04820.1	AT4G14960.2; AT4G14960.1; AT5G19780.1; AT1G04820.1	0	2	0.5179	0	1	1	851.457	1701.91	1701.91	0.09	8e-05	HCD (High Energy Collision Dissociation)	MS2	0	512	33.3272	6958	lzr_3#.raw	F10	3.36
Checked	Confidence	Sequence	Modifications	# Protein Groups	# Proteins	# PSMs	Master Protein Accessions	# Missed Cleavages	Theo. MH+ [Da]	Confidence (by Search Engine): Sequest HT	XCorr (by Search Engine): Sequest HT
FALSE	High	AVFVDLEPTVIDEVR		1	4	1	AT1G04820.1	0	1701.91	High	3.36
Master Protein	AT2G37270.1	pep chromosome:TAIR10:2:15647677:15649471:-1 gene:AT2G37270 transcript:AT2G37270.1 gene_biotype:protein_coding transcript_biotype:protein_coding gene_symbol:RPS5A description:40S ribosomal protein S5-1 [Source:UniProtKB/Swiss-Prot;Acc:Q9ZUT9]	0.144	6	1	1	1	1	207	23	9.67	3.34	1
Confidence	Identifying Node	PSM Ambiguity	Annotated Sequence	Modifications	# Protein Groups	# Proteins	Master Protein Accessions	Protein Accessions	# Missed Cleavages	Charge	DeltaScore	DeltaCn	Rank	Search Engine Rank	m/z [Da]	MH+ [Da]	Theo. MH+ [Da]	DeltaM [ppm]	Deltam/z [Da]	Activation Type	MS Order	Isolation Interference [%]	Ion Inject Time [ms]	RT [min]	First Scan	Spectrum File	File ID	XCorr
High	Sequest HT (A7)	Unambiguous	VNQAIFLLTTGAR		1	1	AT2G37270.1	AT2G37270.1	0	2	0	0	1	1	702.405	1403.8	1403.8	2.22	0.00156	HCD (High Energy Collision Dissociation)	MS2	0	512	30.3882	6389	lzr_3#.raw	F10	3.34
Checked	Confidence	Sequence	Modifications	# Protein Groups	# Proteins	# PSMs	Master Protein Accessions	# Missed Cleavages	Theo. MH+ [Da]	Confidence (by Search Engine): Sequest HT	XCorr (by Search Engine): Sequest HT
FALSE	High	VNQAIFLLTTGAR		1	2	2	AT2G37270.1	0	1403.8	High	3.34
Master Protein	AT1G78390.1	pep chromosome:TAIR10:1:29490705:29492875:-1 gene:AT1G78390 transcript:AT1G78390.1 gene_biotype:protein_coding transcript_biotype:protein_coding gene_symbol:NCED9 description:9-cis-epoxycarotenoid dioxygenase NCED9, chloroplastic [Source:UniProtKB/Swiss-Prot;Acc:Q9M9F5]	0.162	3	1	1	1	1	657	73	7.06	3.24	1
Confidence	Identifying Node	PSM Ambiguity	Annotated Sequence	Modifications	# Protein Groups	# Proteins	Master Protein Accessions	Protein Accessions	# Missed Cleavages	Charge	DeltaScore	DeltaCn	Rank	Search Engine Rank	m/z [Da]	MH+ [Da]	Theo. MH+ [Da]	DeltaM [ppm]	Deltam/z [Da]	Activation Type	MS Order	Isolation Interference [%]	Ion Inject Time [ms]	RT [min]	First Scan	Spectrum File	File ID	XCorr
Medium	Sequest HT (A7)	Unambiguous	KLcNDVTNLIPKTTNQNPK	C3(Carbamidomethyl)	1	1	AT1G78390.1	AT1G78390.1	2	3	0.3549	0	1	1	733.388	2198.15	2198.16	-4.87	-0.00357	HCD (High Energy Collision Dissociation)	MS2	2.67268	512	33.4054	6971	lzr_3#.raw	F10	3.24
Checked	Confidence	Sequence	Modifications	# Protein Groups	# Proteins	# PSMs	Master Protein Accessions	# Missed Cleavages	Theo. MH+ [Da]	Confidence (by Search Engine): Sequest HT	XCorr (by Search Engine): Sequest HT
FALSE	Medium	KLCNDVTNLIPKTTNQNPK	1xCarbamidomethyl [C3]	1	1	1	AT1G78390.1	2	2198.16	Medium	3.24
Master Protein	AT5G02610.2	pep chromosome:TAIR10:5:587478:588800:1 gene:AT5G02610 transcript:AT5G02610.2 gene_biotype:protein_coding transcript_biotype:protein_coding description:Ribosomal L29 family protein [Source:UniProtKB/TrEMBL;Acc:F4KDR2]	0.166	8	1	1	1	1	146	17	10.56	3.22	1
Confidence	Identifying Node	PSM Ambiguity	Annotated Sequence	Modifications	# Protein Groups	# Proteins	Master Protein Accessions	Protein Accessions	# Missed Cleavages	Charge	DeltaScore	DeltaCn	Rank	Search Engine Rank	m/z [Da]	MH+ [Da]	Theo. MH+ [Da]	DeltaM [ppm]	Deltam/z [Da]	Activation Type	MS Order	Isolation Interference [%]	Ion Inject Time [ms]	RT [min]	First Scan	Spectrum File	File ID	XCorr
High	Sequest HT (A7)	Unambiguous	SIAQVLTVISQK		1	3	AT5G02610.2	AT2G39390.1; AT5G02610.1; AT5G02610.2	0	2	0.5404	0	1	1	643.889	1286.77	1286.77	2.31	0.00149	HCD (High Energy Collision Dissociation)	MS2	24.0372	512	33.2115	6935	lzr_3#.raw	F10	3.22
Checked	Confidence	Sequence	Modifications	# Protein Groups	# Proteins	# PSMs	Master Protein Accessions	# Missed Cleavages	Theo. MH+ [Da]	Confidence (by Search Engine): Sequest HT	XCorr (by Search Engine): Sequest HT
FALSE	High	SIAQVLTVISQK		1	3	1	AT5G02610.2	0	1286.77	High	3.22
Master Protein	AT2G31610.1	pep chromosome:TAIR10:2:13450241:13451982:1 gene:AT2G31610 transcript:AT2G31610.1 gene_biotype:protein_coding transcript_biotype:protein_coding gene_symbol:RPS3A description:40S ribosomal protein S3-1 [Source:UniProtKB/Swiss-Prot;Acc:Q9SIP7]	0.164	5	1	1	1	1	250	27.5	9.54	3.19	1
Confidence	Identifying Node	PSM Ambiguity	Annotated Sequence	Modifications	# Protein Groups	# Proteins	Master Protein Accessions	Protein Accessions	# Missed Cleavages	Charge	DeltaScore	DeltaCn	Rank	Search Engine Rank	m/z [Da]	MH+ [Da]	Theo. MH+ [Da]	DeltaM [ppm]	Deltam/z [Da]	Activation Type	MS Order	Isolation Interference [%]	Ion Inject Time [ms]	RT [min]	First Scan	Spectrum File	File ID	XCorr
High	Sequest HT (A7)	Unambiguous	ELAEDGYSGVEVR		1	3	AT2G31610.1	AT2G31610.1; AT3G53870.1; AT5G35530.1	0	2	0.6614	0	1	1	712.339	1423.67	1423.67	0.86	0.00061	HCD (High Energy Collision Dissociation)	MS2	0	512	19.4417	4237	lzr_3#.raw	F10	3.19
Checked	Confidence	Sequence	Modifications	# Protein Groups	# Proteins	# PSMs	Master Protein Accessions	# Missed Cleavages	Theo. MH+ [Da]	Confidence (by Search Engine): Sequest HT	XCorr (by Search Engine): Sequest HT
FALSE	High	ELAEDGYSGVEVR		1	3	1	AT2G31610.1	0	1423.67	High	3.19
[truncated: 5,075 more rows]

## Sheet: Set 2
Master	Accession	Description	Exp. q-value: Sequest HT	Coverage [%]	# Peptides	# PSMs	# Unique Peptides	# Protein Groups	# AAs	MW [kDa]	calc. pI	Score Sequest HT: Sequest HT	# Peptides (by Search Engine): Sequest HT
[truncated: 6,240 more rows]

## Sheet: Set 3
Master	Accession	Description	Exp. q-value: Sequest HT	Coverage [%]	# Peptides	# PSMs	# Unique Peptides	# Protein Groups	# AAs	MW [kDa]	calc. pI	Score Sequest HT: Sequest HT	# Peptides (by Search Engine): Sequest HT
[truncated: 38,867 more rows]
