# Supplementary material for: Pupylation-Based Proximity-Tagging of FERONIA-Interacting Proteins in Arabidopsis
Source: Mol Cell Proteomics. 2024 Aug 13;23(11):100828. doi: 10.1016/j.mcpro.2024.100828 (PMC11532908; doi:10.1016/j.mcpro.2024.100828)
Supplement: Supplemental Table S9 — Statistical analysis of quantities of proteins identified in experimental and control samples from seedlings. [file mmc9.xlsx]

## Sheet: Legend
Column Header	Description
Master	Protein with largest value in the # Protein Unique Peptides column and with the smallest value in the Coverage column (the longest protein)
Accession	TAIR protein model
Description	TAIR annotation for protein model
Exp. q-value: Combined	FDR threshold
Sum PEP Score	Posterior error probability (PEP) is the probability that the observed PSM is incorrect
Coverage [%]	Percentage of the protein sequences covered by identified peptides
# Peptides	Total number of distinct peptide sequences identified
# PSMs	Number of identified peptide spectrum matches
# Unique Peptides	Total number of distinct peptide sequences unique to the protein model
# Protein Groups	The number of the master protein
# AAs	Number of amino acid in the protein model
MW [kDa]	Molecular weight of protein model in kiloDaltons
calc. pI	Calculated isoelectric point
Score Sequest HT: Sequest HT	Sum of all peptide XCorr values above the specified score threshold
# Peptides (by Search Engine): Sequest HT	The peptides number identified by search engine
# Razor Peptides	Number of peptides shared between protein groups
Abundances (Normalized): F71: Control, rep 1, seedlings	Abundance normalized for control repeat 1
Abundances (Normalized): F72: Control, rep 2, seedlings	Abundance normalized for control repeat 2
Abundances (Normalized): F73: Control, rep 3, seedlings	Abundance normalized for control repeat 3
Abundances (Normalized): F74: Sample, rep 1, seedlings	Abundance normalized for experimental repeat 1
Abundances (Normalized): F75: Sample, rep 2, seedlings	Abundance normalized for experimental repeat 2
Abundances (Normalized): F76: Sample, rep 3, seedlings	Abundance normalized for experimental repeat 3

## Sheet: data
Master	Accession	Description	Exp. q-value: Combined	Sum PEP Score	Coverage [%]	# Peptides	# PSMs	# Unique Peptides	# Protein Groups	# AAs	MW [kDa]	calc. pI	Score Sequest HT: Sequest HT	# Peptides (by Search Engine): Sequest HT	# Razor Peptides	Abundances (Normalized): F71: Control, rep 1, seedlings	Abundances (Normalized): F72: Control, rep 2, seedlings	Abundances (Normalized): F73: Control, rep 3, seedlings	Abundances (Normalized): F74: Sample, rep 1, seedlings	Abundances (Normalized): F75: Sample, rep 2, seedlings	Abundances (Normalized): F76: Sample, rep 3, seedlings
Master Protein	AT3G08590.2	pep chromosome:TAIR10:3:2608477:2611411:-1 gene:AT3G08590 transcript:AT3G08590.2 gene_biotype:protein_coding transcript_biotype:protein_coding description:IPGAM2 [Source:UniProtKB/TrEMBL;Acc:A0A384KAQ5]	0	209.066	80	51	73	34	1	560	60.7	5.85	287.08	51	15	8.26948e+06	1.95076e+06	1.9971e+09	1.8275e+06	1.20561e+07
Master Protein	AT4G10320.1	pep chromosome:TAIR10:4:6397271:6404672:-1 gene:AT4G10320 transcript:AT4G10320.1 gene_biotype:protein_coding transcript_biotype:protein_coding description:Isoleucine--tRNA ligase, cytoplasmic [Source:UniProtKB/Swiss-Prot;Acc:F4JLM5]	0	173.668	51	59	75	58	1	1190	135.4	6.3	232.67	59	0	9.26616e+06	5.89017e+07	4.76329e+08	7.02373e+06	4.91719e+06	5.54821e+06
Master Protein	AT5G17920.1	pep chromosome:TAIR10:5:5935038:5939865:1 gene:AT5G17920 transcript:AT5G17920.1 gene_biotype:protein_coding transcript_biotype:protein_coding gene_symbol:MS1 description:5-methyltetrahydropteroyltriglutamate--homocysteine methyltransferase 1 [Source:UniProtKB/Swiss-Prot;Acc:O50008]	0	154.338	49	40	88	21	1	765	84.3	6.51	270.53	40	17	7.10802e+08	3.78336e+08	3.95912e+08	1.78741e+08	6.66966e+08	6.33519e+08
Master Protein	AT1G57720.1	pep chromosome:TAIR10:1:21377320:21380379:1 gene:AT1G57720 transcript:AT1G57720.1 gene_biotype:protein_coding transcript_biotype:protein_coding description:Probable elongation factor 1-gamma 2 [Source:UniProtKB/Swiss-Prot;Acc:Q9FVT2]	0	151.69	65	38	74	21	1	413	46.4	5.71	314.55	38	15	4.0722e+07	1.6841e+07	3.48205e+09	3.08609e+07	4.19277e+07	4.37445e+07
Master Protein	AT1G09640.1	pep chromosome:TAIR10:1:3119739:3122542:1 gene:AT1G09640 transcript:AT1G09640.1 gene_biotype:protein_coding transcript_biotype:protein_coding description:Probable elongation factor 1-gamma 1 [Source:UniProtKB/Swiss-Prot;Acc:O04487]	0	126.464	62	33	47	16	1	414	46.6	5.48	185.22	33	0	5.74797e+06	5.2098e+06	1274616028		4.12054e+06
Master Protein	AT5G02500.1	pep chromosome:TAIR10:5:553745:556623:-1 gene:AT5G02500 transcript:AT5G02500.1 gene_biotype:protein_coding transcript_biotype:protein_coding gene_symbol:MED37E description:Probable mediator of RNA polymerase II transcription subunit 37e [Source:UniProtKB/Swiss-Prot;Acc:P22953]	0	124.1	63	36	67	17	1	651	71.3	5.12	222.8	36	18	2.93506e+08	2.7196e+08	2.91387e+08	7.59759e+07	3.65366e+08	2.58281e+08
Master Protein	ATCG00490.1	pep chromosome:TAIR10:Pt:54958:56397:1 gene:ATCG00490 transcript:ATCG00490.1 gene_biotype:protein_coding transcript_biotype:protein_coding gene_symbol:RBCL description:Ribulose bisphosphate carboxylase large chain [Source:UniProtKB/Swiss-Prot;Acc:O03042]	0	122.729	50	33	132	33	1	479	52.9	6.29	382.83	33	0	1.656e+09	4.38226e+09	2.16541e+09	3.92943e+08	4.80201e+09	2.97339e+09
Master Protein	AT1G56070.1	pep chromosome:TAIR10:1:20967652:20971742:-1 gene:AT1G56070 transcript:AT1G56070.1 gene_biotype:protein_coding transcript_biotype:protein_coding gene_symbol:LOS1 description:Elongation factor 2 [Source:UniProtKB/Swiss-Prot;Acc:Q9ASR1]	0	121.605	48	40	60	28	1	843	93.8	6.25	182.17	40	10	1.12787e+09	2.33425e+08	2.42348e+08	6.41035e+08	1.75672e+09	8.4986e+08
Master Protein	AT4G35630.1	pep chromosome:TAIR10:4:16904059:16905722:1 gene:AT4G35630 transcript:AT4G35630.1 gene_biotype:protein_coding transcript_biotype:protein_coding gene_symbol:PSAT1 description:Phosphoserine aminotransferase 1, chloroplastic [Source:UniProtKB/Swiss-Prot;Acc:Q96255]	0	114.83	54	32	52	16	1	430	47.3	8.06	185.26	32	16	4.24526e+06	2.90878e+07	4.70112e+09	9.88361e+06	1.22666e+07	2.72744e+06
Master Protein	AT3G52930.1	pep chromosome:TAIR10:3:19626748:19629204:-1 gene:AT3G52930 transcript:AT3G52930.1 gene_biotype:protein_coding transcript_biotype:protein_coding gene_symbol:FBA8 description:Fructose-bisphosphate aldolase [Source:UniProtKB/TrEMBL;Acc:A0A178V8L4]	0	110.712	70	27	40	17	1	358	38.5	6.46	143.79	27	9	5.00018e+08	1.22139e+09	3.14007e+08	8.0073e+07	4.77653e+08	2.24454e+08
Master Protein	AT1G09780.1	pep chromosome:TAIR10:1:3165370:3167924:-1 gene:AT1G09780 transcript:AT1G09780.1 gene_biotype:protein_coding transcript_biotype:protein_coding gene_symbol:PGM1 description:IPGAM1 [Source:UniProtKB/TrEMBL;Acc:A0A178W6V9]	0	104.985	50	27	35	10	1	557	60.5	5.53	136.47	27	0	1.39786e+07		1.1666e+07	6.95297e+06	9.714e+06	1.01782e+07
Master Protein	AT3G04120.1	pep chromosome:TAIR10:3:1080942:1083690:1 gene:AT3G04120 transcript:AT3G04120.1 gene_biotype:protein_coding transcript_biotype:protein_coding gene_symbol:GAPC1 description:Glyceraldehyde-3-phosphate dehydrogenase GAPC1, cytosolic [Source:UniProtKB/Swiss-Prot;Acc:P25858]	0	100.745	73	24	55	4	1	338	36.9	7.12	200.5	24	20	3.65322e+08	3.29494e+08	3.32283e+08	1.5547e+08	3.51176e+08	2.98105e+08
Master Protein	AT3G03780.3	pep chromosome:TAIR10:3:957123:960980:1 gene:AT3G03780 transcript:AT3G03780.3 gene_biotype:protein_coding transcript_biotype:protein_coding gene_symbol:MS2 description:5-methyltetrahydropteroyltriglutamate--homocysteine methyltransferase 2 [Source:UniProtKB/Swiss-Prot;Acc:Q9SRV5]	0	100.421	37	28	55	10	1	765	84.5	6.51	171	28	0			1.26636e+07
Master Protein	ATCG00480.1	pep chromosome:TAIR10:Pt:52660:54156:-1 gene:ATCG00480 transcript:ATCG00480.1 gene_biotype:protein_coding transcript_biotype:protein_coding gene_symbol:ATPB description:ATP synthase subunit beta, chloroplastic [Source:UniProtKB/Swiss-Prot;Acc:P19366]	0	99.983	57	25	40	23	1	498	53.9	5.5	131.18	25	0	8.76217e+07	1.83356e+08	1.1894e+08	1.44185e+07	1.04709e+08	7.17403e+07
Master Protein	AT1G13440.1	pep chromosome:TAIR10:1:4608077:4610878:-1 gene:AT1G13440 transcript:AT1G13440.1 gene_biotype:protein_coding transcript_biotype:protein_coding gene_symbol:GAPC2 description:Glyceraldehyde-3-phosphate dehydrogenase GAPC2, cytosolic [Source:UniProtKB/Swiss-Prot;Acc:Q9FX54]	0	99.625	73	24	56	4	1	338	36.9	7.18	204.4	24	0	1.60063e+07		1.9148e+07	3.15261e+06	6.45067e+07	3.67514e+07
Master Protein	AT3G09440.2	pep chromosome:TAIR10:3:2902355:2905947:-1 gene:AT3G09440 transcript:AT3G09440.2 gene_biotype:protein_coding transcript_biotype:protein_coding gene_symbol:HSP70-3 description:Heat shock protein 70 (Hsp 70) family protein [Source:UniProtKB/TrEMBL;Acc:A0A178VI76]	0	97.835	50	28	53	10	1	649	71.1	5.07	179.32	28	1		1.61693e+07	1.72206e+07	9.95898e+06	3.93942e+06
Master Protein	AT3G60750.1	pep chromosome:TAIR10:3:22453668:22457458:1 gene:AT3G60750 transcript:AT3G60750.1 gene_biotype:protein_coding transcript_biotype:protein_coding gene_symbol:TKL-1 description:Transketolase-1, chloroplastic [Source:UniProtKB/Swiss-Prot;Acc:Q8RWV0]	0	97.716	47	26	35	26	1	741	79.9	6.37	132.98	26	0	2.40001e+07	6.14167e+06	1.77151e+08	1.80778e+07	7.75321e+07	2.8735e+07
Master Protein	AT2G39730.2	pep chromosome:TAIR10:2:16570746:16573692:-1 gene:AT2G39730 transcript:AT2G39730.2 gene_biotype:protein_coding transcript_biotype:protein_coding gene_symbol:RCA description:Ribulose bisphosphate carboxylase/oxygenase activase, chloroplastic [Source:UniProtKB/Swiss-Prot;Acc:P10896]	0	91.947	54	24	36	24	1	446	49.1	7.68	124.65	24	0	5.1673e+07	2.73594e+08	1.73512e+08	8.61575e+06	3.47894e+08	1.10813e+08
Master Protein	AT3G12780.1	pep chromosome:TAIR10:3:4060920:4063306:-1 gene:AT3G12780 transcript:AT3G12780.1 gene_biotype:protein_coding transcript_biotype:protein_coding gene_symbol:PGK1 description:Phosphoglycerate kinase [Source:UniProtKB/TrEMBL;Acc:A0A178V5M8]	0	90.63	62	23	32	12	1	481	50.1	6.24	108.65	23	11	4.7138e+07	5.84221e+07	1.242e+08	8.48866e+06	1.61467e+08	6.93398e+07
Master Protein	AT3G16400.1	pep chromosome:TAIR10:3:5566083:5568545:1 gene:AT3G16400 transcript:AT3G16400.1 gene_biotype:protein_coding transcript_biotype:protein_coding gene_symbol:NSP1 description:Nitrile-specifier protein 1 [Source:UniProtKB/Swiss-Prot;Acc:Q9SDM9]	0	89.705	64	28	30	20	1	470	51.6	5.53	98.33	28	8	1.1886e+07	1.83899e+07	2.17309e+08	1.18126e+07	2.50271e+06	1.86915e+07
Master Protein	AT2G17630.1	pep chromosome:TAIR10:2:7666548:7668065:1 gene:AT2G17630 transcript:AT2G17630.1 gene_biotype:protein_coding transcript_biotype:protein_coding gene_symbol:PSAT2 description:Phosphoserine aminotransferase 2, chloroplastic [Source:UniProtKB/Swiss-Prot;Acc:Q9SHP0]	0	87.603	55	29	43	13	1	422	46.6	8.06	135.6	29	0	5.30779e+06	9.9042e+07	8.99142e+08		6.90561e+06	1.49016e+06
Master Protein	AT5G08690.1	pep chromosome:TAIR10:5:2825661:2828806:1 gene:AT5G08690 transcript:AT5G08690.1 gene_biotype:protein_coding transcript_biotype:protein_coding description:ATP synthase subunit beta-2, mitochondrial [Source:UniProtKB/Swiss-Prot;Acc:P83484]	0	87.069	63	26	38	24	1	556	59.7	6.62	122.43	26	1	8.87964e+07	1.37852e+08	1.09712e+08	1.80067e+07	9.595e+07	2.06183e+08
Master Protein	AT2G28000.1	pep chromosome:TAIR10:2:11926446:11929488:1 gene:AT2G28000 transcript:AT2G28000.1 gene_biotype:protein_coding transcript_biotype:protein_coding gene_symbol:CPN60A1 description:SLP [Source:UniProtKB/TrEMBL;Acc:A0A178VZW6]	0	85.584	46	22	45	21	1	586	62	5.19	148.23	22	0	8.62383e+07	4.88421e+08	62728999	1.82433e+07	4.45559e+08	1.84283e+08
Master Protein	AT1G55490.2	pep chromosome:TAIR10:1:20715563:20719261:-1 gene:AT1G55490 transcript:AT1G55490.2 gene_biotype:protein_coding transcript_biotype:protein_coding gene_symbol:CPN60B1 description:LEN1 [Source:UniProtKB/TrEMBL;Acc:A0A178W724]	0	83.986	53	29	50	4	1	600	63.8	6.51	159.31	29	21	1.77187e+08	9.6896e+08	8.86527e+07	1.6643e+07	7.71951e+08	1.74883e+08
Master Protein	AT3G13470.1	pep chromosome:TAIR10:3:4389215:4393015:1 gene:AT3G13470 transcript:AT3G13470.1 gene_biotype:protein_coding transcript_biotype:protein_coding gene_symbol:CPN60B2 description:Chaperonin 60 subunit beta 2, chloroplastic [Source:UniProtKB/Swiss-Prot;Acc:Q9LJE4]	0	83.798	59	29	51	4	1	596	63.3	5.73	159.15	29	0	2.00025e+06		6.28236e+06		1.67174e+06
Master Protein	AT3G44310.1	pep chromosome:TAIR10:3:15986624:15989505:1 gene:AT3G44310 transcript:AT3G44310.1 gene_biotype:protein_coding transcript_biotype:protein_coding gene_symbol:NIT1 description:NITI [Source:UniProtKB/TrEMBL;Acc:A0A384KJ08]	0	81.404	49	22	25	16	1	346	38.1	6.28	94.52	22	5	3.72366e+07		5.32565e+08	5.62538e+06	2.45867e+07	8.11132e+06
Master Protein	AT4G13940.1	pep chromosome:TAIR10:4:8054673:8057152:1 gene:AT4G13940 transcript:AT4G13940.1 gene_biotype:protein_coding transcript_biotype:protein_coding gene_symbol:SAHH1 description:Adenosylhomocysteinase 1 [Source:UniProtKB/Swiss-Prot;Acc:O23255]	0	80.544	46	26	34	13	1	485	53.3	5.97	117.39	26	10	2.58698e+08	3.15104e+07	3.11391e+08	1.82337e+07	7.82095e+07	3.81791e+07
Master Protein	AT5G56030.2	pep chromosome:TAIR10:5:22686832:22689471:1 gene:AT5G56030 transcript:AT5G56030.2 gene_biotype:protein_coding transcript_biotype:protein_coding gene_symbol:HSP81-2 description:Heat shock protein 81-2 [Source:UniProtKB/TrEMBL;Acc:F4K6B6]	0	79.433	44	27	41	3	1	728	83.1	5.03	124.21	27	0			4664213
Master Protein	AT1G07940.1	pep chromosome:TAIR10:1:2462953:2465545:-1 gene:AT1G07940 transcript:AT1G07940.1 gene_biotype:protein_coding transcript_biotype:protein_coding gene_symbol:A1 description:Elongation factor 1-alpha 4 [Source:UniProtKB/Swiss-Prot;Acc:Q8GTY0]	0	78.177	49	24	61	23	1	449	49.5	9.11	174.43	24	1	6.72434e+08	4.7051e+08	7.63539e+08	1.19802e+08	1.24653e+09	3.45408e+08
Master Protein	AT1G79550.2	pep chromosome:TAIR10:1:29924023:29926636:-1 gene:AT1G79550 transcript:AT1G79550.2 gene_biotype:protein_coding transcript_biotype:protein_coding gene_symbol:PGK3 description:Phosphoglycerate kinase [Source:UniProtKB/TrEMBL;Acc:A0A178WHC3]	0	77.341	66	19	26	16	1	401	42.1	5.68	98.33	19	2	2.65106e+07	1.67621e+08	6.09424e+07	4.5179e+06	1.79623e+08	1.49886e+08
Master Protein	AT5G56010.1	pep chromosome:TAIR10:5:22681238:22684252:1 gene:AT5G56010 transcript:AT5G56010.1 gene_biotype:protein_coding transcript_biotype:protein_coding gene_symbol:HSP90-3 description:Heat shock protein 90-3 [Source:UniProtKB/Swiss-Prot;Acc:P51818]	0	76.829	43	27	41	2	1	699	80	5.05	120.74	27	24	2.22285e+08	1.52709e+08	1.03892e+08	3.62074e+07	2.51823e+08	1.61341e+08
Master Protein	AT3G09260.1	pep chromosome:TAIR10:3:2840477:2843781:-1 gene:AT3G09260 transcript:AT3G09260.1 gene_biotype:protein_coding transcript_biotype:protein_coding gene_symbol:BGLU23 description:PYK10 [Source:UniProtKB/TrEMBL;Acc:A0A178VCN3]	0	74.845	54	22	48	17	1	524	59.7	6.92	162.39	22	5	7.08435e+08	2.41758e+08	1.13558e+08	1.45526e+08	3.35746e+08	3.83456e+08
Master Protein	AT5G16970.1	pep chromosome:TAIR10:5:5575973:5578086:-1 gene:AT5G16970 transcript:AT5G16970.1 gene_biotype:protein_coding transcript_biotype:protein_coding gene_symbol:AER description:NADPH-dependent oxidoreductase 2-alkenal reductase [Source:UniProtKB/Swiss-Prot;Acc:Q39172]	0	73.223	55	16	17	15	1	345	38.1	6.18	73.17	16	1		4.06246e+07	4.79495e+07	5.13908e+06
Master Protein	AT5G35200.1	pep chromosome:TAIR10:5:13462158:13466150:-1 gene:AT5G35200 transcript:AT5G35200.1 gene_biotype:protein_coding transcript_biotype:protein_coding description:Putative clathrin assembly protein At5g35200 [Source:UniProtKB/Swiss-Prot;Acc:Q9LHS0]	0	71.728	42	19	21	19	1	544	61.1	6.13	81.82	19	0		5.76034e+06	1.31343e+08
Master Protein	AT4G35090.1	pep chromosome:TAIR10:4:16700312:16703504:-1 gene:AT4G35090 transcript:AT4G35090.1 gene_biotype:protein_coding transcript_biotype:protein_coding gene_symbol:CAT2 description:catalase 2 [Source:TAIR;Acc:AT4G35090]	0	71.39	61	24	43	12	1	492	56.9	7.12	128.02	24	12	1.0966e+08	4.28919e+07	3.47505e+08	7.63679e+07	1.38903e+08	1.41307e+08
Master Protein	AT3G15950.1	pep chromosome:TAIR10:3:5397545:5402652:-1 gene:AT3G15950 transcript:AT3G15950.1 gene_biotype:protein_coding transcript_biotype:protein_coding gene_symbol:NAI2 description:TSA1-like protein [Source:UniProtKB/Swiss-Prot;Acc:Q9LSB4]	0	71.268	37	22	23	22	1	772	85	4.69	87.42	22	0	5.79106e+06	3.27184e+06	3.00875e+07	4.49921e+06	5.51618e+06
Master Protein	AT3G17390.1	pep chromosome:TAIR10:3:5952187:5954091:-1 gene:AT3G17390 transcript:AT3G17390.1 gene_biotype:protein_coding transcript_biotype:protein_coding gene_symbol:METK4 description:S-adenosylmethionine synthase [Source:UniProtKB/TrEMBL;Acc:A0A178VIP8]	0	70.308	65	21	30	9	1	393	42.8	5.81	113.89	21	0	1.84904e+07	3.50992e+07	6.282e+07	6.01754e+06	3.11465e+07	2.11719e+07
Master Protein	AT1G30230.2	pep chromosome:TAIR10:1:10638914:10640782:1 gene:AT1G30230 transcript:AT1G30230.2 gene_biotype:protein_coding transcript_biotype:protein_coding description:Translation elongation factor EF1B/ribosomal protein S6 family protein [Source:UniProtKB/TrEMBL;Acc:A8MRC4]	0	70.216	67	17	33	11	1	260	28.8	4.74	123.3	17	6	2.37272e+07	3.64124e+07	1.31193e+09	3.78431e+06	2.84226e+07	2.02015e+07
Master Protein	AT2G07698.1	pep chromosome:TAIR10:2:3361463:3364127:1 gene:AT2G07698 transcript:AT2G07698.1 gene_biotype:protein_coding transcript_biotype:protein_coding description:ATPase, F1 complex, alpha subunit protein [Source:UniProtKB/TrEMBL;Acc:F4IMB5]	0	70.074	31	23	41	20	1	777	85.9	5.57	112.48	23	0	1.04728e+08	1.58726e+08	1.14354e+08	3.00376e+07	1.38618e+08	7.17019e+07
Master Protein	AT3G16420.3	pep chromosome:TAIR10:3:5579386:5580885:1 gene:AT3G16420 transcript:AT3G16420.3 gene_biotype:protein_coding transcript_biotype:protein_coding gene_symbol:PBP1 description:PYK10-binding protein 1 [Source:UniProtKB/Swiss-Prot;Acc:O04314]	0	68.917	76	15	22	10	1	298	32.1	5.77	84.06	15	4	1.43123e+08	7.97377e+07	8.9252e+07	4.14341e+07	1.01851e+08	9.59048e+07
Master Protein	ATCG00120.1	pep chromosome:TAIR10:Pt:9938:11461:-1 gene:ATCG00120 transcript:ATCG00120.1 gene_biotype:protein_coding transcript_biotype:protein_coding gene_symbol:ATPA description:ATP synthase subunit alpha, chloroplastic [Source:UniProtKB/TrEMBL;Acc:A0A1B1W4S8]	0	68.894	42	24	58	20	1	507	55.3	5.25	154.58	24	4	1.88436e+08	5.12057e+08	3.48167e+08	7.58548e+07	8.41809e+08	3.23767e+08
Master Protein	AT1G42970.1	pep chromosome:TAIR10:1:16127353:16129895:1 gene:AT1G42970 transcript:AT1G42970.1 gene_biotype:protein_coding transcript_biotype:protein_coding gene_symbol:GAPB description:Glyceraldehyde-3-phosphate dehydrogenase GAPB, chloroplastic [Source:UniProtKB/Swiss-Prot;Acc:P25857]	0	68.66	47	22	35	15	1	447	47.6	6.8	89.63	22	7	1.43388e+09	2.08021e+08	1.80406e+08	5.92035e+07	2.1014e+08	1.69292e+08
Master Protein	AT4G33010.1	pep chromosome:TAIR10:4:15926652:15931422:-1 gene:AT4G33010 transcript:AT4G33010.1 gene_biotype:protein_coding transcript_biotype:protein_coding gene_symbol:GLDP1 description:Glycine cleavage system P protein [Source:UniProtKB/TrEMBL;Acc:A0A178UTF1]	0	68.208	30	21	21	13	1	1037	112.9	6.98	67.01	21	6	1.00715e+07	1.11434e+07	38428751	1.36067e+07	1.69727e+07	1.93467e+07
Master Protein	AT1G49240.1	pep chromosome:TAIR10:1:18215800:18218339:1 gene:AT1G49240 transcript:AT1G49240.1 gene_biotype:protein_coding transcript_biotype:protein_coding gene_symbol:ACT8 description:Actin-8 [Source:UniProtKB/Swiss-Prot;Acc:Q96293]	0	67.805	59	21	23	11	1	377	41.8	5.58	76.67	21	9		9.77534e+07	102453135	8.99845e+06	2.32336e+06
Master Protein	AT5G20290.1	pep chromosome:TAIR10:5:6851341:6853106:-1 gene:AT5G20290 transcript:AT5G20290.1 gene_biotype:protein_coding transcript_biotype:protein_coding gene_symbol:RPS8A description:40S ribosomal protein S8 [Source:UniProtKB/TrEMBL;Acc:A0A178UCD3]	0	66.7	61	19	28	13	1	222	25	10.32	102.47	19	6	5.6623e+07	4.07813e+06	1.18092e+08	3.16966e+07	4.25063e+07	4.92719e+07
Master Protein	AT3G11130.1	pep chromosome:TAIR10:3:3482149:3492065:-1 gene:AT3G11130 transcript:AT3G11130.1 gene_biotype:protein_coding transcript_biotype:protein_coding gene_symbol:CHC1 description:Clathrin heavy chain 1 [Source:UniProtKB/Swiss-Prot;Acc:Q0WNJ6]	0	66.387	20	29	33	5	1	1705	193.1	5.4	86.55	29	20	2.06397e+07		4.20404e+07	1.05798e+06	2.50895e+07	1.51625e+07
Master Protein	AT3G08530.1	pep chromosome:TAIR10:3:2586804:2595654:-1 gene:AT3G08530 transcript:AT3G08530.1 gene_biotype:protein_coding transcript_biotype:protein_coding gene_symbol:CHC2 description:Clathrin heavy chain 2 [Source:UniProtKB/Swiss-Prot;Acc:Q0WLB5]	0	65.828	19	26	30	2	1	1703	193.1	5.38	82.26	26	0			1.75852e+06
Master Protein	AT3G14415.1	pep chromosome:TAIR10:3:4818251:4821013:1 gene:AT3G14415 transcript:AT3G14415.1 gene_biotype:protein_coding transcript_biotype:protein_coding description:GOX2 [Source:UniProtKB/TrEMBL;Acc:A0A384L6X3]	0	65.593	60	17	24	5	1	367	40.3	8.97	82.53	17	1	3.28838e+07		1.2321e+07	1.34844e+07	1.21929e+07	7.87091e+06
Master Protein	AT3G26650.1	pep chromosome:TAIR10:3:9794862:9797045:1 gene:AT3G26650 transcript:AT3G26650.1 gene_biotype:protein_coding transcript_biotype:protein_coding gene_symbol:GAPA1 description:Glyceraldehyde-3-phosphate dehydrogenase GAPA1, chloroplastic [Source:UniProtKB/Swiss-Prot;Acc:P25856]	0	65.576	48	21	33	6	1	396	42.5	7.75	101.12	21	8		1.13149e+07	4.64104e+07		1.77074e+08	1.72369e+07
Master Protein	AT3G21720.1	pep chromosome:TAIR10:3:7652487:7656053:-1 gene:AT3G21720 transcript:AT3G21720.1 gene_biotype:protein_coding transcript_biotype:protein_coding gene_symbol:ICL description:Isocitrate lyase [Source:UniProtKB/Swiss-Prot;Acc:P28297]	0	65.574	43	21	24	21	1	576	64.2	7.2	72.1	21	0	7.93321e+07	2.12303e+07	6.82461e+07	1.59075e+07	3.2975e+07	3.44984e+07
Master Protein	AT1G64880.1	pep chromosome:TAIR10:1:24105611:24109243:1 gene:AT1G64880 transcript:AT1G64880.1 gene_biotype:protein_coding transcript_biotype:protein_coding description:At1g64880 [Source:UniProtKB/TrEMBL;Acc:Q6GKU7]	0	65.109	43	24	25	24	1	515	60.2	7.52	72.28	24	0	1.07288e+07		1.83204e+08	9.23907e+06	1.26244e+07	5.58215e+06
Master Protein	AT3G08580.2	pep chromosome:TAIR10:3:2605435:2607895:-1 gene:AT3G08580 transcript:AT3G08580.2 gene_biotype:protein_coding transcript_biotype:protein_coding gene_symbol:AAC1 description:AAC1 [Source:UniProtKB/TrEMBL;Acc:A0A384KYV2]	0	64.637	40	25	33	13	1	381	41.4	9.83	84.99	25	12	5.95279e+07	4.04974e+07	2.48872e+08	1.47159e+07	6.55644e+07	3.967e+07
Master Protein	AT4G20360.2	pep chromosome:TAIR10:4:10989952:10992509:1 gene:AT4G20360 transcript:AT4G20360.2 gene_biotype:protein_coding transcript_biotype:protein_coding gene_symbol:TUFA description:Elongation factor Tu, chloroplastic [Source:UniProtKB/Swiss-Prot;Acc:P17745]	0	64.259	54	21	35	21	1	476	51.6	6.19	116.56	21	0	1.03193e+08	1.89392e+08	1.14189e+08	4.68457e+07	3.14318e+08	1.53523e+08
Master Protein	AT4G30190.1	pep chromosome:TAIR10:4:14770395:14776247:-1 gene:AT4G30190 transcript:AT4G30190.1 gene_biotype:protein_coding transcript_biotype:protein_coding gene_symbol:HA2 description:Plasma membrane ATPase [Source:UniProtKB/TrEMBL;Acc:F4JPJ7]	0	64.124	30	24	27	4	1	948	104.3	6.99	79.88	24	0			7.80401e+06
Master Protein	ATCG00680.1	pep chromosome:TAIR10:Pt:72371:73897:1 gene:ATCG00680 transcript:ATCG00680.1 gene_biotype:protein_coding transcript_biotype:protein_coding gene_symbol:PSBB description:Photosystem II CP47 reaction center protein [Source:UniProtKB/TrEMBL;Acc:A0A1B1W4X0]	0	63.218	36	16	22	16	1	508	56	6.89	85.85	16	0	2.25982e+07	3.63031e+07	8.93296e+07	1.49775e+07	1.02085e+08	2.88172e+07
Master Protein	AT5G19510.1	pep chromosome:TAIR10:5:6581658:6583248:-1 gene:AT5G19510 transcript:AT5G19510.1 gene_biotype:protein_coding transcript_biotype:protein_coding description:Elongation factor 1-beta 2 [Source:UniProtKB/Swiss-Prot;Acc:Q9SCX3]	0	63.16	66	16	32	11	1	224	24.2	4.56	109.99	16	2	3.27103e+06	4.38185e+06	7.32226e+08	1.74451e+07	3.77051e+07	2.07245e+07
Master Protein	AT2G36460.1	pep chromosome:TAIR10:2:15296613:15298754:-1 gene:AT2G36460 transcript:AT2G36460.1 gene_biotype:protein_coding transcript_biotype:protein_coding gene_symbol:FBA6 description:Fructose-bisphosphate aldolase 6, cytosolic [Source:UniProtKB/Swiss-Prot;Acc:Q9SJQ9]	0	62.739	55	18	28	7	1	358	38.4	7.39	94.31	18	1	1.11011e+07	1.24714e+07	18427049	9.55987e+06	1.18908e+07	1.03819e+07
Master Protein	AT5G44340.1	pep chromosome:TAIR10:5:17859136:17861150:-1 gene:AT5G44340 transcript:AT5G44340.1 gene_biotype:protein_coding transcript_biotype:protein_coding gene_symbol:TUBB4 description:Tubulin beta-4 chain [Source:UniProtKB/Swiss-Prot;Acc:P24636]	0	62.413	49	18	24	5	1	444	49.8	4.86	80.4	18	13	1.12109e+08	9.68813e+07	9.69295e+07	2.34741e+07	1.32093e+08	1.00484e+08
Master Protein	AT4G28520.1	pep chromosome:TAIR10:4:14087556:14089796:1 gene:AT4G28520 transcript:AT4G28520.1 gene_biotype:protein_coding transcript_biotype:protein_coding gene_symbol:CRC description:12S seed storage protein CRC [Source:UniProtKB/Swiss-Prot;Acc:Q96318]	0	62.09	44	15	31	15	1	524	58.2	6.99	96.64	15	0	2.4015e+09	2.43637e+09	1.55798e+06	8.13074e+08	3.31478e+07	1.57915e+08
Master Protein	AT2G36880.2	pep chromosome:TAIR10:2:15479376:15481377:-1 gene:AT2G36880 transcript:AT2G36880.2 gene_biotype:protein_coding transcript_biotype:protein_coding gene_symbol:METK3 description:S-adenosylmethionine synthase [Source:UniProtKB/TrEMBL;Acc:A0A178VXF8]	0	61.658	59	21	29	13	1	390	42.5	6.18	113.42	21	7	7.40333e+07	1.56228e+08	1.21945e+08	4.01036e+07	7.1435e+07	3.80377e+07
Master Protein	AT5G09810.1	pep chromosome:TAIR10:5:3052062:3054691:1 gene:AT5G09810 transcript:AT5G09810.1 gene_biotype:protein_coding transcript_biotype:protein_coding gene_symbol:ACT7 description:AtACT7 [Source:UniProtKB/TrEMBL;Acc:A0A178UEW4]	0	61.632	49	18	21	5	1	377	41.7	5.49	72.58	18	2			2.19297e+07
Master Protein	AT1G56410.1	pep chromosome:TAIR10:1:21117147:21119241:1 gene:AT1G56410 transcript:AT1G56410.1 gene_biotype:protein_coding transcript_biotype:protein_coding gene_symbol:HSP70-18 description:Heat shock 70 kDa protein 18 [Source:UniProtKB/Swiss-Prot;Acc:Q9C7X7]	0	61.531	32	18	37	3	1	617	68.3	5.35	127.22	18	0
Master Protein	AT5G62700.1	pep chromosome:TAIR10:5:25184258:25186777:1 gene:AT5G62700 transcript:AT5G62700.1 gene_biotype:protein_coding transcript_biotype:protein_coding gene_symbol:TUBB3 description:Tubulin beta-2 chain [Source:UniProtKB/Swiss-Prot;Acc:Q56YW9]	0	61.269	44	17	25	3	1	450	50.7	4.81	86.2	17	2			1.38019e+07
Master Protein	AT2G18960.1	pep chromosome:TAIR10:2:8221514:8227622:1 gene:AT2G18960 transcript:AT2G18960.1 gene_biotype:protein_coding transcript_biotype:protein_coding gene_symbol:AHA1 description:Plasma membrane ATPase [Source:UniProtKB/TrEMBL;Acc:A0A178VSN5]	0	60.578	31	26	29	5	1	949	104.2	6.7	73.73	26	16	1.44553e+06	7.64278e+06	1.37583e+08	3.17763e+06	3.20339e+06	1.02792e+06
Master Protein	AT1G78900.2	pep chromosome:TAIR10:1:29660198:29664957:1 gene:AT1G78900 transcript:AT1G78900.2 gene_biotype:protein_coding transcript_biotype:protein_coding gene_symbol:VHA-A description:VHA-A [Source:UniProtKB/TrEMBL;Acc:A0A384LM33]	0	60.437	41	22	24	22	1	623	68.8	5.24	73.37	22	0	1.52639e+07	1.1983e+07	4.28267e+07	5.32448e+06	2.17216e+07	9.5427e+06
Master Protein	AT2G36530.1	pep chromosome:TAIR10:2:15320756:15324129:-1 gene:AT2G36530 transcript:AT2G36530.1 gene_biotype:protein_coding transcript_biotype:protein_coding gene_symbol:ENO2 description:LOS2 [Source:UniProtKB/TrEMBL;Acc:A0A178VT47]	0	60.163	47	13	14	13	1	444	47.7	5.77	54.95	13	0		3.75366e+07	9.87347e+07
Master Protein	AT1G11860.3	pep chromosome:TAIR10:1:4001113:4003355:1 gene:AT1G11860 transcript:AT1G11860.3 gene_biotype:protein_coding transcript_biotype:protein_coding description:Glycine cleavage T-protein family [Source:TAIR;Acc:AT1G11860]	0	59.638	40	18	18	18	1	423	46.3	8.75	63.34	18	0		7.06399e+06	6.3877e+07	2.09362e+06
Master Protein	AT5G09650.1	pep chromosome:TAIR10:5:2991149:2993213:-1 gene:AT5G09650 transcript:AT5G09650.1 gene_biotype:protein_coding transcript_biotype:protein_coding gene_symbol:PPA6 description:Soluble inorganic pyrophosphatase 6, chloroplastic [Source:UniProtKB/Swiss-Prot;Acc:Q9LXC9]	0	59.582	51	19	22	19	1	300	33.4	6.01	83.41	19	0	3.44024e+07	8.08117e+06	2.94149e+08		1.95808e+07	2.24773e+07
Master Protein	AT3G13920.1	pep chromosome:TAIR10:3:4592248:4595080:-1 gene:AT3G13920 transcript:AT3G13920.1 gene_biotype:protein_coding transcript_biotype:protein_coding gene_symbol:EIF4A1 description:Eukaryotic translation initiation factor 4A1 [Source:UniProtKB/TrEMBL;Acc:A0A1I9LSZ7]	0	59.517	54	18	24	2	1	412	46.7	5.68	81.48	18	15	1.06348e+08	9.15788e+07	9.36136e+07	3.33836e+07	9.12409e+07	5.98052e+07
Master Protein	AT1G18890.1	pep chromosome:TAIR10:1:6522764:6526075:-1 gene:AT1G18890 transcript:AT1G18890.1 gene_biotype:protein_coding transcript_biotype:protein_coding gene_symbol:CPK10 description:Calcium-dependent protein kinase 10 [Source:UniProtKB/Swiss-Prot;Acc:Q9M9V8]	0	59.244	32	21	22	17	1	545	61.4	6.62	66.44	21	2	9.37218e+06	6.67824e+06	1.30893e+08	351844
Master Protein	AT1G54270.1	pep chromosome:TAIR10:1:20259547:20262266:1 gene:AT1G54270 transcript:AT1G54270.1 gene_biotype:protein_coding transcript_biotype:protein_coding gene_symbol:TIF4A-2 description:eIF4A-2 [Source:UniProtKB/TrEMBL;Acc:A0A178W4U1]	0	59.106	51	17	22	1	1	412	46.7	5.68	76.02	17	0			2.02979e+06
Master Protein	AT4G38970.1	pep chromosome:TAIR10:4:18163496:18166008:-1 gene:AT4G38970 transcript:AT4G38970.1 gene_biotype:protein_coding transcript_biotype:protein_coding gene_symbol:FBA2 description:Fructose-bisphosphate aldolase [Source:UniProtKB/TrEMBL;Acc:A0A178UW98]	0	59.04	34	14	15	7	1	398	43	7.24	63.08	14	5	1.30694e+07	1.50418e+07	1.02376e+08		8.10306e+07	1.97091e+07
Master Protein	AT4G29270.1	pep chromosome:TAIR10:4:14423627:14424898:-1 gene:AT4G29270 transcript:AT4G29270.1 gene_biotype:protein_coding transcript_biotype:protein_coding description:Acid phosphatase-like protein [Source:UniProtKB/TrEMBL;Acc:Q9M0F4]	0	58.435	71	19	23	19	1	256	28.7	8.53	82.55	19	0		2.19203e+06	1.17421e+09	2.81929e+06
Master Protein	AT1G65930.1	pep chromosome:TAIR10:1:24538886:24542712:1 gene:AT1G65930 transcript:AT1G65930.1 gene_biotype:protein_coding transcript_biotype:protein_coding gene_symbol:CICDH description:Isocitrate dehydrogenase [NADP] [Source:UniProtKB/TrEMBL;Acc:A0A178W7K0]	0	58.082	48	20	22	16	1	410	45.7	6.57	67.71	20	4	3.31473e+07	5.80613e+07	7.2356e+07	1.99655e+07	2.52833e+07	1.76576e+07
Master Protein	AT1G20010.1	pep chromosome:TAIR10:1:6937719:6940832:-1 gene:AT1G20010 transcript:AT1G20010.1 gene_biotype:protein_coding transcript_biotype:protein_coding gene_symbol:TUBB5 description:Tubulin beta-5 chain [Source:UniProtKB/Swiss-Prot;Acc:P29513]	0	57.575	51	18	24	7	1	449	50.3	4.77	71.96	18	1			1.01944e+07		4.38395e+07
Master Protein	AT3G14420.6	pep chromosome:TAIR10:3:4821609:4824152:1 gene:AT3G14420 transcript:AT3G14420.6 gene_biotype:protein_coding transcript_biotype:protein_coding gene_symbol:GLO1 description:(S)-2-hydroxy-acid oxidase GLO1 [Source:UniProtKB/Swiss-Prot;Acc:Q9LRR9]	0	56.949	69	20	27	7	1	366	40.3	9.35	82.1	20	11	4.17579e+07	9.46911e+06	9.17255e+07	1.16016e+07	4.25339e+07	2.14978e+07
Master Protein	AT1G56190.1	pep chromosome:TAIR10:1:21028137:21030684:1 gene:AT1G56190 transcript:AT1G56190.1 gene_biotype:protein_coding transcript_biotype:protein_coding description:Phosphoglycerate kinase [Source:UniProtKB/TrEMBL;Acc:A0A178W4Q1]	0	56.605	43	17	24	4	1	478	49.9	8.27	73.98	17	0	2.5172e+06		1.41588e+06	8.44029e+06	1.01465e+07	5.09834e+06
Master Protein	AT5G42020.3	pep chromosome:TAIR10:5:16807404:16810646:-1 gene:AT5G42020 transcript:AT5G42020.3 gene_biotype:protein_coding transcript_biotype:protein_coding gene_symbol:BIP description:Heat shock protein 70 (Hsp 70) family protein [Source:TAIR;Acc:AT5G42020]	0	56.589	29	17	34	14	1	673	74.3	5.19	115.77	17	1	5.36991e+07	5.79208e+06	4.183e+07	3.96287e+07	7.30748e+07	7.63177e+07
Master Protein	AT5G35630.1	pep chromosome:TAIR10:5:13830429:13833507:1 gene:AT5G35630 transcript:AT5G35630.1 gene_biotype:protein_coding transcript_biotype:protein_coding gene_symbol:GLN2 description:Glutamine synthetase, chloroplastic/mitochondrial [Source:UniProtKB/Swiss-Prot;Acc:Q43127]	0	55.989	48	18	22	16	1	430	47.4	6.87	65.73	18	2	3.90964e+07	4.23541e+07	7.783e+07	1.05739e+07	8.75637e+07	4.51095e+07
Master Protein	AT5G52040.2	pep chromosome:TAIR10:5:21130320:21133551:1 gene:AT5G52040 transcript:AT5G52040.2 gene_biotype:protein_coding transcript_biotype:protein_coding gene_symbol:ATRSP41 description:RNA-binding (RRM/RBD/RNP motifs) family protein [Source:TAIR;Acc:AT5G52040]	0	55.811	38	19	28	13	1	357	41.3	10.32	87.69	19	6	1.05198e+08	4.37209e+06	6.7609e+08	1.97029e+08	1.24313e+07	1.59132e+08
Master Protein	AT3G04840.1	pep chromosome:TAIR10:3:1329571:1331642:1 gene:AT3G04840 transcript:AT3G04840.1 gene_biotype:protein_coding transcript_biotype:protein_coding gene_symbol:RPS3AA description:40S ribosomal protein S3a-1 [Source:UniProtKB/Swiss-Prot;Acc:Q9CAV0]	0	55.603	48	18	33	6	1	262	29.8	9.76	98.38	18	0	2.71201e+07		3.17189e+07	8.8061e+06		2.32288e+07
Master Protein	AT2G30860.1	pep chromosome:TAIR10:2:13138882:13140392:1 gene:AT2G30860 transcript:AT2G30860.1 gene_biotype:protein_coding transcript_biotype:protein_coding gene_symbol:GSTF9 description:GSTF9 [Source:UniProtKB/TrEMBL;Acc:A0A178VP05]	0	55.194	51	16	18	14	1	215	24.1	6.65	74.6	16	2	2.87258e+06		1.69477e+08		5.42026e+06	1.92028e+06
Master Protein	AT2G04030.1	pep chromosome:TAIR10:2:1281754:1286144:1 gene:AT2G04030 transcript:AT2G04030.1 gene_biotype:protein_coding transcript_biotype:protein_coding gene_symbol:HSP90-5 description:HSP90.5 [Source:UniProtKB/TrEMBL;Acc:A0A178VPV7]	0	54.789	38	21	24	18	1	780	88.6	5.01	65.83	21	3	9.82629e+06	1.1092e+07	2.68394e+07		2.7664e+07	9.28988e+06
Master Protein	AT4G37930.1	pep chromosome:TAIR10:4:17831731:17835017:-1 gene:AT4G37930 transcript:AT4G37930.1 gene_biotype:protein_coding transcript_biotype:protein_coding gene_symbol:SHM1 description:Serine hydroxymethyltransferase 1, mitochondrial [Source:UniProtKB/Swiss-Prot;Acc:Q9SZJ5]	0	54.216	54	20	21	20	1	517	57.4	8.13	65.55	20	0	2.98605e+06	3.36875e+07	4.72046e+07	2.2196e+06	3.10778e+06	4.68301e+06
Master Protein	AT1G20620.6	pep chromosome:TAIR10:1:7143133:7146540:1 gene:AT1G20620 transcript:AT1G20620.6 gene_biotype:protein_coding transcript_biotype:protein_coding gene_symbol:CAT3 description:catalase 3 [Source:TAIR;Acc:AT1G20620]	0	53.802	39	22	43	15	1	551	63.5	8.9	104.29	22	1	1.88181e+07		1.26202e+08	4.12561e+07	1.16984e+07	3.63881e+07
Master Protein	AT4G34200.1	pep chromosome:TAIR10:4:16373731:16376666:-1 gene:AT4G34200 transcript:AT4G34200.1 gene_biotype:protein_coding transcript_biotype:protein_coding gene_symbol:PGDH1 description:D-3-phosphoglycerate dehydrogenase [Source:UniProtKB/TrEMBL;Acc:A0A178UWV4]	0	53.647	39	19	20	16	1	603	63.3	6.58	62.55	19	2		5.43275e+06	4.58823e+07	1.58272e+06	4.39043e+06	2.30756e+06
Master Protein	AT1G04820.1	pep chromosome:TAIR10:1:1356084:1358547:-1 gene:AT1G04820 transcript:AT1G04820.1 gene_biotype:protein_coding transcript_biotype:protein_coding gene_symbol:TUBA4 description:Tubulin alpha-2 chain [Source:UniProtKB/Swiss-Prot;Acc:B9DGT7]	0	53.517	44	16	22	1	1	450	49.5	5.06	79.8	16	14	1.49604e+08	1.08015e+08	5.12429e+07	3.43848e+07	1.95621e+08	9.01347e+07
Master Protein	AT4G14960.2	pep chromosome:TAIR10:4:8548417:8550495:-1 gene:AT4G14960 transcript:AT4G14960.2 gene_biotype:protein_coding transcript_biotype:protein_coding gene_symbol:TUBA6 description:Tubulin alpha chain [Source:UniProtKB/TrEMBL;Acc:A0A178UXP7]	0	53.48	44	16	22	1	1	450	49.5	5.06	79.69	16	0
Master Protein	AT1G12900.5	pep chromosome:TAIR10:1:4392438:4394454:-1 gene:AT1G12900 transcript:AT1G12900.5 gene_biotype:protein_coding transcript_biotype:protein_coding gene_symbol:GAPA-2 description:glyceraldehyde 3-phosphate dehydrogenase A subunit 2 [Source:TAIR;Acc:AT1G12900]	0	53.2	40	17	29	2	1	441	47.6	8.25	81.05	17	0			1.18219e+07
Master Protein	AT1G43170.6	pep chromosome:TAIR10:1:16266641:16268865:1 gene:AT1G43170 transcript:AT1G43170.6 gene_biotype:protein_coding transcript_biotype:protein_coding gene_symbol:ARP1 description:60S ribosomal protein L3-1 [Source:UniProtKB/Swiss-Prot;Acc:P17094]	0	53.129	57	24	38	19	1	389	44.5	10.17	95.45	24	5	8.94225e+07	7.8148e+07	1.91322e+08	1.09408e+08	1.03577e+08	1.26652e+08
Master Protein	AT4G01850.2	pep chromosome:TAIR10:4:796298:798280:-1 gene:AT4G01850 transcript:AT4G01850.2 gene_biotype:protein_coding transcript_biotype:protein_coding gene_symbol:SAM2 description:S-adenosylmethionine synthase [Source:UniProtKB/TrEMBL;Acc:A0A178V3V9]	0	52.286	55	18	22	3	1	393	43.2	6.06	75.64	18	0			10624331
Master Protein	AT1G74050.1	pep chromosome:TAIR10:1:27847038:27849008:-1 gene:AT1G74050 transcript:AT1G74050.1 gene_biotype:protein_coding transcript_biotype:protein_coding gene_symbol:RPL6C description:60S ribosomal protein L6-3 [Source:UniProtKB/Swiss-Prot;Acc:Q9C9C5]	0	51.639	64	20	30	8	1	233	26.1	10.17	81.19	20	11	7.47248e+07	7.81869e+07	1.12502e+08	6.94082e+07	8.2766e+07	1.40534e+08
Master Protein	AT4G16180.2	pep chromosome:TAIR10:4:9165201:9171064:-1 gene:AT4G16180 transcript:AT4G16180.2 gene_biotype:protein_coding transcript_biotype:protein_coding description:unknown protein; FUNCTIONS IN: molecular_function unknown; INVOLVED IN: biological_process unknown; LOCATED IN: plasma membrane; Ha. [Source:TAIR;Acc:AT4G16180]	0	51.603	31	19	19	19	1	820	92.3	6.61	53.77	19	0	1.71125e+06	2.9533e+07	2.74e+07			1.52115e+06
Master Protein	AT1G02500.2	pep chromosome:TAIR10:1:518254:520437:1 gene:AT1G02500 transcript:AT1G02500.2 gene_biotype:protein_coding transcript_biotype:protein_coding gene_symbol:SAM1 description:S-adenosylmethionine synthase [Source:UniProtKB/TrEMBL;Acc:A0A178WES1]	0	50.58	62	21	25	5	1	393	43.1	5.82	77.18	21	8	1.94342e+07	6.76816e+06	44137103	3.08977e+07	6.32103e+07	6.08451e+07
Master Protein	AT3G16460.1	pep chromosome:TAIR10:3:5592491:5595912:1 gene:AT3G16460 transcript:AT3G16460.1 gene_biotype:protein_coding transcript_biotype:protein_coding gene_symbol:JAL34 description:Jacalin-related lectin 34 [Source:UniProtKB/Swiss-Prot;Acc:O04310]	0	50.374	31	15	28	14	1	705	72.4	5.5	72.79	15	0	5.22559e+08	1.9995e+07	7.04214e+06	4.71582e+07	1.52237e+08	1.53796e+08
Master Protein	AT1G53240.1	pep chromosome:TAIR10:1:19854615:19857146:-1 gene:AT1G53240 transcript:AT1G53240.1 gene_biotype:protein_coding transcript_biotype:protein_coding gene_symbol:mMDH1 description:Malate dehydrogenase 1, mitochondrial [Source:UniProtKB/Swiss-Prot;Acc:Q9ZP06]	0	48.989	44	12	14	10	1	341	35.8	8.35	55.32	12	2	5.16078e+07		2.43222e+07	5.98781e+07	4.58524e+07	6.28772e+07
Master Protein	AT3G58610.3	pep chromosome:TAIR10:3:21671433:21675090:1 gene:AT3G58610 transcript:AT3G58610.3 gene_biotype:protein_coding transcript_biotype:protein_coding description:Ketol-acid reductoisomerase, chloroplastic [Source:UniProtKB/Swiss-Prot;Acc:Q05758]	0	47.732	28	14	17	14	1	591	63.8	6.8	57.75	14	0		2.18778e+06	6.53488e+07
Master Protein	AT3G49010.6	pep chromosome:TAIR10:3:18166737:18168700:-1 gene:AT3G49010 transcript:AT3G49010.6 gene_biotype:protein_coding transcript_biotype:protein_coding gene_symbol:RPL13B description:60S ribosomal protein L13-1 [Source:UniProtKB/Swiss-Prot;Acc:P41127]	0	47.429	61	16	33	10	1	206	23.8	11.02	85.32	16	6	2.53367e+08	1.35684e+08	1.55567e+08	1.71004e+08	1.22616e+08	2.51823e+08
Master Protein	AT1G33120.1	pep chromosome:TAIR10:1:12010879:12012547:1 gene:AT1G33120 transcript:AT1G33120.1 gene_biotype:protein_coding transcript_biotype:protein_coding gene_symbol:RPL9B description:60S ribosomal protein L9-1 [Source:UniProtKB/Swiss-Prot;Acc:P49209]	0	47.421	68	16	18	16	1	194	22	9.45	52.33	16	0		1.8568e+07	1.22718e+08		3.70688e+07	807634
Master Protein	AT3G45140.1	pep chromosome:TAIR10:3:16525245:16529352:1 gene:AT3G45140 transcript:AT3G45140.1 gene_biotype:protein_coding transcript_biotype:protein_coding gene_symbol:LOX2 description:Lipoxygenase 2, chloroplastic [Source:UniProtKB/Swiss-Prot;Acc:P38418]	0	46.578	23	15	21	15	1	896	102	5.62	61.36	15	0	3.98599e+07	2.26221e+07	43142305	3.04921e+07	9.15412e+07	1.35814e+08
Master Protein	AT5G07090.1	pep chromosome:TAIR10:5:2202364:2204150:1 gene:AT5G07090 transcript:AT5G07090.1 gene_biotype:protein_coding transcript_biotype:protein_coding gene_symbol:RPS4B description:40S ribosomal protein S4-2 [Source:UniProtKB/Swiss-Prot;Acc:P49204]	0	46.534	66	21	34	3	1	262	29.9	10.17	87.23	21	18	1.89487e+08	1.10229e+08	1.68861e+08	6.70646e+07	1.26861e+08	1.49618e+08
Master Protein	AT3G03250.2	pep chromosome:TAIR10:3:749309:754161:-1 gene:AT3G03250 transcript:AT3G03250.2 gene_biotype:protein_coding transcript_biotype:protein_coding gene_symbol:UGP description:UTP--glucose-1-phosphate uridylyltransferase [Source:UniProtKB/TrEMBL;Acc:A0A1I9LT02]	0	46.479	36	13	13	13	1	478	52.8	6.24	47.71	13	0	1.88427e+06	4.12466e+06	2.99295e+07
Master Protein	AT1G62750.1	pep chromosome:TAIR10:1:23233434:23236447:-1 gene:AT1G62750 transcript:AT1G62750.1 gene_biotype:protein_coding transcript_biotype:protein_coding gene_symbol:CPEFG description:Elongation factor G, chloroplastic [Source:UniProtKB/Swiss-Prot;Acc:Q9SI75]	0	46.17	29	19	19	19	1	783	86	5.6	52.77	19	0	3.30178e+07	1.42619e+07	3.39945e+07		6.67919e+06	1.26681e+06
Master Protein	AT2G29550.1	pep chromosome:TAIR10:2:12643917:12646057:-1 gene:AT2G29550 transcript:AT2G29550.1 gene_biotype:protein_coding transcript_biotype:protein_coding gene_symbol:TUBB7 description:Tubulin beta-7 chain [Source:UniProtKB/Swiss-Prot;Acc:P29515]	0	46.099	29	14	22	1	1	449	50.7	4.83	64.88	14	0	7.21634e+07			6.28867e+07	5.6657e+07	3.75568e+07
Master Protein	AT3G09880.1	pep chromosome:TAIR10:3:3029471:3032399:1 gene:AT3G09880 transcript:AT3G09880.1 gene_biotype:protein_coding transcript_biotype:protein_coding gene_symbol:B'BETA description:Serine/threonine protein phosphatase 2A 57 kDa regulatory subunit B' beta isoform [Source:UniProtKB/Swiss-Prot;Acc:O04376]	0	45.152	42	21	29	14	1	499	57.4	6.64	67.78	21	5	3.67949e+07	1.04785e+07	7.23747e+07	5.89089e+07	4.45874e+07	6.93827e+07
Master Protein	AT4G34670.1	pep chromosome:TAIR10:4:16548600:16550549:1 gene:AT4G34670 transcript:AT4G34670.1 gene_biotype:protein_coding transcript_biotype:protein_coding gene_symbol:RPS3AB description:40S ribosomal protein S3a [Source:UniProtKB/TrEMBL;Acc:A0A178UZT1]	0	45.056	59	20	34	8	1	262	29.8	9.74	89.16	20	11	1.52831e+08	2.05254e+08	1.60701e+08	1.29467e+08	1.56671e+08	1.95285e+08
Master Protein	AT2G18110.1	pep chromosome:TAIR10:2:7872201:7874010:1 gene:AT2G18110 transcript:AT2G18110.1 gene_biotype:protein_coding transcript_biotype:protein_coding description:Elongation factor 1-delta 2 [Source:UniProtKB/Swiss-Prot;Acc:Q9SI20]	0	44.984	69	14	27	6	1	231	25.3	4.6	71.97	14	0			2.81395e+07
Master Protein	AT5G27850.1	pep chromosome:TAIR10:5:9873067:9874973:1 gene:AT5G27850 transcript:AT5G27850.1 gene_biotype:protein_coding transcript_biotype:protein_coding gene_symbol:RPL18C description:60S ribosomal protein L18-3 [Source:UniProtKB/Swiss-Prot;Acc:Q940B0]	0	44.609	52	13	23	6	1	187	21	10.96	75.59	13	6	2.03262e+08	1.81315e+08	2.19757e+08	1.36853e+08	1.36112e+08	2.0384e+08
Master Protein	AT3G09820.1	pep chromosome:TAIR10:3:3011780:3014944:1 gene:AT3G09820 transcript:AT3G09820.1 gene_biotype:protein_coding transcript_biotype:protein_coding gene_symbol:ADK1 description:Adenosine kinase 1 [Source:UniProtKB/Swiss-Prot;Acc:Q9SF85]	0	44.393	40	12	13	5	1	344	37.8	5.45	50.83	12	5		1.27934e+08	36178929
Master Protein	AT4G02520.1	pep chromosome:TAIR10:4:1110343:1112033:-1 gene:AT4G02520 transcript:AT4G02520.1 gene_biotype:protein_coding transcript_biotype:protein_coding gene_symbol:GSTF2 description:Glutathione S-transferase F2 [Source:UniProtKB/Swiss-Prot;Acc:P46422]	0	44.247	75	14	22	11	1	212	24.1	6.35	61.44	14	1	9.46925e+07	2.25725e+06	6.30108e+07	3.10227e+07	4.98074e+07	6.03955e+07
Master Protein	AT3G09630.1	pep chromosome:TAIR10:3:2953693:2955738:1 gene:AT3G09630 transcript:AT3G09630.1 gene_biotype:protein_coding transcript_biotype:protein_coding gene_symbol:RPL4A description:60S ribosomal protein L4-1 [Source:UniProtKB/Swiss-Prot;Acc:Q9SF40]	0	44.136	47	18	24	5	1	406	44.7	10.35	62.28	18	0	3.14769e+07	2.34989e+06	1.66609e+07	1.43108e+07	2.68575e+07	4.49166e+07
Master Protein	AT5G36880.2	pep chromosome:TAIR10:5:14534603:14540441:-1 gene:AT5G36880 transcript:AT5G36880.2 gene_biotype:protein_coding transcript_biotype:protein_coding gene_symbol:ACS description:Acetyl-coenzyme A synthetase, chloroplastic/glyoxysomal [Source:UniProtKB/Swiss-Prot;Acc:B9DGD6]	0	43.783	26	15	16	15	1	743	81.8	6.09	47.7	15	0	3.5868e+06	2.1123e+06	4.11324e+07			1.9018e+06
Master Protein	AT1G29910.1	pep chromosome:TAIR10:1:10472280:10473502:-1 gene:AT1G29910 transcript:AT1G29910.1 gene_biotype:protein_coding transcript_biotype:protein_coding gene_symbol:LHCB1.1 description:Chlorophyll a-b binding protein 3, chloroplastic [Source:UniProtKB/Swiss-Prot;Acc:Q8VZ87]	0	43.744	50	9	23	5	1	267	28.2	5.43	82.1	9	4	1.23642e+08	3.97442e+08	6.55828e+08	6.24972e+07	6.12394e+08	2.18021e+08
Master Protein	AT2G39460.1	pep chromosome:TAIR10:2:16474923:16476108:1 gene:AT2G39460 transcript:AT2G39460.1 gene_biotype:protein_coding transcript_biotype:protein_coding gene_symbol:RPL23AA description:60S ribosomal protein L23a-1 [Source:UniProtKB/Swiss-Prot;Acc:Q8LD46]	0	43.726	53	15	25	15	1	154	17.4	10.2	71.9	15	0	1.10618e+08	5.34905e+07	4.6148e+08	3.3983e+07	5.77139e+07	5.36835e+07
Master Protein	AT5G58420.1	pep chromosome:TAIR10:5:23619459:23621094:1 gene:AT5G58420 transcript:AT5G58420.1 gene_biotype:protein_coding transcript_biotype:protein_coding gene_symbol:RPS4D description:40S ribosomal protein S4-3 [Source:UniProtKB/Swiss-Prot;Acc:Q8VYK6]	0	43.365	64	19	32	1	1	262	29.8	10.21	80.33	19	0			420687
Master Protein	AT4G37800.1	pep chromosome:TAIR10:4:17775370:17777445:-1 gene:AT4G37800 transcript:AT4G37800.1 gene_biotype:protein_coding transcript_biotype:protein_coding gene_symbol:XTH7 description:Probable xyloglucan endotransglucosylase/hydrolase protein 7 [Source:UniProtKB/Swiss-Prot;Acc:Q8LER3]	0	42.859	47	15	24	14	1	293	33.7	7.4	68.2	15	1		4.74784e+06	2.6387e+08	9.82453e+06		2.89327e+06
Master Protein	AT5G07440.1	pep chromosome:TAIR10:5:2355759:2358241:1 gene:AT5G07440 transcript:AT5G07440.1 gene_biotype:protein_coding transcript_biotype:protein_coding gene_symbol:GDH2 description:Glutamate dehydrogenase [Source:UniProtKB/TrEMBL;Acc:A0A178UEW8]	0	42.323	53	15	15	13	1	411	44.7	6.54	46.91	15	2			55073657
Master Protein	AT1G74470.1	pep chromosome:TAIR10:1:27991165:27993445:1 gene:AT1G74470 transcript:AT1G74470.1 gene_biotype:protein_coding transcript_biotype:protein_coding gene_symbol:CHLP description:Geranylgeranyl diphosphate reductase, chloroplastic [Source:UniProtKB/Swiss-Prot;Acc:Q9CA67]	0	41.958	35	17	21	17	1	467	51.8	8.91	48.13	17	0		2.52378e+08	6.31276e+07		1.71801e+06	1.82038e+06
Master Protein	AT2G41840.1	pep chromosome:TAIR10:2:17459685:17461539:-1 gene:AT2G41840 transcript:AT2G41840.1 gene_biotype:protein_coding transcript_biotype:protein_coding gene_symbol:RPS2C description:40S ribosomal protein S2-3 [Source:UniProtKB/Swiss-Prot;Acc:P49688]	0	41.844	58	18	32	6	1	285	30.9	10.29	86.21	18	9	1.30436e+08	9.65316e+07	8.85486e+07	3.30808e+07	1.02369e+08	2.0309e+08
Master Protein	AT1G66200.3	pep chromosome:TAIR10:1:24655499:24657683:-1 gene:AT1G66200 transcript:AT1G66200.3 gene_biotype:protein_coding transcript_biotype:protein_coding gene_symbol:ATGSR2 description:Glutamine synthetase [Source:UniProtKB/TrEMBL;Acc:F4ID91]	0	41.788	36	12	13	3	1	365	40.4	5.29	50.08	12	7		6.83747e+06	5.80335e+07	2.54485e+06
Master Protein	AT1G04410.1	pep chromosome:TAIR10:1:1188995:1191458:-1 gene:AT1G04410 transcript:AT1G04410.1 gene_biotype:protein_coding transcript_biotype:protein_coding gene_symbol:MDH1 description:Malate dehydrogenase [Source:UniProtKB/TrEMBL;Acc:A0A178W4H0]	0	41.39	51	11	17	7	1	332	35.5	6.55	52.29	11	4	5.41807e+07	4.23682e+07	6.65238e+07	2.75461e+07	5.21492e+07	5.27019e+07
Master Protein	AT5G03630.1	pep chromosome:TAIR10:5:922048:924728:-1 gene:AT5G03630 transcript:AT5G03630.1 gene_biotype:protein_coding transcript_biotype:protein_coding gene_symbol:MDAR2 description:Monodehydroascorbate reductase 2 [Source:UniProtKB/Swiss-Prot;Acc:Q93WJ8]	0	41.159	47	16	18	15	1	435	47.5	5.31	50.74	16	1	1.37392e+07	1.05655e+07	3.40884e+07	4.11744e+06		1.51542e+07
Master Protein	AT5G02870.1	pep chromosome:TAIR10:5:657675:659800:1 gene:AT5G02870 transcript:AT5G02870.1 gene_biotype:protein_coding transcript_biotype:protein_coding gene_symbol:RPL4D description:60S ribosomal protein L4-2 [Source:UniProtKB/Swiss-Prot;Acc:P49691]	0	40.989	42	18	20	5	1	407	44.7	10.3	49.58	18	9	3.57814e+07		7.08281e+07		2.03691e+07	3.1704e+07
Master Protein	AT1G02930.1	pep chromosome:TAIR10:1:661088:662475:-1 gene:AT1G02930 transcript:AT1G02930.1 gene_biotype:protein_coding transcript_biotype:protein_coding gene_symbol:GSTF6 description:Glutathione S-transferase F6 [Source:UniProtKB/Swiss-Prot;Acc:P42760]	0	40.861	81	16	18	14	1	208	23.5	6.23	53.22	16	2	3.9861e+06		7.56097e+07		1.31819e+07	2.38839e+07
Master Protein	AT2G05710.1	pep chromosome:TAIR10:2:2141329:2146678:1 gene:AT2G05710 transcript:AT2G05710.1 gene_biotype:protein_coding transcript_biotype:protein_coding gene_symbol:ACO3 description:Aconitate hydratase 3, mitochondrial [Source:UniProtKB/Swiss-Prot;Acc:Q9SIB9]	0	40.82	18	13	13	8	1	990	108.1	7.17	40.76	13	0		1.56433e+06	1.05169e+07	988902
Master Protein	AT3G25520.3	pep chromosome:TAIR10:3:9269281:9271432:-1 gene:AT3G25520 transcript:AT3G25520.3 gene_biotype:protein_coding transcript_biotype:protein_coding gene_symbol:ATL5 description:RPL5A [Source:UniProtKB/TrEMBL;Acc:A0A178V891]	0	40.758	45	17	26	4	1	301	34.3	9.31	63.65	17	12	2.35381e+08	5.08595e+07	1.36554e+08	6.83914e+07	3.01991e+08	1.29525e+08
Master Protein	AT1G18540.1	pep chromosome:TAIR10:1:6376639:6378580:-1 gene:AT1G18540 transcript:AT1G18540.1 gene_biotype:protein_coding transcript_biotype:protein_coding gene_symbol:RPL6A description:60S ribosomal protein L6-1 [Source:UniProtKB/Swiss-Prot;Acc:Q9FZ76]	0	40.745	55	18	23	6	1	233	26.1	10.1	58.45	18	0		2.50763e+07	3.75982e+07
Master Protein	AT5G12110.1	pep chromosome:TAIR10:5:3914468:3916896:1 gene:AT5G12110 transcript:AT5G12110.1 gene_biotype:protein_coding transcript_biotype:protein_coding description:At5g12110 [Source:UniProtKB/TrEMBL;Acc:Q29PY2]	0	40.093	43	12	24	7	1	228	24.8	4.69	60.14	12	0	5.19524e+06	1.62332e+07	4.70014e+07
Master Protein	AT5G26742.2	pep chromosome:TAIR10:5:9284557:9289003:-1 gene:AT5G26742 transcript:AT5G26742.2 gene_biotype:protein_coding transcript_biotype:protein_coding gene_symbol:RH3 description:RH3 [Source:UniProtKB/TrEMBL;Acc:A0A178UT03]	0	39.872	37	20	27	20	1	748	81.1	7.8	65.73	20	0	1.81181e+07	8.22373e+07	3.02285e+07	5.77224e+07	1.07788e+08	7.4783e+07
Master Protein	ATCG00280.1	pep chromosome:TAIR10:Pt:33720:35141:1 gene:ATCG00280 transcript:ATCG00280.1 gene_biotype:protein_coding transcript_biotype:protein_coding gene_symbol:PSBC description:Photosystem II CP43 reaction center protein [Source:UniProtKB/TrEMBL;Acc:A0A1B1W4T4]	0	39.782	34	16	23	16	1	473	51.8	7.2	79.01	16	0	1.69214e+07	1.86678e+07	1.00774e+08	1.72885e+06	8.58717e+07	2.02532e+07
Master Protein	AT3G23810.1	pep chromosome:TAIR10:3:8587622:8589754:-1 gene:AT3G23810 transcript:AT3G23810.1 gene_biotype:protein_coding transcript_biotype:protein_coding gene_symbol:SAHH2 description:Adenosylhomocysteinase [Source:UniProtKB/TrEMBL;Acc:A0A178VEP9]	0	39.685	34	17	21	4	1	485	53.1	5.74	57.24	17	0	1.63104e+07		1.0292e+07	7.53425e+06	1.15761e+07	7.00628e+06
Master Protein	AT1G48920.1	pep chromosome:TAIR10:1:18098081:18101732:1 gene:AT1G48920 transcript:AT1G48920.1 gene_biotype:protein_coding transcript_biotype:protein_coding gene_symbol:NUCL1 description:Nucleolin 1 [Source:UniProtKB/Swiss-Prot;Acc:Q9FVQ1]	0	39.624	35	17	25	16	1	557	58.7	5.22	49.93	17	0	6.4677e+07	2.05349e+07	3.3428e+07	1.28226e+08	1.44094e+08	1.11794e+08
Master Protein	AT5G03300.1	pep chromosome:TAIR10:5:796442:799810:1 gene:AT5G03300 transcript:AT5G03300.1 gene_biotype:protein_coding transcript_biotype:protein_coding gene_symbol:ADK2 description:Adenosine kinase 2 [Source:UniProtKB/Swiss-Prot;Acc:Q9LZG0]	0	39.455	36	11	12	4	1	345	37.8	5.26	44.74	11	0			4589345
Master Protein	AT1G32060.1	pep chromosome:TAIR10:1:11532199:11534639:1 gene:AT1G32060 transcript:AT1G32060.1 gene_biotype:protein_coding transcript_biotype:protein_coding gene_symbol:PRK description:Phosphoribulokinase [Source:UniProtKB/TrEMBL;Acc:A0A178WLP9]	0	39.36	46	13	13	13	1	395	44.4	6.05	47.06	13	0	1.48578e+07	1.30622e+08	3.24812e+07	1.00347e+06	4.16241e+06	2.46454e+06
Master Protein	AT4G36130.1	pep chromosome:TAIR10:4:17097405:17098906:1 gene:AT4G36130 transcript:AT4G36130.1 gene_biotype:protein_coding transcript_biotype:protein_coding gene_symbol:RPL8C description:60S ribosomal protein L8-3 [Source:UniProtKB/Swiss-Prot;Acc:Q42064]	0	39.268	43	12	23	1	1	258	27.9	10.83	63.35	12	0			7807175
Master Protein	AT2G34480.2	pep chromosome:TAIR10:2:14532624:14534409:-1 gene:AT2G34480 transcript:AT2G34480.2 gene_biotype:protein_coding transcript_biotype:protein_coding description:Ribosomal protein L18ae/LX family protein [Source:TAIR;Acc:AT2G34480]	0	39.121	53	16	20	16	1	217	25.7	10.55	56.71	16	0	2.92413e+07		90546046	1.21627e+07	1.54549e+07	2.6532e+07
Master Protein	AT4G21150.1	pep chromosome:TAIR10:4:11278429:11283885:1 gene:AT4G21150 transcript:AT4G21150.1 gene_biotype:protein_coding transcript_biotype:protein_coding gene_symbol:RPN2 description:Dolichyl-diphosphooligosaccharide--protein glycosyltransferase subunit 2 [Source:UniProtKB/Swiss-Prot;Acc:Q93Z16]	0	39.094	21	10	10	10	1	691	74.6	7.53	40.39	10	0			1.17559e+07
Master Protein	AT3G09840.1	pep chromosome:TAIR10:3:3019249:3023052:1 gene:AT3G09840 transcript:AT3G09840.1 gene_biotype:protein_coding transcript_biotype:protein_coding gene_symbol:CDC48A description:CDC48A [Source:UniProtKB/TrEMBL;Acc:A0A384KA82]	0	38.883	29	19	19	3	1	809	89.3	5.25	47.83	19	13		7.82798e+06	2.26913e+07
Master Protein	AT2G23390.1	pep chromosome:TAIR10:2:9960372:9963646:-1 gene:AT2G23390 transcript:AT2G23390.1 gene_biotype:protein_coding transcript_biotype:protein_coding description:Acyl-CoA [Source:UniProtKB/TrEMBL;Acc:O80456]	0	38.594	33	14	14	14	1	469	54.3	7.27	47.33	14	0	2.02059e+07		2.4153e+07	2.06056e+07	1.32587e+07	1.72321e+07
Master Protein	AT5G54160.1	pep chromosome:TAIR10:5:21981902:21984399:1 gene:AT5G54160 transcript:AT5G54160.1 gene_biotype:protein_coding transcript_biotype:protein_coding gene_symbol:OMT1 description:Flavone 3'-O-methyltransferase 1 [Source:UniProtKB/Swiss-Prot;Acc:Q9FK25]	0	38.516	39	10	11	9	1	363	39.6	5.95	36.99	10	0			1.67598e+07
Master Protein	AT1G67090.1	pep chromosome:TAIR10:1:25048158:25049667:-1 gene:AT1G67090 transcript:AT1G67090.1 gene_biotype:protein_coding transcript_biotype:protein_coding gene_symbol:RBCS-1A description:Ribulose bisphosphate carboxylase small chain [Source:UniProtKB/TrEMBL;Acc:A0A178WD57]	0	38.44	33	10	49	7	1	180	20.2	7.71	94.94	10	0	6.71081e+07	1.68532e+08	1.06607e+08	972818	2.89909e+08	1.55031e+08
Master Protein	AT2G18020.1	pep chromosome:TAIR10:2:7837067:7838476:1 gene:AT2G18020 transcript:AT2G18020.1 gene_biotype:protein_coding transcript_biotype:protein_coding gene_symbol:RPL8A description:EMB2296 [Source:UniProtKB/TrEMBL;Acc:A0A178VSS0]	0	38.284	46	13	26	2	1	258	27.8	10.9	73.23	13	9	1.55199e+08		1.83491e+08	1.52482e+08	9.14738e+07	2.61129e+08
Master Protein	AT5G67500.2	pep chromosome:TAIR10:5:26935143:26937442:1 gene:AT5G67500 transcript:AT5G67500.2 gene_biotype:protein_coding transcript_biotype:protein_coding gene_symbol:VDAC2 description:voltage dependent anion channel 2 [Source:TAIR;Acc:AT5G67500]	0	38.207	42	12	13	12	1	303	32.9	7.58	39.18	12	0	6.46183e+07	8.01658e+07	1.60426e+07	4.32357e+06	9.49091e+06	9.97498e+06
Master Protein	AT3G03530.1	pep chromosome:TAIR10:3:842499:845096:-1 gene:AT3G03530 transcript:AT3G03530.1 gene_biotype:protein_coding transcript_biotype:protein_coding gene_symbol:NPC4 description:Non-specific phospholipase C4 [Source:UniProtKB/Swiss-Prot;Acc:Q9SRQ7]	0	38.17	49	18	19	16	1	538	60.7	6.23	53.26	18	2	6.86308e+06	7.95868e+06	3.30838e+07	1.36395e+07	1.27146e+07	8.94938e+06
Master Protein	AT2G47730.1	pep chromosome:TAIR10:2:19556326:19559468:1 gene:AT2G47730 transcript:AT2G47730.1 gene_biotype:protein_coding transcript_biotype:protein_coding gene_symbol:GSTF8 description:Glutathione S-transferase F8, chloroplastic [Source:UniProtKB/Swiss-Prot;Acc:Q96266]	0	37.932	56	13	17	12	1	263	29.2	8.5	59.13	13	0	4.80965e+07		4.06578e+07
Master Protein	AT4G14040.1	pep chromosome:TAIR10:4:8100349:8103094:-1 gene:AT4G14040 transcript:AT4G14040.1 gene_biotype:protein_coding transcript_biotype:protein_coding gene_symbol:SBP2 description:Selenium-binding protein 2 [Source:UniProtKB/Swiss-Prot;Acc:Q93WN0]	0	37.913	33	10	10	6	1	487	53.9	6.19	36.16	10	3		1.42537e+07	1.36431e+07
Master Protein	AT1G58380.1	pep chromosome:TAIR10:1:21688935:21690290:1 gene:AT1G58380 transcript:AT1G58380.1 gene_biotype:protein_coding transcript_biotype:protein_coding gene_symbol:RPS2A description:At1g59359 [Source:UniProtKB/TrEMBL;Acc:G1JSI6]	0	37.64	55	17	30	5	1	284	30.7	10.26	69.77	17	0	9.5107e+07	3.1832e+06	1.45808e+07	1.4154e+08	8.5411e+07	1.42378e+08
Master Protein	AT4G24280.1	pep chromosome:TAIR10:4:12589810:12593800:1 gene:AT4G24280 transcript:AT4G24280.1 gene_biotype:protein_coding transcript_biotype:protein_coding gene_symbol:HSP70-6 description:Heat shock 70 kDa protein 6, chloroplastic [Source:UniProtKB/Swiss-Prot;Acc:Q9STW6]	0	37.564	26	14	20	5	1	718	76.5	5.2	43.54	14	9	2.22494e+07	5.56717e+07	3.24832e+07	1.24403e+07	1.22757e+08	5.18266e+07
Master Protein	AT3G46520.1	pep chromosome:TAIR10:3:17128211:17130412:1 gene:AT3G46520 transcript:AT3G46520.1 gene_biotype:protein_coding transcript_biotype:protein_coding gene_symbol:ACT12 description:Actin-12 [Source:UniProtKB/Swiss-Prot;Acc:P53497]	0	37.392	35	14	19	2	1	377	41.8	5.58	44.11	14	0	1.14014e+08	5.7864e+06	9.93331e+06	1.79135e+07	1.16381e+08	7.85776e+07
Master Protein	AT5G20720.3	pep chromosome:TAIR10:5:7014669:7016698:1 gene:AT5G20720 transcript:AT5G20720.3 gene_biotype:protein_coding transcript_biotype:protein_coding gene_symbol:CPN20 description:20 kDa chaperonin, chloroplastic [Source:UniProtKB/Swiss-Prot;Acc:O65282]	0	37.287	62	9	9	9	1	253	26.8	8.88	40.96	9	0	7.70955e+06	1.69716e+07	4.37722e+07
Master Protein	AT2G21330.1	pep chromosome:TAIR10:2:9128122:9130619:-1 gene:AT2G21330 transcript:AT2G21330.1 gene_biotype:protein_coding transcript_biotype:protein_coding gene_symbol:FBA1 description:Fructose-bisphosphate aldolase 1, chloroplastic [Source:UniProtKB/Swiss-Prot;Acc:Q9SJU4]	0	37.237	31	12	12	4	1	399	42.9	6.58	39.93	12	0		1.70843e+07	2.84794e+07
Master Protein	AT2G01250.1	pep chromosome:TAIR10:2:132578:134455:-1 gene:AT2G01250 transcript:AT2G01250.1 gene_biotype:protein_coding transcript_biotype:protein_coding gene_symbol:RPL7B description:60S ribosomal protein L7-2 [Source:UniProtKB/Swiss-Prot;Acc:P60040]	0	37.058	60	18	30	6	1	242	28.2	9.94	77.55	18	12	8.51203e+07	9.6152e+07	9.43169e+07	1.97875e+07	2.34291e+08	1.91972e+08
Master Protein	AT5G39740.1	pep chromosome:TAIR10:5:15903279:15905532:1 gene:AT5G39740 transcript:AT5G39740.1 gene_biotype:protein_coding transcript_biotype:protein_coding gene_symbol:RPL5B description:RPL5B [Source:UniProtKB/TrEMBL;Acc:A0A178UJU5]	0	36.942	45	15	24	2	1	301	34.4	9.17	55.69	15	0			4.24514e+06
Master Protein	AT3G44320.1	pep chromosome:TAIR10:3:15993259:15995811:1 gene:AT3G44320 transcript:AT3G44320.1 gene_biotype:protein_coding transcript_biotype:protein_coding gene_symbol:NIT3 description:Nitrilase 3 [Source:UniProtKB/Swiss-Prot;Acc:P46010]	0	36.927	37	10	11	5	1	346	38	5.95	37.87	10	1		2.309e+06	7.69063e+06		1.97155e+06	3.51095e+06
Master Protein	AT1G09340.2	pep chromosome:TAIR10:1:3015237:3018338:1 gene:AT1G09340 transcript:AT1G09340.2 gene_biotype:protein_coding transcript_biotype:protein_coding gene_symbol:CRB description:chloroplast RNA binding [Source:TAIR;Acc:AT1G09340]	0	36.561	46	18	20	18	1	379	43.2	7.12	42.35	18	0	2.12112e+07	7.73749e+06	3.32998e+07	1.54021e+07	7.62366e+06	1.67437e+07
Master Protein	AT5G37720.1	pep chromosome:TAIR10:5:14981619:14984652:-1 gene:AT5G37720 transcript:AT5G37720.1 gene_biotype:protein_coding transcript_biotype:protein_coding gene_symbol:ALY4 description:THO complex subunit 4D [Source:UniProtKB/Swiss-Prot;Acc:Q6NQ72]	0	36.407	53	15	21	14	1	288	30.4	11.59	62.33	15	0	6.62847e+06	1.9404e+07	1.40268e+08	1.0752e+07	5.37248e+06	2.59231e+07
Master Protein	AT1G18080.1	pep chromosome:TAIR10:1:6222201:6224242:1 gene:AT1G18080 transcript:AT1G18080.1 gene_biotype:protein_coding transcript_biotype:protein_coding gene_symbol:RACK1A description:RACK1A_AT [Source:UniProtKB/TrEMBL;Acc:A0A178WHX3]	0	36.316	38	13	15	9	1	327	35.7	7.71	49.31	13	4			5.61739e+07
Master Protein	AT5G40490.1	pep chromosome:TAIR10:5:16225326:16227757:1 gene:AT5G40490 transcript:AT5G40490.1 gene_biotype:protein_coding transcript_biotype:protein_coding description:RNA-binding (RRM/RBD/RNP motifs) family protein [Source:UniProtKB/TrEMBL;Acc:Q9FM47]	0	36.249	31	9	31	9	1	423	42.4	6.47	97.46	9	0	1.43562e+08	4.12334e+08	6.84583e+06	6.01304e+08	5.17575e+08	4.02582e+08
Master Protein	AT5G50920.1	pep chromosome:TAIR10:5:20715453:20720681:-1 gene:AT5G50920 transcript:AT5G50920.1 gene_biotype:protein_coding transcript_biotype:protein_coding gene_symbol:CLPC1 description:Chaperone protein ClpC1, chloroplastic [Source:UniProtKB/Swiss-Prot;Acc:Q9FI56]	0	36.124	24	19	24	4	1	929	103.4	6.77	51.25	19	9	3.23604e+07	9.08823e+07	2.88525e+07	1.45905e+07	6.94854e+07	2.6411e+07
Master Protein	AT2G43030.1	pep chromosome:TAIR10:2:17894796:17895882:1 gene:AT2G43030 transcript:AT2G43030.1 gene_biotype:protein_coding transcript_biotype:protein_coding gene_symbol:RPL3A description:50S ribosomal protein L3-1, chloroplastic [Source:UniProtKB/Swiss-Prot;Acc:Q9SKX4]	0	35.996	46	13	15	13	1	271	29.3	10.43	38.22	13	0	2.30609e+06	1.93735e+08	6.75251e+07		5.92212e+06
Master Protein	AT5G14740.1	pep chromosome:TAIR10:5:4757934:4762666:1 gene:AT5G14740 transcript:AT5G14740.1 gene_biotype:protein_coding transcript_biotype:protein_coding gene_symbol:BCA2 description:Beta carbonic anhydrase 2, chloroplastic [Source:UniProtKB/Swiss-Prot;Acc:P42737]	0	35.969	39	12	12	7	1	331	36.6	7.4	39.85	12	3	8.22084e+06	1.88858e+07	2.8453e+07	4.96858e+06	1.27487e+07	1.05173e+07
Master Protein	AT3G52990.1	pep chromosome:TAIR10:3:19648711:19652515:1 gene:AT3G52990 transcript:AT3G52990.1 gene_biotype:protein_coding transcript_biotype:protein_coding description:Pyruvate kinase [Source:UniProtKB/TrEMBL;Acc:Q94KE3]	0	35.958	30	14	15	14	1	527	57.5	7.11	38.28	14	0	7.61231e+06	4.44358e+07	1.18254e+07	1.18218e+06	5.34217e+06	3.8479e+06
Master Protein	AT1G07890.7	pep chromosome:TAIR10:1:2437478:2439665:1 gene:AT1G07890 transcript:AT1G07890.7 gene_biotype:protein_coding transcript_biotype:protein_coding gene_symbol:APX1 description:MEE6 [Source:UniProtKB/TrEMBL;Acc:A0A178W5I1]	0	35.917	61	12	13	11	1	250	27.5	6.13	41.19	12	0	4.16379e+06	9.93513e+06	5.58169e+07
Master Protein	AT3G03920.1	pep chromosome:TAIR10:3:1008995:1010573:-1 gene:AT3G03920 transcript:AT3G03920.1 gene_biotype:protein_coding transcript_biotype:protein_coding description:Putative H/ACA ribonucleoprotein complex subunit 1-like protein 1 [Source:UniProtKB/Swiss-Prot;Acc:Q8VZT0]	0	35.829	43	7	20	7	1	202	21	11.41	72.36	7	0	2.62151e+08	1.10387e+08	4.51816e+07	1.28486e+09	3.43754e+08	3.95814e+08
Master Protein	AT3G11630.1	pep chromosome:TAIR10:3:3672036:3674159:1 gene:AT3G11630 transcript:AT3G11630.1 gene_biotype:protein_coding transcript_biotype:protein_coding gene_symbol:BAS1 description:2-Cys peroxiredoxin BAS1, chloroplastic [Source:UniProtKB/Swiss-Prot;Acc:Q96291]	0	35.073	58	8	8	8	1	266	29.1	7.44	36.9	8	0			1.58524e+07			1.73564e+06
Master Protein	AT1G02780.1	pep chromosome:TAIR10:1:607799:609534:-1 gene:AT1G02780 transcript:AT1G02780.1 gene_biotype:protein_coding transcript_biotype:protein_coding gene_symbol:RPL19A description:60S ribosomal protein L19-1 [Source:UniProtKB/Swiss-Prot;Acc:Q9SRX2]	0	34.856	47	13	13	10	1	214	24.6	11.36	37.11	13	3	7.97182e+06	5.86038e+06	247706808	2.15371e+06	1.66922e+06	3.37972e+06
Master Protein	AT4G33680.1	pep chromosome:TAIR10:4:16171681:16174723:-1 gene:AT4G33680 transcript:AT4G33680.1 gene_biotype:protein_coding transcript_biotype:protein_coding gene_symbol:DAP description:LL-diaminopimelate aminotransferase, chloroplastic [Source:UniProtKB/Swiss-Prot;Acc:Q93ZN9]	0	34.816	34	11	11	11	1	461	50.4	7.34	34.59	11	0	5.41222e+06	4.94127e+06	1.01575e+07	3.35941e+06	3.37488e+06	2.37815e+06
Master Protein	AT1G66260.1	pep chromosome:TAIR10:1:24695637:24698484:-1 gene:AT1G66260 transcript:AT1G66260.1 gene_biotype:protein_coding transcript_biotype:protein_coding gene_symbol:ALY3 description:THO complex subunit 4C [Source:UniProtKB/Swiss-Prot;Acc:Q94EH8]	0	34.797	50	16	16	15	1	295	31.3	10.92	44.06	16	1	2.49088e+07	2.71911e+07	6.5981e+07	3.69648e+07	5.45562e+07	3.05646e+07
Master Protein	AT4G35830.1	pep chromosome:TAIR10:4:16972569:16978161:-1 gene:AT4G35830 transcript:AT4G35830.1 gene_biotype:protein_coding transcript_biotype:protein_coding gene_symbol:ACO1 description:Aconitate hydratase [Source:UniProtKB/TrEMBL;Acc:A0A178V2T4]	0	34.635	25	17	20	12	1	898	98.1	6.4	47.04	17	4	4.29566e+08	5.87241e+06	3.52311e+07	3.50037e+08	2.09947e+08	7.16453e+07
Master Protein	AT4G23670.1	pep chromosome:TAIR10:4:12332429:12333904:-1 gene:AT4G23670 transcript:AT4G23670.1 gene_biotype:protein_coding transcript_biotype:protein_coding description:AT4G23670 protein [Source:UniProtKB/TrEMBL;Acc:Q9SUR0]	0	34.567	72	13	13	12	1	151	17.5	6.37	39.73	13	1	2.8826e+06		5.39827e+07
Master Protein	AT3G06650.2	pep chromosome:TAIR10:3:2079033:2083468:-1 gene:AT3G06650 transcript:AT3G06650.2 gene_biotype:protein_coding transcript_biotype:protein_coding gene_symbol:ACLB-1 description:ACLB-1 [Source:UniProtKB/TrEMBL;Acc:A0A178V742]	0	34.503	28	12	13	12	1	608	65.8	7.81	39.33	12	0	4.44738e+07	2.28223e+07	1.66938e+07	4.59561e+07		4.3723e+07
Master Protein	AT5G37510.2	pep chromosome:TAIR10:5:14897410:14900647:1 gene:AT5G37510 transcript:AT5G37510.2 gene_biotype:protein_coding transcript_biotype:protein_coding gene_symbol:EMB1467 description:NADH dehydrogenase [ubiquinone] iron-sulfur protein 1, mitochondrial [Source:UniProtKB/Swiss-Prot;Acc:Q9FGI6]	0	34.451	23	15	15	15	1	748	81.5	6.64	33.84	15	0	2.12528e+07	5.33226e+06	2.195e+07	1.67594e+07	1.43621e+07	2.49175e+07
Master Protein	AT5G19780.1	pep chromosome:TAIR10:5:6687030:6689171:1 gene:AT5G19780 transcript:AT5G19780.1 gene_biotype:protein_coding transcript_biotype:protein_coding gene_symbol:TUBA3 description:Tubulin alpha chain [Source:UniProtKB/TrEMBL;Acc:A0A178UTQ9]	0	34.242	29	11	16	3	1	450	49.6	5.1	56.02	11	0		1.0683e+07	7313079
Master Protein	AT4G31700.1	pep chromosome:TAIR10:4:15345979:15347804:-1 gene:AT4G31700 transcript:AT4G31700.1 gene_biotype:protein_coding transcript_biotype:protein_coding gene_symbol:RPS6A description:40S ribosomal protein S6-1 [Source:UniProtKB/Swiss-Prot;Acc:O48549]	0	34.192	32	11	21	6	1	250	28.4	10.61	73.21	11	5	9.32838e+07	2.27281e+07	1.55225e+08	8.20825e+07	9.11364e+07	1.29532e+08
Master Protein	AT4G37470.1	pep chromosome:TAIR10:4:17616659:17618656:-1 gene:AT4G37470 transcript:AT4G37470.1 gene_biotype:protein_coding transcript_biotype:protein_coding gene_symbol:KAI2 description:KAI2 [Source:UniProtKB/TrEMBL;Acc:A0A178V1E5]	0	33.986	38	5	15	5	1	270	29.8	4.83	62.34	5	0	1.21688e+09	3.70192e+08	566120	3.2719e+08	1.31313e+08	2.89638e+07
Master Protein	AT4G02930.1	pep chromosome:TAIR10:4:1295375:1298500:-1 gene:AT4G02930 transcript:AT4G02930.1 gene_biotype:protein_coding transcript_biotype:protein_coding gene_symbol:TUFA description:Elongation factor Tu, mitochondrial [Source:UniProtKB/Swiss-Prot;Acc:Q9ZT91]	0	33.902	29	9	9	9	1	454	49.4	6.7	30.52	9	0	2.1716e+06		2.32448e+07
Master Protein	AT5G14670.1	pep chromosome:TAIR10:5:4729068:4730495:1 gene:AT5G14670 transcript:AT5G14670.1 gene_biotype:protein_coding transcript_biotype:protein_coding gene_symbol:ATARFA1B description:ADP-ribosylation factor A1B [Source:UniProtKB/TrEMBL;Acc:Q9LYJ3]	0	33.856	69	11	12	11	1	188	21.5	6.95	38.43	11	0			5.21189e+07
Master Protein	AT5G52470.1	pep chromosome:TAIR10:5:21294147:21296819:1 gene:AT5G52470 transcript:AT5G52470.1 gene_biotype:protein_coding transcript_biotype:protein_coding gene_symbol:MED36B description:Probable mediator of RNA polymerase II transcription subunit 36b [Source:UniProtKB/Swiss-Prot;Acc:Q9FEF8]	0	33.842	36	14	17	3	1	308	32.8	10.14	52.35	14	10	1.22736e+08	1.78833e+07	1.02082e+08	1.24018e+08	1.53947e+08	1.00042e+08
Master Protein	AT5G01600.1	pep chromosome:TAIR10:5:227953:230051:-1 gene:AT5G01600 transcript:AT5G01600.1 gene_biotype:protein_coding transcript_biotype:protein_coding gene_symbol:FER1 description:Ferritin-1, chloroplastic [Source:UniProtKB/Swiss-Prot;Acc:Q39101]	0	33.838	50	9	11	9	1	255	28.2	6.11	38.48	9	0			6.66799e+07
Master Protein	AT5G03340.1	pep chromosome:TAIR10:5:809830:813293:-1 gene:AT5G03340 transcript:AT5G03340.1 gene_biotype:protein_coding transcript_biotype:protein_coding gene_symbol:CDC48E description:Cell division control protein 48 homolog E [Source:UniProtKB/Swiss-Prot;Acc:Q9LZF6]	0	33.808	28	18	18	1	1	810	89.9	5.2	43.1	18	0						2.03679e+07
Master Protein	AT1G30580.1	pep chromosome:TAIR10:1:10831673:10835635:-1 gene:AT1G30580 transcript:AT1G30580.1 gene_biotype:protein_coding transcript_biotype:protein_coding gene_symbol:YchF1 description:Obg-like ATPase 1 [Source:UniProtKB/TrEMBL;Acc:A0A178WF69]	0	33.651	34	11	11	11	1	394	44.4	6.81	34.65	11	0		2.72907e+06	1.82514e+07
Master Protein	AT4G37870.1	pep chromosome:TAIR10:4:17802690:17806705:-1 gene:AT4G37870 transcript:AT4G37870.1 gene_biotype:protein_coding transcript_biotype:protein_coding gene_symbol:PCKA description:Phosphoenolpyruvate carboxykinase (ATP)-like protein [Source:UniProtKB/TrEMBL;Acc:Q0WWL8]	0	33.466	27	12	13	12	1	671	73.4	7.08	39.48	12	0		469454	2.35257e+07
Master Protein	AT4G13930.1	pep chromosome:TAIR10:4:8047692:8050157:-1 gene:AT4G13930 transcript:AT4G13930.1 gene_biotype:protein_coding transcript_biotype:protein_coding gene_symbol:SHM4 description:Serine hydroxymethyltransferase 4 [Source:UniProtKB/Swiss-Prot;Acc:O23254]	0	33.308	45	12	14	12	1	471	51.7	7.23	41.79	12	0		2.76114e+07	2.41353e+07	1.0396e+06	2.05643e+06	1.64339e+06
Master Protein	AT2G30870.1	pep chromosome:TAIR10:2:13141290:13142676:1 gene:AT2G30870 transcript:AT2G30870.1 gene_biotype:protein_coding transcript_biotype:protein_coding gene_symbol:GSTF10 description:Glutathione S-transferase F10 [Source:UniProtKB/Swiss-Prot;Acc:P42761]	0	33.132	46	13	13	11	1	215	24.2	5.67	38.16	13	0	1.78984e+06		2.87257e+07	1.23968e+06
Master Protein	AT1G06680.1	pep chromosome:TAIR10:1:2047634:2049439:1 gene:AT1G06680 transcript:AT1G06680.1 gene_biotype:protein_coding transcript_biotype:protein_coding gene_symbol:PSBP1 description:Oxygen-evolving enhancer protein 2-1, chloroplastic [Source:UniProtKB/Swiss-Prot;Acc:Q42029]	0	32.949	56	9	10	8	1	263	28.1	7.39	43.78	9	1	1.8204e+07		5.00615e+07
Master Protein	AT3G48870.4	pep chromosome:TAIR10:3:18122165:18126638:-1 gene:AT3G48870 transcript:AT3G48870.4 gene_biotype:protein_coding transcript_biotype:protein_coding gene_symbol:CLPC2 description:Chaperone protein ClpC2, chloroplastic [Source:UniProtKB/Swiss-Prot;Acc:Q9SXJ7]	0	32.822	20	16	21	1	1	952	105.7	6.42	46.26	16	0			809162
Master Protein	AT3G53230.1	pep chromosome:TAIR10:3:19723350:19727128:1 gene:AT3G53230 transcript:AT3G53230.1 gene_biotype:protein_coding transcript_biotype:protein_coding gene_symbol:CDC48D description:Cell division control protein 48 homolog D [Source:UniProtKB/Swiss-Prot;Acc:Q9SCN8]	0	32.654	23	16	16	1	1	815	90.3	5.16	42.42	16	0
Master Protein	AT4G10340.1	pep chromosome:TAIR10:4:6408007:6409849:1 gene:AT4G10340 transcript:AT4G10340.1 gene_biotype:protein_coding transcript_biotype:protein_coding gene_symbol:LHCB5 description:Chlorophyll a-b binding protein, chloroplastic [Source:UniProtKB/TrEMBL;Acc:A0A178UW55]	0	32.633	48	10	14	10	1	280	30.1	6.37	43.45	10	0	2.35448e+07	8.93263e+07	54809793	2.74899e+06	1.32949e+08	4.16365e+07
Master Protein	AT2G21660.1	pep chromosome:TAIR10:2:9265084:9266557:-1 gene:AT2G21660 transcript:AT2G21660.1 gene_biotype:protein_coding transcript_biotype:protein_coding gene_symbol:RBG7 description:Glycine-rich RNA-binding protein 7 [Source:UniProtKB/Swiss-Prot;Acc:Q03250]	0	32.525	46	6	18	5	1	176	16.9	6.15	56.2	6	0	6.74103e+07	6.56542e+07	3.00575e+07	7.27513e+07	1.36121e+08	1.22458e+08
Master Protein	AT5G10360.1	pep chromosome:TAIR10:5:3258404:3260254:-1 gene:AT5G10360 transcript:AT5G10360.1 gene_biotype:protein_coding transcript_biotype:protein_coding gene_symbol:RPS6B description:40S ribosomal protein S6 [Source:UniProtKB/TrEMBL;Acc:A0A178USM6]	0	32.339	35	11	23	6	1	249	28.1	10.83	81.32	11	0	1.43197e+07	1.49127e+06	3.37006e+07	1.3669e+07	1.29925e+07	2.45497e+07
Master Protein	AT3G55440.1	pep chromosome:TAIR10:3:20553403:20556560:1 gene:AT3G55440 transcript:AT3G55440.1 gene_biotype:protein_coding transcript_biotype:protein_coding gene_symbol:CTIMC description:Triosephosphate isomerase, cytosolic [Source:UniProtKB/Swiss-Prot;Acc:P48491]	0	31.806	35	7	7	6	1	254	27.2	5.5	28.78	7	1	2.91925e+06	2.24014e+06	2.79589e+07
Master Protein	AT3G23990.1	pep chromosome:TAIR10:3:8668772:8672578:1 gene:AT3G23990 transcript:AT3G23990.1 gene_biotype:protein_coding transcript_biotype:protein_coding gene_symbol:CPN60 description:Chaperonin CPN60, mitochondrial [Source:UniProtKB/Swiss-Prot;Acc:P29197]	0	31.542	34	14	15	7	1	577	61.2	5.78	41.67	14	5	3.69564e+06	6.79663e+07	1.33527e+07			2.75899e+06
Master Protein	AT1G35720.1	pep chromosome:TAIR10:1:13225168:13227239:1 gene:AT1G35720 transcript:AT1G35720.1 gene_biotype:protein_coding transcript_biotype:protein_coding gene_symbol:ANN1 description:Annexin [Source:UniProtKB/TrEMBL;Acc:A0A178WGZ8]	0	31.475	45	14	16	14	1	317	36.2	5.38	46.13	14	0	3.38945e+07		2.39207e+07	1.00742e+07	1.87066e+07	2.32001e+07
Master Protein	AT2G33150.1	pep chromosome:TAIR10:2:14047478:14051400:-1 gene:AT2G33150 transcript:AT2G33150.1 gene_biotype:protein_coding transcript_biotype:protein_coding gene_symbol:PED1 description:PKT3 [Source:UniProtKB/TrEMBL;Acc:A0A178VRP9]	0	31.461	27	8	8	8	1	462	48.5	8.34	33.9	8	0			1.65555e+07
Master Protein	AT5G49910.1	pep chromosome:TAIR10:5:20303334:20306469:1 gene:AT5G49910 transcript:AT5G49910.1 gene_biotype:protein_coding transcript_biotype:protein_coding gene_symbol:HSP70-7 description:Heat shock 70 kDa protein 7, chloroplastic [Source:UniProtKB/Swiss-Prot;Acc:Q9LTX9]	0	31.399	22	13	19	4	1	718	77	5.3	38.53	13	0			3.42059e+06		1.54915e+06
Master Protein	AT4G25630.1	pep chromosome:TAIR10:4:13074090:13076432:1 gene:AT4G25630 transcript:AT4G25630.1 gene_biotype:protein_coding transcript_biotype:protein_coding gene_symbol:MED36A description:Mediator of RNA polymerase II transcription subunit 36a [Source:UniProtKB/Swiss-Prot;Acc:Q94AH9]	0	31.366	34	13	16	2	1	320	33.6	10.08	46.97	13	0			2.39945e+06
Master Protein	AT3G47520.1	pep chromosome:TAIR10:3:17512816:17515155:1 gene:AT3G47520 transcript:AT3G47520.1 gene_biotype:protein_coding transcript_biotype:protein_coding gene_symbol:MDH description:Malate dehydrogenase, chloroplastic [Source:UniProtKB/Swiss-Prot;Acc:Q9SN86]	0	31.357	32	10	12	8	1	403	42.4	8.51	41.78	10	0	4.90739e+06		1.32703e+08	1.01486e+07	6.9468e+06	8.35345e+06
Master Protein	AT5G15090.2	pep chromosome:TAIR10:5:4888964:4891603:-1 gene:AT5G15090 transcript:AT5G15090.2 gene_biotype:protein_coding transcript_biotype:protein_coding gene_symbol:VDAC3 description:Mitochondrial outer membrane protein porin 3 [Source:UniProtKB/Swiss-Prot;Acc:Q9SMX3]	0	31.243	55	9	11	8	1	274	29.2	8.21	37.84	9	1	7.65934e+06	3.60062e+07	2.26855e+07	1.26941e+08	1.17059e+08	1.33952e+08
Master Protein	AT1G23310.1	pep chromosome:TAIR10:1:8268385:8272021:-1 gene:AT1G23310 transcript:AT1G23310.1 gene_biotype:protein_coding transcript_biotype:protein_coding gene_symbol:GGAT1 description:Glutamate--glyoxylate aminotransferase 1 [Source:UniProtKB/Swiss-Prot;Acc:Q9LR30]	0	31.223	34	11	11	5	1	481	53.3	6.89	33.79	11	4			1.81534e+07	1.90266e+06		7.39979e+06
Master Protein	AT4G02770.1	pep chromosome:TAIR10:4:1229031:1230164:-1 gene:AT4G02770 transcript:AT4G02770.1 gene_biotype:protein_coding transcript_biotype:protein_coding gene_symbol:PSAD1 description:Photosystem I reaction center subunit II-1, chloroplastic [Source:UniProtKB/Swiss-Prot;Acc:Q9S7H1]	0	31.045	52	11	14	11	1	208	22.6	9.77	38.8	11	0	2.56764e+07	1.93373e+07	7.10881e+07	3.6412e+07	3.1561e+07	3.93018e+07
Master Protein	AT3G62870.1	pep chromosome:TAIR10:3:23242561:23244397:-1 gene:AT3G62870 transcript:AT3G62870.1 gene_biotype:protein_coding transcript_biotype:protein_coding gene_symbol:RPL7AB description:60S ribosomal protein L7a-2 [Source:UniProtKB/Swiss-Prot;Acc:Q9LZH9]	0	30.671	44	15	27	4	1	256	29	10.15	47.23	15	11	9.08898e+07	6.08504e+07	1.02576e+08	4.68395e+07	5.54114e+07	9.81837e+07
Master Protein	ATCG00020.1	pep chromosome:TAIR10:Pt:383:1444:-1 gene:ATCG00020 transcript:ATCG00020.1 gene_biotype:protein_coding transcript_biotype:protein_coding gene_symbol:PSBA description:Photosystem II protein D1 [Source:UniProtKB/Swiss-Prot;Acc:P83755]	0	30.489	23	8	14	8	1	353	38.9	5.25	45.49	8	0	3.6281e+07	8.09498e+07	8.40774e+07	2.26737e+07	2.54111e+08	4.16647e+07
Master Protein	AT2G31610.1	pep chromosome:TAIR10:2:13450241:13451982:1 gene:AT2G31610 transcript:AT2G31610.1 gene_biotype:protein_coding transcript_biotype:protein_coding gene_symbol:RPS3A description:40S ribosomal protein S3-1 [Source:UniProtKB/Swiss-Prot;Acc:Q9SIP7]	0	30.351	39	12	16	1	1	250	27.5	9.54	46.92	12	0			2.14973e+06
Master Protein	AT5G42980.1	pep chromosome:TAIR10:5:17242607:17244231:1 gene:AT5G42980 transcript:AT5G42980.1 gene_biotype:protein_coding transcript_biotype:protein_coding gene_symbol:TRX3 description:Thioredoxin H3 [Source:UniProtKB/Swiss-Prot;Acc:Q42403]	0	30.179	57	9	9	9	1	118	13.1	5.14	29.49	9	0	3.30607e+06		2.00979e+07		3.50443e+06
Master Protein	AT5G38410.2	pep chromosome:TAIR10:5:15377173:15378416:-1 gene:AT5G38410 transcript:AT5G38410.2 gene_biotype:protein_coding transcript_biotype:protein_coding description:Ribulose bisphosphate carboxylase small chain [Source:UniProtKB/TrEMBL;Acc:B3H5S2]	0	30.009	50	11	48	6	1	174	19.4	8.03	75.59	11	5	2.62809e+08	6.51609e+08	5.63441e+08	5.74507e+07	1.12434e+09	3.70245e+08
Master Protein	AT5G13490.2	pep chromosome:TAIR10:5:4335595:4337730:1 gene:AT5G13490 transcript:AT5G13490.2 gene_biotype:protein_coding transcript_biotype:protein_coding gene_symbol:AAC2 description:ADP,ATP carrier protein 2, mitochondrial [Source:UniProtKB/Swiss-Prot;Acc:P40941]	0	29.991	24	13	15	1	1	385	41.7	9.79	37.11	13	0			399458
Master Protein	AT1G09590.1	pep chromosome:TAIR10:1:3106367:3107801:1 gene:AT1G09590 transcript:AT1G09590.1 gene_biotype:protein_coding transcript_biotype:protein_coding gene_symbol:RPL21A description:60S ribosomal protein L21-1 [Source:UniProtKB/Swiss-Prot;Acc:Q43291]	0	29.925	62	13	14	13	1	164	18.6	10.46	39.92	13	0	2.44556e+07	1.58324e+07	6.15671e+07	2.76073e+06	2.3701e+07	2.16767e+07
Master Protein	AT2G36160.1	pep chromosome:TAIR10:2:15169818:15171459:1 gene:AT2G36160 transcript:AT2G36160.1 gene_biotype:protein_coding transcript_biotype:protein_coding gene_symbol:RPS14A description:40S ribosomal protein S14-1 [Source:UniProtKB/Swiss-Prot;Acc:Q9SIH0]	0	29.922	49	9	11	1	1	150	16.2	10.59	37.47	9	7	7.31952e+07	2.10788e+07	9.21942e+07	2.88223e+07	6.20174e+07	4.00969e+07
Master Protein	AT3G01500.2	pep chromosome:TAIR10:3:194426:198160:-1 gene:AT3G01500 transcript:AT3G01500.2 gene_biotype:protein_coding transcript_biotype:protein_coding gene_symbol:BCA1 description:Beta carbonic anhydrase 1, chloroplastic [Source:UniProtKB/Swiss-Prot;Acc:P27140]	0	29.818	41	9	10	4	1	347	37.4	5.99	33.95	9	0			4.56728e+06
Master Protein	AT3G53870.1	pep chromosome:TAIR10:3:19951424:19953018:1 gene:AT3G53870 transcript:AT3G53870.1 gene_biotype:protein_coding transcript_biotype:protein_coding gene_symbol:RPS3B description:40S ribosomal protein S3-2 [Source:UniProtKB/Swiss-Prot;Acc:Q9M339]	0	29.562	39	12	16	2	1	249	27.3	9.54	47.01	12	1		5.92521e+06	1.12081e+07
Master Protein	AT2G47610.1	pep chromosome:TAIR10:2:19529743:19531677:1 gene:AT2G47610 transcript:AT2G47610.1 gene_biotype:protein_coding transcript_biotype:protein_coding gene_symbol:RPL7AA description:60S ribosomal protein L7a-1 [Source:UniProtKB/Swiss-Prot;Acc:P49692]	0	29.512	50	14	21	3	1	257	29.1	10.13	38.01	14	0	8.1592e+06	6.95661e+06	1455876	1.91288e+07	1.16941e+07	1.34603e+07
Master Protein	AT5G14200.1	pep chromosome:TAIR10:5:4576123:4578402:1 gene:AT5G14200 transcript:AT5G14200.1 gene_biotype:protein_coding transcript_biotype:protein_coding gene_symbol:IMDH3 description:3-isopropylmalate dehydrogenase [Source:UniProtKB/TrEMBL;Acc:Q5XF32]	0	29.297	43	10	12	8	1	409	44.1	6.01	41.36	10	2		3.51377e+06	1.19474e+07
Master Protein	AT1G23190.1	pep chromosome:TAIR10:1:8219808:8224547:1 gene:AT1G23190 transcript:AT1G23190.1 gene_biotype:protein_coding transcript_biotype:protein_coding gene_symbol:PGM3 description:Probable phosphoglucomutase, cytoplasmic 1 [Source:UniProtKB/Swiss-Prot;Acc:O49299]	0	29.25	32	13	14	6	1	583	63.1	6.3	40.05	13	6	1.28195e+07	1.22325e+07	1.47787e+07	4.39807e+06	2.30833e+07	8.93388e+06
Master Protein	AT3G12915.2	pep chromosome:TAIR10:3:4112834:4115951:1 gene:AT3G12915 transcript:AT3G12915.2 gene_biotype:protein_coding transcript_biotype:protein_coding description:Ribosomal protein S5/Elongation factor G/III/V family protein [Source:UniProtKB/TrEMBL;Acc:F4JB06]	0	29.085	27	18	22	6	1	788	87.8	5.94	43.11	18	0	1.08834e+07		988968	2.53733e+07		2.443e+07
Master Protein	AT2G13360.3	pep chromosome:TAIR10:2:5539014:5541479:-1 gene:AT2G13360 transcript:AT2G13360.3 gene_biotype:protein_coding transcript_biotype:protein_coding gene_symbol:AGT1 description:Serine--glyoxylate aminotransferase [Source:UniProtKB/Swiss-Prot;Acc:Q56YA5]	0	29.041	39	10	10	10	1	401	44.2	7.83	35.38	10	0			4.47902e+07
Master Protein	AT3G61440.1	pep chromosome:TAIR10:3:22735679:22738131:1 gene:AT3G61440 transcript:AT3G61440.1 gene_biotype:protein_coding transcript_biotype:protein_coding gene_symbol:CYSC1 description:Bifunctional L-3-cyanoalanine synthase/cysteine synthase C1, mitochondrial [Source:UniProtKB/Swiss-Prot;Acc:Q9S757]	0	28.975	31	11	11	11	1	368	39.9	8.54	36.69	11	0	6.10958e+06	1.62139e+07	3.87602e+07	1.57147e+07	1.20945e+07
Master Protein	AT2G44120.2	pep chromosome:TAIR10:2:18249042:18250779:-1 gene:AT2G44120 transcript:AT2G44120.2 gene_biotype:protein_coding transcript_biotype:protein_coding description:Ribosomal protein L30/L7 family protein [Source:UniProtKB/TrEMBL;Acc:F4IT48]	0	28.834	53	16	24	3	1	247	28.5	9.88	54.69	16	1	7.05678e+06		8.34299e+06	2.67136e+06
Master Protein	AT5G15200.1	pep chromosome:TAIR10:5:4934810:4936429:-1 gene:AT5G15200 transcript:AT5G15200.1 gene_biotype:protein_coding transcript_biotype:protein_coding gene_symbol:RPS9B description:40S ribosomal protein S9-1 [Source:UniProtKB/Swiss-Prot;Acc:Q9LXG1]	0	28.7	43	16	27	9	1	198	23	10.17	63.15	16	7	6.47036e+07	1.25101e+08	1.55551e+08	3.22718e+07	6.66005e+07	5.71612e+07
Master Protein	AT2G20420.1	pep chromosome:TAIR10:2:8805342:8808171:1 gene:AT2G20420 transcript:AT2G20420.1 gene_biotype:protein_coding transcript_biotype:protein_coding description:Succinate--CoA ligase [ADP-forming] subunit beta, mitochondrial [Source:UniProtKB/Swiss-Prot;Acc:O82662]	0	28.665	35	14	15	14	1	421	45.3	6.71	34.07	14	0			3.85356e+07
Master Protein	AT5G35530.1	pep chromosome:TAIR10:5:13710026:13712288:-1 gene:AT5G35530 transcript:AT5G35530.1 gene_biotype:protein_coding transcript_biotype:protein_coding gene_symbol:RPS3C description:40S ribosomal protein S3-3 [Source:UniProtKB/Swiss-Prot;Acc:Q9FJA6]	0	28.602	45	14	18	4	1	248	27.4	9.54	47.51	14	10	4.73162e+07	7.23692e+07	4.96272e+07	1.20281e+07	5.20938e+07	3.65255e+07
Master Protein	AT3G05590.1	pep chromosome:TAIR10:3:1621355:1623052:1 gene:AT3G05590 transcript:AT3G05590.1 gene_biotype:protein_coding transcript_biotype:protein_coding gene_symbol:RPL18B description:RPL18 [Source:UniProtKB/TrEMBL;Acc:A0A178V8M9]	0	28.569	50	10	20	3	1	187	20.9	10.98	58.92	10	0		1.91463e+06	1.86153e+07
Master Protein	AT3G11510.1	pep chromosome:TAIR10:3:3623448:3624961:-1 gene:AT3G11510 transcript:AT3G11510.1 gene_biotype:protein_coding transcript_biotype:protein_coding gene_symbol:RPS14B description:At3g11510 [Source:UniProtKB/TrEMBL;Acc:Q1H555]	0	28.332	49	9	10	1	1	150	16.3	10.59	35.96	9	0
Master Protein	AT1G20630.1	pep chromosome:TAIR10:1:7146636:7150180:1 gene:AT1G20630 transcript:AT1G20630.1 gene_biotype:protein_coding transcript_biotype:protein_coding gene_symbol:CAT1 description:CAT1 [Source:UniProtKB/TrEMBL;Acc:A0A384KXY6]	0	28.193	33	14	24	3	1	492	56.7	7.42	64.65	14	0			4.978e+06
Master Protein	AT4G25500.5	pep chromosome:TAIR10:4:13024498:13027243:1 gene:AT4G25500 transcript:AT4G25500.5 gene_biotype:protein_coding transcript_biotype:protein_coding gene_symbol:RS40 description:Serine/arginine-rich splicing factor RS40 [Source:UniProtKB/Swiss-Prot;Acc:P92965]	0	27.875	28	9	12	3	1	329	37.9	10.26	41.25	9	0		1.6757e+06	2.89803e+06
Master Protein	AT3G49910.1	pep chromosome:TAIR10:3:18504164:18505390:1 gene:AT3G49910 transcript:AT3G49910.1 gene_biotype:protein_coding transcript_biotype:protein_coding gene_symbol:RPL26A description:60S ribosomal protein L26-1 [Source:UniProtKB/Swiss-Prot;Acc:P51414]	0	27.776	52	12	13	8	1	146	16.9	10.78	29.38	12	2	1.38897e+06	2.4902e+06	6.59816e+07	9.77968e+06		2.48558e+06
Master Protein	AT3G09500.1	pep chromosome:TAIR10:3:2916922:2918247:1 gene:AT3G09500 transcript:AT3G09500.1 gene_biotype:protein_coding transcript_biotype:protein_coding gene_symbol:RPL35A description:60S ribosomal protein L35-1 [Source:UniProtKB/Swiss-Prot;Acc:Q9SF53]	0	27.772	67	17	21	7	1	123	14.3	10.92	38.72	17	8	1.05164e+07	6.11467e+06	1.35396e+08	2.75122e+06	2.15472e+07	7.11209e+06
Master Protein	AT3G04790.1	pep chromosome:TAIR10:3:1313297:1314288:1 gene:AT3G04790 transcript:AT3G04790.1 gene_biotype:protein_coding transcript_biotype:protein_coding gene_symbol:RPI3 description:EMB3119 [Source:UniProtKB/TrEMBL;Acc:A0A178V804]	0	27.703	45	8	9	8	1	276	29.3	6.02	27.61	8	0	2.07854e+07		1.43858e+07	1.36303e+07	1.68644e+07	2.01109e+07
Master Protein	AT3G44890.1	pep chromosome:TAIR10:3:16386395:16388723:1 gene:AT3G44890 transcript:AT3G44890.1 gene_biotype:protein_coding transcript_biotype:protein_coding gene_symbol:RPL9 description:RPL9 [Source:UniProtKB/TrEMBL;Acc:A0A178VBQ7]	0	27.649	52	12	12	12	1	197	22.1	9.67	36.51	12	0			4.21437e+07
Master Protein	AT3G22200.2	pep chromosome:TAIR10:3:7835144:7838888:1 gene:AT3G22200 transcript:AT3G22200.2 gene_biotype:protein_coding transcript_biotype:protein_coding gene_symbol:POP2 description:Pyridoxal phosphate (PLP)-dependent transferases superfamily protein [Source:TAIR;Acc:AT3G22200]	0	27.647	30	10	12	10	1	513	56.3	8.25	34.24	10	0			1.94715e+07
Master Protein	AT3G22890.1	pep chromosome:TAIR10:3:8112614:8115024:1 gene:AT3G22890 transcript:AT3G22890.1 gene_biotype:protein_coding transcript_biotype:protein_coding gene_symbol:APS1 description:ATP sulfurylase 1, chloroplastic [Source:UniProtKB/Swiss-Prot;Acc:Q9LIK9]	0	27.631	39	11	16	7	1	463	51.4	6.81	33.02	11	4	1.14553e+08	4.06944e+07	1.80871e+07	1.38333e+08	8.78604e+07	1.18452e+08
Master Protein	AT4G37910.2	pep chromosome:TAIR10:4:17824777:17828192:-1 gene:AT4G37910 transcript:AT4G37910.2 gene_biotype:protein_coding transcript_biotype:protein_coding gene_symbol:HSP70-9 description:Heat shock 70 kDa protein 9, mitochondrial [Source:UniProtKB/Swiss-Prot;Acc:Q8GUM2]	0	27.574	30	14	15	11	1	682	73	5.62	37.33	14	1	5.55003e+06	1.36285e+07	5.14605e+07	3.39339e+06	5.33936e+06	7.71154e+06
Master Protein	ATCG00340.1	pep chromosome:TAIR10:Pt:37375:39579:-1 gene:ATCG00340 transcript:ATCG00340.1 gene_biotype:protein_coding transcript_biotype:protein_coding gene_symbol:PSAB description:Photosystem I P700 chlorophyll a apoprotein A2 [Source:UniProtKB/TrEMBL;Acc:A0A1B1W4U2]	0	27.442	19	9	10	9	1	734	82.4	7.4	30.71	9	0	3.57087e+06	6.36553e+06	3.05357e+07
Master Protein	AT3G04920.1	pep chromosome:TAIR10:3:1360837:1362449:1 gene:AT3G04920 transcript:AT3G04920.1 gene_biotype:protein_coding transcript_biotype:protein_coding gene_symbol:RPS24A description:40S ribosomal protein S24-1 [Source:UniProtKB/Swiss-Prot;Acc:Q9SS17]	0	27.172	42	9	15	5	1	133	15.4	10.7	49.72	9	3	5.44678e+07	5.2951e+07	8.30366e+07	3.93872e+07	3.26645e+07	6.66449e+07
Master Protein	AT5G02530.1	pep chromosome:TAIR10:5:564085:565925:-1 gene:AT5G02530 transcript:AT5G02530.1 gene_biotype:protein_coding transcript_biotype:protein_coding gene_symbol:ALY2 description:THO complex subunit 4B [Source:UniProtKB/Swiss-Prot;Acc:Q8L719]	0	27.062	42	11	12	10	1	292	30.8	9.98	38.01	11	1			1.14035e+08		2.9752e+06	2.73987e+06
Master Protein	AT2G26080.1	pep chromosome:TAIR10:2:11109003:11114291:-1 gene:AT2G26080 transcript:AT2G26080.1 gene_biotype:protein_coding transcript_biotype:protein_coding gene_symbol:GLDP2 description:Glycine dehydrogenase (decarboxylating) 2, mitochondrial [Source:UniProtKB/Swiss-Prot;Acc:O80988]	0	27.046	14	11	11	3	1	1044	113.7	6.65	31.02	11	0		1.18448e+07	2.22271e+06	4.55661e+06
Master Protein	AT4G09000.1	pep chromosome:TAIR10:4:5775210:5777481:1 gene:AT4G09000 transcript:AT4G09000.1 gene_biotype:protein_coding transcript_biotype:protein_coding gene_symbol:GRF1 description:General regulatory factor 1 [Source:UniProtKB/TrEMBL;Acc:F4JJ94]	0	27.019	64	12	17	5	1	267	29.9	4.81	41.67	12	6	5.19883e+07	4.70016e+07	2.43965e+07	1.02245e+07	5.49386e+07	2.96531e+07
Master Protein	AT5G11670.1	pep chromosome:TAIR10:5:3754091:3758342:1 gene:AT5G11670 transcript:AT5G11670.1 gene_biotype:protein_coding transcript_biotype:protein_coding gene_symbol:NADP-ME2 description:NADP-dependent malic enzyme 2 [Source:UniProtKB/Swiss-Prot;Acc:Q9LYG3]	0	26.906	21	10	10	8	1	588	64.4	6.42	27.76	10	0			1.10392e+07		2.85227e+06
Master Protein	AT4G17530.1	pep chromosome:TAIR10:4:9773548:9775676:-1 gene:AT4G17530 transcript:AT4G17530.1 gene_biotype:protein_coding transcript_biotype:protein_coding gene_symbol:RABD2C description:RAB1C [Source:UniProtKB/TrEMBL;Acc:A0A178USY3]	0	26.757	52	8	10	5	1	202	22.3	5.43	32.85	8	3			2.36748e+08
Master Protein	AT5G44120.3	pep chromosome:TAIR10:5:17756238:17758336:-1 gene:AT5G44120 transcript:AT5G44120.3 gene_biotype:protein_coding transcript_biotype:protein_coding gene_symbol:CRA1 description:12S seed storage protein CRA1 [Source:UniProtKB/Swiss-Prot;Acc:P15455]	0	26.731	22	7	20	7	1	472	52.6	7.8	66.64	7	0	5.05183e+08	7.75931e+08	3.3628e+06	2.13636e+08		5.00442e+07
Master Protein	AT2G43910.1	pep chromosome:TAIR10:2:18184409:18187358:-1 gene:AT2G43910 transcript:AT2G43910.1 gene_biotype:protein_coding transcript_biotype:protein_coding gene_symbol:ATHOL1 description:HOL1 [Source:UniProtKB/TrEMBL;Acc:A0A178VXT1]	0	26.372	45	7	8	7	1	227	25.3	4.82	28.58	7	0	5.66786e+06		1.68316e+07		1.8629e+07	6.14405e+06
Master Protein	AT3G18080.1	pep chromosome:TAIR10:3:6191461:6194452:1 gene:AT3G18080 transcript:AT3G18080.1 gene_biotype:protein_coding transcript_biotype:protein_coding gene_symbol:BGLU44 description:Beta-glucosidase 44 [Source:UniProtKB/Swiss-Prot;Acc:Q9LV33]	0	26.333	22	10	27	8	1	512	58.9	9.42	76.08	10	2	3.92861e+08	1.56994e+08	3.15978e+07	7.86399e+07	3.20328e+08	1.36358e+08
Master Protein	AT1G70850.3	pep chromosome:TAIR10:1:26714866:26716783:-1 gene:AT1G70850 transcript:AT1G70850.3 gene_biotype:protein_coding transcript_biotype:protein_coding gene_symbol:MLP34 description:MLP34 [Source:UniProtKB/TrEMBL;Acc:A0A384KEJ8]	0	26.325	40	8	8	6	1	316	35.5	5.25	26.1	8	2		2.35433e+06	1.64434e+07
Master Protein	AT3G52580.1	pep chromosome:TAIR10:3:19503153:19504973:1 gene:AT3G52580 transcript:AT3G52580.1 gene_biotype:protein_coding transcript_biotype:protein_coding gene_symbol:RPS14C description:40S ribosomal protein S14-3 [Source:UniProtKB/Swiss-Prot;Acc:P42036]	0	26.276	43	8	9	1	1	150	16.2	10.59	32.6	8	0		6.69436e+06	6778257
Master Protein	AT3G14940.2	pep chromosome:TAIR10:3:5025383:5029806:1 gene:AT3G14940 transcript:AT3G14940.2 gene_biotype:protein_coding transcript_biotype:protein_coding gene_symbol:PPC3 description:Phosphoenolpyruvate carboxylase 3 [Source:UniProtKB/Swiss-Prot;Acc:Q84VW9]	0	26.238	19	14	14	3	1	968	110.1	6.04	36.84	14	7	1.98717e+06	3.56831e+07	1.41772e+07		2.93142e+06	6.02724e+06
Master Protein	AT5G38430.2	pep chromosome:TAIR10:5:15384085:15385247:-1 gene:AT5G38430 transcript:AT5G38430.2 gene_biotype:protein_coding transcript_biotype:protein_coding gene_symbol:RBCS-1B description:Ribulose bisphosphate carboxylase small chain 1B, chloroplastic [Source:UniProtKB/Swiss-Prot;Acc:P10796]	0	25.89	37	10	43	5	1	181	20.3	7.71	63.21	10	0	3.72609e+06		4.81069e+07		2.66468e+07	1.08525e+07
Master Protein	AT1G26110.1	pep chromosome:TAIR10:1:9024341:9027955:-1 gene:AT1G26110 transcript:AT1G26110.1 gene_biotype:protein_coding transcript_biotype:protein_coding gene_symbol:DCP5 description:Protein decapping 5 [Source:UniProtKB/Swiss-Prot;Acc:Q9C658]	0	25.836	15	6	12	6	1	611	64.3	7.71	37.42	6	0	2.06017e+07	1.07281e+07	6.93709e+07	2.10077e+07	5.78117e+06	2.76666e+07
Master Protein	AT3G52880.2	pep chromosome:TAIR10:3:19601213:19604454:-1 gene:AT3G52880 transcript:AT3G52880.2 gene_biotype:protein_coding transcript_biotype:protein_coding gene_symbol:ATMDAR1 description:Monodehydroascorbate reductase 1 [Source:UniProtKB/TrEMBL;Acc:F4J849]	0	25.74	21	8	8	8	1	466	50.1	8.16	25.28	8	0			1.13798e+07			1.96952e+06
Master Protein	AT5G66570.1	pep chromosome:TAIR10:5:26568572:26570461:1 gene:AT5G66570 transcript:AT5G66570.1 gene_biotype:protein_coding transcript_biotype:protein_coding gene_symbol:PSBO1 description:Oxygen-evolving enhancer protein 1-1, chloroplastic [Source:UniProtKB/Swiss-Prot;Acc:P23321]	0	25.583	42	12	21	5	1	332	35.1	5.66	59.43	12	6	3.32906e+07	4.42548e+07	1.00252e+08	2.1774e+07	3.7286e+07	4.23727e+07
Master Protein	AT5G43330.1	pep chromosome:TAIR10:5:17390381:17392741:1 gene:AT5G43330 transcript:AT5G43330.1 gene_biotype:protein_coding transcript_biotype:protein_coding gene_symbol:MDH2 description:Malate dehydrogenase 2, cytoplasmic [Source:UniProtKB/Swiss-Prot;Acc:P57106]	0	25.275	26	7	11	3	1	332	35.7	6.79	33.88	7	0	4.38169e+06		1.15099e+06	2.28298e+06	2.15844e+07	1.64734e+07
Master Protein	AT3G15730.1	pep chromosome:TAIR10:3:5330194:5333745:1 gene:AT3G15730 transcript:AT3G15730.1 gene_biotype:protein_coding transcript_biotype:protein_coding gene_symbol:PLDALPHA1 description:Phospholipase D alpha 1 [Source:UniProtKB/Swiss-Prot;Acc:Q38882]	0	25.045	24	14	16	13	1	810	91.8	5.87	30.85	14	1	2.13662e+07	2.90283e+06	7.70484e+06	3.82517e+06		1.75478e+07
Master Protein	AT3G07050.1	pep chromosome:TAIR10:3:2229355:2232361:-1 gene:AT3G07050 transcript:AT3G07050.1 gene_biotype:protein_coding transcript_biotype:protein_coding gene_symbol:NSN1 description:Guanine nucleotide-binding protein-like NSN1 [Source:UniProtKB/Swiss-Prot;Acc:Q9M8Z5]	0	24.559	29	12	14	12	1	582	65.7	8.54	26.45	12	0	3.60599e+06	3.0202e+07	1.91895e+07	3.13883e+06	5.12781e+06
Master Protein	AT4G21280.1	pep chromosome:TAIR10:4:11334352:11335815:1 gene:AT4G21280 transcript:AT4G21280.1 gene_biotype:protein_coding transcript_biotype:protein_coding gene_symbol:PSBQ1 description:Oxygen-evolving enhancer protein 3-1, chloroplastic [Source:UniProtKB/Swiss-Prot;Acc:Q9XFT3]	0	24.541	47	9	11	8	1	223	23.8	9.64	24.7	9	0	1.66357e+08		1.58634e+07	1.02695e+08	1.08872e+08
Master Protein	AT5G07350.2	pep chromosome:TAIR10:5:2320021:2325419:-1 gene:AT5G07350 transcript:AT5G07350.2 gene_biotype:protein_coding transcript_biotype:protein_coding gene_symbol:Tudor1 description:TUDOR-SN protein 1 [Source:TAIR;Acc:AT5G07350]	0	24.387	15	14	15	9	1	1007	110	7.5	28.69	14	4	4.19238e+06	4.35533e+06	1.89976e+07	4.96606e+06	4.87809e+06	1.9496e+06
Master Protein	AT3G52960.1	pep chromosome:TAIR10:3:19639549:19640710:1 gene:AT3G52960 transcript:AT3G52960.1 gene_biotype:protein_coding transcript_biotype:protein_coding gene_symbol:PRXIIE description:Peroxiredoxin-2E, chloroplastic [Source:UniProtKB/Swiss-Prot;Acc:Q949U7]	0	24.265	33	7	8	7	1	234	24.7	9.03	25.48	7	0			2.12121e+07
Master Protein	AT2G01140.1	pep chromosome:TAIR10:2:94727:96863:-1 gene:AT2G01140 transcript:AT2G01140.1 gene_biotype:protein_coding transcript_biotype:protein_coding gene_symbol:FBA3 description:Fructose-bisphosphate aldolase 3, chloroplastic [Source:UniProtKB/Swiss-Prot;Acc:Q9ZU52]	0	24.101	22	7	7	4	1	391	42.3	8.09	24.45	7	0			4563908
Master Protein	AT1G16030.1	pep chromosome:TAIR10:1:5501966:5504535:-1 gene:AT1G16030 transcript:AT1G16030.1 gene_biotype:protein_coding transcript_biotype:protein_coding gene_symbol:HSP70-5 description:Hsp70b [Source:UniProtKB/TrEMBL;Acc:A0A178W9N7]	0	24.034	13	8	22	4	1	646	70.9	5.41	74.68	8	0			210953			2.17154e+06
Master Protein	AT1G27090.1	pep chromosome:TAIR10:1:9403753:9406369:-1 gene:AT1G27090 transcript:AT1G27090.1 gene_biotype:protein_coding transcript_biotype:protein_coding description:Glycine-rich protein [Source:UniProtKB/TrEMBL;Acc:Q9LFX8]	0	24.01	24	8	9	8	1	420	46	5.39	30.12	8	0			8.45783e+06		3.71534e+06
Master Protein	AT4G04720.2	pep chromosome:TAIR10:4:2394397:2397804:-1 gene:AT4G04720 transcript:AT4G04720.2 gene_biotype:protein_coding transcript_biotype:protein_coding gene_symbol:CPK21 description:Calcium-dependent protein kinase 21 [Source:UniProtKB/Swiss-Prot;Acc:Q9ZSA2]	0	23.989	30	11	12	8	1	531	59.9	6.65	27.04	11	2	2.16681e+07		4.13852e+07		9.90903e+06	1.05879e+07
Master Protein	AT1G78380.1	pep chromosome:TAIR10:1:29486387:29488007:-1 gene:AT1G78380 transcript:AT1G78380.1 gene_biotype:protein_coding transcript_biotype:protein_coding gene_symbol:GSTU19 description:GSTU19 [Source:UniProtKB/TrEMBL;Acc:A0A178W4K6]	0	23.94	38	11	11	10	1	219	25.6	6.04	26.4	11	1		2.23513e+06	2.9016e+07
Master Protein	AT5G13420.1	pep chromosome:TAIR10:5:4301792:4304315:-1 gene:AT5G13420 transcript:AT5G13420.1 gene_biotype:protein_coding transcript_biotype:protein_coding description:Aldolase-type TIM barrel family protein [Source:UniProtKB/TrEMBL;Acc:Q9LYR4]	0	23.799	23	7	7	7	1	438	47.7	6.43	24.83	7	0		1.58392e+07	3.66566e+06
Master Protein	AT4G13430.1	pep chromosome:TAIR10:4:7803863:7807984:-1 gene:AT4G13430 transcript:AT4G13430.1 gene_biotype:protein_coding transcript_biotype:protein_coding gene_symbol:IIL1 description:3-isopropylmalate dehydratase large subunit, chloroplastic [Source:UniProtKB/Swiss-Prot;Acc:Q94AR8]	0	23.786	29	9	9	9	1	509	55	7.84	23.24	9	0			2.24394e+07
Master Protein	AT2G16600.1	pep chromosome:TAIR10:2:7200423:7201755:1 gene:AT2G16600 transcript:AT2G16600.1 gene_biotype:protein_coding transcript_biotype:protein_coding gene_symbol:CYP19-1 description:Peptidyl-prolyl cis-trans isomerase [Source:UniProtKB/TrEMBL;Acc:A0A178VVJ7]	0	23.771	36	7	7	5	1	173	18.5	8.43	24.75	7	1			2.45675e+07	5.44348e+06	3.35243e+06	3.22594e+06
Master Protein	AT1G72370.1	pep chromosome:TAIR10:1:27242845:27244931:-1 gene:AT1G72370 transcript:AT1G72370.1 gene_biotype:protein_coding transcript_biotype:protein_coding gene_symbol:RPSAA description:40S ribosomal protein SA [Source:UniProtKB/TrEMBL;Acc:A0A178WNA1]	0	23.631	30	8	22	8	1	298	32.3	5.15	72.44	8	0	1.66786e+08	1.78065e+08	5.82187e+07	3.77292e+07	2.60615e+08	1.42996e+08
Master Protein	AT4G18100.1	pep chromosome:TAIR10:4:10035468:10036647:-1 gene:AT4G18100 transcript:AT4G18100.1 gene_biotype:protein_coding transcript_biotype:protein_coding gene_symbol:RPL32A description:60S ribosomal protein L32-1 [Source:UniProtKB/Swiss-Prot;Acc:P49211]	0	23.608	43	7	13	3	1	133	15.5	10.89	41.04	7	3	4.16082e+07	2.70838e+07	1.14819e+08	2.73202e+07	6.1642e+07	2.5811e+07
Master Protein	AT1G70600.1	pep chromosome:TAIR10:1:26620821:26621779:-1 gene:AT1G70600 transcript:AT1G70600.1 gene_biotype:protein_coding transcript_biotype:protein_coding gene_symbol:RPL27AC description:60S ribosomal protein L27a-3 [Source:UniProtKB/Swiss-Prot;Acc:P49637]	0	23.493	63	9	9	9	1	146	16.4	10.59	26.5	9	0	5.15196e+07	3.82575e+06	1.0748e+08	2.48242e+07	2.42387e+08	2.37657e+08
Master Protein	AT4G27090.1	pep chromosome:TAIR10:4:13593844:13595252:-1 gene:AT4G27090 transcript:AT4G27090.1 gene_biotype:protein_coding transcript_biotype:protein_coding gene_symbol:RPL14B description:AT4G27090 protein [Source:UniProtKB/TrEMBL;Acc:B9DHP0]	0	23.476	41	8	12	3	1	134	15.5	10.04	31.23	8	3	2.16519e+06	2.95856e+06	4.66315e+07
Master Protein	AT1G07770.3	pep chromosome:TAIR10:1:2408199:2409649:-1 gene:AT1G07770 transcript:AT1G07770.3 gene_biotype:protein_coding transcript_biotype:protein_coding gene_symbol:RPS15AF description:40S ribosomal protein S15a-1 [Source:UniProtKB/Swiss-Prot;Acc:P42798]	0	23.413	62	9	13	2	1	130	14.8	9.89	30.4	9	6	1.88416e+07	3.49935e+07	4.80117e+07	6.21994e+06	3.40398e+07	1.54514e+07
Master Protein	AT4G08390.5	pep chromosome:TAIR10:4:5314893:5317477:1 gene:AT4G08390 transcript:AT4G08390.5 gene_biotype:protein_coding transcript_biotype:protein_coding gene_symbol:APXS description:L-ascorbate peroxidase S, chloroplastic/mitochondrial [Source:UniProtKB/Swiss-Prot;Acc:Q42592]	0	23.131	38	11	11	9	1	372	40.4	8.28	29.82	11	1			1.4919e+07
Master Protein	AT3G50820.1	pep chromosome:TAIR10:3:18890874:18892508:-1 gene:AT3G50820 transcript:AT3G50820.1 gene_biotype:protein_coding transcript_biotype:protein_coding gene_symbol:PSBO2 description:Oxygen-evolving enhancer protein 1-2, chloroplastic [Source:UniProtKB/Swiss-Prot;Acc:Q9S841]	0	23.12	35	9	18	2	1	331	35	6.16	56.44	9	0			2.73048e+06
Master Protein	AT5G26280.3	pep chromosome:TAIR10:5:9208573:9210654:1 gene:AT5G26280 transcript:AT5G26280.3 gene_biotype:protein_coding transcript_biotype:protein_coding description:TRAF-like family protein [Source:TAIR;Acc:AT5G26280]	0	23.117	28	6	14	5	1	369	41.6	8.7	37.49	6	1	2.99897e+08		25032336	7.02602e+07	1.44984e+08	7.2971e+07
Master Protein	AT1G05190.1	pep chromosome:TAIR10:1:1502251:1503853:-1 gene:AT1G05190 transcript:AT1G05190.1 gene_biotype:protein_coding transcript_biotype:protein_coding gene_symbol:RPL6 description:50S ribosomal protein L6, chloroplastic [Source:UniProtKB/Swiss-Prot;Acc:O23049]	0	22.913	37	8	8	8	1	223	24.7	9.89	21.54	8	0	4.79137e+07	2.25745e+06	1.16699e+07
Master Protein	AT5G16130.1	pep chromosome:TAIR10:5:5268421:5270199:1 gene:AT5G16130 transcript:AT5G16130.1 gene_biotype:protein_coding transcript_biotype:protein_coding gene_symbol:RPS7C description:40S ribosomal protein S7-3 [Source:UniProtKB/Swiss-Prot;Acc:Q8LD03]	0	22.845	36	10	15	8	1	190	22	9.74	43.03	10	2	3.06317e+07	5.28457e+07	1.90023e+07	1.24259e+07	2.42235e+07	3.56582e+07
Master Protein	AT1G21750.1	pep chromosome:TAIR10:1:7645610:7648855:1 gene:AT1G21750 transcript:AT1G21750.1 gene_biotype:protein_coding transcript_biotype:protein_coding gene_symbol:PDIL1-1 description:Protein disulfide isomerase-like 1-1 [Source:UniProtKB/Swiss-Prot;Acc:Q9XI01]	0	22.821	37	12	12	12	1	501	55.6	4.92	33.33	12	0	4.00071e+06	1.01515e+07	1.27798e+07	3.49232e+06
Master Protein	AT4G20460.1	pep chromosome:TAIR10:4:11029736:11032677:-1 gene:AT4G20460 transcript:AT4G20460.1 gene_biotype:protein_coding transcript_biotype:protein_coding description:Probable UDP-arabinose 4-epimerase 3 [Source:UniProtKB/Swiss-Prot;Acc:Q9SUN3]	0	22.7	34	11	14	7	1	411	45.1	8.98	28.45	11	3	2.05597e+06	2.65233e+06	1.87631e+07		5.77443e+06
Master Protein	AT3G18000.1	pep chromosome:TAIR10:3:6154363:6157552:1 gene:AT3G18000 transcript:AT3G18000.1 gene_biotype:protein_coding transcript_biotype:protein_coding gene_symbol:NMT1 description:XPL1 [Source:UniProtKB/TrEMBL;Acc:A0A178VHS8]	0	22.556	24	10	12	6	1	491	56.1	5.57	30.69	10	4	6.9696e+06		3.19605e+07	9.07842e+06	3.40986e+07	1.57576e+07
Master Protein	ATCG00800.1	pep chromosome:TAIR10:Pt:82826:83482:-1 gene:ATCG00800 transcript:ATCG00800.1 gene_biotype:protein_coding transcript_biotype:protein_coding gene_symbol:RPS3 description:30S ribosomal protein S3, chloroplastic [Source:UniProtKB/Swiss-Prot;Acc:P56798]	0	22.498	60	13	13	13	1	218	25.2	9.48	30.32	13	0	1.50597e+07	2.72513e+07	4.40855e+07		2.03548e+06
Master Protein	AT3G09200.1	pep chromosome:TAIR10:3:2823088:2825241:-1 gene:AT3G09200 transcript:AT3G09200.1 gene_biotype:protein_coding transcript_biotype:protein_coding gene_symbol:RPP0B description:60S acidic ribosomal protein P0-2 [Source:UniProtKB/Swiss-Prot;Acc:Q42112]	0	22.463	23	9	13	1	1	320	34.1	5.07	35.88	9	8	2.59654e+07	5.55781e+07	2.88607e+07	5.38561e+06	3.0818e+07	3.29632e+07
Master Protein	AT3G53430.1	pep chromosome:TAIR10:3:19809313:19810520:-1 gene:AT3G53430 transcript:AT3G53430.1 gene_biotype:protein_coding transcript_biotype:protein_coding gene_symbol:RPL12B description:60S ribosomal Protein L12-like [Source:UniProtKB/TrEMBL;Acc:Q0WW72]	0	22.369	45	6	16	6	1	166	18	8.97	44.28	6	0	9.63376e+07	1.04451e+08	4.95426e+07	1.89669e+07	1.68702e+08	1.11415e+08
Master Protein	AT5G40950.1	pep chromosome:TAIR10:5:16410782:16412114:1 gene:AT5G40950 transcript:AT5G40950.1 gene_biotype:protein_coding transcript_biotype:protein_coding gene_symbol:RPL27 description:50S ribosomal protein L27, chloroplastic [Source:UniProtKB/Swiss-Prot;Acc:Q9FLN4]	0	22.353	27	6	11	6	1	198	21.7	9.95	32.03	6	0	2.70481e+07	3.13241e+06	1.83162e+08	1.84041e+07	3.04971e+07	3.5544e+07
Master Protein	AT2G24200.1	pep chromosome:TAIR10:2:10286806:10289685:-1 gene:AT2G24200 transcript:AT2G24200.1 gene_biotype:protein_coding transcript_biotype:protein_coding gene_symbol:LAP1 description:Leucine aminopeptidase 1 [Source:UniProtKB/Swiss-Prot;Acc:P30184]	0	22.349	22	7	7	6	1	520	54.5	5.92	23.58	7	1	3.67561e+06	2.76947e+06	1.20341e+07
Master Protein	AT5G35360.3	pep chromosome:TAIR10:5:13584106:13588330:1 gene:AT5G35360 transcript:AT5G35360.3 gene_biotype:protein_coding transcript_biotype:protein_coding gene_symbol:CAC2 description:Acetyl Co-enzyme a carboxylase biotin carboxylase subunit [Source:UniProtKB/TrEMBL;Acc:F4JYE0]	0	22.309	21	10	10	10	1	555	60.7	7.66	26.16	10	0			1.84382e+07		2.3114e+06
Master Protein	AT3G18130.1	pep chromosome:TAIR10:3:6210878:6212551:-1 gene:AT3G18130 transcript:AT3G18130.1 gene_biotype:protein_coding transcript_biotype:protein_coding gene_symbol:RACK1C description:Receptor for activated C kinase 1C [Source:UniProtKB/Swiss-Prot;Acc:Q9LV28]	0	22.289	36	11	11	2	1	326	35.8	7.12	22.62	11	4		4.52039e+06	1.32047e+07
Master Protein	ATCG00540.1	pep chromosome:TAIR10:Pt:61657:62619:1 gene:ATCG00540 transcript:ATCG00540.1 gene_biotype:protein_coding transcript_biotype:protein_coding gene_symbol:PETA description:Cytochrome f [Source:UniProtKB/Swiss-Prot;Acc:P56771]	0	22.163	35	8	9	8	1	320	35.3	8.29	31.49	8	0		1.54741e+07	2.85487e+07		9.86009e+06	1.56573e+06
Master Protein	AT4G00100.1	pep chromosome:TAIR10:4:36916:38384:1 gene:AT4G00100 transcript:AT4G00100.1 gene_biotype:protein_coding transcript_biotype:protein_coding gene_symbol:RPS13B description:40S ribosomal protein S13-2 [Source:UniProtKB/Swiss-Prot;Acc:P59224]	0	22.055	52	11	17	11	1	151	17.1	10.39	35.01	11	0	1.01767e+08	3.89774e+07	6.28696e+07	9.56404e+07	1.08649e+08	1.36533e+08
Master Protein	AT3G14310.1	pep chromosome:TAIR10:3:4771833:4775258:-1 gene:AT3G14310 transcript:AT3G14310.1 gene_biotype:protein_coding transcript_biotype:protein_coding gene_symbol:PME3 description:Pectinesterase/pectinesterase inhibitor 3 [Source:UniProtKB/Swiss-Prot;Acc:O49006]	0	22.03	31	11	12	7	1	592	64.2	8.87	20.35	11	4	3.51258e+07	6.52283e+06	1.32061e+07	2.59529e+07	4.83178e+07	2.21032e+07
Master Protein	AT2G20260.1	pep chromosome:TAIR10:2:8736734:8737767:1 gene:AT2G20260 transcript:AT2G20260.1 gene_biotype:protein_coding transcript_biotype:protein_coding gene_symbol:PSAE2 description:Photosystem I reaction center subunit IV B, chloroplastic [Source:UniProtKB/Swiss-Prot;Acc:Q9S714]	0	21.885	50	4	4	3	1	145	15.2	9.95	18.18	4	0	2.66106e+06		5.68856e+06	8.60665e+06	9.38912e+06	2.13087e+06
Master Protein	AT5G57350.4	pep chromosome:TAIR10:5:23230879:23236579:-1 gene:AT5G57350 transcript:AT5G57350.4 gene_biotype:protein_coding transcript_biotype:protein_coding gene_symbol:AHA3 description:Plasma membrane ATPase [Source:UniProtKB/TrEMBL;Acc:A0A178UHY0]	0	21.854	15	11	11	2	1	949	104.4	7.18	27.86	11	0
Master Protein	AT5G03470.1	pep chromosome:TAIR10:5:866339:869252:1 gene:AT5G03470 transcript:AT5G03470.1 gene_biotype:protein_coding transcript_biotype:protein_coding gene_symbol:B'ALPHA description:Serine/threonine protein phosphatase 2A regulatory subunit [Source:UniProtKB/TrEMBL;Acc:A0A178UNX1]	0	21.831	31	12	14	7	1	495	57.5	6.54	26.95	12	0	2.6403e+06		3994147
Master Protein	AT1G78300.1	pep chromosome:TAIR10:1:29461391:29463389:1 gene:AT1G78300 transcript:AT1G78300.1 gene_biotype:protein_coding transcript_biotype:protein_coding gene_symbol:GRF2 description:14-3-3-like protein GF14 omega [Source:UniProtKB/Swiss-Prot;Acc:Q01525]	0	21.793	44	9	14	3	1	259	29.1	4.79	32.06	9	0		1.00467e+07	2.43365e+06
Master Protein	AT5G38480.1	pep chromosome:TAIR10:5:15409684:15411601:1 gene:AT5G38480 transcript:AT5G38480.1 gene_biotype:protein_coding transcript_biotype:protein_coding gene_symbol:GRF3 description:RCI1 [Source:UniProtKB/TrEMBL;Acc:A0A178UA42]	0	21.665	46	9	14	4	1	255	28.6	4.79	34.95	9	0			1.35533e+07
Master Protein	ATCG00270.1	pep chromosome:TAIR10:Pt:32711:33772:1 gene:ATCG00270 transcript:ATCG00270.1 gene_biotype:protein_coding transcript_biotype:protein_coding gene_symbol:PSBD description:Photosystem II D2 protein [Source:UniProtKB/Swiss-Prot;Acc:P56761]	0	21.659	25	6	9	6	1	353	39.5	5.74	27.77	6	0	2.34599e+07		1.06307e+08		1.17433e+08	4.9138e+07
Master Protein	AT3G57150.1	pep chromosome:TAIR10:3:21153815:21156075:-1 gene:AT3G57150 transcript:AT3G57150.1 gene_biotype:protein_coding transcript_biotype:protein_coding gene_symbol:CBF5 description:Uncharacterized protein At3g57150 (Fragment) [Source:UniProtKB/TrEMBL;Acc:C0SVF3]	0	21.651	20	10	11	10	1	565	63	9.14	28.99	10	0	5.53206e+07	5.84083e+06	2.71174e+07	4.24765e+07	6.77604e+07	3.30817e+07
Master Protein	AT5G46430.1	pep chromosome:TAIR10:5:18833240:18834632:1 gene:AT5G46430 transcript:AT5G46430.1 gene_biotype:protein_coding transcript_biotype:protein_coding gene_symbol:RPL32B description:60S ribosomal protein L32-2 [Source:UniProtKB/Swiss-Prot;Acc:Q9FHG2]	0	21.621	32	5	6	1	1	133	15.5	10.78	20.46	5	0			5782206
Master Protein	AT5G54770.1	pep chromosome:TAIR10:5:22246519:22248332:1 gene:AT5G54770 transcript:AT5G54770.1 gene_biotype:protein_coding transcript_biotype:protein_coding gene_symbol:THI1 description:Thiamine thiazole synthase, chloroplastic [Source:UniProtKB/TrEMBL;Acc:A0A178UNL2]	0	21.585	21	5	5	5	1	349	36.6	6.23	20.26	5	0			1.41652e+07
Master Protein	AT3G59970.3	pep chromosome:TAIR10:3:22151164:22154483:1 gene:AT3G59970 transcript:AT3G59970.3 gene_biotype:protein_coding transcript_biotype:protein_coding gene_symbol:MTHFR1 description:Methylenetetrahydrofolate reductase 1 [Source:UniProtKB/Swiss-Prot;Acc:Q9SE60]	0	21.56	27	15	15	10	1	592	66.2	5.82	28.38	15	5		3.46002e+06	2.61619e+07
Master Protein	AT1G66280.1	pep chromosome:TAIR10:1:24706512:24709996:-1 gene:AT1G66280 transcript:AT1G66280.1 gene_biotype:protein_coding transcript_biotype:protein_coding gene_symbol:BGLU22 description:Beta-glucosidase 22 [Source:UniProtKB/Swiss-Prot;Acc:Q9C8Y9]	0	21.419	22	12	29	3	1	524	59.7	7.21	40.83	12	0	5.47146e+07			1.02272e+07	4.58297e+07	2.32747e+07
Master Protein	AT1G63940.2	pep chromosome:TAIR10:1:23729875:23733974:1 gene:AT1G63940 transcript:AT1G63940.2 gene_biotype:protein_coding transcript_biotype:protein_coding gene_symbol:MDAR5 description:MDAR6 [Source:UniProtKB/TrEMBL;Acc:A0A178WFH3]	0	21.418	21	6	6	6	1	493	53.3	8.02	22.16	6	0		2.44485e+06	4.68238e+06
Master Protein	AT4G04640.1	pep chromosome:TAIR10:4:2350498:2352025:-1 gene:AT4G04640 transcript:AT4G04640.1 gene_biotype:protein_coding transcript_biotype:protein_coding gene_symbol:ATPC1 description:ATP synthase gamma chain 1, chloroplastic [Source:UniProtKB/Swiss-Prot;Acc:Q01908]	0	21.396	31	11	16	11	1	373	40.9	8	33.15	11	0	1.16274e+07	3.58158e+07	3.17735e+07		4.90205e+07	2.33424e+07
Master Protein	ATCG00380.1	pep chromosome:TAIR10:Pt:45223:45828:-1 gene:ATCG00380 transcript:ATCG00380.1 gene_biotype:protein_coding transcript_biotype:protein_coding gene_symbol:RPS4 description:30S ribosomal protein S4, chloroplastic [Source:UniProtKB/TrEMBL;Acc:A0A1B1W4U6]	0	21.374	38	9	9	9	1	201	23.2	10.33	27.63	9	0	2.89065e+06	6.55103e+06	3.65527e+07
Master Protein	AT1G23410.1	pep chromosome:TAIR10:1:8314853:8315737:1 gene:AT1G23410 transcript:AT1G23410.1 gene_biotype:protein_coding transcript_biotype:protein_coding gene_symbol:RPS27AA description:Ubiquitin-40S ribosomal protein S27a-1 [Source:UniProtKB/Swiss-Prot;Acc:P59271]	0	21.202	57	10	19	6	1	156	17.7	9.76	44.86	10	3	7.02119e+07	6.76401e+07	8.88398e+07	5.03746e+07	7.66146e+07	5.54096e+07
Master Protein	AT1G14810.1	pep chromosome:TAIR10:1:5102424:5104850:-1 gene:AT1G14810 transcript:AT1G14810.1 gene_biotype:protein_coding transcript_biotype:protein_coding description:Aspartate-semialdehyde dehydrogenase, putative [Source:UniProtKB/TrEMBL;Acc:Q8VYI4]	0	21.13	31	7	8	7	1	375	40.7	7.01	22.69	7	0		2.18248e+07	1.07077e+07	2.34979e+06
Master Protein	AT1G61520.1	pep chromosome:TAIR10:1:22699893:22701412:1 gene:AT1G61520 transcript:AT1G61520.1 gene_biotype:protein_coding transcript_biotype:protein_coding gene_symbol:LHCA3 description:Chlorophyll a-b binding protein, chloroplastic [Source:UniProtKB/TrEMBL;Acc:A0A178W5Y6]	0	21.113	27	6	10	6	1	273	29.2	8.68	31.79	6	0	9.00167e+06	4.56363e+07	3.21435e+07	6.63775e+06	8.94842e+07	3.87448e+07
Master Protein	AT5G05270.2	pep chromosome:TAIR10:5:1563308:1565107:1 gene:AT5G05270 transcript:AT5G05270.2 gene_biotype:protein_coding transcript_biotype:protein_coding gene_symbol:CHI3 description:Probable chalcone--flavonone isomerase 3 [Source:UniProtKB/Swiss-Prot;Acc:Q8VZW3]	0	20.952	43	7	7	7	1	209	23.3	4.82	21.25	7	0			1.05149e+07
Master Protein	AT3G53740.2	pep chromosome:TAIR10:3:19913651:19915066:-1 gene:AT3G53740 transcript:AT3G53740.2 gene_biotype:protein_coding transcript_biotype:protein_coding gene_symbol:RPL36B description:60S ribosomal protein L36 [Source:UniProtKB/TrEMBL;Acc:A0A178VA59]	0	20.824	63	12	14	5	1	112	12.7	11.75	36.59	12	6	4.07863e+07	1.37042e+07	2.2472e+08	1.72003e+07	1.98682e+07	3.15391e+07
Master Protein	AT5G43940.2	pep chromosome:TAIR10:5:17684156:17686534:1 gene:AT5G43940 transcript:AT5G43940.2 gene_biotype:protein_coding transcript_biotype:protein_coding gene_symbol:HOT5 description:S-(hydroxymethyl)glutathione dehydrogenase [Source:UniProtKB/TrEMBL;Acc:F4K7D6]	0	20.808	41	10	10	10	1	391	42	6.95	26.3	10	0			1.9027e+07	721194
Master Protein	AT1G70580.4	pep chromosome:TAIR10:1:26612768:26616069:1 gene:AT1G70580 transcript:AT1G70580.4 gene_biotype:protein_coding transcript_biotype:protein_coding gene_symbol:GGAT2 description:Glutamate--glyoxylate aminotransferase 2 [Source:UniProtKB/Swiss-Prot;Acc:Q9S7E9]	0	20.768	21	7	7	1	1	481	53.4	6.58	21.67	7	0			5019972
Master Protein	AT4G22010.1	pep chromosome:TAIR10:4:11663186:11666716:1 gene:AT4G22010 transcript:AT4G22010.1 gene_biotype:protein_coding transcript_biotype:protein_coding gene_symbol:sks4 description:At4g22010 [Source:UniProtKB/TrEMBL;Acc:O65449]	0	20.725	24	11	12	9	1	541	60.4	9.89	23.68	11	2		2.70135e+06	2.06838e+07
Master Protein	AT2G47510.1	pep chromosome:TAIR10:2:19498229:19502488:1 gene:AT2G47510 transcript:AT2G47510.1 gene_biotype:protein_coding transcript_biotype:protein_coding gene_symbol:FUM1 description:FUM1 [Source:UniProtKB/TrEMBL;Acc:A0A178VMD4]	0	20.657	19	6	6	2	1	492	53	7.88	20.72	6	2			6.11193e+06
Master Protein	AT1G76680.2	pep chromosome:TAIR10:1:28776861:28778467:1 gene:AT1G76680 transcript:AT1G76680.2 gene_biotype:protein_coding transcript_biotype:protein_coding gene_symbol:OPR1 description:12-oxophytodienoate reductase 1 [Source:UniProtKB/TrEMBL;Acc:F4I403]	0	20.635	35	9	10	4	1	397	44	7.5	25.12	9	5	2.09914e+06		1.13162e+07	4.23866e+07	2.24856e+07	2.95785e+07
Master Protein	AT2G34430.1	pep chromosome:TAIR10:2:14524607:14525918:1 gene:AT2G34430 transcript:AT2G34430.1 gene_biotype:protein_coding transcript_biotype:protein_coding gene_symbol:LHB1B1 description:Chlorophyll a-b binding protein, chloroplastic [Source:UniProtKB/TrEMBL;Acc:Q39142]	0	20.545	24	5	12	1	1	266	28.2	5.27	40.12	5	0			6.81776e+06
Master Protein	AT4G05180.2	pep chromosome:TAIR10:4:2671784:2673243:-1 gene:AT4G05180 transcript:AT4G05180.2 gene_biotype:protein_coding transcript_biotype:protein_coding gene_symbol:PSBQ2 description:Oxygen-evolving enhancer protein 3-2, chloroplastic [Source:UniProtKB/Swiss-Prot;Acc:Q41932]	0	20.387	41	9	9	8	1	230	24.6	9.72	22.49	9	1	1.56166e+07	5.26539e+07	19796018	9.99182e+06	3.11544e+06	3.906e+07
Master Protein	AT4G23680.1	pep chromosome:TAIR10:4:12336134:12337599:-1 gene:AT4G23680 transcript:AT4G23680.1 gene_biotype:protein_coding transcript_biotype:protein_coding description:AT4g23680/F9D16_150 [Source:UniProtKB/TrEMBL;Acc:Q9SUQ9]	0	20.267	69	8	11	5	1	151	17.5	6.34	20.18	8	2	8.41933e+07		1.69928e+07	1.03329e+08	1.40272e+08	6.69547e+07
Master Protein	AT5G62670.1	pep chromosome:TAIR10:5:25159208:25165209:1 gene:AT5G62670 transcript:AT5G62670.1 gene_biotype:protein_coding transcript_biotype:protein_coding gene_symbol:AHA11 description:ATPase 11, plasma membrane-type [Source:UniProtKB/Swiss-Prot;Acc:Q9LV11]	0	20.261	18	12	14	4	1	956	105.1	6.6	32.11	12	0		2.42083e+07	2448409	1.75237e+06	4.04078e+06
Master Protein	AT3G11250.1	pep chromosome:TAIR10:3:3521329:3523071:1 gene:AT3G11250 transcript:AT3G11250.1 gene_biotype:protein_coding transcript_biotype:protein_coding gene_symbol:RPP0C description:60S acidic ribosomal protein P0-3 [Source:UniProtKB/Swiss-Prot;Acc:P57691]	0	20.126	29	9	14	1	1	323	34.4	5.15	38.49	9	0
Master Protein	AT4G14880.3	pep chromosome:TAIR10:4:8518014:8520521:-1 gene:AT4G14880 transcript:AT4G14880.3 gene_biotype:protein_coding transcript_biotype:protein_coding gene_symbol:OASA1 description:Cysteine synthase 1 [Source:UniProtKB/Swiss-Prot;Acc:P47998]	0	20.091	27	6	6	4	1	322	33.8	6.14	22.05	6	2			1.13092e+07
Master Protein	AT2G31390.1	pep chromosome:TAIR10:2:13383423:13386392:-1 gene:AT2G31390 transcript:AT2G31390.1 gene_biotype:protein_coding transcript_biotype:protein_coding description:Probable fructokinase-1 [Source:UniProtKB/Swiss-Prot;Acc:Q9SID0]	0	19.882	47	10	10	10	1	325	35.3	5.49	25.36	10	0			1.2564e+07
Master Protein	AT5G48300.1	pep chromosome:TAIR10:5:19570238:19572804:1 gene:AT5G48300 transcript:AT5G48300.1 gene_biotype:protein_coding transcript_biotype:protein_coding gene_symbol:APS1 description:Glucose-1-phosphate adenylyltransferase small subunit, chloroplastic [Source:UniProtKB/Swiss-Prot;Acc:P55228]	0	19.85	19	8	8	8	1	520	56.6	6.57	18.31	8	0			5.95025e+06
Master Protein	AT2G31410.1	pep chromosome:TAIR10:2:13391881:13392927:-1 gene:AT2G31410 transcript:AT2G31410.1 gene_biotype:protein_coding transcript_biotype:protein_coding description:Coiled-coil protein [Source:UniProtKB/TrEMBL;Acc:Q9SIC8]	0	19.809	35	8	9	8	1	199	22.7	10.11	21.85	8	0	2.24117e+06		5.48056e+07	5.44872e+06	3.42124e+06	7.63386e+06
Master Protein	AT1G53310.3	pep chromosome:TAIR10:1:19884027:19888328:-1 gene:AT1G53310 transcript:AT1G53310.3 gene_biotype:protein_coding transcript_biotype:protein_coding gene_symbol:PPC1 description:Phosphoenolpyruvate carboxylase 1 [Source:UniProtKB/Swiss-Prot;Acc:Q9MAH0]	0	19.734	19	14	15	2	1	967	110.2	6.06	34.42	14	2	3.37987e+06		1.30566e+07	3.62287e+06		4.61535e+06
Master Protein	AT1G03880.1	pep chromosome:TAIR10:1:985751:988146:1 gene:AT1G03880 transcript:AT1G03880.1 gene_biotype:protein_coding transcript_biotype:protein_coding gene_symbol:CRB description:CRU2 [Source:UniProtKB/TrEMBL;Acc:A0A178W5K4]	0	19.701	18	5	6	5	1	455	50.5	6.99	23.33	5	0	7.99371e+07	1.36588e+08		1.03949e+07	3.812e+06	8.00859e+06
Master Protein	AT3G16430.1	pep chromosome:TAIR10:3:5581568:5583187:1 gene:AT3G16430 transcript:AT3G16430.1 gene_biotype:protein_coding transcript_biotype:protein_coding gene_symbol:PBP2 description:PYK10-binding protein 2 [Source:UniProtKB/Swiss-Prot;Acc:O04313]	0	19.639	20	6	11	1	1	296	32.2	6.29	27.31	6	0			407051
Master Protein	AT1G19570.1	pep chromosome:TAIR10:1:6773302:6774523:-1 gene:AT1G19570 transcript:AT1G19570.1 gene_biotype:protein_coding transcript_biotype:protein_coding gene_symbol:DHAR1 description:Glutathione S-transferase DHAR1, mitochondrial [Source:UniProtKB/Swiss-Prot;Acc:Q9FWR4]	0	19.601	54	9	9	9	1	213	23.6	5.91	22.82	9	0			1.94658e+07	1.44556e+06
Master Protein	AT5G61780.1	pep chromosome:TAIR10:5:24821203:24826969:1 gene:AT5G61780 transcript:AT5G61780.1 gene_biotype:protein_coding transcript_biotype:protein_coding gene_symbol:TSN2 description:Ribonuclease TUDOR 2 [Source:UniProtKB/Swiss-Prot;Acc:Q9FLT0]	0	19.596	10	9	10	4	1	985	107.7	6.55	23.23	9	0			625254
Master Protein	AT1G19480.1	pep chromosome:TAIR10:1:6744353:6746635:1 gene:AT1G19480 transcript:AT1G19480.1 gene_biotype:protein_coding transcript_biotype:protein_coding description:At1g19480 [Source:UniProtKB/TrEMBL;Acc:Q0V7V4]	0	19.582	25	10	11	10	1	382	41.9	7.27	24.92	10	0	6.57922e+06		3.41416e+07	1.23304e+07	1.64844e+07	1.65821e+07
Master Protein	AT1G20020.1	pep chromosome:TAIR10:1:6942625:6945091:1 gene:AT1G20020 transcript:AT1G20020.1 gene_biotype:protein_coding transcript_biotype:protein_coding gene_symbol:LFNR2 description:Ferredoxin--NADP reductase, leaf isozyme 2, chloroplastic [Source:UniProtKB/Swiss-Prot;Acc:Q8W493]	0	19.522	24	6	6	1	1	369	41.1	8.31	24.89	6	0			1.45817e+06
Master Protein	AT3G56340.1	pep chromosome:TAIR10:3:20892007:20893478:-1 gene:AT3G56340 transcript:AT3G56340.1 gene_biotype:protein_coding transcript_biotype:protein_coding gene_symbol:RPS26C description:40S ribosomal protein S26 [Source:UniProtKB/TrEMBL;Acc:A0A178VFW7]	0	19.455	48	6	15	2	1	130	14.6	11.09	45.96	6	0	7.41516e+07		15729362	6.02458e+07	3.6572e+07	1.3895e+08
Master Protein	AT4G09320.1	pep chromosome:TAIR10:4:5923484:5924366:1 gene:AT4G09320 transcript:AT4G09320.1 gene_biotype:protein_coding transcript_biotype:protein_coding gene_symbol:NDK1 description:Nucleoside diphosphate kinase [Source:UniProtKB/TrEMBL;Acc:A0A178UXQ6]	0	19.424	46	8	8	7	1	149	16.5	6.79	21.97	8	1	2.45079e+07	8.01511e+06	3.67355e+07	2.3682e+07	2.41331e+07	2.12754e+07
Master Protein	AT5G05010.1	pep chromosome:TAIR10:5:1476533:1480197:1 gene:AT5G05010 transcript:AT5G05010.1 gene_biotype:protein_coding transcript_biotype:protein_coding description:Coatomer subunit delta [Source:UniProtKB/TrEMBL;Acc:B9DGK9]	0	19.423	24	8	8	8	1	527	57.7	5.85	21.36	8	0		4.92507e+08	1.08723e+07	342639
Master Protein	AT3G01280.1	pep chromosome:TAIR10:3:85551:88070:1 gene:AT3G01280 transcript:AT3G01280.1 gene_biotype:protein_coding transcript_biotype:protein_coding gene_symbol:VDAC1 description:Mitochondrial outer membrane protein porin 1 [Source:UniProtKB/Swiss-Prot;Acc:Q9SRH5]	0	19.422	34	8	10	7	1	276	29.4	8.73	30.45	8	0			1.2174e+07
Master Protein	AT5G66760.1	pep chromosome:TAIR10:5:26653607:26657696:1 gene:AT5G66760 transcript:AT5G66760.1 gene_biotype:protein_coding transcript_biotype:protein_coding gene_symbol:SDH1-1 description:Succinate dehydrogenase [ubiquinone] flavoprotein subunit, mitochondrial [Source:UniProtKB/TrEMBL;Acc:A0A178UAN3]	0	19.407	18	8	8	5	1	634	69.6	6.29	21.43	8	2	1.27046e+07		9.15795e+06			6.43363e+06
Master Protein	AT5G01530.1	pep chromosome:TAIR10:5:208866:210548:1 gene:AT5G01530 transcript:AT5G01530.1 gene_biotype:protein_coding transcript_biotype:protein_coding gene_symbol:LHCB4.1 description:Chlorophyll a-b binding protein CP29.1, chloroplastic [Source:UniProtKB/Swiss-Prot;Acc:Q07473]	0	19.284	33	8	19	4	1	290	31.1	6.14	53.29	8	3	3.74077e+07	7.34442e+07	5.32001e+07	1.94851e+07	2.73153e+08	9.05218e+07
Master Protein	AT2G33210.1	pep chromosome:TAIR10:2:14074767:14078772:-1 gene:AT2G33210 transcript:AT2G33210.1 gene_biotype:protein_coding transcript_biotype:protein_coding gene_symbol:HSP60-2 description:Chaperonin CPN60-like 1, mitochondrial [Source:UniProtKB/Swiss-Prot;Acc:Q8L7B5]	0	19.272	25	11	15	4	1	585	61.9	6.68	23.2	11	0	2.66944e+07	4.06798e+07	1.97546e+06	4.75543e+07	3.5697e+07	6.22224e+07
Master Protein	AT5G58100.2	pep chromosome:TAIR10:5:23507654:23515072:1 gene:AT5G58100 transcript:AT5G58100.2 gene_biotype:protein_coding transcript_biotype:protein_coding description:unknown protein; INVOLVED IN: pollen exine formation; EXPRESSED IN: 19 plant structures; EXPRESSED DURING: 8 growth stages; BEST Arabidopsis thaliana protein match is: unknown protein (TAIR:AT3G28720.1); Ha. [Source:TAIR;Acc:AT5G58100]	0	19.241	17	13	14	13	1	945	107.6	6.81	25.68	13	0			1.04098e+07
Master Protein	AT5G66680.1	pep chromosome:TAIR10:5:26617399:26620704:-1 gene:AT5G66680 transcript:AT5G66680.1 gene_biotype:protein_coding transcript_biotype:protein_coding gene_symbol:OST48 description:Dolichyl-diphosphooligosaccharide--protein glycosyltransferase 48 kDa subunit [Source:UniProtKB/Swiss-Prot;Acc:Q944K2]	0	19.084	19	6	6	6	1	437	48.7	6.34	20.1	6	0		2.64731e+06	7.74001e+06
Master Protein	ATCG00350.1	pep chromosome:TAIR10:Pt:39605:41857:-1 gene:ATCG00350 transcript:ATCG00350.1 gene_biotype:protein_coding transcript_biotype:protein_coding gene_symbol:PSAA description:Photosystem I P700 chlorophyll a apoprotein A1 [Source:UniProtKB/Swiss-Prot;Acc:P56766]	0	18.753	11	9	10	9	1	750	83.2	7.11	15.16	9	0	4.66538e+06	3.38831e+07	29593830		1.25395e+06
Master Protein	AT1G51980.1	pep chromosome:TAIR10:1:19323055:19326918:-1 gene:AT1G51980 transcript:AT1G51980.1 gene_biotype:protein_coding transcript_biotype:protein_coding description:Probable mitochondrial-processing peptidase subunit alpha-1, mitochondrial [Source:UniProtKB/Swiss-Prot;Acc:Q9ZU25]	0	18.749	21	7	8	7	1	503	54.4	6.33	22.22	7	0	1.29893e+07	2.95299e+06	1.17421e+07		6.54952e+06	2.2811e+06
Master Protein	AT4G38740.1	pep chromosome:TAIR10:4:18083395:18084630:-1 gene:AT4G38740 transcript:AT4G38740.1 gene_biotype:protein_coding transcript_biotype:protein_coding gene_symbol:CYP18-3 description:Peptidyl-prolyl cis-trans isomerase [Source:UniProtKB/TrEMBL;Acc:A0A178V2S8]	0	18.622	42	8	13	4	1	172	18.4	7.81	19.11	8	4	7.26224e+06		1.84708e+07	5.4265e+06	5.96674e+06	5.31797e+06
Master Protein	AT3G13580.1	pep chromosome:TAIR10:3:4433047:4435305:1 gene:AT3G13580 transcript:AT3G13580.1 gene_biotype:protein_coding transcript_biotype:protein_coding gene_symbol:RPL7D description:Ribosomal protein L30/L7 family protein [Source:UniProtKB/TrEMBL;Acc:A0A178VHA2]	0	18.552	37	11	14	1	1	244	28.4	9.95	34.05	11	0			2.35949e+06
Master Protein	AT5G37600.1	pep chromosome:TAIR10:5:14933286:14935885:-1 gene:AT5G37600 transcript:AT5G37600.1 gene_biotype:protein_coding transcript_biotype:protein_coding gene_symbol:GLN1-1 description:Glutamine synthetase cytosolic isozyme 1-1 [Source:UniProtKB/Swiss-Prot;Acc:Q56WN1]	0	18.517	23	7	7	2	1	356	39.1	5.47	23.6	7	1			3.18123e+06
Master Protein	AT5G14040.1	pep chromosome:TAIR10:5:4530643:4533119:-1 gene:AT5G14040 transcript:AT5G14040.1 gene_biotype:protein_coding transcript_biotype:protein_coding gene_symbol:MPT3 description:Mitochondrial phosphate carrier protein 3, mitochondrial [Source:UniProtKB/Swiss-Prot;Acc:Q9FMU6]	0	18.509	27	14	15	14	1	375	40.1	9.2	27.62	14	0	1.18045e+06	4.7287e+07	4.86953e+07	8.62675e+06	5.17604e+06	3.43793e+06
Master Protein	AT3G55170.1	pep chromosome:TAIR10:3:20452910:20454530:-1 gene:AT3G55170 transcript:AT3G55170.1 gene_biotype:protein_coding transcript_biotype:protein_coding gene_symbol:RPL35C description:60S ribosomal protein L35-3 [Source:UniProtKB/Swiss-Prot;Acc:Q9M3D2]	0	18.471	58	11	14	1	1	123	14.2	10.92	21.21	11	0
Master Protein	AT4G24190.1	pep chromosome:TAIR10:4:12551552:12556058:-1 gene:AT4G24190 transcript:AT4G24190.1 gene_biotype:protein_coding transcript_biotype:protein_coding gene_symbol:HSP90-7 description:Endoplasmin homolog [Source:UniProtKB/Swiss-Prot;Acc:Q9STX5]	0	18.457	17	12	13	12	1	823	94.1	5.03	23.51	12	0		2.07905e+06	2.06601e+07
Master Protein	AT1G79930.1	pep chromosome:TAIR10:1:30063448:30067589:-1 gene:AT1G79930 transcript:AT1G79930.1 gene_biotype:protein_coding transcript_biotype:protein_coding gene_symbol:HSP70-14 description:Heat shock 70 kDa protein 14 [Source:UniProtKB/Swiss-Prot;Acc:Q9S7C0]	0	18.44	12	10	10	10	1	831	91.7	5.25	18.72	10	0		1.23885e+07	1.44762e+07		3.23143e+06
Master Protein	AT5G14780.3	pep chromosome:TAIR10:5:4776733:4779526:1 gene:AT5G14780 transcript:AT5G14780.3 gene_biotype:protein_coding transcript_biotype:protein_coding gene_symbol:FDH1 description:Formate dehydrogenase, mitochondrial [Source:UniProtKB/TrEMBL;Acc:A0A178UHK7]	0	18.361	40	12	12	12	1	358	39.6	6.62	31.14	12	0	5.90818e+06	9.8996e+06	1.93766e+07	1.305e+06
Master Protein	AT1G15820.1	pep chromosome:TAIR10:1:5446462:5447880:-1 gene:AT1G15820 transcript:AT1G15820.1 gene_biotype:protein_coding transcript_biotype:protein_coding gene_symbol:LHCB6 description:Chlorophyll a-b binding protein, chloroplastic [Source:UniProtKB/TrEMBL;Acc:Q9LMQ2]	0	18.35	38	7	15	7	1	258	27.5	7.4	39.3	7	0	5.20723e+07	9.37554e+07	7.69526e+07	4.82643e+07	3.19585e+08	8.12973e+07
Master Protein	AT2G25450.1	pep chromosome:TAIR10:2:10829854:10831655:-1 gene:AT2G25450 transcript:AT2G25450.1 gene_biotype:protein_coding transcript_biotype:protein_coding gene_symbol:GSL-OH description:Probable 2-oxoacid dependent dioxygenase [Source:UniProtKB/Swiss-Prot;Acc:Q9SKK4]	0	18.315	23	7	8	7	1	359	40.3	6.29	23.17	7	0			9.83578e+06
Master Protein	AT1G48630.1	pep chromosome:TAIR10:1:17981636:17983377:-1 gene:AT1G48630 transcript:AT1G48630.1 gene_biotype:protein_coding transcript_biotype:protein_coding gene_symbol:RACK1B description:RACK1B_AT [Source:UniProtKB/TrEMBL;Acc:A0A178W908]	0	18.228	29	10	10	1	1	326	35.8	7.11	14.07	10	0
Master Protein	AT1G04270.1	pep chromosome:TAIR10:1:1141558:1143130:-1 gene:AT1G04270 transcript:AT1G04270.1 gene_biotype:protein_coding transcript_biotype:protein_coding gene_symbol:RPS15A description:40S ribosomal protein S15-1 [Source:UniProtKB/Swiss-Prot;Acc:Q08112]	0	18.17	42	5	5	2	1	152	17.1	10.35	18.43	5	2	2.06297e+06	5.6164e+06	8.41267e+06
Master Protein	AT5G46290.1	pep chromosome:TAIR10:5:18774056:18776839:-1 gene:AT5G46290 transcript:AT5G46290.1 gene_biotype:protein_coding transcript_biotype:protein_coding gene_symbol:KASI description:3-ketoacyl-acyl carrier protein synthase I [Source:UniProtKB/TrEMBL;Acc:F4KHF4]	0	18.131	20	5	5	5	1	473	50.4	8.06	20.05	5	0			6.11601e+06
Master Protein	AT5G04140.2	pep chromosome:TAIR10:5:1130031:1138438:1 gene:AT5G04140 transcript:AT5G04140.2 gene_biotype:protein_coding transcript_biotype:protein_coding gene_symbol:GLU1 description:glutamate synthase 1 [Source:TAIR;Acc:AT5G04140]	0	18.004	12	15	19	13	1	1648	179.8	6.48	28.26	15	1			1.44966e+07		2.96034e+07	1.10498e+06
Master Protein	AT2G21580.1	pep chromosome:TAIR10:2:9236481:9237846:1 gene:AT2G21580 transcript:AT2G21580.1 gene_biotype:protein_coding transcript_biotype:protein_coding gene_symbol:RPS25B description:40S ribosomal protein S25-2 [Source:UniProtKB/Swiss-Prot;Acc:Q9SIK2]	0	17.993	54	6	10	3	1	108	12.1	10.7	27.23	6	3	1.77854e+07		2.5369e+07	1.4083e+07	2.26152e+07	2.66834e+07
Master Protein	AT5G03860.1	pep chromosome:TAIR10:5:1032099:1034686:-1 gene:AT5G03860 transcript:AT5G03860.1 gene_biotype:protein_coding transcript_biotype:protein_coding gene_symbol:MLS description:Malate synthase [Source:UniProtKB/Swiss-Prot;Acc:Q9LZC3]	0	17.949	19	10	18	10	1	562	63.8	7.94	28.37	10	0	7.51353e+06		4.15403e+07		1.00921e+07	1.17166e+06
Master Protein	AT1G04170.1	pep chromosome:TAIR10:1:1096882:1099901:1 gene:AT1G04170 transcript:AT1G04170.1 gene_biotype:protein_coding transcript_biotype:protein_coding gene_symbol:EIF2 GAMMA description:Eukaryotic translation initiation factor 2 gamma subunit [Source:UniProtKB/TrEMBL;Acc:O64490]	0	17.876	22	6	6	6	1	465	50.8	8.76	19.82	6	0			6020836
Master Protein	AT1G15690.1	pep chromosome:TAIR10:1:5398926:5402519:1 gene:AT1G15690 transcript:AT1G15690.1 gene_biotype:protein_coding transcript_biotype:protein_coding gene_symbol:AVP1 description:VHP1 [Source:UniProtKB/TrEMBL;Acc:A0A178WA14]	0	17.841	11	5	5	5	1	770	80.8	5.26	20.07	5	0			7.85071e+06
Master Protein	AT1G44575.1	pep chromosome:TAIR10:1:16870221:16873424:1 gene:AT1G44575 transcript:AT1G44575.1 gene_biotype:protein_coding transcript_biotype:protein_coding gene_symbol:PSBS description:Photosystem II 22 kDa protein, chloroplastic [Source:UniProtKB/Swiss-Prot;Acc:Q9XF91]	0	17.827	23	5	5	5	1	265	28	9.26	19.76	5	0	1.91927e+07	4.56476e+07	2.913e+07	2.61104e+06
Master Protein	AT5G09660.1	pep chromosome:TAIR10:5:2993411:2995784:-1 gene:AT5G09660 transcript:AT5G09660.1 gene_biotype:protein_coding transcript_biotype:protein_coding gene_symbol:PMDH2 description:Malate dehydrogenase [Source:UniProtKB/TrEMBL;Acc:B3H560]	0	17.827	16	4	4	4	1	354	37.3	7.99	15.22	4	0		4.88225e+06	4.32038e+06
Master Protein	AT4G14030.1	pep chromosome:TAIR10:4:8097918:8100340:-1 gene:AT4G14030 transcript:AT4G14030.1 gene_biotype:protein_coding transcript_biotype:protein_coding gene_symbol:SBP1 description:Selenium-binding protein 1 [Source:UniProtKB/Swiss-Prot;Acc:O23264]	0	17.784	25	7	7	3	1	490	54	5.67	21.95	7	0			6.63628e+06
Master Protein	AT1G66270.1	pep chromosome:TAIR10:1:24699868:24703166:-1 gene:AT1G66270 transcript:AT1G66270.1 gene_biotype:protein_coding transcript_biotype:protein_coding gene_symbol:BGLU21 description:BGLU21 [Source:UniProtKB/TrEMBL;Acc:A0A178WA93]	0	17.755	21	12	27	3	1	524	59.6	7.02	33.38	12	4	1.54534e+08	6.22255e+07	1.56518e+08	1.56697e+07	8.82823e+07	5.83219e+07
Master Protein	AT4G34450.1	pep chromosome:TAIR10:4:16470736:16477021:1 gene:AT4G34450 transcript:AT4G34450.1 gene_biotype:protein_coding transcript_biotype:protein_coding description:Coatomer subunit gamma [Source:UniProtKB/Swiss-Prot;Acc:Q0WW26]	0	17.743	14	7	7	7	1	886	98.4	5.16	19.11	7	0			8.7266e+06
Master Protein	AT3G47950.2	pep chromosome:TAIR10:3:17692853:17697801:1 gene:AT3G47950 transcript:AT3G47950.2 gene_biotype:protein_coding transcript_biotype:protein_coding gene_symbol:AHA4 description:Plasma membrane ATPase [Source:UniProtKB/TrEMBL;Acc:A0A178VFQ4]	0	17.741	12	8	9	2	1	960	105.7	6.52	22.85	8	0			993133
Master Protein	AT1G70730.3	pep chromosome:TAIR10:1:26668646:26673166:-1 gene:AT1G70730 transcript:AT1G70730.3 gene_biotype:protein_coding transcript_biotype:protein_coding gene_symbol:PGM2 description:Phosphoglucomutase/phosphomannomutase family protein [Source:UniProtKB/TrEMBL;Acc:F4I6W4]	0	17.686	16	8	10	1	1	662	72.5	7.12	24.67	8	0	1.06912e+07			2.41565e+07	2.08233e+07	2.20105e+07
Master Protein	AT5G66190.1	pep chromosome:TAIR10:5:26450964:26453199:-1 gene:AT5G66190 transcript:AT5G66190.1 gene_biotype:protein_coding transcript_biotype:protein_coding gene_symbol:LFNR1 description:Ferredoxin--NADP reductase, leaf isozyme 1, chloroplastic [Source:UniProtKB/Swiss-Prot;Acc:Q9FKW6]	0	17.511	19	5	5	5	1	360	40.3	8.13	14.31	5	0			3.1487e+06
Master Protein	AT1G76010.1	pep chromosome:TAIR10:1:28528059:28531771:-1 gene:AT1G76010 transcript:AT1G76010.1 gene_biotype:protein_coding transcript_biotype:protein_coding description:Alba DNA/RNA-binding protein [Source:UniProtKB/TrEMBL;Acc:Q93VA8]	0	17.496	38	11	29	10	1	350	37.4	9.77	42.06	11	1	2.63223e+08	1.04891e+08	2.91933e+07	5.36394e+08	4.79568e+08	4.05039e+08
Master Protein	AT5G02610.2	pep chromosome:TAIR10:5:587478:588800:1 gene:AT5G02610 transcript:AT5G02610.2 gene_biotype:protein_coding transcript_biotype:protein_coding description:Ribosomal L29 family protein [Source:UniProtKB/TrEMBL;Acc:F4KDR2]	0	17.449	54	13	20	4	1	146	17	10.56	35.26	13	1	2.97694e+07		1.53715e+07	1.82949e+07	1.09158e+07	3.05395e+07
Master Protein	AT5G43960.1	pep chromosome:TAIR10:5:17688788:17692014:-1 gene:AT5G43960 transcript:AT5G43960.1 gene_biotype:protein_coding transcript_biotype:protein_coding description:Gb [Source:UniProtKB/TrEMBL;Acc:Q9FND0]	0	17.336	24	8	8	8	1	450	50.1	5.01	17.92	8	0	7.86928e+06	1.32599e+07	1.76037e+07
Master Protein	AT3G02360.2	pep chromosome:TAIR10:3:482028:484147:1 gene:AT3G02360 transcript:AT3G02360.2 gene_biotype:protein_coding transcript_biotype:protein_coding gene_symbol:PGD2 description:6-phosphogluconate dehydrogenase, decarboxylating [Source:UniProtKB/TrEMBL;Acc:A0A178VK18]	0	17.307	23	9	10	6	1	486	53.5	7.42	25.09	9	0	1.72597e+06		8.91403e+06	1.35188e+06
Master Protein	AT1G54010.1	pep chromosome:TAIR10:1:20158589:20160864:-1 gene:AT1G54010 transcript:AT1G54010.1 gene_biotype:protein_coding transcript_biotype:protein_coding gene_symbol:GLL23 description:Inactive GDSL esterase/lipase-like protein 23 [Source:UniProtKB/Swiss-Prot;Acc:Q8W4H8]	0	17.289	18	5	17	5	1	386	43.1	8.07	47.88	5	0	2.69072e+08	1.04666e+08	2.77799e+06	3.72563e+07	1.1537e+08	9.06388e+07
Master Protein	AT1G29900.1	pep chromosome:TAIR10:1:10467956:10472211:1 gene:AT1G29900 transcript:AT1G29900.1 gene_biotype:protein_coding transcript_biotype:protein_coding gene_symbol:CARB description:Carbamoyl-phosphate synthase large chain, chloroplastic [Source:UniProtKB/Swiss-Prot;Acc:Q42601]	0	17.229	10	9	9	9	1	1187	129.9	5.73	19.45	9	0	5.27725e+06		2.15296e+07	2.41876e+07	1.18808e+07	1.19521e+07
Master Protein	AT1G78850.1	pep chromosome:TAIR10:1:29641860:29643535:-1 gene:AT1G78850 transcript:AT1G78850.1 gene_biotype:protein_coding transcript_biotype:protein_coding description:EP1-like glycoprotein 3 [Source:UniProtKB/Swiss-Prot;Acc:Q9ZVA4]	0	17.145	18	5	5	5	1	441	49	7.65	14.21	5	0			7.4849e+06
Master Protein	AT3G02090.2	pep chromosome:TAIR10:3:365549:368911:1 gene:AT3G02090 transcript:AT3G02090.2 gene_biotype:protein_coding transcript_biotype:protein_coding gene_symbol:MPPBETA description:Insulinase (Peptidase family M16) protein [Source:TAIR;Acc:AT3G02090]	0	17.143	19	8	8	8	1	535	59.6	6.95	18.83	8	0		4.68425e+06	1.49913e+07
Master Protein	AT3G53020.1	pep chromosome:TAIR10:3:19660488:19662025:-1 gene:AT3G53020 transcript:AT3G53020.1 gene_biotype:protein_coding transcript_biotype:protein_coding gene_symbol:RPL24B description:60S ribosomal protein L24-2 [Source:UniProtKB/Swiss-Prot;Acc:P38666]	0	17.142	31	8	16	8	1	163	18.6	10.78	39.71	8	0	1.06037e+08	6.84308e+07	5.34853e+07	5.70637e+07	7.79868e+07	6.44309e+07
Master Protein	AT5G19760.1	pep chromosome:TAIR10:5:6679306:6682054:-1 gene:AT5G19760 transcript:AT5G19760.1 gene_biotype:protein_coding transcript_biotype:protein_coding gene_symbol:DTC description:Mitochondrial dicarboxylate/tricarboxylate transporter DTC [Source:UniProtKB/Swiss-Prot;Acc:Q9C5M0]	0	17.129	22	5	5	5	1	298	31.9	9.23	14.6	5	0	2.026e+06	4.67996e+06	8.82069e+06	1.11725e+06
Master Protein	AT3G24830.1	pep chromosome:TAIR10:3:9064525:9066180:1 gene:AT3G24830 transcript:AT3G24830.1 gene_biotype:protein_coding transcript_biotype:protein_coding gene_symbol:RPL13AB description:60S ribosomal protein L13a-2 [Source:UniProtKB/Swiss-Prot;Acc:Q9LRX8]	0	17.122	45	10	14	5	1	206	23.4	10.35	31.82	10	5	6.09946e+07		37980959	8.25554e+07	4.05719e+07	8.86171e+07
Master Protein	AT4G09650.1	pep chromosome:TAIR10:4:6100714:6101864:1 gene:AT4G09650 transcript:AT4G09650.1 gene_biotype:protein_coding transcript_biotype:protein_coding gene_symbol:ATPD description:PDE332 [Source:UniProtKB/TrEMBL;Acc:A0A178V1L3]	0	17.103	40	9	9	9	1	234	25.7	9.06	18.72	9	0	4.84567e+06	6.58508e+06	8.21993e+06
Master Protein	AT3G22110.1	pep chromosome:TAIR10:3:7792549:7794262:-1 gene:AT3G22110 transcript:AT3G22110.1 gene_biotype:protein_coding transcript_biotype:protein_coding gene_symbol:PAC1 description:Proteasome subunit alpha type-4-A [Source:UniProtKB/Swiss-Prot;Acc:O81148]	0	17.052	38	7	7	7	1	250	27.5	7.11	17.18	7	0		1.47782e+07	2.02098e+07	1.37798e+06	3.25593e+06	2.17393e+06
Master Protein	AT4G34870.1	pep chromosome:TAIR10:4:16614204:16615313:1 gene:AT4G34870 transcript:AT4G34870.1 gene_biotype:protein_coding transcript_biotype:protein_coding gene_symbol:CYP18-4 description:Peptidyl-prolyl cis-trans isomerase [Source:UniProtKB/TrEMBL;Acc:A0A178UWH6]	0	17.032	35	6	7	4	1	172	18.4	8.69	16.77	6	0			1.86311e+07
Master Protein	AT3G42640.1	pep chromosome:TAIR10:3:14724103:14728327:1 gene:AT3G42640 transcript:AT3G42640.1 gene_biotype:protein_coding transcript_biotype:protein_coding gene_symbol:AHA8 description:ATPase 8, plasma membrane-type [Source:UniProtKB/Swiss-Prot;Acc:Q9M2A0]	0	17.023	12	8	10	2	1	948	104.1	5.77	21.21	8	0			133962
Master Protein	AT1G35160.2	pep chromosome:TAIR10:1:12867126:12868890:1 gene:AT1G35160 transcript:AT1G35160.2 gene_biotype:protein_coding transcript_biotype:protein_coding gene_symbol:GF14 PHI description:GF14 protein phi chain [Source:UniProtKB/TrEMBL;Acc:F4HWQ5]	0	17.02	39	9	14	2	1	295	33.3	4.81	28.4	9	0			1.28749e+06
Master Protein	AT4G28750.1	pep chromosome:TAIR10:4:14202758:14204061:-1 gene:AT4G28750 transcript:AT4G28750.1 gene_biotype:protein_coding transcript_biotype:protein_coding gene_symbol:PSAE1 description:Photosystem I reaction center subunit IV A, chloroplastic [Source:UniProtKB/Swiss-Prot;Acc:Q9S831]	0	16.994	50	5	5	4	1	143	15	9.92	21.78	5	1	1.84101e+06	9.48034e+06	1.70836e+07	1.12598e+06
Master Protein	AT1G34030.1	pep chromosome:TAIR10:1:12370065:12371554:-1 gene:AT1G34030 transcript:AT1G34030.1 gene_biotype:protein_coding transcript_biotype:protein_coding gene_symbol:RPS18C description:40S ribosomal protein S18 [Source:UniProtKB/Swiss-Prot;Acc:P34788]	0	16.971	49	8	12	8	1	152	17.5	10.54	26.23	8	0	3.68738e+07	6.06995e+07	8.07426e+07	1.11867e+07	3.91269e+07	3.55697e+07
Master Protein	AT5G20010.1	pep chromosome:TAIR10:5:6760094:6762330:1 gene:AT5G20010 transcript:AT5G20010.1 gene_biotype:protein_coding transcript_biotype:protein_coding gene_symbol:RAN1 description:GTP-binding nuclear protein [Source:UniProtKB/TrEMBL;Acc:A0A178UC18]	0	16.915	36	7	9	7	1	221	25.3	6.86	26.56	7	0	1.63825e+06	1.12745e+07	70222759			787997
Master Protein	AT2G33800.1	pep chromosome:TAIR10:2:14300672:14302496:-1 gene:AT2G33800 transcript:AT2G33800.1 gene_biotype:protein_coding transcript_biotype:protein_coding gene_symbol:RPS5 description:30S ribosomal protein S5, chloroplastic [Source:UniProtKB/Swiss-Prot;Acc:P93014]	0	16.91	33	8	9	8	1	303	32.6	8.97	19.4	8	0			1.86676e+07
Master Protein	AT3G54050.1	pep chromosome:TAIR10:3:20016837:20018780:1 gene:AT3G54050 transcript:AT3G54050.1 gene_biotype:protein_coding transcript_biotype:protein_coding gene_symbol:CFBP1 description:Fructose-1,6-bisphosphatase 1, chloroplastic [Source:UniProtKB/Swiss-Prot;Acc:P25851]	0	16.9	14	4	4	4	1	417	45.1	5.4	16.46	4	0			9.05401e+06
Master Protein	AT5G08280.1	pep chromosome:TAIR10:5:2663499:2665826:-1 gene:AT5G08280 transcript:AT5G08280.1 gene_biotype:protein_coding transcript_biotype:protein_coding gene_symbol:HEMC description:Porphobilinogen deaminase, chloroplastic [Source:UniProtKB/Swiss-Prot;Acc:Q43316]	0	16.899	32	8	8	8	1	382	41	8.47	20.64	8	0			1.0947e+07
Master Protein	AT2G30970.1	pep chromosome:TAIR10:2:13178829:13182050:1 gene:AT2G30970 transcript:AT2G30970.1 gene_biotype:protein_coding transcript_biotype:protein_coding gene_symbol:ASP1 description:Aspartate aminotransferase, mitochondrial [Source:UniProtKB/Swiss-Prot;Acc:P46643]	0	16.818	18	6	6	6	1	430	47.7	8.19	16.76	6	0			5.63253e+06
Master Protein	AT5G20890.1	pep chromosome:TAIR10:5:7086653:7090169:-1 gene:AT5G20890 transcript:AT5G20890.1 gene_biotype:protein_coding transcript_biotype:protein_coding gene_symbol:CCT2 description:T-complex protein 1 subunit beta [Source:UniProtKB/Swiss-Prot;Acc:Q940P8]	0	16.736	18	7	7	7	1	527	57.3	5.87	16.62	7	0	1.4433e+06		1.31272e+07	2.16961e+06	2.33332e+06	2.11625e+06
Master Protein	AT5G04590.1	pep chromosome:TAIR10:5:1319074:1323364:1 gene:AT5G04590 transcript:AT5G04590.1 gene_biotype:protein_coding transcript_biotype:protein_coding gene_symbol:SIR description:SIR [Source:UniProtKB/TrEMBL;Acc:A0A178UPZ1]	0	16.635	15	7	7	7	1	642	71.9	8.31	17.71	7	0		4.58299e+06	4.54591e+06
Master Protein	AT4G16720.1	pep chromosome:TAIR10:4:9399865:9401408:-1 gene:AT4G16720 transcript:AT4G16720.1 gene_biotype:protein_coding transcript_biotype:protein_coding gene_symbol:RPL15A description:Ribosomal protein L15 [Source:UniProtKB/TrEMBL;Acc:A0A178V5T1]	0	16.62	42	9	14	9	1	204	24.2	11.44	30.22	9	0	4.98539e+07	3.44859e+07	73078931	3.76049e+07	4.78949e+07	6.08023e+07
Master Protein	AT5G09590.1	pep chromosome:TAIR10:5:2975436:2978750:1 gene:AT5G09590 transcript:AT5G09590.1 gene_biotype:protein_coding transcript_biotype:protein_coding gene_symbol:HSP70-10 description:Heat shock 70 kDa protein 10, mitochondrial [Source:UniProtKB/Swiss-Prot;Acc:Q9LDZ0]	0	16.603	20	9	10	6	1	682	72.9	5.78	20.43	9	0	1.09854e+07	2.53954e+06	5.19778e+06		4.98678e+06	4.77704e+06
Master Protein	AT1G11580.2	pep chromosome:TAIR10:1:3888610:3890824:1 gene:AT1G11580 transcript:AT1G11580.2 gene_biotype:protein_coding transcript_biotype:protein_coding gene_symbol:ATPMEPCRA description:methylesterase PCR A [Source:TAIR;Acc:AT1G11580]	0	16.595	11	6	7	5	1	578	64	8.95	18.69	6	0	1.94617e+06	5.07813e+08	3669670		3.30639e+06	1.47201e+06
Master Protein	ATCG01310.1	pep chromosome:TAIR10:Pt:152806:154312:1 gene:ATCG01310 transcript:ATCG01310.1 gene_biotype:protein_coding transcript_biotype:protein_coding gene_symbol:rpl2-A description:50S ribosomal protein L2, chloroplastic [Source:UniProtKB/TrEMBL;Acc:A0A1B1W512]	0	16.468	39	10	10	10	1	274	29.8	10.84	23.5	10	0	2.98163e+06	6.27342e+06	3.56075e+07	2.1239e+06		1.5088e+06
Master Protein	ATCG00790.1	pep chromosome:TAIR10:Pt:81189:82652:-1 gene:ATCG00790 transcript:ATCG00790.1 gene_biotype:protein_coding transcript_biotype:protein_coding gene_symbol:RPL16 description:50S ribosomal protein L16, chloroplastic [Source:UniProtKB/Swiss-Prot;Acc:P56793]	0	16.459	38	4	4	3	1	135	15.3	11.62	15.06	4	1		2.08873e+07	6.40234e+06
Master Protein	ATCG00470.1	pep chromosome:TAIR10:Pt:52265:52663:-1 gene:ATCG00470 transcript:ATCG00470.1 gene_biotype:protein_coding transcript_biotype:protein_coding gene_symbol:ATPE description:ATP synthase epsilon chain, chloroplastic [Source:UniProtKB/Swiss-Prot;Acc:P09468]	0	16.322	36	4	5	4	1	132	14.5	6.1	21	4	0	4.51686e+06	1.23098e+07	4.96857e+06		2.13301e+06	1.88046e+06
Master Protein	AT1G31180.2	pep chromosome:TAIR10:1:11142461:11144717:-1 gene:AT1G31180 transcript:AT1G31180.2 gene_biotype:protein_coding transcript_biotype:protein_coding gene_symbol:ATIMD3 description:isopropylmalate dehydrogenase 3 [Source:TAIR;Acc:AT1G31180]	0	16.254	25	6	7	4	1	419	45.7	6.46	21.49	6	0			1.82356e+06
Master Protein	AT5G11520.1	pep chromosome:TAIR10:5:3684946:3687854:-1 gene:AT5G11520 transcript:AT5G11520.1 gene_biotype:protein_coding transcript_biotype:protein_coding gene_symbol:ASP3 description:Aspartate aminotransferase 3, chloroplastic [Source:UniProtKB/Swiss-Prot;Acc:P46644]	0	16.232	18	8	9	6	1	449	48.9	9.29	20.09	8	0	2.31434e+06		5.10828e+07	1.52414e+06		1.19643e+06
Master Protein	AT4G12800.2	pep chromosome:TAIR10:4:7521257:7522670:1 gene:AT4G12800 transcript:AT4G12800.2 gene_biotype:protein_coding transcript_biotype:protein_coding gene_symbol:PSAL description:photosystem I subunit l [Source:TAIR;Acc:AT4G12800]	0	16.077	20	4	5	4	1	281	30.4	10.14	17.73	4	0	6.86859e+06	4.50636e+07	2.63588e+07	2.14254e+06	3.1458e+07	6.94846e+06
Master Protein	AT1G15280.2	pep chromosome:TAIR10:1:5252285:5256863:1 gene:AT1G15280 transcript:AT1G15280.2 gene_biotype:protein_coding transcript_biotype:protein_coding description:CASC3/Barentsz eIF4AIII binding protein [Source:UniProtKB/TrEMBL;Acc:Q8H1F3]	0	16.055	17	9	15	9	1	585	63.4	6.57	28.26	9	0			4.05895e+07	1.93608e+06
Master Protein	AT5G28060.1	pep chromosome:TAIR10:5:10069440:10070899:-1 gene:AT5G28060 transcript:AT5G28060.1 gene_biotype:protein_coding transcript_biotype:protein_coding gene_symbol:RPS24B description:40S ribosomal protein S24-2 [Source:UniProtKB/Swiss-Prot;Acc:Q8LC83]	0	15.994	35	6	10	2	1	133	15.4	10.52	32.26	6	0	2.25144e+07		1.65478e+07	1.59894e+07	1.5199e+07	3.01855e+07
Master Protein	AT1G66580.1	pep chromosome:TAIR10:1:24839090:24840806:1 gene:AT1G66580 transcript:AT1G66580.1 gene_biotype:protein_coding transcript_biotype:protein_coding gene_symbol:RPL10C description:60S ribosomal protein L10-3 [Source:UniProtKB/Swiss-Prot;Acc:Q93W22]	0	15.978	44	12	18	1	1	221	24.9	10.56	33.79	12	0			4461543
Master Protein	AT1G48030.5	pep chromosome:TAIR10:1:17717088:17719500:-1 gene:AT1G48030 transcript:AT1G48030.5 gene_biotype:protein_coding transcript_biotype:protein_coding gene_symbol:LPD1 description:Dihydrolipoyl dehydrogenase 1, mitochondrial [Source:UniProtKB/Swiss-Prot;Acc:Q9M5K3]	0	15.893	21	7	7	3	1	507	54	7.4	16.9	7	2		2.85894e+06	4.11783e+06
Master Protein	AT1G71695.1	pep chromosome:TAIR10:1:26964087:26966688:1 gene:AT1G71695 transcript:AT1G71695.1 gene_biotype:protein_coding transcript_biotype:protein_coding gene_symbol:PER12 description:Peroxidase [Source:UniProtKB/TrEMBL;Acc:A0A178WB34]	0	15.888	17	5	14	5	1	358	39.5	8.28	38.12	5	0	4.32304e+08	4.16719e+07	2331112	5.71723e+07	1.97394e+08	1.53151e+08
Master Protein	AT5G08530.1	pep chromosome:TAIR10:5:2759317:2762019:-1 gene:AT5G08530 transcript:AT5G08530.1 gene_biotype:protein_coding transcript_biotype:protein_coding gene_symbol:CI51 description:NADH dehydrogenase [ubiquinone] flavoprotein 1, mitochondrial [Source:UniProtKB/TrEMBL;Acc:A0A178UJ45]	0	15.879	21	9	9	9	1	486	53.4	8.16	14.09	9	0		9.09479e+06	1.98451e+07
Master Protein	AT5G02450.1	pep chromosome:TAIR10:5:533058:534729:1 gene:AT5G02450 transcript:AT5G02450.1 gene_biotype:protein_coding transcript_biotype:protein_coding gene_symbol:RPL36C description:60S ribosomal protein L36-3 [Source:UniProtKB/Swiss-Prot;Acc:Q9LZ57]	0	15.86	42	8	10	1	1	108	12.2	11.58	23.96	8	0
Master Protein	AT3G46040.1	pep chromosome:TAIR10:3:16914525:16915837:1 gene:AT3G46040 transcript:AT3G46040.1 gene_biotype:protein_coding transcript_biotype:protein_coding gene_symbol:RPS15AD description:RPS15AD [Source:UniProtKB/TrEMBL;Acc:A0A178VIE3]	0	15.851	46	8	9	1	1	130	14.8	9.94	16.62	8	0			1.60559e+06
Master Protein	AT4G38510.5	pep chromosome:TAIR10:4:18011117:18015171:-1 gene:AT4G38510 transcript:AT4G38510.5 gene_biotype:protein_coding transcript_biotype:protein_coding description:ATPase, V1 complex, subunit B protein [Source:UniProtKB/TrEMBL;Acc:F4JTQ0]	0	15.807	22	7	7	7	1	494	55.1	5.25	20.05	7	0		5.19607e+06	1.09732e+07
Master Protein	AT4G18360.4	pep chromosome:TAIR10:4:10145919:10148656:-1 gene:AT4G18360 transcript:AT4G18360.4 gene_biotype:protein_coding transcript_biotype:protein_coding gene_symbol:GLO5 description:Peroxisomal (S)-2-hydroxy-acid oxidase GLO5 [Source:UniProtKB/Swiss-Prot;Acc:O49506]	0	15.715	27	8	11	1	1	368	40.5	8.31	23.52	8	0
Master Protein	AT5G17820.2	pep chromosome:TAIR10:5:5887906:5890260:-1 gene:AT5G17820 transcript:AT5G17820.2 gene_biotype:protein_coding transcript_biotype:protein_coding description:Peroxidase superfamily protein [Source:TAIR;Acc:AT5G17820]	0	15.712	15	5	21	5	1	366	40.6	9.47	40.05	5	0	2.46565e+08	2.1359e+08	3.94219e+06	1.09709e+08	2.10133e+08	1.5319e+08
Master Protein	AT3G55410.1	pep chromosome:TAIR10:3:20541269:20546053:1 gene:AT3G55410 transcript:AT3G55410.1 gene_biotype:protein_coding transcript_biotype:protein_coding description:2-oxoglutarate dehydrogenase, E1 component [Source:UniProtKB/TrEMBL;Acc:F4IWV2]	0	15.702	8	7	9	7	1	1017	115.1	6.93	24.04	7	0		2.0493e+07	5.77606e+06
Master Protein	AT2G06850.1	pep chromosome:TAIR10:2:2763449:2765743:1 gene:AT2G06850 transcript:AT2G06850.1 gene_biotype:protein_coding transcript_biotype:protein_coding gene_symbol:XTH4 description:Xyloglucan endotransglucosylase/hydrolase protein 4 [Source:UniProtKB/Swiss-Prot;Acc:Q39099]	0	15.698	24	6	6	5	1	296	34.3	8.91	18.3	6	1			9601217
Master Protein	AT2G20450.1	pep chromosome:TAIR10:2:8813832:8815379:1 gene:AT2G20450 transcript:AT2G20450.1 gene_biotype:protein_coding transcript_biotype:protein_coding gene_symbol:RPL14A description:60S ribosomal protein L14-1 [Source:UniProtKB/Swiss-Prot;Acc:Q9SIM4]	0	15.597	28	6	9	1	1	134	15.5	10.13	21.47	6	0			1.61238e+06
Master Protein	AT2G33040.1	pep chromosome:TAIR10:2:14018610:14021185:-1 gene:AT2G33040 transcript:AT2G33040.1 gene_biotype:protein_coding transcript_biotype:protein_coding gene_symbol:ATPC description:ATP synthase subunit gamma, mitochondrial [Source:UniProtKB/Swiss-Prot;Acc:Q96250]	0	15.594	27	6	6	6	1	325	35.4	8.9	21.84	6	0		1.28375e+07	7.91256e+06
Master Protein	AT1G24020.1	pep chromosome:TAIR10:1:8500119:8501542:-1 gene:AT1G24020 transcript:AT1G24020.1 gene_biotype:protein_coding transcript_biotype:protein_coding gene_symbol:MLP423 description:MLP-like protein 423 [Source:UniProtKB/Swiss-Prot;Acc:Q93VR4]	0	15.459	46	6	7	6	1	155	17	5.2	17.18	6	0	2.82478e+06	9.99767e+06	1.331e+07	4.26609e+06	1.80366e+06	2.84134e+06
Master Protein	AT1G14320.1	pep chromosome:TAIR10:1:4888114:4889704:1 gene:AT1G14320 transcript:AT1G14320.1 gene_biotype:protein_coding transcript_biotype:protein_coding gene_symbol:RPL10A description:60S ribosomal protein L10-1 [Source:UniProtKB/Swiss-Prot;Acc:Q93VT9]	0	15.408	49	13	19	2	1	220	24.9	10.49	36.6	13	8	1.20255e+08	5.44754e+07	1.1668e+08	4.46379e+07	5.64895e+07	7.06987e+07
Master Protein	AT2G40590.1	pep chromosome:TAIR10:2:16944984:16946548:-1 gene:AT2G40590 transcript:AT2G40590.1 gene_biotype:protein_coding transcript_biotype:protein_coding gene_symbol:RPS26A description:40S ribosomal protein S26 [Source:UniProtKB/TrEMBL;Acc:A0A178VPZ6]	0	15.383	55	7	17	3	1	131	14.7	11.09	44.15	7	3	1.12328e+08	3.01835e+07	48899455	1.04547e+08	1.13479e+08	1.52486e+08
Master Protein	AT3G46740.1	pep chromosome:TAIR10:3:17215813:17219411:-1 gene:AT3G46740 transcript:AT3G46740.1 gene_biotype:protein_coding transcript_biotype:protein_coding gene_symbol:TOC75-3 description:Protein TOC75-3, chloroplastic [Source:UniProtKB/Swiss-Prot;Acc:Q9STE8]	0	15.322	13	10	10	10	1	818	89.1	8.79	17.24	10	0			6.89838e+06
Master Protein	AT1G09310.1	pep chromosome:TAIR10:1:3008910:3009898:1 gene:AT1G09310 transcript:AT1G09310.1 gene_biotype:protein_coding transcript_biotype:protein_coding description:T31J12.3 protein [Source:UniProtKB/TrEMBL;Acc:Q9ZPZ4]	0	15.321	40	4	6	4	1	179	19.9	5.38	17.71	4	0			1.46498e+06
Master Protein	AT5G42270.1	pep chromosome:TAIR10:5:16902475:16905294:1 gene:AT5G42270 transcript:AT5G42270.1 gene_biotype:protein_coding transcript_biotype:protein_coding gene_symbol:FTSH5 description:VAR1 [Source:UniProtKB/TrEMBL;Acc:A0A178U8J6]	0	15.318	22	9	9	3	1	704	75.2	5.49	23.93	9	4	4.46035e+07		8.07145e+06	1.0817e+07	2.75896e+07	2.18903e+07
Master Protein	AT3G01570.1	pep chromosome:TAIR10:3:221939:222827:-1 gene:AT3G01570 transcript:AT3G01570.1 gene_biotype:protein_coding transcript_biotype:protein_coding description:Oleosin 5 [Source:UniProtKB/Swiss-Prot;Acc:Q9SS98]	0	15.284	28	5	5	5	1	183	19.7	7.77	18.08	5	0	1.2788e+07		1.88972e+07	7.99977e+06		1.13754e+07
Master Protein	AT5G19550.1	pep chromosome:TAIR10:5:6597971:6601971:1 gene:AT5G19550 transcript:AT5G19550.1 gene_biotype:protein_coding transcript_biotype:protein_coding gene_symbol:ASP2 description:Aspartate aminotransferase [Source:UniProtKB/TrEMBL;Acc:Q1EBW2]	0	15.283	28	9	11	7	1	405	44.2	7.28	25.12	9	1	2.80731e+07		1.22871e+07	2.48556e+07	2.86818e+07	1.7282e+07
Master Protein	AT3G13930.1	pep chromosome:TAIR10:3:4595767:4600469:1 gene:AT3G13930 transcript:AT3G13930.1 gene_biotype:protein_coding transcript_biotype:protein_coding description:Dihydrolipoyllysine-residue acetyltransferase component 2 of pyruvate dehydrogenase complex, mitochondrial [Source:UniProtKB/Swiss-Prot;Acc:Q8RWN9]	0	15.274	30	10	10	8	1	539	58.4	7.65	23.12	10	1		9.84463e+06	6.55482e+06
Master Protein	AT4G23630.2	pep chromosome:TAIR10:4:12317173:12320074:1 gene:AT4G23630 transcript:AT4G23630.2 gene_biotype:protein_coding transcript_biotype:protein_coding gene_symbol:RTNLB1 description:Reticulon-like protein [Source:UniProtKB/TrEMBL;Acc:A0A178V247]	0	15.264	28	7	10	7	1	275	30.5	8.29	16.39	7	0	1.12286e+08	8.11993e+07	1.65809e+07	1.32259e+08	2.16894e+08	9.73658e+07
Master Protein	AT1G48830.2	pep chromosome:TAIR10:1:18059529:18061257:-1 gene:AT1G48830 transcript:AT1G48830.2 gene_biotype:protein_coding transcript_biotype:protein_coding gene_symbol:RPS7A description:40S ribosomal protein S7 [Source:UniProtKB/TrEMBL;Acc:A0A178WGF0]	0	15.246	29	5	5	5	1	191	21.9	9.8	15.34	5	0			4.49359e+06
Master Protein	AT3G63140.1	pep chromosome:TAIR10:3:23326867:23328789:-1 gene:AT3G63140 transcript:AT3G63140.1 gene_biotype:protein_coding transcript_biotype:protein_coding gene_symbol:CSP41A description:Chloroplast stem-loop binding protein of 41 kDa a, chloroplastic [Source:UniProtKB/Swiss-Prot;Acc:Q9LYA9]	0	15.218	33	9	12	9	1	406	43.9	8.43	24.83	9	0	1.27869e+07		8.87522e+06	1.16882e+06	3.10043e+06
Master Protein	AT2G37270.1	pep chromosome:TAIR10:2:15647677:15649471:-1 gene:AT2G37270 transcript:AT2G37270.1 gene_biotype:protein_coding transcript_biotype:protein_coding gene_symbol:RPS5A description:40S ribosomal protein S5-1 [Source:UniProtKB/Swiss-Prot;Acc:Q9ZUT9]	0	15.21	35	9	14	9	1	207	23	9.67	41.33	9	0	2.92683e+07	5.65009e+07	4.10391e+07	6.61074e+06	3.9062e+07	2.98036e+07
Master Protein	AT4G23920.1	pep chromosome:TAIR10:4:12431097:12433912:1 gene:AT4G23920 transcript:AT4G23920.1 gene_biotype:protein_coding transcript_biotype:protein_coding gene_symbol:UGE2 description:UDP-glucose 4-epimerase 2 [Source:UniProtKB/Swiss-Prot;Acc:Q9T0A7]	0	15.2	20	6	6	6	1	350	38.4	6.73	16.85	6	0	8.38707e+06		1.70737e+07	601609	2.06691e+06
Master Protein	AT3G23450.3	pep chromosome:TAIR10:3:8410322:8412193:1 gene:AT3G23450 transcript:AT3G23450.3 gene_biotype:protein_coding transcript_biotype:protein_coding description:Transmembrane protein [Source:UniProtKB/TrEMBL;Acc:Q9LW52]	0	15.175	56	7	12	7	1	432	33.3	10.77	19.98	7	0	9.9304e+07	5.61228e+06	3.59484e+07	1.20128e+08	1.07861e+08	1.36054e+08
Master Protein	AT1G65960.2	pep chromosome:TAIR10:1:24552003:24557730:1 gene:AT1G65960 transcript:AT1G65960.2 gene_biotype:protein_coding transcript_biotype:protein_coding gene_symbol:GAD2 description:Glutamate decarboxylase 2 [Source:UniProtKB/Swiss-Prot;Acc:Q42472]	0	15.134	13	5	5	3	1	494	56.1	5.4	15.77	5	1			1.87632e+06
Master Protein	AT1G20020.3	pep chromosome:TAIR10:1:6942717:6945016:1 gene:AT1G20020 transcript:AT1G20020.3 gene_biotype:protein_coding transcript_biotype:protein_coding gene_symbol:LFNR2 description:Ferredoxin--NADP reductase, leaf isozyme 2, chloroplastic [Source:UniProtKB/Swiss-Prot;Acc:Q8W493]	0	15.086	23	6	34	1	1	369	41.1	8.59	57.25	6	4	2.78917e+07	9.20614e+06	5.28731e+08	9.60061e+07	5.06776e+07	8.87649e+07
Master Protein	AT1G27450.3	pep chromosome:TAIR10:1:9531839:9534041:1 gene:AT1G27450 transcript:AT1G27450.3 gene_biotype:protein_coding transcript_biotype:protein_coding gene_symbol:APT1 description:Adenine phosphoribosyl transferase 1 [Source:UniProtKB/TrEMBL;Acc:F4HSX1]	0	15.051	27	5	5	5	1	284	31	7.96	13.03	5	0			8.01549e+06
Master Protein	AT3G20820.1	pep chromosome:TAIR10:3:7280792:7282377:1 gene:AT3G20820 transcript:AT3G20820.1 gene_biotype:protein_coding transcript_biotype:protein_coding description:Leucine-rich repeat (LRR) family protein [Source:UniProtKB/TrEMBL;Acc:Q9LT39]	0	14.962	20	6	10	6	1	365	39.8	8.41	22.52	6	0	1.72565e+08	4.67191e+06	6.67452e+06	1.07513e+07	3.40383e+07	9.93414e+06
Master Protein	AT3G16390.1	pep chromosome:TAIR10:3:5562558:5564572:1 gene:AT3G16390 transcript:AT3G16390.1 gene_biotype:protein_coding transcript_biotype:protein_coding gene_symbol:NSP3 description:Nitrile-specifier protein 3 [Source:UniProtKB/Swiss-Prot;Acc:O04318]	0	14.949	21	8	10	1	1	467	51.2	5.2	18.8	8	0			11475201
Master Protein	AT5G50850.1	pep chromosome:TAIR10:5:20689243:20693470:1 gene:AT5G50850 transcript:AT5G50850.1 gene_biotype:protein_coding transcript_biotype:protein_coding gene_symbol:PDH2 description:Pyruvate dehydrogenase E1 component subunit beta [Source:UniProtKB/TrEMBL;Acc:A0A178UM82]	0	14.946	18	5	5	5	1	363	39.2	5.83	15.66	5	0		7.55902e+06	7.47512e+06	1.53513e+06		1.51899e+06
Master Protein	AT1G20220.1	pep chromosome:TAIR10:1:7004824:7007717:-1 gene:AT1G20220 transcript:AT1G20220.1 gene_biotype:protein_coding transcript_biotype:protein_coding description:Alba DNA/RNA-binding protein [Source:UniProtKB/TrEMBL;Acc:Q944A2]	0	14.942	23	4	4	3	1	315	33.7	9.92	14.06	4	0		5.55696e+06	5.58354e+06	7.87822e+06
Master Protein	AT4G20850.1	pep chromosome:TAIR10:4:11160721:11170071:-1 gene:AT4G20850 transcript:AT4G20850.1 gene_biotype:protein_coding transcript_biotype:protein_coding gene_symbol:TPP2 description:Tripeptidyl-peptidase 2 [Source:UniProtKB/Swiss-Prot;Acc:F4JVN6]	0	14.935	10	11	15	11	1	1380	152.3	6.07	21.22	11	0	3.59173e+07	5.93507e+07	7.09861e+06	3.17127e+07	8.69452e+06	1.81241e+07
Master Protein	AT5G61790.1	pep chromosome:TAIR10:5:24827063:24829900:-1 gene:AT5G61790 transcript:AT5G61790.1 gene_biotype:protein_coding transcript_biotype:protein_coding gene_symbol:CNX1 description:Calnexin homolog 1 [Source:UniProtKB/Swiss-Prot;Acc:P29402]	0	14.903	19	8	12	8	1	530	60.4	4.91	25.01	8	0			1.05871e+09
Master Protein	AT5G02240.1	pep chromosome:TAIR10:5:451406:453496:1 gene:AT5G02240 transcript:AT5G02240.1 gene_biotype:protein_coding transcript_biotype:protein_coding description:Uncharacterized protein At5g02240 [Source:UniProtKB/Swiss-Prot;Acc:Q94EG6]	0	14.849	23	4	4	4	1	253	27.1	6.62	17.33	4	0	6.61335e+06		6.02066e+06		7.30846e+06	3.01053e+06
Master Protein	AT5G23060.1	pep chromosome:TAIR10:5:7736518:7738535:-1 gene:AT5G23060 transcript:AT5G23060.1 gene_biotype:protein_coding transcript_biotype:protein_coding gene_symbol:CAS description:Calcium sensing receptor, chloroplastic [Source:UniProtKB/Swiss-Prot;Acc:Q9FN48]	0	14.814	24	7	7	7	1	387	41.3	9.39	18.65	7	0	6.75398e+06		8.75682e+06
Master Protein	AT3G27280.2	pep chromosome:TAIR10:3:10076819:10078421:1 gene:AT3G27280 transcript:AT3G27280.2 gene_biotype:protein_coding transcript_biotype:protein_coding gene_symbol:PHB4 description:Prohibitin-4, mitochondrial [Source:UniProtKB/Swiss-Prot;Acc:Q9LK25]	0	14.813	25	5	5	4	1	279	30.6	7.56	14.32	5	0			1.22282e+06
Master Protein	AT3G07110.1	pep chromosome:TAIR10:3:2251946:2253597:1 gene:AT3G07110 transcript:AT3G07110.1 gene_biotype:protein_coding transcript_biotype:protein_coding description:Ribosomal protein L13 family protein [Source:UniProtKB/TrEMBL;Acc:F4JD96]	0	14.782	32	7	11	3	1	206	23.5	10.4	23.1	7	0		9.55462e+06	4.48414e+06
Master Protein	AT1G78370.1	pep chromosome:TAIR10:1:29484120:29485389:-1 gene:AT1G78370 transcript:AT1G78370.1 gene_biotype:protein_coding transcript_biotype:protein_coding gene_symbol:GSTU20 description:Glutathione S-transferase U20 [Source:UniProtKB/Swiss-Prot;Acc:Q8L7C9]	0	14.759	38	9	9	9	1	217	25	5.78	15.91	9	0			2.92569e+07
Master Protein	AT5G19990.1	pep chromosome:TAIR10:5:6751798:6755293:1 gene:AT5G19990 transcript:AT5G19990.1 gene_biotype:protein_coding transcript_biotype:protein_coding gene_symbol:RPT6A description:26S proteasome regulatory subunit 8 homolog A [Source:UniProtKB/Swiss-Prot;Acc:Q9C5U3]	0	14.747	16	4	4	4	1	419	47.2	8.88	16.77	4	0
Master Protein	AT3G02230.1	pep chromosome:TAIR10:3:415389:417723:1 gene:AT3G02230 transcript:AT3G02230.1 gene_biotype:protein_coding transcript_biotype:protein_coding gene_symbol:RGP1 description:RGP1 [Source:UniProtKB/TrEMBL;Acc:A0A178VK37]	0	14.738	27	8	10	6	1	357	40.6	5.92	19.11	8	2	2.57395e+07	5.99998e+06	2.7026e+07	3.83326e+06	1.9773e+07	1.48221e+07
Master Protein	AT1G64190.1	pep chromosome:TAIR10:1:23825328:23827136:-1 gene:AT1G64190 transcript:AT1G64190.1 gene_biotype:protein_coding transcript_biotype:protein_coding gene_symbol:PGD1 description:6-phosphogluconate dehydrogenase, decarboxylating 1, chloroplastic [Source:UniProtKB/Swiss-Prot;Acc:Q9SH69]	0	14.737	35	11	11	6	1	487	53.3	5.45	29.63	11	4		1.48633e+07	2.21767e+07
Master Protein	AT3G28720.2	pep chromosome:TAIR10:3:10782095:10784581:1 gene:AT3G28720 transcript:AT3G28720.2 gene_biotype:protein_coding transcript_biotype:protein_coding description:Transmembrane protein [Source:UniProtKB/TrEMBL;Acc:A0A1I9LQC2]	0	14.642	12	8	8	8	1	736	81.8	7.71	22.37	8	0	1.35797e+07		1.43131e+07	1.10162e+07	6.32795e+06	1.0567e+07
Master Protein	AT2G44610.1	pep chromosome:TAIR10:2:18411424:18414153:-1 gene:AT2G44610 transcript:AT2G44610.1 gene_biotype:protein_coding transcript_biotype:protein_coding gene_symbol:RABH1B description:Ras-related protein RABH1b [Source:UniProtKB/Swiss-Prot;Acc:O80501]	0	14.62	45	6	7	4	1	208	23.1	7.9	18.2	6	1			2.67135e+06
Master Protein	AT3G48730.1	pep chromosome:TAIR10:3:18049571:18051778:1 gene:AT3G48730 transcript:AT3G48730.1 gene_biotype:protein_coding transcript_biotype:protein_coding gene_symbol:GSA2 description:Glutamate-1-semialdehyde 2,1-aminomutase 2, chloroplastic [Source:UniProtKB/Swiss-Prot;Acc:Q42522]	0	14.566	15	6	7	2	1	472	50.1	7.39	23.69	6	4	1.28935e+07		8.50194e+06	3.21603e+06	8.34562e+06	9.3226e+06
Master Protein	AT4G39260.1	pep chromosome:TAIR10:4:18273829:18275216:-1 gene:AT4G39260 transcript:AT4G39260.1 gene_biotype:protein_coding transcript_biotype:protein_coding gene_symbol:RBG8 description:GRP8 [Source:UniProtKB/TrEMBL;Acc:A0A384L218]	0	14.509	72	7	16	6	1	169	16.6	5.68	28.49	7	1	7.28999e+07	4.64641e+07	4.27373e+07	5.61511e+07	7.57981e+07	1.27751e+08
Master Protein	AT3G04400.1	pep chromosome:TAIR10:3:1167250:1168723:1 gene:AT3G04400 transcript:AT3G04400.1 gene_biotype:protein_coding transcript_biotype:protein_coding gene_symbol:RPL23A description:60S ribosomal protein L23 [Source:UniProtKB/Swiss-Prot;Acc:P49690]	0	14.492	41	7	16	7	1	140	15	10.48	31.07	7	0	9.11078e+07	5.62643e+07	1.07993e+08	3.72778e+07	8.80297e+07	7.93547e+07
Master Protein	AT5G08300.1	pep chromosome:TAIR10:5:2667361:2669923:1 gene:AT5G08300 transcript:AT5G08300.1 gene_biotype:protein_coding transcript_biotype:protein_coding description:Succinate--CoA ligase [ADP-forming] subunit alpha, mitochondrial [Source:UniProtKB/TrEMBL;Acc:A0A178U834]	0	14.472	33	6	6	3	1	347	36.1	8.27	15.44	6	1			7.73984e+06		1.79059e+06
Master Protein	AT2G09990.1	pep chromosome:TAIR10:2:3781328:3782335:1 gene:AT2G09990 transcript:AT2G09990.1 gene_biotype:protein_coding transcript_biotype:protein_coding gene_symbol:RPS16A description:40S ribosomal protein S16-1 [Source:UniProtKB/Swiss-Prot;Acc:Q9SK22]	0	14.425	40	8	12	2	1	146	16.6	10.2	18.35	8	6	4.16803e+07	8.06387e+07	4.15463e+07	1.9389e+07	3.58294e+07	1.58241e+07
Master Protein	AT4G15000.1	pep chromosome:TAIR10:4:8571816:8572681:1 gene:AT4G15000 transcript:AT4G15000.1 gene_biotype:protein_coding transcript_biotype:protein_coding gene_symbol:RPL27C description:60S ribosomal protein L27 [Source:UniProtKB/TrEMBL;Acc:Q0WRB8]	0	14.378	33	6	7	2	1	135	15.6	10.26	20.12	6	0		1.40633e+07	6.59512e+06
Master Protein	ATMG00070.1	pep chromosome:TAIR10:Mt:23663:24235:-1 gene:ATMG00070 transcript:ATMG00070.1 gene_biotype:protein_coding transcript_biotype:protein_coding gene_symbol:NAD9 description:NADH dehydrogenase subunit 9 [Source:TAIR;Acc:ATMG00070]	0	14.36	23	5	5	5	1	190	22.7	8	12.94	5	0			2.40566e+06
Master Protein	AT3G26060.2	pep chromosome:TAIR10:3:9524725:9526407:1 gene:AT3G26060 transcript:AT3G26060.2 gene_biotype:protein_coding transcript_biotype:protein_coding gene_symbol:ATPRX Q description:Thioredoxin superfamily protein [Source:UniProtKB/TrEMBL;Acc:F4JBC9]	0	14.353	24	5	5	5	1	217	23.8	9.51	16.54	5	0		9.0745e+06	1.45067e+07
Master Protein	AT2G44060.1	pep chromosome:TAIR10:2:18226263:18228293:1 gene:AT2G44060 transcript:AT2G44060.1 gene_biotype:protein_coding transcript_biotype:protein_coding description:At2g44060 [Source:UniProtKB/TrEMBL;Acc:O80576]	0	14.353	34	8	9	8	1	325	36	4.84	17.47	8	0		588754	7.3009e+06
Master Protein	AT5G06850.1	pep chromosome:TAIR10:5:2126944:2130509:-1 gene:AT5G06850 transcript:AT5G06850.1 gene_biotype:protein_coding transcript_biotype:protein_coding gene_symbol:FTIP1 description:FT-interacting protein 1 [Source:UniProtKB/Swiss-Prot;Acc:Q9FL59]	0	14.349	20	12	13	9	1	794	90.9	9.04	16.44	12	2	3.1922e+06	2.26677e+06	1.10512e+07			1.27266e+06
Master Protein	AT3G47470.1	pep chromosome:TAIR10:3:17493343:17495033:-1 gene:AT3G47470 transcript:AT3G47470.1 gene_biotype:protein_coding transcript_biotype:protein_coding gene_symbol:LHCA4 description:Chlorophyll a-b binding protein, chloroplastic [Source:UniProtKB/TrEMBL;Acc:A0A178VEE6]	0	14.31	16	3	5	3	1	251	27.7	6.7	15.66	3	0			1.23532e+07		8.77306e+07	4.36718e+07
Master Protein	AT5G10450.4	pep chromosome:TAIR10:5:3283853:3286347:-1 gene:AT5G10450 transcript:AT5G10450.4 gene_biotype:protein_coding transcript_biotype:protein_coding gene_symbol:GRF6 description:G-box regulating factor 6 [Source:TAIR;Acc:AT5G10450]	0	14.265	30	8	12	4	1	273	31	5.33	28.79	8	2		2.65428e+06	1.02633e+07	880795	5.25944e+06	3.85083e+06
Master Protein	AT1G79530.1	pep chromosome:TAIR10:1:29915902:29919408:-1 gene:AT1G79530 transcript:AT1G79530.1 gene_biotype:protein_coding transcript_biotype:protein_coding gene_symbol:GAPCP1 description:Glyceraldehyde-3-phosphate dehydrogenase GAPCP1, chloroplastic [Source:UniProtKB/Swiss-Prot;Acc:Q9SAJ6]	0	14.261	16	5	5	4	1	422	44.8	8.63	17	5	0		3.40234e+06	4.45946e+06
Master Protein	AT5G09510.1	pep chromosome:TAIR10:5:2955008:2956683:-1 gene:AT5G09510 transcript:AT5G09510.1 gene_biotype:protein_coding transcript_biotype:protein_coding gene_symbol:RPS15D description:40S ribosomal protein S15-4 [Source:UniProtKB/Swiss-Prot;Acc:Q9FY64]	0	14.154	41	4	4	1	1	152	17.1	10.35	15.57	4	0
Master Protein	AT4G31990.3	pep chromosome:TAIR10:4:15470761:15473853:-1 gene:AT4G31990 transcript:AT4G31990.3 gene_biotype:protein_coding transcript_biotype:protein_coding gene_symbol:ASP5 description:Aspartate aminotransferase [Source:UniProtKB/TrEMBL;Acc:B9DG21]	0	14.057	27	10	10	10	1	462	50.9	7.53	17.2	10	0	5.01232e+06	2.35273e+06	1.73401e+07
Master Protein	AT1G43670.1	pep chromosome:TAIR10:1:16467298:16470500:1 gene:AT1G43670 transcript:AT1G43670.1 gene_biotype:protein_coding transcript_biotype:protein_coding gene_symbol:CYFBP description:Fructose-1,6-bisphosphatase, cytosolic [Source:UniProtKB/Swiss-Prot;Acc:Q9MA79]	0	13.952	24	4	4	4	1	341	37.3	5.47	12.93	4	0	6.49387e+06	4.86291e+06	6.93851e+06	3.78975e+06	1.61833e+07
Master Protein	AT3G27690.2	pep chromosome:TAIR10:3:10255906:10257489:1 gene:AT3G27690 transcript:AT3G27690.2 gene_biotype:protein_coding transcript_biotype:protein_coding gene_symbol:LHCB2.4 description:Chlorophyll a-b binding protein, chloroplastic [Source:UniProtKB/TrEMBL;Acc:A0A1I9LMB4]	0	13.877	14	5	14	2	1	298	32.6	6.23	39.33	5	0		2.11627e+07	1.91517e+07	1.78969e+06	2.73129e+07	4.08069e+06
Master Protein	AT5G22640.1	pep chromosome:TAIR10:5:7529292:7533857:1 gene:AT5G22640 transcript:AT5G22640.1 gene_biotype:protein_coding transcript_biotype:protein_coding gene_symbol:TIC100 description:Protein TIC 100 [Source:UniProtKB/Swiss-Prot;Acc:Q8LPR8]	0	13.836	16	10	10	10	1	871	99.9	4.48	14.27	10	0	5.7243e+06	1.14191e+07	14641634	2.53297e+06	2.53127e+06
Master Protein	AT3G32980.1	pep chromosome:TAIR10:3:13526071:13530098:-1 gene:AT3G32980 transcript:AT3G32980.1 gene_biotype:protein_coding transcript_biotype:protein_coding gene_symbol:PER32 description:Peroxidase 32 [Source:UniProtKB/Swiss-Prot;Acc:Q9LHB9]	0	13.804	31	9	10	7	1	352	38.8	6.67	21.29	9	2		8.63664e+06	1.77744e+07
Master Protein	AT5G65020.1	pep chromosome:TAIR10:5:25973804:25975726:1 gene:AT5G65020 transcript:AT5G65020.1 gene_biotype:protein_coding transcript_biotype:protein_coding gene_symbol:ANN2 description:Annexin D2 [Source:UniProtKB/Swiss-Prot;Acc:Q9XEE2]	0	13.761	43	10	12	9	1	317	36.2	6.1	26.78	10	1	1.30522e+06		1.02059e+07
Master Protein	AT2G27720.1	pep chromosome:TAIR10:2:11818230:11819591:1 gene:AT2G27720 transcript:AT2G27720.1 gene_biotype:protein_coding transcript_biotype:protein_coding description:60S acidic ribosomal protein family [Source:UniProtKB/TrEMBL;Acc:F4IGR4]	0	13.759	36	3	3	1	1	115	11.4	4.61	15.44	3	0			1.51172e+06
Master Protein	AT3G13460.1	pep chromosome:TAIR10:3:4384563:4388592:-1 gene:AT3G13460 transcript:AT3G13460.1 gene_biotype:protein_coding transcript_biotype:protein_coding gene_symbol:ECT2 description:ECT2 [Source:UniProtKB/TrEMBL;Acc:A0A384L1F9]	0	13.633	15	6	9	6	1	667	72.4	5.96	16.48	6	0	6.90041e+06		1.72537e+06	5.39433e+07	3.38852e+07	6.70095e+07
Master Protein	AT5G13650.2	pep chromosome:TAIR10:5:4397578:4402692:1 gene:AT5G13650 transcript:AT5G13650.2 gene_biotype:protein_coding transcript_biotype:protein_coding description:Elongation factor family protein [Source:UniProtKB/TrEMBL;Acc:F4K409]	0	13.541	25	11	12	11	1	676	74.4	7.25	22.47	11	0			8.82962e+06
Master Protein	AT3G04520.1	pep chromosome:TAIR10:3:1217174:1219847:-1 gene:AT3G04520 transcript:AT3G04520.1 gene_biotype:protein_coding transcript_biotype:protein_coding gene_symbol:THA2 description:Probable low-specificity L-threonine aldolase 2 [Source:UniProtKB/Swiss-Prot;Acc:Q9FPH3]	0	13.532	29	8	8	6	1	355	38.2	6.47	19.64	8	2	6.7208e+06	2.85254e+06	1.14608e+07	873551	1.9808e+06
Master Protein	AT3G16640.1	pep chromosome:TAIR10:3:5669317:5670842:-1 gene:AT3G16640 transcript:AT3G16640.1 gene_biotype:protein_coding transcript_biotype:protein_coding gene_symbol:TCTP1 description:Translationally-controlled tumor protein 1 [Source:UniProtKB/Swiss-Prot;Acc:P31265]	0	13.525	26	6	9	6	1	168	18.9	4.64	20.91	6	0	2.99088e+07	5.552e+07	6.35098e+07	1.27844e+07	4.23357e+07	3.0307e+07
Master Protein	AT3G08030.1	pep chromosome:TAIR10:3:2563803:2566042:1 gene:AT3G08030 transcript:AT3G08030.1 gene_biotype:protein_coding transcript_biotype:protein_coding description:F17A17.37 protein [Source:UniProtKB/TrEMBL;Acc:Q9SFB1]	0	13.484	25	7	7	7	1	365	39	7.56	14.66	7	0			1.90473e+06		3.25265e+06
Master Protein	AT2G04390.1	pep chromosome:TAIR10:2:1526889:1528577:1 gene:AT2G04390 transcript:AT2G04390.1 gene_biotype:protein_coding transcript_biotype:protein_coding gene_symbol:RPS17A description:40S ribosomal protein S17-1 [Source:UniProtKB/Swiss-Prot;Acc:P49205]	0	13.46	52	6	6	6	1	141	16	10.04	16.74	6	0	1.58758e+07	3.17309e+06	3.2334e+07	1.49709e+06	7.59182e+06	2.00251e+06
Master Protein	AT3G23600.1	pep chromosome:TAIR10:3:8473627:8476024:1 gene:AT3G23600 transcript:AT3G23600.1 gene_biotype:protein_coding transcript_biotype:protein_coding description:AT3g23600/MDB19_9 [Source:UniProtKB/TrEMBL;Acc:Q9LUG8]	0	13.433	22	4	4	4	1	239	25.8	5.31	16.73	4	0			4.57614e+06
Master Protein	AT2G24270.2	pep chromosome:TAIR10:2:10326925:10330008:-1 gene:AT2G24270 transcript:AT2G24270.2 gene_biotype:protein_coding transcript_biotype:protein_coding gene_symbol:ALDH11A3 description:aldehyde dehydrogenase 11A3 [Source:TAIR;Acc:AT2G24270]	0	13.316	18	7	7	7	1	536	57.7	7.23	15.58	7	0		3.8729e+07	8.16836e+06	1.02675e+06	2.17249e+06	1.4537e+06
Master Protein	AT2G28190.1	pep chromosome:TAIR10:2:12014412:12016569:1 gene:AT2G28190 transcript:AT2G28190.1 gene_biotype:protein_coding transcript_biotype:protein_coding gene_symbol:CSD2 description:Superoxide dismutase [Cu-Zn] 2, chloroplastic [Source:UniProtKB/Swiss-Prot;Acc:O78310]	0	13.305	24	3	3	3	1	216	22.2	7.01	9.63	3	0			2.18591e+06			3.70265e+06
Master Protein	AT5G17380.1	pep chromosome:TAIR10:5:5724759:5726912:-1 gene:AT5G17380 transcript:AT5G17380.1 gene_biotype:protein_coding transcript_biotype:protein_coding gene_symbol:HACL description:2-hydroxyacyl-CoA lyase [Source:UniProtKB/Swiss-Prot;Acc:Q9LF46]	0	13.299	17	6	7	6	1	572	61.4	6.05	16.49	6	0			8.68926e+06
Master Protein	AT4G39200.1	pep chromosome:TAIR10:4:18257334:18258900:1 gene:AT4G39200 transcript:AT4G39200.1 gene_biotype:protein_coding transcript_biotype:protein_coding gene_symbol:RPS25E description:40S ribosomal protein S25-4 [Source:UniProtKB/Swiss-Prot;Acc:Q9T029]	0	13.253	42	4	8	1	1	108	12	10.7	23.37	4	0			3.25278e+06
Master Protein	AT2G42740.1	pep chromosome:TAIR10:2:17791692:17793142:1 gene:AT2G42740 transcript:AT2G42740.1 gene_biotype:protein_coding transcript_biotype:protein_coding gene_symbol:RPL11A description:60S ribosomal protein L11-1 [Source:UniProtKB/Swiss-Prot;Acc:P42795]	0	13.221	42	10	11	10	1	182	20.8	9.92	17.68	10	0	3.98091e+07	1.39591e+07	7.4344e+07	5.971e+06	2.09814e+07	2.41444e+07
Master Protein	AT1G12000.1	pep chromosome:TAIR10:1:4049896:4053871:-1 gene:AT1G12000 transcript:AT1G12000.1 gene_biotype:protein_coding transcript_biotype:protein_coding gene_symbol:PFP-BETA1 description:Pyrophosphate--fructose 6-phosphate 1-phosphotransferase subunit beta 1 [Source:UniProtKB/Swiss-Prot;Acc:Q8W4M5]	0	13.199	15	5	6	5	1	566	61.4	6.1	16.05	5	0			5.06335e+06	7.12192e+06	4.66292e+06
Master Protein	AT3G27830.2	pep chromosome:TAIR10:3:10318505:10319920:1 gene:AT3G27830 transcript:AT3G27830.2 gene_biotype:protein_coding transcript_biotype:protein_coding gene_symbol:RPL12A description:RPL12-A [Source:UniProtKB/TrEMBL;Acc:A0A178VJ19]	0	13.077	27	5	6	5	1	191	20.1	5.64	16.17	5	0		2.71311e+06	15100420
Master Protein	AT2G19730.1	pep chromosome:TAIR10:2:8511510:8513221:1 gene:AT2G19730 transcript:AT2G19730.1 gene_biotype:protein_coding transcript_biotype:protein_coding gene_symbol:RPL28A description:60S ribosomal protein L28-1 [Source:UniProtKB/Swiss-Prot;Acc:O82204]	0	13.043	26	4	4	4	1	143	15.9	10.58	13.7	4	0			1.52532e+07	1.45313e+06		1.36191e+06
Master Protein	AT1G80660.1	pep chromosome:TAIR10:1:30315964:30320196:-1 gene:AT1G80660 transcript:AT1G80660.1 gene_biotype:protein_coding transcript_biotype:protein_coding gene_symbol:AHA9 description:ATPase 9, plasma membrane-type [Source:UniProtKB/Swiss-Prot;Acc:Q42556]	0	13.035	10	7	8	2	1	954	105.1	6.39	17.9	7	0		7.74491e+06	1.40853e+07
Master Protein	AT5G39850.1	pep chromosome:TAIR10:5:15949910:15951475:1 gene:AT5G39850 transcript:AT5G39850.1 gene_biotype:protein_coding transcript_biotype:protein_coding gene_symbol:RPS9C description:40S ribosomal protein S9-2 [Source:UniProtKB/Swiss-Prot;Acc:Q9FLF0]	0	12.959	23	8	15	1	1	197	23.1	10.35	31.13	8	0			216052
Master Protein	AT4G24800.1	pep chromosome:TAIR10:4:12781916:12785238:1 gene:AT4G24800 transcript:AT4G24800.1 gene_biotype:protein_coding transcript_biotype:protein_coding description:ECIP1 [Source:UniProtKB/TrEMBL;Acc:A0A384KU64]	0	12.945	19	8	8	8	1	702	77.4	5.14	12.4	8	0			2.95813e+06		2.90609e+06
Master Protein	AT1G49670.2	pep chromosome:TAIR10:1:18380804:18386108:-1 gene:AT1G49670 transcript:AT1G49670.2 gene_biotype:protein_coding transcript_biotype:protein_coding gene_symbol:NQR description:ARP protein (REF) [Source:TAIR;Acc:AT1G49670]	0	12.904	16	6	7	6	1	652	70.5	9.01	14.87	6	0	1.09676e+08		4.20513e+06	7.66796e+07	9.21071e+07	6.43692e+07
Master Protein	AT5G59240.1	pep chromosome:TAIR10:5:23902462:23903767:-1 gene:AT5G59240 transcript:AT5G59240.1 gene_biotype:protein_coding transcript_biotype:protein_coding gene_symbol:RPS8B description:40S ribosomal protein S8 [Source:UniProtKB/TrEMBL;Acc:Q0WSK1]	0	12.815	23	7	8	1	1	210	23.8	10.49	24.47	7	0			3.09843e+06
Master Protein	AT4G24830.1	pep chromosome:TAIR10:4:12792827:12796031:-1 gene:AT4G24830 transcript:AT4G24830.1 gene_biotype:protein_coding transcript_biotype:protein_coding description:Argininosuccinate synthase, chloroplastic [Source:UniProtKB/Swiss-Prot;Acc:Q9SZX3]	0	12.809	20	7	7	7	1	494	53.8	6.67	15.08	7	0		2.09205e+08	4.85933e+06		1.5194e+06
Master Protein	AT4G11010.1	pep chromosome:TAIR10:4:6732420:6734454:-1 gene:AT4G11010 transcript:AT4G11010.1 gene_biotype:protein_coding transcript_biotype:protein_coding gene_symbol:NDPK3 description:Nucleoside diphosphate kinase [Source:UniProtKB/TrEMBL;Acc:A0A178UTZ0]	0	12.724	34	6	7	6	1	238	25.7	9.23	18.15	6	0	1.85862e+06	8.05064e+06	1.27496e+07
Master Protein	AT4G26530.2	pep chromosome:TAIR10:4:13391293:13393102:1 gene:AT4G26530 transcript:AT4G26530.2 gene_biotype:protein_coding transcript_biotype:protein_coding gene_symbol:FBA5 description:Fructose-bisphosphate aldolase [Source:UniProtKB/TrEMBL;Acc:A0A178V385]	0	12.695	11	4	5	1	1	358	38.3	5.81	18.38	4	0			656060
Master Protein	AT5G28840.2	pep chromosome:TAIR10:5:10862173:10864903:-1 gene:AT5G28840 transcript:AT5G28840.2 gene_biotype:protein_coding transcript_biotype:protein_coding gene_symbol:GME description:GDP-mannose 3,5-epimerase [Source:UniProtKB/Swiss-Prot;Acc:Q93VR3]	0	12.669	25	8	8	8	1	377	42.7	6.21	12.91	8	0		9.05194e+07	1.00544e+07
Master Protein	AT3G62030.2	pep chromosome:TAIR10:3:22973004:22975378:1 gene:AT3G62030 transcript:AT3G62030.2 gene_biotype:protein_coding transcript_biotype:protein_coding gene_symbol:ROC4 description:Rotamase CYP 4 [Source:UniProtKB/TrEMBL;Acc:F4IX26]	0	12.652	17	6	6	5	1	313	34.3	9.1	16.33	6	1		2.78255e+06	2.12634e+07		2.16002e+06	1.04851e+06
Master Protein	AT1G78570.1	pep chromosome:TAIR10:1:29549540:29552438:1 gene:AT1G78570 transcript:AT1G78570.1 gene_biotype:protein_coding transcript_biotype:protein_coding gene_symbol:RHM1 description:Trifunctional UDP-glucose 4,6-dehydratase/UDP-4-keto-6-deoxy-D-glucose 3,5-epimerase/UDP-4-keto-L-rhamnose-reductase RHM1 [Source:UniProtKB/Swiss-Prot;Acc:Q9SYM5]	0	12.651	13	9	9	8	1	669	75.3	7.28	13.76	9	1	3.12112e+06		1.18498e+07	1.14017e+06		2.23224e+06
Master Protein	AT3G25920.1	pep chromosome:TAIR10:3:9491055:9492655:-1 gene:AT3G25920 transcript:AT3G25920.1 gene_biotype:protein_coding transcript_biotype:protein_coding gene_symbol:RPL15 description:50S ribosomal protein L15, chloroplastic [Source:UniProtKB/Swiss-Prot;Acc:P25873]	0	12.649	26	6	6	6	1	277	29.7	10.77	18.24	6	0		1.52562e+07	1.30211e+07
Master Protein	AT5G15490.1	pep chromosome:TAIR10:5:5027638:5030245:-1 gene:AT5G15490 transcript:AT5G15490.1 gene_biotype:protein_coding transcript_biotype:protein_coding gene_symbol:UGD3 description:UDP-glucose 6-dehydrogenase [Source:UniProtKB/TrEMBL;Acc:A0A178UJW9]	0	12.644	17	6	6	3	1	480	53.1	6.04	11.88	6	3	517895		1.12034e+07			160430
Master Protein	AT4G18480.1	pep chromosome:TAIR10:4:10201672:10203469:-1 gene:AT4G18480 transcript:AT4G18480.1 gene_biotype:protein_coding transcript_biotype:protein_coding gene_symbol:CHLI1 description:Magnesium-chelatase subunit ChlI-1, chloroplastic [Source:UniProtKB/Swiss-Prot;Acc:P16127]	0	12.642	18	7	7	1	1	424	46.2	6.47	13.77	7	5	2.84807e+06	6.86988e+06	1.46752e+07
Master Protein	AT3G22640.1	pep chromosome:TAIR10:3:8011724:8013941:-1 gene:AT3G22640 transcript:AT3G22640.1 gene_biotype:protein_coding transcript_biotype:protein_coding gene_symbol:PAP85 description:Vicilin-like seed storage protein At3g22640 [Source:UniProtKB/Swiss-Prot;Acc:Q9LUJ7]	0	12.636	16	6	7	6	1	486	55	7.14	11.52	6	0	6.634e+07	1.07577e+08	278788	5.68291e+07	3.87122e+07	2.89707e+07
Master Protein	AT2G30490.1	pep chromosome:TAIR10:2:12993625:12996012:-1 gene:AT2G30490 transcript:AT2G30490.1 gene_biotype:protein_coding transcript_biotype:protein_coding gene_symbol:CYP73A5 description:Cinnamate-4-hydroxylase [Source:UniProtKB/TrEMBL;Acc:B1GV49]	0	12.627	17	6	6	6	1	505	57.8	8.78	17.76	6	0			8174668
Master Protein	AT1G22300.1	pep chromosome:TAIR10:1:7878759:7881395:-1 gene:AT1G22300 transcript:AT1G22300.1 gene_biotype:protein_coding transcript_biotype:protein_coding gene_symbol:GRF10 description:GRF10 [Source:UniProtKB/TrEMBL;Acc:A0A178W0Z4]	0	12.618	36	8	8	6	1	254	28.9	4.81	17.01	8	1			1.12963e+07
Master Protein	AT5G54500.1	pep chromosome:TAIR10:5:22124390:22126618:1 gene:AT5G54500 transcript:AT5G54500.1 gene_biotype:protein_coding transcript_biotype:protein_coding gene_symbol:FQR1 description:Flavodoxin-like quinone reductase 1 [Source:UniProtKB/TrEMBL;Acc:F4K0D0]	0	12.542	25	4	4	4	1	204	21.8	6.38	11.86	4	0			5.7949e+06
Master Protein	AT2G27710.2	pep chromosome:TAIR10:2:11816634:11817867:1 gene:AT2G27710 transcript:AT2G27710.2 gene_biotype:protein_coding transcript_biotype:protein_coding gene_symbol:RPP2B description:AT2G27710 protein [Source:UniProtKB/TrEMBL;Acc:B9DGN3]	0	12.531	28	3	3	1	1	115	11.4	4.68	10.68	3	2		2.36549e+06	14963886
Master Protein	AT5G03690.1	pep chromosome:TAIR10:5:963147:965136:-1 gene:AT5G03690 transcript:AT5G03690.1 gene_biotype:protein_coding transcript_biotype:protein_coding gene_symbol:FBA4 description:Fructose-bisphosphate aldolase 4, cytosolic [Source:UniProtKB/Swiss-Prot;Acc:F4KGQ0]	0	12.511	16	7	11	2	1	393	42.9	8.91	18.77	7	0
Master Protein	AT4G31580.2	pep chromosome:TAIR10:4:15306702:15308347:1 gene:AT4G31580 transcript:AT4G31580.2 gene_biotype:protein_coding transcript_biotype:protein_coding gene_symbol:RSZ22 description:Serine/arginine-rich splicing factor RSZ22 [Source:UniProtKB/Swiss-Prot;Acc:O81126]	0	12.511	22	6	25	2	1	200	22.4	11.44	45.35	6	4	5.57391e+08	1.61842e+08	2.65952e+06	5.9288e+08	3.38056e+08	8.62334e+08
Master Protein	AT3G05560.2	pep chromosome:TAIR10:3:1614200:1615506:1 gene:AT3G05560 transcript:AT3G05560.2 gene_biotype:protein_coding transcript_biotype:protein_coding gene_symbol:RPL22B description:60S ribosomal protein L22-2 [Source:UniProtKB/Swiss-Prot;Acc:Q9M9W1]	0	12.356	43	7	7	2	1	124	14	9.55	16.51	7	4		1.2179e+07	26839235	2.3395e+06	9.23712e+06	6.4071e+06
Master Protein	AT1G08360.1	pep chromosome:TAIR10:1:2635939:2638004:1 gene:AT1G08360 transcript:AT1G08360.1 gene_biotype:protein_coding transcript_biotype:protein_coding gene_symbol:RPL10AA description:60S ribosomal protein L10a-1 [Source:UniProtKB/Swiss-Prot;Acc:Q8VZB9]	0	12.322	32	7	8	2	1	216	24.5	9.88	17.59	7	1	3.42516e+06		5.30676e+06
Master Protein	AT5G04600.1	pep chromosome:TAIR10:5:1323574:1326984:1 gene:AT5G04600 transcript:AT5G04600.1 gene_biotype:protein_coding transcript_biotype:protein_coding description:AT5g04600/T32M21_200 [Source:UniProtKB/TrEMBL;Acc:Q9LZ65]	0	12.314	33	6	6	6	1	222	25.2	9.83	17.75	6	0			1.12835e+07
Master Protein	AT2G39990.1	pep chromosome:TAIR10:2:16698041:16700309:-1 gene:AT2G39990 transcript:AT2G39990.1 gene_biotype:protein_coding transcript_biotype:protein_coding gene_symbol:TIF3F1 description:Eukaryotic translation initiation factor 3 subunit F [Source:UniProtKB/Swiss-Prot;Acc:O04202]	0	12.272	17	4	4	4	1	293	31.8	5.14	11.99	4	0			4.16997e+06
Master Protein	AT5G52640.1	pep chromosome:TAIR10:5:21352557:21355147:1 gene:AT5G52640 transcript:AT5G52640.1 gene_biotype:protein_coding transcript_biotype:protein_coding gene_symbol:HSP90-1 description:Heat shock protein 90-1 [Source:UniProtKB/Swiss-Prot;Acc:P27323]	0	12.256	15	10	15	4	1	700	80.6	5.05	30.16	10	0		2.1071e+07	10561954
Master Protein	AT5G52840.1	pep chromosome:TAIR10:5:21413591:21415006:1 gene:AT5G52840 transcript:AT5G52840.1 gene_biotype:protein_coding transcript_biotype:protein_coding description:Probable NADH dehydrogenase [ubiquinone] 1 alpha subcomplex subunit 5, mitochondrial [Source:UniProtKB/Swiss-Prot;Acc:Q9FLX7]	0	12.243	48	6	6	6	1	169	19.2	4.77	14.24	6	0			5.68672e+06			3.48949e+06
Master Protein	AT3G02080.1	pep chromosome:TAIR10:3:363881:365376:-1 gene:AT3G02080 transcript:AT3G02080.1 gene_biotype:protein_coding transcript_biotype:protein_coding gene_symbol:RPS19A description:40S ribosomal protein S19-1 [Source:UniProtKB/Swiss-Prot;Acc:Q9SGA6]	0	12.23	32	5	6	2	1	143	15.8	10.08	13.45	5	2		4.53803e+06	6.75791e+06
Master Protein	AT3G22230.1	pep chromosome:TAIR10:3:7843536:7844597:-1 gene:AT3G22230 transcript:AT3G22230.1 gene_biotype:protein_coding transcript_biotype:protein_coding gene_symbol:RPL27B description:60S ribosomal protein L27-2 [Source:UniProtKB/Swiss-Prot;Acc:Q8LCL3]	0	12.229	32	6	7	2	1	135	15.6	10.27	19.42	6	4		1.33952e+07	3.92614e+07
Master Protein	AT5G54600.1	pep chromosome:TAIR10:5:22182843:22184610:1 gene:AT5G54600 transcript:AT5G54600.1 gene_biotype:protein_coding transcript_biotype:protein_coding gene_symbol:RPL24 description:SVR8 [Source:UniProtKB/TrEMBL;Acc:A0A178U954]	0	12.221	36	7	8	7	1	198	22	9.69	12.85	7	0	9.04701e+06	4.47949e+06	6.24569e+07	1.01806e+07	9.40986e+06	9.55896e+06
Master Protein	AT3G05530.1	pep chromosome:TAIR10:3:1603359:1606243:1 gene:AT3G05530 transcript:AT3G05530.1 gene_biotype:protein_coding transcript_biotype:protein_coding gene_symbol:RPT5A description:26S proteasome regulatory subunit 6A homolog A [Source:UniProtKB/Swiss-Prot;Acc:Q9SEI2]	0	12.213	17	6	6	2	1	424	47.5	5.03	13.65	6	4	5.13327e+06	1.67712e+07	9.4373e+06	854992	3.34474e+06	4.23381e+06
Master Protein	AT4G19210.1	pep chromosome:TAIR10:4:10501123:10505217:1 gene:AT4G19210 transcript:AT4G19210.1 gene_biotype:protein_coding transcript_biotype:protein_coding gene_symbol:ABCE2 description:ABC transporter E family member 2 [Source:UniProtKB/Swiss-Prot;Acc:Q8LPJ4]	0	12.202	13	6	6	6	1	605	68.3	7.96	17.02	6	0	4.19453e+06		3.60102e+06	1.66183e+07	1.36858e+07	9.43634e+06
Master Protein	AT5G17330.1	pep chromosome:TAIR10:5:5710910:5715075:1 gene:AT5G17330 transcript:AT5G17330.1 gene_biotype:protein_coding transcript_biotype:protein_coding gene_symbol:GAD1 description:Glutamate decarboxylase 1 [Source:UniProtKB/Swiss-Prot;Acc:Q42521]	0	12.158	14	5	6	3	1	502	57	5.53	16.26	5	1		5.03181e+06	6.07216e+06
Master Protein	AT2G22780.1	pep chromosome:TAIR10:2:9689295:9692154:-1 gene:AT2G22780 transcript:AT2G22780.1 gene_biotype:protein_coding transcript_biotype:protein_coding gene_symbol:PMDH1 description:PMDH1 [Source:UniProtKB/TrEMBL;Acc:A0A384LAR8]	0	12.114	23	4	4	4	1	354	37.4	7.96	14.3	4	0			1.77569e+06
Master Protein	AT4G29040.1	pep chromosome:TAIR10:4:14312283:14314600:1 gene:AT4G29040 transcript:AT4G29040.1 gene_biotype:protein_coding transcript_biotype:protein_coding gene_symbol:RPT2A description:RPT2a [Source:UniProtKB/TrEMBL;Acc:A0A178V3V3]	0	12.008	23	7	7	7	1	443	49.3	6.21	18.48	7	0	5.69334e+06		3.6103e+06	2.76486e+06
Master Protein	AT5G13780.1	pep chromosome:TAIR10:5:4447259:4448675:-1 gene:AT5G13780 transcript:AT5G13780.1 gene_biotype:protein_coding transcript_biotype:protein_coding gene_symbol:NAA10 description:N-terminal acetyltransferase A complex catalytic subunit NAA10 [Source:UniProtKB/Swiss-Prot;Acc:Q9FKI4]	0	12.002	24	3	3	3	1	192	21.7	7.37	11.18	3	0			2.78224e+06
Master Protein	AT3G57560.1	pep chromosome:TAIR10:3:21310825:21312378:-1 gene:AT3G57560 transcript:AT3G57560.1 gene_biotype:protein_coding transcript_biotype:protein_coding gene_symbol:NAGK description:NAGK [Source:UniProtKB/TrEMBL;Acc:A0A178V7F4]	0	11.995	22	4	4	4	1	347	36.6	8.92	15.14	4	0			5.81803e+06
Master Protein	AT1G76690.1	pep chromosome:TAIR10:1:28778622:28780483:1 gene:AT1G76690 transcript:AT1G76690.1 gene_biotype:protein_coding transcript_biotype:protein_coding gene_symbol:OPR2 description:OPR2 [Source:UniProtKB/TrEMBL;Acc:A0A178W9S3]	0	11.923	29	7	7	2	1	374	41.5	7.52	13.31	7	0	8.44839e+07			1.54275e+08	4.61133e+07	2.25177e+08
Master Protein	AT2G18450.1	pep chromosome:TAIR10:2:7997344:8000825:-1 gene:AT2G18450 transcript:AT2G18450.1 gene_biotype:protein_coding transcript_biotype:protein_coding gene_symbol:SDH1-2 description:Succinate dehydrogenase [ubiquinone] flavoprotein subunit, mitochondrial [Source:UniProtKB/TrEMBL;Acc:A0A178VRF6]	0	11.899	12	5	5	2	1	632	69.3	6.27	11.67	5	0
Master Protein	AT5G02960.1	pep chromosome:TAIR10:5:693079:694515:-1 gene:AT5G02960 transcript:AT5G02960.1 gene_biotype:protein_coding transcript_biotype:protein_coding gene_symbol:RPS23B description:40S ribosomal protein S23-2 [Source:UniProtKB/Swiss-Prot;Acc:P49201]	0	11.874	33	8	13	8	1	142	15.7	10.37	30.47	8	0	1.40269e+08		181492234	8.79784e+07	1.18546e+08	577837
Master Protein	AT4G35100.1	pep chromosome:TAIR10:4:16708361:16710407:1 gene:AT4G35100 transcript:AT4G35100.1 gene_biotype:protein_coding transcript_biotype:protein_coding gene_symbol:PIP2-7 description:Aquaporin PIP2-7 [Source:UniProtKB/Swiss-Prot;Acc:P93004]	0	11.863	13	3	3	3	1	280	29.7	8.81	11.52	3	0	2.72834e+06	1.09679e+07	8686133
Master Protein	AT5G19450.1	pep chromosome:TAIR10:5:6558426:6561800:-1 gene:AT5G19450 transcript:AT5G19450.1 gene_biotype:protein_coding transcript_biotype:protein_coding gene_symbol:CPK8 description:Calcium-dependent protein kinase 8 [Source:UniProtKB/Swiss-Prot;Acc:Q42438]	0	11.861	15	8	9	4	1	533	59.9	6.35	14.93	8	0
Master Protein	AT3G46060.1	pep chromosome:TAIR10:3:16917527:16920018:1 gene:AT3G46060 transcript:AT3G46060.1 gene_biotype:protein_coding transcript_biotype:protein_coding gene_symbol:RABE1C description:RABE1c [Source:UniProtKB/TrEMBL;Acc:A0A178VAR9]	0	11.86	27	5	6	2	1	216	23.8	7.83	17.82	5	0
Master Protein	AT3G54890.1	pep chromosome:TAIR10:3:20339504:20341176:-1 gene:AT3G54890 transcript:AT3G54890.1 gene_biotype:protein_coding transcript_biotype:protein_coding gene_symbol:LHCA1 description:Chlorophyll a-b binding protein, chloroplastic [Source:UniProtKB/TrEMBL;Acc:A0A178VBT7]	0	11.767	10	4	5	3	1	241	26	6.68	15.94	4	0			5.65911e+06
Master Protein	AT3G17820.1	pep chromosome:TAIR10:3:6097201:6099595:1 gene:AT3G17820 transcript:AT3G17820.1 gene_biotype:protein_coding transcript_biotype:protein_coding gene_symbol:GLN1-3 description:Glutamine synthetase [Source:UniProtKB/TrEMBL;Acc:A0A178VNQ6]	0	11.725	13	5	6	1	1	354	38.6	6.06	16.11	5	0
Master Protein	AT1G30620.6	pep chromosome:TAIR10:1:10855236:10858242:1 gene:AT1G30620 transcript:AT1G30620.6 gene_biotype:protein_coding transcript_biotype:protein_coding gene_symbol:MUR4 description:UXE1 [Source:UniProtKB/TrEMBL;Acc:A0A384K925]	0	11.649	22	9	11	5	1	419	46.3	9.06	18.64	9	0			3.27638e+07
Master Protein	AT1G20950.1	pep chromosome:TAIR10:1:7297239:7301633:-1 gene:AT1G20950 transcript:AT1G20950.1 gene_biotype:protein_coding transcript_biotype:protein_coding gene_symbol:PFP-ALPHA1 description:Pyrophosphate--fructose 6-phosphate 1-phosphotransferase subunit alpha [Source:UniProtKB/TrEMBL;Acc:A0A178WMV9]	0	11.648	16	6	6	6	1	614	67.1	6.99	15.59	6	0	2.41686e+07	3.38744e+06	3.61963e+06	2.38879e+07	2.59167e+07	1.27226e+07
Master Protein	AT3G05060.1	pep chromosome:TAIR10:3:1412867:1416056:-1 gene:AT3G05060 transcript:AT3G05060.1 gene_biotype:protein_coding transcript_biotype:protein_coding gene_symbol:NOP5-2 description:Probable nucleolar protein 5-2 [Source:UniProtKB/Swiss-Prot;Acc:Q9MAB3]	0	11.612	8	2	2	2	1	533	59	9.22	10.73	2	0			891115
Master Protein	AT1G70410.2	pep chromosome:TAIR10:1:26533824:26538437:-1 gene:AT1G70410 transcript:AT1G70410.2 gene_biotype:protein_coding transcript_biotype:protein_coding gene_symbol:BCA4 description:Beta carbonic anhydrase 4 [Source:UniProtKB/Swiss-Prot;Acc:Q94CE4]	0	11.554	26	6	6	6	1	280	30.8	7.09	14.56	6	0			3.18507e+06			3.99186e+06
Master Protein	AT3G48930.1	pep chromosome:TAIR10:3:18140771:18142281:-1 gene:AT3G48930 transcript:AT3G48930.1 gene_biotype:protein_coding transcript_biotype:protein_coding gene_symbol:RPS11A description:40S ribosomal protein S11-1 [Source:UniProtKB/Swiss-Prot;Acc:P16181]	0	11.518	61	10	11	7	1	160	17.9	10.56	22.48	10	2	1.54475e+08	5.25613e+06	7.02667e+07	1.56142e+07	3.80127e+07	1.75541e+07
Master Protein	AT5G59690.1	pep chromosome:TAIR10:5:24051474:24052218:1 gene:AT5G59690 transcript:AT5G59690.1 gene_biotype:protein_coding transcript_biotype:protein_coding description:Histone H4 [Source:UniProtKB/TrEMBL;Acc:Q6NR90]	0	11.514	51	5	6	1	1	103	11.4	11.47	14.69	5	3	2.72639e+07	7.4504e+06	1.93398e+07	9.53688e+06	2.23827e+07	1.79599e+07
Master Protein	AT3G29360.1	pep chromosome:TAIR10:3:11267007:11269356:-1 gene:AT3G29360 transcript:AT3G29360.1 gene_biotype:protein_coding transcript_biotype:protein_coding gene_symbol:UGD2 description:UDP-glucose 6-dehydrogenase 2 [Source:UniProtKB/Swiss-Prot;Acc:Q9LIA8]	0	11.467	9	4	4	1	1	480	53.1	6	11.32	4	0
Master Protein	AT5G13930.1	pep chromosome:TAIR10:5:4488476:4490264:1 gene:AT5G13930 transcript:AT5G13930.1 gene_biotype:protein_coding transcript_biotype:protein_coding gene_symbol:CHS description:Chalcone synthase family protein [Source:UniProtKB/TrEMBL;Acc:Q460R0]	0	11.453	14	4	4	4	1	395	43.1	6.54	12.53	4	0	1.065e+06		2.08512e+06		1.49074e+07	3.62516e+06
Master Protein	AT5G27770.1	pep chromosome:TAIR10:5:9835884:9837428:1 gene:AT5G27770 transcript:AT5G27770.1 gene_biotype:protein_coding transcript_biotype:protein_coding gene_symbol:RPL22C description:60S ribosomal protein L22-3 [Source:UniProtKB/Swiss-Prot;Acc:Q9FE58]	0	11.452	32	6	6	1	1	124	14	9.55	13.8	6	0	7.76765e+06	4.04358e+06	4498687	7.35021e+06	8.49848e+06	8.55686e+06
Master Protein	AT3G63460.1	pep chromosome:TAIR10:3:23430623:23437367:-1 gene:AT3G63460 transcript:AT3G63460.1 gene_biotype:protein_coding transcript_biotype:protein_coding gene_symbol:SEC31B description:Protein transport protein SEC31 homolog B [Source:UniProtKB/Swiss-Prot;Acc:Q8L611]	0	11.439	7	5	6	5	1	1104	119.8	5.14	9.83	5	0			1.87701e+06
Master Protein	AT1G78630.1	pep chromosome:TAIR10:1:29575806:29577880:1 gene:AT1G78630 transcript:AT1G78630.1 gene_biotype:protein_coding transcript_biotype:protein_coding gene_symbol:RPL13 description:50S ribosomal protein L13, chloroplastic [Source:UniProtKB/Swiss-Prot;Acc:Q9SYL9]	0	11.414	25	4	4	4	1	241	26.8	9.92	9.17	4	0			4.74273e+06
Master Protein	AT3G15190.1	pep chromosome:TAIR10:3:5116021:5117615:1 gene:AT3G15190 transcript:AT3G15190.1 gene_biotype:protein_coding transcript_biotype:protein_coding gene_symbol:RPS20 description:PRPS20 [Source:UniProtKB/TrEMBL;Acc:A0A178VMN1]	0	11.394	22	4	11	4	1	202	21.8	10.13	22.87	4	0	2.31679e+07	1.18498e+08	6.90713e+06	4.06727e+07	3.6066e+07	1.37795e+08
Master Protein	AT5G18380.1	pep chromosome:TAIR10:5:6089712:6090804:-1 gene:AT5G18380 transcript:AT5G18380.1 gene_biotype:protein_coding transcript_biotype:protein_coding gene_symbol:RPS16C description:40S ribosomal protein S16-3 [Source:UniProtKB/Swiss-Prot;Acc:Q42340]	0	11.388	38	7	11	1	1	146	16.6	10.2	14.1	7	0			5.5824e+06
Master Protein	AT5G42790.1	pep chromosome:TAIR10:5:17159044:17161156:-1 gene:AT5G42790 transcript:AT5G42790.1 gene_biotype:protein_coding transcript_biotype:protein_coding gene_symbol:PAF1 description:Proteasome subunit alpha type [Source:UniProtKB/TrEMBL;Acc:A0A178UFX8]	0	11.366	17	2	2	2	1	278	30.5	5.08	8.56	2	0			810970
Master Protein	AT3G09790.1	pep chromosome:TAIR10:3:3003862:3006192:-1 gene:AT3G09790 transcript:AT3G09790.1 gene_biotype:protein_coding transcript_biotype:protein_coding gene_symbol:UBQ8 description:Polyubiquitin 8 [Source:UniProtKB/Swiss-Prot;Acc:Q39256]	0	11.363	11	5	8	1	1	631	71.7	9.03	25.6	5	0			4.80624e+06
Master Protein	AT4G35000.1	pep chromosome:TAIR10:4:16664724:16667721:-1 gene:AT4G35000 transcript:AT4G35000.1 gene_biotype:protein_coding transcript_biotype:protein_coding gene_symbol:APX3 description:L-ascorbate peroxidase 3 [Source:UniProtKB/Swiss-Prot;Acc:Q42564]	0	11.354	16	3	3	3	1	287	31.6	6.95	11.04	3	0	5.02918e+07		4134652			7.75791e+06
Master Protein	AT5G56350.1	pep chromosome:TAIR10:5:22819936:22822904:-1 gene:AT5G56350 transcript:AT5G56350.1 gene_biotype:protein_coding transcript_biotype:protein_coding description:Pyruvate kinase [Source:UniProtKB/TrEMBL;Acc:Q9FM97]	0	11.305	20	9	9	7	1	498	54.4	6.86	17.79	9	2		3.461e+07	6.21941e+06
Master Protein	AT2G21390.1	pep chromosome:TAIR10:2:9151940:9156906:1 gene:AT2G21390 transcript:AT2G21390.1 gene_biotype:protein_coding transcript_biotype:protein_coding description:Coatomer subunit alpha-2 [Source:UniProtKB/Swiss-Prot;Acc:Q9SJT9]	0	11.267	6	7	7	2	1	1218	136.4	6.92	17.91	7	0			699208
Master Protein	AT2G35370.1	pep chromosome:TAIR10:2:14891041:14892298:1 gene:AT2G35370 transcript:AT2G35370.1 gene_biotype:protein_coding transcript_biotype:protein_coding gene_symbol:GDH1 description:Glycine cleavage system H protein [Source:UniProtKB/TrEMBL;Acc:A0A178VV72]	0	11.258	27	3	3	1	1	165	17.9	5.34	9	3	0			4.81455e+06
Master Protein	AT1G23860.1	pep chromosome:TAIR10:1:8427257:8429485:-1 gene:AT1G23860 transcript:AT1G23860.1 gene_biotype:protein_coding transcript_biotype:protein_coding gene_symbol:RSZ21 description:SRZ21 [Source:UniProtKB/TrEMBL;Acc:A0A178WC08]	0	11.115	28	3	13	2	1	187	21.5	11.33	15.65	3	0	1.02249e+07		2.19694e+06	1.28077e+07		1.54966e+07
Master Protein	AT2G27530.1	pep chromosome:TAIR10:2:11763217:11764935:-1 gene:AT2G27530 transcript:AT2G27530.1 gene_biotype:protein_coding transcript_biotype:protein_coding gene_symbol:RPL10AB description:60S ribosomal protein L10a-2 [Source:UniProtKB/Swiss-Prot;Acc:P59230]	0	11.108	36	8	9	4	1	216	24.4	9.88	14.4	8	4	9.36732e+06	3.88254e+06	2.622e+07	8.59311e+06	1.48221e+07	6.58681e+06
Master Protein	AT2G27730.4	pep chromosome:TAIR10:2:11819739:11822025:-1 gene:AT2G27730 transcript:AT2G27730.4 gene_biotype:protein_coding transcript_biotype:protein_coding description:Uncharacterized protein At2g27730, mitochondrial [Source:UniProtKB/Swiss-Prot;Acc:Q9ZUX4]	0	11.033	27	2	2	2	1	113	11.9	9.64	8.26	2	0			2.81654e+06
Master Protein	AT3G02520.2	pep chromosome:TAIR10:3:526293:528388:-1 gene:AT3G02520 transcript:AT3G02520.2 gene_biotype:protein_coding transcript_biotype:protein_coding gene_symbol:GRF7 description:14-3-3-like protein GF14 nu [Source:UniProtKB/Swiss-Prot;Acc:Q96300]	0	11.032	30	7	12	1	1	265	29.8	4.82	24.86	7	0			2.45977e+06
Master Protein	AT5G26000.1	pep chromosome:TAIR10:5:9079452:9082384:-1 gene:AT5G26000 transcript:AT5G26000.1 gene_biotype:protein_coding transcript_biotype:protein_coding gene_symbol:TGG1 description:TGG1 [Source:UniProtKB/TrEMBL;Acc:A0A178U7L7]	0	11.014	15	7	9	5	1	541	61.1	5.92	14	7	2	2.03398e+08	7.24381e+06	8.28007e+06	6.56372e+07	9.04727e+07	1.21577e+08
Master Protein	AT2G24590.1	pep chromosome:TAIR10:2:10449631:10451184:1 gene:AT2G24590 transcript:AT2G24590.1 gene_biotype:protein_coding transcript_biotype:protein_coding gene_symbol:RSZ22A description:Serine/arginine-rich splicing factor RSZ22A [Source:UniProtKB/Swiss-Prot;Acc:Q9SJA6]	0	10.908	22	6	20	2	1	196	21.9	11.34	31.54	6	0	4.41908e+07			4.27043e+07	7.02665e+06	7.44819e+07
Master Protein	AT5G63570.1	pep chromosome:TAIR10:5:25451800:25453845:1 gene:AT5G63570 transcript:AT5G63570.1 gene_biotype:protein_coding transcript_biotype:protein_coding gene_symbol:GSA1 description:Glutamate-1-semialdehyde 2,1-aminomutase 1, chloroplastic [Source:UniProtKB/Swiss-Prot;Acc:P42799]	0	10.899	16	6	8	2	1	474	50.3	6.87	20.68	6	0	1.64492e+07	7.1288e+06		4.55394e+07	2.15594e+07	3.79004e+07
Master Protein	AT1G71500.1	pep chromosome:TAIR10:1:26935982:26937607:1 gene:AT1G71500 transcript:AT1G71500.1 gene_biotype:protein_coding transcript_biotype:protein_coding description:Rieske (2Fe-2S) domain-containing protein [Source:UniProtKB/TrEMBL;Acc:Q9C9I7]	0	10.854	16	3	3	3	1	287	31.7	8.73	9.82	3	0			1.98931e+06	1.19064e+07	2.95028e+06
Master Protein	AT5G41670.4	pep chromosome:TAIR10:5:16665254:16667390:-1 gene:AT5G41670 transcript:AT5G41670.4 gene_biotype:protein_coding transcript_biotype:protein_coding gene_symbol:PGD3 description:6-phosphogluconate dehydrogenase, decarboxylating [Source:UniProtKB/TrEMBL;Acc:A0A178UQL8]	0	10.766	19	6	6	2	1	487	53.3	5.8	13.09	6	0			2.71589e+06
Master Protein	AT5G47210.1	pep chromosome:TAIR10:5:19168941:19171263:-1 gene:AT5G47210 transcript:AT5G47210.1 gene_biotype:protein_coding transcript_biotype:protein_coding gene_symbol:RGGC description:RGG repeats nuclear RNA binding protein C [Source:UniProtKB/Swiss-Prot;Acc:Q9LVT8]	0	10.747	14	4	4	3	1	357	38	8.78	11.68	4	1			7.853e+06
Master Protein	ATMG00510.1	pep chromosome:TAIR10:Mt:132071:138153:1 gene:ATMG00510 transcript:ATMG00510.1 gene_biotype:protein_coding transcript_biotype:protein_coding gene_symbol:NAD7 description:NADH dehydrogenase subunit 7 [Source:UniProtKB/TrEMBL;Acc:G1C2X4]	0	10.736	37	9	10	9	1	394	44.5	7.81	13.99	9	0		4.52225e+06	1.2492e+07
Master Protein	AT4G34050.3	pep chromosome:TAIR10:4:16310409:16312308:1 gene:AT4G34050 transcript:AT4G34050.3 gene_biotype:protein_coding transcript_biotype:protein_coding gene_symbol:CCoAOMT1 description:S-adenosyl-L-methionine-dependent methyltransferases superfamily protein [Source:TAIR;Acc:AT4G34050]	0	10.651	19	4	4	3	1	286	32.5	6.19	14.07	4	0			1.34756e+06
Master Protein	AT5G58330.1	pep chromosome:TAIR10:5:23579722:23582395:-1 gene:AT5G58330 transcript:AT5G58330.1 gene_biotype:protein_coding transcript_biotype:protein_coding description:Malate dehydrogenase [NADP], chloroplastic [Source:UniProtKB/Swiss-Prot;Acc:Q8H1E2]	0	10.642	11	4	4	4	1	443	48.3	6.16	10.93	4	0	1.17698e+07		6.12876e+06	1.52899e+07
Master Protein	AT1G27400.1	pep chromosome:TAIR10:1:9515114:9517070:1 gene:AT1G27400 transcript:AT1G27400.1 gene_biotype:protein_coding transcript_biotype:protein_coding gene_symbol:RPL17A description:60S ribosomal protein L17-1 [Source:UniProtKB/Swiss-Prot;Acc:Q93VI3]	0	10.612	35	6	13	6	1	176	19.9	10.11	35.34	6	0	7.00486e+08	3.87829e+08	3.00963e+07	1.70603e+08	2.26313e+08	2.47019e+08
Master Protein	AT3G24170.1	pep chromosome:TAIR10:3:8729354:8734624:-1 gene:AT3G24170 transcript:AT3G24170.1 gene_biotype:protein_coding transcript_biotype:protein_coding gene_symbol:ATGR1 description:Glutathione reductase, cytosolic [Source:UniProtKB/Swiss-Prot;Acc:P48641]	0	10.597	10	4	4	4	1	499	53.8	6.8	10.17	4	0			2.80625e+06
Master Protein	AT2G22170.1	pep chromosome:TAIR10:2:9426796:9428170:-1 gene:AT2G22170 transcript:AT2G22170.1 gene_biotype:protein_coding transcript_biotype:protein_coding gene_symbol:PLAT2 description:PLAT domain-containing protein 2 [Source:UniProtKB/Swiss-Prot;Acc:Q9SIE7]	0	10.587	45	5	5	4	1	183	20.1	5.31	12.68	5	1			6.99839e+06
Master Protein	AT4G14680.2	pep chromosome:TAIR10:4:8413288:8415605:-1 gene:AT4G14680 transcript:AT4G14680.2 gene_biotype:protein_coding transcript_biotype:protein_coding gene_symbol:APS3 description:Pseudouridine synthase/archaeosine transglycosylase-like family protein [Source:TAIR;Acc:AT4G14680]	0	10.54	25	9	14	5	1	510	57.5	8.51	17.97	9	0	4.30331e+07	7.02711e+07	7.93132e+06	3.40515e+07	4.04374e+07	2.40351e+07
Master Protein	AT5G11200.2	pep chromosome:TAIR10:5:3567175:3571015:1 gene:AT5G11200 transcript:AT5G11200.2 gene_biotype:protein_coding transcript_biotype:protein_coding description:DEAD/DEAH box RNA helicase family protein [Source:UniProtKB/TrEMBL;Acc:F4JWF6]	0	10.524	11	5	5	5	1	486	55.4	5.92	10.87	5	0			7.41143e+06
Master Protein	AT5G15520.1	pep chromosome:TAIR10:5:5037021:5038754:-1 gene:AT5G15520 transcript:AT5G15520.1 gene_biotype:protein_coding transcript_biotype:protein_coding gene_symbol:RPS19B description:40S ribosomal protein S19-2 [Source:UniProtKB/Swiss-Prot;Acc:Q9LF30]	0	10.484	32	5	6	2	1	143	15.8	10.14	13.43	5	0			617576
Master Protein	AT5G50950.1	pep chromosome:TAIR10:5:20729612:20733570:1 gene:AT5G50950 transcript:AT5G50950.1 gene_biotype:protein_coding transcript_biotype:protein_coding gene_symbol:FUM2 description:AT5G50950 protein [Source:UniProtKB/TrEMBL;Acc:B9DFR5]	0	10.481	20	6	7	2	1	510	55.7	7.36	13.38	6	0			2.49437e+07
Master Protein	ATCG00330.1	pep chromosome:TAIR10:Pt:36938:37240:-1 gene:ATCG00330 transcript:ATCG00330.1 gene_biotype:protein_coding transcript_biotype:protein_coding gene_symbol:RPS14 description:30S ribosomal protein S14, chloroplastic [Source:UniProtKB/TrEMBL;Acc:A0A1B1W4T5]	0	10.443	40	5	5	5	1	100	11.7	11.22	9.5	5	0	2.46113e+08		6.18673e+06	2.77564e+07	2.55662e+07	1.73991e+07
Master Protein	AT4G24770.2	pep chromosome:TAIR10:4:12765994:12769419:-1 gene:AT4G24770 transcript:AT4G24770.2 gene_biotype:protein_coding transcript_biotype:protein_coding gene_symbol:CP31A description:31 kDa ribonucleoprotein, chloroplastic [Source:UniProtKB/Swiss-Prot;Acc:Q04836]	0	10.409	22	5	5	5	1	329	35.8	4.65	11.95	5	0		6.92133e+06	8.98653e+06
Master Protein	AT2G38230.1	pep chromosome:TAIR10:2:16011233:16012515:1 gene:AT2G38230 transcript:AT2G38230.1 gene_biotype:protein_coding transcript_biotype:protein_coding gene_symbol:PDX11 description:Pyridoxal 5'-phosphate synthase subunit PDX1.1 [Source:UniProtKB/Swiss-Prot;Acc:O80448]	0	10.4	21	5	5	3	1	309	32.8	6	9.73	5	2		1.75009e+07	3.12766e+07
Master Protein	AT5G30510.1	pep chromosome:TAIR10:5:11619000:11621298:-1 gene:AT5G30510 transcript:AT5G30510.1 gene_biotype:protein_coding transcript_biotype:protein_coding gene_symbol:RPS1 description:30S ribosomal protein S1, chloroplastic [Source:UniProtKB/Swiss-Prot;Acc:Q93VC7]	0	10.374	11	4	4	4	1	416	45.1	5.25	9.84	4	0			3.44694e+06
Master Protein	AT2G37220.1	pep chromosome:TAIR10:2:15634466:15636522:-1 gene:AT2G37220 transcript:AT2G37220.1 gene_biotype:protein_coding transcript_biotype:protein_coding gene_symbol:CP29B description:RNA-binding protein CP29B, chloroplastic [Source:UniProtKB/Swiss-Prot;Acc:Q9ZUU4]	0	10.334	28	5	5	3	1	289	30.7	5.16	11.59	5	2			1.80288e+07			899003
Master Protein	AT1G06000.1	pep chromosome:TAIR10:1:1820308:1821894:-1 gene:AT1G06000 transcript:AT1G06000.1 gene_biotype:protein_coding transcript_biotype:protein_coding gene_symbol:UGT89C1 description:Glycosyltransferase (Fragment) [Source:UniProtKB/TrEMBL;Acc:W8PVE7]	0	10.298	16	6	9	6	1	435	48.1	6.18	11.98	6	0	1.15305e+07	1.44923e+07	3.9497e+06	3.2969e+07	1.14364e+07	3.86525e+07
Master Protein	AT4G27440.1	pep chromosome:TAIR10:4:13725546:13727440:1 gene:AT4G27440 transcript:AT4G27440.1 gene_biotype:protein_coding transcript_biotype:protein_coding gene_symbol:PORB description:Protochlorophyllide reductase B, chloroplastic [Source:UniProtKB/Swiss-Prot;Acc:P21218]	0	10.24	14	5	6	4	1	401	43.3	9.16	11.03	5	1		4.51159e+06	5.45523e+06
Master Protein	AT4G29840.1	pep chromosome:TAIR10:4:14599216:14601164:-1 gene:AT4G29840 transcript:AT4G29840.1 gene_biotype:protein_coding transcript_biotype:protein_coding gene_symbol:TS1 description:Threonine synthase 1, chloroplastic [Source:UniProtKB/Swiss-Prot;Acc:Q9S7B5]	0	10.211	10	5	5	5	1	526	57.7	7.42	13.02	5	0			4.25598e+06
Master Protein	AT1G15500.1	pep chromosome:TAIR10:1:5326290:5328875:1 gene:AT1G15500 transcript:AT1G15500.1 gene_biotype:protein_coding transcript_biotype:protein_coding gene_symbol:AATP2 description:ADP,ATP carrier protein [Source:UniProtKB/TrEMBL;Acc:A0A178WDN7]	0	10.19	14	6	6	6	1	618	67.5	9.48	13.96	6	0			2.76013e+06
Master Protein	AT5G63510.1	pep chromosome:TAIR10:5:25423984:25425866:1 gene:AT5G63510 transcript:AT5G63510.1 gene_biotype:protein_coding transcript_biotype:protein_coding gene_symbol:GAMMA CAL1 description:Gamma carbonic anhydrase like 1 [Source:UniProtKB/TrEMBL;Acc:F4KAQ8]	0	10.163	37	6	7	6	1	252	27.6	8.78	17.18	6	0	4.91792e+07	1.76131e+07	7.36126e+06	4.09211e+07	1.18698e+08
Master Protein	AT3G08940.2	pep chromosome:TAIR10:3:2717557:2718923:1 gene:AT3G08940 transcript:AT3G08940.2 gene_biotype:protein_coding transcript_biotype:protein_coding gene_symbol:LHCB4.2 description:Chlorophyll a-b binding protein CP29.2, chloroplastic [Source:UniProtKB/Swiss-Prot;Acc:Q9XF88]	0	10.131	31	7	10	3	1	287	31.2	6.24	28.78	7	0	8.96879e+06	2.70799e+06	1.42241e+07	4.37269e+06	5.04512e+07	1.35376e+07
Master Protein	AT5G41520.1	pep chromosome:TAIR10:5:16609021:16610692:-1 gene:AT5G41520 transcript:AT5G41520.1 gene_biotype:protein_coding transcript_biotype:protein_coding gene_symbol:RPS10B description:40S ribosomal protein S10-2 [Source:UniProtKB/Swiss-Prot;Acc:Q9FFS8]	0	10.113	49	8	8	6	1	180	19.7	9.73	10.02	8	1		3.77352e+07	4.98244e+06
Master Protein	AT1G61580.1	pep chromosome:TAIR10:1:22720560:22723152:-1 gene:AT1G61580 transcript:AT1G61580.1 gene_biotype:protein_coding transcript_biotype:protein_coding gene_symbol:ARP2 description:60S ribosomal protein L3-2 [Source:UniProtKB/Swiss-Prot;Acc:P22738]	0	10.106	11	6	6	1	1	390	44.5	10.11	14.73	6	0
Master Protein	AT1G48600.2	pep chromosome:TAIR10:1:17965871:17969354:1 gene:AT1G48600 transcript:AT1G48600.2 gene_biotype:protein_coding transcript_biotype:protein_coding gene_symbol:NMT2 description:PMEAMT [Source:UniProtKB/TrEMBL;Acc:A0A178WLJ9]	0	10.101	19	6	7	3	1	491	56	5.19	12.49	6	0		4.24713e+06	1.11201e+06
Master Protein	AT2G42600.1	pep chromosome:TAIR10:2:17734302:17739167:-1 gene:AT2G42600 transcript:AT2G42600.1 gene_biotype:protein_coding transcript_biotype:protein_coding gene_symbol:PPC2 description:PPC2 [Source:UniProtKB/TrEMBL;Acc:A0A178VV64]	0	10.054	22	13	15	4	1	963	109.7	5.8	21.2	13	0				8.69644e+06		1.36168e+07
Master Protein	AT3G55460.1	pep chromosome:TAIR10:3:20560802:20563885:1 gene:AT3G55460 transcript:AT3G55460.1 gene_biotype:protein_coding transcript_biotype:protein_coding gene_symbol:SCL30 description:Serine/arginine-rich SC35-like splicing factor SCL30 [Source:UniProtKB/Swiss-Prot;Acc:Q8L3X8]	0	10.014	15	3	6	3	1	262	29.6	11.27	16.75	3	0	8.08159e+07		201110	4.17543e+07	2.32912e+07	6.11624e+07
Master Protein	AT3G02560.1	pep chromosome:TAIR10:3:541708:543385:1 gene:AT3G02560 transcript:AT3G02560.1 gene_biotype:protein_coding transcript_biotype:protein_coding gene_symbol:RPS7B description:40S ribosomal protein S7-2 [Source:UniProtKB/Swiss-Prot;Acc:Q9M885]	0	9.95	24	4	7	2	1	191	22.2	9.77	17.91	4	0			899496
Master Protein	AT1G03890.1	pep chromosome:TAIR10:1:989198:991020:1 gene:AT1G03890 transcript:AT1G03890.1 gene_biotype:protein_coding transcript_biotype:protein_coding gene_symbol:CRD description:12S seed storage protein CRD [Source:UniProtKB/Swiss-Prot;Acc:Q9ZWA9]	0	9.947	6	2	2	2	1	451	49.6	5.71	6.21	2	0		4.84755e+07
Master Protein	AT4G39980.1	pep chromosome:TAIR10:4:18539511:18542122:1 gene:AT4G39980 transcript:AT4G39980.1 gene_biotype:protein_coding transcript_biotype:protein_coding gene_symbol:DHS1 description:Phospho-2-dehydro-3-deoxyheptonate aldolase 1, chloroplastic [Source:UniProtKB/Swiss-Prot;Acc:P29976]	0	9.926	18	8	8	5	1	525	57.9	8.06	13.75	8	2			5953220
Master Protein	AT5G08570.2	pep chromosome:TAIR10:5:2778000:2780581:1 gene:AT5G08570 transcript:AT5G08570.2 gene_biotype:protein_coding transcript_biotype:protein_coding description:Pyruvate kinase [Source:UniProtKB/TrEMBL;Acc:Q9FNN1]	0	9.898	8	4	4	1	1	510	54.9	6.29	10.18	4	0
Master Protein	AT2G37040.1	pep chromosome:TAIR10:2:15557367:15560755:-1 gene:AT2G37040 transcript:AT2G37040.1 gene_biotype:protein_coding transcript_biotype:protein_coding gene_symbol:PAL1 description:Phenylalanine ammonia-lyase 1 [Source:UniProtKB/Swiss-Prot;Acc:P35510]	0	9.89	12	5	5	5	1	725	78.7	6.3	12.35	5	0			2.72679e+06
Master Protein	AT2G44050.1	pep chromosome:TAIR10:2:18224213:18226233:1 gene:AT2G44050 transcript:AT2G44050.1 gene_biotype:protein_coding transcript_biotype:protein_coding gene_symbol:COS1 description:6,7-dimethyl-8-ribityllumazine synthase, chloroplastic [Source:UniProtKB/Swiss-Prot;Acc:O80575]	0	9.883	11	2	2	2	1	227	24	8.35	12.44	2	0			1.41247e+06
Master Protein	AT1G07320.1	pep chromosome:TAIR10:1:2248967:2250529:1 gene:AT1G07320 transcript:AT1G07320.1 gene_biotype:protein_coding transcript_biotype:protein_coding gene_symbol:RPL4 description:RPL4 [Source:UniProtKB/TrEMBL;Acc:A0A384KN11]	0	9.883	26	4	4	4	1	282	30.5	8.94	16.06	4	0			5.96512e+06
Master Protein	AT1G08830.1	pep chromosome:TAIR10:1:2827060:2829315:1 gene:AT1G08830 transcript:AT1G08830.1 gene_biotype:protein_coding transcript_biotype:protein_coding gene_symbol:CSD1 description:Superoxide dismutase [Cu-Zn] 1 [Source:UniProtKB/Swiss-Prot;Acc:P24704]	0	9.856	18	3	3	3	1	152	15.1	5.6	12.34	3	0		2.86757e+06	6.01501e+06		3.86517e+06
Master Protein	AT3G63410.1	pep chromosome:TAIR10:3:23415589:23417119:-1 gene:AT3G63410 transcript:AT3G63410.1 gene_biotype:protein_coding transcript_biotype:protein_coding gene_symbol:VTE3 description:2-methyl-6-phytyl-1,4-hydroquinone methyltransferase, chloroplastic [Source:UniProtKB/Swiss-Prot;Acc:Q9LY74]	0	9.822	22	4	4	4	1	338	37.9	9.1	8.58	4	0			8.05518e+06
Master Protein	AT5G45930.1	pep chromosome:TAIR10:5:18627950:18629697:1 gene:AT5G45930 transcript:AT5G45930.1 gene_biotype:protein_coding transcript_biotype:protein_coding gene_symbol:CHLI2 description:Magnesium-chelatase subunit ChlI-2, chloroplastic [Source:UniProtKB/Swiss-Prot;Acc:Q5XF33]	0	9.745	21	7	8	1	1	418	46.1	5.5	12.64	7	0			1.13188e+06
Master Protein	AT2G07360.2	pep chromosome:TAIR10:2:3047252:3057196:-1 gene:AT2G07360 transcript:AT2G07360.2 gene_biotype:protein_coding transcript_biotype:protein_coding description:SH3 domain-containing protein [Source:UniProtKB/TrEMBL;Acc:F4IL68]	0	9.72	12	8	8	8	1	1198	130.3	5.69	14.47	8	0			6.68088e+06
Master Protein	AT5G25780.1	pep chromosome:TAIR10:5:8973247:8976913:-1 gene:AT5G25780 transcript:AT5G25780.1 gene_biotype:protein_coding transcript_biotype:protein_coding gene_symbol:EIF3B-2 description:Eukaryotic translation initiation factor 3 subunit B [Source:UniProtKB/TrEMBL;Acc:Q8GUM1]	0	9.665	21	9	9	9	1	714	82.1	5.24	14.44	9	0	1.66169e+07	6.13465e+06	7.90951e+06	2.58881e+06	3.55457e+07	2.05642e+07
Master Protein	AT4G14320.1	pep chromosome:TAIR10:4:8242430:8243923:-1 gene:AT4G14320 transcript:AT4G14320.1 gene_biotype:protein_coding transcript_biotype:protein_coding description:Zinc-binding ribosomal protein family protein [Source:UniProtKB/TrEMBL;Acc:F4JUQ4]	0	9.621	48	9	10	9	1	105	12.1	10.32	12.23	9	0	3.75246e+06		3.41907e+07
Master Protein	AT2G45790.1	pep chromosome:TAIR10:2:18855675:18858018:1 gene:AT2G45790 transcript:AT2G45790.1 gene_biotype:protein_coding transcript_biotype:protein_coding gene_symbol:PMM description:Phosphomannomutase [Source:UniProtKB/Swiss-Prot;Acc:O80840]	0	9.6	18	4	4	4	1	246	27.7	5.54	12.86	4	0			1143528
Master Protein	AT3G60820.1	pep chromosome:TAIR10:3:22471769:22473939:-1 gene:AT3G60820 transcript:AT3G60820.1 gene_biotype:protein_coding transcript_biotype:protein_coding gene_symbol:PBF1 description:Proteasome subunit beta type [Source:UniProtKB/TrEMBL;Acc:A0A178V6R9]	0	9.579	22	4	4	4	1	223	24.6	7.4	8.53	4	0	5.45378e+06		750598	2.79494e+06	1.94819e+06	4.32732e+06
Master Protein	AT2G21130.1	pep chromosome:TAIR10:2:9055398:9056481:-1 gene:AT2G21130 transcript:AT2G21130.1 gene_biotype:protein_coding transcript_biotype:protein_coding gene_symbol:CYP19-2 description:Peptidyl-prolyl cis-trans isomerase CYP19-2 [Source:UniProtKB/Swiss-Prot;Acc:Q9SKQ0]	0	9.491	41	5	11	1	1	174	18.5	8.16	11.7	5	0			3059073
Master Protein	AT1G17260.1	pep chromosome:TAIR10:1:5904058:5908898:1 gene:AT1G17260 transcript:AT1G17260.1 gene_biotype:protein_coding transcript_biotype:protein_coding gene_symbol:AHA10 description:Plasma membrane ATPase [Source:UniProtKB/TrEMBL;Acc:A0A178W776]	0	9.462	8	6	6	3	1	947	104.7	6.43	16.08	6	0		2.28076e+07	762118
Master Protein	AT1G60095.1	pep chromosome:TAIR10:1:22159694:22162426:1 gene:AT1G60095 transcript:AT1G60095.1 gene_biotype:protein_coding transcript_biotype:protein_coding description:Mannose-binding lectin superfamily protein [Source:TAIR;Acc:AT1G60095]	0	9.419	11	4	4	4	1	601	67.1	5.67	15.43	4	0			1.26388e+06
Master Protein	AT4G03280.1	pep chromosome:TAIR10:4:1440146:1441863:1 gene:AT4G03280 transcript:AT4G03280.1 gene_biotype:protein_coding transcript_biotype:protein_coding gene_symbol:PETC description:Cytochrome b6-f complex iron-sulfur subunit, chloroplastic [Source:UniProtKB/Swiss-Prot;Acc:Q9ZR03]	0	9.387	20	3	3	3	1	229	24.4	8.54	8.72	3	0			6.63313e+06
Master Protein	AT1G69620.1	pep chromosome:TAIR10:1:26189775:26191404:1 gene:AT1G69620 transcript:AT1G69620.1 gene_biotype:protein_coding transcript_biotype:protein_coding gene_symbol:RPL34B description:60S ribosomal protein L34-2 [Source:UniProtKB/Swiss-Prot;Acc:Q9FE65]	0	9.384	35	6	14	4	1	119	13.6	11.59	28.17	6	2	7.50746e+07	3.9462e+07	8.7333e+07	4.20449e+07	7.17064e+07	7.37929e+07
Master Protein	AT5G35680.3	pep chromosome:TAIR10:5:13857921:13859013:-1 gene:AT5G35680 transcript:AT5G35680.3 gene_biotype:protein_coding transcript_biotype:protein_coding description:Nucleic acid-binding, OB-fold-like protein [Source:UniProtKB/TrEMBL;Acc:F4K1D3]	0	9.373	32	4	6	4	1	150	17	7.24	9.63	4	0	2.68739e+06		2.80738e+06			1.76703e+06
Master Protein	AT1G53830.1	pep chromosome:TAIR10:1:20098522:20100978:1 gene:AT1G53830 transcript:AT1G53830.1 gene_biotype:protein_coding transcript_biotype:protein_coding gene_symbol:PME2 description:Pectinesterase 2 [Source:UniProtKB/Swiss-Prot;Acc:Q42534]	0	9.338	25	8	11	4	1	587	64.1	8.94	4.21	8	0
Master Protein	AT4G39080.1	pep chromosome:TAIR10:4:18209399:18215204:1 gene:AT4G39080 transcript:AT4G39080.1 gene_biotype:protein_coding transcript_biotype:protein_coding gene_symbol:VHA-A3 description:V-type proton ATPase subunit a3 [Source:UniProtKB/Swiss-Prot;Acc:Q8W4S4]	0	9.333	7	4	4	4	1	821	92.8	5.94	7.32	4	0			1.70642e+06
Master Protein	AT2G47240.2	pep chromosome:TAIR10:2:19392744:19397831:1 gene:AT2G47240 transcript:AT2G47240.2 gene_biotype:protein_coding transcript_biotype:protein_coding gene_symbol:LACS1 description:Long chain acyl-CoA synthetase 1 [Source:UniProtKB/Swiss-Prot;Acc:O22898]	0	9.3	12	4	4	4	1	660	74.6	6.35	8.74	4	0			2.67901e+06
Master Protein	AT5G17000.1	pep chromosome:TAIR10:5:5584708:5587237:-1 gene:AT5G17000 transcript:AT5G17000.1 gene_biotype:protein_coding transcript_biotype:protein_coding description:AT5g16970/F2K13_120 [Source:UniProtKB/TrEMBL;Acc:Q93Z72]	0	9.254	25	5	6	4	1	345	38.1	6.93	9.9	5	0	2.41738e+08		27109586	2.41357e+08	2.37485e+08	1.91008e+08
Master Protein	AT5G26260.1	pep chromosome:TAIR10:5:9200271:9202461:1 gene:AT5G26260 transcript:AT5G26260.1 gene_biotype:protein_coding transcript_biotype:protein_coding description:F9D12.8 protein [Source:UniProtKB/TrEMBL;Acc:O81493]	0	9.239	17	4	10	3	1	351	39.8	9.22	19.7	4	0	5.34835e+07	4.34611e+07		4.57181e+07	4.30935e+07	4.50543e+07
Master Protein	AT2G44160.1	pep chromosome:TAIR10:2:18262189:18265346:1 gene:AT2G44160 transcript:AT2G44160.1 gene_biotype:protein_coding transcript_biotype:protein_coding gene_symbol:MTHFR2 description:Methylenetetrahydrofolate reductase 2 [Source:UniProtKB/Swiss-Prot;Acc:O80585]	0	9.238	23	9	9	4	1	594	66.8	5.5	21.35	9	0			1.1793e+07
Master Protein	AT3G08740.1	pep chromosome:TAIR10:3:2654622:2656297:-1 gene:AT3G08740 transcript:AT3G08740.1 gene_biotype:protein_coding transcript_biotype:protein_coding description:Elongation factor P (EF-P) family protein [Source:UniProtKB/TrEMBL;Acc:Q8VZW6]	0	9.219	21	4	4	4	1	236	26.2	8.4	12.25	4	0		3.68411e+06	8.53964e+06
Master Protein	AT1G24180.1	pep chromosome:TAIR10:1:8560420:8563502:-1 gene:AT1G24180 transcript:AT1G24180.1 gene_biotype:protein_coding transcript_biotype:protein_coding gene_symbol:IAR4 description:Pyruvate dehydrogenase E1 component subunit alpha-2, mitochondrial [Source:UniProtKB/Swiss-Prot;Acc:Q8H1Y0]	0	9.218	19	5	5	4	1	393	43.3	7.91	7.54	5	1			5.21327e+06
Master Protein	AT4G29260.1	pep chromosome:TAIR10:4:14422152:14423603:-1 gene:AT4G29260 transcript:AT4G29260.1 gene_biotype:protein_coding transcript_biotype:protein_coding description:Acid phosphatase-like protein [Source:UniProtKB/TrEMBL;Acc:Q9M0F5]	0	9.212	17	4	5	4	1	255	28.9	4.98	11.16	4	0	1.24707e+06		6.56096e+06
Master Protein	AT4G15530.5	pep chromosome:TAIR10:4:8864828:8870871:-1 gene:AT4G15530 transcript:AT4G15530.5 gene_biotype:protein_coding transcript_biotype:protein_coding gene_symbol:PPDK description:Pyruvate, phosphate dikinase 1, chloroplastic [Source:UniProtKB/Swiss-Prot;Acc:O23404]	0	9.202	16	7	7	7	1	963	105.1	6.38	14.92	7	0	4.62976e+07		2.3514e+06	2.66425e+07		3.21384e+07
Master Protein	AT5G63680.3	pep chromosome:TAIR10:5:25490065:25492763:1 gene:AT5G63680 transcript:AT5G63680.3 gene_biotype:protein_coding transcript_biotype:protein_coding description:Pyruvate kinase [Source:UniProtKB/TrEMBL;Acc:Q9FFP6]	0	9.169	16	6	6	3	1	510	55	6.65	15	6	1			3.89351e+06
Master Protein	AT3G25530.1	pep chromosome:TAIR10:3:9271515:9273751:-1 gene:AT3G25530 transcript:AT3G25530.1 gene_biotype:protein_coding transcript_biotype:protein_coding gene_symbol:GLYR1 description:GR1 [Source:UniProtKB/TrEMBL;Acc:A0A178VK60]	0	9.148	14	2	2	2	1	289	30.7	6.13	10.85	2	0			638489
Master Protein	AT5G12140.1	pep chromosome:TAIR10:5:3922591:3924058:-1 gene:AT5G12140 transcript:AT5G12140.1 gene_biotype:protein_coding transcript_biotype:protein_coding gene_symbol:CYS1 description:Cysteine proteinase inhibitor [Source:UniProtKB/TrEMBL;Acc:A0A178UCE6]	0	9.137	55	3	4	3	1	101	11.2	5.22	8.89	3	0		5.11354e+06	2.12489e+06
Master Protein	AT2G43750.1	pep chromosome:TAIR10:2:18129435:18132638:-1 gene:AT2G43750 transcript:AT2G43750.1 gene_biotype:protein_coding transcript_biotype:protein_coding gene_symbol:OASB description:Cysteine synthase [Source:UniProtKB/TrEMBL;Acc:Q0WW95]	0	9.113	28	6	7	6	1	392	41.6	8.02	13.86	6	0	2.49685e+08		11472929	1.70747e+08	2.62035e+08
Master Protein	AT1G09430.1	pep chromosome:TAIR10:1:3041996:3045541:1 gene:AT1G09430 transcript:AT1G09430.1 gene_biotype:protein_coding transcript_biotype:protein_coding gene_symbol:ACLA-3 description:ATP-citrate synthase alpha chain protein 3 [Source:UniProtKB/Swiss-Prot;Acc:O80526]	0	9.075	11	5	5	3	1	424	46.9	5.26	12.02	5	2			6.39656e+06
Master Protein	AT1G07660.2	pep chromosome:TAIR10:1:2368837:2369734:1 gene:AT1G07660 transcript:AT1G07660.2 gene_biotype:protein_coding transcript_biotype:protein_coding description:Histone H4 [Source:UniProtKB/Swiss-Prot;Acc:P59259]	0	9.051	63	5	6	1	1	86	9.4	11.21	11.19	5	0		1.57767e+08
Master Protein	AT1G45000.1	pep chromosome:TAIR10:1:17009051:17011929:1 gene:AT1G45000 transcript:AT1G45000.1 gene_biotype:protein_coding transcript_biotype:protein_coding gene_symbol:RPT4B description:26S proteasome regulatory subunit S10B homolog B [Source:UniProtKB/Swiss-Prot;Acc:Q9MAK9]	0	9.009	18	4	6	4	1	399	44.7	8.19	14.37	4	0		2.43174e+07	2.26425e+06
Master Protein	AT3G11730.1	pep chromosome:TAIR10:3:3709131:3711617:-1 gene:AT3G11730 transcript:AT3G11730.1 gene_biotype:protein_coding transcript_biotype:protein_coding gene_symbol:RABD1 description:Ras-related protein RABD1 [Source:UniProtKB/Swiss-Prot;Acc:Q9ZRE2]	0	9.008	17	3	4	1	1	205	22.7	5.27	11.86	3	0			348390
Master Protein	AT1G50250.1	pep chromosome:TAIR10:1:18614201:18617155:-1 gene:AT1G50250 transcript:AT1G50250.1 gene_biotype:protein_coding transcript_biotype:protein_coding gene_symbol:FTSH1 description:ATP-dependent zinc metalloprotease FTSH 1, chloroplastic [Source:UniProtKB/Swiss-Prot;Acc:Q39102]	0	9.006	22	8	8	2	1	716	76.7	5.83	17.53	8	0
Master Protein	AT5G02790.1	pep chromosome:TAIR10:5:632796:635240:1 gene:AT5G02790 transcript:AT5G02790.1 gene_biotype:protein_coding transcript_biotype:protein_coding gene_symbol:GSTL3 description:Glutathione S-transferase L3 [Source:UniProtKB/Swiss-Prot;Acc:Q9LZ06]	0	8.953	26	5	5	5	1	235	27.1	5.2	10.36	5	0			5.09534e+06
Master Protein	AT1G32470.1	pep chromosome:TAIR10:1:11739304:11740399:-1 gene:AT1G32470 transcript:AT1G32470.1 gene_biotype:protein_coding transcript_biotype:protein_coding gene_symbol:GDH3 description:Glycine cleavage system H protein 3, mitochondrial [Source:UniProtKB/Swiss-Prot;Acc:Q9LQL0]	0	8.951	27	3	3	1	1	166	17.9	5.19	7.81	3	1			3.284e+06
Master Protein	AT1G65980.1	pep chromosome:TAIR10:1:24559253:24560980:-1 gene:AT1G65980 transcript:AT1G65980.1 gene_biotype:protein_coding transcript_biotype:protein_coding gene_symbol:PRXIIB description:Peroxiredoxin-2B [Source:UniProtKB/Swiss-Prot;Acc:Q9XEX2]	0	8.943	14	3	3	3	1	162	17.4	5.36	8.43	3	0			6894279
Master Protein	AT5G25460.1	pep chromosome:TAIR10:5:8863224:8865677:1 gene:AT5G25460 transcript:AT5G25460.1 gene_biotype:protein_coding transcript_biotype:protein_coding description:At5g25460 [Source:UniProtKB/TrEMBL;Acc:Q94F20]	0	8.932	13	5	6	5	1	369	40	7.36	12.8	5	0	3.13069e+07		9.16927e+06	3.94696e+06	2.01418e+07	9.70852e+06
Master Protein	AT4G01310.1	pep chromosome:TAIR10:4:543911:545566:-1 gene:AT4G01310 transcript:AT4G01310.1 gene_biotype:protein_coding transcript_biotype:protein_coding gene_symbol:RPL5 description:50S ribosomal protein L5, chloroplastic [Source:UniProtKB/Swiss-Prot;Acc:O04603]	0	8.878	19	5	5	5	1	262	28.3	9.99	11.09	5	0			9.05692e+06
Master Protein	AT5G01410.1	pep chromosome:TAIR10:5:171889:173663:-1 gene:AT5G01410 transcript:AT5G01410.1 gene_biotype:protein_coding transcript_biotype:protein_coding gene_symbol:PDX13 description:Pyridoxal 5'-phosphate synthase subunit PDX1.3 [Source:UniProtKB/Swiss-Prot;Acc:Q8L940]	0	8.855	12	3	3	1	1	309	33.2	6.11	9.73	3	0		2.67687e+06	1.25563e+06
Master Protein	AT2G40300.1	pep chromosome:TAIR10:2:16831109:16833294:-1 gene:AT2G40300 transcript:AT2G40300.1 gene_biotype:protein_coding transcript_biotype:protein_coding gene_symbol:FER4 description:Ferritin-4, chloroplastic [Source:UniProtKB/Swiss-Prot;Acc:Q9S756]	0	8.837	17	3	3	2	1	259	29	6.62	9.37	3	0			719822
Master Protein	AT5G23120.2	pep chromosome:TAIR10:5:7778017:7780907:1 gene:AT5G23120 transcript:AT5G23120.2 gene_biotype:protein_coding transcript_biotype:protein_coding gene_symbol:HCF136 description:photosystem II stability/assembly factor, chloroplast (HCF136) [Source:TAIR;Acc:AT5G23120]	0	8.832	16	5	5	5	1	426	46.9	8.03	13.78	5	0			2.846e+06
Master Protein	AT4G03520.1	pep chromosome:TAIR10:4:1562203:1564204:-1 gene:AT4G03520 transcript:AT4G03520.1 gene_biotype:protein_coding transcript_biotype:protein_coding gene_symbol:ATHM2 description:Thioredoxin M2, chloroplastic [Source:UniProtKB/Swiss-Prot;Acc:Q9SEU8]	0	8.818	23	4	4	4	1	186	20.3	9.22	10.25	4	0	9.35125e+06	6.89498e+07	3792194	3.54399e+06	2.09281e+06	1.02266e+07
Master Protein	AT3G28940.1	pep chromosome:TAIR10:3:10968043:10969858:-1 gene:AT3G28940 transcript:AT3G28940.1 gene_biotype:protein_coding transcript_biotype:protein_coding gene_symbol:AIG2B description:Protein AIG2 B [Source:UniProtKB/Swiss-Prot;Acc:Q9MBH2]	0	8.793	22	2	2	2	1	169	19.5	5.07	7.87	2	0			1.04988e+06	1.48428e+06		1.68126e+06
Master Protein	AT3G44110.1	pep chromosome:TAIR10:3:15868631:15871256:-1 gene:AT3G44110 transcript:AT3G44110.1 gene_biotype:protein_coding transcript_biotype:protein_coding gene_symbol:ATJ3 description:DnaJ protein homolog atj3 [Source:UniProtKB/TrEMBL;Acc:Q0WW92]	0	8.792	13	5	5	5	1	420	46.4	6.11	11.02	5	0		2.84421e+06	6.8961e+06
Master Protein	AT5G52650.1	pep chromosome:TAIR10:5:21355541:21357219:-1 gene:AT5G52650 transcript:AT5G52650.1 gene_biotype:protein_coding transcript_biotype:protein_coding gene_symbol:RPS10C description:40S ribosomal protein S10-3 [Source:UniProtKB/Swiss-Prot;Acc:Q9LTF2]	0	8.786	35	7	7	5	1	179	19.5	9.61	8.48	7	0	3.61056e+06		9.8955e+06	4.8983e+06	4.32283e+06
Master Protein	AT4G38680.1	pep chromosome:TAIR10:4:18071449:18073182:-1 gene:AT4G38680 transcript:AT4G38680.1 gene_biotype:protein_coding transcript_biotype:protein_coding gene_symbol:CSP2 description:GRP2 [Source:UniProtKB/TrEMBL;Acc:A0A178UYV3]	0	8.781	11	1	4	1	1	203	19.1	5.92	19.84	1	0	3.14559e+07		3.82515e+06	2.52465e+07	2.69914e+07	5.21492e+07
Master Protein	AT3G14990.1	pep chromosome:TAIR10:3:5047376:5049971:1 gene:AT3G14990 transcript:AT3G14990.1 gene_biotype:protein_coding transcript_biotype:protein_coding gene_symbol:DJ1A description:Protein DJ-1 homolog A [Source:UniProtKB/Swiss-Prot;Acc:Q9FPF0]	0	8.712	13	4	4	4	1	392	41.8	5.41	10.08	4	0		8.85153e+06	1.21326e+07
Master Protein	AT2G45470.1	pep chromosome:TAIR10:2:18742477:18744322:-1 gene:AT2G45470 transcript:AT2G45470.1 gene_biotype:protein_coding transcript_biotype:protein_coding gene_symbol:FLA8 description:Fasciclin-like arabinogalactan protein 8 [Source:UniProtKB/Swiss-Prot;Acc:O22126]	0	8.683	8	2	2	2	1	420	43	5.68	9.13	2	0			2.03056e+06
Master Protein	AT5G59880.1	pep chromosome:TAIR10:5:24120164:24121949:1 gene:AT5G59880 transcript:AT5G59880.1 gene_biotype:protein_coding transcript_biotype:protein_coding gene_symbol:ADF3 description:Actin-depolymerizing factor 3 [Source:UniProtKB/Swiss-Prot;Acc:Q9ZSK4]	0	8.666	25	3	3	3	1	139	15.9	6.34	7.32	3	0			895273
Master Protein	AT1G70840.1	pep chromosome:TAIR10:1:26712982:26714069:-1 gene:AT1G70840 transcript:AT1G70840.1 gene_biotype:protein_coding transcript_biotype:protein_coding gene_symbol:MLP31 description:MLP-like protein 31 [Source:UniProtKB/Swiss-Prot;Acc:Q941R6]	0	8.646	22	3	4	1	1	171	19.1	6.37	11.12	3	0
Master Protein	AT1G26880.1	pep chromosome:TAIR10:1:9315305:9316880:-1 gene:AT1G26880 transcript:AT1G26880.1 gene_biotype:protein_coding transcript_biotype:protein_coding gene_symbol:RPL34A description:60S ribosomal protein L34-1 [Source:UniProtKB/Swiss-Prot;Acc:Q42351]	0	8.559	36	5	12	3	1	120	13.7	11.59	28.85	5	0	3.2168e+06		1.41751e+07		2.42627e+06	2.93863e+06
Master Protein	AT4G32260.1	pep chromosome:TAIR10:4:15573553:15574737:-1 gene:AT4G32260 transcript:AT4G32260.1 gene_biotype:protein_coding transcript_biotype:protein_coding description:PDE334 [Source:UniProtKB/TrEMBL;Acc:A0A178V017]	0	8.534	25	5	5	5	1	219	23.9	5.86	8.56	5	0			8.88932e+06			3.6186e+06
Master Protein	AT4G11600.1	pep chromosome:TAIR10:4:7009769:7011406:-1 gene:AT4G11600 transcript:AT4G11600.1 gene_biotype:protein_coding transcript_biotype:protein_coding gene_symbol:GPX6 description:Probable phospholipid hydroperoxide glutathione peroxidase 6, mitochondrial [Source:UniProtKB/Swiss-Prot;Acc:O48646]	0	8.485	28	6	7	5	1	232	25.6	9.35	12.06	6	1	2.99136e+07		8603597
Master Protein	AT1G04690.1	pep chromosome:TAIR10:1:1313443:1315823:1 gene:AT1G04690 transcript:AT1G04690.1 gene_biotype:protein_coding transcript_biotype:protein_coding gene_symbol:KAB1 description:Probable voltage-gated potassium channel subunit beta [Source:UniProtKB/Swiss-Prot;Acc:O23016]	0	8.466	26	5	6	5	1	328	36.5	7.42	14.55	5	0	1.63691e+06	2.36593e+06	7768291
Master Protein	AT2G47470.1	pep chromosome:TAIR10:2:19481254:19484015:1 gene:AT2G47470 transcript:AT2G47470.1 gene_biotype:protein_coding transcript_biotype:protein_coding gene_symbol:PDIL2-1 description:UNE5 [Source:UniProtKB/TrEMBL;Acc:A0A178W1F8]	0	8.456	15	5	5	5	1	361	39.5	6.06	12.43	5	0		1.15029e+07	13623373
Master Protein	AT1G17100.1	pep chromosome:TAIR10:1:5844646:5845661:1 gene:AT1G17100 transcript:AT1G17100.1 gene_biotype:protein_coding transcript_biotype:protein_coding description:HBP1 [Source:UniProtKB/TrEMBL;Acc:A0A178W6J0]	0	8.37	32	3	4	3	1	232	25.4	4.92	12.2	3	0			2.43892e+06
Master Protein	ATCG00820.1	pep chromosome:TAIR10:Pt:84005:84283:-1 gene:ATCG00820 transcript:ATCG00820.1 gene_biotype:protein_coding transcript_biotype:protein_coding gene_symbol:RPS19 description:ribosomal protein S19 [Source:TAIR;Acc:ATCG00820]	0	8.368	28	2	2	2	1	92	10.6	10.77	7.93	2	0			509065
Master Protein	AT1G27970.2	pep chromosome:TAIR10:1:9746811:9748467:1 gene:AT1G27970 transcript:AT1G27970.2 gene_biotype:protein_coding transcript_biotype:protein_coding gene_symbol:NTF2B description:Nuclear transport factor 2B [Source:UniProtKB/TrEMBL;Acc:A8MS55]	0	8.349	22	2	2	2	1	134	15	6.35	8.86	2	0			1.16428e+06
Master Protein	AT1G31330.1	pep chromosome:TAIR10:1:11214676:11216141:-1 gene:AT1G31330 transcript:AT1G31330.1 gene_biotype:protein_coding transcript_biotype:protein_coding gene_symbol:PSAF description:Photosystem I reaction center subunit III, chloroplastic [Source:UniProtKB/Swiss-Prot;Acc:Q9SHE8]	0	8.345	19	5	8	5	1	221	24.2	9.54	10.13	5	0	4.66385e+07		1.62094e+07	1.07552e+08	6.86012e+07	7.85063e+07
Master Protein	AT1G29880.1	pep chromosome:TAIR10:1:10459457:10462967:-1 gene:AT1G29880 transcript:AT1G29880.1 gene_biotype:protein_coding transcript_biotype:protein_coding description:Glycine--tRNA ligase, mitochondrial 1 [Source:UniProtKB/Swiss-Prot;Acc:O23627]	0	8.306	13	7	7	7	1	729	81.9	7.01	12.9	7	0			1.51317e+07
Master Protein	AT5G48760.2	pep chromosome:TAIR10:5:19771136:19772738:-1 gene:AT5G48760 transcript:AT5G48760.2 gene_biotype:protein_coding transcript_biotype:protein_coding gene_symbol:RPL13AD description:60S ribosomal protein L13a-4 [Source:UniProtKB/Swiss-Prot;Acc:Q9FKC0]	0	8.305	31	7	11	2	1	206	23.6	10.37	17.08	7	0			2.31619e+06
Master Protein	AT1G17880.1	pep chromosome:TAIR10:1:6152384:6153982:-1 gene:AT1G17880 transcript:AT1G17880.1 gene_biotype:protein_coding transcript_biotype:protein_coding gene_symbol:BTF3 description:Basic transcription factor 3 [Source:UniProtKB/Swiss-Prot;Acc:Q9SMW7]	0	8.284	14	2	2	2	1	165	17.9	7.25	9.78	2	0			1.61778e+06
Master Protein	AT1G56330.1	pep chromosome:TAIR10:1:21086501:21088554:-1 gene:AT1G56330 transcript:AT1G56330.1 gene_biotype:protein_coding transcript_biotype:protein_coding gene_symbol:SAR1B description:SAR1B [Source:UniProtKB/TrEMBL;Acc:A0A178WM97]	0	8.263	19	3	3	3	1	193	22	7.05	9.1	3	0	9.29183e+06	4.93876e+07	5.48419e+06	9.98255e+06	4.55422e+06	1.87144e+07
Master Protein	AT4G30530.1	pep chromosome:TAIR10:4:14920376:14922519:1 gene:AT4G30530 transcript:AT4G30530.1 gene_biotype:protein_coding transcript_biotype:protein_coding gene_symbol:GGP1 description:GGP1 [Source:UniProtKB/TrEMBL;Acc:A0A178V143]	0	8.262	17	4	4	4	1	250	28.4	5.69	11.04	4	0			2.30499e+06
Master Protein	AT5G14030.3	pep chromosome:TAIR10:5:4526784:4528994:1 gene:AT5G14030 transcript:AT5G14030.3 gene_biotype:protein_coding transcript_biotype:protein_coding description:Translocon-associated protein subunit beta [Source:UniProtKB/TrEMBL;Acc:Q94BY3]	0	8.258	41	3	3	3	1	195	21.1	9.66	8.72	3	0			1412153
Master Protein	AT3G02530.1	pep chromosome:TAIR10:3:528526:532612:-1 gene:AT3G02530 transcript:AT3G02530.1 gene_biotype:protein_coding transcript_biotype:protein_coding gene_symbol:CCT6A description:T-complex protein 1 subunit zeta 1 [Source:UniProtKB/Swiss-Prot;Acc:Q9M888]	0	8.257	10	4	4	4	1	535	58.9	6.21	9.28	4	0	1.63587e+06		2.24514e+06			2.05597e+06
Master Protein	AT2G21170.3	pep chromosome:TAIR10:2:9070754:9074470:-1 gene:AT2G21170 transcript:AT2G21170.3 gene_biotype:protein_coding transcript_biotype:protein_coding gene_symbol:TIM description:TIM [Source:UniProtKB/TrEMBL;Acc:A0A178VN28]	0	8.252	21	6	7	5	1	315	33.3	7.83	15.41	6	0		2.37163e+06	9.0116e+06
Master Protein	AT1G17745.2	pep chromosome:TAIR10:1:6101015:6105241:1 gene:AT1G17745 transcript:AT1G17745.2 gene_biotype:protein_coding transcript_biotype:protein_coding gene_symbol:PGDH description:D-3-phosphoglycerate dehydrogenase [Source:TAIR;Acc:AT1G17745]	0	8.221	9	6	7	3	1	651	69.7	6.35	7.68	6	0	3.1769e+07		507865			2.68825e+07
Master Protein	AT1G06950.1	pep chromosome:TAIR10:1:2130053:2135703:-1 gene:AT1G06950 transcript:AT1G06950.1 gene_biotype:protein_coding transcript_biotype:protein_coding gene_symbol:TIC110 description:Protein TIC110, chloroplastic [Source:UniProtKB/Swiss-Prot;Acc:Q8LPR9]	0	8.203	7	5	5	5	1	1016	112.1	5.97	7.69	5	0			2.61465e+06
Master Protein	AT1G16350.1	pep chromosome:TAIR10:1:5590756:5593098:1 gene:AT1G16350 transcript:AT1G16350.1 gene_biotype:protein_coding transcript_biotype:protein_coding description:Inosine-5'-monophosphate dehydrogenase 2 [Source:UniProtKB/Swiss-Prot;Acc:Q9SA34]	0	8.184	11	3	3	2	1	502	54	6.48	8.23	3	1			3.72287e+06
Master Protein	AT1G41880.2	pep chromosome:TAIR10:1:15650635:15652542:-1 gene:AT1G41880 transcript:AT1G41880.2 gene_biotype:protein_coding transcript_biotype:protein_coding gene_symbol:RPL35AB description:60S ribosomal protein L35a-2 [Source:UniProtKB/Swiss-Prot;Acc:Q9FZH0]	0	8.182	46	8	8	8	1	111	12.8	10.68	14.53	8	0	7.41986e+06	5.16397e+06	3.65271e+07		1.56124e+07	3.41314e+06
Master Protein	AT5G65430.3	pep chromosome:TAIR10:5:26148382:26150476:-1 gene:AT5G65430 transcript:AT5G65430.3 gene_biotype:protein_coding transcript_biotype:protein_coding gene_symbol:GRF8 description:General regulatory factor 8 [Source:UniProtKB/TrEMBL;Acc:F4KHY7]	0	8.146	25	7	12	2	1	260	29.5	5.39	23.37	7	0			3.27712e+06
Master Protein	AT3G18820.1	pep chromosome:TAIR10:3:6484068:6486264:1 gene:AT3G18820 transcript:AT3G18820.1 gene_biotype:protein_coding transcript_biotype:protein_coding gene_symbol:RABG3F description:Ras-related protein RABG3f [Source:UniProtKB/Swiss-Prot;Acc:Q9LS94]	0	8.135	27	4	4	3	1	206	23.1	5.08	7.47	4	0		745170	5.79901e+06
Master Protein	AT3G24503.1	pep chromosome:TAIR10:3:8919560:8923296:-1 gene:AT3G24503 transcript:AT3G24503.1 gene_biotype:protein_coding transcript_biotype:protein_coding gene_symbol:ALDH2C4 description:Aldehyde dehydrogenase family 2 member C4 [Source:UniProtKB/Swiss-Prot;Acc:Q56YU0]	0	8.131	7	2	2	2	1	501	54.3	5.69	5.8	2	0			3238074
Master Protein	AT1G64520.1	pep chromosome:TAIR10:1:23956269:23958461:1 gene:AT1G64520 transcript:AT1G64520.1 gene_biotype:protein_coding transcript_biotype:protein_coding gene_symbol:RPN12A description:RPN12a [Source:UniProtKB/TrEMBL;Acc:A0A178WH62]	0	8.111	13	2	2	2	1	267	30.7	4.91	8.47	2	0			3.80018e+06
Master Protein	AT4G35450.5	pep chromosome:TAIR10:4:16839532:16841949:1 gene:AT4G35450 transcript:AT4G35450.5 gene_biotype:protein_coding transcript_biotype:protein_coding gene_symbol:AKR2 description:Ankyrin repeat-containing protein 2 [Source:UniProtKB/TrEMBL;Acc:F4JN13]	0	8.027	13	2	2	1	1	350	38	4.64	8.77	2	0			641759
Master Protein	AT1G08200.1	pep chromosome:TAIR10:1:2573818:2576844:-1 gene:AT1G08200 transcript:AT1G08200.1 gene_biotype:protein_coding transcript_biotype:protein_coding gene_symbol:AXS2 description:UDP-D-apiose/UDP-D-xylose synthase 2 [Source:UniProtKB/Swiss-Prot;Acc:Q9SGE0]	0	7.993	9	3	3	3	1	389	43.8	5.87	6.81	3	0			2.60988e+06	590037	1.03007e+06
Master Protein	AT3G44300.1	pep chromosome:TAIR10:3:15983199:15985535:1 gene:AT3G44300 transcript:AT3G44300.1 gene_biotype:protein_coding transcript_biotype:protein_coding gene_symbol:NIT2 description:NIT2 [Source:UniProtKB/TrEMBL;Acc:A0A384LD03]	0	7.943	15	5	5	2	1	339	37.1	5.55	13.6	5	0			371196
Master Protein	ATCG00500.1	pep chromosome:TAIR10:Pt:57075:58541:1 gene:ATCG00500 transcript:ATCG00500.1 gene_biotype:protein_coding transcript_biotype:protein_coding gene_symbol:ACCD description:Acetyl-coenzyme A carboxylase carboxyl transferase subunit beta, chloroplastic [Source:UniProtKB/TrEMBL;Acc:A0A1B1W4V3]	0	7.907	11	5	5	5	1	488	55.6	6.24	10.13	5	0			6.92424e+06
Master Protein	AT5G23250.1	pep chromosome:TAIR10:5:7830356:7832843:1 gene:AT5G23250 transcript:AT5G23250.1 gene_biotype:protein_coding transcript_biotype:protein_coding description:Succinate--CoA ligase [ADP-forming] subunit alpha-2, mitochondrial [Source:UniProtKB/Swiss-Prot;Acc:Q8LAD2]	0	7.906	23	4	4	1	1	341	35.3	8.57	5.33	4	0
Master Protein	AT1G18070.3	pep chromosome:TAIR10:1:6213777:6218340:-1 gene:AT1G18070 transcript:AT1G18070.3 gene_biotype:protein_coding transcript_biotype:protein_coding description:T10F20.8 protein [Source:UniProtKB/TrEMBL;Acc:Q9LMS7]	0	7.897	10	6	7	6	1	543	60.5	5.31	7.08	6	0			3.04121e+06	1.18744e+06	1.75353e+06	762517
Master Protein	AT5G23740.1	pep chromosome:TAIR10:5:8007921:8009436:-1 gene:AT5G23740 transcript:AT5G23740.1 gene_biotype:protein_coding transcript_biotype:protein_coding gene_symbol:RPS11C description:RPS11-BETA [Source:UniProtKB/TrEMBL;Acc:A0A178UPD3]	0	7.887	37	7	8	4	1	159	17.7	10.61	12.97	7	0	1.89533e+06	4.17264e+06	1.45112e+07			2.24482e+06
Master Protein	AT5G58250.1	pep chromosome:TAIR10:5:23559474:23560778:1 gene:AT5G58250 transcript:AT5G58250.1 gene_biotype:protein_coding transcript_biotype:protein_coding description:YCF54 [Source:UniProtKB/TrEMBL;Acc:Q9LVM3]	0	7.866	32	3	3	3	1	211	24.1	8.1	12.08	3	0			1.25616e+06
Master Protein	AT1G20340.1	pep chromosome:TAIR10:1:7042046:7043392:-1 gene:AT1G20340 transcript:AT1G20340.1 gene_biotype:protein_coding transcript_biotype:protein_coding gene_symbol:DRT112 description:Plastocyanin major isoform, chloroplastic [Source:UniProtKB/Swiss-Prot;Acc:P42699]	0	7.854	14	1	1	1	1	167	17	5.2	7.06	1	0			3911681
Master Protein	AT3G54400.1	pep chromosome:TAIR10:3:20140025:20142763:-1 gene:AT3G54400 transcript:AT3G54400.1 gene_biotype:protein_coding transcript_biotype:protein_coding description:AT3g54400/T12E18_90 [Source:UniProtKB/TrEMBL;Acc:Q9M2U7]	0	7.846	18	5	5	5	1	425	45.4	9.09	11.66	5	0	4.28016e+06	2.2726e+06	9.15361e+06	1.10673e+07	6.43017e+06	6.40879e+06
Master Protein	AT1G75270.1	pep chromosome:TAIR10:1:28250075:28251469:-1 gene:AT1G75270 transcript:AT1G75270.1 gene_biotype:protein_coding transcript_biotype:protein_coding gene_symbol:DHAR2 description:Glutathione S-transferase DHAR2 [Source:UniProtKB/Swiss-Prot;Acc:Q9FRL8]	0	7.833	11	2	2	2	1	213	23.4	6.14	7.44	2	0			1.17263e+06
Master Protein	AT3G59920.1	pep chromosome:TAIR10:3:22134951:22138546:1 gene:AT3G59920 transcript:AT3G59920.1 gene_biotype:protein_coding transcript_biotype:protein_coding gene_symbol:GDI2 description:Guanosine nucleotide diphosphate dissociation inhibitor [Source:UniProtKB/TrEMBL;Acc:A0A178VFJ4]	0	7.815	11	5	5	3	1	444	49.5	5.74	4.5	5	2		2.19985e+06	8.49154e+06
Master Protein	AT3G28710.1	pep chromosome:TAIR10:3:10772871:10775809:-1 gene:AT3G28710 transcript:AT3G28710.1 gene_biotype:protein_coding transcript_biotype:protein_coding gene_symbol:VHA-D1 description:V-type proton ATPase subunit d1 [Source:UniProtKB/Swiss-Prot;Acc:Q9LJI5]	0	7.769	11	2	3	2	1	351	40.8	5.16	9.47	2	0		1.51935e+07	5.78025e+06
Master Protein	AT2G33070.3	pep chromosome:TAIR10:2:14028282:14031164:-1 gene:AT2G33070 transcript:AT2G33070.3 gene_biotype:protein_coding transcript_biotype:protein_coding gene_symbol:NSP2 description:nitrile specifier protein 2 [Source:TAIR;Acc:AT2G33070]	0	7.762	9	4	5	1	1	473	51.4	5.76	6.72	4	0			638126
Master Protein	AT1G63770.3	pep chromosome:TAIR10:1:23657506:23664497:-1 gene:AT1G63770 transcript:AT1G63770.3 gene_biotype:protein_coding transcript_biotype:protein_coding description:Peptidase M1 family protein [Source:UniProtKB/TrEMBL;Acc:F4I3R0]	0	7.761	13	9	14	9	1	987	110.7	6.48	14.54	9	0			6.22924e+06	2.18443e+07	1.74704e+07	1.44315e+07
Master Protein	AT1G01090.1	pep chromosome:TAIR10:1:47234:49304:-1 gene:AT1G01090 transcript:AT1G01090.1 gene_biotype:protein_coding transcript_biotype:protein_coding gene_symbol:PDH-E1 ALPHA description:Pyruvate dehydrogenase E1 component subunit alpha [Source:UniProtKB/TrEMBL;Acc:A0A178W8A7]	0	7.756	16	5	5	5	1	428	47.1	7.49	13.54	5	0	5.41817e+06		3.20711e+06	858607
Master Protein	AT5G23010.2	pep chromosome:TAIR10:5:7703041:7706973:1 gene:AT5G23010 transcript:AT5G23010.2 gene_biotype:protein_coding transcript_biotype:protein_coding gene_symbol:MAM1 description:methylthioalkylmalate synthase 1 [Source:TAIR;Acc:AT5G23010]	0	7.716	10	3	4	3	1	534	58.3	7.87	13.34	3	0			439452
Master Protein	AT4G11150.1	pep chromosome:TAIR10:4:6799887:6801961:1 gene:AT4G11150 transcript:AT4G11150.1 gene_biotype:protein_coding transcript_biotype:protein_coding gene_symbol:VHA-E1 description:V-type proton ATPase subunit E1 [Source:UniProtKB/Swiss-Prot;Acc:Q39258]	0	7.691	20	5	5	3	1	230	26	6.4	9.92	5	1			8.90423e+06
Master Protein	AT3G54470.1	pep chromosome:TAIR10:3:20168005:20170320:-1 gene:AT3G54470 transcript:AT3G54470.1 gene_biotype:protein_coding transcript_biotype:protein_coding gene_symbol:PYRE-F description:Uridine 5'-monophosphate synthase [Source:UniProtKB/Swiss-Prot;Acc:Q42586]	0	7.688	14	5	5	5	1	476	51.8	7.23	12.03	5	0			2.20286e+08
Master Protein	AT5G11710.3	pep chromosome:TAIR10:5:3772618:3776671:1 gene:AT5G11710 transcript:AT5G11710.3 gene_biotype:protein_coding transcript_biotype:protein_coding gene_symbol:EPSIN1 description:Clathrin interactor EPSIN 1 [Source:UniProtKB/Swiss-Prot;Acc:Q8VY07]	0	7.679	28	9	10	9	1	560	60.6	5.1	11.14	9	0		1.40019e+07	7.94184e+06
Master Protein	AT1G62380.1	pep chromosome:TAIR10:1:23082036:23084253:1 gene:AT1G62380 transcript:AT1G62380.1 gene_biotype:protein_coding transcript_biotype:protein_coding gene_symbol:ACO2 description:1-aminocyclopropane-1-carboxylate oxidase 2 [Source:UniProtKB/Swiss-Prot;Acc:Q41931]	0	7.663	11	3	3	3	1	320	36.2	5.12	7.52	3	0			1.9606e+06
Master Protein	AT2G45960.3	pep chromosome:TAIR10:2:18910295:18911982:1 gene:AT2G45960 transcript:AT2G45960.3 gene_biotype:protein_coding transcript_biotype:protein_coding gene_symbol:PIP1B description:Plasma membrane intrinsic protein 1B [Source:UniProtKB/TrEMBL;Acc:A8MRW1]	0	7.649	9	2	2	1	1	301	32.4	8.51	6.92	2	0	1.74789e+06	1.03384e+07	5.97545e+06		3.90767e+06
Master Protein	AT5G52920.1	pep chromosome:TAIR10:5:21463467:21466880:1 gene:AT5G52920 transcript:AT5G52920.1 gene_biotype:protein_coding transcript_biotype:protein_coding gene_symbol:PKP2 description:Pyruvate kinase [Source:UniProtKB/TrEMBL;Acc:A0A178U9G2]	0	7.629	7	3	3	2	1	579	63.5	7.03	8.43	3	1		4.74176e+06	5.01172e+06
Master Protein	AT4G17040.1	pep chromosome:TAIR10:4:9585283:9589376:-1 gene:AT4G17040 transcript:AT4G17040.1 gene_biotype:protein_coding transcript_biotype:protein_coding gene_symbol:CLPR4 description:ATP-dependent Clp protease proteolytic subunit [Source:UniProtKB/TrEMBL;Acc:A0A178V785]	0	7.607	13	3	3	3	1	305	33.4	9.31	8.12	3	0			1.88878e+06
Master Protein	AT1G79850.1	pep chromosome:TAIR10:1:30041243:30041952:-1 gene:AT1G79850 transcript:AT1G79850.1 gene_biotype:protein_coding transcript_biotype:protein_coding gene_symbol:RPS17 description:30S ribosomal protein S17, chloroplastic [Source:UniProtKB/Swiss-Prot;Acc:P16180]	0	7.6	20	3	3	3	1	149	16.3	10.56	9.33	3	0			1.32575e+07
Master Protein	AT3G03910.1	pep chromosome:TAIR10:3:1006780:1009018:1 gene:AT3G03910 transcript:AT3G03910.1 gene_biotype:protein_coding transcript_biotype:protein_coding gene_symbol:GSH3 description:Glutamate dehydrogenase [Source:UniProtKB/TrEMBL;Acc:A0A178VBI2]	0	7.589	14	3	3	1	1	411	44.5	6.13	7.56	3	0			2.61069e+06
Master Protein	AT2G28900.1	pep chromosome:TAIR10:2:12414108:12415661:-1 gene:AT2G28900 transcript:AT2G28900.1 gene_biotype:protein_coding transcript_biotype:protein_coding gene_symbol:OEP161 description:Outer envelope pore protein 16-1, chloroplastic [Source:UniProtKB/Swiss-Prot;Acc:Q9ZV24]	0	7.543	24	3	3	3	1	148	15.5	9.13	4.97	3	0			2.86735e+06	1.04679e+06
Master Protein	ATCG00750.1	pep chromosome:TAIR10:Pt:78960:79376:-1 gene:ATCG00750 transcript:ATCG00750.1 gene_biotype:protein_coding transcript_biotype:protein_coding gene_symbol:RPS11 description:30S ribosomal protein S11, chloroplastic [Source:UniProtKB/TrEMBL;Acc:A0A1B1W4X8]	0	7.482	23	3	4	3	1	138	15	12.25	12.77	3	0			1.14346e+07
Master Protein	AT5G51970.2	pep chromosome:TAIR10:5:21111594:21113403:1 gene:AT5G51970 transcript:AT5G51970.2 gene_biotype:protein_coding transcript_biotype:protein_coding gene_symbol:SDH description:Sorbitol dehydrogenase [Source:UniProtKB/Swiss-Prot;Acc:Q9FJ95]	0	7.48	12	4	4	4	1	364	39.2	5.97	8.77	4	0	3.01489e+06		3.14457e+06		2.09248e+06	5.75648e+06
Master Protein	AT1G22410.1	pep chromosome:TAIR10:1:7911843:7915004:1 gene:AT1G22410 transcript:AT1G22410.1 gene_biotype:protein_coding transcript_biotype:protein_coding description:Phospho-2-dehydro-3-deoxyheptonate aldolase [Source:UniProtKB/TrEMBL;Acc:Q9SK84]	0	7.479	11	5	5	2	1	527	58.3	8.32	9.86	5	1			4.13437e+06
Master Protein	AT3G57610.1	pep chromosome:TAIR10:3:21334191:21336720:-1 gene:AT3G57610 transcript:AT3G57610.1 gene_biotype:protein_coding transcript_biotype:protein_coding gene_symbol:PURA description:Adenylosuccinate synthetase, chloroplastic [Source:UniProtKB/Swiss-Prot;Acc:Q96529]	0	7.469	12	4	4	4	1	490	52.9	7.14	8.53	4	0	3.6755e+06		4.08989e+06		2.53352e+06
Master Protein	AT5G23900.1	pep chromosome:TAIR10:5:8063922:8065550:-1 gene:AT5G23900 transcript:AT5G23900.1 gene_biotype:protein_coding transcript_biotype:protein_coding gene_symbol:RPL13D description:60S ribosomal protein L13 [Source:UniProtKB/TrEMBL;Acc:A0A178UBD6]	0	7.461	35	8	16	3	1	206	23.5	11	24.8	8	0		5.07338e+06	3.4407e+06
Master Protein	AT3G55120.1	pep chromosome:TAIR10:3:20430059:20431597:-1 gene:AT3G55120 transcript:AT3G55120.1 gene_biotype:protein_coding transcript_biotype:protein_coding gene_symbol:CHI1 description:Chalcone--flavonone isomerase 1 [Source:UniProtKB/Swiss-Prot;Acc:P41088]	0	7.44	10	2	2	2	1	246	26.6	5.5	6.45	2	0			1.19052e+06
Master Protein	AT3G20410.1	pep chromosome:TAIR10:3:7115819:7119144:1 gene:AT3G20410 transcript:AT3G20410.1 gene_biotype:protein_coding transcript_biotype:protein_coding gene_symbol:CPK9 description:Calcium-dependent protein kinase 9 [Source:UniProtKB/Swiss-Prot;Acc:Q38868]	0	7.428	23	6	6	5	1	541	60.3	6.18	14.43	6	0			6.64031e+06
Master Protein	AT5G20630.1	pep chromosome:TAIR10:5:6975029:6976036:-1 gene:AT5G20630 transcript:AT5G20630.1 gene_biotype:protein_coding transcript_biotype:protein_coding gene_symbol:GER3 description:Germin-like protein subfamily 3 member 3 [Source:UniProtKB/Swiss-Prot;Acc:P94072]	0	7.41	11	1	1	1	1	211	21.8	6.76	5.69	1	0			2.8938e+06
Master Protein	AT3G56090.1	pep chromosome:TAIR10:3:20813904:20816035:-1 gene:AT3G56090 transcript:AT3G56090.1 gene_biotype:protein_coding transcript_biotype:protein_coding gene_symbol:FER3 description:Ferritin-3, chloroplastic [Source:UniProtKB/Swiss-Prot;Acc:Q9LYN2]	0	7.409	31	4	4	3	1	259	28.8	5.8	9.6	4	1			1.5141e+07
Master Protein	AT1G48850.1	pep chromosome:TAIR10:1:18064905:18068154:-1 gene:AT1G48850 transcript:AT1G48850.1 gene_biotype:protein_coding transcript_biotype:protein_coding gene_symbol:EMB1144 description:Chorismate synthase, chloroplastic [Source:UniProtKB/Swiss-Prot;Acc:P57720]	0	7.392	12	5	5	5	1	436	47.3	8.12	10.76	5	0			6.55921e+06			3.94287e+06
Master Protein	AT3G17240.1	pep chromosome:TAIR10:3:5889663:5892332:-1 gene:AT3G17240 transcript:AT3G17240.1 gene_biotype:protein_coding transcript_biotype:protein_coding gene_symbol:LPD2 description:Dihydrolipoyl dehydrogenase 2, mitochondrial [Source:UniProtKB/Swiss-Prot;Acc:Q9M5K2]	0	7.357	16	6	6	2	1	507	54	7.03	11.04	6	0			152921
Master Protein	AT3G19820.2	pep chromosome:TAIR10:3:6879524:6882315:-1 gene:AT3G19820 transcript:AT3G19820.2 gene_biotype:protein_coding transcript_biotype:protein_coding gene_symbol:DIM description:Delta(24)-sterol reductase [Source:UniProtKB/Swiss-Prot;Acc:Q39085]	0	7.352	23	9	9	9	1	561	65.4	7.97	17.68	9	0		1.15692e+07	8.22926e+06		9.07176e+06
Master Protein	AT1G23820.1	pep chromosome:TAIR10:1:8420410:8422724:1 gene:AT1G23820 transcript:AT1G23820.1 gene_biotype:protein_coding transcript_biotype:protein_coding gene_symbol:SPDSYN1 description:Spermidine synthase 1 [Source:UniProtKB/Swiss-Prot;Acc:Q9ZUB3]	0	7.348	13	3	3	3	1	334	36.5	4.86	10.68	3	0			3.04761e+06
Master Protein	AT2G41860.1	pep chromosome:TAIR10:2:17467282:17470157:-1 gene:AT2G41860 transcript:AT2G41860.1 gene_biotype:protein_coding transcript_biotype:protein_coding gene_symbol:CPK14 description:CPK14 [Source:UniProtKB/TrEMBL;Acc:A0A178VYK9]	0	7.313	12	4	4	2	1	530	60	7.2	6.96	4	0
Master Protein	AT3G51850.1	pep chromosome:TAIR10:3:19232358:19235891:1 gene:AT3G51850 transcript:AT3G51850.1 gene_biotype:protein_coding transcript_biotype:protein_coding gene_symbol:CPK13 description:CPK13 [Source:UniProtKB/TrEMBL;Acc:A0A178VEY4]	0	7.313	6	3	3	1	1	528	59.3	6.68	9.32	3	0
Master Protein	AT5G04280.1	pep chromosome:TAIR10:5:1192259:1195759:1 gene:AT5G04280 transcript:AT5G04280.1 gene_biotype:protein_coding transcript_biotype:protein_coding gene_symbol:RZ1C description:Glycine-rich RNA-binding protein RZ1C [Source:UniProtKB/Swiss-Prot;Acc:Q8RWN5]	0	7.307	23	7	12	7	1	310	33.5	9	21.78	7	0	3.92987e+07	2.07617e+06	1.96093e+06	1.37281e+08	6.02555e+07	1.96493e+08
Master Protein	AT1G01100.4	pep chromosome:TAIR10:1:50090:51187:-1 gene:AT1G01100 transcript:AT1G01100.4 gene_biotype:protein_coding transcript_biotype:protein_coding gene_symbol:RPP1A description:60S acidic ribosomal protein P1-1 [Source:UniProtKB/Swiss-Prot;Acc:Q8LCW9]	0	7.252	35	1	1	1	1	112	11.2	4.36	7.66	1	0			863396
Master Protein	AT1G54000.1	pep chromosome:TAIR10:1:20154154:20156520:-1 gene:AT1G54000 transcript:AT1G54000.1 gene_biotype:protein_coding transcript_biotype:protein_coding gene_symbol:GLL22 description:GDSL esterase/lipase 22 [Source:UniProtKB/Swiss-Prot;Acc:Q1H583]	0	7.235	12	3	8	2	1	391	43.2	7.11	22.01	3	1	9.95568e+07	8.14161e+07		2.75954e+07	5.64457e+07	7.59839e+07
Master Protein	AT3G48990.1	pep chromosome:TAIR10:3:18158565:18161486:-1 gene:AT3G48990 transcript:AT3G48990.1 gene_biotype:protein_coding transcript_biotype:protein_coding gene_symbol:AAE3 description:Oxalate--CoA ligase [Source:UniProtKB/Swiss-Prot;Acc:Q9SMT7]	0	7.234	10	4	4	4	1	514	55.5	6.54	9.54	4	0		1.8615e+06	3.30026e+06		3.02311e+06	2.14542e+06
Master Protein	ATCG00780.1	pep chromosome:TAIR10:Pt:80696:81064:-1 gene:ATCG00780 transcript:ATCG00780.1 gene_biotype:protein_coding transcript_biotype:protein_coding gene_symbol:RPL14 description:50S ribosomal protein L14, chloroplastic [Source:UniProtKB/Swiss-Prot;Acc:P56792]	0	7.213	33	4	5	4	1	122	13.6	9.29	13.22	4	0	3.18191e+06		7.40083e+06
Master Protein	AT3G25230.2	pep chromosome:TAIR10:3:9188181:9191419:1 gene:AT3G25230 transcript:AT3G25230.2 gene_biotype:protein_coding transcript_biotype:protein_coding gene_symbol:ROF1 description:Peptidylprolyl isomerase [Source:UniProtKB/TrEMBL;Acc:B3H746]	0	7.207	6	3	3	2	1	562	62.9	5.58	9.08	3	0			4999088
Master Protein	AT1G50480.1	pep chromosome:TAIR10:1:18701882:18704938:1 gene:AT1G50480 transcript:AT1G50480.1 gene_biotype:protein_coding transcript_biotype:protein_coding gene_symbol:THFS description:Formate--tetrahydrofolate ligase [Source:UniProtKB/Swiss-Prot;Acc:Q9SPK5]	0	7.198	5	2	2	2	1	634	67.8	6.71	6.32	2	0
Master Protein	ATCG00130.1	pep chromosome:TAIR10:Pt:11529:12798:-1 gene:ATCG00130 transcript:ATCG00130.1 gene_biotype:protein_coding transcript_biotype:protein_coding gene_symbol:ATPF description:ATP synthase subunit b, chloroplastic [Source:UniProtKB/Swiss-Prot;Acc:P56759]	0	7.186	24	5	5	5	1	184	21	8.13	8.59	5	0			4.14919e+06		1.42877e+07
Master Protein	AT5G60790.1	pep chromosome:TAIR10:5:24453258:24456115:-1 gene:AT5G60790 transcript:AT5G60790.1 gene_biotype:protein_coding transcript_biotype:protein_coding gene_symbol:ABCF1 description:ABC transporter F family member 1 [Source:UniProtKB/Swiss-Prot;Acc:Q9FJH6]	0	7.168	23	9	10	9	1	595	66.8	6.46	14.07	9	0	2.99601e+07	3.35194e+07	4.64977e+07	5.64217e+07	1.39363e+07	4.35664e+07
Master Protein	AT1G09080.1	pep chromosome:TAIR10:1:2929217:2931841:-1 gene:AT1G09080 transcript:AT1G09080.1 gene_biotype:protein_coding transcript_biotype:protein_coding gene_symbol:MED37B description:Probable mediator of RNA polymerase II transcription subunit 37b [Source:UniProtKB/Swiss-Prot;Acc:Q8H1B3]	0	7.166	10	5	5	4	1	675	75.1	5.05	9.57	5	0			4.63875e+06
Master Protein	AT1G11910.2	pep chromosome:TAIR10:1:4016712:4020765:-1 gene:AT1G11910 transcript:AT1G11910.2 gene_biotype:protein_coding transcript_biotype:protein_coding gene_symbol:APA1 description:aspartic proteinase A1 [Source:TAIR;Acc:AT1G11910]	0	7.136	10	3	3	3	1	517	56	5.67	6.46	3	0			1.83295e+06
Master Protein	AT5G19940.1	pep chromosome:TAIR10:5:6739624:6740957:1 gene:AT5G19940 transcript:AT5G19940.1 gene_biotype:protein_coding transcript_biotype:protein_coding gene_symbol:PAP8 description:Probable plastid-lipid-associated protein 8, chloroplastic [Source:UniProtKB/Swiss-Prot;Acc:Q941D3]	0	7.133	12	2	3	2	1	239	26.5	9.47	9.12	2	0			2.67526e+06
Master Protein	AT3G03960.1	pep chromosome:TAIR10:3:1024144:1027891:1 gene:AT3G03960 transcript:AT3G03960.1 gene_biotype:protein_coding transcript_biotype:protein_coding gene_symbol:CCT8 description:T-complex protein 1 subunit theta [Source:UniProtKB/Swiss-Prot;Acc:Q94K05]	0	7.105	14	6	8	6	1	549	58.9	5.35	10.82	6	0		3.68908e+06	4.28667e+06			7.06511e+06
Master Protein	AT4G25140.1	pep chromosome:TAIR10:4:12900430:12901577:1 gene:AT4G25140 transcript:AT4G25140.1 gene_biotype:protein_coding transcript_biotype:protein_coding gene_symbol:OLEO1 description:Oleosin [Source:UniProtKB/TrEMBL;Acc:A0A178V1V3]	0	7.099	30	7	9	7	1	173	18.6	9.44	13.48	7	0		4.71834e+06	2.69725e+07
Master Protein	AT1G47260.1	pep chromosome:TAIR10:1:17319551:17323484:-1 gene:AT1G47260 transcript:AT1G47260.1 gene_biotype:protein_coding transcript_biotype:protein_coding gene_symbol:GAMMACA2 description:GAMMA CA2 [Source:UniProtKB/TrEMBL;Acc:A0A178WI45]	0	7.089	13	2	2	2	1	278	30	7.24	8.8	2	0			1988425		9.83382e+06	2.12644e+06
Master Protein	AT5G23540.2	pep chromosome:TAIR10:5:7937669:7939592:1 gene:AT5G23540 transcript:AT5G23540.2 gene_biotype:protein_coding transcript_biotype:protein_coding gene_symbol:RPN11 description:26S proteasome non-ATPase regulatory subunit 14 homolog [Source:UniProtKB/Swiss-Prot;Acc:Q9LT08]	0	7.086	21	4	4	4	1	259	29.2	6.54	6.57	4	0	8.52946e+06		4.50282e+06	3.28077e+07	2.91201e+07	2.43869e+07
Master Protein	AT2G07560.1	pep chromosome:TAIR10:2:3169908:3174102:-1 gene:AT2G07560 transcript:AT2G07560.1 gene_biotype:protein_coding transcript_biotype:protein_coding gene_symbol:AHA6 description:ATPase 6, plasma membrane-type [Source:UniProtKB/Swiss-Prot;Acc:Q9SH76]	0	7.04	9	6	8	2	1	949	104.9	6.19	14.29	6	0
Master Protein	AT1G76180.2	pep chromosome:TAIR10:1:28586676:28587931:-1 gene:AT1G76180 transcript:AT1G76180.2 gene_biotype:protein_coding transcript_biotype:protein_coding gene_symbol:ERD14 description:Dehydrin ERD14 [Source:UniProtKB/Swiss-Prot;Acc:P42763]	0	6.985	22	3	3	3	1	185	20.8	5.48	10.76	3	0			1.27865e+06
Master Protein	AT3G47370.2	pep chromosome:TAIR10:3:17453478:17454662:-1 gene:AT3G47370 transcript:AT3G47370.2 gene_biotype:protein_coding transcript_biotype:protein_coding gene_symbol:RPS20B description:40S ribosomal protein S20-2 [Source:UniProtKB/Swiss-Prot;Acc:Q9STY6]	0	6.979	20	2	7	1	1	122	13.7	9.72	19.44	2	0			9980927
Master Protein	AT2G24820.1	pep chromosome:TAIR10:2:10574942:10576938:1 gene:AT2G24820 transcript:AT2G24820.1 gene_biotype:protein_coding transcript_biotype:protein_coding gene_symbol:TIC55 description:Protein TIC 55, chloroplastic [Source:UniProtKB/Swiss-Prot;Acc:Q9SK50]	0	6.977	10	4	4	4	1	539	60.6	8.69	9.98	4	0	2.2751e+07		697119	1.7467e+07	2.25796e+07
Master Protein	AT4G04740.2	pep chromosome:TAIR10:4:2403144:2408737:-1 gene:AT4G04740 transcript:AT4G04740.2 gene_biotype:protein_coding transcript_biotype:protein_coding gene_symbol:CPK23 description:Calcium-dependent protein kinase 23 [Source:UniProtKB/TrEMBL;Acc:F4JGW8]	0	6.975	9	3	4	1	1	533	59.8	6.07	10.1	3	0			8.50455e+06
Master Protein	AT3G26520.1	pep chromosome:TAIR10:3:9722443:9723904:-1 gene:AT3G26520 transcript:AT3G26520.1 gene_biotype:protein_coding transcript_biotype:protein_coding gene_symbol:TIP1-2 description:Aquaporin TIP1-2 [Source:UniProtKB/Swiss-Prot;Acc:Q41963]	0	6.965	7	1	1	1	1	253	25.8	5.06	5.74	1	0			13619388
Master Protein	AT3G46780.1	pep chromosome:TAIR10:3:17228642:17231229:1 gene:AT3G46780 transcript:AT3G46780.1 gene_biotype:protein_coding transcript_biotype:protein_coding gene_symbol:PTAC16 description:Protein PLASTID TRANSCRIPTIONALLY ACTIVE 16, chloroplastic [Source:UniProtKB/Swiss-Prot;Acc:Q9STF2]	0	6.955	14	6	7	6	1	510	54.3	8.91	11.24	6	0		2.31579e+06	3.2848e+06
Master Protein	AT5G62300.2	pep chromosome:TAIR10:5:25021201:25022417:-1 gene:AT5G62300 transcript:AT5G62300.2 gene_biotype:protein_coding transcript_biotype:protein_coding gene_symbol:RPS20C description:40S ribosomal protein S20-1 [Source:UniProtKB/Swiss-Prot;Acc:P49200]	0	6.952	19	2	7	1	1	124	13.9	9.72	18.58	2	1	9.68601e+07	9.87039e+07	39072320	3.16901e+07	1.46343e+08	9.47974e+07
Master Protein	AT5G44020.1	pep chromosome:TAIR10:5:17712203:17714406:1 gene:AT5G44020 transcript:AT5G44020.1 gene_biotype:protein_coding transcript_biotype:protein_coding description:HAD superfamily, subfamily IIIB acid phosphatase [Source:UniProtKB/TrEMBL;Acc:Q9FNC4]	0	6.944	22	6	10	4	1	272	31	7.91	13.18	6	2	3.46349e+08		787684	4.77242e+07	1.05425e+08	7.58612e+07
Master Protein	AT2G30110.1	pep chromosome:TAIR10:2:12852329:12857727:-1 gene:AT2G30110 transcript:AT2G30110.1 gene_biotype:protein_coding transcript_biotype:protein_coding gene_symbol:UBA1 description:UBA1 [Source:UniProtKB/TrEMBL;Acc:A0A178VN59]	0	6.929	8	7	7	5	1	1080	120.2	5.27	7.1	7	1			1.22805e+06		7.2776e+06	2.3195e+06
Master Protein	AT1G76160.1	pep chromosome:TAIR10:1:28577842:28581315:-1 gene:AT1G76160 transcript:AT1G76160.1 gene_biotype:protein_coding transcript_biotype:protein_coding gene_symbol:sks5 description:Sks5 [Source:UniProtKB/TrEMBL;Acc:A0A178WJJ9]	0	6.917	15	5	5	3	1	541	60	8.4	11.19	5	1			1.03607e+06
Master Protein	AT2G20610.1	pep chromosome:TAIR10:2:8877887:8880440:-1 gene:AT2G20610 transcript:AT2G20610.1 gene_biotype:protein_coding transcript_biotype:protein_coding gene_symbol:SUR1 description:S-alkyl-thiohydroximate lyase SUR1 [Source:UniProtKB/Swiss-Prot;Acc:Q9SIV0]	0	6.909	16	5	5	5	1	462	51.1	5.91	7.82	5	0			8.44769e+06
Master Protein	AT1G16920.1	pep chromosome:TAIR10:1:5787150:5789312:-1 gene:AT1G16920 transcript:AT1G16920.1 gene_biotype:protein_coding transcript_biotype:protein_coding gene_symbol:RABA1B description:RABA1b [Source:UniProtKB/TrEMBL;Acc:A0A178WJV5]	0	6.87	25	4	10	1	1	216	24	5.77	21.53	4	0	4.56193e+08	4.65487e+07	8873866	1.78684e+08	2.13349e+08	1.05351e+08
Master Protein	AT3G15060.1	pep chromosome:TAIR10:3:5069104:5070540:1 gene:AT3G15060 transcript:AT3G15060.1 gene_biotype:protein_coding transcript_biotype:protein_coding gene_symbol:RABA1G description:Ras-related protein RABA1g [Source:UniProtKB/Swiss-Prot;Acc:Q9LK99]	0	6.87	33	5	6	2	1	217	24.3	5.9	9.54	5	2		5.59954e+06	1.16427e+07
Master Protein	AT2G46280.2	pep chromosome:TAIR10:2:19003158:19005732:-1 gene:AT2G46280 transcript:AT2G46280.2 gene_biotype:protein_coding transcript_biotype:protein_coding gene_symbol:TIF3I1 description:Eukaryotic translation initiation factor 3 subunit I [Source:UniProtKB/Swiss-Prot;Acc:Q38884]	0	6.862	19	4	4	4	1	328	36.4	6.99	11.36	4	0	5.54461e+06		2.69197e+06			847000
Master Protein	AT5G04740.1	pep chromosome:TAIR10:5:1367911:1371550:-1 gene:AT5G04740 transcript:AT5G04740.1 gene_biotype:protein_coding transcript_biotype:protein_coding gene_symbol:ACR12 description:ACR12 [Source:UniProtKB/TrEMBL;Acc:A0A178UNY1]	0	6.839	8	2	2	2	1	301	33.2	5.48	6.77	2	0			3.24661e+06
Master Protein	AT2G42590.3	pep chromosome:TAIR10:2:17731855:17733967:-1 gene:AT2G42590 transcript:AT2G42590.3 gene_biotype:protein_coding transcript_biotype:protein_coding gene_symbol:GRF9 description:General regulatory factor 9 [Source:UniProtKB/TrEMBL;Acc:F4IP55]	0	6.804	16	5	6	2	1	276	30.9	5.03	9.53	5	0			1.24265e+06
Master Protein	AT1G71080.1	pep chromosome:TAIR10:1:26809720:26811848:-1 gene:AT1G71080 transcript:AT1G71080.1 gene_biotype:protein_coding transcript_biotype:protein_coding description:At1g71080/F23N20_7 [Source:UniProtKB/TrEMBL;Acc:Q9C9A0]	0	6.801	10	2	2	2	1	326	34.8	4.81	4.96	2	0			5.83433e+06
Master Protein	AT5G58290.1	pep chromosome:TAIR10:5:23569052:23571854:1 gene:AT5G58290 transcript:AT5G58290.1 gene_biotype:protein_coding transcript_biotype:protein_coding gene_symbol:RPT3 description:RPT3 [Source:UniProtKB/TrEMBL;Acc:A0A178UAH2]	0	6.795	11	4	4	4	1	408	45.7	5.6	7.68	4	0	9.76339e+07	1.77841e+07	1.12956e+07	2.7917e+06	2.14509e+06
Master Protein	AT4G23850.1	pep chromosome:TAIR10:4:12403454:12408421:-1 gene:AT4G23850 transcript:AT4G23850.1 gene_biotype:protein_coding transcript_biotype:protein_coding gene_symbol:LACS4 description:Long chain acyl-CoA synthetase 4 [Source:UniProtKB/Swiss-Prot;Acc:Q9T0A0]	0	6.79	10	4	4	4	1	666	74.5	5.87	10.13	4	0			2.97199e+06
Master Protein	AT2G47710.1	pep chromosome:TAIR10:2:19554724:19556126:-1 gene:AT2G47710 transcript:AT2G47710.1 gene_biotype:protein_coding transcript_biotype:protein_coding description:Adenine nucleotide alpha hydrolases-like superfamily protein [Source:UniProtKB/TrEMBL;Acc:O82240]	0	6.764	37	3	3	3	1	162	17.3	7.88	9.69	3	0		2.54023e+06	1.42355e+06
Master Protein	AT1G33960.2	pep chromosome:TAIR10:1:12346138:12348733:1 gene:AT1G33960 transcript:AT1G33960.2 gene_biotype:protein_coding transcript_biotype:protein_coding gene_symbol:AIG1 description:P-loop containing nucleoside triphosphate hydrolases superfamily protein [Source:TAIR;Acc:AT1G33960]	0	6.738	15	6	6	5	1	377	42.9	6.01	9.95	6	1			1.33882e+07			754761
Master Protein	AT1G11840.6	pep chromosome:TAIR10:1:3995393:3997907:1 gene:AT1G11840 transcript:AT1G11840.6 gene_biotype:protein_coding transcript_biotype:protein_coding gene_symbol:ATGLX1	0	6.736	19	6	7	6	1	322	36.3	5.5	9.71	6	0			6.10449e+06
Master Protein	AT1G55670.1	pep chromosome:TAIR10:1:20802670:20803449:-1 gene:AT1G55670 transcript:AT1G55670.1 gene_biotype:protein_coding transcript_biotype:protein_coding gene_symbol:PSAG description:Photosystem I reaction center subunit V, chloroplastic [Source:UniProtKB/Swiss-Prot;Acc:Q9S7N7]	0	6.681	17	5	7	5	1	160	17.1	9.57	11.79	5	0	853211		6.03248e+06			564553
Master Protein	AT5G59150.1	pep chromosome:TAIR10:5:23876486:23878489:1 gene:AT5G59150 transcript:AT5G59150.1 gene_biotype:protein_coding transcript_biotype:protein_coding gene_symbol:RABA2D description:Ras-related protein RABA2d [Source:UniProtKB/Swiss-Prot;Acc:Q9FIF9]	0	6.664	29	4	5	1	1	217	23.8	5.91	6.99	4	1			1.6326e+06
Master Protein	AT3G60245.1	pep chromosome:TAIR10:3:22268688:22270028:1 gene:AT3G60245 transcript:AT3G60245.1 gene_biotype:protein_coding transcript_biotype:protein_coding gene_symbol:RPL37AC description:60S ribosomal protein L37a-2 [Source:UniProtKB/Swiss-Prot;Acc:Q8RXU5]	0	6.662	33	3	7	1	1	92	10.2	10.23	14.69	3	2	4.96061e+06		2.77534e+07	5.71961e+06	4.68524e+06	3.26582e+06
Master Protein	AT3G10950.1	pep chromosome:TAIR10:3:3423893:3424566:1 gene:AT3G10950 transcript:AT3G10950.1 gene_biotype:protein_coding transcript_biotype:protein_coding gene_symbol:RPL37AB description:Putative 60S ribosomal protein L37a-1 [Source:UniProtKB/Swiss-Prot;Acc:Q9SRK6]	0	6.662	39	3	7	1	1	92	10.4	10.32	12.98	3	0
Master Protein	AT5G14320.2	pep chromosome:TAIR10:5:4617650:4618912:-1 gene:AT5G14320 transcript:AT5G14320.2 gene_biotype:protein_coding transcript_biotype:protein_coding gene_symbol:RPS13 description:30S ribosomal protein S13, chloroplastic [Source:UniProtKB/Swiss-Prot;Acc:P42732]	0	6.643	55	5	5	5	1	128	14.4	8.06	11.43	5	0	7.59577e+06		7.44712e+06
Master Protein	AT5G22440.1	pep chromosome:TAIR10:5:7435065:7436769:-1 gene:AT5G22440 transcript:AT5G22440.1 gene_biotype:protein_coding transcript_biotype:protein_coding gene_symbol:RPL10AC description:60S ribosomal protein L10a-3 [Source:UniProtKB/Swiss-Prot;Acc:P59231]	0	6.635	26	5	6	2	1	217	24.5	9.82	9.6	5	0			973421
Master Protein	AT2G01520.1	pep chromosome:TAIR10:2:235925:237253:1 gene:AT2G01520 transcript:AT2G01520.1 gene_biotype:protein_coding transcript_biotype:protein_coding gene_symbol:MLP328 description:MLP-like protein 328 [Source:UniProtKB/Swiss-Prot;Acc:Q9ZVF3]	0	6.608	21	3	3	1	1	151	17.5	5.73	8.66	3	0			942925
Master Protein	AT2G40290.1	pep chromosome:TAIR10:2:16828766:16831226:-1 gene:AT2G40290 transcript:AT2G40290.1 gene_biotype:protein_coding transcript_biotype:protein_coding description:Eukaryotic translation initiation factor 2 subunit alpha homolog [Source:UniProtKB/Swiss-Prot;Acc:Q9SIZ2]	0	6.605	11	3	3	3	1	344	38.7	5.16	9.13	3	0			986748
Master Protein	AT5G58710.1	pep chromosome:TAIR10:5:23717775:23719778:1 gene:AT5G58710 transcript:AT5G58710.1 gene_biotype:protein_coding transcript_biotype:protein_coding gene_symbol:CYP20-1 description:Peptidyl-prolyl cis-trans isomerase [Source:UniProtKB/TrEMBL;Acc:A0A178UBF4]	0	6.587	34	5	5	3	1	204	21.9	9.06	9.07	5	1			4.95963e+06
Master Protein	AT4G38220.1	pep chromosome:TAIR10:4:17925180:17927188:1 gene:AT4G38220 transcript:AT4G38220.1 gene_biotype:protein_coding transcript_biotype:protein_coding description:Peptidase M20/M25/M40 family protein [Source:UniProtKB/TrEMBL;Acc:F4JTK8]	0	6.584	19	4	4	4	1	430	47.7	6.35	9.25	4	0			1.48859e+06
Master Protein	AT5G03520.1	pep chromosome:TAIR10:5:883311:885451:1 gene:AT5G03520 transcript:AT5G03520.1 gene_biotype:protein_coding transcript_biotype:protein_coding gene_symbol:RABE1D description:RAB8C [Source:UniProtKB/TrEMBL;Acc:A0A178UJN5]	0	6.583	27	5	6	2	1	216	24	7.81	13.09	5	1			7.34651e+06
Master Protein	AT3G49680.1	pep chromosome:TAIR10:3:18422542:18425758:1 gene:AT3G49680 transcript:AT3G49680.1 gene_biotype:protein_coding transcript_biotype:protein_coding gene_symbol:BCAT3 description:Branched-chain-amino-acid aminotransferase 3, chloroplastic [Source:UniProtKB/Swiss-Prot;Acc:Q9M401]	0	6.581	8	3	3	3	1	413	44.9	8.1	6.71	3	0		2.74923e+07	1.84363e+06
Master Protein	AT1G18500.1	pep chromosome:TAIR10:1:6368966:6373080:1 gene:AT1G18500 transcript:AT1G18500.1 gene_biotype:protein_coding transcript_biotype:protein_coding gene_symbol:IPMS1 description:2-isopropylmalate synthase 1, chloroplastic [Source:UniProtKB/Swiss-Prot;Acc:Q9LPR4]	0	6.579	8	4	4	2	1	631	68.6	6.6	7.15	4	1		1.4873e+07	1.4908e+06	2.11514e+06
Master Protein	AT1G73060.1	pep chromosome:TAIR10:1:27478970:27481561:1 gene:AT1G73060 transcript:AT1G73060.1 gene_biotype:protein_coding transcript_biotype:protein_coding gene_symbol:LPA3 description:Protein LOW PSII ACCUMULATION 3, chloroplastic [Source:UniProtKB/Swiss-Prot;Acc:Q8H0W0]	0	6.566	12	2	2	2	1	358	40	5.22	6.68	2	0			361760
Master Protein	AT3G61430.2	pep chromosome:TAIR10:3:22733247:22735335:1 gene:AT3G61430 transcript:AT3G61430.2 gene_biotype:protein_coding transcript_biotype:protein_coding gene_symbol:PIP1-1 description:PIP1A [Source:UniProtKB/TrEMBL;Acc:A0A178VIZ0]	0	6.538	21	3	3	2	1	286	30.7	9.01	8.21	3	0			736206
Master Protein	AT3G20050.1	pep chromosome:TAIR10:3:6998159:7002435:-1 gene:AT3G20050 transcript:AT3G20050.1 gene_biotype:protein_coding transcript_biotype:protein_coding gene_symbol:CCT1 description:T-complex protein 1 subunit alpha [Source:UniProtKB/Swiss-Prot;Acc:P28769]	0	6.515	9	5	5	5	1	545	59.2	6.3	7.38	5	0	1.97615e+06		97116640
Master Protein	AT1G09100.1	pep chromosome:TAIR10:1:2936528:2939363:-1 gene:AT1G09100 transcript:AT1G09100.1 gene_biotype:protein_coding transcript_biotype:protein_coding gene_symbol:RPT5B description:26S proteasome regulatory subunit 6A homolog B [Source:UniProtKB/Swiss-Prot;Acc:O04019]	0	6.507	19	5	5	1	1	423	47	5.02	10.14	5	0			1.82125e+06
Master Protein	AT1G56340.1	pep chromosome:TAIR10:1:21089565:21092709:-1 gene:AT1G56340 transcript:AT1G56340.1 gene_biotype:protein_coding transcript_biotype:protein_coding gene_symbol:CRT1 description:Calreticulin-1 [Source:UniProtKB/Swiss-Prot;Acc:O04151]	0	6.507	15	4	4	3	1	425	48.5	4.6	10.79	4	0	2.39935e+06	1.68339e+06	2.58541e+06	1.42648e+06
Master Protein	AT1G68010.1	pep chromosome:TAIR10:1:25493193:25496053:1 gene:AT1G68010 transcript:AT1G68010.1 gene_biotype:protein_coding transcript_biotype:protein_coding gene_symbol:HPR description:hydroxypyruvate reductase [Source:TAIR;Acc:AT1G68010]	0	6.441	13	5	5	5	1	386	42.2	7.15	8.02	5	0	3.18071e+06		6.8242e+06
Master Protein	AT1G62020.1	pep chromosome:TAIR10:1:22919487:22924024:1 gene:AT1G62020 transcript:AT1G62020.1 gene_biotype:protein_coding transcript_biotype:protein_coding description:Coatomer subunit alpha [Source:UniProtKB/TrEMBL;Acc:A0A178WAY4]	0	6.431	11	8	10	3	1	1216	136.5	6.98	13.55	8	5	3.68698e+07	5.15821e+06	7.00896e+06	2.55681e+07		6.1726e+07
Master Protein	AT3G28900.1	pep chromosome:TAIR10:3:10902003:10904458:-1 gene:AT3G28900 transcript:AT3G28900.1 gene_biotype:protein_coding transcript_biotype:protein_coding gene_symbol:RPL34C description:60S ribosomal protein L34-3 [Source:UniProtKB/Swiss-Prot;Acc:Q9LJW6]	0	6.416	24	3	5	2	1	120	13.6	11.37	11.07	3	0	1.12801e+07		7.2126e+06	6.3093e+06	1.38345e+07	1.58906e+07
Master Protein	AT1G35680.1	pep chromosome:TAIR10:1:13208683:13210428:1 gene:AT1G35680 transcript:AT1G35680.1 gene_biotype:protein_coding transcript_biotype:protein_coding gene_symbol:RPL21 description:50S ribosomal protein L21, chloroplastic [Source:UniProtKB/Swiss-Prot;Acc:P51412]	0	6.399	27	4	4	4	1	220	24	9.25	13.25	4	0	2.5065e+06		1.37141e+07
Master Protein	AT5G60980.3	pep chromosome:TAIR10:5:24543236:24546317:1 gene:AT5G60980 transcript:AT5G60980.3 gene_biotype:protein_coding transcript_biotype:protein_coding description:AT5g60980/MSL3_100 [Source:UniProtKB/TrEMBL;Acc:Q9FME2]	0	6.362	9	4	4	4	1	460	49.5	5.96	8.57	4	0			1.37767e+06
Master Protein	AT1G11650.2	pep chromosome:TAIR10:1:3914774:3918243:1 gene:AT1G11650 transcript:AT1G11650.2 gene_biotype:protein_coding transcript_biotype:protein_coding gene_symbol:RBP45B description:RBP45B [Source:UniProtKB/TrEMBL;Acc:A0A178WLD6]	0	6.357	11	3	5	3	1	405	44.1	5.87	11.15	3	0	1.45338e+07	5.13658e+06	3.00424e+06	1.00784e+07	7.41948e+06	2.13521e+07
Master Protein	AT5G65220.1	pep chromosome:TAIR10:5:26061165:26062682:1 gene:AT5G65220 transcript:AT5G65220.1 gene_biotype:protein_coding transcript_biotype:protein_coding gene_symbol:RPL29 description:AT5G65220 protein [Source:UniProtKB/TrEMBL;Acc:B9DH43]	0	6.349	24	3	3	3	1	173	19.4	10.51	8.48	3	0
Master Protein	AT1G32990.1	pep chromosome:TAIR10:1:11955656:11957402:1 gene:AT1G32990 transcript:AT1G32990.1 gene_biotype:protein_coding transcript_biotype:protein_coding gene_symbol:RPL11 description:50S ribosomal protein L11, chloroplastic [Source:UniProtKB/Swiss-Prot;Acc:Q9MAP3]	0	6.335	23	4	4	4	1	222	23.1	9.66	9.41	4	0			2.16815e+06
Master Protein	AT3G25860.1	pep chromosome:TAIR10:3:9460433:9463013:1 gene:AT3G25860 transcript:AT3G25860.1 gene_biotype:protein_coding transcript_biotype:protein_coding gene_symbol:LTA2 description:Dihydrolipoyllysine-residue acetyltransferase component 4 of pyruvate dehydrogenase complex, chloroplastic [Source:UniProtKB/Swiss-Prot;Acc:Q9SQI8]	0	6.331	5	2	2	2	1	480	50	8.37	5.78	2	0			1.65255e+06
Master Protein	AT2G21870.1	pep chromosome:TAIR10:2:9320190:9322867:-1 gene:AT2G21870 transcript:AT2G21870.1 gene_biotype:protein_coding transcript_biotype:protein_coding gene_symbol:MGP1 description:Probable ATP synthase 24 kDa subunit, mitochondrial [Source:UniProtKB/Swiss-Prot;Acc:Q9SJ12]	0	6.327	19	3	3	3	1	240	27.6	6.67	5.35	3	0			1867653	4.36895e+06		5.45024e+06
Master Protein	AT2G44350.2	pep chromosome:TAIR10:2:18316278:18320789:1 gene:AT2G44350 transcript:AT2G44350.2 gene_biotype:protein_coding transcript_biotype:protein_coding gene_symbol:CSY4 description:Citrate synthase 4, mitochondrial [Source:UniProtKB/Swiss-Prot;Acc:P20115]	0	6.322	5	2	2	2	1	474	52.7	6.89	5.9	2	0			2.92108e+06
Master Protein	AT3G12290.1	pep chromosome:TAIR10:3:3919463:3921519:1 gene:AT3G12290 transcript:AT3G12290.1 gene_biotype:protein_coding transcript_biotype:protein_coding gene_symbol:FOLD2 description:Bifunctional protein FolD 2 [Source:UniProtKB/Swiss-Prot;Acc:Q9LHH7]	0	6.238	28	5	6	5	1	299	31.6	8.16	10.81	5	0			1.92149e+06
Master Protein	AT4G29010.1	pep chromosome:TAIR10:4:14297044:14302287:-1 gene:AT4G29010 transcript:AT4G29010.1 gene_biotype:protein_coding transcript_biotype:protein_coding gene_symbol:AIM1 description:Peroxisomal fatty acid beta-oxidation multifunctional protein AIM1 [Source:UniProtKB/Swiss-Prot;Acc:Q9ZPI6]	0	6.235	9	4	4	4	1	721	77.8	9.32	6.05	4	0	2.47158e+08		1.93859e+06	6.20295e+08	5.48645e+08	4.95704e+08
Master Protein	ATCG00670.1	pep chromosome:TAIR10:Pt:69910:71882:-1 gene:ATCG00670 transcript:ATCG00670.1 gene_biotype:protein_coding transcript_biotype:protein_coding gene_symbol:CLPP1 description:plastid-encoded CLP P [Source:TAIR;Acc:ATCG00670]	0	6.23	8	1	1	1	1	196	22.1	5.08	4.84	1	0			1228394
Master Protein	AT2G30200.1	pep chromosome:TAIR10:2:12882948:12885776:-1 gene:AT2G30200 transcript:AT2G30200.1 gene_biotype:protein_coding transcript_biotype:protein_coding description:EMBRYO DEFECTIVE 3147 [Source:UniProtKB/TrEMBL;Acc:Q8RU07]	0	6.222	12	4	4	4	1	393	41.5	8.56	13.15	4	0	6.71451e+06		2.54796e+06
Master Protein	AT1G30880.1	pep chromosome:TAIR10:1:10993002:10994148:-1 gene:AT1G30880 transcript:AT1G30880.1 gene_biotype:protein_coding transcript_biotype:protein_coding description:At1g30880 [Source:UniProtKB/TrEMBL;Acc:Q9FYH5]	0	6.215	50	3	5	3	1	120	13.4	10.42	7.12	3	0			1.28458e+07		2.93368e+06
Master Protein	AT4G19410.2	pep chromosome:TAIR10:4:10580893:10585861:-1 gene:AT4G19410 transcript:AT4G19410.2 gene_biotype:protein_coding transcript_biotype:protein_coding description:Pectin acetylesterase [Source:UniProtKB/TrEMBL;Acc:F4JT64]	0	6.202	20	8	11	8	1	517	55.8	9.04	9.74	8	0	1.78714e+07	4.66607e+07	1.65528e+07	2.52826e+07	2.07119e+07	3.67067e+07
Master Protein	AT5G10260.1	pep chromosome:TAIR10:5:3219677:3221515:1 gene:AT5G10260 transcript:AT5G10260.1 gene_biotype:protein_coding transcript_biotype:protein_coding gene_symbol:RABH1E description:RABH1e [Source:UniProtKB/TrEMBL;Acc:A0A178UPG4]	0	6.15	15	3	6	1	1	207	23.1	7.9	8.18	3	0			259405	2.5058e+07	5.43891e+07	1.60735e+07
Master Protein	AT3G27660.1	pep chromosome:TAIR10:3:10243244:10245023:1 gene:AT3G27660 transcript:AT3G27660.1 gene_biotype:protein_coding transcript_biotype:protein_coding gene_symbol:OL2 description:Oleosin 20.3 kDa [Source:UniProtKB/Swiss-Prot;Acc:Q42431]	0	6.145	13	1	1	1	1	191	20.3	7.58	6.62	1	0			1.97555e+06
Master Protein	AT2G46820.2	pep chromosome:TAIR10:2:19243427:19245141:1 gene:AT2G46820 transcript:AT2G46820.2 gene_biotype:protein_coding transcript_biotype:protein_coding gene_symbol:CURT1B description:Protein CURVATURE THYLAKOID 1B, chloroplastic [Source:UniProtKB/Swiss-Prot;Acc:Q8LCA1]	0	6.144	14	1	1	1	1	174	18.5	7.94	6.07	1	0
Master Protein	AT5G13450.1	pep chromosome:TAIR10:5:4310254:4312066:-1 gene:AT5G13450 transcript:AT5G13450.1 gene_biotype:protein_coding transcript_biotype:protein_coding gene_symbol:ATP5 description:ATP synthase subunit O, mitochondrial [Source:UniProtKB/Swiss-Prot;Acc:Q96251]	0	6.136	18	3	3	3	1	238	26.3	9.23	10.13	3	0			1.74288e+06
Master Protein	AT5G14590.1	pep chromosome:TAIR10:5:4703298:4706826:-1 gene:AT5G14590 transcript:AT5G14590.1 gene_biotype:protein_coding transcript_biotype:protein_coding description:Isocitrate dehydrogenase [NADP], chloroplastic/mitochondrial [Source:UniProtKB/Swiss-Prot;Acc:Q8LPJ5]	0	6.133	9	5	7	1	1	485	54.2	7.97	13.96	5	0
Master Protein	AT1G56110.1	pep chromosome:TAIR10:1:20984273:20986952:-1 gene:AT1G56110 transcript:AT1G56110.1 gene_biotype:protein_coding transcript_biotype:protein_coding gene_symbol:NOP56 description:At1g56110/T6H22_9 [Source:UniProtKB/TrEMBL;Acc:Q9SGT7]	0	6.113	14	6	6	6	1	522	58.6	8.7	7.18	6	0	1.5604e+07		6.41191e+06		2.32262e+06	268680
Master Protein	AT2G07707.1	pep chromosome:TAIR10:2:3386292:3386768:1 gene:AT2G07707 transcript:AT2G07707.1 gene_biotype:protein_coding transcript_biotype:protein_coding gene_symbol:YMF19 description:ATPase subunit 8 [Source:UniProtKB/TrEMBL;Acc:G1C2R4]	0	6.11	17	3	3	3	1	158	18.2	9.61	8.41	3	0			16642241
Master Protein	AT5G13120.1	pep chromosome:TAIR10:5:4162374:4164923:-1 gene:AT5G13120 transcript:AT5G13120.1 gene_biotype:protein_coding transcript_biotype:protein_coding gene_symbol:PNSL5 description:Peptidyl-prolyl cis-trans isomerase [Source:UniProtKB/TrEMBL;Acc:A0A178UN74]	0	6.093	7	1	1	1	1	259	28.3	9.31	4.41	1	0			442900
Master Protein	AT4G26910.1	pep chromosome:TAIR10:4:13519811:13523222:-1 gene:AT4G26910 transcript:AT4G26910.1 gene_biotype:protein_coding transcript_biotype:protein_coding description:Dihydrolipoyllysine-residue succinyltransferase component of 2-oxoglutarate dehydrogenase complex 2, mitochondrial [Source:UniProtKB/Swiss-Prot;Acc:Q8H107]	0	6.075	14	6	7	3	1	464	50	9.09	10.98	6	3			4.41409e+06	5.11367e+06
Master Protein	AT3G07770.1	pep chromosome:TAIR10:3:2478887:2484231:1 gene:AT3G07770 transcript:AT3G07770.1 gene_biotype:protein_coding transcript_biotype:protein_coding gene_symbol:HSP90-6 description:Heat shock protein 90-6, mitochondrial [Source:UniProtKB/Swiss-Prot;Acc:F4JFN3]	0	6.023	6	5	6	2	1	799	90.5	5.39	5.16	5	0			8880780
Master Protein	AT3G14210.1	pep chromosome:TAIR10:3:4729399:4731847:1 gene:AT3G14210 transcript:AT3G14210.1 gene_biotype:protein_coding transcript_biotype:protein_coding gene_symbol:ESM1 description:GDSL esterase/lipase ESM1 [Source:UniProtKB/Swiss-Prot;Acc:Q9LJG3]	0	6.023	8	2	4	2	1	392	44	7.72	10.09	2	0	1.61817e+06	5.54448e+07	719563	1.17274e+07	7.71833e+07	6.35681e+07
Master Protein	AT3G55800.1	pep chromosome:TAIR10:3:20709294:20711640:1 gene:AT3G55800 transcript:AT3G55800.1 gene_biotype:protein_coding transcript_biotype:protein_coding gene_symbol:SBPASE description:Sedoheptulose-1,7-bisphosphatase, chloroplastic [Source:UniProtKB/Swiss-Prot;Acc:P46283]	0	6.012	10	4	4	4	1	393	42.4	6.57	9.28	4	0	2.36897e+06	2.006e+06	13042995	1.88026e+06
Master Protein	AT1G01620.1	pep chromosome:TAIR10:1:225665:227543:-1 gene:AT1G01620 transcript:AT1G01620.1 gene_biotype:protein_coding transcript_biotype:protein_coding gene_symbol:PIP1-3 description:TMP-B [Source:UniProtKB/TrEMBL;Acc:A0A178WIA6]	0	6.009	15	3	3	2	1	286	30.6	8.85	8.75	3	1			1.99656e+06
Master Protein	AT1G08480.1	pep chromosome:TAIR10:1:2684176:2685702:1 gene:AT1G08480 transcript:AT1G08480.1 gene_biotype:protein_coding transcript_biotype:protein_coding gene_symbol:SDH6 description:Succinate dehydrogenase subunit 6, mitochondrial [Source:UniProtKB/Swiss-Prot;Acc:Q941A6]	0	5.991	46	3	3	3	1	142	15.8	6.8	7.47	3	0			33931076
Master Protein	AT4G34490.2	pep chromosome:TAIR10:4:16484489:16487574:-1 gene:AT4G34490 transcript:AT4G34490.2 gene_biotype:protein_coding transcript_biotype:protein_coding gene_symbol:ATCAP1 description:cyclase associated protein 1 [Source:TAIR;Acc:AT4G34490]	0	5.979	10	4	5	4	1	543	58.4	8.35	7.27	4	0
Master Protein	AT1G77030.1	pep chromosome:TAIR10:1:28947743:28951655:-1 gene:AT1G77030 transcript:AT1G77030.1 gene_biotype:protein_coding transcript_biotype:protein_coding gene_symbol:RH29 description:Putative DEAD-box ATP-dependent RNA helicase 29 [Source:UniProtKB/Swiss-Prot;Acc:O49289]	0	5.978	7	6	11	6	1	845	93.4	9.91	5.68	6	0	7.61268e+07	2.52811e+08	1.19305e+07	7.74327e+07	1.13368e+08	5.42002e+07
Master Protein	AT1G56450.1	pep chromosome:TAIR10:1:21141633:21144458:1 gene:AT1G56450 transcript:AT1G56450.1 gene_biotype:protein_coding transcript_biotype:protein_coding gene_symbol:PBG1 description:Proteasome subunit beta type-4 [Source:UniProtKB/Swiss-Prot;Acc:Q7DLR9]	0	5.952	13	2	2	2	1	246	27.6	6.55	4.75	2	0	2.75879e+07		1828946	3.27754e+07	3.17031e+07	3.46985e+07
Master Protein	AT3G55610.1	pep chromosome:TAIR10:3:20624020:20629295:-1 gene:AT3G55610 transcript:AT3G55610.1 gene_biotype:protein_coding transcript_biotype:protein_coding gene_symbol:P5CSB description:Delta-1-pyrroline-5-carboxylate synthase [Source:UniProtKB/TrEMBL;Acc:A0A178VF78]	0	5.939	9	5	6	2	1	726	78.8	6.81	10.24	5	1		1.24262e+07	1.82198e+06
Master Protein	AT3G17760.1	pep chromosome:TAIR10:3:6078727:6080895:-1 gene:AT3G17760 transcript:AT3G17760.1 gene_biotype:protein_coding transcript_biotype:protein_coding gene_symbol:GAD5 description:Glutamate decarboxylase 5 [Source:UniProtKB/Swiss-Prot;Acc:Q9LSH2]	0	5.933	10	4	4	2	1	494	55.7	5.66	5.51	4	0			2.08375e+06
Master Protein	AT5G46800.1	pep chromosome:TAIR10:5:18988588:18990867:-1 gene:AT5G46800 transcript:AT5G46800.1 gene_biotype:protein_coding transcript_biotype:protein_coding gene_symbol:BOU description:Mitochondrial carnitine/acylcarnitine carrier-like protein [Source:UniProtKB/Swiss-Prot;Acc:Q93XM7]	0	5.922	20	6	7	6	1	300	31	9.52	9.61	6	0	3.06071e+06		5.91501e+06		4.92389e+06
Master Protein	AT4G09670.1	pep chromosome:TAIR10:4:6107112:6109176:-1 gene:AT4G09670 transcript:AT4G09670.1 gene_biotype:protein_coding transcript_biotype:protein_coding description:Uncharacterized oxidoreductase At4g09670 [Source:UniProtKB/Swiss-Prot;Acc:Q9SZ83]	0	5.874	12	3	3	3	1	362	39.5	5.88	7.58	3	0			4.94592e+06
Master Protein	AT2G21160.1	pep chromosome:TAIR10:2:9068252:9070473:1 gene:AT2G21160 transcript:AT2G21160.1 gene_biotype:protein_coding transcript_biotype:protein_coding description:Translocon-associated protein subunit alpha [Source:UniProtKB/Swiss-Prot;Acc:P45434]	0	5.859	10	2	2	2	1	258	28.2	5.21	7.08	2	0			4.02117e+06
Master Protein	AT5G13850.1	pep chromosome:TAIR10:5:4471277:4472946:1 gene:AT5G13850 transcript:AT5G13850.1 gene_biotype:protein_coding transcript_biotype:protein_coding gene_symbol:NACA3 description:Nascent polypeptide-associated complex subunit alpha-like protein 3 [Source:UniProtKB/Swiss-Prot;Acc:Q6ICZ8]	0	5.851	19	3	3	3	1	204	22	4.55	5.31	3	0			1.11173e+06
Master Protein	AT4G27320.1	pep chromosome:TAIR10:4:13678417:13680946:-1 gene:AT4G27320 transcript:AT4G27320.1 gene_biotype:protein_coding transcript_biotype:protein_coding gene_symbol:PHOS34 description:Universal stress protein PHOS34 [Source:UniProtKB/Swiss-Prot;Acc:Q8L4N1]	0	5.831	35	5	5	5	1	260	28.1	6.25	10.2	5	0			5.60427e+06
Master Protein	AT4G20980.4	pep chromosome:TAIR10:4:11216881:11219638:1 gene:AT4G20980 transcript:AT4G20980.4 gene_biotype:protein_coding transcript_biotype:protein_coding gene_symbol:TIF3D1 description:Eukaryotic translation initiation factor 3 subunit D [Source:UniProtKB/Swiss-Prot;Acc:P56820]	0	5.831	4	2	2	2	1	591	66.7	5.77	5.86	2	0			1.96804e+06
Master Protein	AT4G19880.2	pep chromosome:TAIR10:4:10784391:10786423:-1 gene:AT4G19880 transcript:AT4G19880.2 gene_biotype:protein_coding transcript_biotype:protein_coding description:Glutathione S-transferase family protein [Source:UniProtKB/TrEMBL;Acc:F4JU03]	0	5.807	13	3	5	3	1	382	43.6	7.91	9.21	3	0			7.14401e+06
Master Protein	AT4G02510.1	pep chromosome:TAIR10:4:1104429:1110688:1 gene:AT4G02510 transcript:AT4G02510.1 gene_biotype:protein_coding transcript_biotype:protein_coding gene_symbol:TOC159 description:Translocase of chloroplast 159, chloroplastic [Source:UniProtKB/Swiss-Prot;Acc:O81283]	0	5.799	4	5	7	5	1	1503	160.7	4.55	6.97	5	0			4.90651e+06
Master Protein	AT5G56680.1	pep chromosome:TAIR10:5:22936534:22939060:1 gene:AT5G56680 transcript:AT5G56680.1 gene_biotype:protein_coding transcript_biotype:protein_coding gene_symbol:SYNC1 description:Asparagine--tRNA ligase, cytoplasmic 1 [Source:UniProtKB/Swiss-Prot;Acc:Q9SW96]	0	5.798	8	5	5	5	1	572	63.7	5.58	7.67	5	0			2.58644e+06
Master Protein	AT4G38630.1	pep chromosome:TAIR10:4:18056988:18059598:-1 gene:AT4G38630 transcript:AT4G38630.1 gene_biotype:protein_coding transcript_biotype:protein_coding gene_symbol:RPN10 description:RPN10 [Source:UniProtKB/TrEMBL;Acc:A0A178V4I4]	0	5.796	13	3	4	3	1	386	40.7	4.6	3.63	3	0			132071
Master Protein	AT1G55480.1	pep chromosome:TAIR10:1:20713499:20715611:1 gene:AT1G55480 transcript:AT1G55480.1 gene_biotype:protein_coding transcript_biotype:protein_coding gene_symbol:ZKT description:Protein MET1, chloroplastic [Source:UniProtKB/Swiss-Prot;Acc:Q94BS2]	0	5.791	16	3	4	3	1	335	37.4	8.12	9.61	3	0		1.3107e+08	6.33326e+06
Master Protein	AT2G41530.1	pep chromosome:TAIR10:2:17323367:17325732:-1 gene:AT2G41530 transcript:AT2G41530.1 gene_biotype:protein_coding transcript_biotype:protein_coding gene_symbol:SFGH description:S-formylglutathione hydrolase [Source:UniProtKB/Swiss-Prot;Acc:Q8LAS8]	0	5.75	11	2	2	2	1	284	31.6	6.37	6.98	2	0			1.93218e+06
Master Protein	AT5G56720.1	pep chromosome:TAIR10:5:22945419:22946807:1 gene:AT5G56720 transcript:AT5G56720.1 gene_biotype:protein_coding transcript_biotype:protein_coding description:Malate dehydrogenase [Source:UniProtKB/TrEMBL;Acc:A0A178UAN5]	0	5.733	10	2	14	1	1	372	40.8	5.91	8.08	2	0	3.42493e+09	8.51832e+08		2.11633e+09	9.56745e+08	4.09011e+09
Master Protein	AT2G39310.3	pep chromosome:TAIR10:2:16414073:16416737:-1 gene:AT2G39310 transcript:AT2G39310.3 gene_biotype:protein_coding transcript_biotype:protein_coding gene_symbol:JAL22 description:Jacalin-related lectin 22 [Source:UniProtKB/Swiss-Prot;Acc:O80950]	0	5.704	20	5	6	4	1	458	50.4	5.3	14.93	5	0			2.14463e+06
Master Protein	AT1G75350.1	pep chromosome:TAIR10:1:28272071:28273009:1 gene:AT1G75350 transcript:AT1G75350.1 gene_biotype:protein_coding transcript_biotype:protein_coding gene_symbol:RPL31 description:50S ribosomal protein L31, chloroplastic [Source:UniProtKB/Swiss-Prot;Acc:Q9FWS4]	0	5.686	20	2	3	2	1	144	16	9.8	4.55	2	0			2.00241e+06
Master Protein	AT1G52230.1	pep chromosome:TAIR10:1:19454798:19455668:1 gene:AT1G52230 transcript:AT1G52230.1 gene_biotype:protein_coding transcript_biotype:protein_coding gene_symbol:PSAH2 description:Photosystem I reaction center subunit VI-2, chloroplastic [Source:UniProtKB/Swiss-Prot;Acc:Q9SUI6]	0	5.681	8	2	2	2	1	145	15.3	9.91	5.47	2	0			2.86369e+06
Master Protein	AT3G20000.1	pep chromosome:TAIR10:3:6967462:6970652:1 gene:AT3G20000 transcript:AT3G20000.1 gene_biotype:protein_coding transcript_biotype:protein_coding gene_symbol:TOM40-1 description:TOM40 [Source:UniProtKB/TrEMBL;Acc:A0A178V9B1]	0	5.675	7	2	2	2	1	309	34.2	6.81	6.88	2	0		2.13535e+07	2.51115e+06
Master Protein	AT3G63490.1	pep chromosome:TAIR10:3:23444203:23446355:1 gene:AT3G63490 transcript:AT3G63490.1 gene_biotype:protein_coding transcript_biotype:protein_coding gene_symbol:RPL1 description:50S ribosomal protein L1, chloroplastic [Source:UniProtKB/Swiss-Prot;Acc:Q9LY66]	0	5.665	17	6	10	5	1	346	37.6	9.26	6.58	6	1	3.25783e+07	4.83877e+07	3.20223e+06	9.47432e+07	6.6904e+07	7.08737e+07
Master Protein	AT3G56490.1	pep chromosome:TAIR10:3:20941285:20943469:1 gene:AT3G56490 transcript:AT3G56490.1 gene_biotype:protein_coding transcript_biotype:protein_coding gene_symbol:HINT1 description:Adenylylsulfatase HINT1 [Source:UniProtKB/Swiss-Prot;Acc:Q8GUN2]	0	5.658	27	3	3	3	1	147	16	7.2	8.43	3	0			4.1857e+06
Master Protein	AT3G16450.1	pep chromosome:TAIR10:3:5588486:5590055:1 gene:AT3G16450 transcript:AT3G16450.1 gene_biotype:protein_coding transcript_biotype:protein_coding gene_symbol:JAL33 description:Jacalin-related lectin 33 [Source:UniProtKB/Swiss-Prot;Acc:O04311]	0	5.643	7	2	3	1	1	300	32	5.22	2.89	2	0			1413018
Master Protein	AT4G23100.1	pep chromosome:TAIR10:4:12103099:12107565:-1 gene:AT4G23100 transcript:AT4G23100.1 gene_biotype:protein_coding transcript_biotype:protein_coding gene_symbol:GSH1 description:Glutamate--cysteine ligase, chloroplastic [Source:UniProtKB/Swiss-Prot;Acc:P46309]	0	5.636	11	5	6	5	1	522	58.5	6.57	10.97	5	0			1.47103e+06
Master Protein	AT3G19760.1	pep chromosome:TAIR10:3:6863661:6866646:1 gene:AT3G19760 transcript:AT3G19760.1 gene_biotype:protein_coding transcript_biotype:protein_coding gene_symbol:EIF4A3 description:Eukaryotic initiation factor 4A-III homolog [Source:UniProtKB/Swiss-Prot;Acc:Q94A52]	0	5.629	11	4	4	3	1	408	45.8	6.23	8.74	4	0			931732
Master Protein	AT4G28080.1	pep chromosome:TAIR10:4:13948603:13958107:-1 gene:AT4G28080 transcript:AT4G28080.1 gene_biotype:protein_coding transcript_biotype:protein_coding gene_symbol:TSS description:Protein TSS [Source:UniProtKB/Swiss-Prot;Acc:F4JKH6]	0	5.619	10	10	11	9	1	1819	199	6.16	7.07	10	1			1.22373e+07	2.71604e+07	3.20043e+07	2.85398e+07
Master Protein	AT2G43100.1	pep chromosome:TAIR10:2:17920647:17921844:1 gene:AT2G43100 transcript:AT2G43100.1 gene_biotype:protein_coding transcript_biotype:protein_coding gene_symbol:IPMI2 description:IPMI2 [Source:UniProtKB/TrEMBL;Acc:A0A178VZE1]	0	5.606	14	2	2	2	1	256	27	6.11	7.01	2	0			633804
Master Protein	AT5G11770.1	pep chromosome:TAIR10:5:3790708:3793026:-1 gene:AT5G11770 transcript:AT5G11770.1 gene_biotype:protein_coding transcript_biotype:protein_coding description:NADH dehydrogenase [ubiquinone] iron-sulfur protein 7, mitochondrial [Source:UniProtKB/Swiss-Prot;Acc:Q42577]	0	5.603	28	5	15	5	1	218	24	9.44	16.87	5	0	1.67691e+07	7.119e+06	5.08473e+08	3.92924e+07		2.85172e+07
Master Protein	AT5G26360.1	pep chromosome:TAIR10:5:9255053:9259028:-1 gene:AT5G26360 transcript:AT5G26360.1 gene_biotype:protein_coding transcript_biotype:protein_coding gene_symbol:CCT3 description:T-complex protein 1 subunit gamma [Source:UniProtKB/TrEMBL;Acc:A0A178UHF4]	0	5.544	7	3	3	3	1	555	60.3	5.77	7.44	3	0			1.94071e+06
Master Protein	AT2G38380.1	pep chromosome:TAIR10:2:16076289:16078781:1 gene:AT2G38380 transcript:AT2G38380.1 gene_biotype:protein_coding transcript_biotype:protein_coding gene_symbol:PER22 description:Peroxidase 22 [Source:UniProtKB/Swiss-Prot;Acc:P24102]	0	5.535	14	5	6	2	1	349	38.1	6	8.22	5	0			2.68664e+06
Master Protein	AT3G61470.1	pep chromosome:TAIR10:3:22745514:22747444:1 gene:AT3G61470 transcript:AT3G61470.1 gene_biotype:protein_coding transcript_biotype:protein_coding gene_symbol:LHCA2 description:Photosystem I chlorophyll a/b-binding protein 2, chloroplastic [Source:UniProtKB/Swiss-Prot;Acc:Q9SYW8]	0	5.53	8	2	2	2	1	257	27.7	7.44	8.37	2	0
Master Protein	AT3G25770.1	pep chromosome:TAIR10:3:9406669:9408071:1 gene:AT3G25770 transcript:AT3G25770.1 gene_biotype:protein_coding transcript_biotype:protein_coding gene_symbol:AOC2 description:AOC2 [Source:UniProtKB/TrEMBL;Acc:A0A178VKE4]	0	5.52	15	2	2	2	1	253	27.6	7.43	6.56	2	0			2.8031e+06
Master Protein	AT1G69740.3	pep chromosome:TAIR10:1:26231703:26235043:1 gene:AT1G69740 transcript:AT1G69740.3 gene_biotype:protein_coding transcript_biotype:protein_coding gene_symbol:HEMB1 description:Delta-aminolevulinic acid dehydratase 1, chloroplastic [Source:UniProtKB/Swiss-Prot;Acc:Q9SFH9]	0	5.518	12	4	4	4	1	430	46.7	7.31	5.81	4	0			1.98343e+06			2.09141e+06
Master Protein	AT5G65730.1	pep chromosome:TAIR10:5:26298728:26300529:1 gene:AT5G65730 transcript:AT5G65730.1 gene_biotype:protein_coding transcript_biotype:protein_coding gene_symbol:XTH6 description:Xyloglucan endotransglucosylase/hydrolase [Source:UniProtKB/TrEMBL;Acc:Q0WUU2]	0	5.51	25	4	8	3	1	292	33.7	7.11	14.34	4	0			5.08692e+06
Master Protein	AT1G05560.2	pep chromosome:TAIR10:1:1645300:1647435:-1 gene:AT1G05560 transcript:AT1G05560.2 gene_biotype:protein_coding transcript_biotype:protein_coding gene_symbol:UGT1 description:UDP-glucosyltransferase 75B1 [Source:TAIR;Acc:AT1G05560]	0	5.509	5	2	2	2	1	519	58.5	6.16	6.26	2	0			1.50956e+06
Master Protein	AT5G40420.1	pep chromosome:TAIR10:5:16173340:16174783:-1 gene:AT5G40420 transcript:AT5G40420.1 gene_biotype:protein_coding transcript_biotype:protein_coding gene_symbol:OLEO2 description:Oleosin 21.2 kDa [Source:UniProtKB/Swiss-Prot;Acc:Q39165]	0	5.507	17	3	5	3	1	199	21.3	9.36	10.03	3	0		8.03182e+07	8.06638e+06		3.48697e+06
Master Protein	AT3G51800.2	pep chromosome:TAIR10:3:19211027:19213709:-1 gene:AT3G51800 transcript:AT3G51800.2 gene_biotype:protein_coding transcript_biotype:protein_coding gene_symbol:ATG2 description:metallopeptidase M24 family protein [Source:TAIR;Acc:AT3G51800]	0	5.492	12	5	7	5	1	401	43.9	6.99	10.38	5	0	4.06311e+07	3.83609e+07	7.19613e+06	2.4981e+07	4.5627e+07	1.01547e+07
Master Protein	AT4G29060.1	pep chromosome:TAIR10:4:14317226:14321575:1 gene:AT4G29060 transcript:AT4G29060.1 gene_biotype:protein_coding transcript_biotype:protein_coding gene_symbol:emb2726 description:Elongation factor Ts, mitochondrial [Source:UniProtKB/TrEMBL;Acc:Q9SZD6]	0	5.481	10	6	6	1	1	953	103.7	5.01	12.76	6	1			3.03036e+06
Master Protein	AT1G70770.2	pep chromosome:TAIR10:1:26687798:26691275:-1 gene:AT1G70770 transcript:AT1G70770.2 gene_biotype:protein_coding transcript_biotype:protein_coding description:AT1G70770 protein [Source:UniProtKB/TrEMBL;Acc:Q9S791]	0	5.442	12	5	6	5	1	610	66.8	8.88	9.99	5	0			3.15115e+06
Master Protein	AT4G31300.2	pep chromosome:TAIR10:4:15188763:15191153:1 gene:AT4G31300 transcript:AT4G31300.2 gene_biotype:protein_coding transcript_biotype:protein_coding gene_symbol:PBA1 description:Proteasome subunit beta type [Source:UniProtKB/TrEMBL;Acc:F4JRY2]	0	5.437	12	2	2	2	1	234	25.3	5.55	2.79	2	0		4.57598e+06	4.66623e+06
Master Protein	AT1G53850.1	pep chromosome:TAIR10:1:20103756:20106077:-1 gene:AT1G53850 transcript:AT1G53850.1 gene_biotype:protein_coding transcript_biotype:protein_coding gene_symbol:PAE1 description:Proteasome subunit alpha type-5-A [Source:UniProtKB/Swiss-Prot;Acc:O81149]	0	5.436	16	5	7	5	1	237	25.9	4.75	10.17	5	0		1.95977e+06	8.47251e+07
Master Protein	AT3G07480.1	pep chromosome:TAIR10:3:2388703:2389823:1 gene:AT3G07480 transcript:AT3G07480.1 gene_biotype:protein_coding transcript_biotype:protein_coding description:2Fe-2S ferredoxin-like superfamily protein [Source:UniProtKB/TrEMBL;Acc:Q9SRR8]	0	5.433	14	1	1	1	1	159	17.6	7.91	6.26	1	0			1.78307e+06
Master Protein	AT1G16880.1	pep chromosome:TAIR10:1:5773512:5776308:1 gene:AT1G16880 transcript:AT1G16880.1 gene_biotype:protein_coding transcript_biotype:protein_coding gene_symbol:ACR11 description:ACR11 [Source:UniProtKB/TrEMBL;Acc:A0A178WLF3]	0	5.429	13	3	3	3	1	290	31.3	5.14	8.52	3	0			2351212
Master Protein	AT1G59900.1	pep chromosome:TAIR10:1:22051133:22053885:1 gene:AT1G59900 transcript:AT1G59900.1 gene_biotype:protein_coding transcript_biotype:protein_coding gene_symbol:E1 ALPHA description:Pyruvate dehydrogenase E1 component subunit alpha-1, mitochondrial [Source:UniProtKB/Swiss-Prot;Acc:P52901]	0	5.416	10	3	3	2	1	389	43	7.49	6.46	3	0			540714
Master Protein	AT5G27670.1	pep chromosome:TAIR10:5:9792509:9793560:-1 gene:AT5G27670 transcript:AT5G27670.1 gene_biotype:protein_coding transcript_biotype:protein_coding gene_symbol:HTA7 description:Histone H2A [Source:UniProtKB/TrEMBL;Acc:A0A178UFF2]	0	5.389	21	2	2	1	1	150	15.9	10.46	7.38	2	0			763086
Master Protein	AT1G66670.1	pep chromosome:TAIR10:1:24863734:24865848:-1 gene:AT1G66670 transcript:AT1G66670.1 gene_biotype:protein_coding transcript_biotype:protein_coding gene_symbol:CLPP3 description:ATP-dependent Clp protease proteolytic subunit 3, chloroplastic [Source:UniProtKB/Swiss-Prot;Acc:Q9SXJ6]	0	5.344	14	3	3	3	1	309	33.9	7.72	4.75	3	0			1.86082e+06
Master Protein	AT3G56150.1	pep chromosome:TAIR10:3:20833410:20837275:-1 gene:AT3G56150 transcript:AT3G56150.1 gene_biotype:protein_coding transcript_biotype:protein_coding gene_symbol:TIF3C1 description:Eukaryotic translation initiation factor 3 subunit C [Source:UniProtKB/Swiss-Prot;Acc:O49160]	0	5.323	8	5	6	5	1	900	102.9	5.36	8.44	5	0		7.61503e+07	1.59262e+06			1.20003e+06
Master Protein	AT1G03680.1	pep chromosome:TAIR10:1:916772:918064:-1 gene:AT1G03680 transcript:AT1G03680.1 gene_biotype:protein_coding transcript_biotype:protein_coding gene_symbol:ATHM1 description:Thioredoxin M1, chloroplastic [Source:UniProtKB/Swiss-Prot;Acc:O48737]	0	5.318	38	5	6	5	1	179	19.7	8.95	4.98	5	0			2.09161e+06	1.23586e+07	8.98335e+06	1.9479e+07
Master Protein	AT4G29390.1	pep chromosome:TAIR10:4:14464856:14466029:-1 gene:AT4G29390 transcript:AT4G29390.1 gene_biotype:protein_coding transcript_biotype:protein_coding gene_symbol:RPS30A description:40S ribosomal protein S30 [Source:UniProtKB/Swiss-Prot;Acc:P49689]	0	5.313	19	2	2	2	1	62	6.9	12.23	2.84	2	0			3.28521e+07
Master Protein	AT1G14960.1	pep chromosome:TAIR10:1:5159192:5160179:-1 gene:AT1G14960 transcript:AT1G14960.1 gene_biotype:protein_coding transcript_biotype:protein_coding description:Major latex protein, putative [Source:UniProtKB/TrEMBL;Acc:Q93WB5]	0	5.303	37	3	4	3	1	153	17.7	5.25	5.94	3	0			3.0257e+06
Master Protein	AT1G52100.1	pep chromosome:TAIR10:1:19383122:19385533:-1 gene:AT1G52100 transcript:AT1G52100.1 gene_biotype:protein_coding transcript_biotype:protein_coding description:Mannose-binding lectin superfamily protein [Source:TAIR;Acc:AT1G52100]	0	5.298	9	4	5	3	1	437	47.6	7.62	8.75	4	1			3.28089e+07
Master Protein	AT4G16760.1	pep chromosome:TAIR10:4:9424534:9428894:-1 gene:AT4G16760 transcript:AT4G16760.1 gene_biotype:protein_coding transcript_biotype:protein_coding gene_symbol:ACX1 description:Peroxisomal acyl-coenzyme A oxidase 1 [Source:UniProtKB/Swiss-Prot;Acc:O65202]	0	5.284	10	5	5	5	1	664	74.3	7.66	9.22	5	0			3491857	6.34568e+06	6.15536e+06
Master Protein	AT5G28500.1	pep chromosome:TAIR10:5:10477556:10479384:1 gene:AT5G28500 transcript:AT5G28500.1 gene_biotype:protein_coding transcript_biotype:protein_coding gene_symbol:RAF1.1 description:Rubisco accumulation factor 1.1, chloroplastic [Source:UniProtKB/Swiss-Prot;Acc:Q9LKR8]	0	5.281	6	2	3	2	1	434	48.2	5.07	4.58	2	0			706948
Master Protein	AT2G28815.1	pep chromosome:TAIR10:2:12367001:12368064:-1 gene:AT2G28815 transcript:AT2G28815.1 gene_biotype:protein_coding transcript_biotype:protein_coding description:60S ribosomal protein L16-like, mitochondrial [Source:UniProtKB/Swiss-Prot;Acc:Q84WZ8]	0	5.279	8	2	4	1	1	291	33	10.93	4.41	2	0	3.55201e+06	6.61236e+07		2.40149e+07	5.54264e+07	1.37608e+07
Master Protein	AT1G80410.2	pep chromosome:TAIR10:1:30227485:30234985:-1 gene:AT1G80410 transcript:AT1G80410.2 gene_biotype:protein_coding transcript_biotype:protein_coding gene_symbol:EMB2753 description:Tetratricopeptide repeat (TPR)-containing protein [Source:UniProtKB/TrEMBL;Acc:F4HS68]	0	5.271	4	2	2	2	1	911	103.9	7.78	5.6	2	0			4.99882e+06
Master Protein	AT5G16290.2	pep chromosome:TAIR10:5:5333763:5337745:1 gene:AT5G16290 transcript:AT5G16290.2 gene_biotype:protein_coding transcript_biotype:protein_coding gene_symbol:VAT1 description:Acetolactate synthase small subunit 1, chloroplastic [Source:UniProtKB/Swiss-Prot;Acc:Q9FFF4]	0	5.266	8	3	3	3	1	477	52.3	7.28	8.15	3	0			513810
Master Protein	AT2G43090.1	pep chromosome:TAIR10:2:17918926:17920496:1 gene:AT2G43090 transcript:AT2G43090.1 gene_biotype:protein_coding transcript_biotype:protein_coding description:3-isopropylmalate dehydratase small subunit 3 [Source:UniProtKB/Swiss-Prot;Acc:Q9ZW85]	0	5.25	12	2	2	2	1	251	26.8	6.77	4.5	2	0			604429
Master Protein	AT1G52300.1	pep chromosome:TAIR10:1:19474898:19476234:-1 gene:AT1G52300 transcript:AT1G52300.1 gene_biotype:protein_coding transcript_biotype:protein_coding gene_symbol:RPL37B description:60S ribosomal protein L37-2 [Source:UniProtKB/Swiss-Prot;Acc:Q43292]	0	5.25	29	5	5	5	1	95	10.8	11.87	6.12	5	0			80893450		1.79739e+06	1.2255e+06
Master Protein	AT2G38750.1	pep chromosome:TAIR10:2:16196265:16198577:-1 gene:AT2G38750 transcript:AT2G38750.1 gene_biotype:protein_coding transcript_biotype:protein_coding gene_symbol:ANN4 description:Annexin D4 [Source:UniProtKB/Swiss-Prot;Acc:Q9ZVJ6]	0	5.224	14	4	4	4	1	319	36.2	7.37	5.52	4	0		3.77381e+06	1.40814e+07
Master Protein	AT1G74260.1	pep chromosome:TAIR10:1:27922725:27927962:-1 gene:AT1G74260 transcript:AT1G74260.1 gene_biotype:protein_coding transcript_biotype:protein_coding gene_symbol:PUR4 description:Probable phosphoribosylformylglycinamidine synthase, chloroplastic/mitochondrial [Source:UniProtKB/Swiss-Prot;Acc:Q9M8D3]	0	5.201	7	5	6	5	1	1407	153.9	5.36	9.14	5	0			2.93225e+06
Master Protein	AT3G56940.1	pep chromosome:TAIR10:3:21076505:21078443:1 gene:AT3G56940 transcript:AT3G56940.1 gene_biotype:protein_coding transcript_biotype:protein_coding gene_symbol:CRD1 description:Magnesium-protoporphyrin IX monomethyl ester [oxidative] cyclase, chloroplastic [Source:UniProtKB/Swiss-Prot;Acc:Q9M591]	0	5.185	10	3	3	3	1	409	47.6	8.38	6.27	3	0			2.74409e+06
Master Protein	AT1G06430.2	pep chromosome:TAIR10:1:1960031:1962965:-1 gene:AT1G06430 transcript:AT1G06430.2 gene_biotype:protein_coding transcript_biotype:protein_coding gene_symbol:FTSH8 description:ATP-dependent zinc metalloprotease FTSH 8, chloroplastic [Source:UniProtKB/Swiss-Prot;Acc:Q8W585]	0	5.184	14	6	9	6	1	685	73.2	5.95	7.53	6	0		1.32742e+08	1.83035e+06
Master Protein	AT3G54110.1	pep chromosome:TAIR10:3:20038670:20041210:1 gene:AT3G54110 transcript:AT3G54110.1 gene_biotype:protein_coding transcript_biotype:protein_coding gene_symbol:PUMP1 description:UCP1 [Source:UniProtKB/TrEMBL;Acc:A0A178V8U1]	0	5.182	18	4	4	4	1	306	32.6	9.57	7.16	4	0		5.55636e+07	4.38562e+06
Master Protein	AT5G40810.1	pep chromosome:TAIR10:5:16339863:16342927:1 gene:AT5G40810 transcript:AT5G40810.1 gene_biotype:protein_coding transcript_biotype:protein_coding gene_symbol:CYC12 description:Cytochrome c1 2, heme protein, mitochondrial [Source:UniProtKB/Swiss-Prot;Acc:Q9FKS5]	0	5.178	16	3	3	3	1	307	33.7	6.18	8.62	3	0			5.72085e+06
Master Protein	AT1G73600.2	pep chromosome:TAIR10:1:27669152:27673572:1 gene:AT1G73600 transcript:AT1G73600.2 gene_biotype:protein_coding transcript_biotype:protein_coding description:S-adenosyl-L-methionine-dependent methyltransferases superfamily protein [Source:TAIR;Acc:AT1G73600]	0	5.173	11	5	5	2	1	504	57.8	5.64	7.12	5	0			18151630
Master Protein	AT5G53460.3	pep chromosome:TAIR10:5:21700202:21709736:1 gene:AT5G53460 transcript:AT5G53460.3 gene_biotype:protein_coding transcript_biotype:protein_coding gene_symbol:GLT1 description:Glutamate synthase 1 [NADH], chloroplastic [Source:UniProtKB/Swiss-Prot;Acc:Q9LV03]	0	5.173	12	15	18	15	1	2208	241.7	6.37	14.31	15	0	5.76254e+07	8.44783e+06	1.61113e+08	1.20418e+08	3.03899e+08	2.58171e+08
Master Protein	AT1G01050.1	pep chromosome:TAIR10:1:31170:33171:-1 gene:AT1G01050 transcript:AT1G01050.1 gene_biotype:protein_coding transcript_biotype:protein_coding gene_symbol:PPA1 description:Soluble inorganic pyrophosphatase 1 [Source:UniProtKB/Swiss-Prot;Acc:Q93V56]	0	5.162	11	2	3	2	1	212	24.5	6.09	4.59	2	0			3.89576e+06
Master Protein	AT4G14800.2	pep chromosome:TAIR10:4:8500266:8502240:1 gene:AT4G14800 transcript:AT4G14800.2 gene_biotype:protein_coding transcript_biotype:protein_coding gene_symbol:PBD2 description:Proteasome subunit beta type [Source:UniProtKB/TrEMBL;Acc:F4JIF9]	0	5.149	29	5	5	5	1	215	23.8	6.11	7.04	5	0			824150
Master Protein	AT4G02580.1	pep chromosome:TAIR10:4:1134429:1137204:1 gene:AT4G02580 transcript:AT4G02580.1 gene_biotype:protein_coding transcript_biotype:protein_coding description:NADH dehydrogenase [ubiquinone] flavoprotein 2, mitochondrial [Source:UniProtKB/Swiss-Prot;Acc:O22769]	0	5.144	13	3	3	3	1	255	28.4	7.91	3.14	3	0			3.89854e+06
Master Protein	AT5G63980.1	pep chromosome:TAIR10:5:25610002:25611802:1 gene:AT5G63980 transcript:AT5G63980.1 gene_biotype:protein_coding transcript_biotype:protein_coding gene_symbol:SAL1 description:SAL1 phosphatase [Source:UniProtKB/Swiss-Prot;Acc:Q42546]	0	5.14	12	2	2	2	1	353	37.5	5.17	8.17	2	0		1.09181e+07	1.79779e+06
Master Protein	AT4G02450.1	pep chromosome:TAIR10:4:1073753:1075930:-1 gene:AT4G02450 transcript:AT4G02450.1 gene_biotype:protein_coding transcript_biotype:protein_coding gene_symbol:P23-1 description:Co-chaperone protein p23-1 [Source:UniProtKB/Swiss-Prot;Acc:Q8L7U4]	0	5.139	6	1	1	1	1	241	25.5	4.54	4.09	1	0
Master Protein	AT3G56910.1	pep chromosome:TAIR10:3:21069411:21070356:-1 gene:AT3G56910 transcript:AT3G56910.1 gene_biotype:protein_coding transcript_biotype:protein_coding gene_symbol:PSRP5 description:50S ribosomal protein 5, chloroplastic [Source:UniProtKB/Swiss-Prot;Acc:Q9LER7]	0	5.138	16	3	3	3	1	148	16.4	10.86	7.8	3	0			7084324
Master Protein	AT5G63840.2	pep chromosome:TAIR10:5:25544907:25549199:1 gene:AT5G63840 transcript:AT5G63840.2 gene_biotype:protein_coding transcript_biotype:protein_coding gene_symbol:RSW3 description:Glycosyl hydrolases family 31 protein [Source:TAIR;Acc:AT5G63840]	0	5.126	8	6	7	6	1	948	107.3	6.3	8.67	6	0	9.2905e+06		3.71982e+06	3.90401e+07	3.62632e+07	2.39855e+07
Master Protein	AT3G27740.1	pep chromosome:TAIR10:3:10281230:10283935:-1 gene:AT3G27740 transcript:AT3G27740.1 gene_biotype:protein_coding transcript_biotype:protein_coding gene_symbol:CARA description:Carbamoyl-phosphate synthase small chain, chloroplastic [Source:UniProtKB/Swiss-Prot;Acc:Q9LVW7]	0	5.124	5	2	2	2	1	430	47	6.02	4.84	2	0			1.71677e+06
Master Protein	AT1G77120.1	pep chromosome:TAIR10:1:28975255:28977417:1 gene:AT1G77120 transcript:AT1G77120.1 gene_biotype:protein_coding transcript_biotype:protein_coding gene_symbol:ADH1 description:Alcohol dehydrogenase class-P [Source:UniProtKB/Swiss-Prot;Acc:P06525]	0	5.12	11	4	4	4	1	379	41.2	6.24	6.35	4	0		2.7829e+06	8.07436e+06	3.38655e+06		4.59082e+06
Master Protein	AT5G61410.1	pep chromosome:TAIR10:5:24683606:24686217:-1 gene:AT5G61410 transcript:AT5G61410.1 gene_biotype:protein_coding transcript_biotype:protein_coding gene_symbol:RPE description:RPE [Source:UniProtKB/TrEMBL;Acc:A0A178UPG9]	0	5.073	15	3	3	3	1	281	30	8.07	3.6	3	0			669204
Master Protein	AT3G58510.2	pep chromosome:TAIR10:3:21640045:21643795:1 gene:AT3G58510 transcript:AT3G58510.2 gene_biotype:protein_coding transcript_biotype:protein_coding gene_symbol:RH11 description:DEAD-box ATP-dependent RNA helicase 11 [Source:UniProtKB/Swiss-Prot;Acc:Q8LA13]	0	5.053	13	5	6	1	1	612	66	6.68	12.22	5	0
Master Protein	AT2G42520.1	pep chromosome:TAIR10:2:17704741:17709060:1 gene:AT2G42520 transcript:AT2G42520.1 gene_biotype:protein_coding transcript_biotype:protein_coding gene_symbol:RH37 description:DEAD-box ATP-dependent RNA helicase 37 [Source:UniProtKB/Swiss-Prot;Acc:Q84W89]	0	5.053	18	7	9	3	1	633	67.6	7.11	14	7	4	4.78002e+06	4.59813e+07	6.49049e+07	915995	1.26781e+08
Master Protein	AT4G14130.1	pep chromosome:TAIR10:4:8137020:8138392:-1 gene:AT4G14130 transcript:AT4G14130.1 gene_biotype:protein_coding transcript_biotype:protein_coding gene_symbol:XTH15 description:Xyloglucan endotransglucosylase/hydrolase protein 15 [Source:UniProtKB/Swiss-Prot;Acc:Q38911]	0	5.03	13	3	3	2	1	289	32.7	9.22	3.92	3	0			2.59271e+06
Master Protein	AT5G11560.1	pep chromosome:TAIR10:5:3709442:3714124:-1 gene:AT5G11560 transcript:AT5G11560.1 gene_biotype:protein_coding transcript_biotype:protein_coding description:Catalytics [Source:UniProtKB/TrEMBL;Acc:F4JXW9]	0	5.001	5	3	5	3	1	982	108.8	6.81	12.04	3	0			3.87217e+09
Master Protein	AT1G31230.1	pep chromosome:TAIR10:1:11158618:11163274:-1 gene:AT1G31230 transcript:AT1G31230.1 gene_biotype:protein_coding transcript_biotype:protein_coding gene_symbol:AKHSDH1 description:Bifunctional aspartokinase/homoserine dehydrogenase 1, chloroplastic [Source:UniProtKB/Swiss-Prot;Acc:Q9SA18]	0	4.999	6	3	3	2	1	911	99.3	6.77	10.84	3	0			417339
Master Protein	AT4G25100.5	pep chromosome:TAIR10:4:12884418:12887011:-1 gene:AT4G25100 transcript:AT4G25100.5 gene_biotype:protein_coding transcript_biotype:protein_coding gene_symbol:FSD1 description:Superoxide dismutase [Fe] 1, chloroplastic [Source:UniProtKB/Swiss-Prot;Acc:P21276]	0	4.988	14	3	3	3	1	212	23.8	6.52	4.11	3	0	1.75133e+06		2.85954e+06
Master Protein	AT3G06860.1	pep chromosome:TAIR10:3:2161735:2166357:1 gene:AT3G06860 transcript:AT3G06860.1 gene_biotype:protein_coding transcript_biotype:protein_coding gene_symbol:MFP2 description:Peroxisomal fatty acid beta-oxidation multifunctional protein MFP2 [Source:UniProtKB/Swiss-Prot;Acc:Q9ZPI5]	0	4.961	16	8	9	8	1	725	78.8	9.17	1.82	8	0	3.54463e+07		3.47157e+06	2.43449e+07	4.98776e+07	3.66126e+07
Master Protein	AT3G10920.1	pep chromosome:TAIR10:3:3417940:3419892:1 gene:AT3G10920 transcript:AT3G10920.1 gene_biotype:protein_coding transcript_biotype:protein_coding gene_symbol:MSD1 description:Superoxide dismutase [Mn] 1, mitochondrial [Source:UniProtKB/Swiss-Prot;Acc:O81235]	0	4.954	19	2	2	2	1	231	25.4	8.48	4.72	2	0			1.03267e+06
Master Protein	AT3G13870.1	pep chromosome:TAIR10:3:4565370:4571355:-1 gene:AT3G13870 transcript:AT3G13870.1 gene_biotype:protein_coding transcript_biotype:protein_coding gene_symbol:RHD3 description:Protein ROOT HAIR DEFECTIVE 3 [Source:UniProtKB/Swiss-Prot;Acc:P93042]	0	4.952	3	2	2	2	1	802	89	5.57	4.32	2	0			439573
Master Protein	AT5G43060.1	pep chromosome:TAIR10:5:17269310:17272298:-1 gene:AT5G43060 transcript:AT5G43060.1 gene_biotype:protein_coding transcript_biotype:protein_coding gene_symbol:RD21B description:Probable cysteine protease RD21B [Source:UniProtKB/Swiss-Prot;Acc:Q9FMH8]	0	4.937	13	4	5	4	1	463	51.2	6.21	4	4	0	3.70905e+06	4.77459e+07	1.42004e+06		2.57622e+06	2.61893e+06
Master Protein	AT1G06400.1	pep chromosome:TAIR10:1:1950596:1952880:-1 gene:AT1G06400 transcript:AT1G06400.1 gene_biotype:protein_coding transcript_biotype:protein_coding gene_symbol:RABA1A description:Ras-related protein RABA1a [Source:UniProtKB/Swiss-Prot;Acc:P28185]	0	4.937	17	3	5	1	1	216	23.9	6.93	4.99	3	0	1.33118e+07	4.25917e+07	67435.3	5.86304e+07	3.97658e+07	5.39597e+07
Master Protein	AT3G06050.1	pep chromosome:TAIR10:3:1825999:1827906:-1 gene:AT3G06050 transcript:AT3G06050.1 gene_biotype:protein_coding transcript_biotype:protein_coding gene_symbol:PRXIIF description:PRXIIF [Source:UniProtKB/TrEMBL;Acc:A0A178VBA5]	0	4.925	11	2	2	2	1	201	21.4	8.9	5.44	2	0	2.81638e+06		1.96244e+06	1.60964e+06	1.15457e+07	1.09192e+07
Master Protein	AT1G02560.1	pep chromosome:TAIR10:1:537740:540127:1 gene:AT1G02560 transcript:AT1G02560.1 gene_biotype:protein_coding transcript_biotype:protein_coding gene_symbol:CLPP5 description:ATP-dependent Clp protease proteolytic subunit [Source:UniProtKB/TrEMBL;Acc:A0A178WMF0]	0	4.907	6	2	2	2	1	298	32.3	8.24	5.6	2	0			2.38412e+06
Master Protein	AT3G15640.1	pep chromosome:TAIR10:3:5298991:5301745:1 gene:AT3G15640 transcript:AT3G15640.1 gene_biotype:protein_coding transcript_biotype:protein_coding gene_symbol:COX5B-1 description:Cytochrome c oxidase subunit 5b-1, mitochondrial [Source:UniProtKB/Swiss-Prot;Acc:Q9LW15]	0	4.897	14	1	1	1	1	176	19.4	5.02	4.24	1	0
Master Protein	AT3G42050.1	pep chromosome:TAIR10:3:14228495:14233441:-1 gene:AT3G42050 transcript:AT3G42050.1 gene_biotype:protein_coding transcript_biotype:protein_coding gene_symbol:VHA-H description:V-type proton ATPase subunit H [Source:UniProtKB/Swiss-Prot;Acc:Q9LX65]	0	4.892	4	1	1	1	1	441	50.3	7.03	5.32	1	0			766260
Master Protein	AT3G12160.1	pep chromosome:TAIR10:3:3879276:3880669:-1 gene:AT3G12160 transcript:AT3G12160.1 gene_biotype:protein_coding transcript_biotype:protein_coding gene_symbol:RABA4D description:RABA4D [Source:UniProtKB/TrEMBL;Acc:A0A178V6M2]	0	4.889	31	6	6	5	1	222	24.7	6.1	7.37	6	0			2.42432e+06
Master Protein	AT1G04080.3	pep chromosome:TAIR10:1:1051312:1056827:1 gene:AT1G04080 transcript:AT1G04080.3 gene_biotype:protein_coding transcript_biotype:protein_coding gene_symbol:PRP39 description:Tetratricopeptide repeat (TPR)-like superfamily protein [Source:UniProtKB/TrEMBL;Acc:F4I448]	0	4.875	2	1	1	1	1	823	91.1	4.98	3.99	1	0			595233
Master Protein	AT4G35250.1	pep chromosome:TAIR10:4:16771073:16773456:-1 gene:AT4G35250 transcript:AT4G35250.1 gene_biotype:protein_coding transcript_biotype:protein_coding description:HCF244 [Source:UniProtKB/TrEMBL;Acc:A0A178UXV2]	0	4.87	6	2	2	2	1	395	43.7	8.43	6.33	2	0		1.52594e+06	1.69686e+06
Master Protein	AT1G60710.1	pep chromosome:TAIR10:1:22354698:22356875:-1 gene:AT1G60710 transcript:AT1G60710.1 gene_biotype:protein_coding transcript_biotype:protein_coding gene_symbol:ATB2 description:Probable aldo-keto reductase 4 [Source:UniProtKB/Swiss-Prot;Acc:Q93ZN2]	0	4.855	11	2	2	2	1	345	37.9	6.3	7.77	2	0			1.81418e+06
Master Protein	AT4G24510.1	pep chromosome:TAIR10:4:12660687:12662656:1 gene:AT4G24510 transcript:AT4G24510.1 gene_biotype:protein_coding transcript_biotype:protein_coding gene_symbol:CER2 description:VC2 [Source:UniProtKB/TrEMBL;Acc:A0A178V1H6]	0	4.845	8	2	2	2	1	421	47.2	5.6	5.1	2	0			978342
Master Protein	AT1G13270.1	pep chromosome:TAIR10:1:4544889:4547373:1 gene:AT1G13270 transcript:AT1G13270.1 gene_biotype:protein_coding transcript_biotype:protein_coding gene_symbol:MAP1B description:Methionine aminopeptidase 1B, chloroplastic [Source:UniProtKB/Swiss-Prot;Acc:Q9FV52]	0	4.829	22	5	8	5	1	369	40.4	7.44	4.32	5	0		4.99403e+07	1.46926e+06
Master Protein	AT4G22670.1	pep chromosome:TAIR10:4:11917987:11920971:1 gene:AT4G22670 transcript:AT4G22670.1 gene_biotype:protein_coding transcript_biotype:protein_coding gene_symbol:AtHip1 description:FAM10 family protein At4g22670 [Source:UniProtKB/Swiss-Prot;Acc:Q93YR3]	0	4.824	3	1	1	1	1	441	46.6	4.93	4.56	1	0
Master Protein	ATCG00190.1	pep chromosome:TAIR10:Pt:23111:26329:-1 gene:ATCG00190 transcript:ATCG00190.1 gene_biotype:protein_coding transcript_biotype:protein_coding gene_symbol:RPOB description:DNA-directed RNA polymerase subunit beta [Source:UniProtKB/TrEMBL;Acc:A0A1B1W4T9]	0	4.819	8	5	6	5	1	1072	121	8.5	5.05	5	0			367072	5.42954e+07	5.24515e+07	1.87529e+07
Master Protein	AT3G50670.1	pep chromosome:TAIR10:3:18826160:18829684:-1 gene:AT3G50670 transcript:AT3G50670.1 gene_biotype:protein_coding transcript_biotype:protein_coding gene_symbol:RNU1 description:U1SNRNP [Source:UniProtKB/TrEMBL;Acc:A0A178VDW4]	0	4.815	9	3	4	3	1	427	50.4	9.39	6.9	3	0	8.753e+06		3.33383e+06	2.75353e+07		3.04682e+07
Master Protein	AT5G65620.2	pep chromosome:TAIR10:5:26221829:26225784:1 gene:AT5G65620 transcript:AT5G65620.2 gene_biotype:protein_coding transcript_biotype:protein_coding description:Zincin-like metalloproteases family protein [Source:TAIR;Acc:AT5G65620]	0	4.81	11	6	7	6	1	805	90.3	6.52	7.07	6	0			2.05092e+07
Master Protein	AT4G31480.6	pep chromosome:TAIR10:4:15263154:15267858:1 gene:AT4G31480 transcript:AT4G31480.6 gene_biotype:protein_coding transcript_biotype:protein_coding description:Coatomer, beta subunit [Source:TAIR;Acc:AT4G31480]	0	4.794	4	3	3	3	1	971	108.7	5.88	6.93	3	0	2.55113e+06	3.50375e+06	4.52687e+06	1.20402e+06	4.74323e+06
Master Protein	ATMG00160.1	pep chromosome:TAIR10:Mt:40502:42628:-1 gene:ATMG00160 transcript:ATMG00160.1 gene_biotype:protein_coding transcript_biotype:protein_coding gene_symbol:COX2 description:Cytochrome c oxidase subunit 2 [Source:UniProtKB/TrEMBL;Acc:G1C2Q7]	0	4.793	17	4	4	4	1	260	29.4	5.71	8.08	4	0			7.82708e+06
Master Protein	AT3G62530.1	pep chromosome:TAIR10:3:23132122:23133298:1 gene:AT3G62530 transcript:AT3G62530.1 gene_biotype:protein_coding transcript_biotype:protein_coding description:ARM repeat superfamily protein [Source:UniProtKB/TrEMBL;Acc:Q94K48]	0	4.792	23	4	4	4	1	221	24.5	6.57	10.39	4	0		3.49998e+06	1.82965e+06
Master Protein	AT5G63400.1	pep chromosome:TAIR10:5:25392920:25394907:-1 gene:AT5G63400 transcript:AT5G63400.1 gene_biotype:protein_coding transcript_biotype:protein_coding gene_symbol:ADK1 description:ADK1 [Source:UniProtKB/TrEMBL;Acc:A0A178UAM7]	0	4.762	19	4	5	3	1	246	26.9	7.36	10.45	4	1		4.80803e+06	2.43117e+07
Master Protein	AT1G12430.2	pep chromosome:TAIR10:1:4233873:4238764:-1 gene:AT1G12430 transcript:AT1G12430.2 gene_biotype:protein_coding transcript_biotype:protein_coding gene_symbol:ARK3 description:Kinesin-like protein [Source:UniProtKB/TrEMBL;Acc:F4IC87]	0	4.736	13	8	8	8	1	920	100.9	6.65	3.8	8	0	9.51856e+07		5.90699e+06	5.45964e+07	5.5491e+07	4.73758e+07
Master Protein	AT2G21250.1	pep chromosome:TAIR10:2:9103136:9105187:-1 gene:AT2G21250 transcript:AT2G21250.1 gene_biotype:protein_coding transcript_biotype:protein_coding description:NAD(P)-linked oxidoreductase superfamily protein [Source:UniProtKB/TrEMBL;Acc:Q9SJV2]	0	4.698	8	2	2	2	1	309	35	6.62	7.25	2	0			2428786
Master Protein	AT1G80000.2	pep chromosome:TAIR10:1:30092807:30097323:1 gene:AT1G80000 transcript:AT1G80000.2 gene_biotype:protein_coding transcript_biotype:protein_coding gene_symbol:MLN51 description:Protein MLN51 homolog [Source:UniProtKB/Swiss-Prot;Acc:Q93ZJ9]	0	4.698	11	5	7	5	1	605	65.7	5.38	11.62	5	0	7.82582e+06	5.7979e+08	1.77389e+07	5.052e+06		4.21467e+06
Master Protein	AT5G17050.1	pep chromosome:TAIR10:5:5607788:5609589:-1 gene:AT5G17050 transcript:AT5G17050.1 gene_biotype:protein_coding transcript_biotype:protein_coding gene_symbol:UGT78D2 description:Glycosyltransferase (Fragment) [Source:UniProtKB/TrEMBL;Acc:W8PUE7]	0	4.674	6	2	2	1	1	460	50.5	5.94	6.34	2	0			480010
Master Protein	AT4G05390.1	pep chromosome:TAIR10:4:2738626:2740927:-1 gene:AT4G05390 transcript:AT4G05390.1 gene_biotype:protein_coding transcript_biotype:protein_coding gene_symbol:RFNR1 description:Ferredoxin--NADP reductase, root isozyme 1, chloroplastic [Source:UniProtKB/Swiss-Prot;Acc:Q9M0V6]	0	4.67	6	1	1	1	1	378	42.4	8.6	4.36	1	0			463203
Master Protein	AT3G04940.2	pep chromosome:TAIR10:3:1365478:1367761:1 gene:AT3G04940 transcript:AT3G04940.2 gene_biotype:protein_coding transcript_biotype:protein_coding gene_symbol:CYSD1 description:Bifunctional L-3-cyanoalanine synthase/cysteine synthase D1 [Source:UniProtKB/Swiss-Prot;Acc:Q9S6Z7]	0	4.643	19	2	2	1	1	324	34.3	5.34	4.02	2	0
Master Protein	AT2G44100.1	pep chromosome:TAIR10:2:18241469:18245008:1 gene:AT2G44100 transcript:AT2G44100.1 gene_biotype:protein_coding transcript_biotype:protein_coding gene_symbol:GDI1 description:Guanosine nucleotide diphosphate dissociation inhibitor 1 [Source:UniProtKB/Swiss-Prot;Acc:Q96254]	0	4.636	9	4	4	1	1	445	49.8	5.74	2.65	4	1			3.15821e+06
Master Protein	AT2G20360.1	pep chromosome:TAIR10:2:8785960:8789570:1 gene:AT2G20360 transcript:AT2G20360.1 gene_biotype:protein_coding transcript_biotype:protein_coding description:NADH dehydrogenase [ubiquinone] 1 alpha subcomplex subunit 9, mitochondrial [Source:UniProtKB/Swiss-Prot;Acc:Q9SK66]	0	4.633	12	3	3	3	1	402	43.9	9.23	4.77	3	0			598719
Master Protein	AT3G48690.1	pep chromosome:TAIR10:3:18037046:18038234:-1 gene:AT3G48690 transcript:AT3G48690.1 gene_biotype:protein_coding transcript_biotype:protein_coding gene_symbol:CXE12 description:Probable carboxylesterase 12 [Source:UniProtKB/Swiss-Prot;Acc:Q9SMN0]	0	4.62	10	2	2	2	1	324	35.5	5.43	5.09	2	0	1.99456e+07	4.50873e+06	2.24107e+06	1.41636e+07	1.54286e+07	1.21223e+07
Master Protein	AT5G57290.1	pep chromosome:TAIR10:5:23206696:23207961:-1 gene:AT5G57290 transcript:AT5G57290.1 gene_biotype:protein_coding transcript_biotype:protein_coding gene_symbol:RPP3B description:60S acidic ribosomal protein P3-2 [Source:UniProtKB/Swiss-Prot;Acc:Q9LVC9]	0	4.609	15	1	1	1	1	120	11.9	4.51	5.11	1	0			4.99204e+06
Master Protein	AT4G31500.1	pep chromosome:TAIR10:4:15273410:15275404:-1 gene:AT4G31500 transcript:AT4G31500.1 gene_biotype:protein_coding transcript_biotype:protein_coding gene_symbol:CYP83B1 description:Cytochrome P450 83B1 [Source:UniProtKB/Swiss-Prot;Acc:O65782]	0	4.606	7	2	5	2	1	499	56.8	8.37	14.82	2	0			59601524
Master Protein	AT2G19760.1	pep chromosome:TAIR10:2:8516658:8518194:-1 gene:AT2G19760 transcript:AT2G19760.1 gene_biotype:protein_coding transcript_biotype:protein_coding gene_symbol:PRO1 description:Profilin-1 [Source:UniProtKB/Swiss-Prot;Acc:Q42449]	0	4.602	33	5	5	5	1	131	14.3	4.82	7.55	5	0	2.09445e+08		3.7214e+06	1.77521e+08	2.05167e+08	1.19966e+08
Master Protein	AT1G01320.1	pep chromosome:TAIR10:1:121124:130570:-1 gene:AT1G01320 transcript:AT1G01320.1 gene_biotype:protein_coding transcript_biotype:protein_coding description:Tetratricopeptide repeat (TPR)-like superfamily protein [Source:UniProtKB/TrEMBL;Acc:F4HS99]	0	4.594	6	5	6	4	1	1797	198.7	6.33	10.08	5	0			854528
Master Protein	AT1G15290.1	pep chromosome:TAIR10:1:5256870:5265155:-1 gene:AT1G15290 transcript:AT1G15290.1 gene_biotype:protein_coding transcript_biotype:protein_coding description:Tetratricopeptide repeat (TPR)-like superfamily protein [Source:UniProtKB/TrEMBL;Acc:F4HZK4]	0	4.594	4	5	5	4	1	1608	177.5	7.01	8.98	5	0			2.28733e+06
Master Protein	AT1G03230.1	pep chromosome:TAIR10:1:789820:791689:1 gene:AT1G03230 transcript:AT1G03230.1 gene_biotype:protein_coding transcript_biotype:protein_coding description:Eukaryotic aspartyl protease family protein [Source:UniProtKB/TrEMBL;Acc:Q9ZVS5]	0	4.588	12	3	3	3	1	434	46.1	9.14	7.27	3	0	1.84619e+06		2079390	1.82968e+06		1.7327e+06
Master Protein	AT2G19860.1	pep chromosome:TAIR10:2:8570607:8574067:1 gene:AT2G19860 transcript:AT2G19860.1 gene_biotype:protein_coding transcript_biotype:protein_coding gene_symbol:HXK2 description:Phosphotransferase [Source:UniProtKB/TrEMBL;Acc:A0A178VX81]	0	4.556	5	4	4	1	1	502	54.5	6.07	7.8	4	2			3.77922e+06
Master Protein	AT4G29130.1	pep chromosome:TAIR10:4:14352037:14355201:-1 gene:AT4G29130 transcript:AT4G29130.1 gene_biotype:protein_coding transcript_biotype:protein_coding gene_symbol:HXK1 description:HXK1 [Source:UniProtKB/TrEMBL;Acc:A0A384KTL6]	0	4.556	11	4	4	1	1	496	53.7	6.1	6.11	4	0			26548076
Master Protein	AT5G36890.1	pep chromosome:TAIR10:5:14541718:14546230:-1 gene:AT5G36890 transcript:AT5G36890.1 gene_biotype:protein_coding transcript_biotype:protein_coding gene_symbol:BGLU42 description:Beta-glucosidase 42 [Source:UniProtKB/Swiss-Prot;Acc:Q9FIW4]	0	4.536	12	4	7	2	1	490	56	5.63	12.83	4	0			25959066
Master Protein	AT3G54640.1	pep chromosome:TAIR10:3:20223034:20225523:-1 gene:AT3G54640 transcript:AT3G54640.1 gene_biotype:protein_coding transcript_biotype:protein_coding gene_symbol:TSA1 description:Tryptophan synthase alpha chain, chloroplastic [Source:UniProtKB/Swiss-Prot;Acc:Q42529]	0	4.522	14	2	2	2	1	312	33.2	7.28	8.2	2	0			1.07722e+06
Master Protein	AT5G27470.1	pep chromosome:TAIR10:5:9694938:9697389:1 gene:AT5G27470 transcript:AT5G27470.1 gene_biotype:protein_coding transcript_biotype:protein_coding description:Serine--tRNA ligase, cytoplasmic [Source:UniProtKB/Swiss-Prot;Acc:Q39230]	0	4.495	22	6	6	6	1	451	51.6	6.67	11.58	6	0			8.69213e+06
Master Protein	AT5G64140.1	pep chromosome:TAIR10:5:25667324:25668777:-1 gene:AT5G64140 transcript:AT5G64140.1 gene_biotype:protein_coding transcript_biotype:protein_coding gene_symbol:RPS28C description:RPS28 [Source:UniProtKB/TrEMBL;Acc:A0A178UA91]	0	4.487	45	3	3	1	1	64	7.3	11.17	4.15	3	0			1.39912e+06
Master Protein	AT1G63000.1	pep chromosome:TAIR10:1:23342211:23344120:1 gene:AT1G63000 transcript:AT1G63000.1 gene_biotype:protein_coding transcript_biotype:protein_coding gene_symbol:NRS/ER description:Bifunctional dTDP-4-dehydrorhamnose 3,5-epimerase/dTDP-4-dehydrorhamnose reductase [Source:UniProtKB/Swiss-Prot;Acc:Q9LQ04]	0	4.482	6	2	2	1	1	301	33.6	5.97	4.39	2	0			181806
Master Protein	AT4G33510.1	pep chromosome:TAIR10:4:16116371:16118797:1 gene:AT4G33510 transcript:AT4G33510.1 gene_biotype:protein_coding transcript_biotype:protein_coding gene_symbol:DHS2 description:Phospho-2-dehydro-3-deoxyheptonate aldolase [Source:UniProtKB/TrEMBL;Acc:A0A178US70]	0	4.461	11	5	5	1	1	507	56.1	8.78	8.28	5	0			6.08274e+06
Master Protein	AT3G21650.2	pep chromosome:TAIR10:3:7621569:7624114:-1 gene:AT3G21650 transcript:AT3G21650.2 gene_biotype:protein_coding transcript_biotype:protein_coding gene_symbol:B'ZETA description:Serine/threonine protein phosphatase 2A regulatory subunit [Source:UniProtKB/TrEMBL;Acc:A0A178V736]	0	4.459	5	4	4	1	1	546	61.7	8.47	6.8	4	0
Master Protein	AT4G00430.1	pep chromosome:TAIR10:4:185285:187680:-1 gene:AT4G00430 transcript:AT4G00430.1 gene_biotype:protein_coding transcript_biotype:protein_coding gene_symbol:PIP1.4 description:TMP-C [Source:UniProtKB/TrEMBL;Acc:A0A178USZ7]	0	4.455	11	2	2	1	1	287	30.7	8.84	6.83	2	0			970684
Master Protein	AT4G34620.1	pep chromosome:TAIR10:4:16534855:16536224:-1 gene:AT4G34620 transcript:AT4G34620.1 gene_biotype:protein_coding transcript_biotype:protein_coding gene_symbol:RPS16-1 description:SSR16 [Source:UniProtKB/TrEMBL;Acc:A0A178UZA3]	0	4.438	27	2	2	2	1	113	12.7	9.8	7.01	2	0			3.58017e+06
Master Protein	AT3G53460.4	pep chromosome:TAIR10:3:19819236:19821519:-1 gene:AT3G53460 transcript:AT3G53460.4 gene_biotype:protein_coding transcript_biotype:protein_coding gene_symbol:CP29 description:Chloroplast RNA-binding protein 29 [Source:UniProtKB/TrEMBL;Acc:F4JAF3]	0	4.437	16	4	4	2	1	363	38.4	5.63	2.44	4	0		8.64959e+06	6.11208e+06
Master Protein	AT5G19820.1	pep chromosome:TAIR10:5:6695174:6701355:-1 gene:AT5G19820 transcript:AT5G19820.1 gene_biotype:protein_coding transcript_biotype:protein_coding gene_symbol:emb2734 description:ARM repeat superfamily protein [Source:UniProtKB/TrEMBL;Acc:Q93VS8]	0	4.434	3	3	3	3	1	1116	123.7	4.87	5.02	3	0		6.95581e+06	1.58543e+06
Master Protein	AT3G14390.1	pep chromosome:TAIR10:3:4806670:4809433:1 gene:AT3G14390 transcript:AT3G14390.1 gene_biotype:protein_coding transcript_biotype:protein_coding gene_symbol:LYSA1 description:Diaminopimelate decarboxylase 1, chloroplastic [Source:UniProtKB/Swiss-Prot;Acc:Q949X7]	0	4.413	11	3	3	3	1	484	53.5	6.98	6.51	3	0	4.28599e+07		2.0498e+06		2.44949e+06	4.93176e+06
Master Protein	AT5G16440.1	pep chromosome:TAIR10:5:5371627:5373809:1 gene:AT5G16440 transcript:AT5G16440.1 gene_biotype:protein_coding transcript_biotype:protein_coding gene_symbol:IPP1 description:Isopentenyl-diphosphate Delta-isomerase I, chloroplastic [Source:UniProtKB/Swiss-Prot;Acc:Q38929]	0	4.405	33	6	6	6	1	291	33.2	6.02	9.42	6	0		3.23758e+07	3.92215e+06
Master Protein	AT2G28490.1	pep chromosome:TAIR10:2:12178597:12181012:-1 gene:AT2G28490 transcript:AT2G28490.1 gene_biotype:protein_coding transcript_biotype:protein_coding description:Vicilin-like seed storage protein At2g28490 [Source:UniProtKB/Swiss-Prot;Acc:Q9SK09]	0	4.401	2	1	2	1	1	511	55.7	6.16	6.27	1	0	2.14569e+07	4.85237e+07	756579	4.7197e+06
Master Protein	AT1G50670.2	pep chromosome:TAIR10:1:18774806:18776995:-1 gene:AT1G50670 transcript:AT1G50670.2 gene_biotype:protein_coding transcript_biotype:protein_coding description:F11F12.1 protein [Source:UniProtKB/TrEMBL;Acc:Q9LPT6]	0	4.381	19	3	5	3	1	208	23.4	5.11	3.38	3	0		4.62027e+07
Master Protein	AT5G17170.1	pep chromosome:TAIR10:5:5649057:5651205:1 gene:AT5G17170 transcript:AT5G17170.1 gene_biotype:protein_coding transcript_biotype:protein_coding gene_symbol:ENH1 description:Rubredoxin family protein [Source:UniProtKB/TrEMBL;Acc:Q9FFJ2]	0	4.367	21	4	7	4	1	271	28.4	9.57	7.72	4	0			7.492e+07
Master Protein	AT1G74040.1	pep chromosome:TAIR10:1:27842109:27845782:1 gene:AT1G74040 transcript:AT1G74040.1 gene_biotype:protein_coding transcript_biotype:protein_coding gene_symbol:IPMS2 description:2-isopropylmalate synthase 2, chloroplastic [Source:UniProtKB/Swiss-Prot;Acc:Q9C550]	0	4.349	10	4	4	2	1	631	68.1	6.37	5.6	4	0			2.20317e+06
Master Protein	AT3G17020.1	pep chromosome:TAIR10:3:5802536:5804282:-1 gene:AT3G17020 transcript:AT3G17020.1 gene_biotype:protein_coding transcript_biotype:protein_coding description:AT3g17020/K14A17_14 [Source:UniProtKB/TrEMBL;Acc:Q9LSP5]	0	4.341	20	2	2	2	1	163	17.8	6.92	3.52	2	0		3.79705e+07	820222
Master Protein	AT5G39410.1	pep chromosome:TAIR10:5:15767898:15770456:-1 gene:AT5G39410 transcript:AT5G39410.1 gene_biotype:protein_coding transcript_biotype:protein_coding description:Probable mitochondrial saccharopine dehydrogenase-like oxidoreductase At5g39410 [Source:UniProtKB/Swiss-Prot;Acc:Q8LGI2]	0	4.331	5	1	1	1	1	454	49.7	8.29	5.04	1	0			1.08083e+06
Master Protein	AT3G60330.2	pep chromosome:TAIR10:3:22298373:22303673:1 gene:AT3G60330 transcript:AT3G60330.2 gene_biotype:protein_coding transcript_biotype:protein_coding gene_symbol:AHA7 description:Plasma membrane ATPase [Source:UniProtKB/TrEMBL;Acc:A0A1I9LS30]	0	4.318	4	4	4	3	1	961	105.5	6.84	6.23	4	0			9.01312e+06
Master Protein	AT5G64260.1	pep chromosome:TAIR10:5:25703649:25705339:1 gene:AT5G64260 transcript:AT5G64260.1 gene_biotype:protein_coding transcript_biotype:protein_coding gene_symbol:EXL2 description:Protein EXORDIUM-like 2 [Source:UniProtKB/Swiss-Prot;Acc:Q9FE06]	0	4.309	5	1	2	1	1	305	32.7	9.38	5.62	1	0
Master Protein	AT2G37660.1	pep chromosome:TAIR10:2:15795213:15797059:-1 gene:AT2G37660 transcript:AT2G37660.1 gene_biotype:protein_coding transcript_biotype:protein_coding description:Uncharacterized protein At2g37660, chloroplastic [Source:UniProtKB/Swiss-Prot;Acc:O80934]	0	4.305	10	2	2	2	1	325	34.9	8.31	2.59	2	0			4.66729e+06
Master Protein	AT2G45810.1	pep chromosome:TAIR10:2:18859472:18862970:1 gene:AT2G45810 transcript:AT2G45810.1 gene_biotype:protein_coding transcript_biotype:protein_coding gene_symbol:RH6 description:DEAD-box ATP-dependent RNA helicase 6 [Source:UniProtKB/Swiss-Prot;Acc:Q94BV4]	0	4.291	5	1	1	1	1	528	60.4	7.59	4.9	1	0			1.55523e+06
Master Protein	AT1G50920.1	pep chromosome:TAIR10:1:18870059:18872968:1 gene:AT1G50920 transcript:AT1G50920.1 gene_biotype:protein_coding transcript_biotype:protein_coding description:Nucleolar GTP-binding protein 1 [Source:UniProtKB/Swiss-Prot;Acc:Q9C6I8]	0	4.283	13	6	7	6	1	671	76.8	9.6	4.44	6	0	9.50191e+06		4.42401e+06	3.81032e+06	5.84119e+06	5.06198e+06
Master Protein	AT2G31570.1	pep chromosome:TAIR10:2:13437974:13439923:-1 gene:AT2G31570 transcript:AT2G31570.1 gene_biotype:protein_coding transcript_biotype:protein_coding gene_symbol:GPX2 description:Probable glutathione peroxidase 2 [Source:UniProtKB/Swiss-Prot;Acc:O04922]	0	4.25	15	3	3	2	1	169	18.9	5.72	7.07	3	0
Master Protein	AT1G17290.1	pep chromosome:TAIR10:1:5922332:5926400:1 gene:AT1G17290 transcript:AT1G17290.1 gene_biotype:protein_coding transcript_biotype:protein_coding gene_symbol:ALAAT1 description:Alanine aminotransferase 1, mitochondrial [Source:UniProtKB/Swiss-Prot;Acc:F4I7I0]	0	4.24	7	4	4	3	1	543	59.8	6.43	5.28	4	1	5.61226e+06		1.72488e+06		1.01159e+07
Master Protein	AT1G17190.1	pep chromosome:TAIR10:1:5875295:5876620:1 gene:AT1G17190 transcript:AT1G17190.1 gene_biotype:protein_coding transcript_biotype:protein_coding gene_symbol:GSTU26 description:Glutathione S-transferase U26 [Source:UniProtKB/Swiss-Prot;Acc:Q9SHH8]	0	4.233	9	2	2	2	1	220	25.8	5.72	2.35	2	0		8.84446e+07	697303
Master Protein	AT5G12940.1	pep chromosome:TAIR10:5:4087689:4089146:1 gene:AT5G12940 transcript:AT5G12940.1 gene_biotype:protein_coding transcript_biotype:protein_coding description:Leucine-rich repeat (LRR) family protein [Source:UniProtKB/TrEMBL;Acc:Q9LXU5]	0	4.231	9	2	2	2	1	371	39.9	9.41	5.17	2	0	3.3811e+07			5.26753e+06	1.87404e+07	7.09642e+06
Master Protein	AT1G43890.1	pep chromosome:TAIR10:1:16646696:16648639:1 gene:AT1G43890 transcript:AT1G43890.1 gene_biotype:protein_coding transcript_biotype:protein_coding gene_symbol:RABC1 description:Ras-related protein RABC1 [Source:UniProtKB/Swiss-Prot;Acc:O23657]	0	4.216	18	4	4	2	1	212	23.5	5.81	4.17	4	1			5014773
Master Protein	AT1G05675.1	pep chromosome:TAIR10:1:1701116:1702749:-1 gene:AT1G05675 transcript:AT1G05675.1 gene_biotype:protein_coding transcript_biotype:protein_coding gene_symbol:UGT74E1 description:Glycosyltransferase (Fragment) [Source:UniProtKB/TrEMBL;Acc:A0A1W6AJW6]	0	4.21	5	2	2	2	1	453	51.1	6.4	3.53	2	0			1.1048e+06
Master Protein	AT4G00710.1	pep chromosome:TAIR10:4:289779:293492:1 gene:AT4G00710 transcript:AT4G00710.1 gene_biotype:protein_coding transcript_biotype:protein_coding gene_symbol:BSK3 description:Serine/threonine-protein kinase BSK3 [Source:UniProtKB/Swiss-Prot;Acc:Q8W4L3]	0	4.196	20	6	7	4	1	489	54.9	6.23	6.31	6	2		3.61826e+07	1.62697e+07
Master Protein	AT1G53750.1	pep chromosome:TAIR10:1:20065394:20068500:-1 gene:AT1G53750 transcript:AT1G53750.1 gene_biotype:protein_coding transcript_biotype:protein_coding gene_symbol:RPT1A description:RPT1A [Source:UniProtKB/TrEMBL;Acc:A0A178W3N8]	0	4.192	6	2	2	2	1	426	47.8	6.65	4.58	2	0			624745
Master Protein	AT1G03475.1	pep chromosome:TAIR10:1:868853:871308:-1 gene:AT1G03475 transcript:AT1G03475.1 gene_biotype:protein_coding transcript_biotype:protein_coding gene_symbol:CPX1 description:Coproporphyrinogen-III oxidase 1, chloroplastic [Source:UniProtKB/Swiss-Prot;Acc:Q9LR75]	0	4.189	8	2	2	2	1	386	43.8	6.7	5.9	2	0		2.77711e+06	2.94587e+06
Master Protein	AT5G55070.1	pep chromosome:TAIR10:5:22347211:22350827:1 gene:AT5G55070 transcript:AT5G55070.1 gene_biotype:protein_coding transcript_biotype:protein_coding description:Dihydrolipoyllysine-residue succinyltransferase component of 2-oxoglutarate dehydrogenase complex 1, mitochondrial [Source:UniProtKB/Swiss-Prot;Acc:Q9FLQ4]	0	4.187	7	4	4	1	1	464	50.1	9.14	5.01	4	0
Master Protein	AT5G07030.1	pep chromosome:TAIR10:5:2183328:2185972:-1 gene:AT5G07030 transcript:AT5G07030.1 gene_biotype:protein_coding transcript_biotype:protein_coding description:Eukaryotic aspartyl protease family protein [Source:UniProtKB/TrEMBL;Acc:F4K5B9]	0	4.141	10	4	4	4	1	455	48.7	9.64	7.04	4	0			2372516
Master Protein	AT2G23350.1	pep chromosome:TAIR10:2:9942915:9946347:1 gene:AT2G23350 transcript:AT2G23350.1 gene_biotype:protein_coding transcript_biotype:protein_coding gene_symbol:PAB4 description:Polyadenylate-binding protein 4 [Source:UniProtKB/Swiss-Prot;Acc:O22173]	0	4.137	7	4	4	3	1	662	71.6	6.86	9.19	4	1		5.53229e+06	5.70429e+06
Master Protein	AT3G22660.1	pep chromosome:TAIR10:3:8016051:8017508:-1 gene:AT3G22660 transcript:AT3G22660.1 gene_biotype:protein_coding transcript_biotype:protein_coding gene_symbol:EBP2 description:Probable rRNA-processing protein EBP2 homolog [Source:UniProtKB/Swiss-Prot;Acc:Q9LUJ5]	0	4.13	9	2	3	2	1	293	33.2	7.53	3.16	2	0	1.55699e+06	3.21658e+07	2.7661e+06	4.02714e+06		1.96481e+06
Master Protein	ATCG00770.1	pep chromosome:TAIR10:Pt:80068:80472:-1 gene:ATCG00770 transcript:ATCG00770.1 gene_biotype:protein_coding transcript_biotype:protein_coding gene_symbol:RPS8 description:30S ribosomal protein S8, chloroplastic [Source:UniProtKB/Swiss-Prot;Acc:P56801]	0	4.096	16	2	2	2	1	134	15.5	10.93	3.87	2	0		1.36281e+07	5.95699e+06
Master Protein	AT4G00620.1	pep chromosome:TAIR10:4:258987:261289:-1 gene:AT4G00620 transcript:AT4G00620.1 gene_biotype:protein_coding transcript_biotype:protein_coding gene_symbol:FOLD4 description:Bifunctional protein FolD 4, chloroplastic [Source:UniProtKB/Swiss-Prot;Acc:O65271]	0	4.089	3	1	1	1	1	360	38.7	8.28	2.92	1	0
Master Protein	AT1G33590.2	pep chromosome:TAIR10:1:12177673:12179628:1 gene:AT1G33590 transcript:AT1G33590.2 gene_biotype:protein_coding transcript_biotype:protein_coding description:Leucine-rich repeat (LRR) family protein [Source:TAIR;Acc:AT1G33590]	0	4.048	7	2	2	2	1	514	55.8	8.91	5.05	2	0			975678
Master Protein	AT1G62660.1	pep chromosome:TAIR10:1:23199612:23203808:1 gene:AT1G62660 transcript:AT1G62660.1 gene_biotype:protein_coding transcript_biotype:protein_coding gene_symbol:BFRUCT3 description:Acid beta-fructofuranosidase 3, vacuolar [Source:UniProtKB/Swiss-Prot;Acc:Q43348]	0	4.036	2	1	1	1	1	648	72.2	5.6	4.1	1	0			534185
Master Protein	AT3G09480.1	pep chromosome:TAIR10:3:2914701:2915442:-1 gene:AT3G09480 transcript:AT3G09480.1 gene_biotype:protein_coding transcript_biotype:protein_coding description:Histone H2B [Source:UniProtKB/TrEMBL;Acc:A0A178V4X7]	0	4.031	33	3	7	2	1	126	14	10.07	6.64	3	1	1.80447e+07	2.88354e+07	18137393	7.25548e+06	2.55516e+07	1.83991e+07
Master Protein	AT3G11830.1	pep chromosome:TAIR10:3:3732657:3736471:1 gene:AT3G11830 transcript:AT3G11830.1 gene_biotype:protein_coding transcript_biotype:protein_coding gene_symbol:CCT7 description:T-complex protein 1 subunit eta [Source:UniProtKB/Swiss-Prot;Acc:Q9SF16]	0	4.021	16	6	6	6	1	557	59.7	6.39	7.23	6	0			4.01e+06
Master Protein	AT1G32500.1	pep chromosome:TAIR10:1:11749798:11752190:-1 gene:AT1G32500 transcript:AT1G32500.1 gene_biotype:protein_coding transcript_biotype:protein_coding gene_symbol:ABCI7 description:At1g32500 [Source:UniProtKB/TrEMBL;Acc:Q058Q9]	0	4.019	17	5	6	5	1	475	52.8	5.97	3.67	5	0	3.51083e+06		948898
Master Protein	AT5G58070.1	pep chromosome:TAIR10:5:23500061:23501416:-1 gene:AT5G58070 transcript:AT5G58070.1 gene_biotype:protein_coding transcript_biotype:protein_coding gene_symbol:TIL description:TIL [Source:UniProtKB/TrEMBL;Acc:A0A178US04]	0	4.014	11	2	3	2	1	186	21.4	6.35	7.46	2	0	1.95028e+06		2.02993e+06
Master Protein	AT3G09940.1	pep chromosome:TAIR10:3:3056375:3059244:-1 gene:AT3G09940 transcript:AT3G09940.1 gene_biotype:protein_coding transcript_biotype:protein_coding gene_symbol:MDAR3 description:Monodehydroascorbate reductase 3 [Source:UniProtKB/Swiss-Prot;Acc:Q9SR59]	0	4.005	12	4	4	3	1	441	48.3	5.27	5.59	4	0	9.24064e+06		783692	8.05716e+06	4.41301e+06	1.41213e+07
Master Protein	AT3G61110.1	pep chromosome:TAIR10:3:22611521:22612905:1 gene:AT3G61110 transcript:AT3G61110.1 gene_biotype:protein_coding transcript_biotype:protein_coding gene_symbol:RPS27B description:40S ribosomal protein S27 [Source:UniProtKB/TrEMBL;Acc:A0A178VC05]	0	4.002	15	1	1	1	1	86	9.6	8.72	3.88	1	0			3.42446e+06
Master Protein	AT1G79470.1	pep chromosome:TAIR10:1:29894569:29897166:-1 gene:AT1G79470 transcript:AT1G79470.1 gene_biotype:protein_coding transcript_biotype:protein_coding gene_symbol:IMPDH description:Inosine-5'-monophosphate dehydrogenase 1 [Source:UniProtKB/Swiss-Prot;Acc:P47996]	0	3.976	10	2	2	1	1	503	54.2	6.8	4.78	2	0
Master Protein	AT5G63890.2	pep chromosome:TAIR10:5:25565431:25568206:-1 gene:AT5G63890 transcript:AT5G63890.2 gene_biotype:protein_coding transcript_biotype:protein_coding gene_symbol:HISN8 description:Histidinol dehydrogenase, chloroplastic [Source:UniProtKB/TrEMBL;Acc:A0A178UP37]	0	3.974	3	1	1	1	1	466	50.3	6.16	3.14	1	0
Master Protein	AT1G64200.1	pep chromosome:TAIR10:1:23828286:23830100:-1 gene:AT1G64200 transcript:AT1G64200.1 gene_biotype:protein_coding transcript_biotype:protein_coding gene_symbol:VHA-E3 description:vacuolar H+-ATPase subunit E isoform 3 [Source:TAIR;Acc:AT1G64200]	0	3.956	28	4	8	1	1	237	27.1	6.19	9.08	4	1			22058.8
Master Protein	AT4G38420.1	pep chromosome:TAIR10:4:17982616:17985384:1 gene:AT4G38420 transcript:AT4G38420.1 gene_biotype:protein_coding transcript_biotype:protein_coding gene_symbol:sks9 description:Putative pectinesterase [Source:UniProtKB/TrEMBL;Acc:Q8VYB3]	0	3.937	5	3	3	1	1	549	62.5	9.61	3.5	3	0
Master Protein	AT1G52400.1	pep chromosome:TAIR10:1:19514989:19518216:1 gene:AT1G52400 transcript:AT1G52400.1 gene_biotype:protein_coding transcript_biotype:protein_coding gene_symbol:BGLU18 description:Beta-D-glucopyranosyl abscisate beta-glucosidase [Source:UniProtKB/Swiss-Prot;Acc:Q9SE50]	0	3.927	6	4	4	1	1	528	60.4	7.21	3.2	4	0			879187
Master Protein	AT1G73230.1	pep chromosome:TAIR10:1:27540228:27541952:-1 gene:AT1G73230 transcript:AT1G73230.1 gene_biotype:protein_coding transcript_biotype:protein_coding description:Nascent polypeptide-associated complex subunit beta [Source:UniProtKB/Swiss-Prot;Acc:Q9CAT7]	0	3.925	18	2	2	2	1	165	18	6.21	9.02	2	0			577033
Master Protein	AT4G28470.1	pep chromosome:TAIR10:4:14066731:14072582:-1 gene:AT4G28470 transcript:AT4G28470.1 gene_biotype:protein_coding transcript_biotype:protein_coding gene_symbol:RPN1B description:26S proteasome non-ATPase regulatory subunit 2 homolog B [Source:UniProtKB/Swiss-Prot;Acc:Q6XJG8]	0	3.919	9	5	5	5	1	891	97.9	5.21	7.42	5	0		1.90206e+06	3796752
Master Protein	AT5G40370.2	pep chromosome:TAIR10:5:16147594:16149198:-1 gene:AT5G40370 transcript:AT5G40370.2 gene_biotype:protein_coding transcript_biotype:protein_coding description:Glutaredoxin family protein [Source:UniProtKB/TrEMBL;Acc:B3H604]	0	3.916	10	1	1	1	1	136	14.9	5.87	2.95	1	0			654211
Master Protein	AT4G25130.1	pep chromosome:TAIR10:4:12898514:12900090:-1 gene:AT4G25130 transcript:AT4G25130.1 gene_biotype:protein_coding transcript_biotype:protein_coding gene_symbol:MSR4 description:Peptide methionine sulfoxide reductase A4, chloroplastic [Source:UniProtKB/Swiss-Prot;Acc:P54150]	0	3.906	22	5	6	5	1	258	28.6	8.75	6.19	5	0		5.43257e+07	9.24457e+06
Master Protein	AT4G01690.1	pep chromosome:TAIR10:4:729863:732433:1 gene:AT4G01690 transcript:AT4G01690.1 gene_biotype:protein_coding transcript_biotype:protein_coding gene_symbol:PPOX1 description:Protoporphyrinogen oxidase [Source:UniProtKB/TrEMBL;Acc:A0A178UVN5]	0	3.89	10	4	4	4	1	537	57.7	9.03	6.02	4	0			3.3517e+06		1.64285e+06
Master Protein	AT5G46110.4	pep chromosome:TAIR10:5:18697250:18700656:1 gene:AT5G46110 transcript:AT5G46110.4 gene_biotype:protein_coding transcript_biotype:protein_coding gene_symbol:APE2 description:Glucose-6-phosphate/phosphate translocator-like protein [Source:UniProtKB/TrEMBL;Acc:A0A219I0W9]	0	3.885	5	2	2	2	1	415	45.2	9.66	6.11	2	0			4.86995e+06
Master Protein	AT1G64550.1	pep chromosome:TAIR10:1:23968750:23973614:1 gene:AT1G64550 transcript:AT1G64550.1 gene_biotype:protein_coding transcript_biotype:protein_coding gene_symbol:ABCF3 description:ABC transporter F family member 3 [Source:UniProtKB/Swiss-Prot;Acc:Q8H0V6]	0	3.885	5	3	3	3	1	715	79.6	6.07	5.69	3	0
Master Protein	AT3G47050.1	pep chromosome:TAIR10:3:17327935:17330889:-1 gene:AT3G47050 transcript:AT3G47050.1 gene_biotype:protein_coding transcript_biotype:protein_coding description:Beta-D-glucan exohydrolase-like protein [Source:UniProtKB/TrEMBL;Acc:Q9SD68]	0	3.881	12	4	6	3	1	612	67.2	5.43	13.79	4	1	4.99702e+07	1.89168e+07	3.28027e+06	1.19701e+07	3.89025e+07	1.36706e+07
Master Protein	AT4G01610.1	pep chromosome:TAIR10:4:694582:697206:1 gene:AT4G01610 transcript:AT4G01610.1 gene_biotype:protein_coding transcript_biotype:protein_coding gene_symbol:CATHB3 description:Cathepsin B-like protease 3 [Source:UniProtKB/Swiss-Prot;Acc:Q94K85]	0	3.878	3	1	1	1	1	359	39.4	6.18	3.34	1	0
Master Protein	AT5G67590.1	pep chromosome:TAIR10:5:26957915:26959557:1 gene:AT5G67590 transcript:AT5G67590.1 gene_biotype:protein_coding transcript_biotype:protein_coding gene_symbol:FRO1 description:NADH dehydrogenase [ubiquinone] iron-sulfur protein 4, mitochondrial [Source:UniProtKB/Swiss-Prot;Acc:Q9FJW4]	0	3.871	31	6	6	6	1	154	17.1	9.64	7.27	6	0			13531606
Master Protein	AT5G45390.1	pep chromosome:TAIR10:5:18396254:18398138:1 gene:AT5G45390 transcript:AT5G45390.1 gene_biotype:protein_coding transcript_biotype:protein_coding gene_symbol:CLPP4 description:ATP-dependent Clp protease proteolytic subunit 4, chloroplastic [Source:UniProtKB/Swiss-Prot;Acc:Q94B60]	0	3.866	4	1	1	1	1	292	31.5	5.55	3.97	1	0			1216223
Master Protein	AT3G53420.1	pep chromosome:TAIR10:3:19803473:19805730:-1 gene:AT3G53420 transcript:AT3G53420.1 gene_biotype:protein_coding transcript_biotype:protein_coding gene_symbol:PIP2-1 description:PIP2A [Source:UniProtKB/TrEMBL;Acc:A0A178V8P4]	0	3.863	10	2	2	2	1	287	30.5	8.4	5.14	2	0		2.31593e+06	4813632		2.93888e+06	1.90063e+06
Master Protein	AT3G62120.1	pep chromosome:TAIR10:3:23001030:23004321:-1 gene:AT3G62120 transcript:AT3G62120.1 gene_biotype:protein_coding transcript_biotype:protein_coding description:Proline--tRNA ligase, cytoplasmic [Source:UniProtKB/Swiss-Prot;Acc:Q9M1R2]	0	3.86	9	4	4	4	1	530	60.7	6.4	5.1	4	0		2.02766e+07	2.09967e+06
Master Protein	AT5G03940.1	pep chromosome:TAIR10:5:1060106:1063425:-1 gene:AT5G03940 transcript:AT5G03940.1 gene_biotype:protein_coding transcript_biotype:protein_coding gene_symbol:FFC description:SRP54CP [Source:UniProtKB/TrEMBL;Acc:A0A178UD49]	0	3.813	4	2	2	2	1	564	61.2	9.44	5.03	2	0			626016
Master Protein	AT1G55310.3	pep chromosome:TAIR10:1:20630070:20632973:1 gene:AT1G55310 transcript:AT1G55310.3 gene_biotype:protein_coding transcript_biotype:protein_coding gene_symbol:SR33 description:SC35-like splicing factor 33 [Source:TAIR;Acc:AT1G55310]	0	3.804	4	1	2	1	1	299	34.6	11.66	5.1	1	0	3.56223e+07			1.68448e+07	1.10905e+07	1.52505e+07
Master Protein	AT2G17420.1	pep chromosome:TAIR10:2:7564240:7566572:1 gene:AT2G17420 transcript:AT2G17420.1 gene_biotype:protein_coding transcript_biotype:protein_coding gene_symbol:NTR2 description:Thioredoxin reductase 2 [Source:UniProtKB/Swiss-Prot;Acc:Q39242]	0	3.796	12	2	2	2	1	383	40.6	6.7	2.78	2	0			711009	1.00631e+07	1.5652e+07	1.17678e+07
Master Protein	AT1G80480.1	pep chromosome:TAIR10:1:30258005:30260732:-1 gene:AT1G80480 transcript:AT1G80480.1 gene_biotype:protein_coding transcript_biotype:protein_coding gene_symbol:PTAC17 description:At1g80480 [Source:UniProtKB/TrEMBL;Acc:Q9M8L6]	0	3.767	5	1	1	1	1	444	49.5	6.1	4.19	1	0			1.27764e+06
Master Protein	AT4G11420.1	pep chromosome:TAIR10:4:6947476:6952479:-1 gene:AT4G11420 transcript:AT4G11420.1 gene_biotype:protein_coding transcript_biotype:protein_coding gene_symbol:TIF3A1 description:Eukaryotic translation initiation factor 3 subunit A [Source:UniProtKB/Swiss-Prot;Acc:Q9LD55]	0	3.741	8	6	8	6	1	987	114.2	9.17	4.89	6	0			3.37539e+06
Master Protein	AT3G47000.1	pep chromosome:TAIR10:3:17313646:17316639:-1 gene:AT3G47000 transcript:AT3G47000.1 gene_biotype:protein_coding transcript_biotype:protein_coding description:At3g47000 [Source:UniProtKB/TrEMBL;Acc:Q9SD73]	0	3.721	3	2	4	1	1	608	66.3	5.35	7.97	2	0	1.56231e+06		649267	2.18561e+06
Master Protein	AT1G16470.2	pep chromosome:TAIR10:1:5622838:5625643:1 gene:AT1G16470 transcript:AT1G16470.2 gene_biotype:protein_coding transcript_biotype:protein_coding gene_symbol:PAB1 description:Proteasome subunit alpha type [Source:UniProtKB/TrEMBL;Acc:A0A178WA13]	0	3.703	12	2	2	2	1	235	25.7	5.69	7.18	2	0			2.07937e+06
Master Protein	AT3G16780.1	pep chromosome:TAIR10:3:5708826:5710579:1 gene:AT3G16780 transcript:AT3G16780.1 gene_biotype:protein_coding transcript_biotype:protein_coding gene_symbol:RPL19B description:60S ribosomal protein L19-2 [Source:UniProtKB/Swiss-Prot;Acc:Q9LUQ6]	0	3.692	22	4	4	1	1	209	24.3	11.24	8.32	4	0
Master Protein	AT1G09130.3	pep chromosome:TAIR10:1:2939577:2942288:-1 gene:AT1G09130 transcript:AT1G09130.3 gene_biotype:protein_coding transcript_biotype:protein_coding description:ATP-dependent Clp protease proteolytic subunit [Source:UniProtKB/TrEMBL;Acc:F4HZE0]	0	3.67	22	7	7	7	1	370	40.9	8.75	9.58	7	0	1.99484e+07		2.74584e+06			3.31516e+07
Master Protein	AT4G26970.1	pep chromosome:TAIR10:4:13542918:13548629:1 gene:AT4G26970 transcript:AT4G26970.1 gene_biotype:protein_coding transcript_biotype:protein_coding gene_symbol:ACO2 description:Aconitate hydratase [Source:UniProtKB/TrEMBL;Acc:A0A178UVE5]	0	3.665	7	8	9	6	1	995	108.4	7.15	15.1	8	0		1.64242e+07	1.05275e+07	3.09089e+06
Master Protein	AT1G49970.1	pep chromosome:TAIR10:1:18501570:18504654:-1 gene:AT1G49970 transcript:AT1G49970.1 gene_biotype:protein_coding transcript_biotype:protein_coding gene_symbol:CLPR1 description:ATP-dependent Clp protease proteolytic subunit-related protein 1, chloroplastic [Source:UniProtKB/Swiss-Prot;Acc:Q9XJ35]	0	3.622	10	3	4	3	1	387	42.6	8.63	4.68	3	0			2.96697e+06		3.11598e+06
Master Protein	AT1G29250.1	pep chromosome:TAIR10:1:10223266:10224799:-1 gene:AT1G29250 transcript:AT1G29250.1 gene_biotype:protein_coding transcript_biotype:protein_coding description:Alba DNA/RNA-binding protein [Source:UniProtKB/TrEMBL;Acc:Q9LP53]	0	3.62	25	2	2	2	1	130	14.6	5.36	6.32	2	0			1080126
Master Protein	AT4G39730.1	pep chromosome:TAIR10:4:18432659:18433753:1 gene:AT4G39730 transcript:AT4G39730.1 gene_biotype:protein_coding transcript_biotype:protein_coding gene_symbol:PLAT1 description:PLAT1 [Source:UniProtKB/TrEMBL;Acc:A0A178V098]	0	3.616	12	2	2	1	1	181	20.1	5.19	5.58	2	0		3.56946e+06	4.84082e+06
Master Protein	AT3G07030.4	pep chromosome:TAIR10:3:2222566:2225522:-1 gene:AT3G07030 transcript:AT3G07030.4 gene_biotype:protein_coding transcript_biotype:protein_coding description:Alba DNA/RNA-binding protein [Source:UniProtKB/TrEMBL;Acc:A0A1I9LSC0]	0	3.607	10	2	3	2	1	414	43.7	9.61	2.57	2	0	3.69112e+06	3.45569e+06		2.87074e+07	4.31827e+06	3.10213e+07
Master Protein	AT4G32470.1	pep chromosome:TAIR10:4:15669219:15671249:-1 gene:AT4G32470 transcript:AT4G32470.1 gene_biotype:protein_coding transcript_biotype:protein_coding gene_symbol:QCR7-1 description:Cytochrome b-c1 complex subunit 7-1 [Source:UniProtKB/Swiss-Prot;Acc:Q9SUU5]	0	3.601	14	2	2	2	1	122	14.5	9.73	3.19	2	0			1.12672e+06
Master Protein	AT5G04430.2	pep chromosome:TAIR10:5:1250248:1253953:-1 gene:AT5G04430 transcript:AT5G04430.2 gene_biotype:protein_coding transcript_biotype:protein_coding gene_symbol:BTR1 description:binding to TOMV RNA 1L (long form) [Source:TAIR;Acc:AT5G04430]	0	3.596	19	3	4	3	1	334	36	6.14	8.19	3	0			860993
Master Protein	AT3G26710.1	pep chromosome:TAIR10:3:9813223:9814752:1 gene:AT3G26710 transcript:AT3G26710.1 gene_biotype:protein_coding transcript_biotype:protein_coding gene_symbol:CCB1 description:Protein COFACTOR ASSEMBLY OF COMPLEX C SUBUNIT B CCB1, chloroplastic [Source:UniProtKB/Swiss-Prot;Acc:Q9LSE4]	0	3.587	4	1	1	1	1	267	30.1	9.77	3.42	1	0			622318
Master Protein	AT4G30910.2	pep chromosome:TAIR10:4:15042357:15045344:-1 gene:AT4G30910 transcript:AT4G30910.2 gene_biotype:protein_coding transcript_biotype:protein_coding description:Cytosol aminopeptidase family protein [Source:TAIR;Acc:AT4G30910]	0	3.58	7	4	4	3	1	604	63.8	7.12	5.2	4	0			4.74175e+06
Master Protein	AT2G29960.1	pep chromosome:TAIR10:2:12767610:12770609:-1 gene:AT2G29960 transcript:AT2G29960.1 gene_biotype:protein_coding transcript_biotype:protein_coding gene_symbol:CYP19-4 description:Peptidyl-prolyl cis-trans isomerase CYP19-4 [Source:UniProtKB/Swiss-Prot;Acc:Q8LDP4]	0	3.569	20	4	9	2	1	201	21.5	9.03	4	4	0
Master Protein	AT5G51110.1	pep chromosome:TAIR10:5:20777501:20779488:-1 gene:AT5G51110 transcript:AT5G51110.1 gene_biotype:protein_coding transcript_biotype:protein_coding gene_symbol:ATP1 description:Probable pterin-4-alpha-carbinolamine dehydratase, chloroplastic [Source:UniProtKB/Swiss-Prot;Acc:Q9LU63]	0	3.556	35	3	3	3	1	220	23.9	8.81	7.13	3	0			958925		1.26015e+07
Master Protein	AT1G14950.1	pep chromosome:TAIR10:1:5157336:5158269:-1 gene:AT1G14950 transcript:AT1G14950.1 gene_biotype:protein_coding transcript_biotype:protein_coding description:At1g14950/F10B6_18 [Source:UniProtKB/TrEMBL;Acc:Q39132]	0	3.556	7	1	1	1	1	155	17.9	6.87	2.29	1	0
Master Protein	AT4G25050.2	pep chromosome:TAIR10:4:12870006:12871316:1 gene:AT4G25050 transcript:AT4G25050.2 gene_biotype:protein_coding transcript_biotype:protein_coding gene_symbol:ACP4 description:Acyl carrier protein 4 [Source:UniProtKB/TrEMBL;Acc:F4JRT7]	0	3.545	15	1	1	1	1	149	15.9	5.1	5.14	1	0			956880
Master Protein	ATCG01060.1	pep chromosome:TAIR10:Pt:117318:117563:-1 gene:ATCG01060 transcript:ATCG01060.1 gene_biotype:protein_coding transcript_biotype:protein_coding gene_symbol:PSAC description:Photosystem I iron-sulfur center [Source:UniProtKB/Swiss-Prot;Acc:P62090]	0	3.541	59	4	5	4	1	81	9	7.08	6.1	4	0			2.35439e+07
Master Protein	AT3G11400.2	pep chromosome:TAIR10:3:3578388:3580569:1 gene:AT3G11400 transcript:AT3G11400.2 gene_biotype:protein_coding transcript_biotype:protein_coding gene_symbol:EIF3G1 description:Eukaryotic translation initiation factor 3 subunit G [Source:UniProtKB/TrEMBL;Acc:F4J6A1]	0	3.539	17	5	5	5	1	321	35.6	7.39	9.81	5	0	2.23213e+06		2.94323e+06
Master Protein	AT5G42960.1	pep chromosome:TAIR10:5:17235092:17236679:1 gene:AT5G42960 transcript:AT5G42960.1 gene_biotype:protein_coding transcript_biotype:protein_coding gene_symbol:OEP24B description:Outer envelope pore protein 24B, chloroplastic [Source:UniProtKB/Swiss-Prot;Acc:Q8H0Y1]	0	3.527	10	2	2	2	1	213	23.4	9.2	3.28	2	0			580391
Master Protein	AT5G67510.1	pep chromosome:TAIR10:5:26937621:26938498:-1 gene:AT5G67510 transcript:AT5G67510.1 gene_biotype:protein_coding transcript_biotype:protein_coding gene_symbol:RPL26B description:60S ribosomal protein L26-2 [Source:UniProtKB/Swiss-Prot;Acc:Q9FJX2]	0	3.508	44	8	8	4	1	146	16.8	11.12	7.64	8	0			3.26744e+06
Master Protein	AT2G41220.1	pep chromosome:TAIR10:2:17177539:17188836:1 gene:AT2G41220 transcript:AT2G41220.1 gene_biotype:protein_coding transcript_biotype:protein_coding gene_symbol:GLU2 description:Ferredoxin-dependent glutamate synthase 2, chloroplastic [Source:UniProtKB/Swiss-Prot;Acc:Q9T0P4]	0	3.5	6	4	6	2	1	1629	177.6	7.01	4.72	4	0
Master Protein	AT5G06460.1	pep chromosome:TAIR10:5:1969960:1974527:1 gene:AT5G06460 transcript:AT5G06460.1 gene_biotype:protein_coding transcript_biotype:protein_coding gene_symbol:UBA2 description:UBA 2 [Source:UniProtKB/TrEMBL;Acc:A0A178UEQ1]	0	3.499	8	5	5	3	1	1077	119.5	5.29	8.72	5	0
Master Protein	AT1G49760.2	pep chromosome:TAIR10:1:18416474:18420083:1 gene:AT1G49760 transcript:AT1G49760.2 gene_biotype:protein_coding transcript_biotype:protein_coding gene_symbol:PAB8 description:Polyadenylate-binding protein 8 [Source:UniProtKB/Swiss-Prot;Acc:Q9FXA2]	0	3.499	5	3	3	2	1	671	72.7	7.53	6.83	3	0
Master Protein	AT3G51160.1	pep chromosome:TAIR10:3:19006993:19008724:-1 gene:AT3G51160 transcript:AT3G51160.1 gene_biotype:protein_coding transcript_biotype:protein_coding gene_symbol:MUR1 description:MUR_1 [Source:UniProtKB/TrEMBL;Acc:A0A178V6B0]	0	3.486	9	3	3	1	1	373	41.9	6.11	5.46	3	0
Master Protein	AT2G39800.1	pep chromosome:TAIR10:2:16598164:16603319:-1 gene:AT2G39800 transcript:AT2G39800.1 gene_biotype:protein_coding transcript_biotype:protein_coding gene_symbol:P5CSA description:Delta-1-pyrroline-5-carboxylate synthase A [Source:UniProtKB/Swiss-Prot;Acc:P54887]	0	3.469	10	5	6	2	1	717	77.7	6.29	7.94	5	0			353026
Master Protein	AT1G63500.1	pep chromosome:TAIR10:1:23555399:23558917:1 gene:AT1G63500 transcript:AT1G63500.1 gene_biotype:protein_coding transcript_biotype:protein_coding gene_symbol:BSK7 description:BSK7 [Source:UniProtKB/TrEMBL;Acc:A0A178WJ26]	0	3.461	6	3	3	1	1	487	54.8	6.37	4.61	3	0
Master Protein	AT3G11910.3	pep chromosome:TAIR10:3:3760947:3770563:-1 gene:AT3G11910 transcript:AT3G11910.3 gene_biotype:protein_coding transcript_biotype:protein_coding gene_symbol:UBP13 description:UBP13 [Source:UniProtKB/TrEMBL;Acc:A0A178VEE0]	0	3.448	4	4	4	4	1	1115	130.6	5.58	1.97	4	0	5.98205e+06		3.46168e+06	2.06319e+06	1.88034e+06	1.45469e+06
Master Protein	AT4G25890.1	pep chromosome:TAIR10:4:13159381:13160565:-1 gene:AT4G25890 transcript:AT4G25890.1 gene_biotype:protein_coding transcript_biotype:protein_coding gene_symbol:RPP3A description:60S acidic ribosomal protein P3-1 [Source:UniProtKB/Swiss-Prot;Acc:Q9SVZ6]	0	3.448	24	3	3	3	1	119	11.8	4.46	3.15	3	0	2.03311e+06		6.22949e+06	2.27509e+06		4.22128e+06
Master Protein	AT3G12490.2	pep chromosome:TAIR10:3:3960401:3961920:-1 gene:AT3G12490 transcript:AT3G12490.2 gene_biotype:protein_coding transcript_biotype:protein_coding gene_symbol:CYS6 description:Cysteine proteinase inhibitor 6 [Source:UniProtKB/Swiss-Prot;Acc:Q8H0X6]	0	3.443	7	1	1	1	1	234	26.3	6.27	4.84	1	0			997144
Master Protein	AT3G22460.1	pep chromosome:TAIR10:3:7964127:7965907:1 gene:AT3G22460 transcript:AT3G22460.1 gene_biotype:protein_coding transcript_biotype:protein_coding gene_symbol:OASA2 description:O-acetylserine (thiol) lyase (OAS-TL) isoform A2 [Source:TAIR;Acc:AT3G22460]	0	3.407	10	2	2	1	1	250	26.4	5.5	6.46	2	0			1.08291e+06
Master Protein	AT1G75330.1	pep chromosome:TAIR10:1:28266259:28268416:-1 gene:AT1G75330 transcript:AT1G75330.1 gene_biotype:protein_coding transcript_biotype:protein_coding gene_symbol:OTC description:OTC [Source:UniProtKB/TrEMBL;Acc:A0A178W4A4]	0	3.4	9	2	3	2	1	375	41	7.56	5.46	2	0			1.83535e+06			3.09091e+06
Master Protein	AT1G79750.1	pep chromosome:TAIR10:1:30007288:30011690:-1 gene:AT1G79750 transcript:AT1G79750.1 gene_biotype:protein_coding transcript_biotype:protein_coding gene_symbol:NADP-ME4 description:Malic enzyme [Source:UniProtKB/TrEMBL;Acc:A0A178W4H6]	0	3.392	7	3	3	3	1	646	71.1	6.58	2.87	3	0			960436
Master Protein	AT3G23940.1	pep chromosome:TAIR10:3:8648669:8652605:1 gene:AT3G23940 transcript:AT3G23940.1 gene_biotype:protein_coding transcript_biotype:protein_coding gene_symbol:DHAD description:Dihydroxy-acid dehydratase, chloroplastic [Source:UniProtKB/Swiss-Prot;Acc:Q9LIR4]	0	3.375	4	2	2	2	1	608	64.9	6.23	4.58	2	0			1.01169e+06
Master Protein	AT3G18190.1	pep chromosome:TAIR10:3:6232108:6234183:1 gene:AT3G18190 transcript:AT3G18190.1 gene_biotype:protein_coding transcript_biotype:protein_coding gene_symbol:CCT4 description:T-complex protein 1 subunit delta [Source:UniProtKB/Swiss-Prot;Acc:Q9LV21]	0	3.368	5	2	2	2	1	536	57.7	7.68	3.5	2	0			994253
Master Protein	AT4G27150.1	pep chromosome:TAIR10:4:13609341:13610075:1 gene:AT4G27150 transcript:AT4G27150.1 gene_biotype:protein_coding transcript_biotype:protein_coding gene_symbol:AT2S2 description:SESA2 [Source:UniProtKB/TrEMBL;Acc:A0A178V1B5]	0	3.339	8	1	3	1	1	170	19.3	7.15	4.73	1	0		4.58399e+08	635916
Master Protein	AT5G03290.1	pep chromosome:TAIR10:5:793974:796218:1 gene:AT5G03290 transcript:AT5G03290.1 gene_biotype:protein_coding transcript_biotype:protein_coding gene_symbol:IDH5 description:Isocitrate dehydrogenase [NAD] catalytic subunit 5, mitochondrial [Source:UniProtKB/Swiss-Prot;Acc:Q945K7]	0	3.339	13	4	6	4	1	374	40.6	6.79	11.24	4	0	2.17663e+07		929299	4.74471e+07	4.34205e+07	4.51619e+07
Master Protein	AT3G54960.1	pep chromosome:TAIR10:3:20363260:20366874:-1 gene:AT3G54960 transcript:AT3G54960.1 gene_biotype:protein_coding transcript_biotype:protein_coding gene_symbol:PDIL1-3 description:PDIL1-3 [Source:UniProtKB/TrEMBL;Acc:A0A178VF09]	0	3.338	5	2	2	2	1	579	64.2	4.83	4.82	2	0			675610
Master Protein	AT3G24550.1	pep chromosome:TAIR10:3:8960095:8963568:1 gene:AT3G24550 transcript:AT3G24550.1 gene_biotype:protein_coding transcript_biotype:protein_coding gene_symbol:PERK1 description:Proline-rich receptor-like protein kinase PERK1 [Source:UniProtKB/Swiss-Prot;Acc:Q9LV48]	0	3.337	8	4	4	2	1	652	69.2	8.34	2.26	4	0			284876
Master Protein	AT5G64050.1	pep chromosome:TAIR10:5:25629832:25633209:-1 gene:AT5G64050 transcript:AT5G64050.1 gene_biotype:protein_coding transcript_biotype:protein_coding gene_symbol:OVA3 description:Glutamate--tRNA ligase, chloroplastic/mitochondrial [Source:UniProtKB/Swiss-Prot;Acc:Q9FEA2]	0	3.328	3	1	2	1	1	570	63.4	7.75	3.49	1	0		2.54935e+06	2.38498e+06
Master Protein	AT2G24520.2	pep chromosome:TAIR10:2:10414963:10419783:1 gene:AT2G24520 transcript:AT2G24520.2 gene_biotype:protein_coding transcript_biotype:protein_coding gene_symbol:AHA5 description:H(+)-ATPase 5 [Source:TAIR;Acc:AT2G24520]	0	3.316	6	6	9	1	1	994	109.8	7.27	11.67	6	0		4.21106e+06	5.52865e+06
Master Protein	AT3G54600.1	pep chromosome:TAIR10:3:20210792:20213172:1 gene:AT3G54600 transcript:AT3G54600.1 gene_biotype:protein_coding transcript_biotype:protein_coding gene_symbol:DJ1F description:DJ-1 protein homolog F [Source:UniProtKB/Swiss-Prot;Acc:Q9M1G8]	0	3.314	12	2	2	2	1	399	43.1	5.86	5.5	2	0	1.58801e+06		921460		3.40033e+06
Master Protein	AT3G52300.1	pep chromosome:TAIR10:3:19396424:19398444:1 gene:AT3G52300 transcript:AT3G52300.1 gene_biotype:protein_coding transcript_biotype:protein_coding gene_symbol:ATPQ description:ATP synthase subunit d, mitochondrial [Source:UniProtKB/Swiss-Prot;Acc:Q9FT52]	0	3.31	20	2	2	2	1	168	19.6	5.19	2.96	2	0			1.92677e+06
Master Protein	ATCG00650.1	pep chromosome:TAIR10:Pt:67917:68222:1 gene:ATCG00650 transcript:ATCG00650.1 gene_biotype:protein_coding transcript_biotype:protein_coding gene_symbol:RPS18 description:30S ribosomal protein S18, chloroplastic [Source:UniProtKB/Swiss-Prot;Acc:P56807]	0	3.309	29	3	3	3	1	101	12.1	12.16	5.79	3	0			3.31124e+06
Master Protein	AT5G19220.1	pep chromosome:TAIR10:5:6463824:6466831:-1 gene:AT5G19220 transcript:AT5G19220.1 gene_biotype:protein_coding transcript_biotype:protein_coding gene_symbol:ADG2 description:Glucose-1-phosphate adenylyltransferase large subunit 1, chloroplastic [Source:UniProtKB/Swiss-Prot;Acc:P55229]	0	3.301	3	1	1	1	1	522	57.6	7.91	3.54	1	0			1627301
Master Protein	AT3G20390.2	pep chromosome:TAIR10:3:7109886:7111929:-1 gene:AT3G20390 transcript:AT3G20390.2 gene_biotype:protein_coding transcript_biotype:protein_coding description:Endoribonuclease L-PSP family protein [Source:UniProtKB/TrEMBL;Acc:A0A1I9LS34]	0	3.287	8	2	2	2	1	255	27.8	9.07	2.87	2	0		2.85016e+07	2.9699e+06
Master Protein	AT3G23400.1	pep chromosome:TAIR10:3:8376444:8378364:-1 gene:AT3G23400 transcript:AT3G23400.1 gene_biotype:protein_coding transcript_biotype:protein_coding gene_symbol:PAP6 description:Plastid-lipid-associated protein 6, chloroplastic [Source:UniProtKB/Swiss-Prot;Acc:Q9LW57]	0	3.276	8	2	2	2	1	284	30.4	6.13	5.28	2	0			2.19043e+06
Master Protein	AT1G51500.1	pep chromosome:TAIR10:1:19097712:19101265:-1 gene:AT1G51500 transcript:AT1G51500.1 gene_biotype:protein_coding transcript_biotype:protein_coding gene_symbol:ABCG12 description:WBC12 [Source:UniProtKB/TrEMBL;Acc:A0A178W3S0]	0	3.272	16	6	7	6	1	687	76.4	9.25	7.05	6	0			1.51779e+06
Master Protein	AT2G28950.1	pep chromosome:TAIR10:2:12431338:12433796:-1 gene:AT2G28950 transcript:AT2G28950.1 gene_biotype:protein_coding transcript_biotype:protein_coding gene_symbol:EXPA6 description:Expansin [Source:UniProtKB/TrEMBL;Acc:A0A178VZL6]	0	3.269	7	2	2	2	1	257	27.8	9.67	4.39	2	0			2982934
Master Protein	AT1G47420.1	pep chromosome:TAIR10:1:17395518:17397263:-1 gene:AT1G47420 transcript:AT1G47420.1 gene_biotype:protein_coding transcript_biotype:protein_coding gene_symbol:SDH5 description:Succinate dehydrogenase subunit 5, mitochondrial [Source:UniProtKB/Swiss-Prot;Acc:Q9SX77]	0	3.269	6	1	1	1	1	257	28.1	6.65	3.99	1	0			677206
Master Protein	AT5G51070.1	pep chromosome:TAIR10:5:20764096:20768764:1 gene:AT5G51070 transcript:AT5G51070.1 gene_biotype:protein_coding transcript_biotype:protein_coding gene_symbol:CLPD description:Chaperone protein ClpD, chloroplastic [Source:UniProtKB/Swiss-Prot;Acc:P42762]	0	3.264	6	3	3	2	1	945	103.2	6.23	7.6	3	0
Master Protein	AT3G19170.1	pep chromosome:TAIR10:3:6625377:6632164:-1 gene:AT3G19170 transcript:AT3G19170.1 gene_biotype:protein_coding transcript_biotype:protein_coding gene_symbol:PREP1 description:Presequence protease 1, chloroplastic/mitochondrial [Source:UniProtKB/Swiss-Prot;Acc:Q9LJL3]	0	3.256	5	4	4	3	1	1080	120.9	5.68	2.18	4	1		9.9032e+07	1.86496e+06
Master Protein	AT1G49630.2	pep chromosome:TAIR10:1:18367590:18375494:-1 gene:AT1G49630 transcript:AT1G49630.2 gene_biotype:protein_coding transcript_biotype:protein_coding gene_symbol:PREP2 description:Presequence protease 2, chloroplastic/mitochondrial [Source:UniProtKB/Swiss-Prot;Acc:Q8VY06]	0	3.256	4	2	2	1	1	1080	121.1	5.49	2.18	2	0
Master Protein	AT1G48350.1	pep chromosome:TAIR10:1:17867102:17868432:1 gene:AT1G48350 transcript:AT1G48350.1 gene_biotype:protein_coding transcript_biotype:protein_coding gene_symbol:RPL18 description:Uncharacterized protein At1g48350 [Source:UniProtKB/TrEMBL;Acc:Q0WWC5]	0	3.241	19	4	5	4	1	170	18.7	9.91	7.99	4	0		3.55664e+06	2.46945e+07		3.3618e+06
Master Protein	AT5G10860.1	pep chromosome:TAIR10:5:3428842:3430492:-1 gene:AT5G10860 transcript:AT5G10860.1 gene_biotype:protein_coding transcript_biotype:protein_coding gene_symbol:CBSX3 description:CBSX3 [Source:UniProtKB/TrEMBL;Acc:A0A178UNP9]	0	3.193	13	2	2	2	1	206	22.7	9.01	4.31	2	0			1.55197e+06
Master Protein	AT1G13930.2	pep chromosome:TAIR10:1:4761012:4762666:1 gene:AT1G13930 transcript:AT1G13930.2 gene_biotype:protein_coding transcript_biotype:protein_coding description:At1g13930/F16A14.27 [Source:UniProtKB/TrEMBL;Acc:Q9XI93]	0	3.19	7	1	1	1	1	155	16.2	4.92	3.14	1	0			3738922
Master Protein	AT3G26340.1	pep chromosome:TAIR10:3:9650316:9652936:-1 gene:AT3G26340 transcript:AT3G26340.1 gene_biotype:protein_coding transcript_biotype:protein_coding gene_symbol:PBE2 description:Proteasome subunit beta type [Source:UniProtKB/TrEMBL;Acc:A0A178VFG8]	0	3.175	11	3	9	2	1	273	29.5	6.23	3.41	3	1	8.72605e+07	9.58168e+07	1.33228e+09	1.17573e+08	9.91376e+07	1.21648e+08
Master Protein	AT1G75660.1	pep chromosome:TAIR10:1:28408134:28415118:1 gene:AT1G75660 transcript:AT1G75660.1 gene_biotype:protein_coding transcript_biotype:protein_coding gene_symbol:XRN3 description:5'-3' exoribonuclease 3 [Source:UniProtKB/Swiss-Prot;Acc:Q9FQ03]	0	3.163	2	2	3	2	1	1020	116.8	7.01	5.74	2	0	8.94522e+06			3.10366e+07	2.51407e+07	2.123e+07
Master Protein	AT1G21500.1	pep chromosome:TAIR10:1:7529705:7531108:-1 gene:AT1G21500 transcript:AT1G21500.1 gene_biotype:protein_coding transcript_biotype:protein_coding description:F24J8.11 protein [Source:UniProtKB/TrEMBL;Acc:Q9LPK9]	0	3.142	15	2	2	2	1	126	13.3	10.65	3.66	2	0
Master Protein	AT2G43460.1	pep chromosome:TAIR10:2:18045965:18047401:-1 gene:AT2G43460 transcript:AT2G43460.1 gene_biotype:protein_coding transcript_biotype:protein_coding gene_symbol:RPL38A description:60S ribosomal protein L38 [Source:UniProtKB/Swiss-Prot;Acc:O22860]	0	3.141	36	2	2	2	1	69	8.1	9.94	1.74	2	0			1.25753e+06
Master Protein	AT3G43800.1	pep chromosome:TAIR10:3:15660770:15661987:1 gene:AT3G43800 transcript:AT3G43800.1 gene_biotype:protein_coding transcript_biotype:protein_coding gene_symbol:GSTU27 description:Glutathione S-transferase U27 [Source:UniProtKB/Swiss-Prot;Acc:Q9LZG7]	0	3.132	9	2	2	2	1	227	26.7	5.57	5.84	2	0			2.79407e+06	2.47646e+06
Master Protein	AT5G12470.1	pep chromosome:TAIR10:5:4044620:4047448:-1 gene:AT5G12470 transcript:AT5G12470.1 gene_biotype:protein_coding transcript_biotype:protein_coding gene_symbol:RER4 description:Protein RETICULATA-RELATED 4, chloroplastic [Source:UniProtKB/Swiss-Prot;Acc:Q94CJ5]	0	3.114	7	3	3	2	1	386	41.3	7.43	2.54	3	0			1.70204e+06
Master Protein	AT1G13060.3	pep chromosome:TAIR10:1:4452212:4454876:1 gene:AT1G13060 transcript:AT1G13060.3 gene_biotype:protein_coding transcript_biotype:protein_coding gene_symbol:PBE1 description:20S proteasome beta subunit E1 [Source:UniProtKB/TrEMBL;Acc:F4HP14]	0	3.105	16	3	5	2	1	298	32.3	6.74	6.08	3	0	6.61885e+07				4.66261e+07	2.36084e+07
Master Protein	AT5G20090.2	pep chromosome:TAIR10:5:6787009:6788637:-1 gene:AT5G20090 transcript:AT5G20090.2 gene_biotype:protein_coding transcript_biotype:protein_coding gene_symbol:MPC1 description:Mitochondrial pyruvate carrier [Source:UniProtKB/TrEMBL;Acc:A0A178UR79]	0	3.095	11	1	1	1	1	110	12.4	9.25	3.34	1	0
Master Protein	AT5G39620.1	pep chromosome:TAIR10:5:15864166:15865782:-1 gene:AT5G39620 transcript:AT5G39620.1 gene_biotype:protein_coding transcript_biotype:protein_coding gene_symbol:RABG1 description:Ras-related protein RABG1 [Source:UniProtKB/Swiss-Prot;Acc:Q948K6]	0	3.093	19	3	5	2	1	204	23.5	7.96	6.98	3	0	5.06439e+07			7.83689e+07	4.48502e+06	3.16856e+07
Master Protein	AT2G38140.1	pep chromosome:TAIR10:2:15980848:15981612:1 gene:AT2G38140 transcript:AT2G38140.1 gene_biotype:protein_coding transcript_biotype:protein_coding gene_symbol:RPS31 description:30S ribosomal protein S31, chloroplastic [Source:UniProtKB/Swiss-Prot;Acc:O80439]	0	3.092	26	4	6	4	1	118	12.8	10.15	6.32	4	0			1.58636e+07		2.58999e+06
Master Protein	AT3G25960.1	pep chromosome:TAIR10:3:9498439:9499932:1 gene:AT3G25960 transcript:AT3G25960.1 gene_biotype:protein_coding transcript_biotype:protein_coding description:Pyruvate kinase [Source:UniProtKB/TrEMBL;Acc:Q9LU95]	0	3.089	6	3	4	2	1	497	53.7	7.39	2.93	3	0			4.01493e+06
Master Protein	AT5G19440.1	pep chromosome:TAIR10:5:6556348:6558373:1 gene:AT5G19440 transcript:AT5G19440.1 gene_biotype:protein_coding transcript_biotype:protein_coding description:At5g19440 [Source:UniProtKB/TrEMBL;Acc:Q29Q34]	0	3.087	20	5	6	5	1	326	35.6	7.12	4.13	5	0	3.47438e+07		1.42092e+07	9.01043e+07	6.54712e+07	6.44632e+07
Master Protein	AT3G11780.2	pep chromosome:TAIR10:3:3724136:3725593:-1 gene:AT3G11780 transcript:AT3G11780.2 gene_biotype:protein_coding transcript_biotype:protein_coding description:MD-2-related lipid recognition domain-containing protein / ML domain-containing protein [Source:UniProtKB/TrEMBL;Acc:F4J7G5]	0	3.083	8	1	1	1	1	171	19	5.16	3.11	1	0
Master Protein	AT3G26618.1	pep chromosome:TAIR10:3:9788231:9790451:1 gene:AT3G26618 transcript:AT3G26618.1 gene_biotype:protein_coding transcript_biotype:protein_coding gene_symbol:ERF1-3 description:ERF1-3 [Source:UniProtKB/TrEMBL;Acc:A0A178VIS2]	0	3.078	15	3	3	2	1	435	49	5.5	2.86	3	0			678187
Master Protein	AT4G39520.1	pep chromosome:TAIR10:4:18370865:18374239:-1 gene:AT4G39520 transcript:AT4G39520.1 gene_biotype:protein_coding transcript_biotype:protein_coding gene_symbol:DRG3 description:Developmentally-regulated G-protein 3 [Source:UniProtKB/Swiss-Prot;Acc:Q9SVA6]	0	3.059	13	3	3	3	1	369	41.1	8.41	2.8	3	0
Master Protein	AT2G21290.1	pep chromosome:TAIR10:2:9112798:9113597:1 gene:AT2G21290 transcript:AT2G21290.1 gene_biotype:protein_coding transcript_biotype:protein_coding description:30S ribosomal protein S31, mitochondrial [Source:UniProtKB/Swiss-Prot;Acc:Q9SJU8]	0	3.057	18	2	2	2	1	98	11	10.37	4.74	2	0			2.9673e+07
Master Protein	ATCG00710.1	pep chromosome:TAIR10:Pt:74485:74706:1 gene:ATCG00710 transcript:ATCG00710.1 gene_biotype:protein_coding transcript_biotype:protein_coding gene_symbol:PSBH description:Photosystem II reaction center protein H [Source:UniProtKB/Swiss-Prot;Acc:P56780]	0	3.051	15	1	1	1	1	73	7.7	6.55	2.55	1	0
Master Protein	AT4G01870.2	pep chromosome:TAIR10:4:808376:810611:-1 gene:AT4G01870 transcript:AT4G01870.2 gene_biotype:protein_coding transcript_biotype:protein_coding description:tolB protein-related [Source:TAIR;Acc:AT4G01870]	0	3.046	13	7	19	7	1	701	78.4	6.51	5.2	7	0	4.62372e+08	2.08145e+08	1.45231e+07	2.46691e+08	2.80614e+08	2.20337e+08
Master Protein	AT1G79230.1	pep chromosome:TAIR10:1:29800563:29804033:1 gene:AT1G79230 transcript:AT1G79230.1 gene_biotype:protein_coding transcript_biotype:protein_coding gene_symbol:STR1 description:Thiosulfate/3-mercaptopyruvate sulfurtransferase 1, mitochondrial [Source:UniProtKB/Swiss-Prot;Acc:O64530]	0	3.042	13	3	3	3	1	379	41.9	6.39	5.92	3	0	4.3841e+06	2.39915e+07	2.64531e+06
Master Protein	AT5G65350.1	pep chromosome:TAIR10:5:26119211:26119825:-1 gene:AT5G65350 transcript:AT5G65350.1 gene_biotype:protein_coding transcript_biotype:protein_coding gene_symbol:HTR11 description:Histone H3-like 5 [Source:UniProtKB/Swiss-Prot;Acc:Q9FKQ3]	0	3.041	32	6	6	6	1	139	15.6	11.25	8.37	6	0	2.61372e+06		3.31948e+07	1.53846e+06	2.66855e+06	2.77004e+06
Master Protein	AT1G70890.1	pep chromosome:TAIR10:1:26725521:26726652:-1 gene:AT1G70890 transcript:AT1G70890.1 gene_biotype:protein_coding transcript_biotype:protein_coding gene_symbol:MLP43 description:MLP-like protein 43 [Source:UniProtKB/Swiss-Prot;Acc:Q9SSK5]	0	3.036	11	2	2	2	1	158	17.9	5.85	2.42	2	0
Master Protein	AT5G43830.1	pep chromosome:TAIR10:5:17622256:17624359:-1 gene:AT5G43830 transcript:AT5G43830.1 gene_biotype:protein_coding transcript_biotype:protein_coding description:Aluminum induced protein with YGL and LRDR motifs [Source:UniProtKB/TrEMBL;Acc:Q9FG81]	0	3.016	6	1	1	1	1	251	27.5	6.87	3.84	1	0
Master Protein	AT1G07140.1	pep chromosome:TAIR10:1:2191679:2193836:-1 gene:AT1G07140 transcript:AT1G07140.1 gene_biotype:protein_coding transcript_biotype:protein_coding gene_symbol:RANBP1A description:Ran-binding protein 1 homolog a [Source:UniProtKB/Swiss-Prot;Acc:Q9LMK7]	0	3.014	25	5	8	5	1	228	25.6	4.94	7.36	5	0	4.42887e+07	3.03504e+06	1.37007e+07	7.8947e+07	4.06504e+07	7.61476e+07
Master Protein	AT3G51010.1	pep chromosome:TAIR10:3:18946641:18948197:-1 gene:AT3G51010 transcript:AT3G51010.1 gene_biotype:protein_coding transcript_biotype:protein_coding description:At3g51010 [Source:UniProtKB/TrEMBL;Acc:Q9SD44]	0	3.004	7	1	1	1	1	188	21.5	11.44	3.27	1	0		3.61123e+06	1.03849e+06
Master Protein	AT3G53890.1	pep chromosome:TAIR10:3:19955344:19956449:-1 gene:AT3G53890 transcript:AT3G53890.1 gene_biotype:protein_coding transcript_biotype:protein_coding gene_symbol:RPS21B description:40S ribosomal protein S21-1 [Source:UniProtKB/Swiss-Prot;Acc:Q9M337]	0	3	18	1	1	1	1	82	9.1	8	3.49	1	0
Master Protein	AT4G12650.1	pep chromosome:TAIR10:4:7467845:7470737:-1 gene:AT4G12650 transcript:AT4G12650.1 gene_biotype:protein_coding transcript_biotype:protein_coding gene_symbol:TMN12 description:Transmembrane 9 superfamily member [Source:UniProtKB/TrEMBL;Acc:A0A178UTX6]	0	2.991	3	1	1	1	1	652	74.1	6.18	3.89	1	0			410805
Master Protein	AT3G63520.1	pep chromosome:TAIR10:3:23452808:23456078:1 gene:AT3G63520 transcript:AT3G63520.1 gene_biotype:protein_coding transcript_biotype:protein_coding gene_symbol:CCD1 description:Carotenoid 9,10(9',10')-cleavage dioxygenase 1 [Source:UniProtKB/Swiss-Prot;Acc:O65572]	0	2.978	2	1	1	1	1	538	60.9	6.49	3.14	1	0			708168
Master Protein	AT4G01700.1	pep chromosome:TAIR10:4:732313:733510:-1 gene:AT4G01700 transcript:AT4G01700.1 gene_biotype:protein_coding transcript_biotype:protein_coding description:At4g01700 [Source:UniProtKB/TrEMBL;Acc:Q9ZSI6]	0	2.976	4	1	1	1	1	280	31.4	8.82	2.38	1	0
Master Protein	AT5G43970.1	pep chromosome:TAIR10:5:17692786:17693481:1 gene:AT5G43970 transcript:AT5G43970.1 gene_biotype:protein_coding transcript_biotype:protein_coding gene_symbol:TOM9-2 description:TOM9-2 [Source:UniProtKB/TrEMBL;Acc:A0A178UKM7]	0	2.965	11	1	1	1	1	99	10.4	9.82	2.71	1	0
Master Protein	AT3G46430.1	pep chromosome:TAIR10:3:17087538:17088753:1 gene:AT3G46430 transcript:AT3G46430.1 gene_biotype:protein_coding transcript_biotype:protein_coding description:AT3g46430/F18L15_150 [Source:UniProtKB/TrEMBL;Acc:Q9SN96]	0	2.959	20	1	1	1	1	55	6.6	10.15	1.92	1	0			1.59685e+06
Master Protein	AT3G53580.1	pep chromosome:TAIR10:3:19864631:19867134:1 gene:AT3G53580 transcript:AT3G53580.1 gene_biotype:protein_coding transcript_biotype:protein_coding gene_symbol:DAPF description:Diaminopimelate epimerase, chloroplastic [Source:UniProtKB/Swiss-Prot;Acc:Q9LFG2]	0	2.958	13	2	2	2	1	362	39	5.68	3.25	2	0			1.05886e+06
Master Protein	AT5G03850.1	pep chromosome:TAIR10:5:1027887:1029131:-1 gene:AT5G03850 transcript:AT5G03850.1 gene_biotype:protein_coding transcript_biotype:protein_coding gene_symbol:RPS28A description:40S ribosomal protein S28-1 [Source:UniProtKB/Swiss-Prot;Acc:Q9SR73]	0	2.954	64	4	4	2	1	64	7.4	10.83	3.24	4	1			4.45239e+06
Master Protein	AT2G42500.1	pep chromosome:TAIR10:2:17697626:17701417:-1 gene:AT2G42500 transcript:AT2G42500.1 gene_biotype:protein_coding transcript_biotype:protein_coding gene_symbol:PP2A3 description:Serine/threonine-protein phosphatase PP2A-3 catalytic subunit [Source:UniProtKB/Swiss-Prot;Acc:Q07100]	0	2.932	13	3	3	3	1	313	35.8	5.16	6.67	3	0			1.19208e+06
Master Protein	AT2G29630.1	pep chromosome:TAIR10:2:12666979:12671055:1 gene:AT2G29630 transcript:AT2G29630.1 gene_biotype:protein_coding transcript_biotype:protein_coding gene_symbol:THIC description:Phosphomethylpyrimidine synthase, chloroplastic [Source:UniProtKB/Swiss-Prot;Acc:O82392]	0	2.926	7	3	3	3	1	644	71.9	6.44	7.48	3	0			712710
Master Protein	AT3G54030.1	pep chromosome:TAIR10:3:20010927:20013766:1 gene:AT3G54030 transcript:AT3G54030.1 gene_biotype:protein_coding transcript_biotype:protein_coding gene_symbol:BSK6 description:BSK6 [Source:UniProtKB/TrEMBL;Acc:A0A178VAE8]	0	2.921	8	4	4	3	1	490	54.8	6.54	4.66	4	0			1.65631e+06
Master Protein	AT5G12860.1	pep chromosome:TAIR10:5:4059579:4062289:-1 gene:AT5G12860 transcript:AT5G12860.1 gene_biotype:protein_coding transcript_biotype:protein_coding gene_symbol:DIT1 description:Dicarboxylate transporter 1, chloroplastic [Source:UniProtKB/Swiss-Prot;Acc:Q9LXV3]	0	2.917	5	2	5	2	1	557	59.2	9.73	3.23	2	0		3.306e+07
Master Protein	AT3G15360.1	pep chromosome:TAIR10:3:5188241:5189836:1 gene:AT3G15360 transcript:AT3G15360.1 gene_biotype:protein_coding transcript_biotype:protein_coding gene_symbol:ATHM4 description:TRX-M4 [Source:UniProtKB/TrEMBL;Acc:A0A178VJ83]	0	2.916	6	1	1	1	1	193	21.2	9.57	2.73	1	0
Master Protein	AT5G48230.2	pep chromosome:TAIR10:5:19552142:19555531:-1 gene:AT5G48230 transcript:AT5G48230.2 gene_biotype:protein_coding transcript_biotype:protein_coding gene_symbol:AAT1 description:AT5G48230 protein [Source:UniProtKB/TrEMBL;Acc:B9DGQ1]	0	2.914	17	3	3	3	1	403	41.4	6.89	7.74	3	0	4.4721e+06		2.26374e+06		3.31299e+06	4.80363e+06
Master Protein	AT1G24510.3	pep chromosome:TAIR10:1:8685504:8688247:-1 gene:AT1G24510 transcript:AT1G24510.3 gene_biotype:protein_coding transcript_biotype:protein_coding gene_symbol:CCT5 description:T-complex protein 1 subunit epsilon [Source:UniProtKB/Swiss-Prot;Acc:O04450]	0	2.907	8	3	3	3	1	482	53.7	5.45	5.04	3	0			5.53443e+06
Master Protein	AT3G51240.1	pep chromosome:TAIR10:3:19025192:19026872:1 gene:AT3G51240 transcript:AT3G51240.1 gene_biotype:protein_coding transcript_biotype:protein_coding gene_symbol:F3H description:Naringenin,2-oxoglutarate 3-dioxygenase [Source:UniProtKB/Swiss-Prot;Acc:Q9S818]	0	2.892	10	3	4	3	1	358	40.3	5.45	6.92	3	0			1.75442e+06	828843		1.01797e+06
Master Protein	AT4G09010.3	pep chromosome:TAIR10:4:5777502:5779572:-1 gene:AT4G09010 transcript:AT4G09010.3 gene_biotype:protein_coding transcript_biotype:protein_coding gene_symbol:APX4 description:ascorbate peroxidase 4 [Source:TAIR;Acc:AT4G09010]	0	2.884	5	1	1	1	1	396	43.4	7.84	2.83	1	0			457164
Master Protein	AT4G00570.1	pep chromosome:TAIR10:4:242461:246804:-1 gene:AT4G00570 transcript:AT4G00570.1 gene_biotype:protein_coding transcript_biotype:protein_coding gene_symbol:NAD-ME2 description:NAD-dependent malic enzyme 2, mitochondrial [Source:UniProtKB/Swiss-Prot;Acc:Q8L7K9]	0	2.869	5	2	2	2	1	607	66.6	7.06	5.4	2	0
Master Protein	AT4G02570.2	pep chromosome:TAIR10:4:1128558:1133697:1 gene:AT4G02570 transcript:AT4G02570.2 gene_biotype:protein_coding transcript_biotype:protein_coding gene_symbol:CUL1 description:AT4G02570 protein [Source:UniProtKB/TrEMBL;Acc:B9DGE3]	0	2.856	6	5	5	5	1	738	86.2	7.14	7.11	5	0		6.70826e+07	2.79246e+06
Master Protein	AT1G03630.1	pep chromosome:TAIR10:1:907523:909650:1 gene:AT1G03630 transcript:AT1G03630.1 gene_biotype:protein_coding transcript_biotype:protein_coding gene_symbol:PORC description:Protochlorophyllide reductase C, chloroplastic [Source:UniProtKB/Swiss-Prot;Acc:O48741]	0	2.846	5	2	3	1	1	401	43.9	9.11	6.67	2	0
Master Protein	AT3G13120.3	pep chromosome:TAIR10:3:4219310:4221647:-1 gene:AT3G13120 transcript:AT3G13120.3 gene_biotype:protein_coding transcript_biotype:protein_coding gene_symbol:RPS10 description:30S ribosomal protein S10, chloroplastic [Source:UniProtKB/Swiss-Prot;Acc:Q9LK61]	0	2.843	15	4	5	4	1	191	20.8	8.84	4.43	4	0			1.20714e+07
Master Protein	AT5G10560.1	pep chromosome:TAIR10:5:3336003:3339384:-1 gene:AT5G10560 transcript:AT5G10560.1 gene_biotype:protein_coding transcript_biotype:protein_coding gene_symbol:BXL6 description:Probable beta-D-xylosidase 6 [Source:UniProtKB/Swiss-Prot;Acc:Q9LXA8]	0	2.842	4	2	2	2	1	792	87.1	6.38	4.22	2	0
Master Protein	AT1G05260.1	pep chromosome:TAIR10:1:1529767:1531484:1 gene:AT1G05260 transcript:AT1G05260.1 gene_biotype:protein_coding transcript_biotype:protein_coding gene_symbol:PER3 description:Peroxidase [Source:UniProtKB/TrEMBL;Acc:Q0WSR2]	0	2.837	5	1	2	1	1	326	34.9	8.4	2.93	1	0	1.25298e+08			3.72162e+07		3.6412e+07
Master Protein	AT4G19710.1	pep chromosome:TAIR10:4:10724855:10729665:1 gene:AT4G19710 transcript:AT4G19710.1 gene_biotype:protein_coding transcript_biotype:protein_coding gene_symbol:AKHSDH2 description:Bifunctional aspartokinase/homoserine dehydrogenase 2, chloroplastic [Source:UniProtKB/Swiss-Prot;Acc:O81852]	0	2.832	4	2	3	1	1	859	94.4	6.8	4.52	2	0	1.02926e+07			1.85139e+07	3.60268e+07	8.21354e+06
Master Protein	AT1G34760.2	pep chromosome:TAIR10:1:12743722:12745748:-1 gene:AT1G34760 transcript:AT1G34760.2 gene_biotype:protein_coding transcript_biotype:protein_coding gene_symbol:GRF11 description:general regulatory factor 11 [Source:TAIR;Acc:AT1G34760]	0	2.818	10	3	4	1	1	252	28.8	5.01	4.66	3	0			2838063
Master Protein	AT3G48610.1	pep chromosome:TAIR10:3:18011475:18014204:-1 gene:AT3G48610 transcript:AT3G48610.1 gene_biotype:protein_coding transcript_biotype:protein_coding gene_symbol:NPC6 description:Non-specific phospholipase C6 [Source:UniProtKB/Swiss-Prot;Acc:Q8H965]	0	2.808	8	4	5	2	1	520	57.9	6.93	6.37	4	0			4.30728e+06
Master Protein	AT5G50750.1	pep chromosome:TAIR10:5:20640992:20642787:1 gene:AT5G50750 transcript:AT5G50750.1 gene_biotype:protein_coding transcript_biotype:protein_coding gene_symbol:RGP4 description:Probable UDP-arabinopyranose mutase 4 [Source:UniProtKB/Swiss-Prot;Acc:Q9LUE6]	0	2.808	18	5	8	3	1	364	41.8	7.03	2.1	5	0	6.65786e+06		2.35966e+06		5.56802e+06	6.60957e+06
Master Protein	AT2G05840.1	pep chromosome:TAIR10:2:2234019:2236470:1 gene:AT2G05840 transcript:AT2G05840.1 gene_biotype:protein_coding transcript_biotype:protein_coding gene_symbol:PAA2 description:Proteasome subunit alpha type-6-B [Source:UniProtKB/Swiss-Prot;Acc:O81147]	0	2.78	17	4	5	4	1	246	27.3	6.09	6.25	4	0			5.29413e+06
Master Protein	AT1G54560.1	pep chromosome:TAIR10:1:20371520:20379745:-1 gene:AT1G54560 transcript:AT1G54560.1 gene_biotype:protein_coding transcript_biotype:protein_coding gene_symbol:XI-E description:Myosin-11 [Source:UniProtKB/Swiss-Prot;Acc:F4HWY6]	0	2.775	2	5	5	3	1	1529	173.5	8.98	3.13	5	0
Master Protein	AT1G36240.1	pep chromosome:TAIR10:1:13614890:13616233:1 gene:AT1G36240 transcript:AT1G36240.1 gene_biotype:protein_coding transcript_biotype:protein_coding gene_symbol:RPL30A description:Putative 60S ribosomal protein L30-1 [Source:UniProtKB/Swiss-Prot;Acc:Q9C8F7]	0	2.774	15	2	2	2	1	112	12.3	9.77	2.95	2	0			9.3493e+06
Master Protein	AT3G58140.1	pep chromosome:TAIR10:3:21529731:21532572:-1 gene:AT3G58140 transcript:AT3G58140.1 gene_biotype:protein_coding transcript_biotype:protein_coding description:Phenylalanine--tRNA ligase, chloroplastic/mitochondrial [Source:UniProtKB/Swiss-Prot;Acc:Q94K73]	0	2.774	4	2	2	2	1	429	49.2	6.4	3.12	2	0			878208
Master Protein	AT1G26740.1	pep chromosome:TAIR10:1:9244981:9246652:-1 gene:AT1G26740 transcript:AT1G26740.1 gene_biotype:protein_coding transcript_biotype:protein_coding description:At1g26740/T24P13_11 [Source:UniProtKB/TrEMBL;Acc:Q944L5]	0	2.764	7	1	1	1	1	134	14.8	10.01	2.45	1	0			861576
Master Protein	AT2G31670.1	pep chromosome:TAIR10:2:13472246:13473556:-1 gene:AT2G31670 transcript:AT2G31670.1 gene_biotype:protein_coding transcript_biotype:protein_coding gene_symbol:UP3 description:Stress-response A/B barrel domain-containing protein UP3 [Source:UniProtKB/Swiss-Prot;Acc:Q9SIP1]	0	2.756	17	3	5	3	1	263	28.8	6.96	2.48	3	0			885195	4.84759e+06	5.6541e+06
Master Protein	AT5G40760.2	pep chromosome:TAIR10:5:16310989:16314777:1 gene:AT5G40760 transcript:AT5G40760.2 gene_biotype:protein_coding transcript_biotype:protein_coding gene_symbol:G6PD6 description:G6PD6 [Source:UniProtKB/TrEMBL;Acc:A0A384LPG4]	0	2.747	9	4	4	4	1	515	59.1	6.43	2.07	4	0			5.45198e+06
Master Protein	AT4G29410.2	pep chromosome:TAIR10:4:14468244:14470162:-1 gene:AT4G29410 transcript:AT4G29410.2 gene_biotype:protein_coding transcript_biotype:protein_coding gene_symbol:RPL28C description:60S ribosomal protein L28-2 [Source:UniProtKB/Swiss-Prot;Acc:Q9M0E2]	0	2.738	22	2	2	2	1	143	15.9	11.05	3.82	2	0			874097
Master Protein	AT5G08180.2	pep chromosome:TAIR10:5:2631516:2633850:-1 gene:AT5G08180 transcript:AT5G08180.2 gene_biotype:protein_coding transcript_biotype:protein_coding description:H/ACA ribonucleoprotein complex subunit 2-like protein [Source:UniProtKB/Swiss-Prot;Acc:Q9LEY9]	0	2.732	11	3	4	3	1	156	16.9	9.39	3.33	3	0			1.17327e+06
Master Protein	AT5G59010.2	pep chromosome:TAIR10:5:23820368:23823265:-1 gene:AT5G59010 transcript:AT5G59010.2 gene_biotype:protein_coding transcript_biotype:protein_coding gene_symbol:BSK5 description:Serine/threonine-protein kinase BSK5 [Source:UniProtKB/Swiss-Prot;Acc:Q9FIL1]	0	2.727	9	2	5	1	1	359	40.1	6.33	2.9	2	0	2.96543e+07			1.81676e+07	2.59196e+07	2.08668e+07
Master Protein	AT2G38860.2	pep chromosome:TAIR10:2:16232859:16235367:-1 gene:AT2G38860 transcript:AT2G38860.2 gene_biotype:protein_coding transcript_biotype:protein_coding gene_symbol:DJ1E description:DJ-1 protein homolog E [Source:UniProtKB/Swiss-Prot;Acc:Q9ZV19]	0	2.721	12	3	3	3	1	398	42.7	5.22	7.27	3	0			1.3424e+06
Master Protein	AT3G19450.1	pep chromosome:TAIR10:3:6744377:6747238:1 gene:AT3G19450 transcript:AT3G19450.1 gene_biotype:protein_coding transcript_biotype:protein_coding gene_symbol:CAD4 description:Cinnamyl alcohol dehydrogenase 4 [Source:UniProtKB/Swiss-Prot;Acc:P48523]	0	2.716	4	1	1	1	1	365	39.1	5.55	3.44	1	0			1.36838e+06
Master Protein	AT5G66510.1	pep chromosome:TAIR10:5:26549698:26551636:-1 gene:AT5G66510 transcript:AT5G66510.1 gene_biotype:protein_coding transcript_biotype:protein_coding gene_symbol:GAMMA CA3 description:gamma carbonic anhydrase 3 [Source:TAIR;Acc:AT5G66510]	0	2.716	23	2	2	2	1	258	27.8	7.27	3.43	2	0
Master Protein	AT1G60810.2	pep chromosome:TAIR10:1:22388527:22391165:-1 gene:AT1G60810 transcript:AT1G60810.2 gene_biotype:protein_coding transcript_biotype:protein_coding gene_symbol:ACLA-2 description:ATP-citrate synthase alpha chain protein 2 [Source:UniProtKB/Swiss-Prot;Acc:O22718]	0	2.701	10	4	4	2	1	423	46.7	5.27	5.72	4	0			2.88286e+06
Master Protein	AT4G15390.2	pep chromosome:TAIR10:4:8792800:8794442:-1 gene:AT4G15390 transcript:AT4G15390.2 gene_biotype:protein_coding transcript_biotype:protein_coding description:HSR201-like protein [Source:UniProtKB/TrEMBL;Acc:O23392]	0	2.694	3	2	2	1	1	446	48.7	5.19	4.33	2	0			1017970
Master Protein	AT1G80600.1	pep chromosome:TAIR10:1:30298462:30300658:-1 gene:AT1G80600 transcript:AT1G80600.1 gene_biotype:protein_coding transcript_biotype:protein_coding gene_symbol:WIN1 description:Acetylornithine aminotransferase, chloroplastic/mitochondrial [Source:UniProtKB/Swiss-Prot;Acc:Q9M8M7]	0	2.683	2	1	1	1	1	457	48.8	6.8	2.11	1	0
Master Protein	AT5G47700.1	pep chromosome:TAIR10:5:19327566:19328986:-1 gene:AT5G47700 transcript:AT5G47700.1 gene_biotype:protein_coding transcript_biotype:protein_coding gene_symbol:RPP1C description:60S acidic ribosomal protein P1-3 [Source:UniProtKB/Swiss-Prot;Acc:Q8LEQ0]	0	2.665	50	2	2	2	1	113	11.2	4.36	5.16	2	0			724250
Master Protein	AT5G65720.1	pep chromosome:TAIR10:5:26296025:26298072:1 gene:AT5G65720 transcript:AT5G65720.1 gene_biotype:protein_coding transcript_biotype:protein_coding gene_symbol:NIFS1 description:Cysteine desulfurase, mitochondrial [Source:UniProtKB/Swiss-Prot;Acc:O49543]	0	2.665	6	2	2	2	1	453	50.3	6.99	3.54	2	0			606126
Master Protein	AT3G02190.1	pep chromosome:TAIR10:3:405756:406487:-1 gene:AT3G02190 transcript:AT3G02190.1 gene_biotype:protein_coding transcript_biotype:protein_coding gene_symbol:RPL39B description:60S ribosomal protein L39-2 [Source:UniProtKB/Swiss-Prot;Acc:Q8L8W6]	0	2.665	31	2	3	1	1	51	6.4	12.31	7.81	2	0
Master Protein	AT4G26900.1	pep chromosome:TAIR10:4:13515432:13519867:1 gene:AT4G26900 transcript:AT4G26900.1 gene_biotype:protein_coding transcript_biotype:protein_coding gene_symbol:HISN4 description:Imidazole glycerol phosphate synthase hisHF [Source:UniProtKB/TrEMBL;Acc:A0A178UW68]	0	2.662	6	3	4	3	1	592	64.2	6.76	5.39	3	0			2.50497e+06
Master Protein	AT3G12050.1	pep chromosome:TAIR10:3:3839101:3841606:1 gene:AT3G12050 transcript:AT3G12050.1 gene_biotype:protein_coding transcript_biotype:protein_coding description:Aha1 domain-containing protein [Source:UniProtKB/TrEMBL;Acc:Q9LHL7]	0	2.655	10	3	3	3	1	360	40.2	5.9	2.09	3	0			1.8793e+06
Master Protein	AT3G24080.4	pep chromosome:TAIR10:3:8694905:8697142:-1 gene:AT3G24080 transcript:AT3G24080.4 gene_biotype:protein_coding transcript_biotype:protein_coding description:KRR1 family protein [Source:UniProtKB/TrEMBL;Acc:F4J5D3]	0	2.651	13	7	9	7	1	626	73.7	4.87	6.48	7	0			6.20361e+06
Master Protein	AT1G71220.3	pep chromosome:TAIR10:1:26841550:26851953:1 gene:AT1G71220 transcript:AT1G71220.3 gene_biotype:protein_coding transcript_biotype:protein_coding gene_symbol:EBS1 description:UDP-glucose:glycoprotein glucosyltransferases;transferases, transferring hexosyl groups;transferases, transferring glycosyl groups [Source:TAIR;Acc:AT1G71220]	0	2.645	4	4	5	4	1	1651	186.3	5.91	6.42	4	0		5.5178e+06	1.55625e+07
Master Protein	AT3G61070.3	pep chromosome:TAIR10:3:22604094:22606878:-1 gene:AT3G61070 transcript:AT3G61070.3 gene_biotype:protein_coding transcript_biotype:protein_coding gene_symbol:PEX11E description:PEX11E [Source:UniProtKB/TrEMBL;Acc:A0A178VG67]	0	2.638	15	2	2	2	1	231	25.5	9.88	5.05	2	0			1.84072e+06
Master Protein	AT5G05470.1	pep chromosome:TAIR10:5:1620458:1622340:1 gene:AT5G05470 transcript:AT5G05470.1 gene_biotype:protein_coding transcript_biotype:protein_coding gene_symbol:EIF2A description:Eukaryotic translation initiation factor 2 subunit alpha [Source:UniProtKB/Swiss-Prot;Acc:Q9FE78]	0	2.634	4	1	2	1	1	344	38.8	5.35	6.64	1	0
Master Protein	AT1G08580.1	pep chromosome:TAIR10:1:2714994:2716532:-1 gene:AT1G08580 transcript:AT1G08580.1 gene_biotype:protein_coding transcript_biotype:protein_coding description:At1g08580 [Source:UniProtKB/TrEMBL;Acc:Q9FRS7]	0	2.602	20	2	2	2	1	123	14	10.37	4.33	2	0		2.94749e+06	4.37586e+06		3.01854e+06	1.59854e+06
Master Protein	AT2G13560.1	pep chromosome:TAIR10:2:5649928:5655320:1 gene:AT2G13560 transcript:AT2G13560.1 gene_biotype:protein_coding transcript_biotype:protein_coding gene_symbol:NAD-ME1 description:NAD-dependent malic enzyme 1, mitochondrial [Source:UniProtKB/Swiss-Prot;Acc:Q9SIU0]	0	2.591	3	1	1	1	1	623	69.6	5.45	2.01	1	0			407923
Master Protein	AT4G29060.2	pep chromosome:TAIR10:4:14317256:14321567:1 gene:AT4G29060 transcript:AT4G29060.2 gene_biotype:protein_coding transcript_biotype:protein_coding gene_symbol:emb2726 description:Elongation factor Ts, mitochondrial [Source:UniProtKB/TrEMBL;Acc:Q9SZD6]	0	2.59	14	6	7	1	1	709	76.8	4.84	10.31	6	0		3.77605e+07
Master Protein	AT5G38530.1	pep chromosome:TAIR10:5:15423980:15426576:1 gene:AT5G38530 transcript:AT5G38530.1 gene_biotype:protein_coding transcript_biotype:protein_coding gene_symbol:TSBtype2 description:Tryptophan synthase beta chain [Source:UniProtKB/TrEMBL;Acc:Q9FFW8]	0	2.581	4	1	1	1	1	506	55.7	7.24	5.19	1	0			395428
Master Protein	AT3G17810.1	pep chromosome:TAIR10:3:6093990:6096688:1 gene:AT3G17810 transcript:AT3G17810.1 gene_biotype:protein_coding transcript_biotype:protein_coding gene_symbol:PYD1 description:PYD1 [Source:UniProtKB/TrEMBL;Acc:A0A178VD08]	0	2.581	4	2	4	2	1	426	46.8	6.8	2.58	2	0
Master Protein	AT4G20260.4	pep chromosome:TAIR10:4:10940746:10943502:1 gene:AT4G20260 transcript:AT4G20260.4 gene_biotype:protein_coding transcript_biotype:protein_coding gene_symbol:PCAP1 description:plasma-membrane associated cation-binding protein 1 [Source:TAIR;Acc:AT4G20260]	0	2.579	17	3	3	3	1	226	24.7	4.96	2.49	3	0			2.29709e+06
Master Protein	AT5G08050.1	pep chromosome:TAIR10:5:2578211:2579205:1 gene:AT5G08050 transcript:AT5G08050.1 gene_biotype:protein_coding transcript_biotype:protein_coding description:Wiskott-aldrich syndrome family protein, putative (DUF1118) [Source:UniProtKB/TrEMBL;Acc:Q9SD79]	0	2.578	6	1	1	1	1	158	16.6	9.28	2.42	1	0		2.32499e+06	1.06848e+06
Master Protein	AT1G06530.1	pep chromosome:TAIR10:1:2001382:2002802:1 gene:AT1G06530 transcript:AT1G06530.1 gene_biotype:protein_coding transcript_biotype:protein_coding gene_symbol:PMD2 description:Peroxisomal and mitochondrial division factor 2 [Source:UniProtKB/Swiss-Prot;Acc:Q9SHJ6]	0	2.574	5	1	1	1	1	323	36.1	4.81	3.67	1	0			521205
Master Protein	AT5G53560.1	pep chromosome:TAIR10:5:21759329:21760578:1 gene:AT5G53560 transcript:AT5G53560.1 gene_biotype:protein_coding transcript_biotype:protein_coding gene_symbol:CYTB5-E description:CB5-E [Source:UniProtKB/TrEMBL;Acc:A0A178USU5]	0	2.565	18	1	1	1	1	134	15.1	5.33	3.68	1	0			960397
Master Protein	AT1G63660.1	pep chromosome:TAIR10:1:23603791:23607275:-1 gene:AT1G63660 transcript:AT1G63660.1 gene_biotype:protein_coding transcript_biotype:protein_coding description:At1g63660 [Source:UniProtKB/TrEMBL;Acc:Q9CAD1]	0	2.547	2	1	1	1	1	534	59.3	6.54	2.97	1	0			778042
Master Protein	AT3G16530.1	pep chromosome:TAIR10:3:5624326:5625519:-1 gene:AT3G16530 transcript:AT3G16530.1 gene_biotype:protein_coding transcript_biotype:protein_coding description:Lectin-like protein At3g16530 [Source:UniProtKB/Swiss-Prot;Acc:Q9LK72]	0	2.529	6	1	1	1	1	276	30.5	7.55	3.47	1	0			752504
Master Protein	AT2G19740.1	pep chromosome:TAIR10:2:8513448:8514666:1 gene:AT2G19740 transcript:AT2G19740.1 gene_biotype:protein_coding transcript_biotype:protein_coding gene_symbol:RPL31A description:60S ribosomal protein L31-1 [Source:UniProtKB/Swiss-Prot;Acc:Q9SLL7]	0	2.521	39	4	5	4	1	119	13.7	9.94	5.81	4	0			1.54762e+07
Master Protein	AT4G23650.1	pep chromosome:TAIR10:4:12324758:12327651:-1 gene:AT4G23650 transcript:AT4G23650.1 gene_biotype:protein_coding transcript_biotype:protein_coding gene_symbol:CPK3 description:CPK3 [Source:UniProtKB/TrEMBL;Acc:A0A178V4I3]	0	2.498	6	2	3	2	1	529	59.3	6.37	3.77	2	0			1.13301e+06
Master Protein	AT3G62460.1	pep chromosome:TAIR10:3:23104665:23105650:-1 gene:AT3G62460 transcript:AT3G62460.1 gene_biotype:protein_coding transcript_biotype:protein_coding description:AT3g62460/T12C14_160 [Source:UniProtKB/TrEMBL;Acc:Q9LZP4]	0	2.498	15	2	2	2	1	200	22.5	9.39	5.66	2	0			973566
Master Protein	AT3G51260.1	pep chromosome:TAIR10:3:19030926:19033134:1 gene:AT3G51260 transcript:AT3G51260.1 gene_biotype:protein_coding transcript_biotype:protein_coding gene_symbol:PAD1 description:Proteasome subunit alpha type [Source:UniProtKB/TrEMBL;Acc:A0A178VPE4]	0	2.494	12	3	3	3	1	250	27.3	7.37	4.35	3	0			2.13999e+06
[truncated: 10,528 more rows]
