# Supplementary material for: Pupylation-Based Proximity-Tagging of FERONIA-Interacting Proteins in Arabidopsis
Source: Mol Cell Proteomics. 2024 Aug 13;23(11):100828. doi: 10.1016/j.mcpro.2024.100828 (PMC11532908; doi:10.1016/j.mcpro.2024.100828)
Supplement: Supplemental Table S10 — Individual proteins in samples from seedlings included in volcano plot. [file mmc10.xlsx]

## Sheet: data
FER-interacting candidates in seedlings assays
AGI Number	Classification	Protein Description	Fold change	P-value
AT2G25890	[11.4] lipid metabolism.TAG synthesis	Oleosin family protein	4.65913	0.0090677
AT4G18550	[11.9.2.1] lipid metabolism.lipid degradation.lipases.triacylglycerol lipase	AtDSEL_DSEL__alpha/beta-Hydrolases superfamily protein	3.54573	0.0270072
AT3G47340	[13.1.3.1.1] amino acid metabolism.synthesis.aspartate family.asparagine.asparagine synthetase	ASN1_AT-ASN1_DIN6__glutamine-dependent asparagine synthase 1	2.46567	0.00253083
AT3G19430	[33.2] development.late embryogenesis abundant	late embryogenesis abundant protein-related / LEA protein-related	2.86037	0.0392687
AT3G13340	[33.99] development.unspecified	Transducin/WD40 repeat-like superfamily protein	2.9987	0.0328877
AT3G56640	[33.99] development.unspecified	SEC15A__exocyst complex component sec15A	5.95157	0.0418405
AT3G52190	[33.99] development.unspecified	AtPHF1_PHF1__phosphate transporter traffic facilitator1	2.38137	0.0249305
AT3G13900	[34.1] transport.p- and v-ATPases	ALA7__ATPase E1-E2 type family protein / haloacid dehalogenase-like hydrolase family protein	2.4108	0.0326423
AT1G30450	[34.18] transport.unspecified anions	ATCCC1_CCC1_HAP5__cation-chloride co-transporter 1	2.8386	0.0360311
AT1G69480	[34.7] transport.phosphate	EXS (ERD1/XPR1/SYG1) family protein	2.80933	0.0130665
AT2G33820	[34.9] transport.metabolite transporters at the mitochondrial membrane	ATMBAC1_BAC1_MBAC1__Mitochondrial substrate carrier family protein	2.91493	0.021397
AT3G23550	[34.99] transport.misc	DTX18__MATE efflux family protein	2.687	0.0457243
AT1G19230	[20.1.1] stress.biotic.respiratory burst	AtRbohE__Riboflavin synthase-like superfamily protein	3.45873	0.0127651
AT4G08485	[20.1.7.12] stress.biotic.PR-proteins.plant defensins	Defensin-like (DEFL) family protein	3.46127	0.0454493
AT5G45230	[20.1.7] stress.biotic.PR-proteins	Disease resistance protein (TIR-NBS-LRR class) family	3.43723	0.0444356
AT5G38317	[20.1.7] stress.biotic.PR-proteins	LCR58__low-molecular-weight cysteine-rich 58	3.14	0.0160204
AT1G72860	[20.1.7] stress.biotic.PR-proteins	TNL60__Disease resistance protein (TIR-NBS-LRR class) family	1.70997	0.047548
AT2G41520	[20.2.1] stress.abiotic.heat	DJC62_TPR15__Heat shock protein DnaJ with tetratricopeptide repeat	4.1994	0.000129996
AT1G44160	[20.2.1] stress.abiotic.heat	HSP40/DnaJ peptide-binding protein	5.46983	0.0393989
AT4G27550	[3.2.1] minor CHO metabolism.trehalose.TPS	ATTPS4_TPS4__trehalose-6-phosphatase synthase S4	2.6661	0.0376179
AT1G56190	[1.3.3] PS.calvin cycle.phosphoglycerate kinase	cPGK2_PGK2_PGKp2__Phosphoglycerate kinase family protein	2.05253	0.00591544
AT4G26420	[25] C1-metabolism	AtGAMT1_GAMT1__S-adenosyl-L-methionine-dependent methyltransferases superfamily protein	2.97617	0.0317541
AT3G07820	[10.6.3] cell wall.degradation.pectate lyases and polygalacturonases	Pectin lyase-like superfamily protein	3.06517	0.0461843
AT4G37360	[26.10] misc.cytochrome P450	CYP81D2__cytochrome P450, family 81, subfamily D, polypeptide 2	1.38413	0.0425842
AT2G45580	[26.10] misc.cytochrome P450	CYP76C3__cytochrome P450, family 76, subfamily C, polypeptide 3	3.0874	0.0230849
AT4G15960	[26.1] misc.misc2	alpha/beta-Hydrolases superfamily protein	4.88893	0.00479267
AT3G42960	[26.11] misc.alcohol dehydrogenases	ASD_ATA1_TA1__TAPETUM 1	3.42343	0.0324051
AT1G30870	[26.12] misc.peroxidases	PER7__Peroxidase superfamily protein	3.818	0.0232102
AT3G03650	[26.2] misc.UDP glucosyl and glucoronyl transferases	EDA5__Exostosin family protein	5.76197	0.0381632
AT1G63450	[26.2] misc.UDP glucosyl and glucoronyl transferases	RHS8_XUT1__root hair specific 8	2.23747	0.0240955
AT5G63840	[26.3.1] misc.gluco-, galacto- and mannosidases.alpha-galactosidase	GSCIIalpha_PSL5_RSW3__Glycosyl hydrolases family 31 protein	3.24197	0.022354
AT5G13690	[26.8] misc.nitrilases, *nitrile lyases, berberine bridge enzymes, reticuline oxidases, troponine reductases	CYL1_NAGLU__alpha-N-acetylglucosaminidase family / NAGLU family	2.4565	0.0326063
AT1G70730	[4.1.2] glycolysis.cytosolic branch.phosphoglucomutase (PGM)	PGM2__Phosphoglucomutase/phosphomannomutase family protein	3.0831	0.0388889
AT1G03680	[21.1] redox.thioredoxin	ATHM1_ATM1_THM1_TRX-M1__thioredoxin M-type 1	3.57433	0.00844471
AT2G17420	[21.1] redox.thioredoxin	ATNTRA_NTR2_NTRA__NADPH-dependent thioredoxin reductase A	3.4538	0.00133478
AT1G34780	[21.1] redox.thioredoxin	APRL4_ATAPRL4__APR-like 4	1.48213	0.00761502
AT3G19000	[21.2] redox.ascorbate and glutathione	2-oxoglutarate (2OG) and Fe(II)-dependent oxygenase superfamily protein	5.44063	0.0478831
AT3G19300	[30.2.99] signalling.receptor kinases.misc	Protein kinase superfamily protein	3.04	0.0308085
AT1G18390	[30.2.20] signalling.receptor kinases.wheat LRK10 like	LRK10L1.1_LRK10L1.2__Protein kinase superfamily protein	3.773	0.00256567
AT1G17750	[30.2.11] signalling.receptor kinases.leucine rich repeat XI	AtPEPR2_PEPR2__PEP1 receptor 2	4.4337	3.08251e-06
AT3G13460	[30.3] signalling.calcium	ECT2__evolutionarily conserved C-terminal region 2	4.6324	0.0103716
AT3G10190	[30.3] signalling.calcium	CML36__Calcium-binding EF-hand family protein	4.15873	0.0424495
AT1G17480	[30.3] signalling.calcium	IQD7__IQ-domain 7	5.61803	0.00307138
AT1G19870	[30.3] signalling.calcium	IQD32__IQ-domain 32	1.8725	0.0331421
AT2G38800	[30.3] signalling.calcium	Plant calmodulin-binding protein-related	5.30227	0.0403717
AT5G10260	[30.5] signalling.G-proteins	AtRABH1e_RABH1e__RAB GTPase homolog H1E	5.2	0.00537748
AT1G05810	[30.5] signalling.G-proteins	ARA_ARA-1_ATRAB11D_ATRABA5E_RABA5E__RAB GTPase homolog A5E	1.82623	0.00858663
AT2G23460	[30.5] signalling.G-proteins	ATXLG1_XLG1__extra-large G-protein 1	3.9572	0.00189197
AT1G78610	[30.99] signalling.unspecified	MSL6__mechanosensitive channel of small conductance-like 6	5.95183	0.0012171
AT3G29410	[16.1.5.1003] secondary metabolism.isoprenoids.terpenoids	TPS25__Terpenoid cyclases/Protein prenyltransferases superfamily protein	3.0512	0.026579
AT1G67990	[16.2.1.6] secondary metabolism.phenylpropanoids.lignin biosynthesis.CCoAOMT	ATTSM1_TSM1__S-adenosyl-L-methionine-dependent methyltransferases superfamily protein	4.11117	0.00797526
AT1G03940	[16.8.1.21] secondary metabolism.flavonoids.anthocyanins.anthocyanin 5-aromatic acyltransferase	HXXXD-type acyl-transferase family protein	4.5706	0.00867631
AT5G02560	[28.1.3.2.1] DNA.synthesis/chromatin structure.histone.core.H2A	h2a.w.12_HTA12__histone H2A 12	4.28113	0.0156822
AT2G43900	[28.1] DNA.synthesis/chromatin structure	5PTase12__Endonuclease/exonuclease/phosphatase family protein	3.8217	0.0317785
AT5G57160	[28.1] DNA.synthesis/chromatin structure	ATLIG4_LIG4__DNA ligase IV	3.1704	0.00886878
AT3G13170	[28.1] DNA.synthesis/chromatin structure	ATSPO11-1_SPO11-1__Spo11/DNA topoisomerase VI, subunit A protein	3.04577	0.0175367
AT1G20750	[28.1] DNA.synthesis/chromatin structure	RAD3-like DNA-binding helicase protein	3.67253	0.0223456
AT2G25290	[27.1] RNA.processing	Phox1__Octicosapeptide/Phox/Bem1p (PB1) domain-containing protein / tetratricopeptide repeat (TPR)-containing protein	7.46027	1.36513e-05
AT2G43960	[27.1] RNA.processing	SWAP (Suppressor-of-White-APricot)/surp domain-containing protein	4.3939	0.00347626
AT1G75660	[27.1.19] RNA.processing.ribonucleases	AtXRN3_XRN3__5'-3' exoribonuclease 3	3.56383	0.0370577
AT4G04885	[27.1.3.15] RNA.processing.3' end processing.Pcf11p	PCFS4__PCF11P-similar protein 4	1.79443	0.0138713
AT4G19210	[27.2] RNA.transcription	ABCE2_ATRLI2_RLI2__RNAse l inhibitor protein 2	2.32763	0.0227303
AT1G16710	[27.3.54] RNA.regulation of transcription.Histone acetyltransferases	HAC12__histone acetyltransferase of the CBP family 12	2.964	0.0228857
AT5G15130	[27.3.32] RNA.regulation of transcription.WRKY domain transcription factor family	ATWRKY72_WRKY72__WRKY DNA-binding protein 72	3.44993	0.0358972
AT4G06746	[27.3.3] RNA.regulation of transcription.AP2/EREBP, APETALA2/Ethylene-responsive element binding protein family	DEAR5_RAP2.9__related to AP2 9	6.46827	0.00757217
AT5G65100	[27.3.19] RNA.regulation of transcription.EIN3-like(EIL) transcription factor family	Ethylene insensitive 3 family protein	3.0159	0.0189332
AT4G32010	[27.3.1] RNA.regulation of transcription.ABI3/VP1-related B3-domain-containing transcription factor family	HSI2-L1_HSL1_VAL2_VAL2__HSI2-like 1	2.6539	0.0433903
AT2G35930	[27.3.64] RNA.regulation of transcription.PHOR1	AtPUB23_PUB23__plant U-box 23	4.3512	0.0013115
AT2G36400	[27.3.50] RNA.regulation of transcription.General Transcription	AtGRF3_GRF3__growth-regulating factor 3	2.793	0.0270909
AT5G25160	[27.3.11] RNA.regulation of transcription.C2H2 zinc finger family	ZFP3__zinc finger protein 3	3.131	0.0490419
AT3G42860	[27.3.11] RNA.regulation of transcription.C2H2 zinc finger family	zinc knuckle (CCHC-type) family protein	3.93613	0.0249601
AT4G28811	[27.3.6] RNA.regulation of transcription.bHLH,Basic Helix-Loop-Helix family	basic helix-loop-helix (bHLH) DNA-binding superfamily protein	3.26137	0.0471259
AT1G26580	[27.3.25] RNA.regulation of transcription.MYB domain transcription factor family		5.30907	0.0422258
AT1G64255	[27.3.99] RNA.regulation of transcription.unclassified	MuDR family transposase	3.93507	0.0381449
AT4G21430	[27.3.99] RNA.regulation of transcription.unclassified	B160_JMJ28__Zinc finger, RING-type;Transcription factor jumonji/aspartyl beta-hydroxylase	3.02927	0.0484474
AT5G53430	[27.3.69] RNA.regulation of transcription.SET-domain transcriptional regulator family	ATX5_SDG29_SET29__SET domain group 29	4.05393	0.0253071
AT2G32700	[27.3.58] RNA.regulation of transcription.LUG	LUH_MUM1__LEUNIG_homolog	4.71083	0.00360445
AT5G27650	[27.3.68] RNA.regulation of transcription.PWWP domain protein	PDP1__Tudor/PWWP/MBT superfamily protein	5.2145	0.0366605
AT1G17460	[27.3.67] RNA.regulation of transcription.putative transcription regulator	TRFL3__TRF-like 3	3.3279	0.0388559
AT5G04280	[27.4] RNA.RNA binding	AtRZ-1c_RBGB3_RZ-1c__RNA-binding (RRM/RBD/RNP motifs) family protein with retrovirus zinc finger-like domain	4.43683	0.0428482
AT4G26650	[27.4] RNA.RNA binding	RNA-binding (RRM/RBD/RNP motifs) family protein	3.2787	0.0424018
AT4G21020	[35.1.22] not assigned.no ontology.late embryogenesis abundant domain-containing protein	Late embryogenesis abundant protein (LEA) family protein	4.49377	0.0227456
AT3G03776	[35.1.41] not assigned.no ontology.hydroxyproline rich proteins	hydroxyproline-rich glycoprotein family protein	3.42857	0.0335687
AT4G31520	[35.1.3] not assigned.no ontology.armadillo/beta-catenin repeat family protein	SDA1 family protein	2.36573	0.044202
AT1G22930	[35.1.1023] not assigned.no ontology	T-complex protein 11	3.15403	0.0212497
AT5G42010	[35.1.1023] not assigned.no ontology	Transducin/WD40 repeat-like superfamily protein	3.46323	0.0360718
AT3G17380	[35.1.1023] not assigned.no ontology	TRAF-like family protein	3.8667	0.0426065
AT4G34270	[35.1.1023] not assigned.no ontology	TIP41__TIP41-like family protein	2.74393	0.0325213
AT3G47170	[35.1.1023] not assigned.no ontology	HXXXD-type acyl-transferase family protein	3.17897	0.00434529
AT2G28460	[35.1.1023] not assigned.no ontology	Cysteine/Histidine-rich C1 domain family protein	2.71793	0.0364789
AT1G11925	[35.1.1023] not assigned.no ontology	Stigma-specific Stig1 family protein	5.1455	0.0413354
AT1G18260	[35.1.1023] not assigned.no ontology	EBS5_HRD3A__HCP-like superfamily protein	2.22003	0.0346309
AT5G57700	[35.1.1023] not assigned.no ontology	BNR/Asp-box repeat family protein	5.48853	1.97117e-05
AT1G77010	[35.1.5] not assigned.no ontology.pentatricopeptide (PPR) repeat-containing protein	Pentatricopeptide repeat (PPR) superfamily protein	3.60633	0.0424712
AT2G17670	[35.1.5] not assigned.no ontology.pentatricopeptide (PPR) repeat-containing protein	Tetratricopeptide repeat (TPR)-like superfamily protein	3.1374	0.0304186
AT3G02490	[35.1.5] not assigned.no ontology.pentatricopeptide (PPR) repeat-containing protein	Pentatricopeptide repeat (PPR) superfamily protein	3.28857	0.0100794
AT1G11390	[35.1.1] not assigned.no ontology.ABC1 family protein	ABC1K10a__Protein kinase superfamily protein	3.25723	0.0154589
AT3G45530	[35.1.26] not assigned.no ontology.DC1 domain containing protein	Cysteine/Histidine-rich C1 domain family protein	5.40657	0.000737184
AT4G14713	[35.2.1001] not assigned.unknown	PPD1_TIFY4A__TIFY domain/Divergent CCT motif family protein	3.28147	0.0447236
AT2G02570	[35.2.1001] not assigned.unknown	SPF30__nucleic acid binding;RNA binding	4.67347	0.000170656
AT5G02670	[35.2.1001] not assigned.unknown		2.67053	0.0396377
AT2G14800	[35.2.1001] not assigned.unknown		3.15567	0.0443053
AT4G22758	[35.2.1001] not assigned.unknown		2.56817	0.046963
AT1G02990	[35.2.1001] not assigned.unknown		2.44693	0.0086233
AT5G55135	[35.2.1001] not assigned.unknown		2.1528	0.0429266
AT1G26290	[35.2.1001] not assigned.unknown		3.34033	0.00310675
AT3G02370	[35.2.1001] not assigned.unknown		4.32453	0.0131544
AT5G25757	[35.2.1001] not assigned.unknown	RNA polymerase I-associated factor PAF67	3.16123	0.00532956
AT3G63020	[35.2.1001] not assigned.unknown	Protein of unknown function (DUF3049)	4.37853	0.0210279
AT4G18630	[35.2.1001] not assigned.unknown	Protein of unknown function (DUF688)	3.06523	0.0435183
AT2G34610	[35.2.1001] not assigned.unknown		2.9641	0.0442151
AT5G56060	[35.2.1001] not assigned.unknown	Domain of unknown function (DUF2431)	3.8935	0.0479314
AT5G55860	[35.2.1001] not assigned.unknown	TREPH1__Plant protein of unknown function (DUF827)	3.60207	0.0111145
AT3G28820	[35.2.1001] not assigned.unknown	Protein of unknown function (DUF1216)	3.27243	0.0180111
AT5G63320	[35.2.1001] not assigned.unknown	NPX1__nuclear protein X1	3.39023	0.0198087
AT3G28830	[35.2.1001] not assigned.unknown	Protein of unknown function (DUF1216)	3.45	0.00830775
AT1G56660	[35.2.1001] not assigned.unknown		3.0392	0.0126424
AT2G27950	[35.2.1001] not assigned.unknown	Ring/U-Box superfamily protein	2.81093	0.0405126
AT1G51172	[35.2.1001] not assigned.unknown		1.6007	0.0201946
AT3G47070	[35.2.1001] not assigned.unknown		7.19727	0.0349401
AT5G42690	[35.2.1001] not assigned.unknown	Protein of unknown function, DUF547	2.65577	0.0452167
AT2G42370	[35.2.1001] not assigned.unknown		3.00103	0.00597977
AT1G18620	[35.2.1001] not assigned.unknown	LNG4_TRM3	3.33283	0.0486483
AT4G36980	[35.2.1001] not assigned.unknown		2.87003	0.0490252
AT5G35050	[35.2.1001] not assigned.unknown	Domain of unknown function (DUF1985)	3.21967	0.0192456
AT5G57760	[35.2.1001] not assigned.unknown		4.3249	0.0139021
AT4G33390	[35.2.1001] not assigned.unknown	Plant protein of unknown function (DUF827)	4.4243	0.0494982
AT5G45020	[35.2.1001] not assigned.unknown	Glutathione S-transferase family protein	3.53977	0.0487861
AT3G23090	[35.2.1001] not assigned.unknown	WDL3__TPX2 (targeting protein for Xklp2) protein family	5.2116	0.0134246
AT2G27980	[35.2.1001] not assigned.unknown	Acyl-CoA N-acyltransferase with RING/FYVE/PHD-type zinc finger domain	5.63807	0.0488589
AT4G14290	[35.2.1001] not assigned.unknown	alpha/beta-Hydrolases superfamily protein	1.5603	0.00468193
AT3G23740	[35.2.1001] not assigned.unknown		3.4805	0.0481558
AT4G35870	[35.2.1001] not assigned.unknown	GFS10_MTV14_OSCA4.1__early-responsive to dehydration stress protein (ERD4)	3.2097	0.0222312
AT1G23590	[35.2.1001] not assigned.unknown	Domain of unknown function DUF220	2.92187	0.00994167
AT5G26770	[35.2.1001] not assigned.unknown	AtNEAP2	4.7528	0.0477262
AT1G69060	[35.2.1001] not assigned.unknown	Chaperone DnaJ-domain superfamily protein	3.78013	0.0487443
AT4G14590	[35.2.1001] not assigned.unknown	DSP2_emb2739__embryo defective 2739	4.75753	0.000843829
AT2G18630	[35.2.1001] not assigned.unknown	Protein of unknown function (DUF677)	2.774	0.00708121
AT1G26620	[35.2.1001] not assigned.unknown	Plant protein of unknown function (DUF863)	4.57607	0.0208206
AT4G37080	[35.2.1001] not assigned.unknown	Protein of unknown function, DUF547	4.25553	0.000258785
AT1G31460	[35.2.1001] not assigned.unknown		2.8382	0.0197375
AT2G31580	[35.2.1001] not assigned.unknown	ICA1__tRNAHis guanylyltransferase	8.65147	0.00676526
AT2G44581	[35.2.1001] not assigned.unknown	ATL90__RING/U-box superfamily protein	2.6382	0.00868335
AT1G21170	[35.2.1001] not assigned.unknown	SEC5B__Exocyst complex component SEC5	3.7737	0.000309968
AT5G65300	[35.2.1001] not assigned.unknown	SUPA	3.1419	0.0124295
AT2G40980	[35.2.1001] not assigned.unknown	Protein kinase superfamily protein	5.25753	0.000925367
AT5G48240	[35.2.1001] not assigned.unknown		3.47847	0.0384744
AT4G26120	[31.1] cell.organisation	Ankyrin repeat family protein / BTB/POZ domain-containing protein	2.75593	0.0219205
AT2G35630	[31.1] cell.organisation	GEM1_MOR1__ARM repeat superfamily protein	1.84997	0.0195164
AT1G70140	[31.1] cell.organisation	ATFH8_FH8_FORMIN 8__formin 8	2.5065	0.00389389
AT1G15880	[31.4] cell.vesicle transport	atgos11_GOS11__golgi snare 11	2.0315	0.0380878
AT4G18350	[17.1.1.1.10] hormone metabolism.abscisic acid.synthesis-degradation.synthesis.9-cis-epoxycarotenoid dioxygenase	ATNCED2_NCED2__nine-cis-epoxycarotenoid dioxygenase 2	3.5	0.00411085
AT4G26420	[17.8.1001] hormone metabolism.salicylic acid.synthesis-degradation	AtGAMT1_GAMT1__S-adenosyl-L-methionine-dependent methyltransferases superfamily protein	2.97617	0.0317541
AT1G25350	[29.1.18] protein.aa activation.glutamine-tRNA ligase	OVA9__glutamine-tRNA ligase, putative / glutaminyl-tRNA synthetase, putative / GlnRS, putative	2.27127	0.0338392
AT1G48920	[29.2.2.3.1] protein.synthesis.ribosome biogenesis.Pre-rRNA processing and modifications.snoRNPs	ATNUC-L1_NUC-L1_NUC1_PARL1__nucleolin like 1	1.84663	0.0197738
AT1G43860	[29.2.2.3.99] protein.synthesis.ribosome biogenesis.Pre-rRNA processing and modifications.misc	sequence-specific DNA binding transcription factors	3.52137	0.037892
AT1G36730	[29.2.3] protein.synthesis.initiation	CPuORF19__Translation initiation factor IF2/IF5	3.36313	0.0482881
AT2G16640	[29.3.3] protein.targeting.chloroplast	AIC1_ATTOC132_TOC132__multimeric translocon complex in the outer envelope membrane 132	2.96233	0.00434788
AT5G27220	[29.3.4.99] protein.targeting.secretory pathway.unspecified	Frigida-like protein	2.8313	0.0140564
AT1G53050	[29.4] protein.postranslational modification	Protein kinase superfamily protein	3.23473	0.028591
AT4G28560	[29.4] protein.postranslational modification	RIC7__ROP-interactive CRIB motif-containing protein 7	5.7756	0.0273601
AT2G31800	[29.4] protein.postranslational modification	Integrin-linked protein kinase family	3.82137	0.00132582
AT3G55050	[29.4] protein.postranslational modification	PP2C.D4__Protein phosphatase 2C family protein	4.6824	0.0249636
AT5G11360	[29.4] protein.postranslational modification	BKN3__Interleukin-1 receptor-associated kinase 4 protein	3.2326	0.0408522
AT1G79560	[29.5.7] protein.degradation.metalloprotease	EMB1047_EMB156_EMB36_FTSH12__FTSH protease 12	2.61587	0.00253555
AT3G08700	[29.5.11.3] protein.degradation.ubiquitin.E2	UBC12__ubiquitin-conjugating enzyme 12	3.28053	0.0192841
AT3G05780	[29.5.5] protein.degradation.serine protease	LON3__lon protease 3	6.2431	0.00200795
AT3G54360	[29.5.11.4.2] protein.degradation.ubiquitin.E3.RING	NCA1__zinc ion binding	4.767	0.0453117
AT5G41350	[29.5.11.4.2] protein.degradation.ubiquitin.E3.RING	RING/U-box superfamily protein	4.17743	0.00140157
AT5G05910	[29.5.11.4.2] protein.degradation.ubiquitin.E3.RING	ATL98__RING/U-box superfamily protein	3.1644	0.0218985
AT1G51370	[29.5.11.4.3.2] protein.degradation.ubiquitin.E3.SCF.FBOX	F-box/RNI-like/FBD-like domains-containing protein	5.5194	0.000913657
AT2G44900	[29.5.11.4.3.2] protein.degradation.ubiquitin.E3.SCF.FBOX	ARABIDILLO-1_ARABIDILLO1_FBX5__ARABIDILLO-1	3.79867	0.00804233
AT5G39480	[29.5.11.4.3.2] protein.degradation.ubiquitin.E3.SCF.FBOX	F-box family protein	4.1765	0.0111163
AT3G60790	[29.5.11.4.3.2] protein.degradation.ubiquitin.E3.SCF.FBOX	F-box family protein	3.49537	0.0402865
AT5G23540	[29.5.11.20] protein.degradation.ubiquitin.proteasom	Mov34/MPN/PAD-1 family protein	3.16487	0.0344827
AT5G64760	[29.5.11.20] protein.degradation.ubiquitin.proteasom	RPN5B__regulatory particle non-ATPase subunit 5B	3.793	0.00934001
AT2G45500	[29.5.9] protein.degradation.AAA type	AAA-type ATPase family protein	2.94847	0.0109222
AT1G63770	[29.5] protein.degradation	Peptidase M1 family protein	2.796	0.0158027
AT4G10790	[29.5] protein.degradation	PUX10__UBX domain-containing protein	3.1253	0.0210593
AT1G65120	[29.5.11] protein.degradation.ubiquitin	Ubiquitin carboxyl-terminal hydrolase-related protein	2.82807	0.0339111
AT3G12775	[29.5.11] protein.degradation.ubiquitin	ubiquitin-conjugating enzyme family protein	4.7435	3.81168e-05
AT1G33430	[29.7] protein.glycosylation	KNS4_KNS4_UPEX1__Galactosyltransferase family protein	4.14727	0.00242101
AT5G15843	[]		2.87563	0.00452946
AT1G67070	[10.1.20] cell wall.precursor synthesis.phosphomannose isomerase	DIN9_PMI2__Mannose-6-phosphate isomerase, type I	3.92827	0.10847
AT1G02000	[10.1.6] cell wall.precursor synthesis.GAE	GAE2__UDP-D-glucuronate 4-epimerase 2	4.78757	0.0615011
AT4G23920	[10.1.2] cell wall.precursor synthesis.UGE	ATUGE2_UGE2__UDP-D-glucose/UDP-D-galactose 4-epimerase 2	-1.95763	0.262012
AT2G28760	[10.1.5] cell wall.precursor synthesis.UXS	UXS6__UDP-XYL synthase 6	3.86393	0.0695578
AT3G53520	[10.1.5] cell wall.precursor synthesis.UXS	ATUXS1_UXS1__UDP-glucuronic acid decarboxylase 1	3.2734	0.0651881
AT3G56000	[10.2] cell wall.cellulose synthesis	ATCSLA14_CSLA14__cellulose synthase like A14	0.6985	0.719061
AT3G07330	[10.2] cell wall.cellulose synthesis	ATCSLC06_ATCSLC6_CSLC06_CSLC6__Cellulose-synthase-like C6	4.453	0.0763186
AT5G05170	[10.2.1] cell wall.cellulose synthesis.cellulose synthase	ATCESA3_ATH-B_CESA3_CEV1_ELI1_IXR1_MRE1__Cellulose synthase family protein	2.43133	0.0853978
AT1G02730	[10.2.1] cell wall.cellulose synthesis.cellulose synthase	ATCSLD5_CSLD5_CSLD5_SOS6__cellulose synthase-like D5	0.158633	0.925105
AT3G45400	[10.3] cell wall.hemicellulose synthesis	exostosin family protein	3.29477	0.176087
AT5G50750	[10.5.5] cell wall.cell wall proteins.RGP	RGP4__reversibly glycosylated polypeptide 4	0.804667	0.489843
AT5G64570	[10.6.2] cell wall.degradation.mannan-xylose-arabinose-fucose	ATBXL4_BXL4_XYL4__beta-D-xylosidase 4	2.43557	0.0568716
AT3G01270	[10.6.3] cell wall.degradation.pectate lyases and polygalacturonases	Pectate lyase family protein	4.7454	0.147186
AT3G14040	[10.6.3] cell wall.degradation.pectate lyases and polygalacturonases	Pectin lyase-like superfamily protein	1.58323	0.370217
AT1G70370	[10.6.3] cell wall.degradation.pectate lyases and polygalacturonases	PG2_PGL3__polygalacturonase 2	1.0834	0.484914
AT2G23900	[10.6.3] cell wall.degradation.pectate lyases and polygalacturonases	PGF3__Pectin lyase-like superfamily protein	6.65697	0.111295
AT5G17200	[10.6.3] cell wall.degradation.pectate lyases and polygalacturonases	Pectin lyase-like superfamily protein	2.78587	0.198118
AT3G42950	[10.6.3] cell wall.degradation.pectate lyases and polygalacturonases	PGF6__Pectin lyase-like superfamily protein	-0.581233	0.598885
AT3G07970	[10.6.3] cell wall.degradation.pectate lyases and polygalacturonases	QRT2__Pectin lyase-like superfamily protein	2.38107	0.226959
AT3G48580	[10.7] cell wall.modification	XTH11__xyloglucan endotransglucosylase/hydrolase 11	3.25127	0.0935724
AT1G11580	[10.8.1] cell wall.pectin*esterases.PME	ATPMEPCRA_PMEI-PME18_PMEPCRA__methylesterase PCR A	-2.66617	0.356948
AT5G53370	[10.8.1] cell wall.pectin*esterases.PME	ATPMEPCRF_PMEI-PME61_PMEPCRF__pectin methylesterase PCR fragment F	1.3461	0.548424
AT3G49220	[10.8.1] cell wall.pectin*esterases.PME	PME34__Plant invertase/pectin methylesterase inhibitor superfamily	4.7469	0.152798
AT3G62170	[10.8.1] cell wall.pectin*esterases.PME	PMEI-PME37_VGDH2__VANGUARD 1 homolog 2	2.562	0.16333
AT5G20860	[10.8.1] cell wall.pectin*esterases.PME	PMEI-PME54__Plant invertase/pectin methylesterase inhibitor superfamily	4.7488	0.0970128
AT5G48450	[10.8.99] cell wall.pectin*esterases.misc	SKS3__SKU5 similar 3	-0.7304	0.635142
AT4G19410	[10.8.2] cell wall.pectin*esterases.acetyl esterase	AtPAE7_PAE7__Pectinacetylesterase family protein	0.159233	0.782145
AT5G23870	[10.8.2] cell wall.pectin*esterases.acetyl esterase	PAE9__Pectinacetylesterase family protein	3.7399	0.117714
AT3G05910	[10.8.2] cell wall.pectin*esterases.acetyl esterase	AtPAE12__Pectinacetylesterase family protein	2.9169	0.0749467
AT5G24300	[2.1.2.2] major CHO metabolism.synthesis.starch.starch synthase	ATSS1_SS1__Glycogen/starch synthases, ADP-glucose type	2.50633	0.18584
AT1G43670	[2.1.1.3] major CHO metabolism.synthesis.sucrose.FBPase	AtcFBP_cyfbp_FBP_FINS1__Inositol monophosphatase family protein	-0.346267	0.735542
AT4G10120	[2.1.1.1] major CHO metabolism.synthesis.sucrose.SPS	ATSPS4F_AtSPSC_SPS4F_SPSC__Sucrose-phosphate synthase family protein	-2.84123	0.189557
AT1G10760	[2.2.2.3] major CHO metabolism.degradation.starch.glucan water dikinase	GWD_GWD1_SEX1_SOP_SOP1__Pyruvate phosphate dikinase, PEP/pyruvate binding domain	-1.52427	0.480563
AT1G47840	[2.2.1.4] major CHO metabolism.degradation.sucrose.hexokinase	HXK3__hexokinase 3	3.18463	0.159689
AT3G23920	[2.2.2.1.2] major CHO metabolism.degradation.starch.starch cleavage.beta amylase	AtBAM1_BAM1_BMY7_TR-BAMY__beta-amylase 1	1.86997	0.290892
AT5G37180	[2.2.1.5] major CHO metabolism.degradation.sucrose.Susy	ATSUS5_SUS5__sucrose synthase 5	3.0656	0.109789
AT3G12670	[23.1.1.10] nucleotide metabolism.synthesis.pyrimidine.CTP synthetase	CTPS2_emb2742__CTP synthase family protein	0.1478	0.956151
AT1G32380	[23.1.3] nucleotide metabolism.synthesis.PRS-PP	PRS2__phosphoribosyl pyrophosphate (PRPP) synthase 2	4.25733	0.169702
AT1G29900	[23.1.1.1] nucleotide metabolism.synthesis.pyrimidine.carbamoyl phosphate synthetase	CARB_VEN3__carbamoyl phosphate synthetase B	1.63213	0.283351
AT1G68720	[23.2] nucleotide metabolism.degradation	ATTADA_TADA_TADA1__tRNA arginine adenosine deaminase	2.1888	0.0514318
AT1G73980	[23.3.2.2] nucleotide metabolism.salvage.nucleoside kinases.uridine kinase	AtTTM1_TTM1__Phosphoribulokinase / Uridine kinase family	0.556833	0.711068
AT2G42070	[23.3.3] nucleotide metabolism.salvage.NUDIX hydrolases	ATNUDT23_ATNUDX23_NUDX23__nudix hydrolase homolog 23	1.1783	0.741974
AT5G40870	[23.3.1.3] nucleotide metabolism.salvage.phosphoribosyltransferases.upp	ATUK/UPRT1_UCK1_UK/UPRT1_UKL1__uridine kinase/uracil phosphoribosyltransferase 1	4.53323	0.0731267
AT5G09650	[23.4.99] nucleotide metabolism.phosphotransfer and pyrophosphatases.misc	AtPPa6_PPa6__pyrophosphorylase 6	-2.38993	0.301781
AT1G77120	[5.3] fermentation.ADH	ADH_ADH1_ATADH_ATADH1__alcohol dehydrogenase 1	0.226733	0.877367
AT3G48090	[20.1.3] stress.biotic.signalling	ATEDS1_EDS1__alpha/beta-Hydrolases superfamily protein	4.22383	0.143388
AT1G63740	[20.1.7] stress.biotic.PR-proteins	Disease resistance protein (TIR-NBS-LRR class) family	4.85407	0.0998879
AT5G45210	[20.1.7] stress.biotic.PR-proteins	Disease resistance protein (TIR-NBS-LRR class) family	-1.11607	0.365681
AT2G14080	[20.1.7] stress.biotic.PR-proteins	Disease resistance protein (TIR-NBS-LRR class) family	3.20057	0.236519
AT5G36930	[20.1.7] stress.biotic.PR-proteins	Disease resistance protein (TIR-NBS-LRR class) family	2.4067	0.255958
AT1G66090	[20.1.7] stress.biotic.PR-proteins	TN3__Disease resistance protein (TIR-NBS class)	1.37797	0.393685
AT1G27180	[20.1.7] stress.biotic.PR-proteins	disease resistance protein (TIR-NBS-LRR class), putative	0.921067	0.632994
AT4G19520	[20.1.7] stress.biotic.PR-proteins	disease resistance protein (TIR-NBS-LRR class) family	-0.904667	0.675649
AT1G12290	[20.1.7] stress.biotic.PR-proteins	L5__Disease resistance protein (CC-NBS-LRR class) family	2.47647	0.405926
AT3G51560	[20.1.7] stress.biotic.PR-proteins	Disease resistance protein (TIR-NBS-LRR class) family	4.5526	0.105399
AT4G36150	[20.1.7] stress.biotic.PR-proteins	Disease resistance protein (TIR-NBS-LRR class) family	2.564	0.113495
AT4G19530	[20.1.7] stress.biotic.PR-proteins	disease resistance protein (TIR-NBS-LRR class) family	3.04437	0.0514685
AT4G10780	[20.1.7] stress.biotic.PR-proteins	LRR and NB-ARC domains-containing disease resistance protein	2.82407	0.291523
AT3G27503	[20.1.7] stress.biotic.PR-proteins	SCRL19__SCR-like 19	2.4537	0.167979
AT3G25010	[20.1.7] stress.biotic.PR-proteins	AtRLP41_RLP41__receptor like protein 41	2.87833	0.169833
AT5G41740	[20.1.7] stress.biotic.PR-proteins	Disease resistance protein (TIR-NBS-LRR class) family	2.40383	0.137453
AT1G72900	[20.1.7] stress.biotic.PR-proteins	TN7__Toll-Interleukin-Resistance (TIR) domain-containing protein	3.6011	0.11418
AT5G63020	[20.1.7] stress.biotic.PR-proteins	SUT1__Disease resistance protein (CC-NBS-LRR class) family	1.00657	0.492718
AT3G58090	[20.1.7] stress.biotic.PR-proteins	Disease resistance-responsive (dirigent-like protein) family protein	1.3531	0.622982
AT1G65850	[20.1.7] stress.biotic.PR-proteins	Disease resistance protein (TIR-NBS-LRR class) family	0.408267	0.780889
AT5G46470	[20.1.7] stress.biotic.PR-proteins	RPS6__disease resistance protein (TIR-NBS-LRR class) family	0.543867	0.887257
AT1G72890	[20.1.7] stress.biotic.PR-proteins	TN6__Disease resistance protein (TIR-NBS class)	3.9602	0.072221
AT1G31540	[20.1.7] stress.biotic.PR-proteins	Disease resistance protein (TIR-NBS-LRR class) family	3.85833	0.0749249
AT4G23440	[20.1.7] stress.biotic.PR-proteins	TN17__Disease resistance protein (TIR-NBS class)	2.81743	0.0893779
AT5G17680	[20.1.7] stress.biotic.PR-proteins	disease resistance protein (TIR-NBS-LRR class), putative	1.86467	0.23443
AT3G14470	[20.1.7] stress.biotic.PR-proteins	NB-ARC domain-containing disease resistance protein	2.68353	0.130079
AT4G23630	[20.1.1001] stress.biotic	BTI1_RTN1_RTNLB1__VIRB2-interacting protein 1	1.4025	0.200782
AT5G36970	[20.1.1001] stress.biotic	NHL25__NDR1/HIN1-like 25	0.6125	0.723524
AT2G43610	[20.1.1001] stress.biotic	Chitinase family protein	4.22557	0.0814876
AT2G44490	[20.1.1001] stress.biotic	BGLU26_PEN2__Glycosyl hydrolase superfamily protein	3.31637	0.0831551
AT1G12210	[20.1.1001] stress.biotic	RFL1__RPS5-like 1	-1.6062	0.328517
AT3G44220	[20.1.1001] stress.biotic	NHL17__Late embryogenesis abundant (LEA) hydroxyproline-rich glycoprotein family	4.5152	0.107454
AT5G40060	[20.1.1001] stress.biotic	Disease resistance protein (NBS-LRR class) family	-2.21093	0.161271
AT4G33300	[20.1.1001] stress.biotic	ADR1-L1__ADR1-like 1	-0.658733	0.624971
AT4G19040	[20.1.1001] stress.biotic	EDR2__ENHANCED DISEASE RESISTANCE 2	-0.5213	0.553171
AT1G64140	[20.1.1001] stress.biotic		1.06673	0.445387
AT5G65210	[20.1.1001] stress.biotic	TGA1__bZIP transcription factor family protein	1.75397	0.521554
AT3G07040	[20.1.1001] stress.biotic	RPM1_RPS3__NB-ARC domain-containing disease resistance protein	1.01907	0.560285
AT4G26090	[20.1.1001] stress.biotic	RPS2__NB-ARC domain-containing disease resistance protein	0.224233	0.790311
AT4G13880	[20.1.1001] stress.biotic	AtRLP48_RLP48__receptor like protein 48	1.5167	0.504188
AT1G63860	[20.1.1001] stress.biotic	Disease resistance protein (TIR-NBS-LRR class) family	2.20607	0.28797
AT1G64070	[20.1.2] stress.biotic.receptors	RLM1__Disease resistance protein (TIR-NBS-LRR class) family	0.691067	0.300125
AT4G11230	[20.1.1] stress.biotic.respiratory burst	RbohI__Riboflavin synthase-like superfamily protein	0.9718	0.178067
AT5G45260	[20.1.5] stress.biotic.regulation of transcription	ATWRKY52_RRS1_RRS1-R_SLH1__Disease resistance protein (TIR-NBS-LRR class)	0.548433	0.800883
AT2G25240	[20.1.7.6] stress.biotic.PR-proteins.proteinase inhibitors	AtCCP3_CCP3_SERP5__Serine protease inhibitor (SERPIN) family protein	2.47023	0.210966
AT4G12400	[20.1003] stress	Hop3__stress-inducible protein, putative	-0.2419	0.93327
AT4G38680	[20.2.2] stress.abiotic.cold	ATCSP2_CSDP2_CSP2_GRP2__glycine rich protein 2	2.44167	0.127316
AT5G67320	[20.2.2] stress.abiotic.cold	HOS15_OLI1__WD-40 repeat family protein	1.37783	0.394828
AT5G09590	[20.2.1] stress.abiotic.heat	HSC70-5_HSP70-10_MTHSC70-2__mitochondrial HSO70 2	-0.374033	0.6046
AT2G25140	[20.2.1] stress.abiotic.heat	CLPB-M_CLPB4_HSP98.7__casein lytic proteinase B4	0.187967	0.907044
AT5G49580	[20.2.1] stress.abiotic.heat	Chaperone DnaJ-domain superfamily protein	2.10443	0.0680053
AT1G24120	[20.2.1] stress.abiotic.heat	ARL1__ARG1-like 1	4.72163	0.165444
AT2G46240	[20.2.1] stress.abiotic.heat	ATBAG6_BAG6__BCL-2-associated athanogene 6	-2.2471	0.294044
AT5G48030	[20.2.1] stress.abiotic.heat	GFA2__gametophytic factor 2	1.2128	0.757735
AT5G18750	[20.2.1] stress.abiotic.heat	DNAJ heat shock N-terminal domain-containing protein	0.0628333	0.941754
AT4G02100	[20.2.1] stress.abiotic.heat	Heat shock protein DnaJ with tetratricopeptide repeat	2.16147	0.211496
AT5G12020	[20.2.1] stress.abiotic.heat	HSP17.6II__17.6 kDa class II heat shock protein	3.1884	0.146453
AT1G76770	[20.2.1] stress.abiotic.heat	HSP20-like chaperones superfamily protein	3.16997	0.241798
AT3G10680	[20.2.1] stress.abiotic.heat	SLI1__HSP20-like chaperones superfamily protein	-1.9755	0.564491
AT5G15450	[20.2.1] stress.abiotic.heat	APG6_AtCLPB3_CLPB-P_CLPB3__casein lytic proteinase B3	3.74727	0.0934164
AT1G24020	[20.2.99] stress.abiotic.unspecified	MLP423__MLP-like protein 423	-1.36793	0.152335
AT3G51780	[20.2.99] stress.abiotic.unspecified	ATBAG4_BAG4__BCL-2-associated athanogene 4	3.94503	0.0712375
AT5G66590	[20.2.99] stress.abiotic.unspecified	CAP (Cysteine-rich secretory proteins, Antigen 5, and Pathogenesis-related 1 protein) superfamily protein	1.92547	0.433751
AT1G68300	[20.2.99] stress.abiotic.unspecified	Adenine nucleotide alpha hydrolases-like superfamily protein	4.43827	0.0655922
AT5G58750	[20.2.4] stress.abiotic.touch/wounding	PRISE__NAD(P)-binding Rossmann-fold superfamily protein	0.0820333	0.951211
AT5G42050	[20.2.4] stress.abiotic.touch/wounding	NRP_NRP1__DCD (Development and Cell Death) domain protein	2.1225	0.172029
AT1G19660	[20.2.4] stress.abiotic.touch/wounding	AtBBD2_BBD2__Wound-responsive family protein	1.09533	0.411443
AT4G05420	[20.2.5] stress.abiotic.light	DDB1A__damaged DNA binding protein 1A	0.149333	0.899065
AT1G33170	[20.2.3] stress.abiotic.drought/salt	S-adenosyl-L-methionine-dependent methyltransferases superfamily protein	2.6046	0.0818391
AT1G56280	[20.2.3] stress.abiotic.drought/salt	ATDIL9_DIL9_DIL9-1__drought-induced 19	3.15403	0.315333
AT1G49670	[20.2.1001] stress.abiotic	NQR__ARP protein (REF)	2.99593	0.16944
AT4G39640	[20.2.1001] stress.abiotic	GGT1__gamma-glutamyl transpeptidase 1	3.23657	0.0725246
AT3G48690	[24] Biodegradation of Xenobiotics	ATCXE12_CXE12__alpha/beta-Hydrolases superfamily protein	1.23877	0.256037
AT3G53950	[24] Biodegradation of Xenobiotics	GOXL2__glyoxal oxidase-related protein	-1.7836	0.313677
AT1G09780	[4.1.12] glycolysis.cytosolic branch.phosphoglycerate mutase	iPGAM1__Phosphoglycerate mutase, 2,3-bisphosphoglycerate-independent	0.703033	0.603949
AT4G09520	[4.1.12] glycolysis.cytosolic branch.phosphoglycerate mutase	Cofactor-independent phosphoglycerate mutase	-0.120033	0.964475
AT2G17280	[4.1.12] glycolysis.cytosolic branch.phosphoglycerate mutase	Phosphoglycerate mutase family protein	0.806533	0.528578
AT3G52990	[4.1.14] glycolysis.cytosolic branch.pyruvate kinase (PK)	Pyruvate kinase family protein	-2.4543	0.0721141
AT1G20950	[4.1.5] glycolysis.cytosolic branch.pyrophosphate-fructose-6-P phosphotransferase	Phosphofructokinase family protein	1.57743	0.184314
AT4G04040	[4.1.5] glycolysis.cytosolic branch.pyrophosphate-fructose-6-P phosphotransferase	MEE51__Phosphofructokinase family protein	-0.2638	0.80515
AT1G13440	[4.1.8] glycolysis.cytosolic branch.glyceraldehyde 3-phosphate dehydrogenase (GAP-DH)	GAPC-2_GAPC2__glyceraldehyde-3-phosphate dehydrogenase C2	1.41387	0.483972
AT2G24270	[4.1.9] glycolysis.cytosolic branch.non-phosphorylating glyceraldehyde 3-phosphate dehydrogenase (NPGAP-DH)	ALDH11A3__aldehyde dehydrogenase 11A3	-2.0686	0.285702
AT1G32440	[4.2.14] glycolysis.plastid branch.pyruvate kinase (PK)	PKp3__plastidial pyruvate kinase 3	1.3071	0.197626
AT3G22960	[4.2.14] glycolysis.plastid branch.pyruvate kinase (PK)	PKP-ALPHA_PKP1__Pyruvate kinase family protein	0.640733	0.570616
AT5G61580	[4.2.4] glycolysis.plastid branch.phosphofructokinase (PFK)	PFK4__phosphofructokinase 4	1.00653	0.250555
AT3G23890	[28.1] DNA.synthesis/chromatin structure	ATTOPII_TOPII__topoisomerase II	2.06793	0.254405
AT1G74350	[28.1] DNA.synthesis/chromatin structure	nMAT4__Intron maturase, type II family protein	1.1773	0.353195
AT5G22010	[28.1] DNA.synthesis/chromatin structure	AtRFC1_RFC1_RFC1__replication factor C1	2.48283	0.101224
AT2G16440	[28.1] DNA.synthesis/chromatin structure	MCM4__Minichromosome maintenance (MCM2/3/5) family protein	1.0129	0.626333
AT5G44800	[28.1] DNA.synthesis/chromatin structure	CHR4_PKR1__chromatin remodeling 4	-0.3205	0.464419
AT3G09620	[28.1] DNA.synthesis/chromatin structure	P-loop containing nucleoside triphosphate hydrolases superfamily protein	1.7956	0.11433
AT2G31450	[28.1] DNA.synthesis/chromatin structure	ATNTH1__DNA glycosylase superfamily protein	-0.0518667	0.974412
AT3G53320	[28.1] DNA.synthesis/chromatin structure	GPT2	2.77347	0.0723117
AT1G77180	[28.1] DNA.synthesis/chromatin structure	SKIP__chromatin protein family	2.80447	0.145235
AT5G67100	[28.1] DNA.synthesis/chromatin structure	ICU2__DNA-directed DNA polymerases	5.06847	0.116335
AT3G55060	[28.1] DNA.synthesis/chromatin structure		3.79813	0.0854458
AT5G17690	[28.1] DNA.synthesis/chromatin structure	AtLHP1_LHP1_TFL2__like heterochromatin protein (LHP1)	2.23343	0.175953
AT2G02480	[28.1] DNA.synthesis/chromatin structure	STI__AAA-type ATPase family protein	3.20987	0.0573042
AT4G19130	[28.1] DNA.synthesis/chromatin structure	RPA1E__Replication factor-A protein 1-related	2.40437	0.151744
AT2G42320	[28.1] DNA.synthesis/chromatin structure	nucleolar protein gar2-related	1.0734	0.629351
AT4G31570	[28.1] DNA.synthesis/chromatin structure		0.753367	0.586181
AT4G18820	[28.1] DNA.synthesis/chromatin structure	AAA-type ATPase family protein	1.6728	0.116937
AT4G24790	[28.1] DNA.synthesis/chromatin structure	AAA-type ATPase family protein	2.60817	0.374588
AT2G42270	[28.1] DNA.synthesis/chromatin structure	BRR2b__U5 small nuclear ribonucleoprotein helicase	2.51487	0.192683
AT4G31210	[28.1] DNA.synthesis/chromatin structure	DNA topoisomerase, type IA, core	2.3586	0.0708739
AT1G79950	[28.1] DNA.synthesis/chromatin structure	RTEL1__RAD3-like DNA-binding helicase protein	0.833867	0.141674
AT2G35920	[28.1] DNA.synthesis/chromatin structure	RNA helicase family protein	4.15953	0.0592875
AT1G58050	[28.1] DNA.synthesis/chromatin structure	RNA helicase family protein	4.46227	0.0512009
AT1G35530	[28.1] DNA.synthesis/chromatin structure	At-FANCM_FANCM__DEAD/DEAH box RNA helicase family protein	-0.319733	0.84287
AT2G01900	[28.1] DNA.synthesis/chromatin structure	t5ptase9__DNAse I-like superfamily protein	3.62863	0.157792
AT3G09660	[28.1] DNA.synthesis/chromatin structure	AtMCM8_MCM8__minichromosome maintenance 8	2.46873	0.201481
AT5G65350	[28.1.3.2.3] DNA.synthesis/chromatin structure.histone.core.H3	HTR11__histone 3 11	-0.5022	0.804134
AT5G08780	[28.1.3.1] DNA.synthesis/chromatin structure.histone.H1	winged-helix DNA-binding transcription factor family protein	0.674933	0.601973
AT3G53650	[28.1.3.2.2] DNA.synthesis/chromatin structure.histone.core.H2B	HTB6__Histone superfamily protein	-2.17123	0.537041
AT1G19480	[28.2] DNA.repair	DNA glycosylase superfamily protein	1.34993	0.424713
AT1G01490	[28.2] DNA.repair	AtHMP01__Heavy metal transport/detoxification superfamily protein	2.83363	0.118629
AT5G44740	[28.2] DNA.repair	POLH__Y-family DNA polymerase H	-3.58723	0.078896
AT4G34060	[28.2] DNA.repair	DML3__demeter-like protein 3	4.4224	0.146463
AT1G30480	[28.2] DNA.repair	DRT111_RSN2_SFPS__D111/G-patch domain-containing protein	-0.639633	0.360896
AT1G02670	[28.2] DNA.repair	P-loop containing nucleoside triphosphate hydrolases superfamily protein	2.93117	0.082127
AT5G38470	[28.2] DNA.repair	RAD23D__Rad23 UV excision repair protein family	2.189	0.0881662
AT1G80420	[28.2] DNA.repair	ATXRCC1_XRCC1__BRCT domain-containing DNA repair protein	1.97883	0.36798
AT3G15950	[28.99] DNA.unspecified	NAI2__DNA topoisomerase-related	-1.67553	0.281247
AT1G79890	[28.99] DNA.unspecified	RAD3-like DNA-binding helicase protein	-0.0821	0.885744
AT3G21430	[28.99] DNA.unspecified	ALY3_ATALY3__DNA binding	2.3219	0.276042
AT3G60600	[28.99] DNA.unspecified	(AT)VAP_VAP_VAP27_VAP27-1__vesicle associated protein	2.7401	0.0549418
AT2G32415	[28.99] DNA.unspecified	AtRRP6L3_RRP6L3__Polynucleotidyl transferase, ribonuclease H fold protein with HRDC domain	-0.622967	0.584735
AT5G20960	[26.1] misc.misc2	AAO1_AO1_AOalpha_AT-AO1_ATAO_AtAO1__aldehyde oxidase 1	3.5375	0.125207
AT3G18270	[26.1] misc.misc2	CYP77A5P__cytochrome P450, family 77, subfamily A, polypeptide 5 pseudogene	2.4925	0.0697433
AT1G11610	[26.10] misc.cytochrome P450	CYP71A18__cytochrome P450, family 71, subfamily A, polypeptide 18	1.6903	0.455129
AT2G12190	[26.10] misc.cytochrome P450	Cytochrome P450 superfamily protein	2.1366	0.395624
AT3G26330	[26.10] misc.cytochrome P450	CYP71B37__cytochrome P450, family 71, subfamily B, polypeptide 37	4.122	0.0748052
AT3G61040	[26.10] misc.cytochrome P450	CYP76C7__cytochrome P450, family 76, subfamily C, polypeptide 7	0.988367	0.564148
AT4G37370	[26.10] misc.cytochrome P450	CYP81D8__cytochrome P450, family 81, subfamily D, polypeptide 8	4.95053	0.143071
AT1G65670	[26.10] misc.cytochrome P450	CYP702A1__cytochrome P450, family 702, subfamily A, polypeptide 1	3.19447	0.0765617
AT3G52970	[26.10] misc.cytochrome P450	CYP76G1__cytochrome P450, family 76, subfamily G, polypeptide 1	1.4737	0.262801
AT3G26170	[26.10] misc.cytochrome P450	CYP71B19__cytochrome P450, family 71, subfamily B, polypeptide 19	2.39877	0.475536
AT5G06905	[26.10] misc.cytochrome P450	CYP712A2__cytochrome P450, family 712, subfamily A, polypeptide 2	3.59617	0.0507917
AT5G19440	[26.11.1] misc.alcohol dehydrogenases.cinnamyl alcohol dehydrogenase	NAD(P)-binding Rossmann-fold superfamily protein	3.50807	0.130439
AT1G71695	[26.12] misc.peroxidases	Peroxidase superfamily protein	1.78767	0.47068
AT5G17820	[26.12] misc.peroxidases	PER57__Peroxidase superfamily protein	1.36273	0.527943
AT2G43480	[26.12] misc.peroxidases	Peroxidase superfamily protein	0.4677	0.858808
AT5G45700	[26.13] misc.acid and other phosphatases	Haloacid dehalogenase-like hydrolase (HAD) superfamily protein	2.48873	0.0551905
AT3G06210	[26.13] misc.acid and other phosphatases	ARM repeat superfamily protein	2.89673	0.167633
AT2G03450	[26.13] misc.acid and other phosphatases	ATPAP9_PAP9__purple acid phosphatase 9	0.109267	0.940189
AT2G28890	[26.13] misc.acid and other phosphatases	PLL4__poltergeist like 4	1.03647	0.447584
AT3G15820	[26.13] misc.acid and other phosphatases	ROD1__phosphatidic acid phosphatase-related / PAP2-related	0.4882	0.812087
AT1G73680	[26.14] misc.oxygenases	ALPHA DOX2_alpha-DOX2__alpha dioxygenase	-1.5609	0.242204
AT1G54010	[26.16] misc.myrosinases-lectin-jacalin	GLL23__GDSL-like Lipase/Acylhydrolase superfamily protein	0.772033	0.728257
AT3G21380	[26.16] misc.myrosinases-lectin-jacalin	Mannose-binding lectin superfamily protein	1.26143	0.728971
AT3G60190	[26.17] misc.dynamin	ADL1E_ADL4_ADLP2_DL1E_DRP1E_EDR3__DYNAMIN-like 1E	2.77407	0.418347
AT3G61760	[26.17] misc.dynamin	ADL1B_DL1B__DYNAMIN-like 1B	1.88677	0.129889
AT1G59610	[26.17] misc.dynamin	ADL3_CF1_DL3_DRP2B__dynamin-like 3	0.686667	0.665645
AT1G07260	[26.2] misc.UDP glucosyl and glucoronyl transferases	UGT71C3__UDP-glucosyl transferase 71C3	3.489	0.0863918
AT3G46720	[26.2] misc.UDP glucosyl and glucoronyl transferases	UDP-Glycosyltransferase superfamily protein	2.3659	0.245824
AT1G34270	[26.2] misc.UDP glucosyl and glucoronyl transferases	Exostosin family protein	0.955733	0.368298
AT3G55700	[26.2] misc.UDP glucosyl and glucoronyl transferases	UGT76F1__UDP-Glycosyltransferase superfamily protein	3.09887	0.14058
AT1G68470	[26.2] misc.UDP glucosyl and glucoronyl transferases	Exostosin family protein	4.79733	0.0840432
AT3G46680	[26.2] misc.UDP glucosyl and glucoronyl transferases	UDP-Glycosyltransferase superfamily protein	-0.6745	0.54421
AT2G22900	[26.2] misc.UDP glucosyl and glucoronyl transferases	MAGT1_MUCI10__Galactosyl transferase GMA12/MNN10 family protein	3.946	0.091868
AT2G18560	[26.2] misc.UDP glucosyl and glucoronyl transferases	UDP-Glycosyltransferase superfamily protein	4.89887	0.0763235
AT4G38270	[26.2] misc.UDP glucosyl and glucoronyl transferases	GAUT3__galacturonosyltransferase 3	-4.2203	0.110547
AT4G12825	[26.21] misc.protease inhibitor/seed storage/lipid transfer protein (LTP) family protein	Bifunctional inhibitor/lipid-transfer protein/seed storage 2S albumin superfamily protein	0.6011	0.713882
AT3G03330	[26.22] misc.short chain dehydrogenase/reductase (SDR)	NAD(P)-binding Rossmann-fold superfamily protein	1.22283	0.583936
AT5G10050	[26.22] misc.short chain dehydrogenase/reductase (SDR)	NAD(P)-binding Rossmann-fold superfamily protein	2.00703	0.366117
AT5G02540	[26.22] misc.short chain dehydrogenase/reductase (SDR)	NAD(P)-binding Rossmann-fold superfamily protein	3.19297	0.087008
AT5G15940	[26.22] misc.short chain dehydrogenase/reductase (SDR)	NAD(P)-binding Rossmann-fold superfamily protein	2.9331	0.0801247
AT2G23060	[26.24] misc.GCN5-related N-acetyltransferase	Acyl-CoA N-acyltransferases (NAT) superfamily protein	0.0129333	0.995716
AT2G41450	[26.24] misc.GCN5-related N-acetyltransferase	N-acetyltransferases;N-acetyltransferases	2.54363	0.226586
AT3G14210	[26.28] misc.GDSL-motif lipase	ESM1__epithiospecifier modifier 1	3.2666	0.196329
AT1G74460	[26.28] misc.GDSL-motif lipase	GDSL-like Lipase/Acylhydrolase superfamily protein	1.10617	0.481564
AT1G54790	[26.28] misc.GDSL-motif lipase	GDSL-like Lipase/Acylhydrolase superfamily protein	3.5315	0.112756
AT4G25650	[26.30] misc. other Ferredoxins and Rieske domain	ACD1-LIKE_PTC52_TIC55-IV__ACD1-like	2.36677	0.167047
AT5G13980	[26.3.3] misc.gluco-, galacto- and mannosidases.alpha-mannosidase	Glycosyl hydrolase family 38 protein	2.1321	0.332671
AT5G11720	[26.3.1] misc.gluco-, galacto- and mannosidases.alpha-galactosidase	AGLU1__Glycosyl hydrolases family 31 protein	1.72593	0.348226
AT1G68560	[26.3.1] misc.gluco-, galacto- and mannosidases.alpha-galactosidase	ATXYL1_AXY3_GH31_TRG1_XYL1__alpha-xylosidase 1	3.1923	0.125394
AT1G66280	[26.3] misc.gluco-, galacto- and mannosidases	BGLU22__Glycosyl hydrolase superfamily protein	2.38807	0.295167
AT2G25630	[26.3] misc.gluco-, galacto- and mannosidases	BGLU14__beta glucosidase 14	2.21333	0.13084
AT3G54440	[26.3] misc.gluco-, galacto- and mannosidases	glycoside hydrolase family 2 protein	1.8376	0.168523
AT1G26450	[26.4] misc.beta 1,3 glucan hydrolases	Carbohydrate-binding X8 domain superfamily protein	5.3153	0.0829174
AT4G33860	[26.4] misc.beta 1,3 glucan hydrolases	Glycosyl hydrolase family 10 protein	1.81393	0.468533
AT3G26840	[26.5] misc.acyl transferases	PES2__Esterase/lipase/thioesterase family protein	1.3398	0.581543
AT1G51990	[26.6] misc.O-methyl transferases	O-methyltransferase family protein	1.62357	0.348779
AT1G49670	[26.7] misc.oxidases - copper, flavone etc	NQR__ARP protein (REF)	2.99593	0.16944
AT5G17000	[26.7] misc.oxidases - copper, flavone etc	Zinc-binding dehydrogenase family protein	3.4137	0.18955
AT1G12200	[26.7] misc.oxidases - copper, flavone etc	FMO__Flavin-binding monooxygenase family protein	1.85803	0.447737
AT3G43670	[26.7] misc.oxidases - copper, flavone etc	CuAOgamma2__Copper amine oxidase family protein	1.58147	0.294853
AT4G28720	[26.7] misc.oxidases - copper, flavone etc	CKRC2_YUC8_YUCCA8__Flavin-binding monooxygenase family protein	2.81553	0.0673174
AT2G42490	[26.7] misc.oxidases - copper, flavone etc	CuAO-zeta__Copper amine oxidase family protein	1.40087	0.195819
AT4G15760	[26.7] misc.oxidases - copper, flavone etc	MO1__monooxygenase 1	2.40107	0.10283
AT5G67290	[26.7] misc.oxidases - copper, flavone etc	FAD-dependent oxidoreductase family protein	4.0269	0.128126
AT1G62810	[26.7] misc.oxidases - copper, flavone etc	CuAO1_CuAOgamma1__Copper amine oxidase family protein	-0.787833	0.705743
AT4G16690	[26.8] misc.nitrilases, *nitrile lyases, berberine bridge enzymes, reticuline oxidases, troponine reductases	ATMES16_MES16__methyl esterase 16	1.0144	0.619766
AT1G30720	[26.8] misc.nitrilases, *nitrile lyases, berberine bridge enzymes, reticuline oxidases, troponine reductases	AtBBE10__FAD-binding Berberine family protein	4.4889	0.0803674
AT1G12990	[26.8] misc.nitrilases, *nitrile lyases, berberine bridge enzymes, reticuline oxidases, troponine reductases	beta-1,4-N-acetylglucosaminyltransferase family protein	3.5196	0.0868148
AT5G44410	[26.8] misc.nitrilases, *nitrile lyases, berberine bridge enzymes, reticuline oxidases, troponine reductases	AtBBE27__FAD-binding Berberine family protein	2.0779	0.0580337
AT4G20800	[26.8] misc.nitrilases, *nitrile lyases, berberine bridge enzymes, reticuline oxidases, troponine reductases	AtBBE17__FAD-binding Berberine family protein	0.380767	0.695985
AT4G20830	[26.8] misc.nitrilases, *nitrile lyases, berberine bridge enzymes, reticuline oxidases, troponine reductases	AtBBE19_AtBBE20_OGOX1__FAD-binding Berberine family protein	4.4977	0.0511151
AT2G23610	[26.8] misc.nitrilases, *nitrile lyases, berberine bridge enzymes, reticuline oxidases, troponine reductases	ATMES3_MES3__methyl esterase 3	4.3284	0.0598306
AT1G53680	[26.9] misc.glutathione S transferases	ATGSTU28_GSTU28__glutathione S-transferase TAU 28	0.740333	0.512559
AT5G41220	[26.9] misc.glutathione S transferases	ATGSTT3_GST10C_GSTT3__glutathione S-transferase THETA 3	2.37593	0.289004
AT4G34710	[22.1.3] polyamine metabolism.synthesis.arginine decarboxylase	ADC2_ATADC2_SPE2__arginine decarboxylase 2	0.423133	0.77114
AT3G09580	[16.1.4] secondary metabolism.isoprenoids.carotenoids	FAD/NAD(P)-binding oxidoreductase family protein	2.39853	0.188141
AT5G11380	[16.1.1.1] secondary metabolism.isoprenoids.non-mevalonate pathway.DXS	DXPS3_DXS3__1-deoxy-D-xylulose 5-phosphate synthase 3	2.4067	0.207447
AT1G74470	[16.1.1.1014] secondary metabolism.isoprenoids.non-mevalonate pathway	Pyridine nucleotide-disulphide oxidoreductase family protein	-4.16497	0.1506
AT4G11820	[16.1.2.2] secondary metabolism.isoprenoids.mevalonate pathway.HMG-CoA synthase	FKP1_HMGS_MVA1__hydroxymethylglutaryl-CoA synthase / HMG-CoA synthase / 3-hydroxy-3-methylglutaryl coenzyme A synthase	3.35483	0.0753659
AT5G48230	[16.1.2.1] secondary metabolism.isoprenoids.mevalonate pathway.acetyl-CoA C-acyltransferase	AACT2_ACAT2_EMB1276__acetoacetyl-CoA thiolase 2	0.00446667	0.99583
AT5G48010	[16.1.5.1003] secondary metabolism.isoprenoids.terpenoids	AtTHAS1_THAS_THAS1__thalianol synthase 1	-2.3602	0.294561
AT1G70080	[16.1.5.1003] secondary metabolism.isoprenoids.terpenoids	TPS6__Terpenoid cyclases/Protein prenyltransferases superfamily protein	2.5309	0.103232
AT3G29190	[16.1.5.1003] secondary metabolism.isoprenoids.terpenoids	Terpenoid cyclases/Protein prenyltransferases superfamily protein	-0.291533	0.905293
AT1G48820	[16.1.5.1003] secondary metabolism.isoprenoids.terpenoids	Terpenoid cyclases/Protein prenyltransferases superfamily protein	0.158033	0.923447
AT5G03260	[16.10] secondary metabolism.simple phenols	LAC11__laccase 11	0.0530333	0.979
AT4G26220	[16.2.1.6] secondary metabolism.phenylpropanoids.lignin biosynthesis.CCoAOMT	CCoAOMT7__S-adenosyl-L-methionine-dependent methyltransferases superfamily protein	3.4238	0.104033
AT1G32100	[16.2] secondary metabolism.phenylpropanoids	ATPRR1_PRR1__pinoresinol reductase 1	2.6269	0.066444
AT1G62940	[16.2] secondary metabolism.phenylpropanoids	ACOS5__acyl-CoA synthetase 5	3.062	0.115003
AT1G68540	[16.2] secondary metabolism.phenylpropanoids	CCRL6_TKPR2__NAD(P)-binding Rossmann-fold superfamily protein	0.500033	0.714885
AT1G54010	[16.5.1.3.1] secondary metabolism.sulfur-containing.glucosinolates.degradation.myrosinase	GLL23__GDSL-like Lipase/Acylhydrolase superfamily protein	0.772033	0.728257
AT3G14210	[16.5.1.3.1] secondary metabolism.sulfur-containing.glucosinolates.degradation.myrosinase	ESM1__epithiospecifier modifier 1	3.2666	0.196329
AT1G47600	[16.5.1.3.1] secondary metabolism.sulfur-containing.glucosinolates.degradation.myrosinase	BGLU34_TGG4__beta glucosidase 34	1.97123	0.27006
AT2G44490	[16.5.1.3.1] secondary metabolism.sulfur-containing.glucosinolates.degradation.myrosinase	BGLU26_PEN2__Glycosyl hydrolase superfamily protein	3.31637	0.0831551
AT1G70560	[16.5.99.1] secondary metabolism.sulfur-containing.misc.alliinase	CKRC1_SAV3_TAA1_TIR2_WEI8__tryptophan aminotransferase of Arabidopsis 1	-1.77263	0.31044
AT5G48180	[16.5.1.3.2] secondary metabolism.sulfur-containing.glucosinolates.degradation.nitrilespecifier protein	AtNSP5_NSP5__nitrile specifier protein 5	3.08393	0.0675173
AT1G18570	[16.5.1.2.3] secondary metabolism.sulfur-containing.glucosinolates.regulation.indole	AtMYB51_BW51A_BW51B_HIG1_MYB51__myb domain protein 51	3.81287	0.0712586
AT1G06000	[16.8.8.2] secondary metabolism.flavonoids.flavonoid glycosylations.flavonol-3-O-glycoside-rhamnosyltransferase	UGT89C1__UDP-Glycosyltransferase superfamily protein	1.48823	0.135952
AT5G39050	[16.8.1.21] secondary metabolism.flavonoids.anthocyanins.anthocyanin 5-aromatic acyltransferase	PMAT1__HXXXD-type acyl-transferase family protein	0.637867	0.685186
AT5G49690	[16.8.1.12] secondary metabolism.flavonoids.anthocyanins.anthocyanidin 3-O-glucosyltransferase	UGT91C1__UDP-Glycosyltransferase superfamily protein	3.16993	0.137318
AT1G17010	[16.8.4] secondary metabolism.flavonoids.flavonols	2-oxoglutarate (2OG) and Fe(II)-dependent oxygenase superfamily protein	1.73047	0.435826
AT5G13930	[16.8.2.1] secondary metabolism.flavonoids.chalcones.naringenin-chalcone synthase	ATCHS_CHS_TT4__Chalcone and stilbene synthase family protein	1.78607	0.144169
AT2G29740	[16.8.3] secondary metabolism.flavonoids.dihydroflavonols	UGT71C2__UDP-glucosyl transferase 71C2	1.37937	0.353117
AT5G54010	[16.8.3] secondary metabolism.flavonoids.dihydroflavonols	UGT79B6__UDP-Glycosyltransferase superfamily protein	3.03147	0.0500768
AT5G08640	[16.8.4.1] secondary metabolism.flavonoids.flavonols.flavonol synthase (FLS)	ATFLS1_FLS_FLS1__flavonol synthase 1	1.4459	0.147466
AT4G37930	[25.1] C1-metabolism.glycine hydroxymethyltransferase	SHM1_SHMT1_STM__serine transhydroxymethyltransferase 1	-2.39983	0.136893
AT4G13930	[25.1] C1-metabolism.glycine hydroxymethyltransferase	SHM4__serine hydroxymethyltransferase 4	-2.7843	0.105271
AT3G10160	[25.8] C1-metabolism.tetrahydrofolate synthase	ATDFC_DFC_FPGS2__DHFS-FPGS homolog C	6.14243	0.107292
AT5G05980	[25.8] C1-metabolism.tetrahydrofolate synthase	ATDFB_DFB_FPGS1__DHFS-FPGS homolog B	1.1519	0.595021
AT4G03520	[21.1] redox.thioredoxin	ATHM2_TRXm2__Thioredoxin superfamily protein	-1.6702	0.301071
AT1G76080	[21.1] redox.thioredoxin	ATCDSP32_CDSP32_TRXL1__chloroplastic drought-induced stress protein of 32 kD	1.1568	0.469823
AT2G15570	[21.1] redox.thioredoxin	ATHM3_ATM3_GAT1_TRX-M3__Thioredoxin superfamily protein	1.4665	0.544213
AT5G61440	[21.1] redox.thioredoxin	ACHT5__atypical CYS HIS rich thioredoxin 5	1.98667	0.289784
AT2G33270	[21.1] redox.thioredoxin	ACHT3__atypical CYS HIS rich thioredoxin 3	-0.327433	0.873089
AT2G01270	[21.1.2] redox.thioredoxin.QSOX	AtQSOX2_QSOX2__quiescin-sulfhydryl oxidase 2	2.79377	0.233943
AT3G09940	[21.2.1] redox.ascorbate and glutathione.ascorbate	AtMDAR3_MDAR3__monodehydroascorbate reductase	1.57463	0.23803
AT5G21100	[21.2.1] redox.ascorbate and glutathione.ascorbate	Plant L-ascorbate oxidase	1.60603	0.240405
AT4G39650	[21.2.2] redox.ascorbate and glutathione.glutathione	GGT2__gamma-glutamyl transpeptidase 2	0.864533	0.492592
AT1G64500	[21.4] redox.glutaredoxins	THRUMIN1__Glutaredoxin family protein	4.86733	0.139418
AT3G06050	[21.5] redox.peroxiredoxin	ATPRXIIF_PRXIIF__peroxiredoxin IIF	1.36137	0.224036
AT1G65990	[21.5] redox.peroxiredoxin	PRXIIA__type 2 peroxiredoxin-related / thiol specific antioxidant / mal allergen family protein	0.875833	0.661323
AT1G74710	[18.5.2.1] Co-factor and vitamine metabolism.folate & vitamine K.vitamine K.isochorismate synthase	ATICS1_EDS16_ICS1_SID2__ADC synthase superfamily protein	-2.1684	0.233335
AT4G10320	[29.1.5] protein.aa activation.isoleucine-tRNA ligase	tRNA synthetase class I (I, L, M and V) family protein	-3.46863	0.103211
AT2G04842	[29.1.3] protein.aa activation.threonine-tRNA ligase	EMB2761__threonyl-tRNA synthetase, putative / threonine--tRNA ligase, putative	1.14697	0.575334
AT1G33120	[29.2.1.2.2.9] protein.synthesis.ribosomal protein.eukaryotic.60S subunit.L9	Ribosomal protein L6 family	-1.72817	0.55072
AT2G39460	[29.2.1.2.2.523] protein.synthesis.ribosomal protein.eukaryotic.60S subunit.L23A	ATRPL23A_RPL23A_RPL23A1_RPL23AA__ribosomal protein L23AA	-1.5656	0.172561
AT2G47610	[29.2.1.2.2.57] protein.synthesis.ribosomal protein.eukaryotic.60S subunit.L7A	Ribosomal protein L7Ae/L30e/S12e/Gadd45 family protein	1.72907	0.102916
AT5G19025	[29.2.1.1.1.2.34] protein.synthesis.ribosomal protein.prokaryotic.chloroplast.50S subunit.L34	Ribosomal protein L34e superfamily protein	0.792133	0.661377
AT3G53020	[29.2.1.2.2.24] protein.synthesis.ribosomal protein.eukaryotic.60S subunit.L24	RPL24_RPL24B_STV1__Ribosomal protein L24e family protein	-0.145567	0.670056
AT5G28060	[29.2.1.2.1.24] protein.synthesis.ribosomal protein.eukaryotic.40S subunit.S24	RPS24B__Ribosomal protein S24e family protein	1.58923	0.381199
AT5G27770	[29.2.1.2.2.22] protein.synthesis.ribosomal protein.eukaryotic.60S subunit.L22	Ribosomal L22e protein family	0.639867	0.100141
AT1G70600	[29.2.1.2.2.527] protein.synthesis.ribosomal protein.eukaryotic.60S subunit.L27A	Ribosomal protein L18e/L15 superfamily protein	2.0256	0.328672
AT5G23740	[29.2.1.2.1.11] protein.synthesis.ribosomal protein.eukaryotic.40S subunit.S11	RPS11-BETA__ribosomal protein S11-beta	-1.7131	0.142839
AT5G54600	[29.2.1.1.1.2.24] protein.synthesis.ribosomal protein.prokaryotic.chloroplast.50S subunit.L24	RPL24_SVR8__Translation protein SH3-like family protein	-0.488967	0.689323
AT1G26880	[29.2.1.2.2.34] protein.synthesis.ribosomal protein.eukaryotic.60S subunit.L34	Ribosomal protein L34e superfamily protein	-1.17913	0.197916
AT3G28900	[29.2.1.2.2.34] protein.synthesis.ribosomal protein.eukaryotic.60S subunit.L34	Ribosomal protein L34e superfamily protein	1.2418	0.298575
AT5G15260	[29.2.1.2.2.34] protein.synthesis.ribosomal protein.eukaryotic.60S subunit.L34	Ribosomal protein L34e superfamily protein	4.66907	0.069491
AT5G52650	[29.2.1.2.1.10] protein.synthesis.ribosomal protein.eukaryotic.40S subunit.S10	RNA binding Plectin/S10 domain-containing protein	-0.480633	0.633347
AT4G16720	[29.2.1.2.2.15] protein.synthesis.ribosomal protein.eukaryotic.60S subunit.L15	Ribosomal protein L23/L15e family protein	-0.0661	0.867368
AT3G03920	[29.2.2.3.1] protein.synthesis.ribosome biogenesis.Pre-rRNA processing and modifications.snoRNPs	H/ACA ribonucleoprotein complex, subunit Gar1/Naf1 protein	2.35433	0.0680769
AT3G57150	[29.2.2.3.1] protein.synthesis.ribosome biogenesis.Pre-rRNA processing and modifications.snoRNPs	AtCBF5_AtNAP57_CBF5_NAP57_TRUB1__homologue of NAP57	1.1473	0.316842
AT1G41880	[29.2.1.2.2.535] protein.synthesis.ribosomal protein.eukaryotic.60S subunit.L35A	Ribosomal protein L35Ae family protein	-1.5404	0.338072
AT1G72370	[29.2.1.2.1.31] protein.synthesis.ribosomal protein.eukaryotic.40S subunit.SA	AP40_P40_RP40_RPSAA__40s ribosomal protein SA	-0.0994333	0.923728
AT1G34030	[29.2.1.2.1.18] protein.synthesis.ribosomal protein.eukaryotic.40S subunit.S18	Ribosomal protein S13/S18 family	-1.179	0.152328
AT2G42740	[29.2.1.2.2.16] protein.synthesis.ribosomal protein.eukaryotic.60S subunit.L16	RPL16A__ribosomal protein large subunit 16A	-1.25723	0.257097
AT4G25890	[29.2.1.2.2.83] protein.synthesis.ribosomal protein.eukaryotic.60S subunit.P3	60S acidic ribosomal protein family	0.1298	0.897596
AT3G22660	[29.2.2.3.99] protein.synthesis.ribosome biogenesis.Pre-rRNA processing and modifications.misc	EBP2__rRNA processing protein-related	-1.60207	0.360062
AT1G09590	[29.2.1.2.2.21] protein.synthesis.ribosomal protein.eukaryotic.60S subunit.L21	Translation protein SH3-like family protein	-1.35707	0.309263
AT4G00100	[29.2.1.2.1.13] protein.synthesis.ribosomal protein.eukaryotic.40S subunit.S13	ATRPS13A_PFL2_RPS13_RPS13A__ribosomal protein S13A	0.836067	0.121835
AT5G25780	[29.2.3] protein.synthesis.initiation	ATEIF3B-2_EIF3B_EIF3B-2__eukaryotic translation initiation factor 3B-2	0.4103	0.755283
AT1G77840	[29.2.3] protein.synthesis.initiation	Translation initiation factor IF2/IF5	2.03663	0.257796
AT4G11160	[29.2.3] protein.synthesis.initiation	Translation initiation factor 2, small GTP-binding protein	2.04313	0.211561
AT1G48970	[29.2.3] protein.synthesis.initiation	NagB/RpiA/CoA transferase-like superfamily protein	-0.615067	0.544011
AT2G45730	[29.2.3] protein.synthesis.initiation	AtTRM6_TRM6__eukaryotic initiation factor 3 gamma subunit family protein	2.6776	0.339811
AT5G06000	[29.2.3] protein.synthesis.initiation	ATEIF3G2_EIF3G2__eukaryotic translation initiation factor 3G2	2.26617	0.224842
AT3G60240	[29.2.3] protein.synthesis.initiation	CUM2_EIF4G__eukaryotic translation initiation factor 4G	1.63813	0.421754
AT1G07210	[29.2.1.1.3.1.18] protein.synthesis.ribosomal protein.prokaryotic.unknown organellar.30S subunit.S18	Ribosomal protein S18	0.572733	0.85885
AT1G77030	[29.2.2.3.5] protein.synthesis.ribosome biogenesis.Pre-rRNA processing and modifications.DExD-box helicases	RH29__hydrolases, acting on acid anhydrides, in phosphorus-containing anhydrides;ATP-dependent helicases;nucleic acid binding;ATP binding;RNA binding;helicases	0.350333	0.803484
AT5G65900	[29.2.2.3.5] protein.synthesis.ribosome biogenesis.Pre-rRNA processing and modifications.DExD-box helicases	RH27__DEA(D/H)-box RNA helicase family protein	1.2543	0.437156
AT3G09720	[29.2.2.3.5] protein.synthesis.ribosome biogenesis.Pre-rRNA processing and modifications.DExD-box helicases	AtRH57_RH57__P-loop containing nucleoside triphosphate hydrolases superfamily protein	-2.14333	0.273042
AT3G53470	[29.2.2] protein.synthesis.ribosome biogenesis		2.54023	0.246558
AT1G67120	[29.2.2] protein.synthesis.ribosome biogenesis	AtMDN1_MDN1__ATPases;nucleotide binding;ATP binding;nucleoside-triphosphatases;transcription factor binding	2.6945	0.0946441
AT2G37270	[29.2.1.2.1.5] protein.synthesis.ribosomal protein.eukaryotic.40S subunit.S5	ATRPS5B_RPS5B__ribosomal protein 5B	-1.0468	0.282172
AT1G58380	[29.2.1.2.1.2] protein.synthesis.ribosomal protein.eukaryotic.40S subunit.S2	XW6__Ribosomal protein S5 family protein	2.86903	0.116808
AT3G56340	[29.2.1.2.1.26] protein.synthesis.ribosomal protein.eukaryotic.40S subunit.S26	RPS26e__Ribosomal protein S26e family protein	2.83903	0.237553
AT3G09630	[29.2.1.2.2.141] protein.synthesis.ribosomal protein.eukaryotic.60S subunit.L4/L1	SAC56__Ribosomal protein L4/L1 family	1.26937	0.358067
AT2G34480	[29.2.1.2.2.518] protein.synthesis.ribosomal protein.eukaryotic.60S subunit.L18A	L18aB_RPL18aB__Ribosomal protein L18ae/LX family protein	0.2557	0.901207
AT2G43030	[29.2.1.1.1.2.3] protein.synthesis.ribosomal protein.prokaryotic.chloroplast.50S subunit.L3	PRPL3__Ribosomal protein L3 family protein	-3.76763	0.141916
ATMG00090	[29.2.1.1.2.1.3] protein.synthesis.ribosomal protein.prokaryotic.mitochondrion.30S subunit.S3	RPS3__structural constituent of ribosome;protein binding	1.6701	0.188852
AT3G04840	[29.2.1.2.1.53] protein.synthesis.ribosomal protein.eukaryotic.40S subunit.S3A	Ribosomal protein S3Ae	-0.4835	0.835393
AT2G04390	[29.2.1.2.1.17] protein.synthesis.ribosomal protein.eukaryotic.40S subunit.S17	dS17__Ribosomal S17 family protein	-2.05373	0.169017
AT1G09640	[29.2.4] protein.synthesis.elongation	Translation elongation factor EF1B, gamma chain	-4.06563	0.204431
AT4G20360	[29.2.4] protein.synthesis.elongation	ATRAB8D_ATRABE1B_RAB8D_RABE1b_SVR11__RAB GTPase homolog E1B	0.00616667	0.994529
AT3G12915	[29.2.4] protein.synthesis.elongation	Ribosomal protein S5/Elongation factor G/III/V family protein	2.02437	0.288908
AT1G07910	[29.2.4] protein.synthesis.elongation	AtRLG1_ATRNL_RLG1_RNL_ZYG3__RNAligase	2.75153	0.0879876
AT4G39880	[29.2.1.99.2.23] protein.synthesis.ribosomal protein.unknown.large subunit.L23	Ribosomal protein L23/L15e family protein	3.77013	0.288732
AT5G16750	[29.2.2.3.4] protein.synthesis.ribosome biogenesis.Pre-rRNA processing and modifications.WD-repeat proteins	TOZ__Transducin family protein / WD-40 repeat family protein	0.723	0.407138
AT5G02960	[29.2.1.2.1.23] protein.synthesis.ribosomal protein.eukaryotic.40S subunit.S23	Ribosomal protein S12/S23 family protein	-0.536733	0.888678
AT5G10360	[29.2.1.2.1.6] protein.synthesis.ribosomal protein.eukaryotic.40S subunit.S6	EMB3010_RPS6B__Ribosomal protein S6e	0.8663	0.562533
AT1G52370	[29.2.1.1.1.2.22] protein.synthesis.ribosomal protein.prokaryotic.chloroplast.50S subunit.L22	Ribosomal protein L22p/L17e family protein	0.7575	0.649474
AT3G53430	[29.2.1.2.2.12] protein.synthesis.ribosomal protein.eukaryotic.60S subunit.L12	Ribosomal protein L11 family protein	-0.161267	0.882619
AT1G27400	[29.2.1.2.2.17] protein.synthesis.ribosomal protein.eukaryotic.60S subunit.L17	Ribosomal protein L22p/L17e family protein	0.0740333	0.960436
AT1G64790	[29.2] protein.synthesis	GCN1_ILA_NOXY7__ILITYHIA	2.6683	0.169537
AT3G04400	[29.2.1.2.2.23] protein.synthesis.ribosomal protein.eukaryotic.60S subunit.L23	emb2171_RPL23__Ribosomal protein L14p/L23e family protein	-0.3627	0.493336
AT5G40950	[29.2.1.1.1.2.27] protein.synthesis.ribosomal protein.prokaryotic.chloroplast.50S subunit.L27	PRPL27_RPL27__ribosomal protein large subunit 27	0.120833	0.947351
AT3G07050	[29.2.2.1] protein.synthesis.ribosome biogenesis.export from nucleus	NSN1__GTP-binding family protein	-2.1953	0.113898
AT5G60790	[29.2.2.1] protein.synthesis.ribosome biogenesis.export from nucleus	ABCF1__ABC transporter family protein	-0.149	0.829489
AT1G50920	[29.2.2.1] protein.synthesis.ribosome biogenesis.export from nucleus	Nog1-1__Nucleolar GTP-binding protein	0.4077	0.67718
AT2G39670	[29.2.2.3.3] protein.synthesis.ribosome biogenesis.Pre-rRNA processing and modifications.methylotransferases	Radical SAM superfamily protein	2.4408	0.165127
AT3G15190	[29.2.1.1.1.1.20] protein.synthesis.ribosomal protein.prokaryotic.chloroplast.30S subunit.S20	PRPS20__chloroplast 30S ribosomal protein S20, putative	1.138	0.443288
AT1G64880	[29.2.1.1.3.1.5] protein.synthesis.ribosomal protein.prokaryotic.unknown organellar.30S subunit.S5	Ribosomal protein S5 family protein	-0.655167	0.770466
AT5G66030	[29.3.4.2] protein.targeting.secretory pathway.golgi	ATGRIP_GRIP__Golgi-localized GRIP domain-containing protein	2.30857	0.199347
AT3G44340	[29.3.4.2] protein.targeting.secretory pathway.golgi	CEF__clone eighty-four	4.16063	0.0536726
AT2G30050	[29.3.4.4] protein.targeting.secretory pathway.plasma membrane	transducin family protein / WD-40 repeat family protein	-0.0647	0.896213
AT2G24820	[29.3.3] protein.targeting.chloroplast	AtTic55_Tic55_TIC55-II__translocon at the inner envelope membrane of chloroplasts 55-II	1.92827	0.405182
AT5G05000	[29.3.3] protein.targeting.chloroplast	ATTOC34_OEP34_TOC34__translocon at the outer envelope membrane of chloroplasts 34	2.1031	0.357613
AT2G28800	[29.3.3] protein.targeting.chloroplast	ALB3__63 kDa inner membrane family protein	-0.312867	0.89039
AT1G21650	[29.3.3] protein.targeting.chloroplast	ANU1_SECA2__Preprotein translocase SecA family protein	0.9099	0.441532
AT3G17970	[29.3.3] protein.targeting.chloroplast	atToc64-III_TOC64-III__translocon at the outer membrane of chloroplasts 64-III	2.24517	0.0669596
AT1G48900	[29.3.4.99] protein.targeting.secretory pathway.unspecified	Signal recognition particle, SRP54 subunit protein	2.8767	0.375502
AT2G19790	[29.3.4.99] protein.targeting.secretory pathway.unspecified	AP4S__SNARE-like superfamily protein	2.28813	0.189251
AT2G05170	[29.3.4.3] protein.targeting.secretory pathway.vacuole	ATVPS11_VPS11__vacuolar protein sorting 11	0.945667	0.587016
AT3G04460	[29.3.5] protein.targeting.peroxisomes	APM4_ATPEX12_PEX12__peroxin-12	1.46963	0.525898
AT5G08470	[29.3.5] protein.targeting.peroxisomes	EMB2817_PEX1__peroxisome 1	3.0508	0.257512
AT1G09270	[29.3.1] protein.targeting.nucleus	IMPA-4__importin alpha isoform 4	1.26023	0.583549
AT4G27640	[29.3.1] protein.targeting.nucleus	IMB4__ARM repeat superfamily protein	2.35367	0.274099
AT2G41620	[29.3.1] protein.targeting.nucleus	Nucleoporin interacting component (Nup93/Nic96-like) family protein	0.552633	0.7288
AT2G23310	[29.3.4.1] protein.targeting.secretory pathway.ER	ATRER1C1__Rer1 family protein	0.944467	0.662799
AT1G51980	[29.3.2] protein.targeting.mitochondria	Insulinase (Peptidase family M16) protein	-1.85543	0.194588
AT5G59010	[29.4.1.52] protein.postranslational modification.kinase.receptor like cytoplasmatic kinase II	BSK5__Protein kinase protein with tetratricopeptide repeat domain	2.5909	0.190513
AT3G26020	[29.4] protein.postranslational modification	PP2AB'ETA__Protein phosphatase 2A regulatory B subunit family protein	3.2103	0.0946308
AT5G58140	[29.4] protein.postranslational modification	AtPHOT2_NPL1_PHOT2__phototropin 2	1.10053	0.544286
AT1G04130	[29.4] protein.postranslational modification	AtTPR2_TPR2__Tetratricopeptide repeat (TPR)-like superfamily protein	1.78277	0.213915
AT4G28860	[29.4] protein.postranslational modification	ckl4__casein kinase I-like 4	1.90747	0.421761
AT4G21860	[29.4] protein.postranslational modification	MSRB2__methionine sulfoxide reductase B 2	0.503967	0.423807
AT1G79640	[29.4] protein.postranslational modification	Protein kinase superfamily protein	1.33193	0.459858
AT1G73460	[29.4] protein.postranslational modification	DYRKP-2A__Protein kinase superfamily protein	1.1949	0.628038
AT1G67580	[29.4] protein.postranslational modification	CDKG2__Protein kinase superfamily protein	1.66807	0.0540866
AT5G18190	[29.4] protein.postranslational modification	AEL4_MLK1_PPK2__Protein kinase family protein	3.80697	0.119742
AT1G69220	[29.4] protein.postranslational modification	SIK1__Protein kinase superfamily protein	1.68473	0.340982
AT1G67820	[29.4] protein.postranslational modification	Protein phosphatase 2C family protein	3.94237	0.0509933
AT1G51690	[29.4] protein.postranslational modification	ATB ALPHA_B ALPHA__protein phosphatase 2A 55 kDa regulatory subunit B alpha isoform	2.12483	0.263252
AT5G22840	[29.4] protein.postranslational modification	Protein kinase superfamily protein	4.03073	0.0962903
AT1G02970	[29.4] protein.postranslational modification	ATWEE1_WEE1__WEE1 kinase homolog	2.12383	0.275103
AT3G23310	[29.4] protein.postranslational modification	NDR3__AGC (cAMP-dependent, cGMP-dependent and protein kinase C) kinase family protein	-0.125033	0.885534
AT2G25090	[29.4] protein.postranslational modification	AtCIPK16_CIPK16_SnRK3.18__CBL-interacting protein kinase 16	3.31813	0.131498
AT3G02750	[29.4] protein.postranslational modification	Protein phosphatase 2C family protein	1.30363	0.320223
AT3G23340	[29.4] protein.postranslational modification	ckl10__casein kinase I-like 10	3.69307	0.0771032
AT5G67080	[29.4] protein.postranslational modification	MAPKKK19_MKK19__mitogen-activated protein kinase kinase kinase 19	2.4382	0.242754
AT2G44830	[29.4] protein.postranslational modification	AGC1-3_PAX__Protein kinase superfamily protein	1.96777	0.120003
AT1G09600	[29.4] protein.postranslational modification	Protein kinase superfamily protein	3.65353	0.124943
AT4G31860	[29.4] protein.postranslational modification	Protein phosphatase 2C family protein	2.26567	0.213482
AT3G25840	[29.4] protein.postranslational modification	PRP4KA__Protein kinase superfamily protein	-0.434133	0.781355
AT3G52890	[29.4] protein.postranslational modification	KIPK__KCBP-interacting protein kinase	2.2222	0.168057
AT4G26470	[29.4] protein.postranslational modification	Calcium-binding EF-hand family protein	0.609133	0.687551
AT1G11340	[29.4] protein.postranslational modification	S-locus lectin protein kinase family protein	-1.09997	0.477117
AT3G16030	[29.4] protein.postranslational modification	CES101_RFO3__lectin protein kinase family protein	2.17377	0.237161
AT1G70430	[29.4] protein.postranslational modification	Protein kinase superfamily protein	-1.9307	0.183706
AT1G22720	[29.4] protein.postranslational modification	Protein kinase superfamily protein	1.86533	0.476476
AT1G03080	[29.4] protein.postranslational modification	NET1D__kinase interacting (KIP1-like) family protein	1.34337	0.545568
AT4G33920	[29.4] protein.postranslational modification	APD5__Protein phosphatase 2C family protein	2.73623	0.227889
AT4G29530	[29.4] protein.postranslational modification	PECP3_ThMPase1__Pyridoxal phosphate phosphatase-related protein	3.42343	0.220707
AT3G53930	[29.4] protein.postranslational modification	ATG1b__Protein kinase superfamily protein	0.118833	0.851615
AT5G51760	[29.4] protein.postranslational modification	AHG1__Protein phosphatase 2C family protein	4.76887	0.107744
AT4G19110	[29.4] protein.postranslational modification	Protein kinase superfamily protein	4.98357	0.0976851
AT3G25800	[29.4] protein.postranslational modification	PDF1_PP2AA2_PR 65__protein phosphatase 2A subunit A2	2.21123	0.395104
AT5G44290	[29.4] protein.postranslational modification	Protein kinase superfamily protein	5.33667	0.185327
AT1G64300	[29.4] protein.postranslational modification	AtMLKL1__Protein kinase family protein	3.6769	0.0650521
AT1G45160	[29.4] protein.postranslational modification	Protein kinase superfamily protein	1.89213	0.201599
AT1G03740	[29.4] protein.postranslational modification	Protein kinase superfamily protein	-1.29237	0.416282
AT5G57035	[29.4] protein.postranslational modification	U-box domain-containing protein kinase family protein	3.8021	0.188043
AT3G58640	[29.4] protein.postranslational modification	Mitogen activated protein kinase kinase kinase-related	0.7194	0.696749
AT2G38490	[29.4] protein.postranslational modification	CIPK22_SnRK3.19__CBL-interacting protein kinase 22	4.79297	0.0702822
AT1G68830	[29.4] protein.postranslational modification	STN7__STT7 homolog STN7	1.93987	0.122054
AT3G01085	[29.4] protein.postranslational modification	Protein kinase superfamily protein	3.1245	0.433767
AT4G23660	[29.4] protein.postranslational modification	AtPPT1_HRL1_PPT1__polyprenyltransferase 1	3.26713	0.147308
AT5G13530	[29.4] protein.postranslational modification	KEG__protein kinases;ubiquitin-protein ligases	2.01303	0.639889
AT3G59410	[29.4] protein.postranslational modification	ATGCN2_GCN2__protein kinase family protein	3.5122	0.347785
AT5G25510	[29.4] protein.postranslational modification	Protein phosphatase 2A regulatory B subunit family protein	2.34137	0.249212
AT2G30500	[29.4] protein.postranslational modification	NET4B__Kinase interacting (KIP1-like) family protein	1.9901	0.0980017
AT4G14350	[29.4] protein.postranslational modification	NDR1__AGC (cAMP-dependent, cGMP-dependent and protein kinase C) kinase family protein	-0.2121	0.787871
AT4G31770	[29.4] protein.postranslational modification	ATDBR1_DBR1__debranching enzyme 1	3.064	0.105418
AT2G47060	[29.4.1.58] protein.postranslational modification.kinase.receptor like cytoplasmatic kinase VIII	CARK3_PTI1-4__Protein kinase superfamily protein	4.5344	0.130376
AT2G43230	[29.4.1.58] protein.postranslational modification.kinase.receptor like cytoplasmatic kinase VIII	CARK6__Protein kinase superfamily protein	0.128967	0.828623
AT3G21450	[29.4.1.59] protein.postranslational modification.kinase.receptor like cytoplasmatic kinase IX	Protein kinase superfamily protein	3.35697	0.0909675
AT4G00330	[29.4.1.54] protein.postranslational modification.kinase.receptor like cytoplasmatic kinase IV	CRCK2__calmodulin-binding receptor-like cytoplasmic kinase 2	0.5191	0.771989
AT3G60250	[29.4.1] protein.postranslational modification.kinase	CKB3__casein kinase II beta chain 3	1.28763	0.522605
AT5G63370	[29.4.1] protein.postranslational modification.kinase	CDKG1__Protein kinase superfamily protein	1.9989	0.180505
AT3G48190	[29.4.1] protein.postranslational modification.kinase	ATATM_ATM_PIG1__ataxia-telangiectasia mutated	-0.9425	0.522521
AT3G63280	[29.4.1] protein.postranslational modification.kinase	ATNEK4_NEK4__NIMA-related kinase 4	2.65127	0.376737
AT1G09440	[29.4.1.55] protein.postranslational modification.kinase.receptor like cytoplasmatic kinase V	Protein kinase superfamily protein	5.9641	0.104486
AT3G17420	[29.4.1.55] protein.postranslational modification.kinase.receptor like cytoplasmatic kinase V	GPK1__glyoxysomal protein kinase 1	2.12853	0.331414
AT3G59110	[29.4.1.55] protein.postranslational modification.kinase.receptor like cytoplasmatic kinase V	Protein kinase superfamily protein	0.124433	0.801338
AT4G25390	[29.4.1.61] protein.postranslational modification.kinase.receptor like cytoplasmatic kinase X	Protein kinase superfamily protein	2.42843	0.0681405
AT2G25220	[29.4.1.61] protein.postranslational modification.kinase.receptor like cytoplasmatic kinase X	Protein kinase superfamily protein	2.95037	0.146055
AT5G03320	[29.4.1.57] protein.postranslational modification.kinase.receptor like cytoplasmatic kinase VII	PBL40_PCRK2__Protein kinase superfamily protein	-1.43127	0.573276
AT2G05940	[29.4.1.57] protein.postranslational modification.kinase.receptor like cytoplasmatic kinase VII	PBL14_RIPK__Protein kinase superfamily protein	3.018	0.116024
AT5G56460	[29.4.1.57] protein.postranslational modification.kinase.receptor like cytoplasmatic kinase VII	PBL16__Protein kinase superfamily protein	1.23183	0.599592
AT1G55860	[29.5.11.4.1] protein.degradation.ubiquitin.E3.HECT	UPL1__ubiquitin-protein ligase 1	-0.634667	0.370577
AT4G38600	[29.5.11.4.1] protein.degradation.ubiquitin.E3.HECT	KAK_UPL3__HEAT repeat ;HECT-domain (ubiquitin-transferase)	1.1865	0.467862
AT4G20850	[29.5.5] protein.degradation.serine protease	TPP2__tripeptidyl peptidase ii	-0.5328	0.644923
AT4G30810	[29.5.5] protein.degradation.serine protease	scpl29__serine carboxypeptidase-like 29	0.638433	0.320406
AT2G33530	[29.5.5] protein.degradation.serine protease	scpl46__serine carboxypeptidase-like 46	1.8078	0.202479
AT1G73290	[29.5.5] protein.degradation.serine protease	scpl5__serine carboxypeptidase-like 5	5.4679	0.0738391
AT2G25240	[29.5.5] protein.degradation.serine protease	AtCCP3_CCP3_SERP5__Serine protease inhibitor (SERPIN) family protein	2.47023	0.210966
AT5G40560	[29.5.5] protein.degradation.serine protease	DEG13_DegP13__DegP protease 13	-2.09843	0.167558
AT1G33540	[29.5.5] protein.degradation.serine protease	scpl18__serine carboxypeptidase-like 18	1.2726	0.385431
AT2G23000	[29.5.5] protein.degradation.serine protease	scpl10__serine carboxypeptidase-like 10	2.81483	0.10507
AT3G52000	[29.5.5] protein.degradation.serine protease	scpl36__serine carboxypeptidase-like 36	4.20343	0.122341
AT4G05420	[29.5.11.4.6] protein.degradation.ubiquitin.E3.DCX	DDB1A__damaged DNA binding protein 1A	0.149333	0.899065
AT5G22030	[29.5.11.5] protein.degradation.ubiquitin.ubiquitin protease	UBP8__ubiquitin-specific protease 8	1.8587	0.324961
AT3G21280	[29.5.11.5] protein.degradation.ubiquitin.ubiquitin protease	UBP7__ubiquitin-specific protease 7	2.64163	0.185647
AT3G14400	[29.5.11.5] protein.degradation.ubiquitin.ubiquitin protease	UBP25__ubiquitin-specific protease 25	-0.453533	0.717955
AT3G49600	[29.5.11.5] protein.degradation.ubiquitin.ubiquitin protease	ATUBP26_SUP32_UBP26__ubiquitin-specific protease 26	2.54677	0.0927803
AT4G05250	[29.5.11.1] protein.degradation.ubiquitin.ubiquitin	Ubiquitin-like superfamily protein	0.746267	0.822572
AT4G01000	[29.5.11.1] protein.degradation.ubiquitin.ubiquitin	Ubiquitin-like superfamily protein	1.21693	0.482296
AT4G20430	[29.5.1] protein.degradation.subtilases	Subtilase family protein	2.01333	0.188973
AT5G59090	[29.5.1] protein.degradation.subtilases	ATSBT4.12_SBT4.12__subtilase 4.12	3.63817	0.0834511
AT3G46840	[29.5.1] protein.degradation.subtilases	Subtilase family protein	0.382667	0.76396
AT2G39850	[29.5.1] protein.degradation.subtilases	Subtilisin-like serine endopeptidase family protein	4.0379	0.142373
AT4G30020	[29.5.1] protein.degradation.subtilases	PA-domain containing subtilase family protein	1.9078	0.318631
AT4G00230	[29.5.1] protein.degradation.subtilases	XSP1__xylem serine peptidase 1	1.43757	0.0875033
AT4G26330	[29.5.1] protein.degradation.subtilases	ATSBT3.18_UNE17__Subtilisin-like serine endopeptidase family protein	2.44307	0.0581328
AT3G11910	[29.5.11] protein.degradation.ubiquitin	AtUBP13_UBP13__ubiquitin-specific protease 13	-0.688367	0.392799
AT4G22290	[29.5.11] protein.degradation.ubiquitin	SHOU4L2__Ubiquitin-specific protease family C19-related protein	0.247367	0.858516
AT1G27750	[29.5.11] protein.degradation.ubiquitin	nucleic acid binding	-3.19277	0.413572
AT2G27630	[29.5.11] protein.degradation.ubiquitin	Ubiquitin carboxyl-terminal hydrolase-related protein	3.4132	0.0957664
AT1G65200	[29.5.11] protein.degradation.ubiquitin	Ubiquitin carboxyl-terminal hydrolase-related protein	1.07867	0.450747
AT2G16920	[29.5.11] protein.degradation.ubiquitin	PFU2_UBC23__ubiquitin-conjugating enzyme 23	-0.366433	0.776455
AT5G02310	[29.5.11] protein.degradation.ubiquitin	GED1_PRT6__proteolysis 6	-0.0263667	0.985208
AT4G10590	[29.5.11] protein.degradation.ubiquitin	UBP10__ubiquitin-specific protease 10	1.52997	0.150354
AT2G29070	[29.5.11] protein.degradation.ubiquitin	Ubiquitin fusion degradation UFD1 family protein	2.60277	0.276377
AT1G03000	[29.5.9] protein.degradation.AAA type	PEX6__peroxin 6	2.43033	0.267881
AT3G28540	[29.5.9] protein.degradation.AAA type	P-loop containing nucleoside triphosphate hydrolases superfamily protein	2.1182	0.166498
AT1G62130	[29.5.9] protein.degradation.AAA type	AAA-type ATPase family protein	3.3482	0.131498
AT4G24860	[29.5.9] protein.degradation.AAA type	P-loop containing nucleoside triphosphate hydrolases superfamily protein	1.60157	0.122523
AT1G04730	[29.5.9] protein.degradation.AAA type	CTF18__P-loop containing nucleoside triphosphate hydrolases superfamily protein	3.17027	0.0766215
AT4G39756	[29.5.11.4.3.2] protein.degradation.ubiquitin.E3.SCF.FBOX	Galactose oxidase/kelch repeat superfamily protein	4.8718	0.0514189
AT3G60040	[29.5.11.4.3.2] protein.degradation.ubiquitin.E3.SCF.FBOX	F-box family protein	2.47723	0.0771876
AT5G22720	[29.5.11.4.3.2] protein.degradation.ubiquitin.E3.SCF.FBOX	FBXL__F-box/RNI-like superfamily protein	5.4041	0.120605
AT2G17020	[29.5.11.4.3.2] protein.degradation.ubiquitin.E3.SCF.FBOX	F-box/RNI-like superfamily protein	2.8734	0.0810713
AT3G62230	[29.5.11.4.3.2] protein.degradation.ubiquitin.E3.SCF.FBOX	DAF1_MIF1__F-box family protein	2.56347	0.17365
AT5G39560	[29.5.11.4.3.2] protein.degradation.ubiquitin.E3.SCF.FBOX	Galactose oxidase/kelch repeat superfamily protein	3.98007	0.107933
AT3G16580	[29.5.11.4.3.2] protein.degradation.ubiquitin.E3.SCF.FBOX	F-box and associated interaction domains-containing protein	2.65447	0.0905057
AT5G41630	[29.5.11.4.3.2] protein.degradation.ubiquitin.E3.SCF.FBOX	F-box/RNI-like superfamily protein	4.20877	0.0818882
AT3G23685	[29.5.11.4.3.2] protein.degradation.ubiquitin.E3.SCF.FBOX	F-box associated ubiquitination effector family protein	1.9945	0.0671641
AT4G39760	[29.5.11.4.3.2] protein.degradation.ubiquitin.E3.SCF.FBOX	Galactose oxidase/kelch repeat superfamily protein	4.18323	0.0636809
AT5G52460	[29.5.11.4.3.2] protein.degradation.ubiquitin.E3.SCF.FBOX	EDA41__FBD, F-box and Leucine Rich Repeat domains containing protein	2.56113	0.251454
AT4G33210	[29.5.11.4.3.2] protein.degradation.ubiquitin.E3.SCF.FBOX	SLOMO__F-box family protein	3.0087	0.188716
AT1G10890	[29.5.11.4.3.2] protein.degradation.ubiquitin.E3.SCF.FBOX		4.4352	0.134739
AT4G09920	[29.5.11.4.3.2] protein.degradation.ubiquitin.E3.SCF.FBOX	FBD, F-box and Leucine Rich Repeat domains containing protein	2.4239	0.069918
AT3G24760	[29.5.11.4.3.2] protein.degradation.ubiquitin.E3.SCF.FBOX	Galactose oxidase/kelch repeat superfamily protein	2.64863	0.109557
AT2G44700	[29.5.11.4.3.2] protein.degradation.ubiquitin.E3.SCF.FBOX	Galactose oxidase/kelch repeat superfamily protein	-1.6348	0.503992
AT4G24390	[29.5.11.4.3.2] protein.degradation.ubiquitin.E3.SCF.FBOX	AFB4__RNI-like superfamily protein	3.04443	0.3183
AT5G66830	[29.5.11.4.3.2] protein.degradation.ubiquitin.E3.SCF.FBOX	AtFDB38__F-box family protein with a domain of unknown function (DUF295)	0.4917	0.756829
AT2G42730	[29.5.11.4.3.2] protein.degradation.ubiquitin.E3.SCF.FBOX	F-box family protein	2.24247	0.373293
AT5G42360	[29.5.11.4.3.2] protein.degradation.ubiquitin.E3.SCF.FBOX	CFK2__Galactose oxidase/kelch repeat superfamily protein	3.02483	0.1013
AT5G62830	[29.5.11.4.3.2] protein.degradation.ubiquitin.E3.SCF.FBOX	F-box associated ubiquitination effector family protein	2.96103	0.0680714
AT5G56410	[29.5.11.4.3.2] protein.degradation.ubiquitin.E3.SCF.FBOX	Protein with RNI-like/FBD-like domains	3.02773	0.119182
AT5G52880	[29.5.11.4.3.2] protein.degradation.ubiquitin.E3.SCF.FBOX	F-box family protein	-1.26727	0.568058
AT1G74510	[29.5.11.4.3.2] protein.degradation.ubiquitin.E3.SCF.FBOX	Galactose oxidase/kelch repeat superfamily protein	1.1533	0.514356
AT5G25350	[29.5.11.4.3.2] protein.degradation.ubiquitin.E3.SCF.FBOX	EBF2__EIN3-binding F box protein 2	2.84923	0.0543198
AT4G00315	[29.5.11.4.3.2] protein.degradation.ubiquitin.E3.SCF.FBOX	FOL1__F-box/RNI-like/FBD-like domains-containing protein	4.299	0.142446
AT5G40050	[29.5.11.4.3.2] protein.degradation.ubiquitin.E3.SCF.FBOX	F-box/FBD-like domains containing protein	0.569333	0.733925
AT3G52680	[29.5.11.4.3.2] protein.degradation.ubiquitin.E3.SCF.FBOX	F-box/RNI-like/FBD-like domains-containing protein	2.13377	0.194358
AT2G02870	[29.5.11.4.3.2] protein.degradation.ubiquitin.E3.SCF.FBOX	Galactose oxidase/kelch repeat superfamily protein	0.784	0.526607
AT1G16940	[29.5.11.4.3.2] protein.degradation.ubiquitin.E3.SCF.FBOX	F-box/RNI-like/FBD-like domains-containing protein	1.6371	0.146156
AT3G28330	[29.5.11.4.3.2] protein.degradation.ubiquitin.E3.SCF.FBOX	F-box family protein-related	3.2605	0.118307
AT2G14500	[29.5.11.4.3.2] protein.degradation.ubiquitin.E3.SCF.FBOX	AtFDB14__F-box family protein	2.005	0.509935
AT2G32480	[29.5.7] protein.degradation.metalloprotease	ARASP__ARABIDOPSIS SERIN PROTEASE	2.70767	0.270829
AT4G23940	[29.5.7] protein.degradation.metalloprotease	ARC1_FtsHi1__FtsH extracellular protease family	1.1908	0.57667
AT1G07510	[29.5.7] protein.degradation.metalloprotease	AtFTSH10_FTSH10__FTSH protease 10	1.871	0.477732
AT5G02240	[29.5] protein.degradation	NAD(P)-binding Rossmann-fold superfamily protein	-0.2744	0.74816
AT3G51800	[29.5] protein.degradation	ATEBP1_ATG2_EBP1_G2p__metallopeptidase M24 family protein	0.0151	0.989039
AT5G42390	[29.5] protein.degradation	SPP__Insulinase (Peptidase family M16) family protein	2.43323	0.201358
AT4G33090	[29.5] protein.degradation	APM1_ATAPM1__aminopeptidase M1	3.14143	0.219577
AT5G35210	[29.5] protein.degradation	DDP1_PTM__metalloendopeptidases;zinc ion binding;DNA binding	6.17213	0.0677162
AT5G36210	[29.5] protein.degradation	alpha/beta-Hydrolases superfamily protein	2.1012	0.101854
AT5G46390	[29.5] protein.degradation	CtpC__Peptidase S41 family protein	2.51063	0.0763777
AT1G79330	[29.5] protein.degradation	AMC6_ATMC5_ATMCP2b_MC5_MCP2b__metacaspase 5	2.449	0.356357
AT4G20070	[29.5] protein.degradation	AAH_ATAAH__allantoate amidohydrolase	-0.1809	0.863543
AT1G01650	[29.5] protein.degradation	ATSPPL4_SPPL4__SIGNAL PEPTIDE PEPTIDASE-LIKE 4	3.5851	0.117109
AT4G15410	[29.5] protein.degradation	PUX5__serine/threonine protein phosphatase 2A 55 kDa regulatory subunit B prime gamma	2.4998	0.0915015
AT1G67420	[29.5] protein.degradation	Zn-dependent exopeptidases superfamily protein	2.47547	0.279549
AT4G29330	[29.5] protein.degradation	DER1__DERLIN-1	3.11837	0.206203
AT5G43060	[29.5.3] protein.degradation.cysteine protease	RD21B__Granulin repeat cysteine protease family protein	-2.02963	0.29563
AT1G47128	[29.5.3] protein.degradation.cysteine protease	RD21_RD21A__Granulin repeat cysteine protease family protein	-0.401233	0.804421
AT4G08430	[29.5.3] protein.degradation.cysteine protease	Ulp1 protease family protein	2.8612	0.0530813
AT4G00690	[29.5.3] protein.degradation.cysteine protease	ULP1B__UB-like protease 1B	2.14273	0.0770536
AT1G55350	[29.5.3] protein.degradation.cysteine protease	ATDEK1_DEK1_EMB1275_EMB80__calpain-type cysteine protease family	2.75003	0.283672
AT1G42525	[29.5.3] protein.degradation.cysteine protease		-0.238167	0.75469
AT5G67250	[29.5.11.4.3.1] protein.degradation.ubiquitin.E3.SCF.SKP	SKIP2_VFB4__SKP1/ASK1-interacting protein 2	6.7457	0.124871
AT3G22110	[29.5.11.20] protein.degradation.ubiquitin.proteasom	PAC1__20S proteasome alpha subunit C1	-1.68823	0.288744
AT3G60820	[29.5.11.20] protein.degradation.ubiquitin.proteasom	PBF1__N-terminal nucleophile aminohydrolases (Ntn hydrolases) superfamily protein	0.705667	0.482844
AT1G56450	[29.5.11.20] protein.degradation.ubiquitin.proteasom	MUD1_PBG1__20S proteasome beta subunit G1	3.00763	0.0947177
AT2G27020	[29.5.11.20] protein.degradation.ubiquitin.proteasom	PAG1__20S proteasome alpha subunit G1	-0.794667	0.421064
AT5G40580	[29.5.11.20] protein.degradation.ubiquitin.proteasom	PBB2__20S proteasome beta subunit PBB2	0.9287	0.608202
AT1G53780	[29.5.11.20] protein.degradation.ubiquitin.proteasom	peptidyl-prolyl cis-trans isomerases;hydrolases;nucleoside-triphosphatases;ATP binding;nucleotide binding;ATPases	-1.0263	0.396569
AT3G03060	[29.5.11.20] protein.degradation.ubiquitin.proteasom	ATAD3A1_SBA1__P-loop containing nucleoside triphosphate hydrolases superfamily protein	1.84063	0.365352
AT2G32730	[29.5.11.20] protein.degradation.ubiquitin.proteasom	26S proteasome regulatory complex, non-ATPase subcomplex, Rpn2/Psmd1 subunit	3.38643	0.0648565
AT3G15355	[29.5.11.3] protein.degradation.ubiquitin.E2	PFU1_UBC25__ubiquitin-conjugating enzyme 25	3.45077	0.21424
AT5G05560	[29.5.11.4.4] protein.degradation.ubiquitin.E3.APC	APC1_APC1_EMB2771__E3 ubiquitin ligase, putative	2.78357	0.264947
AT3G54850	[29.5.11.4.2] protein.degradation.ubiquitin.E3.RING	ATPUB14_PUB14__plant U-box 14	2.3457	0.491526
AT4G05350	[29.5.11.4.2] protein.degradation.ubiquitin.E3.RING	RING/U-box superfamily protein	0.574433	0.654857
AT1G68820	[29.5.11.4.2] protein.degradation.ubiquitin.E3.RING	PPRT1__Transmembrane Fragile-X-F-associated protein	4.3075	0.205778
AT1G45976	[29.5.11.4.2] protein.degradation.ubiquitin.E3.RING	SBP1__S-ribonuclease binding protein 1	3.5495	0.132633
AT3G18930	[29.5.11.4.2] protein.degradation.ubiquitin.E3.RING	ATL65__RING/U-box superfamily protein	-0.4905	0.851423
AT1G76390	[29.5.11.4.2] protein.degradation.ubiquitin.E3.RING	AtPUB43_PUB43__ARM repeat superfamily protein	0.651	0.566762
AT2G22690	[29.5.11.4.2] protein.degradation.ubiquitin.E3.RING	zinc ion binding	2.01	0.126001
AT4G03000	[29.5.11.4.2] protein.degradation.ubiquitin.E3.RING	RING/U-box superfamily protein	0.2644	0.707443
AT1G29340	[29.5.11.4.2] protein.degradation.ubiquitin.E3.RING	ATPUB17_PUB17__plant U-box 17	1.76843	0.287701
AT5G27420	[29.5.11.4.2] protein.degradation.ubiquitin.E3.RING	ATL31_CNI1__carbon/nitrogen insensitive 1	0.1119	0.936506
AT1G66050	[29.5.11.4.2] protein.degradation.ubiquitin.E3.RING	ORTH5_VIM2__Zinc finger (C3HC4-type RING finger) family protein	-2.7206	0.20696
AT3G60350	[29.5.11.4.2] protein.degradation.ubiquitin.E3.RING	ARABIDILLO-2_ARABIDILLO2__ARABIDILLO-2	0.756033	0.735262
AT4G27470	[29.5.11.4.2] protein.degradation.ubiquitin.E3.RING	ATRMA3_RMA3__RING membrane-anchor 3	2.09647	0.253805
AT3G61390	[29.5.11.4.2] protein.degradation.ubiquitin.E3.RING	PUB36__RING/U-box superfamily protein	3.4093	0.288785
AT5G03180	[29.5.11.4.2] protein.degradation.ubiquitin.E3.RING	RING/U-box superfamily protein	0.7573	0.230347
AT5G01160	[29.5.11.4.2] protein.degradation.ubiquitin.E3.RING	HAKAI__RING/U-box superfamily protein	0.343467	0.867723
AT1G79810	[29.5.11.4.2] protein.degradation.ubiquitin.E3.RING	ATPEX2_PEX2_TED3__Pex2/Pex12 N-terminal domain-containing protein / zinc finger (C3HC4-type RING finger) family protein	0.259933	0.73932
AT4G00335	[29.5.11.4.2] protein.degradation.ubiquitin.E3.RING	RHB1A__RING-H2 finger B1A	3.9419	0.104197
AT4G35480	[29.5.11.4.2] protein.degradation.ubiquitin.E3.RING	ATL45_RHA3B__RING-H2 finger A3B	2.66623	0.123205
AT1G23030	[29.5.11.4.2] protein.degradation.ubiquitin.E3.RING	PUB11__ARM repeat superfamily protein	1.19993	0.405338
AT4G17245	[29.5.11.4.2] protein.degradation.ubiquitin.E3.RING	ATL18__RING/U-box superfamily protein	2.9237	0.175303
AT4G40070	[29.5.11.4.2] protein.degradation.ubiquitin.E3.RING	ATL32__RING/U-box superfamily protein	3.48263	0.167158
AT4G22250	[29.5.11.4.2] protein.degradation.ubiquitin.E3.RING	RING/U-box superfamily protein	0.754233	0.639012
AT2G38920	[29.5.11.4.2] protein.degradation.ubiquitin.E3.RING	SPX (SYG1/Pho81/XPR1) domain-containing protein / zinc finger (C3HC4-type RING finger) protein-related	3.11033	0.228978
AT2G35330	[29.5.11.4.2] protein.degradation.ubiquitin.E3.RING	PIR1__RING/U-box superfamily protein	-1.52423	0.477875
AT1G49200	[29.5.11.4.2] protein.degradation.ubiquitin.E3.RING	ATL75__RING/U-box superfamily protein	4.40233	0.0630776
AT1G51930	[29.5.11.4.2] protein.degradation.ubiquitin.E3.RING	ATL88__RING/U-box superfamily protein	1.1143	0.184082
AT1G73950	[29.5.11.4.2] protein.degradation.ubiquitin.E3.RING	Transmembrane Fragile-X-F-associated protein	3.2473	0.0872553
AT1G04790	[29.5.11.4.2] protein.degradation.ubiquitin.E3.RING	RING/U-box superfamily protein	1.5986	0.132332
AT2G45920	[29.5.11.4.2] protein.degradation.ubiquitin.E3.RING	U-box domain-containing protein	2.87267	0.0617376
AT5G23110	[29.5.11.4.2] protein.degradation.ubiquitin.E3.RING	Zinc finger, C3HC4 type (RING finger) family protein	-0.365767	0.487086
AT2G44950	[29.5.11.4.2] protein.degradation.ubiquitin.E3.RING	HUB1_RDO4__histone mono-ubiquitination 1	0.869967	0.159143
AT2G22680	[29.5.11.4.2] protein.degradation.ubiquitin.E3.RING	WAVH1__Zinc finger (C3HC4-type RING finger) family protein	1.10557	0.494289
AT1G57800	[29.5.11.4.2] protein.degradation.ubiquitin.E3.RING	ORTH3_VIM5__zinc finger (C3HC4-type RING finger) family protein	-0.4372	0.786756
AT3G27330	[29.5.11.4.2] protein.degradation.ubiquitin.E3.RING	zinc finger (C3HC4-type RING finger) family protein	-0.2384	0.873597
AT5G37280	[29.5.11.4.2] protein.degradation.ubiquitin.E3.RING	RING/U-box superfamily protein	2.1194	0.156407
AT1G03230	[29.5.4] protein.degradation.aspartate protease	SAP1__Eukaryotic aspartyl protease family protein	-0.0501667	0.93704
AT1G65240	[29.5.4] protein.degradation.aspartate protease	A39__Eukaryotic aspartyl protease family protein	1.06767	0.398824
AT2G33210	[29.6] protein.folding	HSP60_HSP60-2__heat shock protein 60-2	1.8739	0.247239
AT5G20890	[29.6] protein.folding	CCT2__TCP-1/cpn60 chaperonin family protein	-0.367767	0.756257
AT3G15120	[29.6] protein.folding	BRP1__P-loop containing nucleoside triphosphate hydrolases superfamily protein	1.2741	0.517921
AT3G17668	[29.6] protein.folding	ENA__DnaJ/Hsp40 cysteine-rich domain superfamily protein	4.73653	0.0867949
AT1G29990	[29.6] protein.folding	PFD6__prefoldin 6	0.879067	0.267122
AT1G49710	[29.7.10] protein.glycosylation.alpha-1,3-fucosyltransferase(alpha-1,3-FucT)	ATFUT12_FUCT2_FUCTB_FUT12__fucosyltransferase 12	3.40823	0.0909598
AT3G06440	[29.7] protein.glycosylation	GALT3__Galactosyltransferase family protein	3.66273	0.135568
AT5G45680	[29.8] protein.assembly and cofactor ligation	ATFKBP13_FKBP13__FK506-binding protein 13	2.82643	0.0628828
AT5G49740	[15.1] metal handling.acquisition	ATFRO7_FRO7__ferric reduction oxidase 7	0.8244	0.51979
AT3G17390	[15.2] metal handling.binding, chelation and storage	AtSAMS3_MAT4_MTO3_SAMS3__S-adenosylmethionine synthetase family protein	-1.12033	0.271412
AT3G05420	[11.1.13] lipid metabolism.FA synthesis and FA elongation.acyl-CoA binding protein	ACBP4_AtACBP4__acyl-CoA binding protein 4	0.100633	0.946455
AT1G51300	[11.1.7] lipid metabolism.FA synthesis and FA elongation.ACP thioesterase	alpha/beta-Hydrolases superfamily protein	1.65313	0.356341
AT3G05020	[11.1.12] lipid metabolism.FA synthesis and FA elongation.ACP protein	ACP_ACP1_AtACP1__acyl carrier protein 1	0.428033	0.865104
AT1G32440	[11.1.30] lipid metabolism.FA synthesis and FA elongation.pyruvate kinase	PKp3__plastidial pyruvate kinase 3	1.3071	0.197626
AT5G36880	[11.1.8] lipid metabolism.FA synthesis and FA elongation.acyl coa ligase	ACS__acetyl-CoA synthetase	-2.60427	0.135547
AT3G48990	[11.1.8] lipid metabolism.FA synthesis and FA elongation.acyl coa ligase	AAE3__AMP-dependent synthetase and ligase family protein	-0.494867	0.478154
AT5G35930	[11.1.8] lipid metabolism.FA synthesis and FA elongation.acyl coa ligase	AMP-dependent synthetase and ligase family protein	4.0783	0.157956
AT1G06120	[11.2.1] lipid metabolism.FA desaturation.desaturase	ADS1.4__Fatty acid desaturase family protein	3.3246	0.097204
AT5G63770	[11.3.5] lipid metabolism.Phospholipid synthesis.diacylglycerol kinase	ATDGK2_DGK2__diacylglycerol kinase 2	2.8473	0.227891
AT2G26830	[11.3.2] lipid metabolism.Phospholipid synthesis.choline kinase	CEK4_emb1187__Protein kinase superfamily protein	4.4171	0.0756999
AT3G23480	[11.3.7] lipid metabolism.Phospholipid synthesis.cyclopropane-fatty-acyl-phospholipid synthase	Cyclopropane-fatty-acyl-phospholipid synthase	2.45517	0.130524
AT3G01570	[11.4] lipid metabolism.TAG synthesis	Oleosin family protein	-0.6468	0.72698
AT3G51600	[11.6] lipid metabolism.lipid transfer proteins etc	LTP5__lipid transfer protein 5	-0.363467	0.609227
AT3G45070	[11.8] lipid metabolism.'exotics'(steroids, squalene etc)	AtSULT202B1_SULT202B1__P-loop containing nucleoside triphosphate hydrolases superfamily protein	4.9975	0.21649
AT5G07000	[11.8] lipid metabolism.'exotics'(steroids, squalene etc)	ATST2B_ST2B__sulfotransferase 2B	3.57343	0.158683
AT1G04010	[11.8.10] lipid metabolism.'exotics' (steroids, squalene etc).phosphatidylcholinesterol O-acyltransferase	ATPSAT1_ERP1_PSAT1__phospholipid sterol acyl transferase 1	2.64823	0.229422
AT3G48790	[11.8.1.2] lipid metabolism.'exotics' (steroids, squalene etc).sphingolipids.serine C-palmitoyltransferase	Pyridoxal phosphate (PLP)-dependent transferases superfamily protein	3.00723	0.162474
AT4G04930	[11.8.1] lipid metabolism.'exotics' (steroids, squalene etc).sphingolipids	DES-1-LIKE__fatty acid desaturase family protein	3.4976	0.0852803
AT2G30550	[11.9.2.1] lipid metabolism.lipid degradation.lipases.triacylglycerol lipase	DALL3__alpha/beta-Hydrolases superfamily protein	4.9149	0.135356
AT2G42450	[11.9.2.1] lipid metabolism.lipid degradation.lipases.triacylglycerol lipase	COR15A_LEA24__alpha/beta-Hydrolases superfamily protein	4.49803	0.122512
AT4G22300	[11.9.3.2] lipid metabolism.lipid degradation.lysophospholipases.carboxylesterase	TIPSY1__carboxylesterases	5.58333	0.0925515
AT3G55190	[11.9.2] lipid metabolism.lipid degradation.lipases	MAGL11__alpha/beta-Hydrolases superfamily protein	3.252	0.141016
AT2G35690	[11.9.4.2] lipid metabolism.lipid degradation.beta-oxidation.acyl CoA DH	ACX5__acyl-CoA oxidase 5	0.832167	0.524966
AT5G22420	[11.9.4.13] lipid metabolism.lipid degradation.beta-oxidation.acyl CoA reductase	FAR7__fatty acid reductase 7	3.6705	0.0724496
AT5G22500	[11.9.4.13] lipid metabolism.lipid degradation.beta-oxidation.acyl CoA reductase	FAR1__fatty acid reductase 1	3.1767	0.15967
AT4G29010	[11.9.4.9] lipid metabolism.lipid degradation.beta-oxidation.multifunctional	AIM1__Enoyl-CoA hydratase/isomerase family	5.802	0.0669082
AT3G06860	[11.9.4.9] lipid metabolism.lipid degradation.beta-oxidation.multifunctional	ATMFP2_MFP2__multifunctional protein 2	3.0642	0.149275
AT1G09420	[7.1.1] OPP.oxidative PP.G6PD	G6PD4__glucose-6-phosphate dehydrogenase 4	1.78787	0.194014
AT3G60750	[7.2.1] OPP.non-reductive PP.transketolase	AtTKL1_TKL1__Transketolase	0.2084	0.898808
AT3G04790	[7.2.4] OPP.non-reductive PP.ribose 5-phosphate isomerase	EMB3119__Ribose 5-phosphate isomerase, type A protein	1.10907	0.401985
AT1G30510	[7.3] OPP.electron transfer	ATRFNR2_RFNR2__root FNR 2	2.2317	0.479043
AT4G28520	[33.1] development.storage proteins	CRC_CRU3__cruciferin 3	-0.366267	0.927403
AT5G44120	[33.1] development.storage proteins	ATCRA1_CRA1_CRU1__RmlC-like cupins superfamily protein	-1.83303	0.589118
AT1G03880	[33.1] development.storage proteins	CRB_CRU2__cruciferin 2	-1.4275	0.606388
AT3G22640	[33.1] development.storage proteins	PAP85__cupin family protein	1.66717	0.579645
AT2G28490	[33.1] development.storage proteins	RmlC-like cupins superfamily protein	-2.3058	0.303707
AT2G47070	[33.3] development.squamosa promoter binding like (SPL)	SPL1__squamosa promoter binding protein-like 1	-0.924533	0.507608
AT1G50030	[33.30.1] development.multitarget.target of rapamycin	TOR__target of rapamycin	1.98577	0.290677
AT3G16640	[33.99] development.unspecified	AtTCTP1_TCTP1__translationally controlled tumor protein	-0.8949	0.218599
AT3G50670	[33.99] development.unspecified	U1-70K_U1SNRNP__U1 small nuclear ribonucleoprotein-70K	1.67957	0.412235
AT3G56990	[33.99] development.unspecified	EDA7__embryo sac development arrest 7	0.804567	0.419709
AT4G00800	[33.99] development.unspecified	SETH5_VPS8__transducin family protein / WD-40 repeat family protein	5.94003	0.0963347
AT3G18110	[33.99] development.unspecified	ACM1_EMB1270__Pentatricopeptide repeat (PPR) superfamily protein	0.981867	0.739194
AT5G49930	[33.99] development.unspecified	emb1441__zinc knuckle (CCHC-type) family protein	1.85493	0.331289
AT5G55940	[33.99] development.unspecified	emb2731__Uncharacterised protein family (UPF0172)	-0.583733	0.41719
AT1G72410	[33.99] development.unspecified	COP1-interacting protein-related	-0.670867	0.704063
AT5G53090	[33.99] development.unspecified	NAD(P)-binding Rossmann-fold superfamily protein	3.49873	0.0763025
AT3G54150	[33.99] development.unspecified	EFD__S-adenosyl-L-methionine-dependent methyltransferases superfamily protein	3.90317	0.171401
AT5G39500	[33.99] development.unspecified	ERMO1_GNL1__GNOM-like 1	2.95703	0.0729935
AT4G00930	[33.99] development.unspecified	CIP4.1__COP1-interacting protein 4.1	2.09437	0.412117
AT5G50820	[33.99] development.unspecified	anac097_NAC097__NAC domain containing protein 97	3.12893	0.097356
AT4G27410	[33.99] development.unspecified	ANAC072_ANAC72_AtRD26_RD26__NAC (No Apical Meristem) domain transcriptional regulator superfamily protein	3.1934	0.226173
AT5G14120	[33.99] development.unspecified	Major facilitator superfamily protein	2.50013	0.0714693
AT5G20240	[33.99] development.unspecified	PI__K-box region and MADS-box transcription factor family protein	2.6805	0.0960517
AT1G79280	[33.99] development.unspecified	AtTPR_NUA__nuclear pore anchor	4.12873	0.0671339
AT1G74940	[33.99] development.unspecified	Protein of unknown function (DUF581)	-0.2993	0.789909
AT5G26900	[33.99] development.unspecified	AtCDC20.4_CDC20.4__Transducin family protein / WD-40 repeat family protein	2.69693	0.118126
AT1G04770	[33.99] development.unspecified	SDI2__Tetratricopeptide repeat (TPR)-like superfamily protein	-0.0438	0.984783
AT3G04630	[33.99] development.unspecified	WDL1__WVD2-like 1	1.42583	0.325061
AT4G00580	[33.99] development.unspecified	COP1-interacting protein-related	0.634567	0.698974
AT3G61790	[33.99] development.unspecified	SINAT3__Protein with RING/U-box and TRAF-like domains	2.91203	0.121251
AT2G03140	[33.99] development.unspecified	alpha/beta-Hydrolases superfamily protein	0.123767	0.672739
AT2G02560	[33.99] development.unspecified	ATCAND1_CAND1_ETA2_HVE_TIP120__cullin-associated and neddylation dissociated	0.8122	0.71779
AT1G27470	[33.99] development.unspecified	transducin family protein / WD-40 repeat family protein	2.52273	0.19988
AT4G29860	[33.99] development.unspecified	ALT2_AtDSE1_DSE1_EMB2757_TAN__Transducin/WD40 repeat-like superfamily protein	3.81743	0.143234
AT4G36920	[33.99] development.unspecified	AP2_AtAP2_FL1_FLO2__Integrase-type DNA-binding superfamily protein	2.32777	0.14165
AT1G58250	[33.99] development.unspecified	HPS4_SAB__Golgi-body localisation protein domain ;RNA pol II promoter Fmp27 protein domain	-2.16717	0.393756
AT1G55420	[33.99] development.unspecified	EDA11__Cysteine/Histidine-rich C1 domain family protein	2.21577	0.124446
AT1G02090	[33.99] development.unspecified	ATCSN7_COP15_CSN7_FUS5__Proteasome component (PCI) domain protein	3.64287	0.146617
AT4G33400	[33.99] development.unspecified	DEM1__Vacuolar import/degradation, Vid27-related protein	-3.2102	0.16615
AT3G51280	[33.99] development.unspecified	Tetratricopeptide repeat (TPR)-like superfamily protein	0.331433	0.695175
AT2G29060	[33.99] development.unspecified	GRAS family transcription factor	0.347833	0.799092
AT1G34550	[33.99] development.unspecified	EMB2756__Protein of unknown function (DUF616)	0.683	0.589635
AT1G17360	[33.99] development.unspecified		2.59757	0.135075
AT4G00090	[33.99] development.unspecified	Transducin/WD40 repeat-like superfamily protein	3.70353	0.159102
AT5G60690	[33.99] development.unspecified	AVB1_AVB1_IFL_IFL1_REV__Homeobox-leucine zipper family protein / lipid-binding START domain-containing protein	3.6795	0.0761774
AT5G11530	[33.99] development.unspecified	EMF1__embryonic flower 1 (EMF1)	0.902533	0.658817
AT5G45160	[33.99] development.unspecified	RL2__Root hair defective 3 GTP-binding protein (RHD3)	-0.3317	0.915599
AT5G59450	[33.99] development.unspecified	GRAS family transcription factor	1.22743	0.44285
AT4G36160	[33.99] development.unspecified	ANAC076_NAC076_VND2__NAC domain containing protein 76	3.5129	0.0943564
AT5G08560	[33.99] development.unspecified	ATWDR26_WDR26_WDS1__transducin family protein / WD-40 repeat family protein	3.2335	0.129636
AT5G03860	[6.2] gluconeogenesis / glyoxylate cycle.malate synthase	MLS__malate synthase	-1.8002	0.308136
AT4G15530	[6.5] gluconeogenesis / glyoxylate cycle.pyruvate dikinase	PPDK__pyruvate orthophosphate dikinase	0.7706	0.758343
AT3G21720	[6.9] gluconeogenesis / glyoxylate cycle.isocitrate lyase	ICL__isocitrate lyase	-0.889033	0.273832
AT5G13630	[19.10] tetrapyrrole synthesis.magnesium chelatase	ABAR_CCH_CCH1_CHLH_GUN5__magnesium-chelatase subunit chlH, chloroplast, putative / Mg-protoporphyrin IX chelatase, putative (CHLH)	-1.47973	0.570231
AT5G63570	[19.3] tetrapyrrole synthesis.GSA	GSA1__glutamate-1-semialdehyde-2,1-aminomutase	2.5747	0.072582
AT1G23860	[27.1.1] RNA.processing.splicing	At-RSZ21_RSZ21_RSZP21_SRZ-21_SRZ21__RS-containing zinc finger protein 21	0.882467	0.595595
AT2G24590	[27.1.1] RNA.processing.splicing	At-RSZ22a_RSZ22a__RNA recognition motif and CCHC-type zinc finger domains containing protein	2.78853	0.236281
AT3G55460	[27.1.1] RNA.processing.splicing	At-SCL30_SCL30__SC35-like splicing factor 30	3.8831	0.209856
AT3G50670	[27.1.1] RNA.processing.splicing	U1-70K_U1SNRNP__U1 small nuclear ribonucleoprotein-70K	1.67957	0.412235
AT1G55310	[27.1.1] RNA.processing.splicing	At-SCL33_ATSCL33_SCL33_SR33__SC35-like splicing factor 33	2.3084	0.277178
AT1G60200	[27.1.1] RNA.processing.splicing	RBM25__splicing factor PWI domain-containing protein / RNA recognition motif (RRM)-containing protein	3.84617	0.201657
AT3G55220	[27.1.1] RNA.processing.splicing	AtSAP130b_SAP130b__Cleavage and polyadenylation specificity factor (CPSF) A subunit protein	2.91813	0.0764833
AT3G27550	[27.1.1] RNA.processing.splicing	CFM9__RNA-binding CRS1 / YhbY (CRM) domain protein	1.3466	0.196376
AT3G55930	[27.1.1] RNA.processing.splicing	Pre-mRNA-splicing factor 3	1.19797	0.514701
AT1G24090	[27.1.19] RNA.processing.ribonucleases	RNH1C__RNase H family protein	-0.493467	0.622838
AT1G16800	[27.1.19] RNA.processing.ribonucleases	P-loop containing nucleoside triphosphate hydrolases superfamily protein	2.91063	0.149058
AT1G06450	[27.1.19] RNA.processing.ribonucleases	CAF1g__Polynucleotidyl transferase, ribonuclease H-like superfamily protein	4.85347	0.106711
AT5G58040	[27.1.3.7] RNA.processing.3' end processing.Fip1	ATFIP1[V]_ATFIPS5_FIP1_FIP1[V]_FIPS5_SCPR57__homolog of yeast FIP1 [V]	4.0048	0.17306
AT3G66652	[27.1.3.7] RNA.processing.3' end processing.Fip1	fip1 motif-containing protein	2.40153	0.111015
AT1G01040	[27.1.20] RNA.processing.degradation dicer	ASU1_ATDCL1_CAF_DCL1_EMB60_EMB76_SIN1_SUS1__dicer-like 1	1.07863	0.427688
AT1G66500	[27.1.3.15] RNA.processing.3' end processing.Pcf11p	Pre-mRNA cleavage complex II	3.90443	0.252275
AT5G26742	[27.1.2] RNA.processing.RNA helicase	AtRH3_emb1138_RH3__DEAD box RNA helicase (RH3)	1.12293	0.180028
AT5G62190	[27.1.2] RNA.processing.RNA helicase	AtRH7_PRH75__DEAD box RNA helicase (PRH75)	0.0952333	0.96614
AT5G51280	[27.1.2] RNA.processing.RNA helicase	DEAD-box protein abstrakt, putative	2.6415	0.0500008
AT1G32490	[27.1.2] RNA.processing.RNA helicase	EMB2733_ESP3_GSM1_RSW12__RNA helicase family protein	3.29467	0.257886
AT2G35340	[27.1.2] RNA.processing.RNA helicase	MEE29__helicase domain-containing protein	1.56103	0.316256
AT2G33730	[27.1.2] RNA.processing.RNA helicase	SMA1__P-loop containing nucleoside triphosphate hydrolases superfamily protein	-1.9104	0.360617
AT5G23880	[27.1.3.3] RNA.processing.3' end processing.CPSF100	ATCPSF100_CPSF100_EMB1265_ESP5__cleavage and polyadenylation specificity factor 100	0.671167	0.538517
AT4G17610	[27.1] RNA.processing	AtTRM3_TRM3__tRNA/rRNA methyltransferase (SpoU) family protein	4.4353	0.117596
AT5G63120	[27.1] RNA.processing	RH30__P-loop containing nucleoside triphosphate hydrolases superfamily protein	2.07343	0.166461
AT5G23690	[27.1] RNA.processing	Polynucleotide adenylyltransferase family protein	2.30507	0.384534
AT4G14790	[27.1] RNA.processing	ATSUV3_EDA15_SUV3__ATP-dependent RNA helicase, mitochondrial (SUV3)	4.48493	0.0891677
AT2G39240	[27.1] RNA.processing	RNA polymerase I specific transcription initiation factor RRN3 protein	2.04217	0.174192
AT4G15420	[27.1] RNA.processing	Ubiquitin fusion degradation UFD1 family protein	2.67753	0.113344
AT5G15700	[27.2] RNA.transcription	DNA/RNA polymerases superfamily protein	1.23787	0.0615764
AT3G22590	[27.2] RNA.transcription	CDC73_PHP__PLANT HOMOLOGOUS TO PARAFIBROMIN	2.5984	0.11161
AT5G49530	[27.2] RNA.transcription	SIN-like family protein	2.15137	0.303874
AT1G68990	[27.2] RNA.transcription	MGP3_RPOTm__male gametophyte defective 3	1.69367	0.271644
AT2G19930	[27.2] RNA.transcription	RNA-dependent RNA polymerase family protein	3.40437	0.101562
AT5G45140	[27.2] RNA.transcription	NRPC2__nuclear RNA polymerase C2	0.156567	0.926301
AT4G20340	[27.2] RNA.transcription	Transcription factor TFIIE, alpha subunit	1.46213	0.411928
AT1G14790	[27.2] RNA.transcription	AtRDR1_ATRDRP1_RDR1__RNA-dependent RNA polymerase 1	1.33507	0.481979
AT3G49000	[27.2] RNA.transcription	RNA polymerase III subunit RPC82 family protein	2.97397	0.076078
AT4G36650	[27.2] RNA.transcription	ATPBRP_PBRP__plant-specific TFIIB-related protein	2.20993	0.0677728
AT1G17440	[27.2] RNA.transcription	CKH1_EER4_NOBIRO6_TAF12B__Transcription initiation factor TFIID subunit A	4.0659	0.0911058
AT1G27720	[27.2] RNA.transcription	TAF4_TAF4B__TBP-associated factor 4B	1.64377	0.476696
AT2G25000	[27.3.32] RNA.regulation of transcription.WRKY domain transcription factor family	ATWRKY60_WRKY60__WRKY DNA-binding protein 60	2.68147	0.310296
AT5G49520	[27.3.32] RNA.regulation of transcription.WRKY domain transcription factor family	ATWRKY48_WRKY48__WRKY DNA-binding protein 48	1.9726	0.134698
AT5G28650	[27.3.32] RNA.regulation of transcription.WRKY domain transcription factor family	ATWRKY74_WRKY74__WRKY DNA-binding protein 74	4.30507	0.153873
AT5G45580	[27.3.20] RNA.regulation of transcription.G2-like transcription factor family, GARP	GFR__Homeodomain-like superfamily protein	3.47347	0.0982243
AT5G06800	[27.3.20] RNA.regulation of transcription.G2-like transcription factor family, GARP	myb-like HTH transcriptional regulator family protein	0.605667	0.719683
AT5G57180	[27.3.34] RNA.regulation of transcription.Orphan family	CIA2__chloroplast import apparatus 2	0.747533	0.759958
AT4G27910	[27.3.69] RNA.regulation of transcription.SET-domain transcriptional regulator family	ATX4_SDG16__SET domain protein 16	2.17177	0.100423
AT5G43990	[27.3.69] RNA.regulation of transcription.SET-domain transcriptional regulator family	SDG18_SUVR2__SET-domain containing protein lysine methyltransferase family protein	4.44633	0.0723601
AT1G73100	[27.3.69] RNA.regulation of transcription.SET-domain transcriptional regulator family	SDG19_SUVH3__SU(VAR)3-9 homolog 3	0.0854667	0.969865
AT4G15180	[27.3.69] RNA.regulation of transcription.SET-domain transcriptional regulator family	ATXR3_SDG2__SET domain protein 2	2.43253	0.0678742
AT3G63030	[27.3.59] RNA.regulation of transcription.Methyl binding domain proteins	MBD4__methyl-CPG-binding domain 4	1.11763	0.511098
AT5G25150	[27.3.51] RNA.regulation of transcription.General Transcription, TBP-binding protein	TAF5__TBP-associated factor 5	-2.37683	0.115722
AT5G18000	[27.3.41] RNA.regulation of transcription.B3 transcription factor family	REM20_VDD__VERDANDI	5.5519	0.0999119
AT5G66980	[27.3.41] RNA.regulation of transcription.B3 transcription factor family	AP2/B3-like transcriptional factor family protein	1.35047	0.524427
AT4G31615	[27.3.41] RNA.regulation of transcription.B3 transcription factor family	REM35__Transcriptional factor B3 family protein	2.55607	0.167894
AT4G31630	[27.3.41] RNA.regulation of transcription.B3 transcription factor family	REM37__Transcriptional factor B3 family protein	2.60853	0.195888
AT1G21200	[27.3.30] RNA.regulation of transcription.Trihelix, Triple-Helix transcription factor family	sequence-specific DNA binding transcription factors	3.14447	0.15821
AT3G16870	[27.3.9] RNA.regulation of transcription.C2C2(Zn) GATA transcription factor family	GATA17__GATA transcription factor 17	4.41227	0.0925014
AT1G08010	[27.3.9] RNA.regulation of transcription.C2C2(Zn) GATA transcription factor family	GATA11__GATA transcription factor 11	0.7191	0.179839
AT2G13570	[27.3.15] RNA.regulation of transcription.CCAAT box binding factor family, HAP3	NF-YB7__nuclear factor Y, subunit B7	2.67787	0.187753
AT1G30670	[27.3.6] RNA.regulation of transcription.bHLH,Basic Helix-Loop-Helix family	basic helix-loop-helix (bHLH) DNA-binding superfamily protein	3.42187	0.103795
AT5G01310	[27.3.6] RNA.regulation of transcription.bHLH,Basic Helix-Loop-Helix family	APTX__APRATAXIN-like	2.76943	0.122454
AT5G10570	[27.3.6] RNA.regulation of transcription.bHLH,Basic Helix-Loop-Helix family	basic helix-loop-helix (bHLH) DNA-binding superfamily protein	0.4348	0.866388
AT1G22490	[27.3.6] RNA.regulation of transcription.bHLH,Basic Helix-Loop-Helix family	bHLH094_bHLH94__basic helix-loop-helix (bHLH) DNA-binding superfamily protein	1.7235	0.104804
AT2G18300	[27.3.6] RNA.regulation of transcription.bHLH,Basic Helix-Loop-Helix family	HBI1__basic helix-loop-helix (bHLH) DNA-binding superfamily protein	2.1805	0.0500639
AT4G37740	[27.3.50] RNA.regulation of transcription.General Transcription	AtGRF2_GRF2__growth-regulating factor 2	3.56983	0.109054
AT3G55980	[27.3.12] RNA.regulation of transcription.C3H zinc finger family	ATSZF1_SZF1_TZF11__salt-inducible zinc finger 1	-0.984667	0.296137
AT4G38890	[27.3.12] RNA.regulation of transcription.C3H zinc finger family	FMN-linked oxidoreductases superfamily protein	2.3913	0.167641
AT3G63450	[27.3.12] RNA.regulation of transcription.C3H zinc finger family	RNA-binding (RRM/RBD/RNP motifs) family protein	3.93563	0.111313
AT3G47120	[27.3.12] RNA.regulation of transcription.C3H zinc finger family	GDS1__RNA recognition motif (RRM)-containing protein	0.608233	0.422568
AT1G30330	[27.3.4] RNA.regulation of transcription.ARF, Auxin Response Factor family	ARF6__auxin response factor 6	3.20857	0.0996759
AT2G28350	[27.3.4] RNA.regulation of transcription.ARF, Auxin Response Factor family	ARF10__auxin response factor 10	-2.58787	0.451813
AT3G17310	[27.3.46] RNA.regulation of transcription.DNA methyltransferases	AtDRM3_DRM3__S-adenosyl-L-methionine-dependent methyltransferases superfamily protein	-0.545133	0.445118
AT1G80740	[27.3.46] RNA.regulation of transcription.DNA methyltransferases	CMT1_DMT4__chromomethylase 1	0.588867	0.761889
AT4G14140	[27.3.46] RNA.regulation of transcription.DNA methyltransferases	DMT02_DMT2_MET02_MET2__DNA methyltransferase 2	4.09653	0.117931
AT5G15380	[27.3.46] RNA.regulation of transcription.DNA methyltransferases	DRM1__domains rearranged methylase 1	-0.0901667	0.951363
AT1G31290	[27.3.36] RNA.regulation of transcription.Argonaute	AGO3__ARGONAUTE 3	3.54513	0.109097
AT3G28720	[27.3.67] RNA.regulation of transcription.putative transcription regulator		0.362467	0.740738
AT1G56110	[27.3.67] RNA.regulation of transcription.putative transcription regulator	NOP56__homolog of nucleolar protein NOP56	-2.4945	0.16029
AT1G60770	[27.3.67] RNA.regulation of transcription.putative transcription regulator	RPPR4__Tetratricopeptide repeat (TPR)-like superfamily protein	1.7325	0.0974758
AT5G27610	[27.3.67] RNA.regulation of transcription.putative transcription regulator	ALY1_ATALY1__DIRP ;Myb-like DNA-binding domain	1.54407	0.213102
AT5G15020	[27.3.67] RNA.regulation of transcription.putative transcription regulator	SNL2__SIN3-like 2	1.60193	0.521218
AT3G48670	[27.3.67] RNA.regulation of transcription.putative transcription regulator	IDN2_RDM12__XH/XS domain-containing protein	3.02463	0.117747
AT2G47790	[27.3.67] RNA.regulation of transcription.putative transcription regulator	GTS1__Transducin/WD40 repeat-like superfamily protein	2.39387	0.511005
AT5G22760	[27.3.67] RNA.regulation of transcription.putative transcription regulator	DDP2__PHD finger family protein	2.76853	0.107288
AT4G00200	[27.3.67] RNA.regulation of transcription.putative transcription regulator	AHL7__AT hook motif DNA-binding family protein	-0.00706667	0.995464
AT5G60170	[27.3.67] RNA.regulation of transcription.putative transcription regulator	NOT4A__RNA binding (RRM/RBD/RNP motifs) family protein	-0.217067	0.856764
AT5G10940	[27.3.67] RNA.regulation of transcription.putative transcription regulator	ASG2__transducin family protein / WD-40 repeat family protein	-0.8246	0.698289
AT1G63470	[27.3.67] RNA.regulation of transcription.putative transcription regulator	AHL5__AT hook motif DNA-binding family protein	1.7181	0.512469
AT5G05140	[27.3.67] RNA.regulation of transcription.putative transcription regulator	Transcription elongation factor (TFIIS) family protein	2.5623	0.0843997
AT5G55390	[27.3.67] RNA.regulation of transcription.putative transcription regulator	EDM2__ENHANCED DOWNY MILDEW 2	3.55603	0.0682664
AT5G05660	[27.3.67] RNA.regulation of transcription.putative transcription regulator	ATNFXL2_EBI_NFXL2__sequence-specific DNA binding transcription factors;zinc ion binding;sequence-specific DNA binding transcription factors	2.1783	0.24043
AT1G20900	[27.3.67] RNA.regulation of transcription.putative transcription regulator	AHL27_ESC_ORE7__Predicted AT-hook DNA-binding family protein	3.45327	0.31479
AT1G59890	[27.3.67] RNA.regulation of transcription.putative transcription regulator	SNL5__SIN3-like 5	2.61293	0.128485
AT1G15480	[27.3.67] RNA.regulation of transcription.putative transcription regulator	POCO1__Tetratricopeptide repeat (TPR)-like superfamily protein	2.6635	0.208954
AT1G68030	[27.3.67] RNA.regulation of transcription.putative transcription regulator	RING/FYVE/PHD zinc finger superfamily protein	1.28103	0.359951
AT5G04290	[27.3.67] RNA.regulation of transcription.putative transcription regulator	KTF1_SPT5L__kow domain-containing transcription factor 1	-0.866867	0.633145
AT5G67320	[27.3.55] RNA.regulation of transcription.HDA	HOS15_OLI1__WD-40 repeat family protein	1.37783	0.394828
AT2G35670	[27.3.65] RNA.regulation of transcription.Polycomb Group (PcG)	FIE2_FIS2__VEFS-Box of polycomb protein	1.5143	0.291289
AT5G34870	[27.3.73] RNA.regulation of transcription.Zn-finger(CCHC)	zinc knuckle (CCHC-type) family protein	1.3836	0.517559
AT3G24070	[27.3.73] RNA.regulation of transcription.Zn-finger(CCHC)	Zinc knuckle (CCHC-type) family protein	2.29647	0.291939
AT2G42430	[27.3.37] RNA.regulation of transcription.AS2,Lateral Organ Boundaries Gene Family	ASL18_LBD16__lateral organ boundaries-domain 16	3.01593	0.0649228
AT3G48160	[27.3.18] RNA.regulation of transcription.E2F/DP transcription factor family	DEL1_E2FE_E2L3__DP-E2F-like 1	2.2648	0.103712
AT5G65130	[27.3.3] RNA.regulation of transcription.AP2/EREBP, APETALA2/Ethylene-responsive element binding protein family	ERF57_WIND4__Integrase-type DNA-binding superfamily protein	1.74623	0.451601
AT1G64380	[27.3.3] RNA.regulation of transcription.AP2/EREBP, APETALA2/Ethylene-responsive element binding protein family	ERF61__Integrase-type DNA-binding superfamily protein	1.98683	0.159282
AT1G22190	[27.3.3] RNA.regulation of transcription.AP2/EREBP, APETALA2/Ethylene-responsive element binding protein family	ERF58_RAP2.4_RAP2.4d_WIND2__Integrase-type DNA-binding superfamily protein	-1.91213	0.191448
AT1G16060	[27.3.3] RNA.regulation of transcription.AP2/EREBP, APETALA2/Ethylene-responsive element binding protein family	ADAP_WRI3__ARIA-interacting double AP2 domain protein	2.81797	0.0747176
AT3G18290	[27.3.11] RNA.regulation of transcription.C2H2 zinc finger family	BTS_EMB2454__zinc finger protein-related	3.05857	0.0689763
AT4G05360	[27.3.11] RNA.regulation of transcription.C2H2 zinc finger family	Zinc knuckle (CCHC-type) family protein	-1.08163	0.64381
AT1G26590	[27.3.11] RNA.regulation of transcription.C2H2 zinc finger family	C2H2-like zinc finger protein	1.60573	0.208838
AT3G53600	[27.3.11] RNA.regulation of transcription.C2H2 zinc finger family	ZAT18__C2H2-type zinc finger family protein	1.85087	0.308557
AT5G22890	[27.3.11] RNA.regulation of transcription.C2H2 zinc finger family	STOP2__C2H2 and C2HC zinc fingers superfamily protein	2.76137	0.321227
AT1G49900	[27.3.11] RNA.regulation of transcription.C2H2 zinc finger family	C2H2 type zinc finger transcription factor family	-2.81253	0.113059
AT3G43490	[27.3.11] RNA.regulation of transcription.C2H2 zinc finger family	Zinc knuckle (CCHC-type) family protein	2.93123	0.104371
AT5G04340	[27.3.11] RNA.regulation of transcription.C2H2 zinc finger family	AtZAT6_C2H2_CZF2_ZAT6__zinc finger of Arabidopsis thaliana 6	2.8606	0.188242
AT1G55110	[27.3.11] RNA.regulation of transcription.C2H2 zinc finger family	AtIDD7_IDD7_REDSTART__indeterminate(ID)-domain 7	2.92143	0.0658805
AT2G23740	[27.3.11] RNA.regulation of transcription.C2H2 zinc finger family	SUVR5__nucleic acid binding;sequence-specific DNA binding transcription factors;zinc ion binding	0.7793	0.600525
AT2G41690	[27.3.23] RNA.regulation of transcription.HSF,Heat-shock transcription factor family	AT-HSFB3_HSFB3_HSFB3__heat shock transcription factor B3	3.427	0.0863266
AT3G61120	[27.3.24] RNA.regulation of transcription.MADS box transcription factor family	AGL13__AGAMOUS-like 13	2.56173	0.502318
AT1G17310	[27.3.24] RNA.regulation of transcription.MADS box transcription factor family	AGL100__MADS-box transcription factor family protein	2.81383	0.0515684
AT5G58340	[27.3.26] RNA.regulation of transcription.MYB-related transcription factor family	myb-like HTH transcriptional regulator family protein	4.33467	0.145789
AT3G49850	[27.3.26] RNA.regulation of transcription.MYB-related transcription factor family	ATTRB3_TBP2_TRB3__telomere repeat binding factor 3	4.37763	0.0913297
AT1G51950	[27.3.40] RNA.regulation of transcription.Aux/IAA family	IAA18__indole-3-acetic acid inducible 18	-3.5879	0.174734
AT5G64220	[27.3.39] RNA.regulation of transcription.AtSR Transcription Factor family	CAMTA2__Calmodulin-binding transcription activator protein with CG-1 and Ankyrin domains	0.667267	0.685596
AT2G06530	[27.3.71] RNA.regulation of transcription.SNF7	VPS2.1__SNF7 family protein	2.28527	0.521155
AT4G00540	[27.3.25] RNA.regulation of transcription.MYB domain transcription factor family	ATMYB3R2_MYB3R-2_MYB3R2_PC-MYB2__myb domain protein 3r2	6.677	0.114642
AT1G26780	[27.3.25] RNA.regulation of transcription.MYB domain transcription factor family	AtMYB117_LOF1_MYB117__myb domain protein 117	3.69727	0.0726063
AT1G18570	[27.3.25] RNA.regulation of transcription.MYB domain transcription factor family	AtMYB51_BW51A_BW51B_HIG1_MYB51__myb domain protein 51	3.81287	0.0712586
AT3G04030	[27.3.25] RNA.regulation of transcription.MYB domain transcription factor family	MYR2__Homeodomain-like superfamily protein	1.0173	0.393518
AT3G27260	[27.3.52] RNA.regulation of transcription.Global transcription factor group	GTE8__global transcription factor group E8	2.52653	0.188959
AT1G65440	[27.3.52] RNA.regulation of transcription.Global transcription factor group	GTB1_SPT6L__global transcription factor group B1	0.4212	0.864988
AT4G08350	[27.3.52] RNA.regulation of transcription.Global transcription factor group	GTA02_GTA2_SPT5-2__global transcription factor group A2	4.3905	0.134748
AT5G14280	[27.3.49] RNA.regulation of transcription.GeBP like	GPL2__DNA-binding storekeeper protein-related	5.49193	0.0949073
AT1G59940	[27.3.5] RNA.regulation of transcription.ARR	ARR3__response regulator 3	4.13267	0.0766686
AT5G51910	[27.3.29] RNA.regulation of transcription.TCP transcription factor family	TCP19__TCP family transcription factor	1.27883	0.25289
AT5G60100	[27.3.66] RNA.regulation of transcription.Psudo ARR transcription factor family	APRR3_PRR3__pseudo-response regulator 3	2.97853	0.0611525
AT1G58110	[27.3.35] RNA.regulation of transcription.bZIP transcription factor family	Basic-leucine zipper (bZIP) transcription factor family protein	-2.7887	0.1762
AT4G35900	[27.3.35] RNA.regulation of transcription.bZIP transcription factor family	atbzip14_FD_FD-1__Basic-leucine zipper (bZIP) transcription factor family protein	2.76133	0.0628479
AT5G65210	[27.3.35] RNA.regulation of transcription.bZIP transcription factor family	TGA1__bZIP transcription factor family protein	1.75397	0.521554
AT1G05270	[27.3.35] RNA.regulation of transcription.bZIP transcription factor family	TraB family protein	3.80993	0.088162
AT5G27910	[27.3.16] RNA.regulation of transcription.CCAAT box binding factor family, HAP5	NF-YC8__nuclear factor Y, subunit C8	3.23403	0.154982
AT4G14920	[27.3.63] RNA.regulation of transcription.PHD finger transcription factor	Acyl-CoA N-acyltransferase with RING/FYVE/PHD-type zinc finger protein	3.70997	0.0575611
AT5G22260	[27.3.63] RNA.regulation of transcription.PHD finger transcription factor	MS1__RING/FYVE/PHD zinc finger superfamily protein	1.7044	0.346545
AT1G05490	[27.3.44] RNA.regulation of transcription.Chromatin Remodeling Factors	chr31_CLSY3__chromatin remodeling 31	2.2179	0.148038
AT3G54280	[27.3.44] RNA.regulation of transcription.Chromatin Remodeling Factors	ATBTAF1_BTAF1_CHA16_CHR16_RGD3__DNA binding;ATP binding;nucleic acid binding;binding;helicases;ATP binding;DNA binding;helicases	2.06423	0.372319
AT3G12810	[27.3.44] RNA.regulation of transcription.Chromatin Remodeling Factors	chr13_PIE1_SRCAP__SNF2 domain-containing protein / helicase domain-containing protein	2.29397	0.256581
AT1G61140	[27.3.44] RNA.regulation of transcription.Chromatin Remodeling Factors	EDA16_FRG4__SNF2 domain-containing protein / helicase domain-containing protein / zinc finger protein-related	3.1717	0.125277
AT2G46020	[27.3.44] RNA.regulation of transcription.Chromatin Remodeling Factors	ATBRM_BRM_CHA2_CHR2_FFO3__transcription regulatory protein SNF2, putative	2.33507	0.132365
AT5G63950	[27.3.44] RNA.regulation of transcription.Chromatin Remodeling Factors	CHR24__chromatin remodeling 24	0.3694	0.826529
AT4G22140	[27.3.44] RNA.regulation of transcription.Chromatin Remodeling Factors	EBS__PHD finger family protein / bromo-adjacent homology (BAH) domain-containing protein	-1.14153	0.454196
AT1G08060	[27.3.44] RNA.regulation of transcription.Chromatin Remodeling Factors	MOM_MOM_MOM1__ATP-dependent helicase family protein	2.70123	0.078143
AT5G24590	[27.3.27] RNA.regulation of transcription.NAC domain transcription factor family	ANAC091_ANAC91_TIP__TCV-interacting protein	1.55483	0.508576
AT1G55300	[27.3] RNA.regulation of transcription	TAF7__TBP-associated factor 7	-0.950167	0.484916
AT4G03250	[27.3.22] RNA.regulation of transcription.HB,Homeobox transcription factor family	Homeodomain-like superfamily protein	1.5965	0.377668
AT3G60390	[27.3.22] RNA.regulation of transcription.HB,Homeobox transcription factor family	HAT3__homeobox-leucine zipper protein 3	1.39873	0.480149
AT5G46880	[27.3.22] RNA.regulation of transcription.HB,Homeobox transcription factor family	HB-7_HDG5__homeobox-7	2.32533	0.215105
AT2G46680	[27.3.22] RNA.regulation of transcription.HB,Homeobox transcription factor family	ATHB-7_ATHB7_HB-7__homeobox 7	1.4234	0.550744
AT1G73360	[27.3.22] RNA.regulation of transcription.HB,Homeobox transcription factor family	AtEDT1_ATHDG11_EDT1_HDG11__homeodomain GLABROUS 11	-0.7358	0.662218
AT4G21750	[27.3.22] RNA.regulation of transcription.HB,Homeobox transcription factor family	ATML1__Homeobox-leucine zipper family protein / lipid-binding START domain-containing protein	-1.74917	0.412708
AT5G44180	[27.3.22] RNA.regulation of transcription.HB,Homeobox transcription factor family	RLT2__Homeodomain-like transcriptional regulator	1.12613	0.139341
AT5G17320	[27.3.22] RNA.regulation of transcription.HB,Homeobox transcription factor family	HDG9__homeodomain GLABROUS 9	2.8867	0.109486
AT3G03660	[27.3.22] RNA.regulation of transcription.HB,Homeobox transcription factor family	WOX11__WUSCHEL related homeobox 11	2.85453	0.136908
AT1G34650	[27.3.22] RNA.regulation of transcription.HB,Homeobox transcription factor family	HDG10__homeodomain GLABROUS 10	3.34793	0.224285
AT5G23150	[27.3.68] RNA.regulation of transcription.PWWP domain protein	ART1_ART1_HUA2__Tudor/PWWP/MBT domain-containing protein	-1.71127	0.303471
AT3G63070	[27.3.68] RNA.regulation of transcription.PWWP domain protein	HULK3_SL4__Tudor/PWWP/MBT domain-containing protein	0.777633	0.531061
AT5G40340	[27.3.68] RNA.regulation of transcription.PWWP domain protein	PDP3__Tudor/PWWP/MBT superfamily protein	-1.60493	0.542165
AT2G48160	[27.3.68] RNA.regulation of transcription.PWWP domain protein	HULK2_SL3__Tudor/PWWP/MBT domain-containing protein	0.6171	0.663454
AT1G49780	[27.3.64] RNA.regulation of transcription.PHOR1	PUB26__plant U-box 26	0.888733	0.541942
AT3G63140	[27.3.99] RNA.regulation of transcription.unclassified	CSP41A__chloroplast stem-loop binding protein of 41 kDa	-1.6142	0.256228
AT3G54400	[27.3.99] RNA.regulation of transcription.unclassified	Eukaryotic aspartyl protease family protein	0.7856	0.28522
AT1G11650	[27.3.99] RNA.regulation of transcription.unclassified	ATRBP45B_RBP45B__RNA-binding (RRM/RBD/RNP motifs) family protein	0.9439	0.306982
AT1G09750	[27.3.99] RNA.regulation of transcription.unclassified	Eukaryotic aspartyl protease family protein	2.01147	0.314138
AT5G58470	[27.3.99] RNA.regulation of transcription.unclassified	TAF15b__TBP-associated factor 15B	2.66857	0.238215
AT1G69420	[27.3.99] RNA.regulation of transcription.unclassified	DHHC-type zinc finger family protein	3.89013	0.0619498
AT1G45207	[27.3.99] RNA.regulation of transcription.unclassified	Remorin family protein	1.9726	0.197252
AT4G01920	[27.3.99] RNA.regulation of transcription.unclassified	Cysteine/Histidine-rich C1 domain family protein	1.4065	0.312387
AT4G21610	[27.3.99] RNA.regulation of transcription.unclassified	LOL2__lsd one like 2	4.66617	0.0808752
AT5G37340	[27.3.99] RNA.regulation of transcription.unclassified	ZPR1 zinc-finger domain protein	4.1589	0.163592
AT3G54826	[27.3.99] RNA.regulation of transcription.unclassified	ZR3__Zim17-type zinc finger protein	1.00747	0.668933
AT1G56380	[27.3.99] RNA.regulation of transcription.unclassified	mTERF23__Mitochondrial transcription termination factor family protein	-0.949033	0.527121
AT1G53860	[27.3.99] RNA.regulation of transcription.unclassified	Remorin family protein	1.29163	0.235261
AT5G54310	[27.3.99] RNA.regulation of transcription.unclassified	AGD5_AtAGD5_NEV__ARF-GAP domain 5	1.62357	0.284744
AT5G58430	[27.3.99] RNA.regulation of transcription.unclassified	ATEXO70B1_EXO70B1__exocyst subunit exo70 family protein B1	-0.714633	0.691472
AT4G16420	[27.3.54] RNA.regulation of transcription.Histone acetyltransferases	ADA2B_PRZ1__homolog of yeast ADA2 2B	1.93793	0.426727
AT3G19040	[27.3.54] RNA.regulation of transcription.Histone acetyltransferases	HAF2_TAF1_TAF1B__histone acetyltransferase of the TAFII250 family 2	0.808833	0.503624
AT3G12980	[27.3.54] RNA.regulation of transcription.Histone acetyltransferases	ATHPCAT4_HAC5__histone acetyltransferase of the CBP family 5	0.242367	0.706701
AT5G37720	[27.4] RNA.RNA binding	ALY4_AtALY4_DIP2	-1.1969	0.454722
AT5G40490	[27.4] RNA.RNA binding	HLP1_RBGD5__RNA-binding (RRM/RBD/RNP motifs) family protein	2.75743	0.196373
AT2G21660	[27.4] RNA.RNA binding	ATGRP7_CCR2_GR-RBP7_GRP7_RBGA3_SRBP1__cold, circadian rhythm, and rna binding 2	1.0628	0.0881411
AT3G27700	[27.4] RNA.RNA binding	zinc finger (CCCH-type) family protein / RNA recognition motif (RRM)-containing protein	2.93057	0.204292
AT3G14450	[27.4] RNA.RNA binding	CID9__CTC-interacting domain 9	-0.0026	0.997976
AT2G21440	[27.4] RNA.RNA binding	RNA-binding (RRM/RBD/RNP motifs) family protein	5.87487	0.0918552
AT5G46190	[27.4] RNA.RNA binding	AtKH26__RNA-binding KH domain-containing protein	2.4872	0.290324
AT5G08695	[27.4] RNA.RNA binding	RNA-binding (RRM/RBD/RNP motifs) family protein	-0.938133	0.580598
AT1G80930	[27.4] RNA.RNA binding	MIF4G domain-containing protein / MA3 domain-containing protein	-0.3487	0.858695
AT2G16940	[27.4] RNA.RNA binding	CC1__Splicing factor, CC1-like	1.556	0.331837
AT5G09560	[27.4] RNA.RNA binding	RNA-binding KH domain-containing protein	1.03937	0.581981
AT2G44710	[27.4] RNA.RNA binding	HRLP__RNA-binding (RRM/RBD/RNP motifs) family protein	2.64097	0.121253
AT1G37140	[27.4] RNA.RNA binding	MCT1__MEI2 C-terminal RRM only like 1	1.7218	0.364689
AT1G60650	[27.4] RNA.RNA binding	AtRZ-1b_RBGB1_RZ-1b__RNA-binding (RRM/RBD/RNP motifs) family protein with retrovirus zinc finger-like domain	3.4928	0.103757
AT5G46840	[27.4] RNA.RNA binding	RNA-binding (RRM/RBD/RNP motifs) family protein	3.7834	0.129157
AT5G19030	[27.4] RNA.RNA binding	RNA-binding (RRM/RBD/RNP motifs) family protein	2.72763	0.320548
AT2G17630	[13.1.5.1.2] amino acid metabolism.synthesis.serine-glycine-cysteine group.serine.phosphoserine aminotransferase	PSAT2__Pyridoxal phosphate (PLP)-dependent transferases superfamily protein	-4.73903	0.102027
AT3G14390	[13.1.3.5.5] amino acid metabolism.synthesis.aspartate family.lysine.diaminopimelate decarboxylase	DAPDC1__Pyridoxal-dependent decarboxylase family protein	-1.07677	0.573208
AT4G19710	[13.1.3.6.1.10] amino acid metabolism.synthesis.aspartate family.misc.homoserine.bifunctional aspartate kinase/homoserine dehydrogenase	AK-HSDH_AK-HSDH II__aspartate kinase-homoserine dehydrogenase ii	2.71973	0.0778033
AT1G07780	[13.1.6.5.3] amino acid metabolism.synthesis.aromatic aa.tryptophan.phosphoribosyanthranilate isomerase	PAI1_TRP6__phosphoribosylanthranilate isomerase 1	-1.02327	0.536629
AT3G61300	[13.1.6.5.3] amino acid metabolism.synthesis.aromatic aa.tryptophan.phosphoribosyanthranilate isomerase	MCTP8__C2 calcium/lipid-binding plant phosphoribosyltransferase family protein	0.363667	0.79471
AT3G06350	[13.1.6.1.10] amino acid metabolism.synthesis.aromatic aa.chorismate.dehydroquinate/shikimate dehydrogenase	EMB3004_MEE32__dehydroquinate dehydratase, putative / shikimate dehydrogenase, putative	0.296267	0.864975
AT3G61440	[13.1.5.3.1] amino acid metabolism.synthesis.serine-glycine-cysteine group.cysteine.OASTL	ARATH;BSAS3;1_ATCYSC1_CAS-C1_CYSC1__cysteine synthase C1	-1.3342	0.391039
AT2G43750	[13.1.5.3.1] amino acid metabolism.synthesis.serine-glycine-cysteine group.cysteine.OASTL	ACS1_ATCS-B_CPACS1_OASB__O-acetylserine (thiol) lyase B	1.00003	0.772534
AT3G10050	[13.1.4.5.1] amino acid metabolism.synthesis.branched chain group.isoleucine specific.threonine ammonia-lyase	OMR1__L-O-methylthreonine resistant 1	1.18357	0.459893
AT5G11520	[13.1.1.2.1] amino acid metabolism.synthesis.central amino acid metabolism.aspartate.aspartate aminotransferase	ASP3_YLS4__aspartate aminotransferase 3	-1.29377	0.548826
AT2G43910	[13.1.3.4.13] amino acid metabolism.synthesis.aspartate family.methionine.methionine S-methyltransferase	ATHOL1_HOL1__HARMLESS TO OZONE LAYER 1	-0.0313667	0.985316
AT4G27070	[13.1.6.5.5] amino acid metabolism.synthesis.aromatic aa.tryptophan.tryptophan synthase	TSB2__tryptophan synthase beta-subunit 2	0.778933	0.72509
AT2G45440	[13.1.3.5.1] amino acid metabolism.synthesis.aspartate family.lysine.dihydrodipicolinate synthase	DHDPS2__dihydrodipicolinate synthase	0.4914	0.72783
AT3G44720	[13.1.6.3.1] amino acid metabolism.synthesis.aromatic aa.phenylalanine.arogenate dehydratase / prephenate dehydratase	ADT4__arogenate dehydratase 4	4.82627	0.0616374
AT5G48060	[13.1.6.5.1001] amino acid metabolism.synthesis.aromatic aa.tryptophan	MCTP2__C2 calcium/lipid-binding plant phosphoribosyltransferase family protein	0.261133	0.921665
AT3G57050	[13.1.3.4.2] amino acid metabolism.synthesis.aspartate family.methionine.cystathionine beta-lyase	CBL__cystathionine beta-lyase	3.0802	0.103953
AT5G10920	[13.1.2.3.23] amino acid metabolism.synthesis.glutamate family.arginine.argininosuccinate lyase	L-Aspartase-like family protein	3.18767	0.0654748
AT2G29690	[13.1.6.5.1] amino acid metabolism.synthesis.aromatic aa.tryptophan.anthranilate synthase	ASA2_ATHANSYNAB__anthranilate synthase 2	2.4313	0.17141
AT2G28880	[13.1.6.5.1] amino acid metabolism.synthesis.aromatic aa.tryptophan.anthranilate synthase	ADCS_emb1997__para-aminobenzoate (PABA) synthase family protein	3.00727	0.155721
AT5G46180	[13.2.2.3.1001] amino acid metabolism.degradation.glutamate family.arginine	DELTA-OAT__ornithine-delta-aminotransferase	3.33707	0.0535137
AT5G14760	[13.2.1.2] amino acid metabolism.degradation.central amino acid metabolism.aspartate	AO_FIN4__L-aspartate oxidase	0.2442	0.732794
AT3G23810	[13.2.3.4] amino acid metabolism.degradation.aspartate family.methionine	ATSAHH2_SAHH2__S-adenosyl-l-homocysteine (SAH) hydrolase 2	0.112	0.8929
AT5G26140	[13.2.3.5.1] mino acid metabolism.degradation.aspartate family.lysine.lysine decarboxylase	ATLOG9_LOG9__Putative lysine decarboxylase family protein	1.74557	0.391147
AT1G60140	[3.2.3] minor CHO metabolism.trehalose.potential TPS/TPP	ATTPS10_TPS10_TPS10__trehalose phosphate synthase	2.68073	0.208177
AT1G16980	[3.2.1] minor CHO metabolism.trehalose.TPS	ATTPS2_TPS2_TPS2__trehalose-phosphatase/synthase 2	0.328667	0.813448
AT5G51970	[3.3.1012] minor CHO metabolism.sugar alcohols	ATSDH__GroES-like zinc-binding alcohol dehydrogenase family protein	-0.249367	0.734068
AT3G14570	[3.6] minor CHO metabolism.callose	ATGSL04_atgsl4_CALS8_gsl04_GSL04_GSL4__glucan synthase-like 4	0.9935	0.588871
AT4G03550	[3.6] minor CHO metabolism.callose	ATGSL05_ATGSL5_EED3_GSL05_GSL05_GSL5_PMR4__glucan synthase-like 5	2.14697	0.111033
AT3G42850	[3.8.1] minor CHO metabolism.galactose.galactokinases	ARA2__Mevalonate/galactokinase family protein	1.2622	0.488811
AT4G14680	[14.1] S-assimilation.ATPS	APS3_ATPS3__Pseudouridine synthase/archaeosine transglycosylase-like family protein	0.154867	0.88192
AT1G62180	[14.2] S-assimilation.APR	APR2_APSR_ATAPR2_PRH_PRH43__5'adenylylphosphosulfate reductase 2	1.2262	0.435099
AT5G53460	[12.2.1.2] N-metabolism.ammonia metabolism.glutamate synthase.NADH dependent	GLT1__NADH-dependent glutamate synthase 1	2.30417	0.154048
AT2G46505	[8.1.7] TCA / org transformation.TCA.succinate dehydrogenase	SDH4__succinate dehydrogenase subunit 4	2.1251	0.513129
AT3G47520	[8.2.9] TCA / org transformation.other organic acid transformatons.cyt MDH	MDH_pNAD-MDH__malate dehydrogenase	-0.2157	0.917697
AT5G43330	[8.2.9] TCA / org transformation.other organic acid transformatons.cyt MDH	c-NAD-MDH2__Lactate/malate dehydrogenase family protein	2.24067	0.129985
AT5G56720	[8.2.9] TCA / org transformation.other organic acid transformatons.cyt MDH	c-NAD-MDH3__Lactate/malate dehydrogenase family protein	3.9481	0.357211
AT3G06650	[8.2.11] TCA / org transformation.other organic acid transformatons.atp-citrate lyase	ACLB-1__ATP-citrate lyase B-1	-0.872233	0.640055
AT2G19900	[8.2.10] TCA / org transformation.other organic acid transformatons.malic	ATNADP-ME1_NADP-ME1__NADP-malic enzyme 1	2.44327	0.0669376
AT1G79440	[8.2.99] TCA / org transformation.other organic acid transformatons.misc	ALDH5F1_ENF1_SSADH_SSADH1__aldehyde dehydrogenase 5F1	0.406233	0.775662
AT5G03290	[8.2.4] TCA / org transformation.other organic acid transformatons.IDH	IDH-V__isocitrate dehydrogenase V	3.85337	0.0526349
AT1G58180	[8.3] TCA / org transformation.carbonic anhydrases	ATBCA6_BCA6__beta carbonic anhydrase 6	2.1033	0.338192
AT2G22125	[35.1.19] not assigned.no ontology.C2 domain-containing protein	CSI1_POM2__binding	1.04463	0.445852
AT5G50170	[35.1.19] not assigned.no ontology.C2 domain-containing protein	C2 calcium/lipid-binding and GRAM domain containing protein	-2.6077	0.18561
AT1G48090	[35.1.19] not assigned.no ontology.C2 domain-containing protein	calcium-dependent lipid-binding family protein	-0.199067	0.896736
AT5G17980	[35.1.19] not assigned.no ontology.C2 domain-containing protein	MCTP16__C2 calcium/lipid-binding plant phosphoribosyltransferase family protein	-2.34713	0.20004
AT3G55470	[35.1.19] not assigned.no ontology.C2 domain-containing protein	Calcium-dependent lipid-binding (CaLB domain) family protein	-0.494933	0.373309
AT3G45230	[35.1.41] not assigned.no ontology.hydroxyproline rich proteins	APAP1__hydroxyproline-rich glycoprotein family protein	2.28443	0.248215
AT1G11070	[35.1.41] not assigned.no ontology.hydroxyproline rich proteins		3.3511	0.102733
AT4G04980	[35.1.41] not assigned.no ontology.hydroxyproline rich proteins		0.345233	0.836682
AT4G31890	[35.1.3] not assigned.no ontology.armadillo/beta-catenin repeat family protein	ARM repeat superfamily protein	1.7351	0.521423
AT4G36030	[35.1.3] not assigned.no ontology.armadillo/beta-catenin repeat family protein	ARO3__armadillo repeat only 3	3.97583	0.0972625
AT1G23180	[35.1.3] not assigned.no ontology.armadillo/beta-catenin repeat family protein	ARM__ARM repeat superfamily protein	3.89937	0.180442
AT1G77340	[35.1.5] not assigned.no ontology.pentatricopeptide (PPR) repeat-containing protein	Pentatricopeptide repeat (PPR) superfamily protein	1.29537	0.700081
AT3G61360	[35.1.5] not assigned.no ontology.pentatricopeptide (PPR) repeat-containing protein	SLO3__Tetratricopeptide repeat (TPR)-like superfamily protein	2.1639	0.0834343
AT3G23020	[35.1.5] not assigned.no ontology.pentatricopeptide (PPR) repeat-containing protein	PPR30__Tetratricopeptide repeat (TPR)-like superfamily protein	5.2234	0.0763345
AT5G13230	[35.1.5] not assigned.no ontology.pentatricopeptide (PPR) repeat-containing protein	Tetratricopeptide repeat (TPR)-like superfamily protein	4.79523	0.0630234
AT3G51320	[35.1.5] not assigned.no ontology.pentatricopeptide (PPR) repeat-containing protein	Pentatricopeptide repeat (PPR) superfamily protein	2.36363	0.269703
AT3G18840	[35.1.5] not assigned.no ontology.pentatricopeptide (PPR) repeat-containing protein	Tetratricopeptide repeat (TPR)-like superfamily protein	2.61287	0.0675929
AT1G53600	[35.1.5] not assigned.no ontology.pentatricopeptide (PPR) repeat-containing protein	Tetratricopeptide repeat (TPR)-like superfamily protein	1.03193	0.561537
AT5G38730	[35.1.5] not assigned.no ontology.pentatricopeptide (PPR) repeat-containing protein	Tetratricopeptide repeat (TPR)-like superfamily protein	0.405433	0.803278
AT5G65820	[35.1.5] not assigned.no ontology.pentatricopeptide (PPR) repeat-containing protein	Pentatricopeptide repeat (PPR) superfamily protein	2.18743	0.391491
AT4G28010	[35.1.5] not assigned.no ontology.pentatricopeptide (PPR) repeat-containing protein	RPF5__Tetratricopeptide repeat (TPR)-like superfamily protein	2.3265	0.30413
AT4G01030	[35.1.5] not assigned.no ontology.pentatricopeptide (PPR) repeat-containing protein	pentatricopeptide (PPR) repeat-containing protein	1.00563	0.57377
AT3G06920	[35.1.5] not assigned.no ontology.pentatricopeptide (PPR) repeat-containing protein	Tetratricopeptide repeat (TPR)-like superfamily protein	1.05633	0.621662
AT5G16420	[35.1.5] not assigned.no ontology.pentatricopeptide (PPR) repeat-containing protein	Pentatricopeptide repeat (PPR-like) superfamily protein	1.9629	0.134755
AT5G62370	[35.1.5] not assigned.no ontology.pentatricopeptide (PPR) repeat-containing protein	Tetratricopeptide repeat (TPR)-like superfamily protein	1.5845	0.493612
AT1G28690	[35.1.5] not assigned.no ontology.pentatricopeptide (PPR) repeat-containing protein	Tetratricopeptide repeat (TPR)-like superfamily protein	3.39297	0.145081
AT2G17210	[35.1.5] not assigned.no ontology.pentatricopeptide (PPR) repeat-containing protein	Tetratricopeptide repeat (TPR)-like superfamily protein	1.77443	0.429213
AT2G37320	[35.1.5] not assigned.no ontology.pentatricopeptide (PPR) repeat-containing protein	Tetratricopeptide repeat (TPR)-like superfamily protein	4.1088	0.127037
AT1G05600	[35.1.5] not assigned.no ontology.pentatricopeptide (PPR) repeat-containing protein	EMB3101__Tetratricopeptide repeat (TPR)-like superfamily protein	2.56217	0.210374
AT4G33170	[35.1.5] not assigned.no ontology.pentatricopeptide (PPR) repeat-containing protein	Tetratricopeptide repeat (TPR)-like superfamily protein	1.9611	0.327029
AT2G13600	[35.1.5] not assigned.no ontology.pentatricopeptide (PPR) repeat-containing protein	SLO2__Pentatricopeptide repeat (PPR) superfamily protein	2.7161	0.27444
AT5G50280	[35.1.5] not assigned.no ontology.pentatricopeptide (PPR) repeat-containing protein	ECD2_EMB1006__Pentatricopeptide repeat (PPR) superfamily protein	3.8074	0.324166
AT3G20730	[35.1.5] not assigned.no ontology.pentatricopeptide (PPR) repeat-containing protein	Tetratricopeptide repeat (TPR)-like superfamily protein	2.58973	0.447925
AT1G19720	[35.1.5] not assigned.no ontology.pentatricopeptide (PPR) repeat-containing protein	Pentatricopeptide repeat (PPR-like) superfamily protein	0.664167	0.283928
AT1G50270	[35.1.5] not assigned.no ontology.pentatricopeptide (PPR) repeat-containing protein	Pentatricopeptide repeat (PPR) superfamily protein	1.5587	0.287566
AT3G49710	[35.1.5] not assigned.no ontology.pentatricopeptide (PPR) repeat-containing protein	Pentatricopeptide repeat (PPR) superfamily protein	3.0662	0.360834
AT2G03880	[35.1.5] not assigned.no ontology.pentatricopeptide (PPR) repeat-containing protein	REME1__Pentatricopeptide repeat (PPR) superfamily protein	4.00623	0.1468
AT5G57250	[35.1.5] not assigned.no ontology.pentatricopeptide (PPR) repeat-containing protein	Pentatricopeptide repeat (PPR) superfamily protein	2.72067	0.0707075
AT1G02060	[35.1.5] not assigned.no ontology.pentatricopeptide (PPR) repeat-containing protein	Tetratricopeptide repeat (TPR)-like superfamily protein	2.67153	0.195055
AT4G39620	[35.1.5] not assigned.no ontology.pentatricopeptide (PPR) repeat-containing protein	ATPPR5_EMB2453_PPR5__Tetratricopeptide repeat (TPR)-like superfamily protein	-0.558333	0.743181
AT4G02680	[35.1.5] not assigned.no ontology.pentatricopeptide (PPR) repeat-containing protein	EOL1__ETO1-like 1	3.40247	0.211705
AT5G25630	[35.1.5] not assigned.no ontology.pentatricopeptide (PPR) repeat-containing protein	Tetratricopeptide repeat (TPR)-like superfamily protein	-0.8067	0.706519
AT4G35850	[35.1.5] not assigned.no ontology.pentatricopeptide (PPR) repeat-containing protein	Pentatricopeptide repeat (PPR) superfamily protein	3.73243	0.108801
AT5G04810	[35.1.5] not assigned.no ontology.pentatricopeptide (PPR) repeat-containing protein	PPR4__pentatricopeptide (PPR) repeat-containing protein	2.8807	0.367107
AT4G16835	[35.1.5] not assigned.no ontology.pentatricopeptide (PPR) repeat-containing protein	Tetratricopeptide repeat (TPR)-like superfamily protein	-0.213233	0.914748
AT5G64320	[35.1.5] not assigned.no ontology.pentatricopeptide (PPR) repeat-containing protein	MTL1__Pentatricopeptide repeat (PPR) superfamily protein	3.31887	0.297811
AT1G19290	[35.1.5] not assigned.no ontology.pentatricopeptide (PPR) repeat-containing protein	TANG2__Pentatricopeptide repeat (PPR) superfamily protein	1.04473	0.526284
AT1G52640	[35.1.5] not assigned.no ontology.pentatricopeptide (PPR) repeat-containing protein	Pentatricopeptide repeat (PPR) superfamily protein	4.33587	0.114283
AT1G26460	[35.1.5] not assigned.no ontology.pentatricopeptide (PPR) repeat-containing protein	Tetratricopeptide repeat (TPR)-like superfamily protein	3.99557	0.138797
AT2G17140	[35.1.5] not assigned.no ontology.pentatricopeptide (PPR) repeat-containing protein	Pentatricopeptide repeat (PPR) superfamily protein	2.76097	0.0887597
AT2G44880	[35.1.5] not assigned.no ontology.pentatricopeptide (PPR) repeat-containing protein	AHG11__Pentatricopeptide repeat (PPR-like) superfamily protein	-2.75833	0.0841296
AT1G16480	[35.1.5] not assigned.no ontology.pentatricopeptide (PPR) repeat-containing protein	Tetratricopeptide repeat (TPR)-like superfamily protein	1.8323	0.110777
AT5G42310	[35.1.5] not assigned.no ontology.pentatricopeptide (PPR) repeat-containing protein	CRP1__Pentatricopeptide repeat (PPR-like) superfamily protein	2.4736	0.191528
AT3G08820	[35.1.5] not assigned.no ontology.pentatricopeptide (PPR) repeat-containing protein	Pentatricopeptide repeat (PPR) superfamily protein	1.2083	0.535009
AT3G59040	[35.1.5] not assigned.no ontology.pentatricopeptide (PPR) repeat-containing protein	PPR287__Tetratricopeptide repeat (TPR)-like superfamily protein	2.47527	0.221402
AT3G62300	[35.1.2] not assigned.no ontology.agenet domain-containing protein	AIP1_ATDUF7_DUF7__DOMAIN OF UNKNOWN FUNCTION 724 7	-0.136	0.929676
AT1G03300	[35.1.2] not assigned.no ontology.agenet domain-containing protein	ATDUF1_DUF1__DOMAIN OF UNKNOWN FUNCTION 724 1	2.3748	0.195492
AT1G26540	[35.1.2] not assigned.no ontology.agenet domain-containing protein	Agenet domain-containing protein	0.439933	0.745685
AT5G15030	[35.1.25] not assigned.no ontology.paired amphipathic helix repeat-containing protein	Paired amphipathic helix (PAH2) superfamily protein	0.983367	0.585887
AT3G01320	[35.1.25] not assigned.no ontology.paired amphipathic helix repeat-containing protein	SNL1__SIN3-like 1	1.59317	0.47708
AT1G07135	[35.1.40] not assigned.no ontology.glycine rich proteins	glycine-rich protein	0.599767	0.705549
AT4G32920	[35.1.40] not assigned.no ontology.glycine rich proteins	glycine-rich protein	1.84117	0.299509
AT2G30560	[35.1.40] not assigned.no ontology.glycine rich proteins	glycine-rich protein	0.637267	0.800765
AT2G43800	[35.1.20] not assigned.no ontology.formin homology 2 domain-containing protein	FH2_FH2__Actin-binding FH2 (formin homology 2) family protein	3.90743	0.165528
AT5G07780	[35.1.20] not assigned.no ontology.formin homology 2 domain-containing protein	AtFH19_FH19__Actin-binding FH2 (formin homology 2) family protein	3.69877	0.0979664
AT5G02330	[35.1.26] not assigned.no ontology.DC1 domain containing protein	Cysteine/Histidine-rich C1 domain family protein	2.39343	0.257512
AT5G29624	[35.1.26] not assigned.no ontology.DC1 domain containing protein	Cysteine/Histidine-rich C1 domain family protein	2.14827	0.155342
AT1G35610	[35.1.26] not assigned.no ontology.DC1 domain containing protein	Cysteine/Histidine-rich C1 domain family protein	0.681033	0.671659
AT4G13992	[35.1.26] not assigned.no ontology.DC1 domain containing protein	Cysteine/Histidine-rich C1 domain family protein	2.25307	0.0712618
AT2G40050	[35.1.26] not assigned.no ontology.DC1 domain containing protein	Cysteine/Histidine-rich C1 domain family protein	1.3927	0.593674
AT3G13760	[35.1.26] not assigned.no ontology.DC1 domain containing protein	Cysteine/Histidine-rich C1 domain family protein	3.28593	0.102027
AT3G07700	[35.1.1] not assigned.no ontology.ABC1 family protein	abc1k7_AtSIA1_SIA1__Protein kinase superfamily protein	4.4259	0.128722
AT5G45000	[35.1.6] not assigned.no ontology.Toll-Interleukin-Resistance (TIR) domain-containing protein	Disease resistance protein (TIR-NBS-LRR class) family	3.27587	0.182836
AT4G23440	[35.1.6] not assigned.no ontology.Toll-Interleukin-Resistance (TIR) domain-containing protein	TN17__Disease resistance protein (TIR-NBS class)	2.81743	0.0893779
AT4G37470	[35.1.1023] not assigned.no ontology	KAI2__alpha/beta-Hydrolases superfamily protein	0.762267	0.842132
AT3G20820	[35.1.1023] not assigned.no ontology	Leucine-rich repeat (LRR) family protein	-0.188567	0.91953
AT5G26260	[35.1.1023] not assigned.no ontology	TRAF-like family protein	1.95053	0.398274
AT4G01870	[35.1.1023] not assigned.no ontology	tolB protein-related	1.1493	0.489718
AT2G36500	[35.1.1023] not assigned.no ontology	CBS / octicosapeptide/Phox/Bemp1 (PB1) domains-containing protein	1.8934	0.295229
AT3G14810	[35.1.1023] not assigned.no ontology	MSL5__mechanosensitive channel of small conductance-like 5	1.78497	0.159658
AT1G27752	[35.1.1023] not assigned.no ontology	Ubiquitin system component Cue protein	0.866567	0.676449
AT1G21528	[35.1.1023] not assigned.no ontology		-0.191533	0.808353
AT1G55090	[35.1.1023] not assigned.no ontology	carbon-nitrogen hydrolase family protein	0.1923	0.819368
AT2G35605	[35.1.1023] not assigned.no ontology	SWIB6__SWIB/MDM2 domain superfamily protein	3.3151	0.384785
AT4G19910	[35.1.1023] not assigned.no ontology	Toll-Interleukin-Resistance (TIR) domain family protein	3.1337	0.0524147
AT4G13970	[35.1.1023] not assigned.no ontology	zinc ion binding	2.55653	0.11674
AT2G13690	[35.1.1023] not assigned.no ontology	PRLI-interacting factor, putative	2.9515	0.162232
AT2G35860	[35.1.1023] not assigned.no ontology	FLA16__FASCICLIN-like arabinogalactan protein 16 precursor	-1.264	0.345612
AT2G20960	[35.1.1023] not assigned.no ontology	pEARLI4__Arabidopsis phospholipase-like protein (PEARLI 4) family	-0.6017	0.381494
AT5G42470	[35.1.1023] not assigned.no ontology		4.52427	0.0876168
AT3G04960	[35.1.1023] not assigned.no ontology	Domain of unknown function (DUF3444)	2.74693	0.193333
AT5G65770	[35.1.1023] not assigned.no ontology	CRWN4_LINC4__little nuclei4	0.831567	0.194257
AT4G30830	[35.1.1023] not assigned.no ontology	Protein of unknown function, DUF593	0.943333	0.428092
AT2G01970	[35.1.1023] not assigned.no ontology	Endomembrane protein 70 protein family	3.19107	0.141355
AT1G35470	[35.1.1023] not assigned.no ontology	RanBPM__SPla/RYanodine receptor (SPRY) domain-containing protein	2.71603	0.143895
AT5G41620	[35.1.1023] not assigned.no ontology		2.05113	0.124682
AT2G28355	[35.1.1023] not assigned.no ontology	LCR5__low-molecular-weight cysteine-rich 5	2.63803	0.185768
AT1G68790	[35.1.1023] not assigned.no ontology	CRWN3_LINC3__little nuclei3	2.76483	0.144614
AT3G19080	[35.1.1023] not assigned.no ontology	SWIB complex BAF60b domain-containing protein	0.0455333	0.962149
AT4G18060	[35.1.1023] not assigned.no ontology	SH3P3__SH3 domain-containing protein	2.4122	0.158669
AT2G18880	[35.1.1023] not assigned.no ontology	VEL2_VIL3__vernalization5/VIN3-like	3.1811	0.13199
AT5G17590	[35.1.1023] not assigned.no ontology	Putative membrane lipoprotein	0.491133	0.509103
AT1G18340	[35.1.1023] not assigned.no ontology	basal transcription factor complex subunit-related	2.58623	0.072006
AT1G09450	[35.1.1023] not assigned.no ontology	AtHaspin_Haspin__Protein kinase superfamily protein	4.5266	0.0594018
AT5G50780	[35.1.1023] not assigned.no ontology	AtMORC4_MORC4__Histidine kinase-, DNA gyrase B-, and HSP90-like ATPase family protein	2.76983	0.0957956
AT3G15470	[35.1.1023] not assigned.no ontology	Transducin/WD40 repeat-like superfamily protein	0.809833	0.73432
AT4G36610	[35.1.1023] not assigned.no ontology	alpha/beta-Hydrolases superfamily protein	1.44237	0.581072
AT2G03810	[35.1.1023] not assigned.no ontology	18S pre-ribosomal assembly protein gar2-related	0.5377	0.68845
AT2G43970	[35.1.1023] not assigned.no ontology	AtLARP6b_LARP6b__RNA-binding protein	1.99293	0.241003
AT1G26520	[35.1.1023] not assigned.no ontology	Cobalamin biosynthesis CobW-like protein	-0.130167	0.83123
AT4G02110	[35.1.1023] not assigned.no ontology	transcription coactivators	1.78417	0.417366
AT4G14730	[35.1.1023] not assigned.no ontology	AtLFG1_GAAP1_LFG1__Bax inhibitor-1 family protein	-0.625533	0.665535
AT5G05520	[35.1.1023] not assigned.no ontology	Outer membrane OMP85 family protein	2.39203	0.208625
AT4G09810	[35.1.1023] not assigned.no ontology	URGT5__Nucleotide-sugar transporter family protein	1.1205	0.373514
AT1G61210	[35.1.1023] not assigned.no ontology	DWA3_KTN80.2__Transducin/WD40 repeat-like superfamily protein	1.7204	0.245683
AT5G16020	[35.1.1023] not assigned.no ontology	GEX3__gamete-expressed 3	0.550367	0.762665
AT1G80990	[35.1.1023] not assigned.no ontology	XH domain-containing protein	3.9831	0.100382
AT5G06480	[35.1.1023] not assigned.no ontology	Immunoglobulin E-set superfamily protein	3.49483	0.285039
AT2G41590	[35.1.1023] not assigned.no ontology		0.4379	0.733957
AT5G26740	[35.1.1023] not assigned.no ontology	Protein of unknown function (DUF300)	2.1301	0.312377
AT4G38650	[35.1.1023] not assigned.no ontology	Glycosyl hydrolase family 10 protein	0.592567	0.85174
AT1G33980	[35.1.1023] not assigned.no ontology	ATUPF3_UPF3__Smg-4/UPF3 family protein	1.47043	0.500509
AT1G10600	[35.1.1023] not assigned.no ontology	AMSH2__associated molecule with the SH3 domain of STAM 2	-0.396133	0.501583
AT1G77600	[35.1.1023] not assigned.no ontology	AtPDS5B_PDS5B__ARM repeat superfamily protein	1.79813	0.162728
AT5G42950	[35.1.1023] not assigned.no ontology	EXA1__GYF domain-containing protein	3.4607	0.197435
AT2G44440	[35.1.1023] not assigned.no ontology	AtEML4_EML4__Emsy N Terminus (ENT) domain-containing protein	3.18913	0.108645
AT3G11040	[35.1.1023] not assigned.no ontology	AtENGase85B_ENGase85B__Glycosyl hydrolase family 85	2.74717	0.371096
AT3G56840	[35.1.1023] not assigned.no ontology	L-2HGDH__FAD-dependent oxidoreductase family protein	3.50727	0.142951
AT3G05270	[35.1.1023] not assigned.no ontology	VETH1__Plant protein of unknown function (DUF869)	2.9518	0.0621468
AT2G26400	[35.1.1023] not assigned.no ontology	ARD_ARD3_ATARD3__acireductone dioxygenase 3	2.14947	0.0527633
AT1G12650	[35.1.1023] not assigned.no ontology		1.41397	0.499331
AT3G56900	[35.1.1023] not assigned.no ontology	ALADIN__Transducin/WD40 repeat-like superfamily protein	1.11473	0.49581
AT5G08390	[35.1.1023] not assigned.no ontology	KTN80.3__Transducin/WD40 repeat-like superfamily protein	-0.6882	0.707693
AT4G19865	[35.1.1023] not assigned.no ontology	Galactose oxidase/kelch repeat superfamily protein	2.65897	0.190203
AT2G41020	[35.1.1023] not assigned.no ontology	WW domain-containing protein	3.7991	0.219568
AT5G45510	[35.1.1023] not assigned.no ontology	Leucine-rich repeat (LRR) family protein	2.5601	0.218948
AT3G06550	[35.1.1023] not assigned.no ontology	RWA2__O-acetyltransferase family protein	2.4534	0.151914
AT1G44910	[35.1.1023] not assigned.no ontology	ATPRP40A_PRP40A__pre-mRNA-processing protein 40A	2.31813	0.544586
AT3G22275	[35.1.1023] not assigned.no ontology	JAZ13	2.07593	0.195312
AT1G11990	[35.1.1023] not assigned.no ontology	O-fucosyltransferase family protein	3.55823	0.140536
AT5G41130	[35.1.1023] not assigned.no ontology	ELT5__Esterase/lipase/thioesterase family protein	3.7969	0.077451
AT5G17165	[35.1.1023] not assigned.no ontology		2.82223	0.102116
AT2G17010	[35.1.1023] not assigned.no ontology	MSL8__Mechanosensitive ion channel family protein	0.918633	0.770867
AT4G34020	[35.1.1023] not assigned.no ontology	AtDJ1C_DJ-1c_DJ1C__Class I glutamine amidotransferase-like superfamily protein	3.12743	0.287593
AT1G35860	[35.1.1023] not assigned.no ontology	TOC75-I__translocon outer membrane complex 75-I	-1.01313	0.758361
AT5G24290	[35.1.1023] not assigned.no ontology	MEB2__Vacuolar iron transporter (VIT) family protein	1.6933	0.177861
AT4G28430	[35.1.1023] not assigned.no ontology	RTN18__Reticulon family protein	1.72867	0.20053
AT1G28340	[35.1.1023] not assigned.no ontology	AtRLP4_LLR2_MLLR2_RLP4__receptor like protein 4	2.1924	0.213299
AT4G18940	[35.1.1023] not assigned.no ontology	RNA ligase/cyclic nucleotide phosphodiesterase family protein	1.63847	0.426751
AT3G02710	[35.1.1023] not assigned.no ontology	ARM repeat superfamily protein	2.98473	0.174805
AT1G18830	[35.1.1023] not assigned.no ontology	SEC31A__Transducin/WD40 repeat-like superfamily protein	3.5467	0.108274
AT1G15740	[35.1.1023] not assigned.no ontology	Leucine-rich repeat family protein	2.61317	0.213883
AT5G48050	[35.1.1023] not assigned.no ontology		-3.40913	0.300246
AT1G63980	[35.1.1023] not assigned.no ontology	D111/G-patch domain-containing protein	0.248267	0.920897
AT2G28320	[35.1.1023] not assigned.no ontology	Pleckstrin homology (PH) and lipid-binding START domains-containing protein	0.7189	0.70205
AT3G05090	[35.1.1023] not assigned.no ontology	LRS1__Transducin/WD40 repeat-like superfamily protein	0.925433	0.457246
AT1G51538	[35.1.1023] not assigned.no ontology	Aminotransferase-like, plant mobile domain family protein	2.13807	0.205239
AT2G26060	[35.1.1023] not assigned.no ontology	CIA1_emb1345__Transducin/WD40 repeat-like superfamily protein	-0.680933	0.685681
AT4G27340	[35.1.1023] not assigned.no ontology	AtTRM5b_TRM5b__Met-10+ like family protein	-2.23147	0.387916
AT3G16260	[35.1.1023] not assigned.no ontology	TRZ4__tRNAse Z4	3.48517	0.125246
AT3G03230	[35.1.1023] not assigned.no ontology	alpha/beta-Hydrolases superfamily protein	2.92973	0.208825
AT1G61780	[35.1.1023] not assigned.no ontology	postsynaptic protein-related	3.00527	0.0563303
AT4G09310	[35.1.1023] not assigned.no ontology	SPla/RYanodine receptor (SPRY) domain-containing protein	4.50353	0.0798295
AT1G80630	[35.1.1023] not assigned.no ontology	RNI-like superfamily protein	-0.220033	0.937377
AT3G15410	[35.1.1023] not assigned.no ontology	Leucine-rich repeat (LRR) family protein	1.9462	0.219354
AT3G07180	[35.1.1023] not assigned.no ontology	GPI transamidase component PIG-S-related	2.5925	0.141936
AT1G08800	[35.1.1023] not assigned.no ontology	MyoB1__Protein of unknown function, DUF593	2.01237	0.281515
AT5G43560	[35.1.1023] not assigned.no ontology	MUSE14_TRAF1a__TRAF-like superfamily protein	0.387433	0.722897
AT2G03510	[35.1.1023] not assigned.no ontology	SPFH/Band 7/PHB domain-containing membrane-associated protein family	0.898467	0.685529
AT5G13070	[35.1.1023] not assigned.no ontology	MSF1-like family protein	2.86157	0.090153
AT5G23890	[35.1.1023] not assigned.no ontology		2.26673	0.141909
AT2G13450	[35.1.1023] not assigned.no ontology		3.47813	0.11911
AT4G14500	[35.1.1023] not assigned.no ontology	Polyketide cyclase/dehydrase and lipid transport superfamily protein	1.4817	0.311007
AT3G12140	[35.1.1023] not assigned.no ontology	AtEML1_EML1__Emsy N Terminus (ENT)/ plant Tudor-like domains-containing protein	3.16457	0.050636
AT1G26300	[35.1.8] not assigned.no ontology.BSD domain-containing protein	BSD domain-containing protein	2.8224	0.27346
AT3G20250	[35.1.12] not assigned.no ontology.pumilio/Puf RNA-binding domain-containing protein	APUM5_PUM5__pumilio 5	0.998167	0.461622
AT1G72320	[35.1.12] not assigned.no ontology.pumilio/Puf RNA-binding domain-containing protein	APUM23_PUM23__pumilio 23	1.67	0.464691
AT5G43110	[35.1.12] not assigned.no ontology.pumilio/Puf RNA-binding domain-containing protein	APUM14_PUM14__pumilio 14	2.77157	0.0978675
AT2G42580	[35.1.27] not assigned.no ontology.tetratricopeptide repeat (TPR)	TTL3_VIT__tetratricopetide-repeat thioredoxin-like 3	3.17	0.318283
AT3G14950	[35.1.27] not assigned.no ontology.tetratricopeptide repeat (TPR)	TTL2__tetratricopetide-repeat thioredoxin-like 2	0.678233	0.734514
AT5G63200	[35.1.27] not assigned.no ontology.tetratricopeptide repeat (TPR)	tetratricopeptide repeat (TPR)-containing protein	3.852	0.15098
AT3G52140	[35.1.27] not assigned.no ontology.tetratricopeptide repeat (TPR)	FMT_FRIENDLY_NOXY38__tetratricopeptide repeat (TPR)-containing protein	5.19867	0.153053
AT5G65160	[35.1.27] not assigned.no ontology.tetratricopeptide repeat (TPR)	TPR14__tetratricopeptide repeat (TPR)-containing protein	2.80593	0.0601777
AT2G31240	[35.1.27] not assigned.no ontology.tetratricopeptide repeat (TPR)	Tetratricopeptide repeat (TPR)-like superfamily protein	1.4919	0.556646
AT1G03050	[35.1.21] not assigned.no ontology.epsin N-terminal homology (ENTH) domain-containing protein	PICALM5A__ENTH/ANTH/VHS superfamily protein	0.6478	0.795635
AT4G16180	[35.2.1001] not assigned.unknown		-3.1919	0.0790107
AT2G23390	[35.2.1001] not assigned.unknown		1.1777	0.49968
AT1G09340	[35.2.1001] not assigned.unknown	CRB_CSP41B_HIP1.3__chloroplast RNA binding	-0.491633	0.531681
AT1G26110	[35.2.1001] not assigned.unknown	DCP5__decapping 5	-0.730033	0.526004
AT2G31410	[35.2.1001] not assigned.unknown		0.201267	0.919985
AT3G23450	[35.2.1001] not assigned.unknown	KRATOS	2.1531	0.151688
AT5G25460	[35.2.1001] not assigned.unknown	DGR2__Protein of unknown function, DUF642	0.513133	0.769586
AT1G80000	[35.2.1001] not assigned.unknown	BTZ1__CASC3/Barentsz eIF4AIII binding	-4.04403	0.122975
AT3G07030	[35.2.1001] not assigned.unknown	ALBA6__Alba DNA/RNA-binding protein	2.84577	0.0721387
AT1G08580	[35.2.1001] not assigned.unknown		-0.0017	0.997926
AT3G50370	[35.2.1001] not assigned.unknown		0.6763	0.371309
AT2G45860	[35.2.1001] not assigned.unknown		0.422733	0.572249
AT3G04560	[35.2.1001] not assigned.unknown		1.7209	0.526552
AT5G66470	[35.2.1001] not assigned.unknown	AtERG1_Era-1_ERA1__RNA binding;GTP binding	1.53597	0.52687
AT3G50380	[35.2.1001] not assigned.unknown	Protein of unknown function (DUF1162)	2.3502	0.392572
AT1G71240	[35.2.1001] not assigned.unknown	Plant protein of unknown function (DUF639)	0.183033	0.816838
AT5G24690	[35.2.1001] not assigned.unknown	Protein of unknown function (DUF3411)	1.76407	0.153477
AT4G14970	[35.2.1001] not assigned.unknown	AtFANCD2_FACND2	0.811467	0.827949
AT2G34070	[35.2.1001] not assigned.unknown	TBL37__TRICHOME BIREFRINGENCE-LIKE 37	-0.486767	0.861393
AT4G04972	[35.2.1001] not assigned.unknown		1.26513	0.579876
AT3G09510	[35.2.1001] not assigned.unknown	Ribonuclease H-like superfamily protein	2.98913	0.114663
AT2G20010	[35.2.1001] not assigned.unknown	Protein of unknown function (DUF810)	3.73617	0.092274
AT4G27530	[35.2.1001] not assigned.unknown		3.53207	0.0962106
AT1G08760	[35.2.1001] not assigned.unknown	CORD2__Plant protein of unknown function (DUF936)	1.8132	0.430162
AT4G24680	[35.2.1001] not assigned.unknown	MOS1__modifier of snc1	0.825667	0.373565
AT4G32340	[35.2.1001] not assigned.unknown	Tetratricopeptide repeat (TPR)-like superfamily protein	0.936333	0.578431
AT4G32620	[35.2.1001] not assigned.unknown	EPCR1__Enhancer of polycomb-like transcription factor protein	1.2626	0.566448
AT5G29070	[35.2.1001] not assigned.unknown		-0.880333	0.241228
AT4G30990	[35.2.1001] not assigned.unknown	ARM repeat superfamily protein	1.09267	0.515037
AT1G70420	[35.2.1001] not assigned.unknown	Protein of unknown function (DUF1645)	2.96003	0.16139
AT5G46790	[35.2.1001] not assigned.unknown	PYL1_RCAR12__PYR1-like 1	0.649967	0.434918
AT2G23790	[35.2.1001] not assigned.unknown	Protein of unknown function (DUF607)	2.95443	0.256645
AT1G76780	[35.2.1001] not assigned.unknown	HSP20-like chaperones superfamily protein	1.10677	0.547492
AT4G29750	[35.2.1001] not assigned.unknown	CRS1 / YhbY (CRM) domain-containing protein	1.81067	0.426296
AT2G31290	[35.2.1001] not assigned.unknown	Ubiquitin carboxyl-terminal hydrolase family protein	4.14253	0.122987
AT3G12510	[35.2.1001] not assigned.unknown	MADS-box family protein	2.39697	0.441135
AT5G38200	[35.2.1001] not assigned.unknown	Class I glutamine amidotransferase-like superfamily protein	-2.09727	0.0544443
AT1G66840	[35.2.1001] not assigned.unknown	PMI2_WEB2__Plant protein of unknown function (DUF827)	3.47787	0.0681439
AT3G14760	[35.2.1001] not assigned.unknown		2.93643	0.289698
AT2G30480	[35.2.1001] not assigned.unknown		-0.2781	0.889698
AT5G64510	[35.2.1001] not assigned.unknown	TIN1	0.4225	0.753313
AT1G19990	[35.2.1001] not assigned.unknown		3.20783	0.0887377
AT2G38450	[35.2.1001] not assigned.unknown		-2.26943	0.398193
AT5G01360	[35.2.1001] not assigned.unknown	TBL3__Plant protein of unknown function (DUF828)	3.41507	0.0898898
AT4G29440	[35.2.1001] not assigned.unknown	ISTL4__Regulator of Vps4 activity in the MVB pathway protein	2.28177	0.218487
AT3G12190	[35.2.1001] not assigned.unknown		2.5296	0.101249
AT3G27600	[35.2.1001] not assigned.unknown	SWAP (Suppressor-of-White-APricot)/surp RNA-binding domain-containing protein	-0.526967	0.826333
AT1G45545	[35.2.1001] not assigned.unknown	Plant protein of unknown function (DUF827)	2.6208	0.188896
AT1G07970	[35.2.1001] not assigned.unknown	PNET1	4.57227	0.200958
AT2G25250	[35.2.1001] not assigned.unknown		2.5856	0.390649
AT1G78420	[35.2.1001] not assigned.unknown	DA2__RING/U-box superfamily protein	4.57197	0.0775757
AT2G43180	[35.2.1001] not assigned.unknown	Phosphoenolpyruvate carboxylase family protein	1.5737	0.568916
AT1G31990	[35.2.1001] not assigned.unknown		3.3354	0.149654
AT1G67650	[35.2.1001] not assigned.unknown	SRP72 RNA-binding domain	2.0027	0.131008
AT4G31160	[35.2.1001] not assigned.unknown	DCAF1__DDB1-CUL4 associated factor 1	-1.02693	0.118511
AT4G10970	[35.2.1001] not assigned.unknown	UIEF1	4.3489	0.0637734
AT4G37100	[35.2.1001] not assigned.unknown	Pyridoxal phosphate (PLP)-dependent transferases superfamily protein	4.25253	0.0799622
AT1G22060	[35.2.1001] not assigned.unknown		2.0201	0.245693
AT1G69470	[35.2.1001] not assigned.unknown		4.07813	0.0931985
AT4G30130	[35.2.1001] not assigned.unknown	Protein of unknown function (DUF630 and DUF632)	1.22997	0.555153
AT1G08300	[35.2.1001] not assigned.unknown	NVL__no vein-like	0.306033	0.865148
AT3G03970	[35.2.1001] not assigned.unknown	SINE2__ARM repeat superfamily protein	0.0968667	0.886356
AT5G52545	[35.2.1001] not assigned.unknown		1.97047	0.297916
AT2G35680	[35.2.1001] not assigned.unknown	PTPMT1__Phosphotyrosine protein phosphatases superfamily protein	4.9476	0.159854
AT1G78915	[35.2.1001] not assigned.unknown	Tetratricopeptide repeat (TPR)-like superfamily protein	3.39577	0.0880245
AT5G23700	[35.2.1001] not assigned.unknown		-1.10107	0.066009
AT4G17350	[35.2.1001] not assigned.unknown	FL5__Plant protein of unknown function (DUF828) with plant pleckstrin homology-like region	1.8554	0.256671
AT4G01037	[35.2.1001] not assigned.unknown	AtWTF1_WTF1__Ubiquitin carboxyl-terminal hydrolase family protein	0.129133	0.870506
AT1G68585	[35.2.1001] not assigned.unknown		1.15383	0.192029
AT5G67020	[35.2.1001] not assigned.unknown		2.8267	0.405705
AT4G39190	[35.2.1001] not assigned.unknown		0.8569	0.400959
AT1G10220	[35.2.1001] not assigned.unknown		0.638767	0.620463
AT5G35180	[35.2.1001] not assigned.unknown	Protein of unknown function (DUF1336)	2.53197	0.0877102
AT2G44870	[35.2.1001] not assigned.unknown		4.4052	0.0778693
AT5G44785	[35.2.1001] not assigned.unknown	OSB3__organellar single-stranded DNA binding protein 3	1.2019	0.356974
AT4G35560	[35.2.1001] not assigned.unknown	DAW1_TMS-like__Transducin/WD40 repeat-like superfamily protein	4.0734	0.105566
AT3G17740	[35.2.1001] not assigned.unknown		2.08183	0.209353
AT5G35604	[35.2.1001] not assigned.unknown		5.5981	0.0679192
AT4G02715	[35.2.1001] not assigned.unknown		4.91647	0.14901
AT3G56720	[35.2.1001] not assigned.unknown		1.23343	0.0778077
AT1G30050	[35.2.1001] not assigned.unknown	MadA3	-0.194067	0.925872
AT3G28770	[35.2.1001] not assigned.unknown	Protein of unknown function (DUF1216)	3.26967	0.125678
AT4G14840	[35.2.1001] not assigned.unknown		0.648433	0.708151
AT1G23560	[35.2.1001] not assigned.unknown	Domain of unknown function (DUF220)	3.6019	0.196593
AT3G56410	[35.2.1001] not assigned.unknown	Protein of unknown function (DUF3133)	1.6585	0.177952
AT5G28090	[35.2.1001] not assigned.unknown		2.32127	0.131308
AT4G10060	[35.2.1001] not assigned.unknown	GCD3__Beta-glucosidase, GBA2 type family protein	-0.4739	0.85848
AT5G52540	[35.2.1001] not assigned.unknown	Protein of unknown function (DUF819)	5.5541	0.13595
AT1G48560	[35.2.1001] not assigned.unknown		3.138	0.188665
AT5G25470	[35.2.1001] not assigned.unknown	AP2/B3-like transcriptional factor family protein	2.46093	0.240956
AT3G47250	[35.2.1001] not assigned.unknown	Plant protein of unknown function (DUF247)	1.643	0.115489
AT2G37930	[35.2.1001] not assigned.unknown	Protein of unknown function (DUF3527)	0.199267	0.70091
AT2G32910	[35.2.1001] not assigned.unknown	DCD (Development and Cell Death) domain protein	2.4039	0.136334
AT1G27640	[35.2.1001] not assigned.unknown		0.782367	0.469087
AT3G19780	[35.2.1001] not assigned.unknown	DUF179	0.3479	0.528365
AT1G08440	[35.2.1001] not assigned.unknown	Aluminium activated malate transporter family protein	2.8125	0.0815719
AT4G27500	[35.2.1001] not assigned.unknown	PPI1__proton pump interactor 1	1.4243	0.398901
AT5G13210	[35.2.1001] not assigned.unknown	Uncharacterised conserved protein UCP015417, vWA	-0.471033	0.565863
AT1G67780	[35.2.1001] not assigned.unknown	DDR3__Zinc-finger domain of monoamine-oxidase A repressor R1 protein	1.58273	0.0743524
AT4G33980	[35.2.1001] not assigned.unknown	COR28_HUP41	1.92787	0.063248
AT1G53380	[35.2.1001] not assigned.unknown	Plant protein of unknown function (DUF641)	-2.06803	0.0926523
AT3G51410	[35.2.1001] not assigned.unknown	Arabidopsis protein of unknown function (DUF241)	4.64897	0.112776
AT4G24840	[35.2.1001] not assigned.unknown	COG2	0.922867	0.258535
AT1G48300	[35.2.1001] not assigned.unknown	DGAT3	0.901133	0.807904
AT4G37420	[35.2.1001] not assigned.unknown	Domain of unknown function (DUF23)	3.6836	0.0638975
AT3G52060	[35.2.1001] not assigned.unknown	AtGnTL_GnTL__Core-2/I-branching beta-1,6-N-acetylglucosaminyltransferase family protein	-2.302	0.275546
AT5G20540	[35.2.1001] not assigned.unknown	ATBRXL4_BRX-LIKE4_BRXL4__BREVIS RADIX-like 4	3.76903	0.0975837
AT2G33360	[35.2.1001] not assigned.unknown	Protein of unknown function (DUF3527)	0.522767	0.787396
AT5G16030	[35.2.1001] not assigned.unknown		1.90743	0.356972
AT2G38070	[35.2.1001] not assigned.unknown	OPL2__Protein of unknown function (DUF740)	2.8989	0.131629
AT3G58650	[35.2.1001] not assigned.unknown	TRM7	1.9974	0.465192
AT1G18060	[35.2.1001] not assigned.unknown	FBN-like	2.87773	0.0946395
AT5G16380	[35.2.1001] not assigned.unknown	Protein of unknown function, DUF538	2.2358	0.0513269
AT3G19310	[35.2.1001] not assigned.unknown	PLC-like phosphodiesterases superfamily protein	2.50977	0.294849
AT2G30120	[35.2.1001] not assigned.unknown	FLX	2.985	0.177938
AT5G49100	[35.2.1001] not assigned.unknown		2.50427	0.246347
AT2G35880	[35.2.1001] not assigned.unknown	WDL4__TPX2 (targeting protein for Xklp2) protein family	1.67017	0.159618
AT5G02220	[35.2.1001] not assigned.unknown	SMR4	1.38397	0.603585
AT2G38780	[35.2.1001] not assigned.unknown		-0.529033	0.835601
AT4G24290	[35.2.1001] not assigned.unknown	MAC/Perforin domain-containing protein	3.97797	0.0576035
AT1G20830	[35.2.1001] not assigned.unknown	MCD1__multiple chloroplast division site 1	2.39607	0.108776
AT5G52550	[35.2.1001] not assigned.unknown		0.252	0.882101
AT4G17540	[35.2.1001] not assigned.unknown		2.02093	0.0922621
AT5G35753	[35.2.1001] not assigned.unknown	Domain of unknown function (DUF3444)	2.32087	0.0963849
AT4G04614	[35.2.1001] not assigned.unknown		2.27977	0.222216
AT3G10650	[35.2.1001] not assigned.unknown	AtNUP1_NUP1	2.81377	0.144587
AT5G55060	[35.2.1001] not assigned.unknown		0.213333	0.893252
AT5G14990	[35.2.1001] not assigned.unknown		-0.690267	0.268461
AT1G14770	[35.2.1001] not assigned.unknown	RING/FYVE/PHD zinc finger superfamily protein	3.12447	0.207347
AT4G12450	[35.2.1001] not assigned.unknown		2.96817	0.0602127
AT3G49601	[35.2.1001] not assigned.unknown		-3.59707	0.226074
AT2G07673	[35.2.1001] not assigned.unknown		-3.2561	0.125687
AT4G38440	[35.2.1001] not assigned.unknown	IYO	1.03383	0.357214
AT3G23370	[35.2.1001] not assigned.unknown	RNA-binding (RRM/RBD/RNP motifs) family protein	2.56387	0.131096
ATMG00850	[35.2.1001] not assigned.unknown	ORF107E__DNA/RNA polymerases superfamily protein	2.6095	0.273011
AT5G06620	[35.2.1001] not assigned.unknown	ATXR4_SDG38__SET domain protein 38	2.21963	0.283823
AT1G53180	[35.2.1001] not assigned.unknown		-3.12883	0.0721202
AT3G25640	[35.2.1001] not assigned.unknown	Protein of unknown function, DUF617	2.86033	0.101676
AT4G25430	[35.2.1001] not assigned.unknown	TRM23	3.28393	0.222789
AT4G31880	[35.2.1001] not assigned.unknown	AtPDS5C_PDS5C	2.41037	0.0826235
AT2G13895	[35.2.1001] not assigned.unknown	Cysteine/Histidine-rich C1 domain family protein	-1.3758	0.309613
AT3G05130	[35.2.1001] not assigned.unknown		2.5826	0.321567
AT3G01015	[35.2.1001] not assigned.unknown	MD60_TPXL1__TPX2 (targeting protein for Xklp2) protein family	-0.1129	0.95906
AT3G08670	[35.2.1001] not assigned.unknown	BPP6	-0.184767	0.690105
AT3G12835	[35.2.1001] not assigned.unknown		4.68267	0.132547
AT1G67790	[35.2.1001] not assigned.unknown		2.92167	0.169727
AT5G26730	[35.2.1001] not assigned.unknown	Fasciclin-like arabinogalactan family protein	3.66153	0.330083
AT5G58450	[35.2.1001] not assigned.unknown	NAA25_TCU2__Tetratricopeptide repeat (TPR)-like superfamily protein	1.38727	0.524382
AT5G20170	[35.2.1001] not assigned.unknown	MED17__RNA polymerase II transcription mediators	3.24943	0.33538
AT5G47690	[35.2.1001] not assigned.unknown	AtPDS5A_PDS5_PDS5A__binding	0.166933	0.934199
AT4G34690	[35.2.1001] not assigned.unknown		1.39277	0.57831
AT1G27110	[35.2.1001] not assigned.unknown	Tetratricopeptide repeat (TPR)-like superfamily protein	-0.5117	0.721627
AT3G05570	[35.2.1001] not assigned.unknown		1.03353	0.330658
AT5G66230	[35.2.1001] not assigned.unknown	Chalcone-flavanone isomerase family protein	4.5996	0.0772219
AT5G48520	[35.2.1001] not assigned.unknown	AtAUG3_AUG3	4.4617	0.0672504
AT2G41960	[35.2.1001] not assigned.unknown		1.40607	0.415197
AT2G06420	[35.2.1001] not assigned.unknown	Domain of unknown function (DUF1985)	3.25817	0.199873
AT5G45520	[35.2.1001] not assigned.unknown	Leucine-rich repeat (LRR) family protein	0.319367	0.778201
AT5G19060	[35.2.1001] not assigned.unknown		0.7565	0.740666
AT5G46820	[35.2.1001] not assigned.unknown	Protein of Unknown Function (DUF239)	0.772267	0.720527
AT3G02930	[35.2.1001] not assigned.unknown	Plant protein of unknown function (DUF827)	0.4092	0.747488
AT5G57830	[35.2.1001] not assigned.unknown	MyoB12__Protein of unknown function, DUF593	2.6721	0.223136
AT5G53930	[35.2.1001] not assigned.unknown		0.00613333	0.998096
AT3G14670	[35.2.1001] not assigned.unknown		1.70357	0.260812
AT2G42570	[35.2.1001] not assigned.unknown	TBL39__TRICHOME BIREFRINGENCE-LIKE 39	1.06327	0.726828
AT5G55040	[35.2.1001] not assigned.unknown	BRD13__DNA-binding bromodomain-containing protein	-3.07627	0.154394
AT5G04860	[35.2.1001] not assigned.unknown		2.03237	0.346693
AT5G20610	[35.2.1001] not assigned.unknown	PMIR1	2.06473	0.206114
AT4G19540	[35.2.1001] not assigned.unknown	INDH_INDL__INDH1(iron-sulfur protein required for NADH dehydrogenase)	-0.5979	0.250843
AT3G63500	[35.2.1001] not assigned.unknown	OBE4_TTA2__Protein of unknown function (DUF1423)	-2.1135	0.0577735
AT1G16630	[35.2.1001] not assigned.unknown		4.49803	0.139568
AT1G55050	[35.2.1001] not assigned.unknown	SANT4	1.22913	0.663422
AT2G43740	[35.2.1001] not assigned.unknown	Mannose-binding lectin superfamily protein	4.14677	0.14439
AT1G66860	[35.2.1001] not assigned.unknown	Class I glutamine amidotransferase-like superfamily protein	3.14003	0.136902
AT1G71015	[35.2.1001] not assigned.unknown		-0.0392667	0.943489
AT5G15680	[35.2.1001] not assigned.unknown	ARM repeat superfamily protein	-2.60533	0.19081
AT1G74220	[35.2.1001] not assigned.unknown		2.66433	0.0781677
AT2G38823	[35.2.1001] not assigned.unknown		3.00143	0.155343
AT2G31190	[35.2.1001] not assigned.unknown	RUS2_WXR1__Protein of unknown function, DUF647	2.8997	0.122629
AT4G26130	[35.2.1001] not assigned.unknown		3.4068	0.200973
AT1G77145	[35.2.1001] not assigned.unknown	Protein of unknown function (DUF506)	2.20133	0.159535
AT3G26580	[35.2.1001] not assigned.unknown	Tetratricopeptide repeat (TPR)-like superfamily protein	2.34453	0.305743
AT5G45630	[35.2.1001] not assigned.unknown	Protein of unknown function, DUF584	2.79703	0.210383
AT4G35910	[35.2.1001] not assigned.unknown	CTU2__Adenine nucleotide alpha hydrolases-like superfamily protein	1.80773	0.410626
AT1G63105	[35.2.1001] not assigned.unknown		1.62093	0.180491
AT1G58350	[35.2.1001] not assigned.unknown	ZW18__Putative serine esterase family protein	1.05883	0.50683
AT5G47310	[35.2.1001] not assigned.unknown	PPPDE putative thiol peptidase family protein	2.26547	0.248654
AT1G74055	[35.2.1001] not assigned.unknown		2.18523	0.190903
AT2G07170	[35.2.1001] not assigned.unknown	ARM repeat superfamily protein	-2.47117	0.523041
AT3G15095	[35.2.1001] not assigned.unknown	HCF243	4.31623	0.119226
AT3G05675	[35.2.1001] not assigned.unknown	BTB/POZ domain-containing protein	4.13087	0.0749318
AT1G74770	[35.2.1001] not assigned.unknown	BTSL1__zinc ion binding	1.73577	0.411145
AT3G49055	[35.2.1001] not assigned.unknown		-0.0301	0.935659
AT5G05230	[35.2.1001] not assigned.unknown	RING/U-box superfamily protein	0.8689	0.724495
AT3G06090	[35.2.1001] not assigned.unknown	prePIPL2	3.56803	0.173231
AT1G32460	[35.2.1001] not assigned.unknown		0.315533	0.708962
AT4G35905	[35.2.1001] not assigned.unknown		2.64673	0.180065
AT3G09730	[35.2.1001] not assigned.unknown		2.7719	0.118321
AT3G50780	[35.2.1001] not assigned.unknown		-1.30687	0.179068
AT3G01670	[35.2.1001] not assigned.unknown	AtSEOR2_SEOa_SEOR2	3.7007	0.207534
AT5G11660	[35.2.1001] not assigned.unknown	Protein of Unknown Function (DUF239)	0.0309333	0.985233
AT1G59510	[35.2.1001] not assigned.unknown	CF9__Carbohydrate-binding protein	1.29663	0.617999
AT3G01370	[35.2.1001] not assigned.unknown	ATCFM2_CFM2__CRM family member 2	3.1894	0.0913314
AT3G19680	[35.2.1001] not assigned.unknown	Protein of unknown function (DUF1005)	1.81683	0.599273
AT1G17380	[35.2.1001] not assigned.unknown	JAZ5_TIFY11A__jasmonate-zim-domain protein 5	-0.197967	0.62731
AT1G76200	[35.2.1001] not assigned.unknown		-0.4943	0.617504
AT4G03180	[35.2.1001] not assigned.unknown		1.93197	0.361904
AT4G16807	[35.2.1001] not assigned.unknown		3.05387	0.201795
AT4G30150	[35.2.1001] not assigned.unknown		-2.42687	0.339002
AT4G36105	[35.2.1001] not assigned.unknown		3.5933	0.195046
AT5G27860	[35.2.1001] not assigned.unknown		-1.04727	0.520324
AT2G05120	[35.2.1001] not assigned.unknown	NUP133__Nucleoporin, Nup133/Nup155-like	1.0783	0.369355
AT5G51730	[35.2.1001] not assigned.unknown	RNA-binding (RRM/RBD/RNP motifs) family protein	0.717	0.711367
AT2G31150	[35.2.1001] not assigned.unknown	ATP binding;ATPases, coupled to transmembrane movement of ions, phosphorylative mechanism	2.32347	0.198275
AT2G26570	[35.2.1001] not assigned.unknown	WEB1__Plant protein of unknown function (DUF827)	0.458833	0.53365
AT5G20680	[35.2.1001] not assigned.unknown	TBL16__TRICHOME BIREFRINGENCE-LIKE 16	2.15927	0.327932
AT5G55820	[35.2.1001] not assigned.unknown	INCENP_WYR	-0.720733	0.118517
AT1G71360	[35.2.1001] not assigned.unknown	AtSUN4_SUN4__Galactose-binding protein	1.6925	0.401953
AT3G27350	[35.2.1001] not assigned.unknown		2.95733	0.222631
AT5G53380	[35.2.1001] not assigned.unknown	O-acyltransferase (WSD1-like) family protein	2.2431	0.0802289
AT3G27250	[35.2.1001] not assigned.unknown	AITR1_DIL4	4.452	0.0792841
AT5G64910	[35.2.1001] not assigned.unknown		-1.98457	0.405451
AT1G58520	[35.2.1001] not assigned.unknown	RXW8__lipases;hydrolases, acting on ester bonds	2.1329	0.11492
AT1G05550	[35.2.1001] not assigned.unknown	AtDOA2__Protein of unknown function (DUF295)	3.64793	0.103202
AT2G28480	[35.2.1001] not assigned.unknown	RNA-binding CRS1 / YhbY (CRM) domain protein	1.7246	0.310132
AT1G10020	[35.2.1001] not assigned.unknown	Protein of unknown function (DUF1005)	-0.620233	0.506697
AT4G26190	[35.2.1001] not assigned.unknown	Haloacid dehalogenase-like hydrolase (HAD) superfamily protein	0.5276	0.812077
AT1G64680	[35.2.1001] not assigned.unknown		1.82117	0.268916
AT3G46890	[35.2.1001] not assigned.unknown		2.27513	0.235964
AT1G50750	[35.2.1001] not assigned.unknown	Plant mobile domain protein family	1.2092	0.159423
AT5G39530	[35.2.1001] not assigned.unknown	Protein of unknown function (DUF1997)	-0.284667	0.765846
AT3G11290	[35.2.1001] not assigned.unknown		1.92077	0.230049
AT2G18810	[35.2.1001] not assigned.unknown	Domain of unknown function (DUF313)	3.6523	0.0981314
AT5G63720	[35.2.1001] not assigned.unknown	KPL__kokopelli	-1.95147	0.460743
AT1G06190	[35.2.1001] not assigned.unknown	RHON1__Rho termination factor	2.45233	0.207192
AT5G01225	[35.2.1001] not assigned.unknown		-0.203033	0.867482
AT1G34010	[35.2.1001] not assigned.unknown		3.28093	0.13917
AT3G28750	[35.2.1001] not assigned.unknown		3.51717	0.054184
AT1G35890	[35.2.1001] not assigned.unknown	NAC (No Apical Meristem) domain transcriptional regulator superfamily protein	2.91787	0.144147
AT3G31900	[35.2.1001] not assigned.unknown	ATP-dependent helicase family protein	5.29393	0.153274
AT1G77765	[35.2.1001] not assigned.unknown		5.27937	0.0808958
AT5G35688	[35.2.1001] not assigned.unknown		-2.34667	0.519414
AT3G54500	[35.2.1001] not assigned.unknown	LNK2	1.27693	0.0826136
AT5G15510	[35.2.1001] not assigned.unknown	TPXL5__TPX2 (targeting protein for Xklp2) protein family	2.10603	0.0820718
AT1G51355	[35.2.1001] not assigned.unknown	SMR9	3.69627	0.144893
ATMG00670	[35.2.1001] not assigned.unknown	ORF275	4.30863	0.259428
AT2G46840	[35.2.1001] not assigned.unknown	ATDUF4_DUF4__DOMAIN OF UNKNOWN FUNCTION 724 4	4.0192	0.196796
AT4G18610	[35.2.1001] not assigned.unknown	LSH9__Protein of unknown function (DUF640)	1.88457	0.25042
AT4G20160	[35.2.1001] not assigned.unknown		-0.600633	0.793543
AT1G01240	[35.2.1001] not assigned.unknown		3.33177	0.0800903
AT3G14030	[35.2.1001] not assigned.unknown	F-box associated ubiquitination effector family protein	0.9876	0.652879
AT4G05632	[35.2.1001] not assigned.unknown		1.09563	0.48624
AT1G15860	[35.2.1001] not assigned.unknown	Domain of unknown function (DUF298)	2.5659	0.237095
AT4G36120	[35.2.1001] not assigned.unknown	Plant protein of unknown function (DUF869)	-2.87523	0.21039
AT1G36050	[35.2.1001] not assigned.unknown	Endoplasmic reticulum vesicle transporter protein	2.48503	0.217045
AT5G63350	[35.2.1001] not assigned.unknown	AITR6_DIL1	2.99537	0.183528
AT4G27750	[35.2.1001] not assigned.unknown	ISI1__binding	2.56853	0.118037
AT2G11462	[35.2.1001] not assigned.unknown		3.48397	0.0926509
AT1G36990	[35.2.1001] not assigned.unknown		2.33153	0.251725
AT1G31150	[35.2.1001] not assigned.unknown	Domain of unknown function (DUF1985)	3.26573	0.0658004
AT5G01620	[35.2.1001] not assigned.unknown	TBL35__TRICHOME BIREFRINGENCE-LIKE 35	-0.184867	0.891997
AT3G19970	[35.2.1001] not assigned.unknown	alpha/beta-Hydrolases superfamily protein	1.27123	0.419973
AT2G44760	[35.2.1001] not assigned.unknown	Domain of unknown function (DUF3598)	5.63363	0.106021
AT5G08450	[35.2.1001] not assigned.unknown	HDC1_RXT3-like	1.87713	0.475694
AT5G18490	[35.2.1001] not assigned.unknown	Plant protein of unknown function (DUF946)	1.25277	0.316511
AT3G57420	[35.2.1001] not assigned.unknown	STL2__Protein of unknown function (DUF288)	-2.6224	0.0593022
AT4G16444	[35.2.1001] not assigned.unknown	AtGET1_GET1	1.37123	0.558241
AT5G45480	[35.2.1001] not assigned.unknown	Protein of unknown function (DUF594)	0.2206	0.788129
AT3G32960	[35.2.1001] not assigned.unknown	Domain of unknown function (DUF1985)	0.7108	0.684812
AT2G20240	[35.2.1001] not assigned.unknown	TRM17__Protein of unknown function (DUF3741)	2.19243	0.193498
AT1G49870	[35.2.1001] not assigned.unknown		3.89697	0.0988304
AT1G67040	[35.2.1001] not assigned.unknown	TRM22	2.1934	0.0886407
AT5G18510	[35.2.1001] not assigned.unknown	Aminotransferase-like, plant mobile domain family protein	-0.832867	0.229761
AT1G32810	[35.2.1001] not assigned.unknown	RING/FYVE/PHD zinc finger superfamily protein	3.39273	0.0833207
AT2G39810	[35.2.1001] not assigned.unknown	ESD6_HOS1__ubiquitin-protein ligases	0.301533	0.767676
AT3G27470	[35.2.1001] not assigned.unknown	Protein of unknown function (DUF707)	0.950667	0.486109
AT1G16810	[35.2.1001] not assigned.unknown		2.04483	0.472068
AT3G05725	[35.2.1001] not assigned.unknown	Protein of unknown function (DUF3511)	0.6008	0.609979
AT3G16270	[35.2.1001] not assigned.unknown	MTV1__ENTH/VHS family protein	-1.21917	0.395919
AT1G24267	[35.2.1001] not assigned.unknown	Protein of unknown function (DUF1664)	2.40947	0.099999
AT5G07330	[35.2.1001] not assigned.unknown		3.19467	0.0838191
AT1G10660	[35.2.1001] not assigned.unknown		2.38347	0.211406
AT5G24740	[35.2.1001] not assigned.unknown	SHBY__Protein of unknown function (DUF1162)	-1.26947	0.154412
AT1G69900	[35.2.1001] not assigned.unknown	Actin cross-linking protein	4.68587	0.136206
AT3G22410	[35.2.1001] not assigned.unknown	Sec14p-like phosphatidylinositol transfer family protein	0.834333	0.456681
AT2G22440	[35.2.1001] not assigned.unknown		1.84517	0.352859
AT5G25590	[35.2.1001] not assigned.unknown	Protein of unknown function (DUF630 and DUF632)	-1.37687	0.588956
AT3G42800	[35.2.1001] not assigned.unknown		0.7029	0.666921
AT3G56870	[35.2.1001] not assigned.unknown		3.06097	0.0806747
AT2G30820	[35.2.1001] not assigned.unknown		-1.099	0.520431
AT1G61930	[35.2.1001] not assigned.unknown	S40-6__Protein of unknown function, DUF584	2.13457	0.215631
AT5G06440	[35.2.1001] not assigned.unknown		2.1719	0.177364
AT3G60420	[35.2.1001] not assigned.unknown	Phosphoglycerate mutase family protein	3.84537	0.0691281
AT1G21323	[35.2.1001] not assigned.unknown		2.40197	0.12782
AT5G11600	[35.2.1001] not assigned.unknown		-0.944367	0.596818
AT5G27230	[35.2.1001] not assigned.unknown	Frigida-like protein	2.62777	0.214718
AT5G02650	[35.2.1001] not assigned.unknown		1.7923	0.42952
AT2G27900	[35.2.1001] not assigned.unknown		2.34083	0.159461
AT3G56750	[35.2.1001] not assigned.unknown		2.4161	0.090538
AT3G24630	[35.2.1001] not assigned.unknown	TRM34	-2.50053	0.244137
AT3G42390	[35.2.1001] not assigned.unknown		-0.414867	0.816687
AT5G20635	[35.2.1001] not assigned.unknown	AGG3	0.548533	0.444246
AT5G66675	[35.2.1001] not assigned.unknown	Protein of unknown function (DUF677)	-2.13123	0.120382
AT1G70100	[35.2.1001] not assigned.unknown		0.304467	0.87635
AT1G58460	[35.2.1001] not assigned.unknown		2.00393	0.223014
AT2G21960	[35.2.1001] not assigned.unknown		6.3154	0.149448
AT2G30690	[35.2.1001] not assigned.unknown	MyoB4__Protein of unknown function, DUF593	3.47593	0.145828
AT1G38131	[35.2.1001] not assigned.unknown	O-fucosyltransferase family protein	1.83943	0.480553
AT3G27420	[35.2.1001] not assigned.unknown		1.0671	0.516291
AT4G09680	[35.2.1001] not assigned.unknown	ATCTC1_CTC1__conserved telomere maintenance component 1	1.33557	0.150871
AT3G61690	[35.2.1001] not assigned.unknown	NTP8__nucleotidyltransferases	5.34787	0.0685355
AT3G44690	[35.2.1001] not assigned.unknown		0.6353	0.588202
AT5G56220	[35.2.1001] not assigned.unknown	TN21__P-loop containing nucleoside triphosphate hydrolases superfamily protein	1.43113	0.10419
AT5G12950	[35.2.1001] not assigned.unknown	Putative glycosyl hydrolase of unknown function (DUF1680)	3.2878	0.321101
AT2G36650	[35.2.1001] not assigned.unknown		-0.4437	0.6156
AT5G24280	[35.2.1001] not assigned.unknown	GMI1__gamma-irradiation and mitomycin c induced 1	2.84213	0.21984
AT5G23460	[35.2.1001] not assigned.unknown		3.13627	0.159177
AT5G54410	[35.2.1001] not assigned.unknown		1.15837	0.326789
AT3G26950	[35.2.1001] not assigned.unknown		3.5753	0.115632
AT1G63530	[35.2.1001] not assigned.unknown		-0.58	0.664881
AT5G53895	[35.2.1001] not assigned.unknown		-0.0700333	0.976826
AT5G02160	[35.2.1001] not assigned.unknown	FIP	3.41687	0.10211
AT5G15580	[35.2.1001] not assigned.unknown	AtLNG1_LNG1_TRM2__longifolia1	1.43477	0.0876376
AT1G19360	[35.2.1001] not assigned.unknown	RRA3__Nucleotide-diphospho-sugar transferase family protein	2.7853	0.0624027
AT3G60380	[35.2.1001] not assigned.unknown		1.2649	0.502982
AT5G01280	[35.2.1001] not assigned.unknown	BPP3	3.9813	0.0776764
AT3G03890	[35.2.1001] not assigned.unknown	HOZ__FMN binding	2.88637	0.493393
AT1G33410	[35.2.1001] not assigned.unknown	ATNUP160_NUP160_SAR1__SUPPRESSOR OF AUXIN RESISTANCE1	0.374	0.847241
AT4G16650	[35.2.1001] not assigned.unknown	O-fucosyltransferase family protein	0.642633	0.428597
AT5G56325	[35.2.1001] not assigned.unknown	FBD-like domain family protein	0.201167	0.909186
AT2G42900	[35.2.1001] not assigned.unknown	Plant basic secretory protein (BSP) family protein	2.34793	0.303781
AT1G18265	[35.2.1001] not assigned.unknown	Protein of unknown function, DUF593	1.6579	0.174611
AT3G04300	[35.2.1001] not assigned.unknown	RmlC-like cupins superfamily protein	1.8106	0.362288
AT5G17180	[35.2.1001] not assigned.unknown		2.91173	0.0834292
AT5G44140	[9.1.1] mitochondrial electron transport / ATP synthesis.NADH-DH.complex I	ATPHB7_PHB7__prohibitin 7	2.81803	0.48822
AT5G63510	[9.1.1.5] mitochondrial electron transport / ATP synthesis.NADH-DH.complex I.carbonic anhydrase	GAMMA CAL1__gamma carbonic anhydrase like 1	-0.1966	0.935819
AT5G37510	[9.1.2] mitochondrial electron transport / ATP synthesis.NADH-DH.localisation not clear	CI76_EMB1467__NADH-ubiquinone dehydrogenase, mitochondrial, putative	0.423267	0.584838
AT5G11770	[9.1.2] mitochondrial electron transport / ATP synthesis.NADH-DH.localisation not clear	NADH-ubiquinone oxidoreductase 20 kDa subunit, mitochondrial	-1.77283	0.506979
AT2G29990	[9.2.1.4] mitochondrial electron transport / ATP synthesis.NADH-DH.type II.internal matrix	NDA2__alternative NAD(P)H dehydrogenase 2	3.60817	0.079189
AT5G43430	[9.3] mitochondrial electron transport / ATP synthesis.electron transfer flavoprotein	ETFBETA__electron transfer flavoprotein beta	1.69967	0.339218
AT1G50940	[9.3] mitochondrial electron transport / ATP synthesis.electron transfer flavoprotein	ETFALPHA__electron transfer flavoprotein alpha	2.4891	0.175305
AT5G13440	[9.5] mitochondrial electron transport / ATP synthesis.cytochrome c reductase	Ubiquinol-cytochrome C reductase iron-sulfur subunit	0.7008	0.545996
AT1G22840	[9.6] mitochondrial electron transport / ATP synthesis.cytochrome c	ATCYTC-A_CYTC-1__CYTOCHROME C-1	1.48187	0.484962
AT2G07698	[9.9] mitochondrial electron transport / ATP synthesis.F1-ATPase	ATPase, F1 complex, alpha subunit protein	-0.890233	0.251363
AT4G04640	[1.1.4.4] PS.lightreaction.ATP synthase.gamma chain	ATPC1__ATPase, F1 complex, gamma subunit protein	-1.12393	0.554922
AT4G32360	[1.1.5.3] PS.lightreaction.other electron carrier (ox/red).ferredoxin reductase	ADXR__Pyridine nucleotide-disulphide oxidoreductase family protein	1.21413	0.138554
AT4G21280	[1.1.1.2] PS.lightreaction.photosystem II.PSII polypeptide subunits	PSBQ_PSBQ-1_PSBQA__photosystem II subunit QA	0.893533	0.759188
AT1G77090	[1.1.1.2] PS.lightreaction.photosystem II.PSII polypeptide subunits	Mog1/PsbP/DUF1795-like photosystem II reaction center PsbP family protein	3.74773	0.0775809
AT3G01440	[1.1.1.2] PS.lightreaction.photosystem II.PSII polypeptide subunits	PnsL3_PQL1_PQL2__PsbQ-like 1	1.1457	0.57203
AT4G02770	[1.1.2.2] PS.lightreaction.photosystem I.PSI polypeptide subunits	PSAD-1_PSAD1__photosystem I subunit D-1	0.118567	0.84742
AT2G20260	[1.1.2.2] PS.lightreaction.photosystem I.PSI polypeptide subunits	PSAE-2__photosystem I subunit E-2	1.2153	0.305163
AT4G12800	[1.1.2.2] PS.lightreaction.photosystem I.PSI polypeptide subunits	PSAL__photosystem I subunit l	-1.37427	0.376313
AT1G31330	[1.1.2.2] PS.lightreaction.photosystem I.PSI polypeptide subunits	PSAF__photosystem I subunit F	2.8938	0.103992
AT4G10340	[1.1.1.1] PS.lightreaction.photosystem II.LHC-II	LHCB5__light harvesting complex of photosystem II 5	-0.973767	0.607726
AT1G15820	[1.1.1.1] PS.lightreaction.photosystem II.LHC-II	CP24_LHCB6__light harvesting complex photosystem II subunit 6	0.579633	0.532976
AT3G27690	[1.1.1.1] PS.lightreaction.photosystem II.LHC-II	DEG13_LHCB2_LHCB2.3_LHCB2.4__photosystem II light harvesting complex gene 2.3	-0.405	0.833526
AT3G08940	[1.1.1.1] PS.lightreaction.photosystem II.LHC-II	LHCB4.2__light harvesting complex photosystem II	1.0373	0.451325
AT5G54270	[1.1.1.1] PS.lightreaction.photosystem II.LHC-II	LHCB3_LHCB3*1__light-harvesting chlorophyll B-binding protein 3	2.3028	0.139004
AT1G61520	[1.1.2.1] PS.lightreaction.photosystem I.LHC-I	LHCA3__photosystem I light harvesting complex gene 3	0.267133	0.848952
AT1G68830	[1.1.30] PS.lightreaction.state transition	STN7__STT7 homolog STN7	1.93987	0.122054
AT1G12550	[1.2.6] PS.photorespiration.hydroxypyruvate reductase	HPPR3_HPR3__D-isomer specific 2-hydroxyacid dehydrogenase family protein	2.7049	0.078538
AT3G04790	[1.3.10] PS.calvin cycle.Rib5P Isomerase	EMB3119__Ribose 5-phosphate isomerase, type A protein	1.10907	0.401985
AT2G39730	[1.3.13] PS.calvin cycle.rubisco interacting	RCA__rubisco activase	-0.961567	0.608496
AT2G28000	[1.3.13] PS.calvin cycle.rubisco interacting	ARC2_ARC2_CH-CPN60A_CPN60A_Cpn60alpha1_CPNA1_SLP__chaperonin-60alpha	-0.2729	0.876952
AT1G73110	[1.3.13] PS.calvin cycle.rubisco interacting	P-loop containing nucleoside triphosphate hydrolases superfamily protein	5.93753	0.0842049
AT3G55800	[1.3.9] PS.calvin cycle.seduheptulose bisphosphatase	SBPASE__sedoheptulose-bisphosphatase	-1.27943	0.255149
AT3G60750	[1.3.8] PS.calvin cycle.transketolase	AtTKL1_TKL1__Transketolase	0.2084	0.898808
AT1G67090	[1.3.2] PS.calvin cycle.rubisco small subunit	RBCS1A__ribulose bisphosphate carboxylase small chain 1A	-1.5951	0.576978
AT5G38430	[1.3.2] PS.calvin cycle.rubisco small subunit	RBCS1B__Ribulose bisphosphate carboxylase (small chain) family protein	0.4064	0.852156
AT1G78900	[34.1] transport.p- and v-ATPases	VHA-A__vacuolar ATP synthase subunit A	-0.942433	0.311693
AT5G62670	[34.1] transport.p- and v-ATPases	AHA11_HA11__H(+)-ATPase 11	-1.2985	0.369817
AT3G01390	[34.1] transport.p- and v-ATPases	AVMA10_VMA10__vacuolar membrane ATPase 10	1.88063	0.0991553
AT1G26130	[34.1] transport.p- and v-ATPases	ALA12__ATPase E1-E2 type family protein / haloacid dehalogenase-like hydrolase family protein	3.03493	0.399415
AT1G13210	[34.1] transport.p- and v-ATPases	ACA.l_ALA11__autoinhibited Ca2+/ATPase II	1.8757	0.322872
AT3G44900	[34.12] transport.metal	ATCHX4_CHX4__cation/H+ exchanger 4	3.5906	0.13508
AT4G18790	[34.12] transport.metal	ATNRAMP5_NRAMP5__NRAMP metal ion transporter family protein	2.58927	0.0776402
AT1G51610	[34.12] transport.metal	Cation efflux family protein	-0.6135	0.779684
AT3G25280	[34.13] transport.peptides and oligopeptides	AtNPF4.2_NPF4.2__Major facilitator superfamily protein	4.06963	0.0862881
AT3G09030	[34.15] transport.potassium	EAP3__BTB/POZ domain-containing protein	2.36063	0.155861
AT1G31120	[34.15] transport.potassium	KUP10__K+ uptake permease 10	3.6705	0.0684741
AT3G62150	[34.16] transport.ABC transporters and multidrug resistance systems	ABCB21_PGP21__P-glycoprotein 21	3.0538	0.295692
AT2G26910	[34.16] transport.ABC transporters and multidrug resistance systems	ABCG32_AtABCG32_ATPDR4_PDR4_PEC1__pleiotropic drug resistance 4	2.46217	0.290277
AT5G58270	[34.16] transport.ABC transporters and multidrug resistance systems	ABCB25_ATATM3_ATM3_STA1__ABC transporter of the mitochondrion 3	1.97187	0.176843
AT1G53390	[34.16] transport.ABC transporters and multidrug resistance systems	ABCG24__P-loop containing nucleoside triphosphate hydrolases superfamily protein	4.0096	0.120385
AT2G38510	[34.16] transport.ABC transporters and multidrug resistance systems	MATE efflux family protein	2.00713	0.423902
AT1G30410	[34.16] transport.ABC transporters and multidrug resistance systems	ABCC12_ATMRP13_MRP13__multidrug resistance-associated protein 13	3.94433	0.148462
AT3G53480	[34.16] transport.ABC transporters and multidrug resistance systems	ABCG37_ATPDR9_PDR9_PIS1__pleiotropic drug resistance 9	0.959433	0.673125
AT1G59870	[34.16] transport.ABC transporters and multidrug resistance systems	ABCG36_ATABCG36_ATPDR8_PDR8_PEN3__ABC-2 and Plant PDR ABC-type transporter family protein	1.29133	0.546056
AT1G04120	[34.16] transport.ABC transporters and multidrug resistance systems	ABCC5_ATABCC5_ATMRP5_MRP5_MRP5__multidrug resistance-associated protein 5	3.17183	0.270468
AT3G53510	[34.16] transport.ABC transporters and multidrug resistance systems	ABCG20_JAT4__ABC-2 type transporter family protein	3.5331	0.299466
AT3G59140	[34.16] transport.ABC transporters and multidrug resistance systems	ABCC10_ATMRP14_MRP14__multidrug resistance-associated protein 14	3.29617	0.114664
AT2G07680	[34.16] transport.ABC transporters and multidrug resistance systems	ABCC13_AtABCC13_ATMRP11_MRP11__multidrug resistance-associated protein 11	2.6063	0.112042
AT5G13580	[34.16] transport.ABC transporters and multidrug resistance systems	ABCG6_JAT3__ABC-2 type transporter family protein	2.82697	0.0899609
AT2G36830	[34.19.2] transport.Major Intrinsic Proteins.TIP	GAMMA-TIP_GAMMA-TIP1_TIP1;1__gamma tonoplast intrinsic protein	2.02727	0.114869
AT2G45960	[34.19.1] transport.Major Intrinsic Proteins.PIP	ATHH2_PIP1;2_PIP1B_TMP-A__plasma membrane intrinsic protein 1B	-0.929333	0.383793
AT3G53420	[34.19.1] transport.Major Intrinsic Proteins.PIP	AtPIP2;1_PIP2_PIP2;1_PIP2A__plasma membrane intrinsic protein 2A	-0.0426333	0.948567
AT1G71890	[34.2.1] transport.sugars.sucrose	ATSUC5_SUC5__Major facilitator superfamily protein	2.01917	0.379333
AT2G16120	[34.2] transport.sugars	ATPMT1_PMT1__polyol/monosaccharide transporter 1	2.4511	0.122141
AT5G27360	[34.2] transport.sugars	SFP2__Major facilitator superfamily protein	3.88607	0.109741
AT3G49920	[34.20] transport.porins	ATVDAC5_VDAC5__voltage dependent anion channel 5	-2.01517	0.455576
AT1G07810	[34.21] transport.calcium	ACA3_ATECA1_ECA1__ER-type Ca2+-ATPase 1	1.805	0.108609
AT4G01010	[34.22] transport.cyclic nucleotide or calcium regulated channels	ATCNGC13_CNGC13__cyclic nucleotide-gated channel 13	1.7171	0.0531069
AT5G02170	[34.3] transport.amino acids	Transmembrane amino acid transporter family protein	3.47073	0.149126
AT1G80510	[34.3] transport.amino acids	AtAvt6E__Transmembrane amino acid transporter family protein	1.696	0.505724
AT1G08100	[34.4] transport.nitrate	ACH2_ATNRT2.2_NRT2.2_NRT2;2AT__nitrate transporter 2.2	1.97467	0.195326
AT2G03260	[34.7] transport.phosphate	EXS (ERD1/XPR1/SYG1) family protein	2.5754	0.523713
AT3G29060	[34.7] transport.phosphate	EXS (ERD1/XPR1/SYG1) family protein	3.6753	0.182865
AT1G20860	[34.7] transport.phosphate	PHT1;8__phosphate transporter 1;8	3.01443	0.105915
AT5G33320	[34.8] transport.metabolite transporters at the envelope membrane	ARAPPT_CUE1_NOX1_PPT__Glucose-6-phosphate/phosphate translocator-related	-1.72057	0.35075
AT5G14040	[34.9] transport.metabolite transporters at the mitochondrial membrane	MPT3_PHT3;1__phosphate transporter 3;1	-1.38207	0.490514
AT5G42130	[34.9] transport.metabolite transporters at the mitochondrial membrane	AtMfl1_Mfl1__Mitochondrial substrate carrier family protein	-0.1203	0.937962
AT1G72820	[34.9] transport.metabolite transporters at the mitochondrial membrane	Mitochondrial substrate carrier family protein	1.6906	0.367888
AT4G25220	[34.98] transport.membrane system unknown	AtG3Pp2_G3Pp2_RHS15__root hair specific 15	4.91987	0.356347
AT2G32040	[34.99] transport.misc	Major facilitator superfamily protein	1.5688	0.455401
AT1G65550	[34.99] transport.misc	Xanthine/uracil permease family protein	1.52837	0.547175
AT1G03550	[34.99] transport.misc	AtSCAMP4_SCAMP4__Secretory carrier membrane protein (SCAMP) family protein	3.30987	0.0754299
AT4G31710	[30.1] signalling.in sugar and nutrient physiology	ATGLR2.4_GLR2.4__glutamate receptor 2.4	3.67847	0.0540159
AT2G24710	[30.1] signalling.in sugar and nutrient physiology	ATGLR2.3_GLR2.3__glutamate receptor 2.3	5.87287	0.0914338
AT3G06483	[30.1.2] signalling.in sugar and nutrient physiology.pyruvate dehydrogenase kinase	ATPDHK_PDK__pyruvate dehydrogenase kinase	1.7375	0.0750323
AT5G47800	[30.11] signalling.light	NPY6__Phototropic-responsive NPH3 family protein	2.8422	0.0521972
AT1G50280	[30.11] signalling.light	BPH1__Phototropic-responsive NPH3 family protein	0.7337	0.316882
AT3G45780	[30.11] signalling.light	JK224_NPH1_PHOT1_RPT1__phototropin 1	2.15023	0.181477
AT5G48150	[30.11] signalling.light	PAT1__GRAS family transcription factor	4.00637	0.138186
AT5G18960	[30.11] signalling.light	FRS12__FAR1-related sequence 12	3.9878	0.0846636
AT1G53090	[30.11] signalling.light	SPA4__SPA1-related 4	3.69213	0.140935
AT2G18790	[30.11] signalling.light	HY3_OOP1_PHYB__phytochrome B	-0.146433	0.948744
AT2G47590	[30.11] signalling.light	PHR2__photolyase/blue-light receptor 2	-0.638533	0.665665
AT5G17580	[30.11] signalling.light	Phototropic-responsive NPH3 family protein	1.69617	0.122782
AT5G35840	[30.11] signalling.light	PHYC__phytochrome C	2.10823	0.223961
AT3G08570	[30.11] signalling.light	Phototropic-responsive NPH3 family protein	0.147833	0.938788
AT5G43310	[30.11.1] signalling.light.COP9 signalosome	COP1-interacting protein-related	-0.859633	0.775199
AT1G02090	[30.11.1] signalling.light.COP9 signalosome	ATCSN7_COP15_CSN7_FUS5__Proteasome component (PCI) domain protein	3.64287	0.146617
AT5G12940	[30.2.11] signalling.receptor kinases.leucine rich repeat XI	Leucine-rich repeat (LRR) family protein	1.53333	0.446789
AT1G17230	[30.2.11] signalling.receptor kinases.leucine rich repeat XI	Leucine-rich receptor-like protein kinase family protein	1.8509	0.202827
AT1G55610	[30.2.11] signalling.receptor kinases.leucine rich repeat XI	BRL1__BRI1 like	2.77473	0.372958
AT5G59660	[30.2.1] signalling.receptor kinases.leucine rich repeat I	Leucine-rich repeat protein kinase family protein	-2.81627	0.25366
AT3G46350	[30.2.1] signalling.receptor kinases.leucine rich repeat I	Leucine-rich repeat protein kinase family protein	1.0657	0.632177
AT1G21240	[30.2.25] signalling.receptor kinases.wall associated kinase	WAK3__wall associated kinase 3	1.38773	0.392762
AT5G66790	[30.2.25] signalling.receptor kinases.wall associated kinase	Protein kinase superfamily protein	3.4723	0.173408
AT1G34420	[30.2.10] signalling.receptor kinases.leucine rich repeat X	leucine-rich repeat transmembrane protein kinase family protein	3.44283	0.132132
AT2G02220	[30.2.10] signalling.receptor kinases.leucine rich repeat X	ATPSKR1_PSKR1__phytosulfokin receptor 1	3.931	0.172664
AT5G56890	[30.2.18] signalling.receptor kinases.extensin	Protein kinase superfamily protein	2.46517	0.104896
AT2G01210	[30.2.3] signalling.receptor kinases.leucine rich repeat III	ORPK1_ZAR1__Leucine-rich repeat protein kinase family protein	0.722867	0.669967
AT4G20940	[30.2.3] signalling.receptor kinases.leucine rich repeat III	GHR1__Leucine-rich receptor-like protein kinase family protein	-0.576733	0.867792
AT2G42290	[30.2.3] signalling.receptor kinases.leucine rich repeat III	Leucine-rich repeat protein kinase family protein	2.4137	0.186147
AT3G02880	[30.2.3] signalling.receptor kinases.leucine rich repeat III	KIN7__Leucine-rich repeat protein kinase family protein	5.50683	0.0817572
AT1G50610	[30.2.3] signalling.receptor kinases.leucine rich repeat III	PRK5__Leucine-rich repeat protein kinase family protein	1.25327	0.592893
AT5G20690	[30.2.3] signalling.receptor kinases.leucine rich repeat III	LURE1_PRK6__Leucine-rich repeat protein kinase family protein	-0.170333	0.776832
AT5G67200	[30.2.3] signalling.receptor kinases.leucine rich repeat III	Leucine-rich repeat protein kinase family protein	2.32153	0.238332
AT5G58300	[30.2.3] signalling.receptor kinases.leucine rich repeat III	KOIN__Leucine-rich repeat protein kinase family protein	2.89433	0.0782325
AT3G08680	[30.2.3] signalling.receptor kinases.leucine rich repeat III	Leucine-rich repeat protein kinase family protein	2.56503	0.113915
AT3G59420	[30.2.26] signalling.receptor kinases.crinkly like	ACR4_CR4__crinkly4	5.1478	0.138133
AT2G32800	[30.2.19] signalling.receptor kinases.legume-lectin	AP4.3A_LecRK-S.2__protein kinase family protein	2.1234	0.0573574
AT3G59700	[30.2.19] signalling.receptor kinases.legume-lectin	ATHLECRK_HLECRK_LecRK-V.5_LecRK-V.5_LECRK1__lectin-receptor kinase	-0.5943	0.742714
AT3G53810	[30.2.19] signalling.receptor kinases.legume-lectin	LecRK-IV.2__Concanavalin A-like lectin protein kinase family protein	3.3348	0.0570234
AT3G08870	[30.2.19] signalling.receptor kinases.legume-lectin	LecRK-VI.1__Concanavalin A-like lectin protein kinase family protein	5.4226	0.0568346
AT5G38240	[30.2.20] signalling.receptor kinases.wheat LRK10 like	Protein kinase family protein	3.3701	0.269312
AT3G13690	[30.2.22] signalling.receptor kinases.proline extensin like	Protein kinase protein with adenine nucleotide alpha hydrolases-like domain	0.8143	0.608628
AT5G38560	[30.2.22] signalling.receptor kinases.proline extensin like	AtPERK8_PERK8__Protein kinase superfamily protein	4.22293	0.139315
AT5G56790	[30.2.22] signalling.receptor kinases.proline extensin like	Protein kinase superfamily protein	4.24723	0.0676274
AT1G55200	[30.2.22] signalling.receptor kinases.proline extensin like	Protein kinase protein with adenine nucleotide alpha hydrolases-like domain	1.90663	0.404559
AT1G70460	[30.2.22] signalling.receptor kinases.proline extensin like	AtPERK13_PERK13_RHS10__root hair specific 10	3.4748	0.142882
AT1G11280	[30.2.24] signalling.receptor kinases.S-locus glycoprotein like	S-locus lectin protein kinase family protein	3.69343	0.150532
AT1G34300	[30.2.24] signalling.receptor kinases.S-locus glycoprotein like	lectin protein kinase family protein	3.00363	0.131109
AT4G21390	[30.2.24] signalling.receptor kinases.S-locus glycoprotein like	B120__S-locus lectin protein kinase family protein	1.44293	0.33668
AT4G23160	[30.2.17] signalling.receptor kinases.DUF 26	CRK8__cysteine-rich RLK (RECEPTOR-like protein kinase) 8	2.96617	0.144464
AT4G23230	[30.2.17] signalling.receptor kinases.DUF 26	CRK15__cysteine-rich RLK (RECEPTOR-like protein kinase) 15	3.2207	0.187144
AT4G23180	[30.2.17] signalling.receptor kinases.DUF 26	CRK10_RLK4__cysteine-rich RLK (RECEPTOR-like protein kinase) 10	1.7359	0.224303
AT4G39270	[30.2.14] signalling.receptor kinases.leucine rich repeat XIV	Leucine-rich repeat protein kinase family protein	1.95553	0.421115
AT5G14210	[30.2.6] signalling.receptor kinases.leucine rich repeat VI	Leucine-rich repeat protein kinase family protein	1.08297	0.541799
AT2G02780	[30.2.6] signalling.receptor kinases.leucine rich repeat VI	Leucine-rich repeat protein kinase family protein	2.18773	0.514368
AT5G01890	[30.2.7] signalling.receptor kinases.leucine rich repeat VII	PXC2__Leucine-rich receptor-like protein kinase family protein	-3.0948	0.105777
AT1G29720	[30.2.8.2] signalling.receptor kinases.leucine rich repeat VIII.VIII-2	RKFL1__Leucine-rich repeat transmembrane protein kinase	3.7471	0.215007
AT1G56120	[30.2.8.2] signalling.receptor kinases.leucine rich repeat VIII.VIII-2	Leucine-rich repeat transmembrane protein kinase	0.146	0.910378
AT5G63710	[30.2.2] signalling.receptor kinases.leucine rich repeat II	Leucine-rich repeat protein kinase family protein	-0.580033	0.701735
AT1G60800	[30.2.2] signalling.receptor kinases.leucine rich repeat II	AtNIK3_CIK1_NIK3__NSP-interacting kinase 3	3.15627	0.051026
AT3G46400	[30.2.99] signalling.receptor kinases.misc	Leucine-rich repeat protein kinase family protein	0.239433	0.948743
AT1G51880	[30.2.99] signalling.receptor kinases.misc	RHS6__root hair specific 6	0.9837	0.621645
AT1G51850	[30.2.99] signalling.receptor kinases.misc	SIF2__Leucine-rich repeat protein kinase family protein	2.01697	0.282825
AT1G05700	[30.2.99] signalling.receptor kinases.misc	Leucine-rich repeat transmembrane protein kinase protein	2.51403	0.109825
AT1G70130	[30.2.99] signalling.receptor kinases.misc	LecRK-V.2__Concanavalin A-like lectin protein kinase family protein	0.1118	0.895226
AT3G01840	[30.2.99] signalling.receptor kinases.misc	LYK2__Protein kinase superfamily protein	2.27597	0.240646
AT2G46850	[30.2.99] signalling.receptor kinases.misc	Protein kinase superfamily protein	0.716	0.385927
AT5G39020	[30.2.16] signalling.receptor kinases.Catharanthus roseus-like RLK1	MDS3__Malectin/receptor-like protein kinase family protein	-2.66423	0.306254
AT3G04690	[30.2.16] signalling.receptor kinases.Catharanthus roseus-like RLK1	ANX1__Malectin/receptor-like protein kinase family protein	-0.4944	0.499005
AT1G30570	[30.2.16] signalling.receptor kinases.Catharanthus roseus-like RLK1	HERK2__hercules receptor kinase 2	2.04537	0.140192
AT2G23200	[30.2.16] signalling.receptor kinases.Catharanthus roseus-like RLK1	Protein kinase superfamily protein	2.55567	0.468451
AT5G61350	[30.2.16] signalling.receptor kinases.Catharanthus roseus-like RLK1	CAP1_ERU__Protein kinase superfamily protein	5.557	0.109373
AT1G56340	[30.3] signalling.calcium	AtCRT1a_CRT1_CRT1a__calreticulin 1a	-0.4019	0.141934
AT1G20760	[30.3] signalling.calcium	AtEH1__Calcium-binding EF hand family protein	4.28033	0.321216
AT2G43680	[30.3] signalling.calcium	IQD14__IQ-domain 14	1.66923	0.403582
AT4G28600	[30.3] signalling.calcium	NPGR2__no pollen germination related 2	2.33787	0.207743
AT3G21180	[30.3] signalling.calcium	ACA9_ATACA9__autoinhibited Ca(2+)-ATPase 9	1.309	0.380151
AT5G04020	[30.3] signalling.calcium	calmodulin binding	2.80567	0.135252
AT3G03430	[30.3] signalling.calcium	Calcium-binding EF-hand family protein	2.10637	0.124761
AT4G36070	[30.3] signalling.calcium	CPK18__calcium-dependent protein kinase 18	2.71317	0.127003
AT1G52410	[30.3] signalling.calcium	AtTSA1_TSA1__TSK-associating protein 1	3.88767	0.0777023
AT2G32450	[30.3] signalling.calcium	Calcium-binding tetratricopeptide family protein	3.45793	0.129962
AT3G17470	[30.3] signalling.calcium	ATCRSH_CRSH__Ca2+-activated RelA/spot homolog	2.64773	0.0720184
AT4G26560	[30.3] signalling.calcium	CBL7_SCaBP3__calcineurin B-like protein 7	3.0704	0.130533
AT4G29150	[30.3] signalling.calcium	IQD25__IQ-domain 25	-2.92473	0.384384
AT1G21630	[30.3] signalling.calcium	AtEH2__Calcium-binding EF hand family protein	2.41137	0.172525
AT3G13600	[30.3] signalling.calcium	calmodulin-binding family protein	0.9175	0.594816
AT4G33050	[30.3] signalling.calcium	AtIQM1_EDA39_IQM1__calmodulin-binding family protein	0.777367	0.652495
AT3G50770	[30.3] signalling.calcium	CML41__calmodulin-like 41	2.64787	0.162801
AT2G03890	[30.4] signalling.phosphinositides	ATPI4K GAMMA 7_PI4K GAMMA 7_UBDK GAMMA 7__phosphoinositide 4-kinase gamma 7	2.62997	0.0890973
AT2G29700	[30.4] signalling.phosphinositides	ATPH1_PH1__pleckstrin homologue 1	3.01287	0.127059
AT1G17340	[30.4] signalling.phosphinositides	SAC5__Phosphoinositide phosphatase family protein	1.68043	0.256189
AT3G14270	[30.4.1] signalling.phosphinositides.phosphatidylinositol-4-phosphate 5-kinase	FAB1B__phosphatidylinositol-4-phosphate 5-kinase family protein	2.4038	0.0625505
AT3G56960	[30.4.1] signalling.phosphinositides.phosphatidylinositol-4-phosphate 5-kinase	PIP5K4__phosphatidyl inositol monophosphate 5 kinase 4	3.70043	0.156369
AT1G21980	[30.4.1] signalling.phosphinositides.phosphatidylinositol-4-phosphate 5-kinase	ATPIP5K1_ATPIPK1_PIP5K1__phosphatidylinositol-4-phosphate 5-kinase 1	2.39243	0.378663
AT3G47290	[30.4.4] signalling.phosphinositides.phosphoinositide phospholipase C	ATPLC8_PLC8__phosphatidylinositol-speciwc phospholipase C8	-0.0086	0.994668
AT3G07050	[30.5] signalling.G-proteins	NSN1__GTP-binding family protein	-2.1953	0.113898
AT5G20010	[30.5] signalling.G-proteins	ATRAN1_RAN-1_RAN1__RAS-related nuclear protein-1	-3.72097	0.0772591
AT1G56330	[30.5] signalling.G-proteins	ATSAR1_ATSAR1B_ATSARA1B_SAR1_SAR1B__secretion-associated RAS 1B	-0.5215	0.666534
AT1G18070	[30.5] signalling.G-proteins	EF-1alpha__Translation elongation factor EF1A/initiation factor IF2gamma family protein	0.1119	0.913571
AT1G16920	[30.5] signalling.G-proteins	ATRABA1B_BEX5_RAB11_RABA1b__RAB GTPase homolog A1B	1.4712	0.429569
AT1G06400	[30.5] signalling.G-proteins	ARA-2_ARA2_ATRAB11E_ATRABA1A__Ras-related small GTP-binding family protein	3.89467	0.245975
AT1G50920	[30.5] signalling.G-proteins	Nog1-1__Nucleolar GTP-binding protein	0.4077	0.67718
AT5G39620	[30.5] signalling.G-proteins	AtRABG1_RABG1__RAB GTPase homolog G1	2.43027	0.336617
AT1G07140	[30.5] signalling.G-proteins	SIRANBP__Pleckstrin homology (PH) domain superfamily protein	2.3507	0.113022
AT4G13240	[30.5] signalling.G-proteins	ATROPGEF9_ROPGEF9__RHO guanyl-nucleotide exchange factor 9	3.87053	0.0606629
AT5G06120	[30.5] signalling.G-proteins	XPO7__ARM repeat superfamily protein	4.148	0.151525
AT2G20430	[30.5] signalling.G-proteins	RIC6__ROP-interactive CRIB motif-containing protein 6	-0.933533	0.3643
AT2G44690	[30.5] signalling.G-proteins	ARAC9_ATROP8_ROP8__Arabidopsis RAC-like 9	4.57147	0.0746635
AT5G18570	[30.5] signalling.G-proteins	ATOBGC_ATOBGL_CPSAR1_EMB269_EMB3138_Obg A-2_OBGC_OBGL__GTP1/OBG family protein	1.88453	0.533314
AT1G48570	[30.5] signalling.G-proteins	zinc finger (Ran-binding) family protein	3.92603	0.144681
AT1G55040	[30.5] signalling.G-proteins	OZ2_SED1__zinc finger (Ran-binding) family protein	2.5293	0.129573
AT3G43300	[30.5] signalling.G-proteins	ATMIN7_BEN1_BIG5_MIN7__HOPM interactor 7	2.95257	0.188757
AT5G19010	[30.6] signalling.MAP kinases	MPK16__mitogen-activated protein kinase 16	2.3733	0.226133
AT3G59790	[30.6] signalling.MAP kinases	ATMPK10_MPK10__MAP kinase 10	-0.277433	0.754496
AT3G51630	[30.6] signalling.MAP kinases	ATWNK5_WNK5_ZIK1__with no lysine (K) kinase 5	2.39823	0.311369
AT2G42880	[30.6] signalling.MAP kinases	ATMPK20_MPK20__MAP kinase 20	4.002	0.0764909
AT3G54800	[30.9] signalling.lipids	Pleckstrin homology (PH) and lipid-binding START domains-containing protein	-3.7219	0.207998
AT1G53470	[30.99] signalling.unspecified	MSL4__mechanosensitive channel of small conductance-like 4	1.15853	0.408368
AT5G12080	[30.99] signalling.unspecified	ATMSL10_MscS-LIKE 10_MSL10__mechanosensitive channel of small conductance-like 10	3.5065	0.0933166
AT1G52340	[17.1.1.1.11] hormone metabolism.abscisic acid.synthesis-degradation.synthesis.short chain alcohol dehydrogenmase (ABA2)	ABA2_ATABA2_ATSDR1_GIN1_ISI4_SDR1_SIS4_SRE1__NAD(P)-binding Rossmann-fold superfamily protein	5.5592	0.0886895
AT1G04580	[17.1.1.1002] hormone metabolism.abscisic acid.synthesis-degradation	AAO4_AO4_ATAO-4_ATAO2__aldehyde oxidase 4	1.8818	0.188692
AT1G30100	[17.1.1.1.10] hormone metabolism.abscisic acid.synthesis-degradation.synthesis.9-cis-epoxycarotenoid dioxygenase	ATNCED5_NCED5__nine-cis-epoxycarotenoid dioxygenase 5	4.23513	0.105308
AT3G08550	[17.1.2] hormone metabolism.abscisic acid.signal transduction	ABI8_ELD1_KOB1__elongation defective 1 protein / ELD1 protein	1.72593	0.282984
AT2G47750	[17.2.3] hormone metabolism.auxin.induced-regulated-responsive-activated	GH3.9__putative indole-3-acetic acid-amido synthetase GH3.9	7.12913	0.100566
AT1G48660	[17.2.3] hormone metabolism.auxin.induced-regulated-responsive-activated	Auxin-responsive GH3 family protein	1.08233	0.524472
AT1G60690	[17.2.3] hormone metabolism.auxin.induced-regulated-responsive-activated	NAD(P)-linked oxidoreductase superfamily protein	0.0755667	0.932901
AT5G55250	[17.2.1.1001] hormone metabolism.auxin.synthesis-degradation	AtIAMT1_IAMT1__IAA carboxylmethyltransferase 1	2.80017	0.196502
AT5G07120	[17.2.2] hormone metabolism.auxin.signal transduction	SNX2b__sorting nexin 2B	2.2113	0.271764
AT3G02260	[17.2.2] hormone metabolism.auxin.signal transduction	ASA1_BIG_CRM1_DOC1_LPR1_TIR3_UMB1__auxin transport protein (BIG)	-3.10273	0.259062
AT2G02560	[17.2.2] hormone metabolism.auxin.signal transduction	ATCAND1_CAND1_ETA2_HVE_TIP120__cullin-associated and neddylation dissociated	0.8122	0.71779
AT3G28970	[17.2.2] hormone metabolism.auxin.signal transduction	AAR3__Domain of unknown function (DUF298)	1.7783	0.327029
AT1G77110	[17.2.2] hormone metabolism.auxin.signal transduction	PIN6__Auxin efflux carrier family protein	1.8618	0.162455
AT4G36380	[17.3.1.1.99] hormone metabolism.brassinosteroid.synthesis-degradation.BRs.other	ROT3__Cytochrome P450 superfamily protein	-1.73177	0.0996495
AT5G16010	[17.3.1.1.1] hormone metabolism.brassinosteroid.synthesis-degradation.BRs.DET2	3-oxo-5-alpha-steroid 4-dehydrogenase family protein	-0.0944	0.938485
AT1G74360	[17.3.2.1] hormone metabolism.brassinosteroid.signal transduction.BRI	GRACE_NILR1__Leucine-rich repeat protein kinase family protein	1.6953	0.527761
AT4G18890	[17.3.2.2] hormone metabolism.brassinosteroid.signal transduction.BZR	BEH3__BES1/BZR1 homolog 3	3.18923	0.0599304
AT2G19500	[17.4.1.1003] hormone metabolism.cytokinin.synthesis-degradation	ATCKX2_CKX2__cytokinin oxidase 2	4.82753	0.118953
AT3G49630	[17.5.1.1002] hormone metabolism.ethylene.synthesis-degradation	2-oxoglutarate (2OG) and Fe(II)-dependent oxygenase superfamily protein	2.4677	0.289372
AT1G77330	[17.5.1.2] hormone metabolism.ethylene.synthesis-degradation.1-aminocyclopropane-1-carboxylate oxidase	ACO5__2-oxoglutarate (2OG) and Fe(II)-dependent oxygenase superfamily protein	1.23593	0.532031
AT4G17500	[17.5.2] hormone metabolism.ethylene.signal transduction	AtERF#100_ATERF-1_ERF-1_ERF100_ERF1A__ethylene responsive element binding factor 1	5.31213	0.2251
AT3G15210	[17.5.2] hormone metabolism.ethylene.signal transduction	ATERF-4_ATERF4_ERF4_RAP2.5__ethylene responsive element binding factor 4	1.39603	0.272648
AT5G25900	[17.6.1.3] hormone metabolism.gibberelin.synthesis-degradation.ent-kaurene oxidase	ATKO1_CYP701A3_GA3__GA requiring 3	3.01603	0.15081
AT5G51310	[17.6.1.11] hormone metabolism.gibberelin.synthesis-degradation.GA20 oxidase	2-oxoglutarate (2OG) and Fe(II)-dependent oxygenase superfamily protein	1.6842	0.560203
AT1G79460	[17.6.1.2] hormone metabolism.gibberelin.synthesis-degradation.ent-kaurene synthase	ATKS_ATKS1_GA2_KS_KS1__Terpenoid cyclases/Protein prenyltransferases superfamily protein	1.0953	0.700282
AT1G50960	[17.6.1.13] hormone metabolism.gibberelin.synthesis-degradation.GA2 oxidase	ATGA2OX7_GA2OX7__gibberellin 2-oxidase 7	4.1999	0.265634
AT1G76690	[17.7.1.5] hormone metabolism.jasmonate.synthesis-degradation.12-Oxo-PDA-reductase	ATOPR2_OPR2__12-oxophytodienoate reductase 2	4.39143	0.10358
AT3G16460	[17.7.3] hormone metabolism.jasmonate.induced-regulated-responsive-activated	JAL34__Mannose-binding lectin superfamily protein	1.30247	0.541747
AT5G48180	[17.7.3] hormone metabolism.jasmonate.induced-regulated-responsive-activated	AtNSP5_NSP5__nitrile specifier protein 5	3.08393	0.0675173
AT3G45140	[17.7.1.2] hormone metabolism.jasmonate.synthesis-degradation.lipoxygenase	ATLOX2_LOX2__lipoxygenase 2	1.0949	0.19709
AT3G22400	[17.7.1.2] hormone metabolism.jasmonate.synthesis-degradation.lipoxygenase	ATLOX5_LOX5__PLAT/LH2 domain-containing lipoxygenase family protein	1.90803	0.273306
AT5G42650	[17.7.1.3] hormone metabolism.jasmonate.synthesis-degradation.allene oxidase synthase	AOS_CYP74A_DDE2__allene oxide synthase	3.48553	0.0568959
AT5G04370	[17.8.1001] hormone metabolism.salicylic acid.synthesis-degradation	NAMT1__S-adenosyl-L-methionine-dependent methyltransferases superfamily protein	-1.28257	0.208027
AT2G29550	[31.1] cell.organisation	TBB7_TUB7__tubulin beta-7 chain	2.97677	0.167388
AT3G46520	[31.1] cell.organisation	ACT12__actin-12	1.54793	0.376511
AT1G35720	[31.1] cell.organisation	ANN1_ANNAT1_AtANN1_ATOXY5_OXY5__annexin 1	0.706467	0.673361
AT1G12430	[31.1] cell.organisation	ARK3_AtKINUa_PAK__armadillo repeat kinesin 3	2.58643	0.235035
AT2G19760	[31.1] cell.organisation	PFN1_PRF1__profilin 1	3.88333	0.146066
AT3G16630	[31.1] cell.organisation	ATKINESIN-13A_KINESIN-13A__P-loop containing nucleoside triphosphate hydrolases superfamily protein	2.2725	0.0993834
AT3G19050	[31.1] cell.organisation	POK2__phragmoplast orienting kinesin 2	1.19607	0.586761
AT2G21380	[31.1] cell.organisation	Kin7.2__Kinesin motor family protein	0.0349667	0.956079
AT2G29890	[31.1] cell.organisation	ATVLN1_VLN1__villin-like 1	4.26147	0.211299
AT2G31900	[31.1] cell.organisation	ATMYO5_ATXIF_XIF__myosin-like protein XIF	2.66363	0.0908088
AT5G65274	[31.1] cell.organisation	ARP2/3 complex 16 kDa subunit (p16-Arc)	3.15183	0.289846
AT4G19660	[31.1] cell.organisation	ATNPR4_NPR4__NPR1-like protein 4	1.4272	0.152964
AT4G03450	[31.1] cell.organisation	Ankyrin repeat family protein	1.61263	0.481673
AT5G02130	[31.1] cell.organisation	NDP1_SSR1__Tetratricopeptide repeat (TPR)-like superfamily protein	3.98193	0.169937
AT3G45850	[31.1] cell.organisation	P-loop containing nucleoside triphosphate hydrolases superfamily protein	-1.4619	0.135777
AT1G72250	[31.1] cell.organisation	MDKIN1__Di-glucose binding protein with Kinesin motor domain	1.80093	0.203855
AT5G41780	[31.1] cell.organisation	myosin heavy chain-related	0.247933	0.70402
AT5G32590	[31.1] cell.organisation	myosin heavy chain-related	-0.057	0.960678
AT3G09550	[31.1] cell.organisation	Ankyrin repeat family protein	1.8473	0.347043
AT3G49650	[31.1] cell.organisation	P-loop containing nucleoside triphosphate hydrolases superfamily protein	2.43287	0.0830368
AT1G17580	[31.1] cell.organisation	ATMYA1_MYA1_XI-1__myosin 1	3.20383	0.0618528
AT1G48635	[31.1] cell.organisation	PEX3_PEX3-2__peroxin 3	2.50237	0.058261
AT4G27430	[31.1] cell.organisation	CIP7__COP1-interacting protein 7	2.8222	0.0776207
AT1G74790	[31.1] cell.organisation	catalytics	1.59427	0.373405
AT2G20290	[31.1] cell.organisation	ATXIG_XIG__myosin-like protein XIG	3.71627	0.20969
AT3G55000	[31.1] cell.organisation	TON1_TON1A__tonneau family protein	3.6468	0.158164
AT3G56480	[31.1] cell.organisation	SCAB3__myosin heavy chain-related	1.9893	0.252966
AT5G47820	[31.1] cell.organisation	FRA1__P-loop containing nucleoside triphosphate hydrolases superfamily protein	2.576	0.321172
AT5G53310	[31.1] cell.organisation	myosin heavy chain-related	3.11313	0.134538
AT5G10220	[31.1] cell.organisation	ANN6_ANNAT6__annexin 6	2.37093	0.473968
AT5G57210	[31.1] cell.organisation	Ypt/Rab-GAP domain of gyp1p superfamily protein	0.478733	0.745429
AT3G04630	[31.1] cell.organisation	WDL1__WVD2-like 1	1.42583	0.325061
AT2G30910	[31.1] cell.organisation	ARPC1_ARPC1A__actin-related protein C1A	0.976633	0.683763
AT1G20060	[31.1] cell.organisation	ATP binding microtubule motor family protein	-2.3757	0.30343
AT4G18950	[31.1] cell.organisation	BHP__Integrin-linked protein kinase family	3.49807	0.146243
AT5G51160	[31.1] cell.organisation	Ankyrin repeat family protein	2.69863	0.24041
AT5G65460	[31.1] cell.organisation	KAC2_KCA2__kinesin like protein for actin based chloroplast movement 2	0.0188	0.979641
AT4G24170	[31.1] cell.organisation	ATP binding microtubule motor family protein	-0.854167	0.403744
AT3G24210	[31.1] cell.organisation	Ankyrin repeat family protein	-0.6994	0.656009
AT3G60740	[31.1] cell.organisation	CHO_EMB133_TFC D_TTN1__ARM repeat superfamily protein	2.79563	0.471356
AT5G20470	[31.1] cell.organisation	HDK__myosin, putative	5.6122	0.0938184
AT2G37420	[31.1] cell.organisation	ATP binding microtubule motor family protein	1.0156	0.299217
AT4G39050	[31.1] cell.organisation	Kin7.4__Kinesin motor family protein	0.348733	0.834307
AT2G15420	[31.1] cell.organisation	myosin heavy chain-related	2.6208	0.177314
AT4G14150	[31.1] cell.organisation	KINESIN-12A_PAKRP1__phragmoplast-associated kinesin-related protein 1	-0.0398	0.954882
AT5G06670	[31.1] cell.organisation	Kin7.5__P-loop containing nucleoside triphosphate hydrolases superfamily protein	1.45303	0.322794
AT1G77580	[31.1] cell.organisation	VETH3__Plant protein of unknown function (DUF869)	1.12007	0.439635
AT4G05190	[31.1] cell.organisation	ATK5__kinesin 5	2.29867	0.214711
AT5G15500	[31.1] cell.organisation	Ankyrin repeat family protein	2.9635	0.116377
AT1G04600	[31.1] cell.organisation	ATXIA_XIA__myosin XI A	-0.827733	0.505349
AT1G69710	[31.2] cell.division	Regulator of chromosome condensation (RCC1) family with FYVE zinc finger domain	3.21167	0.139772
AT1G05910	[31.2] cell.division	BRAT1__cell division cycle protein 48-related / CDC48-related	-0.317733	0.877673
AT2G29680	[31.2] cell.division	ATCDC6_CDC6__cell division control 6	2.23337	0.0827695
AT3G02300	[31.2] cell.division	Regulator of chromosome condensation (RCC1) family protein	2.47753	0.197746
AT5G05490	[31.2] cell.division	AtREC8_DIF1_REC8_SYN1__Rad21/Rec8-like family protein	2.65713	0.118976
AT2G27170	[31.2] cell.division	SMC3_TTN7__Structural maintenance of chromosomes (SMC) family protein	2.90083	0.161043
AT3G55580	[31.2] cell.division	TCF1__Regulator of chromosome condensation (RCC1) family protein	1.468	0.720696
AT1G22260	[31.2] cell.division	AtZYP1a_ZYP1_ZYP1a__Myosin heavy chain-related protein	2.35427	0.0971909
AT5G06110	[31.2] cell.division	AtGlsA1_AtGlsA2_ZRF1b__DnaJ domain ;Myb-like DNA-binding domain	1.17767	0.574599
AT3G53830	[31.2] cell.division	Regulator of chromosome condensation (RCC1) family protein	3.36887	0.141074
AT1G18040	[31.2] cell.division	AT;CDCKD;3_CAK2AT_CDKD1;3__cyclin-dependent kinase D1;3	3.44683	0.0854981
AT5G49880	[31.2] cell.division	AtMAD1_MAD1_NES1__mitotic checkpoint family protein	3.3175	0.149794
AT2G36130	[31.3.1] cell.cycle.peptidylprolyl isomerase	Cyclophilin__Cyclophilin-like peptidyl-prolyl cis-trans isomerase family protein	5.1233	0.280974
AT3G15520	[31.3.1] cell.cycle.peptidylprolyl isomerase	Cyclophilin-like peptidyl-prolyl cis-trans isomerase family protein	5.30137	0.0620837
AT4G32420	[31.3.1] cell.cycle.peptidylprolyl isomerase	Cyclophilin-like peptidyl-prolyl cis-trans isomerase family protein	2.29167	0.102561
AT3G10530	[31.3] cell.cycle	Transducin/WD40 repeat-like superfamily protein	-1.135	0.459821
AT1G27630	[31.3] cell.cycle	CYCT1;3__cyclin T 1;3	-1.3944	0.486869
AT1G53720	[31.3] cell.cycle	ATCYP59_CYP59__cyclophilin 59	1.79537	0.406901
AT3G18730	[31.3] cell.cycle	BRU1_MGO3_RPL30_TSK__tetratricopeptide repeat (TPR)-containing protein	3.81713	0.181736
AT1G70620	[31.3] cell.cycle	cyclin-related	3.83397	0.0956441
AT1G78650	[31.3] cell.cycle	POLD3__DNA-directed DNA polymerases	1.88707	0.45531
AT5G40820	[31.3] cell.cycle	ATATR_ATR_ATRAD3__Ataxia telangiectasia-mutated and RAD3-related	0.839133	0.675569
AT2G41830	[31.3] cell.cycle	EFOP2__Uncharacterized protein	2.60593	0.247785
AT5G67260	[31.3] cell.cycle	CYCD3;2__CYCLIN D3;2	3.46207	0.220789
AT4G19560	[31.3] cell.cycle	CYCT1;2__Cyclin family protein	1.99087	0.233798
AT4G31480	[31.4] cell.vesicle transport	beta1-COP__Coatomer, beta subunit	-0.901733	0.282023
AT5G38840	[31.4] cell.vesicle transport	SMAD/FHA domain-containing protein	-0.0651	0.964512
AT3G10380	[31.4] cell.vesicle transport	ATSEC8_SEC8__subunit of exocyst complex 8	0.395167	0.849571
AT1G13170	[31.4] cell.vesicle transport	ORP1D__OSBP(oxysterol binding protein)-related protein 1D	1.6575	0.184339
AT4G12780	[31.4] cell.vesicle transport	AUXILIN-LIKE1__Chaperone DnaJ-domain superfamily protein	3.34253	0.280479
AT5G52340	[31.4] cell.vesicle transport	ATEXO70A2_EXO70A2__exocyst subunit exo70 family protein A2	1.2732	0.244351
AT5G16830	[31.4] cell.vesicle transport	ATPEP12_ATSYP21_PEP12_PEP12P_SYP21__syntaxin of plants 21	1.2674	0.0662054
AT4G02350	[31.4] cell.vesicle transport	SEC15B__exocyst complex component sec15B	0.3528	0.838347
AT1G56610	[31.4] cell.vesicle transport	Protein with RNI-like/FBD-like domains	4.0398	0.100079
AT3G14090	[31.4] cell.vesicle transport	ATEXO70D3_EXO70D3__exocyst subunit exo70 family protein D3	-0.743633	0.692175
AT3G29400	[31.4] cell.vesicle transport	ATEXO70E1_EXO70E1__exocyst subunit exo70 family protein E1	-0.112333	0.927642
AT1G31730	[31.4] cell.vesicle transport	AP4E__Adaptin family protein	0.6629	0.722899
AT4G34660	[31.4] cell.vesicle transport	SH3P2__SH3 domain-containing protein	1.4484	0.397566
AT2G28815	[]		1.8774	0.341009
AT3G57787	[]		2.90963	0.123381
AT5G25195	[]		2.39663	0.0519279
AT3G44769	[]		2.1528	0.398487
AT5G51585	[]		4.99293	0.138776
AT1G34812	[]		-0.395633	0.305153
AT2G42725	[]		5.48037	0.0867665
AT3G25505	[]		1.92913	0.178738
AT1G10875	[]		3.60653	0.100887
AT5G49305	[]		0.3551	0.747122
AT4G05097	[]		0.959	0.41124
AT5G14780	[25.10] C1-metabolism.formate dehydrogenase	AtFDH1_FDH__formate dehydrogenase	-3.3734	0.00734632
AT2G47250	[27.1.2] RNA.processing.RNA helicase	RNA helicase family protein	-2.7357	0.0186593
AT3G60110	[27.3.42] RNA.regulation of transcription.Bromodomain proteins	DNA-binding bromodomain-containing protein	-1.60547	0.0192302
AT4G13980	[27.3.23] RNA.regulation of transcription.HSF,Heat-shock transcription factor family	AT-HSFA5_HSFA5__winged-helix DNA-binding transcription factor family protein	-4.63743	0.0346781
AT5G50450	[27.3.99] RNA.regulation of transcription.unclassified	HCP-like superfamily protein with MYND-type zinc finger	-2.43443	0.00741968
AT5G66610	[27.3.99] RNA.regulation of transcription.unclassified	DAR7__DA1-related protein 7	-4.29383	0.0060323
AT1G21750	[21.1.1] redox.thioredoxin.PDIL	ATPDI5_ATPDIL1-1_PDI5_PDIL1-1__PDI-like 1-1	-2.31337	0.0467162
AT1G62750	[29.2.4] protein.synthesis.elongation	ATSCO1_ATSCO1/CPEF-G_SCO1__Translation elongation factor EFG/EF2 protein	-3.29257	0.0162138
AT5G58290	[29.5.11.20] protein.degradation.ubiquitin.proteasom	RPT3__regulatory particle triple-A ATPase 3	-3.71383	0.0196708
AT5G22640	[33.99] development.unspecified	emb1211_TIC100__MORN (Membrane Occupation and Recognition Nexus) repeat-containing protein	-2.24593	0.0105723
AT5G21030	[33.99] development.unspecified	AGO8__PAZ domain-containing protein / piwi domain-containing protein	-3.17503	0.0354435
AT5G67500	[34.20] transport.porins	ATVDAC2_VDAC2__voltage dependent anion channel 2	-2.55517	0.0364079
AT5G19760	[34.9] transport.metabolite transporters at the mitochondrial membrane	Mitochondrial substrate carrier family protein	-1.8297	0.0426043
AT4G33680	[13.1.3.5.3] amino acid metabolism.synthesis.aspartate family.lysine.LL-diaminopimelic acid aminotransferase	AGD2_AGD2__Pyridoxal phosphate (PLP)-dependent transferases superfamily protein	-1.1109	0.0389363
AT1G44575	[1.1.1.2] PS.lightreaction.photosystem II.PSII polypeptide subunits	CP22_NPQ4_PSBS__Chlorophyll A-B binding family protein	-4.88353	0.00336761
AT1G32060	[1.3.12] PS.calvin cycle.PRK	PRK__phosphoribulokinase	-4.19337	0.0186552
AT5G50850	[8.1.1.1] TCA / org transformation.TCA.pyruvate DH.E1	MAB1__Transketolase family protein	-1.89687	0.00971207
