# Supplementary material for: Pupylation-Based Proximity-Tagging of FERONIA-Interacting Proteins in Arabidopsis
Source: Mol Cell Proteomics. 2024 Aug 13;23(11):100828. doi: 10.1016/j.mcpro.2024.100828 (PMC11532908; doi:10.1016/j.mcpro.2024.100828)
Supplement: Supplemental Table S11 — FER-proximal proteins in flower identified by MS. [file mmc11.xlsx]

## Sheet: Table Summary & Legend
Sheet	Title
Table 1	Individual candidate FER-interacting proteins included in numbers of proteins shown in Fig. 3C.
Table 2	Individual proteins identified as FER-interacting or non-specifically enriched from flowers.
	Colum Header	Description
	AGI Number	TAIR locus identifier
	Classification	GO classification, biological process
	Annotation	TAIR name/description of protein model
	Color codes (background AGI Number):		In three sets, 1, 2 & 3
			In two sets, 1 & 2
			In two sets, 2 & 3
			In two sets, 1 & 3
			In one set, 1, 2 or 3
Set 1	Results of Proteome Discover analyzing mass spectrometric data of the first replicate of PUP-IT in flowers against proteome database from TAIR10
Set 2	Results of Proteome Discover analyzing mass spectrometric data of the second replicate of PUP-IT in flowers against proteome database from TAIR10
Set 3	Results of Proteome Discover analyzing mass spectrometric data of the third replicate of PUP-IT in flowers against proteome database from TAIR10
	Colum Header	Description
	Accession	TAIR protein model
	Description	TAIR annotation for protein model
	Exp. q-value	FDR threshold
	Coverage [%]	Percentage of the protein sequences covered by identified peptides
	# Peptides	Total number of distinct peptide sequences identified
	# PSMs	Number of identified peptide spectrum matches
	# Unique Peptides	Total number of distinct peptide sequences unique to the protein model
	# Protein Groups	The number of the master protein
	# AAs	Number of amino acid in the protein model
	MW [kDa]	Molecular weight of protein model in kiloDaltons
	calc. pI	Calculated isoelectric point
	Score Sequest HT	Sum of all peptide XCorr values above the specified score threshold
	# Peptides (by Search Engine): Sequest HT	The peptides number identified by search engine

## Sheet: Table 1
Individual candidate FER-interacting protein from flowers
AGI Number	classification	annotation
AT3G46100	[29.1.21] protein.aa activation.histidine-tRNA ligase	ATHRS1_HRS1__Histidyl-tRNA synthetase 1
AT3G04840	[29.2.1.2.1.53] protein.synthesis.ribosomal protein.eukaryotic.40S subunit.S3A	Ribosomal protein S3Ae
AT2G18020	[29.2.1.2.2.8] protein.synthesis.ribosomal protein.eukaryotic.60S subunit.L8	EMB2296__Ribosomal protein L2 family
AT2G07715	[29.2.1.2.2.2] protein.synthesis.ribosomal protein.eukaryotic.60S subunit.L2	Nucleic acid-binding, OB-fold-like protein
AT3G49010	[29.2.1.2.2.13] protein.synthesis.ribosomal protein.eukaryotic.60S subunit.L13	ATBBC1_BBC1_RSU2__breast basic conserved 1
AT2G36620	[29.2.1.2.2.24] protein.synthesis.ribosomal protein.eukaryotic.60S subunit.L24	RPL24A__ribosomal protein L24
AT5G62300	[29.2.1.2.1.20] protein.synthesis.ribosomal protein.eukaryotic.40S subunit.S20	Ribosomal protein S10p/S20e family protein
AT1G07940	[29.2.4] protein.synthesis.elongation	GTP binding Elongation factor Tu family protein
AT1G56070	[29.2.4] protein.synthesis.elongation	LOS1__Ribosomal protein S5/Elongation factor G/III/V family protein
AT2G18110	[29.2.4] protein.synthesis.elongation	Translation elongation factor EF1B/ribosomal protein S6 family protein
AT4G16720	[29.2.1.2.2.15] protein.synthesis.ribosomal protein.eukaryotic.60S subunit.L15	Ribosomal protein L23/L15e family protein
AT1G22110	[29.2.1.2.2.30] protein.synthesis.ribosomal protein.eukaryotic.60S subunit.L30	structural constituent of ribosome
AT3G09680	[29.2.1.2.1.23] protein.synthesis.ribosomal protein.eukaryotic.40S subunit.S23	Ribosomal protein S12/S23 family protein
AT3G05060	[29.2.2.3.1] protein.synthesis.ribosome biogenesis.Pre-rRNA processing and modifications.snoRNPs	NOP56-like pre RNA processing ribonucleoprotein
AT4G11420	[29.2.3] protein.synthesis.initiation	ATEIF3A-1_ATTIF3A1_EIF3A_EIF3A-1_TIF3A1__eukaryotic translation initiation factor 3A
AT3G26360	[29.2.1.99.99] protein.synthesis.ribosomal protein.unknown.unknown	Ribosomal protein S21 family protein
AT3G09630	[29.2.1.2.2.141] protein.synthesis.ribosomal protein.eukaryotic.60S subunit.L4/L1	SAC56__Ribosomal protein L4/L1 family
AT1G26910	[29.2.1.2.2.10] protein.synthesis.ribosomal protein.eukaryotic.60S subunit.L10	RPL10B__Ribosomal protein L16p/L10e family protein
AT1G26880	[29.2.1.2.2.34] protein.synthesis.ribosomal protein.eukaryotic.60S subunit.L34	Ribosomal protein L34e superfamily protein
AT1G73850	[29.2.1.2.2.34] protein.synthesis.ribosomal protein.eukaryotic.60S subunit.L34	Protein of unknown function (DUF1666)
AT3G01170	[29.2.1.2.2.34] protein.synthesis.ribosomal protein.eukaryotic.60S subunit.L34	Ribosomal protein L34e superfamily protein
AT2G01250	[29.2.1.2.2.7] protein.synthesis.ribosomal protein.eukaryotic.60S subunit.L7	RPL7B__Ribosomal protein L30/L7 family protein
AT5G15200	[29.2.1.2.1.9] protein.synthesis.ribosomal protein.eukaryotic.40S subunit.S9	Ribosomal protein S4
AT4G15000	[29.2.1.2.2.27] protein.synthesis.ribosomal protein.eukaryotic.60S subunit.L27	Ribosomal L27e protein family
AT5G20290	[29.2.1.2.1.8] protein.synthesis.ribosomal protein.eukaryotic.40S subunit.S8	Ribosomal protein S8e family protein
AT3G04920	[29.2.1.2.1.24] protein.synthesis.ribosomal protein.eukaryotic.40S subunit.S24	Ribosomal protein S24e family protein
AT1G43170	[29.2.1.2.2.3] protein.synthesis.ribosomal protein.eukaryotic.60S subunit.L3	ARP1_emb2207_RP1_RPL3A__ribosomal protein 1
AT5G50110	[29.2.2.3.3] protein.synthesis.ribosome biogenesis.Pre-rRNA processing and modifications.methylotransferases	S-adenosyl-L-methionine-dependent methyltransferases superfamily protein
AT1G12920	[29.2.5] protein.synthesis.release	ERF1-2__eukaryotic release factor 1-2
AT2G39460	[29.2.1.2.2.523] protein.synthesis.ribosomal protein.eukaryotic.60S subunit.L23A	ATRPL23A_RPL23A_RPL23A1_RPL23AA__ribosomal protein L23AA
AT1G58380	[29.2.1.2.1.2] protein.synthesis.ribosomal protein.eukaryotic.40S subunit.S2	XW6__Ribosomal protein S5 family protein
AT3G53470	[29.2.2] protein.synthesis.ribosome biogenesis
AT1G67120	[29.2.2] protein.synthesis.ribosome biogenesis	AtMDN1_MDN1__ATPases;nucleotide binding;ATP binding;nucleoside-triphosphatases;transcription factor binding
AT3G25520	[29.2.1.2.2.5] protein.synthesis.ribosomal protein.eukaryotic.60S subunit.L5	ATL5_OLI5_PGY3_RPL5A__ribosomal protein L5
AT4G39880	[29.2.1.99.2.23] protein.synthesis.ribosomal protein.unknown.large subunit.L23	Ribosomal protein L23/L15e family protein
AT1G48900	[29.3.4.99] protein.targeting.secretory pathway.unspecified	Signal recognition particle, SRP54 subunit protein
AT5G47510	[29.3.4.99] protein.targeting.secretory pathway.unspecified	Sec14p-like phosphatidylinositol transfer family protein
AT3G23710	[29.3.3] protein.targeting.chloroplast	AtTic22-III_Tic22-III__Tic22-like family protein
AT4G09080	[29.3.3] protein.targeting.chloroplast	ATTOC75-IV_TOC75-IV__Outer membrane OMP85 family protein
AT4G02510	[29.3.3] protein.targeting.chloroplast	ATTOC159_PPI2_TOC159_TOC160_TOC86__translocon at the outer envelope membrane of chloroplasts 159
AT2G14720	[29.3.4.3] protein.targeting.secretory pathway.vacuole	BP80-2;1_MTV4_VSR2;1_VSR4__vacuolar sorting receptor 4
AT1G02690	[29.3.1] protein.targeting.nucleus	IMPA-6__importin alpha isoform 6
AT1G09270	[29.3.1] protein.targeting.nucleus	IMPA-4__importin alpha isoform 4
AT3G19420	[29.4] protein.postranslational modification	ATPEN2_PEN2_PTEN2A__PTEN 2
AT4G31860	[29.4] protein.postranslational modification	Protein phosphatase 2C family protein
AT3G23360	[29.4] protein.postranslational modification	Protein phosphatase 2C family protein
AT2G40860	[29.4] protein.postranslational modification	protein kinase family protein / protein phosphatase 2C ( PP2C) family protein
AT2G31800	[29.4] protein.postranslational modification	Integrin-linked protein kinase family
AT2G34740	[29.4] protein.postranslational modification	Protein phosphatase 2C family protein
AT3G06620	[29.4] protein.postranslational modification	PAS domain-containing protein tyrosine kinase family protein
AT2G34180	[29.4] protein.postranslational modification	ATWL2_CIPK13_SnRK3.7_WL2__CBL-interacting protein kinase 13
AT2G45490	[29.4] protein.postranslational modification	AtAUR3_AUR3__ataurora3
AT4G03080	[29.4] protein.postranslational modification	BSL1__BRI1 suppressor 1 (BSU1)-like 1
AT1G09440	[29.4.1.55] protein.postranslational modification.kinase.receptor like cytoplasmatic kinase V	Protein kinase superfamily protein
AT5G16500	[29.4.1.57] protein.postranslational modification.kinase.receptor like cytoplasmatic kinase VII	LIP1__Protein kinase superfamily protein
AT1G43910	[29.5.9] protein.degradation.AAA type	P-loop containing nucleoside triphosphate hydrolases superfamily protein
AT5G67250	[29.5.11.4.3.1] protein.degradation.ubiquitin.E3.SCF.SKP	SKIP2_VFB4__SKP1/ASK1-interacting protein 2
AT1G55350	[29.5.3] protein.degradation.cysteine protease	ATDEK1_DEK1_EMB1275_EMB80__calpain-type cysteine protease family
AT4G00335	[29.5.11.4.2] protein.degradation.ubiquitin.E3.RING	RHB1A__RING-H2 finger B1A
AT3G09760	[29.5.11.4.2] protein.degradation.ubiquitin.E3.RING	RING/U-box superfamily protein
AT5G37560	[29.5.11.4.2] protein.degradation.ubiquitin.E3.RING	RING/U-box superfamily protein
AT2G38970	[29.5.11.4.2] protein.degradation.ubiquitin.E3.RING	Zinc finger (C3HC4-type RING finger) family protein
AT1G45180	[29.5.11.4.2] protein.degradation.ubiquitin.E3.RING	RING/U-box superfamily protein
AT4G05350	[29.5.11.4.2] protein.degradation.ubiquitin.E3.RING	RING/U-box superfamily protein
AT2G22680	[29.5.11.4.2] protein.degradation.ubiquitin.E3.RING	WAVH1__Zinc finger (C3HC4-type RING finger) family protein
AT4G22290	[29.5.11] protein.degradation.ubiquitin	SHOU4L2__Ubiquitin-specific protease family C19-related protein
AT2G47110	[29.5.11] protein.degradation.ubiquitin	UBI6_UBQ6__ubiquitin 6
AT5G61950	[29.5.11] protein.degradation.ubiquitin	Ubiquitin carboxyl-terminal hydrolase-related protein
AT1G59550	[29.5] protein.degradation	UBX domain-containing protein
AT1G33530	[29.5.11.4.3.2] protein.degradation.ubiquitin.E3.SCF.FBOX	F-box family protein
AT2G16220	[29.5.11.4.3.2] protein.degradation.ubiquitin.E3.SCF.FBOX	F-box and associated interaction domains-containing protein
AT3G18910	[29.5.11.4.3.2] protein.degradation.ubiquitin.E3.SCF.FBOX	ETP2__EIN2 targeting protein2
AT3G22720	[29.5.11.4.3.2] protein.degradation.ubiquitin.E3.SCF.FBOX	F-box and associated interaction domains-containing protein
AT4G24390	[29.5.11.4.3.2] protein.degradation.ubiquitin.E3.SCF.FBOX	AFB4__RNI-like superfamily protein
AT2G42730	[29.5.11.4.3.2] protein.degradation.ubiquitin.E3.SCF.FBOX	F-box family protein
AT2G17030	[29.5.11.4.3.2] protein.degradation.ubiquitin.E3.SCF.FBOX	AtSKIP23_SKIP23__F-box family protein with a domain of unknown function (DUF295)
AT5G25300	[29.5.11.4.3.2] protein.degradation.ubiquitin.E3.SCF.FBOX
AT3G52680	[29.5.11.4.3.2] protein.degradation.ubiquitin.E3.SCF.FBOX	F-box/RNI-like/FBD-like domains-containing protein
AT5G58840	[29.5.1] protein.degradation.subtilases	Subtilase family protein
AT5G02490	[29.6] protein.folding	AtHsp70-2_Hsp70-2__Heat shock protein 70 (Hsp 70) family protein
AT1G51590	[29.7.3] protein.glycosylation.mannosyl-oligosaccharide alpha-1,2-mannosidase	MANIB_MNS1__alpha-mannosidase 1
AT4G25910	[29.8] protein.assembly and cofactor ligation	ATCNFU3_NFU3__NFU domain protein 3
AT3G26710	[29.8] protein.assembly and cofactor ligation	CCB1__cofactor assembly of complex C
AT4G25434	[23.3.3] nucleotide metabolism.salvage.NUDIX hydrolases	ATNUDT10_NUDT10__nudix hydrolase homolog 10
AT5G48010	[16.1.5.1003] secondary metabolism.isoprenoids.terpenoids	AtTHAS1_THAS_THAS1__thalianol synthase 1
AT3G14490	[16.1.5.1003] secondary metabolism.isoprenoids.terpenoids	Terpenoid cyclases/Protein prenyltransferases superfamily protein
AT3G29410	[16.1.5.1003] secondary metabolism.isoprenoids.terpenoids	TPS25__Terpenoid cyclases/Protein prenyltransferases superfamily protein
AT5G36160	[16.1.3.1005] secondary metabolism.isoprenoids.tocopherol biosynthesis	AtTAT2_TAT2__Tyrosine transaminase family protein
AT1G67990	[16.2.1.6] secondary metabolism.phenylpropanoids.lignin biosynthesis.CCoAOMT	ATTSM1_TSM1__S-adenosyl-L-methionine-dependent methyltransferases superfamily protein
AT5G25980	[16.5.1.3.1.1] secondary metabolism.sulfur-containing.glucosinolates.degradation.myrosinase.TGG	BGLU37_TGG2__glucoside glucohydrolase 2
AT3G11180	[16.8.1.1001] secondary metabolism.flavonoids.anthocyanins	JAO 1_JOX1__2-oxoglutarate (2OG) and Fe(II)-dependent oxygenase superfamily protein
AT2G05990	[11.1.6] lipid metabolism.FA synthesis and FA elongation.enoyl ACP reductase	ENR1_MOD1__NAD(P)-binding Rossmann-fold superfamily protein
AT1G36160	[11.1.1.1] lipid metabolism.FA synthesis and FA elongation.Acetyl CoA Carboxylation.homomeric Enzyme	ACC1_AT-ACC1_EMB22_GK_GSD1_PAS3_SFR3__acetyl-CoA carboxylase 1
AT3G27660	[11.4] lipid metabolism.TAG synthesis	OLE3_OLEO4__oleosin 4
AT5G40610	[11.5.2] lipid metabolism.glyceral metabolism.Glycerol-3-phosphate dehydrogenase (NAD+)	GPDHp__NAD-dependent glycerol-3-phosphate dehydrogenase family protein
AT1G54570	[11.7] lipid metabolism.unassigned	PES1__Esterase/lipase/thioesterase family protein
AT1G45201	[11.9.2.1] lipid metabolism.lipid degradation.lipases.triacylglycerol lipase	ATTLL1_TLL1__triacylglycerol lipase-like 1
AT3G62590	[11.9.2.1] lipid metabolism.lipid degradation.lipases.triacylglycerol lipase	PLIP3__alpha/beta-Hydrolases superfamily protein
AT4G18550	[11.9.2.1] lipid metabolism.lipid degradation.lipases.triacylglycerol lipase	AtDSEL_DSEL__alpha/beta-Hydrolases superfamily protein
AT3G16175	[11.9.4.5] lipid metabolism.lipid degradation.beta-oxidation.acyl-CoA thioesterase	Thioesterase superfamily protein
AT5G59690	[28.1.3.2.4] DNA.synthesis/chromatin structure.histone.core.H4	Histone superfamily protein
AT3G23890	[28.1] DNA.synthesis/chromatin structure	ATTOPII_TOPII__topoisomerase II
AT3G55060	[28.1] DNA.synthesis/chromatin structure
AT4G01020	[28.1] DNA.synthesis/chromatin structure	helicase domain-containing protein / IBR domain-containing protein / zinc finger protein-related
AT4G19130	[28.1] DNA.synthesis/chromatin structure	RPA1E__Replication factor-A protein 1-related
AT4G31210	[28.1] DNA.synthesis/chromatin structure	DNA topoisomerase, type IA, core
AT4G31900	[28.1] DNA.synthesis/chromatin structure	CHR7_PKR2__chromatin remodeling factor, putative
AT4G25290	[28.2] DNA.repair	DNA photolyases;DNA photolyases
AT3G24320	[28.2] DNA.repair	ATMSH1_CHM_CHM1_MSH1__MUTL protein homolog 1
AT3G28030	[28.2] DNA.repair	UVH3_UVR1__5'-3' exonuclease family protein
AT3G27970	[28.99] DNA.unspecified	Exonuclease family protein
AT3G21430	[28.99] DNA.unspecified	ALY3_ATALY3__DNA binding
AT3G05740	[28.99] DNA.unspecified	RECQI1__RECQ helicase l1
AT5G48770	[20.1.7] stress.biotic.PR-proteins	Disease resistance protein (TIR-NBS-LRR class) family
AT1G63880	[20.1.7] stress.biotic.PR-proteins	Disease resistance protein (TIR-NBS-LRR class) family
AT4G23440	[20.1.7] stress.biotic.PR-proteins	Disease resistance protein (TIR-NBS class)
AT1G65850	[20.1.7] stress.biotic.PR-proteins	Disease resistance protein (TIR-NBS-LRR class) family
AT5G46510	[20.1.7] stress.biotic.PR-proteins	VICTL__Disease resistance protein (TIR-NBS-LRR class) family
AT5G47250	[20.1.7] stress.biotic.PR-proteins	LRR and NB-ARC domains-containing disease resistance protein
AT4G12010	[20.1.7] stress.biotic.PR-proteins	DSC1__Disease resistance protein (TIR-NBS-LRR class) family
AT1G17600	[20.1.7] stress.biotic.PR-proteins	SOC3__Disease resistance protein (TIR-NBS-LRR class) family
AT1G02360	[20.1.1001] stress.biotic	Chitinase family protein
AT4G00750	[20.2.3] stress.abiotic.drought/salt	S-adenosyl-L-methionine-dependent methyltransferases superfamily protein
AT2G03480	[20.2.3] stress.abiotic.drought/salt	QUL2__QUASIMODO2 LIKE 2
AT4G16540	[20.2.1] stress.abiotic.heat	Heat shock protein HSP20/alpha crystallin family
AT4G38680	[20.2.2] stress.abiotic.cold	ATCSP2_CSDP2_CSP2_GRP2__glycine rich protein 2
AT5G54460	[20.2.4] stress.abiotic.touch/wounding	wound-responsive protein-related
AT1G61640	[35.1.1] not assigned.no ontology.ABC1 family protein	Protein kinase superfamily protein
AT5G18940	[35.1.3] not assigned.no ontology.armadillo/beta-catenin repeat family protein	Mo25 family protein
AT5G03360	[35.1.26] not assigned.no ontology.DC1 domain containing protein	DC1 domain-containing protein
AT3G20820	[35.1.1023] not assigned.no ontology	Leucine-rich repeat (LRR) family protein
AT3G15090	[35.1.1023] not assigned.no ontology	GroES-like zinc-binding alcohol dehydrogenase family protein
AT5G17590	[35.1.1023] not assigned.no ontology	Putative membrane lipoprotein
AT2G26770	[35.1.1023] not assigned.no ontology	SCAB1__plectin-related
AT1G44910	[35.1.1023] not assigned.no ontology	ATPRP40A_PRP40A__pre-mRNA-processing protein 40A
AT4G27340	[35.1.1023] not assigned.no ontology	AtTRM5b_TRM5b__Met-10+ like family protein
AT5G63010	[35.1.1023] not assigned.no ontology	Transducin/WD40 repeat-like superfamily protein
AT3G13062	[35.1.1023] not assigned.no ontology	Polyketide cyclase/dehydrase and lipid transport superfamily protein
AT4G30830	[35.1.1023] not assigned.no ontology	Protein of unknown function, DUF593
AT5G16020	[35.1.1023] not assigned.no ontology	GEX3__gamete-expressed 3
AT1G74190	[35.1.1023] not assigned.no ontology	AtRLP15_RLP15__receptor like protein 15
AT1G33250	[35.1.1023] not assigned.no ontology	Protein of unknown function (DUF604)
AT5G45510	[35.1.1023] not assigned.no ontology	Leucine-rich repeat (LRR) family protein
AT5G26260	[35.1.1023] not assigned.no ontology	TRAF-like family protein
AT5G09860	[35.1.1023] not assigned.no ontology	AtHPR1_AtTHO1_HPR1_THO1__nuclear matrix protein-related
AT3G61670	[35.1.1023] not assigned.no ontology	Protein of unknown function (DUF3133)
AT1G06923	[35.1.1023] not assigned.no ontology
AT3G17380	[35.1.1023] not assigned.no ontology	TRAF-like family protein
AT4G14500	[35.1.1023] not assigned.no ontology	Polyketide cyclase/dehydrase and lipid transport superfamily protein
AT4G01870	[35.1.1023] not assigned.no ontology	tolB protein-related
AT3G44428	[35.1.1023] not assigned.no ontology	ECA1 gametogenesis related family protein
AT1G18260	[35.1.1023] not assigned.no ontology	EBS5_HRD3A__HCP-like superfamily protein
AT4G23440	[35.1.6] not assigned.no ontology.Toll-Interleukin-Resistance (TIR) domain-containing protein	Disease resistance protein (TIR-NBS class)
AT5G66631	[35.1.5] not assigned.no ontology.pentatricopeptide (PPR) repeat-containing protein	Tetratricopeptide repeat (TPR)-like superfamily protein
AT2G26790	[35.1.5] not assigned.no ontology.pentatricopeptide (PPR) repeat-containing protein	Pentatricopeptide repeat (PPR) superfamily protein
AT1G79540	[35.1.5] not assigned.no ontology.pentatricopeptide (PPR) repeat-containing protein	Pentatricopeptide repeat (PPR) superfamily protein
AT1G52620	[35.1.5] not assigned.no ontology.pentatricopeptide (PPR) repeat-containing protein	MTSF2_PPR19__Pentatricopeptide repeat (PPR) superfamily protein
AT1G15510	[35.1.5] not assigned.no ontology.pentatricopeptide (PPR) repeat-containing protein	ATECB2_ECB2_VAC1__Tetratricopeptide repeat (TPR)-like superfamily protein
AT3G09040	[35.1.5] not assigned.no ontology.pentatricopeptide (PPR) repeat-containing protein	MEF12__Pentatricopeptide repeat (PPR) superfamily protein
AT3G51770	[35.1.5] not assigned.no ontology.pentatricopeptide (PPR) repeat-containing protein	ATEOL1_ETO1__tetratricopeptide repeat (TPR)-containing protein
AT1G73710	[35.1.5] not assigned.no ontology.pentatricopeptide (PPR) repeat-containing protein	Pentatricopeptide repeat (PPR) superfamily protein
AT1G63400	[35.1.5] not assigned.no ontology.pentatricopeptide (PPR) repeat-containing protein	Pentatricopeptide repeat (PPR) superfamily protein
AT2G18940	[35.1.5] not assigned.no ontology.pentatricopeptide (PPR) repeat-containing protein	Tetratricopeptide repeat (TPR)-like superfamily protein
AT5G01110	[35.1.5] not assigned.no ontology.pentatricopeptide (PPR) repeat-containing protein	Tetratricopeptide repeat (TPR)-like superfamily protein
AT2G40720	[35.1.5] not assigned.no ontology.pentatricopeptide (PPR) repeat-containing protein	Tetratricopeptide repeat (TPR)-like superfamily protein
AT4G39620	[35.1.5] not assigned.no ontology.pentatricopeptide (PPR) repeat-containing protein	ATPPR5_EMB2453__Tetratricopeptide repeat (TPR)-like superfamily protein
AT1G74600	[35.1.5] not assigned.no ontology.pentatricopeptide (PPR) repeat-containing protein	OTP87__pentatricopeptide (PPR) repeat-containing protein
AT4G16444	[35.2.1001] not assigned.unknown	AtGET1_GET1
AT1G35220	[35.2.1001] not assigned.unknown
AT1G35500	[35.2.1001] not assigned.unknown
AT3G43500	[35.2.1001] not assigned.unknown
AT4G35920	[35.2.1001] not assigned.unknown	MCA1__PLAC8 family protein
AT5G26730	[35.2.1001] not assigned.unknown	Fasciclin-like arabinogalactan family protein
AT3G10440	[35.2.1001] not assigned.unknown	AtSGO1_SGO1__Shugoshin C terminus
AT1G69380	[35.2.1001] not assigned.unknown	RRG__Protein of unknown function (DUF155)
AT2G31290	[35.2.1001] not assigned.unknown	Ubiquitin carboxyl-terminal hydrolase family protein
AT1G70230	[35.2.1001] not assigned.unknown	AXY4_TBL27__TRICHOME BIREFRINGENCE-LIKE 27
AT5G24630	[35.2.1001] not assigned.unknown	BIN4_MID__double-stranded DNA binding
AT3G23540	[35.2.1001] not assigned.unknown	alpha/beta-Hydrolases superfamily protein
AT5G39530	[35.2.1001] not assigned.unknown	Protein of unknown function (DUF1997)
AT4G24175	[35.2.1001] not assigned.unknown
AT5G25410	[35.2.1001] not assigned.unknown	Protein of Unknown Function (DUF239)
AT1G56420	[35.2.1001] not assigned.unknown
AT4G14260	[35.2.1001] not assigned.unknown	Protein of unknown function (DUF295)
AT1G66045	[35.2.1001] not assigned.unknown
AT4G22640	[35.2.1001] not assigned.unknown	Bifunctional inhibitor/lipid-transfer protein/seed storage 2S albumin superfamily protein
AT5G46230	[35.2.1001] not assigned.unknown	Protein of unknown function, DUF538
AT2G05752	[35.2.1001] not assigned.unknown
AT1G61930	[35.2.1001] not assigned.unknown	Protein of unknown function, DUF584
AT1G28520	[35.2.1001] not assigned.unknown	ATVOZ1_VOZ1__vascular plant one zinc finger protein
AT5G24690	[35.2.1001] not assigned.unknown	Protein of unknown function (DUF3411)
AT2G19710	[35.2.1001] not assigned.unknown	ISTL5__Regulator of Vps4 activity in the MVB pathway protein
AT4G23950	[35.2.1001] not assigned.unknown	AtSUN5_SUN5__Galactose-binding protein
AT5G46020	[35.2.1001] not assigned.unknown	MUSE7
AT1G09980	[35.2.1001] not assigned.unknown	Putative serine esterase family protein
AT5G23610	[35.2.1001] not assigned.unknown
AT5G20170	[35.2.1001] not assigned.unknown	MED17__RNA polymerase II transcription mediators
AT5G50290	[35.2.1001] not assigned.unknown
AT5G24880	[35.2.1001] not assigned.unknown
AT4G30130	[35.2.1001] not assigned.unknown	Protein of unknown function (DUF630 and DUF632)
AT2G21960	[35.2.1001] not assigned.unknown
AT3G11880	[35.2.1001] not assigned.unknown	Protein of unknown function DUF2359, transmembrane
AT3G44710	[35.2.1001] not assigned.unknown	Plant protein of unknown function (DUF247)
AT1G23560	[35.2.1001] not assigned.unknown	Domain of unknown function (DUF220)
AT5G55135	[35.2.1001] not assigned.unknown
AT2G31890	[35.2.1001] not assigned.unknown	ATRAP_RAP__RAP
AT5G35180	[35.2.1001] not assigned.unknown	Protein of unknown function (DUF1336)
AT5G11070	[35.2.1001] not assigned.unknown
AT4G15030	[35.2.1001] not assigned.unknown
AT1G79150	[35.2.1001] not assigned.unknown	AtNOC3_NOC3__binding
AT4G02040	[35.2.1001] not assigned.unknown
AT4G24680	[35.2.1001] not assigned.unknown	MOS1__modifier of snc1
AT1G56085	[35.2.1001] not assigned.unknown	Cyclophilin
AT2G35880	[35.2.1001] not assigned.unknown	TPX2 (targeting protein for Xklp2) protein family
AT3G49601	[35.2.1001] not assigned.unknown
AT5G45520	[35.2.1001] not assigned.unknown	Leucine-rich repeat (LRR) family protein
AT2G41960	[35.2.1001] not assigned.unknown
AT4G20190	[35.2.1001] not assigned.unknown
AT1G26750	[35.2.1001] not assigned.unknown
AT4G39630	[35.2.1001] not assigned.unknown
AT2G07798	[35.2.1001] not assigned.unknown
AT1G32120	[35.2.1001] not assigned.unknown
AT1G79420	[35.2.1001] not assigned.unknown	BDR2__Protein of unknown function (DUF620)
AT4G32340	[35.2.1001] not assigned.unknown	Tetratricopeptide repeat (TPR)-like superfamily protein
AT1G23570	[35.2.1001] not assigned.unknown	Domain of unknown function (DUF220)
AT1G27990	[35.2.1001] not assigned.unknown
AT4G13030	[35.2.1001] not assigned.unknown	P-loop containing nucleoside triphosphate hydrolases superfamily protein
AT5G24280	[35.2.1001] not assigned.unknown	GMI1__gamma-irradiation and mitomycin c induced 1
AT2G42040	[35.2.1001] not assigned.unknown
AT5G45460	[35.2.1001] not assigned.unknown
AT3G49490	[35.2.1001] not assigned.unknown
AT5G45480	[35.2.1001] not assigned.unknown	Protein of unknown function (DUF594)
AT5G02150	[35.2.1001] not assigned.unknown	Fes1C__Fes1C
AT2G23790	[35.2.1001] not assigned.unknown	Protein of unknown function (DUF607)
AT1G50730	[35.2.1001] not assigned.unknown
AT3G24630	[35.2.1001] not assigned.unknown	TRM34
AT4G22920	[35.2.1001] not assigned.unknown	ATNYE1_NYE1_SGR_SGR1__non-yellowing 1
AT5G65440	[35.2.1001] not assigned.unknown
AT4G30710	[35.2.1001] not assigned.unknown	AUG8_QWRF8__Family of unknown function (DUF566)
AT1G13740	[35.2.1001] not assigned.unknown	AFP2__ABI five binding protein 2
AT3G28840	[35.2.1001] not assigned.unknown	Protein of unknown function (DUF1216)
AT3G61480	[35.2.1001] not assigned.unknown	Quinoprotein amine dehydrogenase, beta chain-like; RIC1-like guanyl-nucleotide exchange factor
AT5G53620	[35.2.1001] not assigned.unknown
AT4G35560	[35.2.1001] not assigned.unknown	DAW1__Transducin/WD40 repeat-like superfamily protein
AT4G15890	[35.2.1001] not assigned.unknown	CAP-D3__binding
AT3G61690	[35.2.1001] not assigned.unknown	nucleotidyltransferases
AT3G58010	[35.2.1001] not assigned.unknown	PGL34__plastoglobulin 34kD
AT5G47480	[35.2.1001] not assigned.unknown	MAG5__RGPR-related
AT5G44070	[15.2] metal handling.binding, chelation and storage	ARA8_ATPCS1_CAD1_PCS1__phytochelatin synthase 1 (PCS1)
AT1G06330	[15.2] metal handling.binding, chelation and storage	Heavy metal transport/detoxification superfamily protein
AT5G03280	[34.12] transport.metal	ATEIN2_CKR1_EIN2_ERA3_ORE2_ORE3_PIR2__NRAMP metal ion transporter family protein
AT5G41610	[34.12] transport.metal	ATCHX18_CHX18__cation/H+ exchanger 18
AT5G37500	[34.15] transport.potassium	GORK__gated outwardly-rectifying K+ channel
AT4G19960	[34.15] transport.potassium	ATKUP9_HAK9_KT9_KUP9__K+ uptake permease 9
AT3G53510	[34.16] transport.ABC transporters and multidrug resistance systems	ABCG20__ABC-2 type transporter family protein
AT1G02530	[34.16] transport.ABC transporters and multidrug resistance systems	ABCB12_PGP12__P-glycoprotein 12
AT5G44110	[34.16] transport.ABC transporters and multidrug resistance systems	ABCI21_ATNAP2_ATPOP1_POP1__P-loop containing nucleoside triphosphate hydrolases superfamily protein
AT2G37360	[34.16] transport.ABC transporters and multidrug resistance systems	ABCG2__ABC-2 type transporter family protein
AT3G16340	[34.16] transport.ABC transporters and multidrug resistance systems	ABCG29_AtABCG29_ATPDR1_PDR1__pleiotropic drug resistance 1
AT1G03905	[34.16] transport.ABC transporters and multidrug resistance systems	ABCI19_ATNAP4__P-loop containing nucleoside triphosphate hydrolases superfamily protein
AT5G49890	[34.18] transport.unspecified anions	ATCLC-C_CLC-C__chloride channel C
AT3G51490	[34.2] transport.sugars	TMT3__tonoplast monosaccharide transporter3
AT1G75220	[34.2] transport.sugars	AtERDL6_ERDL6__Major facilitator superfamily protein
AT1G35350	[34.7] transport.phosphate	EXS (ERD1/XPR1/SYG1) family protein
AT1G03550	[34.99] transport.misc	AtSCAMP4_SCAMP4__Secretory carrier membrane protein (SCAMP) family protein
AT5G04780	[34.99] transport.misc	Pentatricopeptide repeat (PPR) superfamily protein
AT2G04066	[34.99] transport.misc	MATE efflux family protein
AT2G36950	[34.99] transport.misc	Heavy metal transport/detoxification superfamily protein
AT5G03860	[6.2] gluconeogenesis / glyoxylate cycle.malate synthase	MLS__malate synthase
AT4G31580	[27.1.1] RNA.processing.splicing	At-RSZ22_AtRSZ22_RSZ22_RSZP22_SRZ-22_SRZ22__serine/arginine-rich 22
AT2G24590	[27.1.1] RNA.processing.splicing	At-RSZ22a_RSZ22a__RNA recognition motif and CCHC-type zinc finger domains containing protein
AT3G13570	[27.1.1] RNA.processing.splicing	At-SCL30A_SCL30A__SC35-like splicing factor 30A
AT1G23860	[27.1.1] RNA.processing.splicing	At-RSZ21_RSZ21_RSZP21_SRZ-21_SRZ21__RS-containing zinc finger protein 21
AT1G55310	[27.1.1] RNA.processing.splicing	At-SCL33_ATSCL33_SCL33_SR33__SC35-like splicing factor 33
AT3G55460	[27.1.1] RNA.processing.splicing	At-SCL30_SCL30__SC35-like splicing factor 30
AT2G37340	[27.1.1] RNA.processing.splicing	AT-RS2Z33_ATRSZ33_RS2Z33_RSZ33__arginine/serine-rich zinc knuckle-containing protein 33
AT5G62190	[27.1.2] RNA.processing.RNA helicase	AtRH7_PRH75__DEAD box RNA helicase (PRH75)
AT3G06480	[27.1.2] RNA.processing.RNA helicase	RH40__DEAD box RNA helicase family protein
AT2G33730	[27.1.2] RNA.processing.RNA helicase	SMA1__P-loop containing nucleoside triphosphate hydrolases superfamily protein
AT2G43190	[27.1.19] RNA.processing.ribonucleases	POP4__ribonuclease P family protein
AT1G77680	[27.1.19] RNA.processing.ribonucleases	AtRRP44B_RRP44B_SOV__Ribonuclease II/R family protein
AT3G15390	[27.2] RNA.transcription	SDE5__silencing defective 5
AT2G17390	[27.3.39] RNA.regulation of transcription.AtSR Transcription Factor family	AKR2B__ankyrin repeat-containing 2B
AT1G79000	[27.3.54] RNA.regulation of transcription.Histone acetyltransferases	ATHAC1_ATHPCAT2_HAC1_PCAT2__histone acetyltransferase of the CBP family 1
AT3G63450	[27.3.12] RNA.regulation of transcription.C3H zinc finger family	RNA-binding (RRM/RBD/RNP motifs) family protein
AT5G18000	[27.3.41] RNA.regulation of transcription.B3 transcription factor family	VDD__VERDANDI
AT2G21060	[27.3.75] RNA.regulation of transcription.GRP	ATCSP4_ATGRP2B_GRP2B__glycine-rich protein 2B
AT5G09230	[27.3.55] RNA.regulation of transcription.HDA	AtSRT2_SRT2__sirtuin 2
AT5G55760	[27.3.55] RNA.regulation of transcription.HDA	SRT1__sirtuin 1
AT5G61070	[27.3.55] RNA.regulation of transcription.HDA	ATHDA18_HDA18__histone deacetylase of the RPD3/HDA1 superfamily 18
AT4G38130	[27.3.55] RNA.regulation of transcription.HDA	ATHD1_ATHDA19_HD1_HDA1_HDA19_RPD3A__histone deacetylase 1
AT3G53600	[27.3.11] RNA.regulation of transcription.C2H2 zinc finger family	ZAT18__C2H2-type zinc finger family protein
AT2G23740	[27.3.11] RNA.regulation of transcription.C2H2 zinc finger family	SUVR5__nucleic acid binding;sequence-specific DNA binding transcription factors;zinc ion binding
AT1G49780	[27.3.64] RNA.regulation of transcription.PHOR1	PUB26__plant U-box 26
AT1G51120	[27.3.3] RNA.regulation of transcription.AP2/EREBP, APETALA2/Ethylene-responsive element binding protein family	AP2/B3 transcription factor family protein
AT5G60120	[27.3.3] RNA.regulation of transcription.AP2/EREBP, APETALA2/Ethylene-responsive element binding protein family	TOE2__target of early activation tagged (EAT) 2
AT1G30670	[27.3.6] RNA.regulation of transcription.bHLH,Basic Helix-Loop-Helix family	basic helix-loop-helix (bHLH) DNA-binding superfamily protein
AT5G01310	[27.3.6] RNA.regulation of transcription.bHLH,Basic Helix-Loop-Helix family	APTX__APRATAXIN-like
AT3G23690	[27.3.6] RNA.regulation of transcription.bHLH,Basic Helix-Loop-Helix family	CIL2__basic helix-loop-helix (bHLH) DNA-binding superfamily protein
AT4G18390	[27.3.29] RNA.regulation of transcription.TCP transcription factor family	TCP2__TEOSINTE BRANCHED 1, cycloidea and PCF transcription factor 2
AT3G54460	[27.3.44] RNA.regulation of transcription.Chromatin Remodeling Factors	SNF2 domain-containing protein / helicase domain-containing protein / F-box family protein
AT5G37340	[27.3.99] RNA.regulation of transcription.unclassified	ZPR1 zinc-finger domain protein
AT4G19000	[27.3.99] RNA.regulation of transcription.unclassified	ATIWS2_IWS2__Transcription elongation factor (TFIIS) family protein
AT5G54310	[27.3.99] RNA.regulation of transcription.unclassified	AGD5_AtAGD5_NEV__ARF-GAP domain 5
AT5G58430	[27.3.99] RNA.regulation of transcription.unclassified	ATEXO70B1_EXO70B1__exocyst subunit exo70 family protein B1
AT5G17320	[27.3.22] RNA.regulation of transcription.HB,Homeobox transcription factor family	HDG9__homeodomain GLABROUS 9
AT4G35550	[27.3.22] RNA.regulation of transcription.HB,Homeobox transcription factor family	ATWOX13_HB-4_WOX13__WUSCHEL related homeobox 13
AT3G05380	[27.3.25] RNA.regulation of transcription.MYB domain transcription factor family	ALY2_ATALY2__DIRP ;Myb-like DNA-binding domain
AT1G26780	[27.3.25] RNA.regulation of transcription.MYB domain transcription factor family	AtMYB117_LOF1_MYB117__myb domain protein 117
AT5G41020	[27.3.25] RNA.regulation of transcription.MYB domain transcription factor family	myb family transcription factor
AT5G49160	[27.3.46] RNA.regulation of transcription.DNA methyltransferases	DDM2_DMT01_DMT1_MET1_MET2_METI__methyltransferase 1
AT1G76010	[27.3.67] RNA.regulation of transcription.putative transcription regulator	Alba DNA/RNA-binding protein
AT2G26780	[27.3.67] RNA.regulation of transcription.putative transcription regulator	ARM repeat superfamily protein
AT5G04290	[27.3.67] RNA.regulation of transcription.putative transcription regulator	KTF1_SPT5L__kow domain-containing transcription factor 1
AT1G14490	[27.3.67] RNA.regulation of transcription.putative transcription regulator	AHL28__Predicted AT-hook DNA-binding family protein
AT5G25520	[27.3.67] RNA.regulation of transcription.putative transcription regulator	SPOC domain / Transcription elongation factor S-II protein
AT1G34310	[27.3.4] RNA.regulation of transcription.ARF, Auxin Response Factor family	ARF12__auxin response factor 12
AT3G61740	[27.3.69] RNA.regulation of transcription.SET-domain transcriptional regulator family	ATX3_SDG14__SET domain protein 14
AT2G35550	[27.3.84] RNA.regulation of transcription.BBR/BPC	ATBPC7_BBR_BPC7__basic pentacysteine 7
AT3G24050	[27.3.9] RNA.regulation of transcription.C2C2(Zn) GATA transcription factor family	GATA1__GATA transcription factor 1
AT3G16870	[27.3.9] RNA.regulation of transcription.C2C2(Zn) GATA transcription factor family	GATA17__GATA transcription factor 17
AT1G79430	[27.3.20] RNA.regulation of transcription.G2-like transcription factor family, GARP	APL_WDY__Homeodomain-like superfamily protein
AT2G17410	[27.3.38] RNA.regulation of transcription.AT-rich interaction domain containing transcription factor family	ARID2__ARID/BRIGHT DNA-binding domain-containing protein
AT5G40490	[27.4] RNA.RNA binding	HLP1_RBGD5__RNA-binding (RRM/RBD/RNP motifs) family protein
AT2G21660	[27.4] RNA.RNA binding	ATGRP7_CCR2_GR-RBP7_GRP7_RBGA3__cold, circadian rhythm, and rna binding 2
AT5G55670	[27.4] RNA.RNA binding	RNA-binding (RRM/RBD/RNP motifs) family protein
AT5G04280	[27.4] RNA.RNA binding	AtRZ-1c_RBGB3_RZ-1c__RNA-binding (RRM/RBD/RNP motifs) family protein with retrovirus zinc finger-like domain
AT3G54230	[27.4] RNA.RNA binding	SUA__suppressor of abi3-5
AT3G13224	[27.4] RNA.RNA binding	RBGD3__RNA-binding (RRM/RBD/RNP motifs) family protein
AT2G16940	[27.4] RNA.RNA binding	Splicing factor, CC1-like
AT3G53180	[12.2.2] N-metabolism.ammonia metabolism.glutamine synthetase	NodGS__glutamate-ammonia ligases;catalytics;glutamate-ammonia ligases
AT1G42540	[30.1] signalling.in sugar and nutrient physiology	ATGLR3.3_GLR3.3__glutamate receptor 3.3
AT3G22380	[30.11] signalling.light	TIC__time for coffee
AT3G07500	[30.11] signalling.light	FRF2__Far-red impaired responsive (FAR1) family protein
AT5G35840	[30.11] signalling.light	PHYC__phytochrome C
AT3G51550	[30.2.16] signalling.receptor kinases.Catharanthus roseus-like RLK1	FER__Malectin/receptor-like protein kinase family protein
AT5G38260	[30.2.20] signalling.receptor kinases.wheat LRK10 like	Protein kinase superfamily protein
AT4G11530	[30.2.17] signalling.receptor kinases.DUF 26	CRK34__cysteine-rich RLK (RECEPTOR-like protein kinase) 34
AT4G23290	[30.2.17] signalling.receptor kinases.DUF 26	CRK21__cysteine-rich RLK (RECEPTOR-like protein kinase) 21
AT5G66790	[30.2.25] signalling.receptor kinases.wall associated kinase	Protein kinase superfamily protein
AT5G20050	[30.2.99] signalling.receptor kinases.misc	Protein kinase superfamily protein
AT1G51880	[30.2.99] signalling.receptor kinases.misc	RHS6__root hair specific 6
AT2G01210	[30.2.3] signalling.receptor kinases.leucine rich repeat III	ZAR1__Leucine-rich repeat protein kinase family protein
AT5G58300	[30.2.3] signalling.receptor kinases.leucine rich repeat III	Leucine-rich repeat protein kinase family protein
AT1G05150	[30.3] signalling.calcium	Calcium-binding tetratricopeptide family protein
AT4G21820	[30.3] signalling.calcium	binding;calmodulin binding
AT1G02270	[30.3] signalling.calcium	Calcium-binding endonuclease/exonuclease/phosphatase family
AT5G23580	[30.3] signalling.calcium	ATCDPK9_ATCPK12_CDPK9_CPK12__calmodulin-like domain protein kinase 9
AT4G23650	[30.3] signalling.calcium	AtCDPK6_CDPK6_CPK3__calcium-dependent protein kinase 6
AT1G20760	[30.3] signalling.calcium	AtEH1__Calcium-binding EF hand family protein
AT4G28600	[30.3] signalling.calcium	NPGR2__no pollen germination related 2
AT1G17340	[30.4] signalling.phosphinositides	SAC5__Phosphoinositide phosphatase family protein
AT1G16920	[30.5] signalling.G-proteins	ATRABA1B_BEX5_RAB11_RABA1b__RAB GTPase homolog A1B
AT2G45890	[30.5] signalling.G-proteins	ATROPGEF4_GEF4_RHS11_ROPGEF4__RHO guanyl-nucleotide exchange factor 4
AT5G12080	[30.99] signalling.unspecified	ATMSL10_MSL10__mechanosensitive channel of small conductance-like 10
AT1G05100	[30.6] signalling.MAP kinases	MAPKKK18__mitogen-activated protein kinase kinase kinase 18
AT5G38480	[30.7] signalling.14-3-3 proteins	GRF3_RCI1__general regulatory factor 3
AT1G78220	[30.7] signalling.14-3-3 proteins	GF14 PI_GRF13__general regulatory factor 13
AT3G57520	[3.1.2.2] minor CHO metabolism.raffinose family.raffinose synthases.putative	AtSIP2_RS2_SIP2__seed imbibition 2
AT5G52840	[9.1.2] mitochondrial electron transport / ATP synthesis.NADH-DH.localisation not clear	NADH-ubiquinone oxidoreductase-related
AT1G32710	[9.7] mitochondrial electron transport / ATP synthesis.cytochrome c oxidase	Cytochrome c oxidase, subunit Vib family protein
AT3G46970	[2.2.2.2] major CHO metabolism.degradation.starch.starch phosphorylase	ATPHS2_PHS2__alpha-glucan phosphorylase 2
AT3G29320	[2.2.2.2] major CHO metabolism.degradation.starch.starch phosphorylase	PHS1__Glycosyl transferase, family 35
AT5G38660	[1] PS	APE1__acclimation of photosynthesis to environment
AT1G05385	[1.1.1.2] PS.lightreaction.photosystem II.PSII polypeptide subunits	LPA19_Psb27-H1__photosystem II 11 kDa protein-related
AT1G77090	[1.1.1.2] PS.lightreaction.photosystem II.PSII polypeptide subunits	Mog1/PsbP/DUF1795-like photosystem II reaction center PsbP family protein
AT1G79870	[1.2.6] PS.photorespiration.hydroxypyruvate reductase	HPPR2__D-isomer specific 2-hydroxyacid dehydrogenase family protein
AT5G38420	[1.3.2] PS.calvin cycle.rubisco small subunit	RBCS2B__Ribulose bisphosphate carboxylase (small chain) family protein
AT2G28760	[10.1.5] cell wall.precursor synthesis.UXS	UXS6__UDP-XYL synthase 6
AT2G32610	[10.2.1] cell wall.cellulose synthesis.cellulose synthase	ATCSLB01_ATCSLB1_CSLB01_CSLB01__cellulose synthase-like B1
AT3G22440	[10.5.4] cell wall.cell wall proteins.HRGP	FRIGIDA-like protein
AT1G19940	[10.6.1] cell wall.degradation.cellulases and beta -1,4-glucanases	AtGH9B5_GH9B5__glycosyl hydrolase 9B5
AT5G53370	[10.8.1] cell wall.pectin*esterases.PME	ATPMEPCRF_PMEPCRF__pectin methylesterase PCR fragment F
AT5G04960	[10.8.1] cell wall.pectin*esterases.PME	PME46__Plant invertase/pectin methylesterase inhibitor superfamily
AT3G45850	[31.1] cell.organisation	P-loop containing nucleoside triphosphate hydrolases superfamily protein
AT1G04820	[31.1] cell.organisation	TOR2_TUA4__tubulin alpha-4 chain
AT1G50360	[31.1] cell.organisation	ATVIIIA_VIIIA__P-loop containing nucleoside triphosphate hydrolases superfamily protein
AT3G23670	[31.1] cell.organisation	KINESIN-12B_PAKRP1L__phragmoplast-associated kinesin-related protein, putative
AT1G24460	[31.1] cell.organisation	TNO1
AT3G19050	[31.1] cell.organisation	POK2__phragmoplast orienting kinesin 2
AT1G20060	[31.1] cell.organisation	ATP binding microtubule motor family protein
AT2G27170	[31.2] cell.division	SMC3_TTN7__Structural maintenance of chromosomes (SMC) family protein
AT5G05490	[31.2] cell.division	AtREC8_DIF1_REC8_SYN1__Rad21/Rec8-like family protein
AT3G54670	[31.2] cell.division	ATSMC1_SMC1_TTN8__Structural maintenance of chromosomes (SMC) family protein
AT5G22780	[31.4] cell.vesicle transport	Adaptor protein complex AP-2, alpha subunit
AT1G13170	[31.4] cell.vesicle transport	ORP1D__OSBP(oxysterol binding protein)-related protein 1D
AT4G12780	[31.4] cell.vesicle transport	AUXILIN-LIKE1__Chaperone DnaJ-domain superfamily protein
AT5G58440	[31.4] cell.vesicle transport	SNX2a__sorting nexin 2A
AT1G79590	[31.4] cell.vesicle transport	ATSYP52_SYP52__syntaxin of plants 52
AT3G19000	[21.2] redox.ascorbate and glutathione	2-oxoglutarate (2OG) and Fe(II)-dependent oxygenase superfamily protein
AT5G23310	[21.6] redox.dismutases and catalases	FSD3_SOD3__Fe superoxide dismutase 3
AT3G43600	[17.1.1.1002] hormone metabolism.abscisic acid.synthesis-degradation	AAO2_AO3_AOgamma_atAO-2_AtAO3__aldehyde oxidase 2
AT1G28200	[17.1.3] hormone metabolism.abscisic acid.induced-regulated-responsive-activated	FIP1__FH interacting protein 1
AT1G78390	[17.1.1.1.10] hormone metabolism.abscisic acid.synthesis-degradation.synthesis.9-cis-epoxycarotenoid dioxygenase	ATNCED9_NCED9__nine-cis-epoxycarotenoid dioxygenase 9
AT3G02260	[17.2.2] hormone metabolism.auxin.signal transduction	ASA1_BIG_CRM1_DOC1_LPR1_TIR3_UMB1__auxin transport protein (BIG)
AT1G28130	[17.2.3] hormone metabolism.auxin.induced-regulated-responsive-activated	GH3.17_VAS2__Auxin-responsive GH3 family protein
AT5G20730	[17.2.3] hormone metabolism.auxin.induced-regulated-responsive-activated	ARF7_BIP_IAA21_IAA23_IAA25_MSG1_NPH4_TIR5__Transcriptional factor B3 family protein / auxin-responsive factor AUX/IAA-related
AT2G47750	[17.2.3] hormone metabolism.auxin.induced-regulated-responsive-activated	GH3.9__putative indole-3-acetic acid-amido synthetase GH3.9
AT5G25980	[17.2.1.1001] hormone metabolism.auxin.synthesis-degradation	BGLU37_TGG2__glucoside glucohydrolase 2
AT2G19500	[17.4.1.1003] hormone metabolism.cytokinin.synthesis-degradation	ATCKX2_CKX2__cytokinin oxidase 2
AT1G52050	[17.7.3] hormone metabolism.jasmonate.induced-regulated-responsive-activated	Mannose-binding lectin superfamily protein
AT3G45140	[17.7.1.2] hormone metabolism.jasmonate.synthesis-degradation.lipoxygenase	ATLOX2_LOX2__lipoxygenase 2
AT5G08570	[4.1.14] glycolysis.cytosolic branch.pyruvate kinase (PK)	Pyruvate kinase family protein
AT5G48000	[26.10] misc.cytochrome P450	CYP708 A2_CYP708A2_THAH_THAH1__cytochrome P450, family 708, subfamily A, polypeptide 2
AT3G10560	[26.10] misc.cytochrome P450	CYP77A7_UNE9__Cytochrome P450 superfamily protein
AT3G20940	[26.10] misc.cytochrome P450	CYP705A30__cytochrome P450, family 705, subfamily A, polypeptide 30
AT4G20235	[26.10] misc.cytochrome P450	CYP71A28__cytochrome P450, family 71, subfamily A, polypeptide 28
AT4G31940	[26.10] misc.cytochrome P450	CYP82C4__cytochrome P450, family 82, subfamily C, polypeptide 4
AT5G15070	[26.13] misc.acid and other phosphatases	ATVIP2_VIH1_VIP2__Phosphoglycerate mutase-like family protein
AT3G21380	[26.16] misc.myrosinases-lectin-jacalin	Mannose-binding lectin superfamily protein
AT3G61760	[26.17] misc.dynamin	ADL1B_DL1B__DYNAMIN-like 1B
AT1G68470	[26.2] misc.UDP glucosyl and glucoronyl transferases	Exostosin family protein
AT2G15490	[26.2] misc.UDP glucosyl and glucoronyl transferases	UGT73B4__UDP-glycosyltransferase 73B4
AT3G46720	[26.2] misc.UDP glucosyl and glucoronyl transferases	UDP-Glycosyltransferase superfamily protein
AT2G22900	[26.2] misc.UDP glucosyl and glucoronyl transferases	MAGT1_MUCI10__Galactosyl transferase GMA12/MNN10 family protein
AT5G67230	[26.2] misc.UDP glucosyl and glucoronyl transferases	I14H_IRX14-L__Nucleotide-diphospho-sugar transferases superfamily protein
AT4G28030	[26.24] misc.GCN5-related N-acetyltransferase	Acyl-CoA N-acyltransferases (NAT) superfamily protein
AT2G41450	[26.24] misc.GCN5-related N-acetyltransferase	N-acetyltransferases;N-acetyltransferases
AT4G37670	[26.24] misc.GCN5-related N-acetyltransferase	NAGS2__N-acetyl-l-glutamate synthase 2
AT1G52400	[26.3] misc.gluco-, galacto- and mannosidases	ATBG1_BGL1_BGLU18__beta glucosidase 18
AT1G66280	[26.3] misc.gluco-, galacto- and mannosidases	BGLU22__Glycosyl hydrolase superfamily protein
AT3G53075	[26.3] misc.gluco-, galacto- and mannosidases	D-galactoside/L-rhamnose binding SUEL lectin protein
AT5G58480	[26.4] misc.beta 1,3 glucan hydrolases	O-Glycosyl hydrolases family 17 protein
AT5G56590	[26.4.1] misc.beta 1,3 glucan hydrolases.glucan endo-1,3-beta-glucosidase	O-Glycosyl hydrolases family 17 protein
AT4G22010	[26.7] misc.oxidases - copper, flavone etc	sks4__SKU5 similar 4
AT4G29720	[26.7] misc.oxidases - copper, flavone etc	AtPAO5_PAO5__polyamine oxidase 5
AT4G28090	[26.7] misc.oxidases - copper, flavone etc	sks10__SKU5 similar 10
AT4G10100	[18.1] Co-factor and vitamine metabolism.molybdenum cofactor	CNX7_SIR5__co-factor for nitrate, reductase and xanthine dehydrogenase 7
AT5G08340	[18.3] Co-factor and vitamine metabolism.riboflavin	Nucleotidylyl transferase superfamily protein
AT5G24780	[33.1] development.storage proteins	ATVSP1_VSP1__vegetative storage protein 1
AT1G76580	[33.3] development.squamosa promoter binding like (SPL)	Squamosa promoter-binding protein-like (SBP domain) transcription factor family protein
AT5G64700	[33.99] development.unspecified	UMAMIT21__nodulin MtN21 /EamA-like transporter family protein
AT1G28560	[33.99] development.unspecified	SRD2__snRNA activating complex family protein
AT4G00090	[33.99] development.unspecified	Transducin/WD40 repeat-like superfamily protein
AT5G59450	[33.99] development.unspecified	GRAS family transcription factor
AT2G20330	[33.99] development.unspecified	Transducin/WD40 repeat-like superfamily protein
AT1G36370	[25.1] C1-metabolism.glycine hydroxymethyltransferase	MSA1_SHM7__serine hydroxymethyltransferase 7
AT5G05730	[13.1.6.5.1] amino acid metabolism.synthesis.aromatic aa.tryptophan.anthranilate synthase	AMT1_ASA1_JDL1_TRP5_WEI2__anthranilate synthase alpha subunit 1
AT2G29690	[13.1.6.5.1] amino acid metabolism.synthesis.aromatic aa.tryptophan.anthranilate synthase	ASA2_ATHANSYNAB__anthranilate synthase 2
AT5G28345	[]
AT3G16525	[]
AT5G18960	[30.11] signalling.light	FRS12__FAR1-related sequence 12
AT5G03250	[30.11] signalling.light	Phototropic-responsive NPH3 family protein
AT1G07390	[30.2.99] signalling.receptor kinases.misc	AtRLP1_RLP1__receptor like protein 1
AT1G07560	[30.2.1] signalling.receptor kinases.leucine rich repeat I	Leucine-rich repeat protein kinase family protein
AT5G51560	[30.2.4] signalling.receptor kinases.leucine rich repeat IV	Leucine-rich repeat protein kinase family protein
AT4G37250	[30.2.3] signalling.receptor kinases.leucine rich repeat III	Leucine-rich repeat protein kinase family protein
AT3G59820	[30.3] signalling.calcium	AtLETM1_LETM1__LETM1-like protein
AT2G26190	[30.3] signalling.calcium	IQM4__calmodulin-binding family protein
AT5G57010	[30.3] signalling.calcium	calmodulin-binding family protein
AT1G27460	[30.3] signalling.calcium	NPGR1__no pollen germination related 1
AT1G01460	[30.4.1] signalling.phosphinositides.phosphatidylinositol-4-phosphate 5-kinase	ATPIPK11_PIPK11__Phosphatidylinositol-4-phosphate 5-kinase, core
AT5G22400	[30.5] signalling.G-proteins	Rho GTPase activating protein with PAK-box/P21-Rho-binding domain
AT4G08500	[30.6] signalling.MAP kinases	ARAKIN_ATMEKK1_MAPKKK8_MEKK1__MAPK/ERK kinase kinase 1
AT3G58140	[29.1.20] protein.aa activation.phenylalanine-tRNA ligase	phenylalanyl-tRNA synthetase class IIc family protein
AT1G62750	[29.2.4] protein.synthesis.elongation	ATSCO1_ATSCO1/CPEF-G_SCO1__Translation elongation factor EFG/EF2 protein
AT3G22860	[29.2.3] protein.synthesis.initiation	ATEIF3C-2_ATTIF3C2_EIF3C-2_TIF3C2__eukaryotic translation initiation factor 3 subunit C2
AT5G57870	[29.2.3] protein.synthesis.initiation	eIFiso4G1__MIF4G domain-containing protein / MA3 domain-containing protein
AT3G21540	[29.2.2.3.4] protein.synthesis.ribosome biogenesis.Pre-rRNA processing and modifications.WD-repeat proteins	transducin family protein / WD-40 repeat family protein
AT4G31700	[29.2.1.2.1.6] protein.synthesis.ribosomal protein.eukaryotic.40S subunit.S6	AtRPS6_RPS6_RPS6A__ribosomal protein S6
AT1G36240	[29.2.1.2.2.30] protein.synthesis.ribosomal protein.eukaryotic.60S subunit.L30	Ribosomal protein L7Ae/L30e/S12e/Gadd45 family protein
AT3G62870	[29.2.1.2.2.57] protein.synthesis.ribosomal protein.eukaryotic.60S subunit.L7A	Ribosomal protein L7Ae/L30e/S12e/Gadd45 family protein
AT5G28060	[29.2.1.2.1.24] protein.synthesis.ribosomal protein.eukaryotic.40S subunit.S24	RPS24B__Ribosomal protein S24e family protein
AT5G17930	[29.2.99] protein.synthesis.misc	MIF4G domain-containing protein / MA3 domain-containing protein
AT3G17420	[29.4.1.55] protein.postranslational modification.kinase.receptor like cytoplasmatic kinase V	GPK1__glyoxysomal protein kinase 1
AT5G67080	[29.4] protein.postranslational modification	MAPKKK19_MKK19__mitogen-activated protein kinase kinase kinase 19
AT1G04700	[29.4] protein.postranslational modification	PB1 domain-containing protein tyrosine kinase
AT1G22870	[29.4] protein.postranslational modification	SCYL2A__Protein kinase family protein with ARM repeat domain
AT4G33920	[29.4] protein.postranslational modification	APD5__Protein phosphatase 2C family protein
AT5G50240	[29.4] protein.postranslational modification	AtPIMT2_PIMT2__protein-l-isoaspartate methyltransferase 2
AT5G56370	[29.5.11.4.3.2] protein.degradation.ubiquitin.E3.SCF.FBOX	F-box/RNI-like/FBD-like domains-containing protein
AT2G44900	[29.5.11.4.3.2] protein.degradation.ubiquitin.E3.SCF.FBOX	ARABIDILLO-1_ARABIDILLO1__ARABIDILLO-1
AT4G05470	[29.5.11.4.3.2] protein.degradation.ubiquitin.E3.SCF.FBOX	RNI-like superfamily protein
AT3G03360	[29.5.11.4.3.2] protein.degradation.ubiquitin.E3.SCF.FBOX	F-box/RNI-like superfamily protein
AT1G10890	[29.5.11.4.3.2] protein.degradation.ubiquitin.E3.SCF.FBOX
AT1G52430	[29.5.11] protein.degradation.ubiquitin	Ubiquitin carboxyl-terminal hydrolase-related protein
AT5G01160	[29.5.11.4.2] protein.degradation.ubiquitin.E3.RING	HAKAI__RING/U-box superfamily protein
AT5G59090	[29.5.1] protein.degradation.subtilases	ATSBT4.12_SBT4.12__subtilase 4.12
AT4G00230	[29.5.1] protein.degradation.subtilases	XSP1__xylem serine peptidase 1
AT3G57680	[29.5] protein.degradation	Peptidase S41 family protein
AT5G36210	[29.5] protein.degradation	alpha/beta-Hydrolases superfamily protein
AT1G67700	[29.5] protein.degradation	HHL1
AT4G32520	[25.1] C1-metabolism.glycine hydroxymethyltransferase	AtSHMT3_SHM3__serine hydroxymethyltransferase 3
AT4G30000	[25.3] C1-metabolism.dihydropteridine diphosphokinase	Dihydropterin pyrophosphokinase / Dihydropteroate synthase
AT1G23190	[4.1.2] glycolysis.cytosolic branch.phosphoglucomutase (PGM)	PGM3__Phosphoglucomutase/phosphomannomutase family protein
AT3G10010	[28.1] DNA.synthesis/chromatin structure	DML2__demeter-like 2
AT5G04895	[28.1] DNA.synthesis/chromatin structure	ABO6__DEA(D/H)-box RNA helicase family protein
AT2G28290	[28.1] DNA.synthesis/chromatin structure	CHR3_SYD__P-loop containing nucleoside triphosphate hydrolases superfamily protein
AT5G46280	[28.1] DNA.synthesis/chromatin structure	MCM3__Minichromosome maintenance (MCM2/3/5) family protein
AT5G11350	[28.1] DNA.synthesis/chromatin structure	DNAse I-like superfamily protein
AT2G43900	[28.1] DNA.synthesis/chromatin structure	5PTase12__Endonuclease/exonuclease/phosphatase family protein
AT5G55310	[28.1] DNA.synthesis/chromatin structure	TOP1_TOP1BETA__DNA topoisomerase 1 beta
AT3G04260	[28.1] DNA.synthesis/chromatin structure	PDE324_PTAC3__plastid transcriptionally active 3
AT3G08550	[17.1.2] hormone metabolism.abscisic acid.signal transduction	ABI8_ELD1_KOB1__elongation defective 1 protein / ELD1 protein
AT3G25290	[17.2.3] hormone metabolism.auxin.induced-regulated-responsive-activated	Auxin-responsive family protein
AT1G68460	[17.4.1.1003] hormone metabolism.cytokinin.synthesis-degradation	ATIPT1_IPT1__isopentenyltransferase 1
AT5G10720	[17.4.2] hormone metabolism.cytokinin.signal transduction	AHK5_CKI2_HK5__histidine kinase 5
AT1G01480	[17.5.1.1] hormone metabolism.ethylene.synthesis-degradation.1-aminocyclopropane-1-carboxylate synthase	ACS2_AT-ACC2__1-amino-cyclopropane-1-carboxylate synthase 2
AT5G09410	[17.5.3] hormone metabolism.ethylene.induced-regulated-responsive-activated	CAMTA1_EICBP.B__ethylene induced calmodulin binding protein
AT5G51310	[17.6.1.11] hormone metabolism.gibberelin.synthesis-degradation.GA20 oxidase	2-oxoglutarate (2OG) and Fe(II)-dependent oxygenase superfamily protein
AT3G22400	[17.7.1.2] hormone metabolism.jasmonate.synthesis-degradation.lipoxygenase	ATLOX5_LOX5__PLAT/LH2 domain-containing lipoxygenase family protein
AT5G17970	[20.1.7] stress.biotic.PR-proteins	Disease resistance protein (TIR-NBS-LRR class) family
AT3G47540	[20.1.1001] stress.biotic	Chitinase family protein
AT5G43470	[20.1.1001] stress.biotic	HRT_RCY1_RPP8__Disease resistance protein (CC-NBS-LRR class) family
AT4G37480	[20.2.1] stress.abiotic.heat	Chaperone DnaJ-domain superfamily protein
AT5G52300	[20.2.2] stress.abiotic.cold	LTI65_RD29B__CAP160 protein
AT5G24770	[33.1] development.storage proteins	ATVSP2_VSP2__vegetative storage protein 2
AT1G69440	[33.99] development.unspecified	AGO7_ZIP__Argonaute family protein
AT1G75920	[33.99] development.unspecified	GDSL-like Lipase/Acylhydrolase superfamily protein
AT5G62310	[33.99] development.unspecified	IRE__AGC (cAMP-dependent, cGMP-dependent and protein kinase C) kinase family protein
AT5G51230	[33.99] development.unspecified	AtEMF2_CYR1_EMF2_VEF2__VEFS-Box of polycomb protein
AT4G32520	[1.2.5] PS.photorespiration.serine hydroxymethyltransferase	AtSHMT3_SHM3__serine hydroxymethyltransferase 3
AT5G05260	[26.10] misc.cytochrome P450	CYP79A2__cytochrome p450 79a2
AT5G06905	[26.10] misc.cytochrome P450	CYP712A2__cytochrome P450, family 712, subfamily A, polypeptide 2
AT1G74540	[26.10] misc.cytochrome P450	CYP98A8__cytochrome P450, family 98, subfamily A, polypeptide 8
AT1G22430	[26.11] misc.alcohol dehydrogenases	GroES-like zinc-binding dehydrogenase family protein
AT1G67410	[26.2] misc.UDP glucosyl and glucoronyl transferases	Exostosin family protein
AT4G38270	[26.2] misc.UDP glucosyl and glucoronyl transferases	GAUT3__galacturonosyltransferase 3
AT4G22666	[26.21] misc.protease inhibitor/seed storage/lipid transfer protein (LTP) family protein	Bifunctional inhibitor/lipid-transfer protein/seed storage 2S albumin superfamily protein
AT3G05190	[26.26.1] misc.aminotransferases.aminotransferase class IV family protein	D-aminoacid aminotransferase-like PLP-dependent enzymes superfamily protein
AT1G75920	[26.28] misc.GDSL-motif lipase	GDSL-like Lipase/Acylhydrolase superfamily protein
AT1G02800	[26.3.4] misc.gluco-, galacto- and mannosidases.endoglucanase	ATCEL2_CEL2_CEL2__cellulase 2
AT1G26450	[26.4] misc.beta 1,3 glucan hydrolases	Carbohydrate-binding X8 domain superfamily protein
AT1G80950	[26.5] misc.acyl transferases	AtLPEAT1_LPEAT1__Phospholipid/glycerol acyltransferase family protein
AT3G29190	[16.1.5.1003] secondary metabolism.isoprenoids.terpenoids	Terpenoid cyclases/Protein prenyltransferases superfamily protein
AT5G36150	[16.1.5.1003] secondary metabolism.isoprenoids.terpenoids	ATPEN3_PEN3__putative pentacyclic triterpene synthase 3
AT1G77520	[16.2] secondary metabolism.phenylpropanoids	O-methyltransferase family protein
AT5G05260	[16.5.1.1.2.1] secondary metabolism.sulfur-containing.glucosinolates.synthesis.aromatic.CYP79A2 monooxygenase	CYP79A2__cytochrome p450 79a2
AT4G12300	[16.8.3.3] secondary metabolism.flavonoids.dihydroflavonols.flavonoid 3'-monooxygenase	CYP706A4__cytochrome P450, family 706, subfamily A, polypeptide 4
AT1G06000	[16.8.8.2] secondary metabolism.flavonoids.flavonoid glycosylations.flavonol-3-O-glycoside-rhamnosyltransferase	UGT89C1__UDP-Glycosyltransferase superfamily protein
AT5G07850	[16.99.1018] secondary metabolism.unspecified	HXXXD-type acyl-transferase family protein
AT2G11810	[11.10.1] lipid metabolism.glycolipid synthesis.MGDG synthase	ATMGD3_MGD3_MGDC__monogalactosyldiacylglycerol synthase type C
AT3G02620	[11.1.15] lipid metabolism.FA synthesis and FA elongation.ACP desaturase	AAD4__Plant stearoyl-acyl-carrier-protein desaturase family protein
AT5G52100	[13.1.3.5.2] amino acid metabolism.synthesis.aspartate family.lysine.dihydrodipicolinate reductase	CRR1__Dihydrodipicolinate reductase, bacterial/plant
AT2G35035	[13.2.2.3.1001] amino acid metabolism.degradation.glutamate family.arginine	URED__urease accessory protein D
AT2G34730	[31.1] cell.organisation	myosin heavy chain-related
AT1G48635	[31.1] cell.organisation	PEX3_PEX3-2__peroxin 3
AT2G01750	[31.1] cell.organisation	ATMAP70-3_MAP70-3__microtubule-associated proteins 70-3
AT2G33240	[31.1] cell.organisation	ATXID_XID__myosin XI D
AT2G34560	[31.1] cell.organisation	AtCCP1_CCP1__P-loop containing nucleoside triphosphate hydrolases superfamily protein
AT5G02620	[31.1] cell.organisation	ANK1_ATANK1__ankyrin-like1
AT1G30825	[31.1] cell.organisation	ARPC2A_DIS2__Arp2/3 complex, 34 kD subunit p34-Arc
AT1G56610	[31.4] cell.vesicle transport	Protein with RNI-like/FBD-like domains
AT1G79830	[31.4] cell.vesicle transport	GC5__golgin candidate 5
AT2G28650	[31.4] cell.vesicle transport	ATEXO70H8_EXO70H8__exocyst subunit exo70 family protein H8
AT3G52880	[21.2] redox.ascorbate and glutathione	ATMDAR1_MDAR1__monodehydroascorbate reductase 1
AT5G16150	[2.2.2.6] major CHO metabolism.degradation.starch.transporter	GLT1_PGLCT__plastidic GLC translocator
AT5G37180	[2.2.1.5] major CHO metabolism.degradation.sucrose.Susy	ATSUS5_SUS5__sucrose synthase 5
AT3G01410	[27.1.19] RNA.processing.ribonucleases	Polynucleotidyl transferase, ribonuclease H-like superfamily protein
AT5G58040	[27.1.3.7] RNA.processing.3' end processing.Fip1	ATFIP1[V]_ATFIPS5_FIP1[V]_FIPS5__homolog of yeast FIP1 [V]
AT1G68990	[27.2] RNA.transcription	MGP3__male gametophyte defective 3
AT1G60850	[27.2] RNA.transcription	AAC42_ATRPAC42__DNA-directed RNA polymerase family protein
AT3G12810	[27.3.44] RNA.regulation of transcription.Chromatin Remodeling Factors	chr13_PIE1_SRCAP__SNF2 domain-containing protein / helicase domain-containing protein
AT5G46880	[27.3.22] RNA.regulation of transcription.HB,Homeobox transcription factor family	HB-7_HDG5__homeobox-7
AT5G52170	[27.3.22] RNA.regulation of transcription.HB,Homeobox transcription factor family	HDG7__homeodomain GLABROUS 7
AT1G55970	[27.3.54] RNA.regulation of transcription.Histone acetyltransferases	HAC04_HAC4_HAC6_HAG04_HAG4__histone acetyltransferase of the CBP family 4
AT5G53040	[27.3.60] RNA.regulation of transcription.NIN-like bZIP-related family	GRD_RKD4__RWP-RK domain-containing protein
AT3G18710	[27.3.64] RNA.regulation of transcription.PHOR1	ATPUB29_PUB29__plant U-box 29
AT4G37730	[27.3.35] RNA.regulation of transcription.bZIP transcription factor family	AtbZIP7_bZIP7__basic leucine-zipper 7
AT4G39260	[27.3.75] RNA.regulation of transcription.GRP	ATGRP8_CCR1_GR-RBP8_GRP8_RBGA6__cold, circadian rhythm, and RNA binding 1
AT1G31310	[27.3.30] RNA.regulation of transcription.Trihelix, Triple-Helix transcription factor family	hydroxyproline-rich glycoprotein family protein
AT3G02820	[27.3.73] RNA.regulation of transcription.Zn-finger(CCHC)	zinc knuckle (CCHC-type) family protein
AT4G25470	[27.3.3] RNA.regulation of transcription.AP2/EREBP, APETALA2/Ethylene-responsive element binding protein family	ATCBF2_CBF2_DREB1C_FTQ4__C-repeat/DRE binding factor 2
AT2G35700	[27.3.3] RNA.regulation of transcription.AP2/EREBP, APETALA2/Ethylene-responsive element binding protein family	ATERF38_ERF38__ERF family protein 38
AT1G59453	[27.3.67] RNA.regulation of transcription.putative transcription regulator	B-block binding subunit of TFIIIC
AT1G77250	[27.3.67] RNA.regulation of transcription.putative transcription regulator	RING/FYVE/PHD-type zinc finger family protein
AT3G45830	[27.3.67] RNA.regulation of transcription.putative transcription regulator
AT2G27100	[27.3.11] RNA.regulation of transcription.C2H2 zinc finger family	SE__C2H2 zinc-finger protein SERRATE (SE)
AT5G09410	[27.3.39] RNA.regulation of transcription.AtSR Transcription Factor family	CAMTA1_EICBP.B__ethylene induced calmodulin binding protein
AT5G66630	[27.3.34] RNA.regulation of transcription.Orphan family	DAR5__DA1-related protein 5
AT3G18960	[27.3.41] RNA.regulation of transcription.B3 transcription factor family	AP2/B3-like transcriptional factor family protein
AT3G54826	[27.3.99] RNA.regulation of transcription.unclassified	ZR3__Zim17-type zinc finger protein
AT2G47350	[27.3.99] RNA.regulation of transcription.unclassified	HIT zinc finger ;PAPA-1-like conserved region
AT3G51950	[27.3.99] RNA.regulation of transcription.unclassified	Zinc finger (CCCH-type) family protein / RNA recognition motif (RRM)-containing protein
AT5G51230	[27.3.65] RNA.regulation of transcription.Polycomb Group (PcG)	AtEMF2_CYR1_EMF2_VEF2__VEFS-Box of polycomb protein
AT2G36960	[27.3.25] RNA.regulation of transcription.MYB domain transcription factor family	TKI1__TSL-kinase interacting protein 1
AT5G46190	[27.4] RNA.RNA binding	RNA-binding KH domain-containing protein
AT3G53460	[27.4] RNA.RNA binding	CP29__chloroplast RNA-binding protein 29
AT2G47600	[34.12] transport.metal	ATMHX_ATMHX1_MHX_MHX1__magnesium/proton exchanger
AT1G31120	[34.15] transport.potassium	KUP10__K+ uptake permease 10
AT2G29940	[34.16] transport.ABC transporters and multidrug resistance systems	ABCG31_ATPDR3_PDR3__pleiotropic drug resistance 3
AT1G30410	[34.16] transport.ABC transporters and multidrug resistance systems	ABCC12_ATMRP13_MRP13__multidrug resistance-associated protein 13
AT2G37010	[34.16] transport.ABC transporters and multidrug resistance systems	ATNAP12_NAP12__non-intrinsic ABC protein 12
AT2G48020	[34.2] transport.sugars	ZIF2__Major facilitator superfamily protein
AT5G16150	[34.2] transport.sugars	GLT1_PGLCT__plastidic GLC translocator
AT5G35730	[34.7] transport.phosphate	EXS (ERD1/XPR1/SYG1) family protein
AT1G69480	[34.7] transport.phosphate	EXS (ERD1/XPR1/SYG1) family protein
AT4G03115	[34.9] transport.metabolite transporters at the mitochondrial membrane	Mitochondrial substrate carrier family protein
AT5G63570	[19.3] tetrapyrrole synthesis.GSA	GSA1__glutamate-1-semialdehyde-2,1-aminomutase
AT2G28420	[24.2] Biodegradation of Xenobiotics.lactoylglutathione lyase	GLYI8__Lactoylglutathione lyase / glyoxalase I family protein
AT1G26900	[35.1.5] not assigned.no ontology.pentatricopeptide (PPR) repeat-containing protein	Pentatricopeptide repeat (PPR) superfamily protein
AT1G11630	[35.1.5] not assigned.no ontology.pentatricopeptide (PPR) repeat-containing protein	PPR336L__Tetratricopeptide repeat (TPR)-like superfamily protein
AT1G13800	[35.1.5] not assigned.no ontology.pentatricopeptide (PPR) repeat-containing protein	FAC19__Tetratricopeptide repeat (TPR)-like superfamily protein
AT3G48250	[35.1.5] not assigned.no ontology.pentatricopeptide (PPR) repeat-containing protein	BIR6__Pentatricopeptide repeat (PPR) superfamily protein
AT5G65560	[35.1.5] not assigned.no ontology.pentatricopeptide (PPR) repeat-containing protein	Pentatricopeptide repeat (PPR) superfamily protein
AT5G43820	[35.1.5] not assigned.no ontology.pentatricopeptide (PPR) repeat-containing protein	Pentatricopeptide repeat (PPR) superfamily protein
AT5G15300	[35.1.5] not assigned.no ontology.pentatricopeptide (PPR) repeat-containing protein	Pentatricopeptide repeat (PPR) superfamily protein
AT3G15930	[35.1.5] not assigned.no ontology.pentatricopeptide (PPR) repeat-containing protein	Pentatricopeptide repeat (PPR) superfamily protein
AT4G02110	[35.1.1023] not assigned.no ontology	transcription coactivators
AT5G43745	[35.1.1023] not assigned.no ontology	Protein of unknown function (DUF1012)
AT4G18905	[35.1.1023] not assigned.no ontology	Transducin/WD40 repeat-like superfamily protein
AT5G47160	[35.1.1023] not assigned.no ontology	YDG/SRA domain-containing protein
AT2G19550	[35.1.1023] not assigned.no ontology	alpha/beta-Hydrolases superfamily protein
AT2G23830	[35.1.1023] not assigned.no ontology	PVA31__PapD-like superfamily protein
AT5G52790	[35.1.1023] not assigned.no ontology	CBS domain-containing protein with a domain of unknown function (DUF21)
AT1G78210	[35.1.1023] not assigned.no ontology	alpha/beta-Hydrolases superfamily protein
AT4G15240	[35.1.1023] not assigned.no ontology	Protein of unknown function (DUF604)
AT4G09770	[35.1.1023] not assigned.no ontology	TRAF-like family protein
AT4G23895	[35.1.1023] not assigned.no ontology	Pleckstrin homology (PH) domain-containing protein
AT4G19460	[35.1.1023] not assigned.no ontology	UDP-Glycosyltransferase superfamily protein
AT5G23890	[35.1.1023] not assigned.no ontology
AT3G46800	[35.1.26] not assigned.no ontology.DC1 domain containing protein	Cysteine/Histidine-rich C1 domain family protein
AT2G23100	[35.1.26] not assigned.no ontology.DC1 domain containing protein	Cysteine/Histidine-rich C1 domain family protein
AT1G48090	[35.1.19] not assigned.no ontology.C2 domain-containing protein	calcium-dependent lipid-binding family protein
AT1G24190	[35.1.25] not assigned.no ontology.paired amphipathic helix repeat-containing protein	ATSIN3_SIN3_SNL3__SIN3-like 3
AT3G01320	[35.1.25] not assigned.no ontology.paired amphipathic helix repeat-containing protein	SNL1__SIN3-like 1
AT4G12710	[35.1.3] not assigned.no ontology.armadillo/beta-catenin repeat family protein	ARM repeat superfamily protein
AT1G44120	[35.1.3] not assigned.no ontology.armadillo/beta-catenin repeat family protein	CSI2__Armadillo/beta-catenin-like repeat ; C2 calcium/lipid-binding domain (CaLB) protein
AT5G02720	[35.2.1001] not assigned.unknown
AT5G47690	[35.2.1001] not assigned.unknown	AtPDS5A_PDS5_PDS5A__binding
AT4G00450	[35.2.1001] not assigned.unknown	CCT_CRP_MED12__RNA polymerase II transcription mediators
AT2G38780	[35.2.1001] not assigned.unknown
AT5G22040	[35.2.1001] not assigned.unknown
AT5G47310	[35.2.1001] not assigned.unknown	PPPDE putative thiol peptidase family protein
AT5G01225	[35.2.1001] not assigned.unknown
AT3G14870	[35.2.1001] not assigned.unknown	Plant protein of unknown function (DUF641)
AT3G04560	[35.2.1001] not assigned.unknown
AT4G35870	[35.2.1001] not assigned.unknown	OSCA4.1__early-responsive to dehydration stress protein (ERD4)
AT3G54880	[35.2.1001] not assigned.unknown
AT1G05920	[35.2.1001] not assigned.unknown	Domain of unknown function (DUF313)
AT5G13590	[35.2.1001] not assigned.unknown
AT4G17215	[35.2.1001] not assigned.unknown	Pollen Ole e 1 allergen and extensin family protein
AT3G58650	[35.2.1001] not assigned.unknown	TRM7
AT1G28380	[35.2.1001] not assigned.unknown	NSL1__MAC/Perforin domain-containing protein
AT5G06310	[35.2.1001] not assigned.unknown	AtPOT1b__Nucleic acid-binding, OB-fold-like protein
AT4G32240	[35.2.1001] not assigned.unknown
AT5G40740	[35.2.1001] not assigned.unknown	2023-08-06
AT3G23070	[35.2.1001] not assigned.unknown	ATCFM3A_CFM3A__CRM family member 3A
AT1G50830	[35.2.1001] not assigned.unknown	Aminotransferase-like, plant mobile domain family protein
AT5G41730	[35.2.1001] not assigned.unknown	Protein kinase family protein
AT1G71360	[35.2.1001] not assigned.unknown	AtSUN4_SUN4__Galactose-binding protein
AT4G17000	[35.2.1001] not assigned.unknown
AT2G02955	[35.2.1001] not assigned.unknown	CCG_MEE12__maternal effect embryo arrest 12
AT1G21810	[35.2.1001] not assigned.unknown	VETH2__Plant protein of unknown function (DUF869)
AT2G25800	[35.2.1001] not assigned.unknown	Protein of unknown function (DUF810)
AT3G32960	[35.2.1001] not assigned.unknown	Domain of unknown function (DUF1985)
AT5G28810	[35.2.1001] not assigned.unknown	Domain of unknown function (DUF1985)
AT3G57100	[35.2.1001] not assigned.unknown	Protein of unknown function (DUF677)
AT1G49870	[35.2.1001] not assigned.unknown
AT1G54920	[35.2.1001] not assigned.unknown
AT2G30105	[35.2.1001] not assigned.unknown
AT5G28400	[35.2.1001] not assigned.unknown
AT5G24310	[35.2.1001] not assigned.unknown	ABIL3__ABL interactor-like protein 3
AT4G35830	[8.1.3] TCA / org transformation.TCA.aconitase	ACO1__aconitase 1
AT3G53520	[10.1.5] cell wall.precursor synthesis.UXS	ATUXS1_UXS1__UDP-glucuronic acid decarboxylase 1
AT4G24010	[10.2.1] cell wall.cellulose synthesis.cellulose synthase	ATCSLG1_CSLG1__cellulose synthase like G1
AT3G07010	[10.6.3] cell wall.degradation.pectate lyases and polygalacturonases	Pectin lyase-like superfamily protein
AT2G01850	[10.7] cell wall.modification	ATXTH27_EXGT-A3_XTH27__endoxyloglucan transferase A3
AT2G35935	[]
AT5G59920	[30.11] signalling.light	ULI3__Cysteine/Histidine-rich C1 domain family protein
AT5G38560	[30.2.22] signalling.receptor kinases.proline extensin like	AtPERK8_PERK8__Protein kinase superfamily protein
AT5G59700	[30.2.16] signalling.receptor kinases.Catharanthus roseus-like RLK1	Protein kinase superfamily protein
AT4G21390	[30.2.24] signalling.receptor kinases.S-locus glycoprotein like	B120__S-locus lectin protein kinase family protein
AT1G66930	[30.2.20] signalling.receptor kinases.wheat LRK10 like	LRK10L2__Protein kinase superfamily protein
AT1G17910	[30.2.25] signalling.receptor kinases.wall associated kinase	Wall-associated kinase family protein
AT1G09210	[30.3] signalling.calcium	AtCRT1b_CRT1b_CRT2__calreticulin 1b
AT3G49260	[30.3] signalling.calcium	iqd21__IQ-domain 21
AT2G41560	[30.3] signalling.calcium	ACA4__autoinhibited Ca(2+)-ATPase, isoform 4
AT2G17930	[30.4] signalling.phosphinositides	TRA1a__Phosphatidylinositol 3- and 4-kinase family protein with FAT domain
AT4G33770	[30.4.5] signalling.phosphinositides.inositol-1,3,4-trisphosphate 5/6-kinase	AtITPK2_ITPK2__Inositol 1,3,4-trisphosphate 5/6-kinase family protein
AT4G01090	[30.5] signalling.G-proteins	Protein of unknown function (DUF3133)
AT5G13450	[9.9] mitochondrial electron transport / ATP synthesis.F1-ATPase	ATP5__delta subunit of Mt ATP synthase
AT1G50030	[33.30.1] development.multitarget.target of rapamycin	TOR__target of rapamycin
AT3G54150	[33.99] development.unspecified	EFD__S-adenosyl-L-methionine-dependent methyltransferases superfamily protein
AT2G27880	[33.99] development.unspecified	AGO5_AtAGO5__Argonaute family protein
AT5G53090	[33.99] development.unspecified	NAD(P)-binding Rossmann-fold superfamily protein
AT5G48850	[33.99] development.unspecified	ATSDI1_SDI1__Tetratricopeptide repeat (TPR)-like superfamily protein
AT5G49930	[33.99] development.unspecified	emb1441__zinc knuckle (CCHC-type) family protein
AT4G00800	[33.99] development.unspecified	SETH5_VPS8__transducin family protein / WD-40 repeat family protein
AT1G79350	[33.99] development.unspecified	EMB1135_FGT1__RING/FYVE/PHD zinc finger superfamily protein
AT1G30610	[33.99] development.unspecified	EMB2279_EMB88_SOT5__pentatricopeptide (PPR) repeat-containing protein
AT5G59920	[33.99] development.unspecified	ULI3__Cysteine/Histidine-rich C1 domain family protein
AT1G62180	[14.2] S-assimilation.APR	APR2_APSR_ATAPR2_PRH_PRH43__5'adenylylphosphosulfate reductase 2
AT5G04590	[14.3] S-assimilation.sulfite redox	SIR__sulfite reductase
AT5G51970	[3.3.1012] minor CHO metabolism.sugar alcohols	ATSDH__GroES-like zinc-binding alcohol dehydrogenase family protein
AT4G34890	[23.2] nucleotide metabolism.degradation	ATXDH1_XDH1__xanthine dehydrogenase 1
AT1G68720	[23.2] nucleotide metabolism.degradation	ATTADA_TADA_TADA1__tRNA arginine adenosine deaminase
AT4G19180	[23.2] nucleotide metabolism.degradation	APY7_AtAPY7__GDA1/CD39 nucleoside phosphatase family protein
AT1G03030	[23.3.2.2] nucleotide metabolism.salvage.nucleoside kinases.uridine kinase	P-loop containing nucleoside triphosphate hydrolases superfamily protein
AT2G43870	[10.6.3] cell wall.degradation.pectate lyases and polygalacturonases	Pectin lyase-like superfamily protein
AT1G35750	[35.1.12] not assigned.no ontology.pumilio/Puf RNA-binding domain-containing protein	APUM10_PUM10__pumilio 10
AT1G30795	[35.1.41] not assigned.no ontology.hydroxyproline rich proteins	Glycine-rich protein family
AT1G21580	[35.1.41] not assigned.no ontology.hydroxyproline rich proteins	SOP1__Zinc finger C-x8-C-x5-C-x3-H type family protein
AT1G19720	[35.1.5] not assigned.no ontology.pentatricopeptide (PPR) repeat-containing protein	Pentatricopeptide repeat (PPR-like) superfamily protein
AT2G17033	[35.1.5] not assigned.no ontology.pentatricopeptide (PPR) repeat-containing protein	pentatricopeptide (PPR) repeat-containing protein
AT1G18485	[35.1.5] not assigned.no ontology.pentatricopeptide (PPR) repeat-containing protein	Pentatricopeptide repeat (PPR) superfamily protein
AT1G09900	[35.1.5] not assigned.no ontology.pentatricopeptide (PPR) repeat-containing protein	Pentatricopeptide repeat (PPR-like) superfamily protein
AT1G22960	[35.1.5] not assigned.no ontology.pentatricopeptide (PPR) repeat-containing protein	Pentatricopeptide repeat (PPR) superfamily protein
AT3G23020	[35.1.5] not assigned.no ontology.pentatricopeptide (PPR) repeat-containing protein	Tetratricopeptide repeat (TPR)-like superfamily protein
AT5G14080	[35.1.5] not assigned.no ontology.pentatricopeptide (PPR) repeat-containing protein	Tetratricopeptide repeat (TPR)-like superfamily protein
AT5G21950	[35.1.1023] not assigned.no ontology	alpha/beta-Hydrolases superfamily protein
AT5G41120	[35.1.1023] not assigned.no ontology	Esterase/lipase/thioesterase family protein
AT3G52950	[35.1.1023] not assigned.no ontology	CBS / octicosapeptide/Phox/Bemp1 (PB1) domains-containing protein
AT1G33980	[35.1.1023] not assigned.no ontology	ATUPF3_UPF3__Smg-4/UPF3 family protein
AT3G50590	[35.1.1023] not assigned.no ontology	TWD40-1__Transducin/WD40 repeat-like superfamily protein
AT2G31670	[35.1.1023] not assigned.no ontology	UP3__Stress responsive alpha-beta barrel domain protein
AT5G42870	[35.1.1023] not assigned.no ontology	ATPAH2_PAH2__phosphatidic acid phosphohydrolase 2
AT4G28430	[35.1.1023] not assigned.no ontology	RTN18__Reticulon family protein
AT5G61260	[35.1.1023] not assigned.no ontology	Plant calmodulin-binding protein-related
AT5G15030	[35.1.25] not assigned.no ontology.paired amphipathic helix repeat-containing protein	Paired amphipathic helix (PAH2) superfamily protein
AT2G20990	[35.1.19] not assigned.no ontology.C2 domain-containing protein	AtSYT1_ATSYTA_NTMC2T1.1_NTMC2TYPE1.1_SYT1_SYTA__synaptotagmin A
AT4G31115	[35.2.1001] not assigned.unknown	Protein of unknown function (DUF1997)
AT5G08770	[35.2.1001] not assigned.unknown
AT1G50040	[35.2.1001] not assigned.unknown	Protein of unknown function (DUF1005)
AT4G12840	[35.2.1001] not assigned.unknown	Protein of unknown function (DUF707)
AT5G61040	[35.2.1001] not assigned.unknown
AT1G05894	[35.2.1001] not assigned.unknown
AT4G09970	[35.2.1001] not assigned.unknown
AT1G04650	[35.2.1001] not assigned.unknown	FLIP
AT3G52115	[35.2.1001] not assigned.unknown	ATCOM1_ATGR1_COM1_GR1__gamma response gene 1
AT1G01990	[35.2.1001] not assigned.unknown
AT2G22795	[35.2.1001] not assigned.unknown
AT4G16695	[35.2.1001] not assigned.unknown
AT4G18490	[35.2.1001] not assigned.unknown
AT1G48560	[35.2.1001] not assigned.unknown
AT4G31440	[35.2.1001] not assigned.unknown
AT5G40720	[35.2.1001] not assigned.unknown	Domain of unknown function (DUF23)
AT5G23480	[35.2.1001] not assigned.unknown	SWIB/MDM2 domain;Plus-3;GYF
AT1G10000	[35.2.1001] not assigned.unknown	Ribonuclease H-like superfamily protein
AT1G29350	[35.2.1001] not assigned.unknown	Kinase-related protein of unknown function (DUF1296)
AT4G38440	[35.2.1001] not assigned.unknown	IYO
AT5G28910	[35.2.1001] not assigned.unknown
AT4G07965	[35.2.1001] not assigned.unknown
AT2G42370	[35.2.1001] not assigned.unknown
AT5G06350	[35.2.1001] not assigned.unknown	ARM repeat superfamily protein
AT4G29590	[35.2.1001] not assigned.unknown	S-adenosyl-L-methionine-dependent methyltransferases superfamily protein
AT5G48530	[35.2.1001] not assigned.unknown
AT3G28430	[35.2.1001] not assigned.unknown	GFS9_TT9
AT1G50750	[35.2.1001] not assigned.unknown	Plant mobile domain protein family
AT2G47390	[35.2.1001] not assigned.unknown	Prolyl oligopeptidase family protein
AT2G23940	[35.2.1001] not assigned.unknown	Protein of unknown function (DUF788)
AT3G26990	[35.2.1001] not assigned.unknown	ENTH/VHS family protein
AT1G77890	[35.2.1001] not assigned.unknown	ATG14a__DNA-directed RNA polymerase II protein
AT4G31530	[35.2.1001] not assigned.unknown	NAD(P)-binding Rossmann-fold superfamily protein
AT2G31840	[35.2.1001] not assigned.unknown	MRL7-L__Thioredoxin superfamily protein
AT5G27990	[35.2.1001] not assigned.unknown	Pre-rRNA-processing protein TSR2, conserved region
AT3G56870	[35.2.1001] not assigned.unknown
AT2G18990	[35.2.1001] not assigned.unknown	TXND9__thioredoxin domain-containing protein 9 homolog
AT5G11440	[35.2.1001] not assigned.unknown	CID5_IPD1__CTC-interacting domain 5
AT3G22270	[35.2.1001] not assigned.unknown	AtPAT1H1_PAT1H1__Topoisomerase II-associated protein PAT1
AT5G12930	[35.2.1001] not assigned.unknown
AT3G01310	[35.2.1001] not assigned.unknown	AtVIP1_VIH2_VIP1__Phosphoglycerate mutase-like family protein
AT1G71850	[35.2.1001] not assigned.unknown	Ubiquitin carboxyl-terminal hydrolase family protein
AT1G59920	[35.2.1001] not assigned.unknown	MADS-box family protein
AT5G22090	[35.2.1001] not assigned.unknown	EAR1__Protein of unknown function (DUF3049)
AT3G09580	[16.1.4] secondary metabolism.isoprenoids.carotenoids	FAD/NAD(P)-binding oxidoreductase family protein
AT5G04230	[16.2.1.1] secondary metabolism.phenylpropanoids.lignin biosynthesis.PAL	ATPAL3_PAL3__phenyl alanine ammonia-lyase 3
AT4G19010	[16.2.1.3] secondary metabolism.phenylpropanoids.lignin biosynthesis.4CL	AMP-dependent synthetase and ligase family protein
AT1G65880	[16.5.1.1.1.12] secondary metabolism.sulfur-containing.glucosinolates.synthesis.aliphatic.benzoate-CoA ligase	BZO1__benzoyloxyglucosinolate 1
AT1G03940	[16.8.1.21] secondary metabolism.flavonoids.anthocyanins.anthocyanin 5-aromatic acyltransferase	HXXXD-type acyl-transferase family protein
AT5G63600	[16.8.4.1] secondary metabolism.flavonoids.flavonols.flavonol synthase (FLS)	ATFLS5_FLS5__flavonol synthase 5
AT1G75780	[31.1] cell.organisation	TUB1__tubulin beta-1 chain
AT3G50240	[31.1] cell.organisation	KICP-02__ATP binding microtubule motor family protein
AT5G41310	[31.1] cell.organisation	P-loop nucleoside triphosphate hydrolases superfamily protein with CH (Calponin Homology) domain
AT3G42050	[34.1.1.6] transport.p- and v-ATPases.H+-transporting two-sector ATPase.subunit H	vacuolar ATP synthase subunit H family protein
AT3G27870	[34.1] transport.p- and v-ATPases	ATPase E1-E2 type family protein / haloacid dehalogenase-like hydrolase family protein
AT1G59820	[34.1] transport.p- and v-ATPases	ALA3__aminophospholipid ATPase 3
AT5G23630	[34.14] transport.unspecified cations	MIA_PDR2__phosphate deficiency response 2
AT1G60160	[34.15] transport.potassium	KT12__Potassium transporter family protein
AT3G13090	[34.16] transport.ABC transporters and multidrug resistance systems	ABCC6_ATMRP8_MRP8__multidrug resistance-associated protein 8
AT2G39130	[34.3] transport.amino acids	Transmembrane amino acid transporter family protein
AT2G46320	[34.9] transport.metabolite transporters at the mitochondrial membrane	Mitochondrial substrate carrier family protein
AT5G17400	[34.9] transport.metabolite transporters at the mitochondrial membrane	ER-ANT1__endoplasmic reticulum-adenine nucleotide transporter 1
AT4G34580	[34.99] transport.misc	AtSFH1_COW1_SRH1__Sec14p-like phosphatidylinositol transfer family protein
AT3G13930	[8.1.1.2] TCA / org transformation.TCA.pyruvate DH.E2	mtE2-2__Dihydrolipoamide acetyltransferase, long form protein
AT5G56720	[8.2.9] TCA / org transformation.other organic acid transformatons.cyt MDH	c-NAD-MDH3__Lactate/malate dehydrogenase family protein
AT2G19490	[28.1] DNA.synthesis/chromatin structure	RECA2__recA DNA recombination family protein
AT4G29910	[28.1] DNA.synthesis/chromatin structure	ATORC5_EMB2798_ORC5__origin recognition complex protein 5
AT1G06670	[28.99] DNA.unspecified	NIH__nuclear DEIH-boxhelicase
AT2G32415	[28.99] DNA.unspecified	AtRRP6L3_RRP6L3__Polynucleotidyl transferase, ribonuclease H fold protein with HRDC domain
AT3G25440	[27.1.1] RNA.processing.splicing	LOH1__RNA-binding CRS1 / YhbY (CRM) domain protein
AT1G80070	[27.1.1] RNA.processing.splicing	EMB14_EMB177_EMB33_PRP8_SUS2__Pre-mRNA-processing-splicing factor
AT3G61860	[27.1.1] RNA.processing.splicing	At-RS31_ATRSP31_RS31_RSP31__RNA-binding (RRM/RBD/RNP motifs) family protein
AT5G52040	[27.1.1] RNA.processing.splicing	At-RS41_ATRSP41_RS41__RNA-binding (RRM/RBD/RNP motifs) family protein
AT1G49760	[27.1] RNA.processing	PAB8_PABP8__poly(A) binding protein 8
AT2G19930	[27.2] RNA.transcription	RNA-dependent RNA polymerase family protein
AT5G55690	[27.3.24] RNA.regulation of transcription.MADS box transcription factor family	AGL47__MADS-box transcription factor family protein
AT5G26650	[27.3.24] RNA.regulation of transcription.MADS box transcription factor family	AGL36__AGAMOUS-like 36
AT2G33540	[27.3] RNA.regulation of transcription	ATCPL3_CPL3__C-terminal domain phosphatase-like 3
AT2G06530	[27.3.71] RNA.regulation of transcription.SNF7	VPS2.1__SNF7 family protein
AT1G17790	[27.3.52] RNA.regulation of transcription.Global transcription factor group	DNA-binding bromodomain-containing protein
AT3G19510	[27.3.22] RNA.regulation of transcription.HB,Homeobox transcription factor family	HAT3.1__Homeodomain-like protein with RING/FYVE/PHD-type zinc finger domain
AT2G44910	[27.3.22] RNA.regulation of transcription.HB,Homeobox transcription factor family	ATHB-4_ATHB4_HB4__homeobox-leucine zipper protein 4
AT4G17710	[27.3.22] RNA.regulation of transcription.HB,Homeobox transcription factor family	HDG4__homeodomain GLABROUS 4
AT1G04950	[27.3.67] RNA.regulation of transcription.putative transcription regulator	ATTAF6_EMB2781_TAF6_TAFII59__TATA BOX ASSOCIATED FACTOR II 59
AT1G20900	[27.3.67] RNA.regulation of transcription.putative transcription regulator	AHL27_ESC_ORE7__Predicted AT-hook DNA-binding family protein
AT3G54620	[27.3.35] RNA.regulation of transcription.bZIP transcription factor family	ATBZIP25_BZIP25_BZO2H4__basic leucine zipper 25
AT3G06490	[27.3.25] RNA.regulation of transcription.MYB domain transcription factor family	AtMYB108_BOS1_MYB108__myb domain protein 108
AT1G29950	[27.3.6] RNA.regulation of transcription.bHLH,Basic Helix-Loop-Helix family	SACL3__basic helix-loop-helix (bHLH) DNA-binding superfamily protein
AT1G61140	[27.3.44] RNA.regulation of transcription.Chromatin Remodeling Factors	EDA16_FRG4__SNF2 domain-containing protein / helicase domain-containing protein / zinc finger protein-related
AT1G55580	[27.3.21] RNA.regulation of transcription.GRAS transcription factor family	LAS_SCL18__GRAS family transcription factor
AT5G07900	[27.3.99] RNA.regulation of transcription.unclassified	Mitochondrial transcription termination factor family protein
AT1G64255	[27.3.99] RNA.regulation of transcription.unclassified	MuDR family transposase
AT1G78930	[27.3.99] RNA.regulation of transcription.unclassified	Mitochondrial transcription termination factor family protein
AT4G19050	[27.3.99] RNA.regulation of transcription.unclassified	NB-ARC domain-containing disease resistance protein
AT5G27630	[11.1.13] lipid metabolism.FA synthesis and FA elongation.acyl-CoA binding protein	ACBP5_AtACBP5__acyl-CoA binding protein 5
AT2G26640	[11.1.10] lipid metabolism.FA synthesis and FA elongation.beta ketoacyl CoA synthase	KCS11__3-ketoacyl-CoA synthase 11
AT5G63770	[11.3.5] lipid metabolism.Phospholipid synthesis.diacylglycerol kinase	ATDGK2_DGK2__diacylglycerol kinase 2
AT4G39480	[26.10] misc.cytochrome P450	CYP96A9__cytochrome P450, family 96, subfamily A, polypeptide 9
AT3G02100	[26.2] misc.UDP glucosyl and glucoronyl transferases	UDP-Glycosyltransferase superfamily protein
AT5G64790	[26.4] misc.beta 1,3 glucan hydrolases	O-Glycosyl hydrolases family 17 protein
AT1G14120	[26.7] misc.oxidases - copper, flavone etc	AtDAO2__2-oxoglutarate (2OG) and Fe(II)-dependent oxygenase superfamily protein
AT5G02780	[26.9] misc.glutathione S transferases	GSTL1__glutathione transferase lambda 1
AT4G19710	[13.1.3.6.1.10] amino acid metabolism.synthesis.aspartate family.misc.homoserine.bifunctional aspartate kinase/homoserine dehydrogenase	AK-HSDH_AK-HSDH II__aspartate kinase-homoserine dehydrogenase ii
AT5G14800	[13.2.2.3.1001] amino acid metabolism.degradation.glutamate family.arginine	AT-P5C1_AT-P5R_EMB2772_P5CR__pyrroline-5- carboxylate (P5C) reductase
AT1G13440	[4.1.8] glycolysis.cytosolic branch.glyceraldehyde 3-phosphate dehydrogenase (GAP-DH)	GAPC-2_GAPC2__glyceraldehyde-3-phosphate dehydrogenase C2
AT3G56850	[17.1.3] hormone metabolism.abscisic acid.induced-regulated-responsive-activated	AREB3_DPBF3__ABA-responsive element binding protein 3
AT1G58440	[17.3.1.2.99] hormone metabolism.brassinosteroid.synthesis-degradation.sterols.other	DRY2_SQE1_XF1__FAD/NAD(P)-binding oxidoreductase family protein
AT5G25190	[17.5.2] hormone metabolism.ethylene.signal transduction	ESE3__Integrase-type DNA-binding superfamily protein
AT2G25150	[22.1005] polyamine metabolism	HXXXD-type acyl-transferase family protein
AT5G38830	[29.1.16] protein.aa activation.cysteine-tRNA ligase	Cysteinyl-tRNA synthetase, class Ia family protein
AT2G30320	[29.1.30] protein.aa activation.pseudouridylate synthase	Pseudouridine synthase family protein
AT1G52370	[29.2.1.1.1.2.22] protein.synthesis.ribosomal protein.prokaryotic.chloroplast.50S subunit.L22	Ribosomal protein L22p/L17e family protein
AT1G17560	[29.2.1.1.3.2.14] protein.synthesis.ribosomal protein.prokaryotic.unknown organellar.50S subunit.L14	HLL__Ribosomal protein L14p/L23e family protein
AT3G12690	[29.4] protein.postranslational modification	AGC1.5__AGC kinase 1.5
AT1G48260	[29.4] protein.postranslational modification	CIPK17_SnRK3.21__CBL-interacting protein kinase 17
AT1G61850	[29.4] protein.postranslational modification	phospholipases;galactolipases
AT1G79630	[29.4] protein.postranslational modification	Protein phosphatase 2C family protein
AT2G32510	[29.4] protein.postranslational modification	MAPKKK17__mitogen-activated protein kinase kinase kinase 17
AT1G70170	[29.5.7] protein.degradation.metalloprotease	At2-MMP_MMP__matrix metalloproteinase
AT3G20620	[29.5.11.4.3.2] protein.degradation.ubiquitin.E3.SCF.FBOX	F-box family protein-related
AT1G10110	[29.5.11.4.3.2] protein.degradation.ubiquitin.E3.SCF.FBOX	F-box family protein
AT1G80570	[29.5.11.4.3.2] protein.degradation.ubiquitin.E3.SCF.FBOX	RNI-like superfamily protein
AT4G09920	[29.5.11.4.3.2] protein.degradation.ubiquitin.E3.SCF.FBOX	FBD, F-box and Leucine Rich Repeat domains containing protein
AT3G26340	[29.5.11.20] protein.degradation.ubiquitin.proteasom	N-terminal nucleophile aminohydrolases (Ntn hydrolases) superfamily protein
AT2G33530	[29.5.5] protein.degradation.serine protease	scpl46__serine carboxypeptidase-like 46
AT5G20660	[29.5] protein.degradation	Zn-dependent exopeptidases superfamily protein
AT4G23860	[29.5] protein.degradation	PHD finger protein-related
AT2G31260	[29.5.2] protein.degradation.autophagy	APG9_ATAPG9_ATG9__autophagy 9 (APG9)
AT1G03365	[29.5.11.4.2] protein.degradation.ubiquitin.E3.RING	RING/U-box superfamily protein
AT2G17200	[29.5.11] protein.degradation.ubiquitin	DSK2_DSK2b__ubiquitin family protein
AT1G20620	[21.6] redox.dismutases and catalases	ATCAT3_CAT3_SEN2__catalase 3
AT1G58848	[20.1.1001] stress.biotic	Disease resistance protein (CC-NBS-LRR class) family
AT5G46490	[20.1.7] stress.biotic.PR-proteins	Disease resistance protein (TIR-NBS-LRR class) family
AT4G19530	[20.1.7] stress.biotic.PR-proteins	disease resistance protein (TIR-NBS-LRR class) family
AT2G14935	[20.1.7] stress.biotic.PR-proteins	LCR40__low-molecular-weight cysteine-rich 40
AT1G58602	[20.1.7] stress.biotic.PR-proteins	RPP7__LRR and NB-ARC domains-containing disease resistance protein
AT4G16990	[20.1.7] stress.biotic.PR-proteins	RLM3__disease resistance protein (TIR-NBS class), putative
AT5G51845	[20.1.7.12] stress.biotic.PR-proteins.plant defensins	Defensin-like (DEFL) family protein
AT3G44670	[20.1.2] stress.biotic.receptors	DM2h__Disease resistance protein (TIR-NBS-LRR class) family
AT4G23680	[20.2.99] stress.abiotic.unspecified	Polyketide cyclase/dehydrase and lipid transport superfamily protein
AT2G28790	[20.2.1001] stress.abiotic	Pathogenesis-related thaumatin superfamily protein
AT4G18030	[20.2.3] stress.abiotic.drought/salt	S-adenosyl-L-methionine-dependent methyltransferases superfamily protein
AT3G60030	[33.3] development.squamosa promoter binding like (SPL)	SPL12__squamosa promoter-binding protein-like 12
AT3G56640	[33.99] development.unspecified	SEC15A__exocyst complex component sec15A
AT3G19240	[33.99] development.unspecified	Vacuolar import/degradation, Vid27-related protein
AT1G72410	[33.99] development.unspecified	COP1-interacting protein-related
AT5G15540	[33.99] development.unspecified	ATSCC2_EMB2773_SCC2__PHD finger family protein
AT1G58250	[33.99] development.unspecified	HPS4_SAB__Golgi-body localisation protein domain ;RNA pol II promoter Fmp27 protein domain
AT5G51640	[33.99] development.unspecified	TBL17_YLS7__Plant protein of unknown function (DUF828)
AT1G21450	[33.99] development.unspecified	SCL1__SCARECROW-like 1
AT1G29900	[23.1.1.1] nucleotide metabolism.synthesis.pyrimidine.carbamoyl phosphate synthetase	CARB_VEN3__carbamoyl phosphate synthetase B
AT5G23070	[23.3.2.3] nucleotide metabolism.salvage.nucleoside kinases.thymidine kinase	AtTK1b_TK1b_TK2__Thymidine kinase
AT2G39200	[20.1.3.1] stress.biotic.signalling.MLO-like	ATMLO12_MLO12__Seven transmembrane MLO family protein
AT4G12020	[20.1.5] stress.biotic.regulation of transcription	ATWRKY19_MAPKKK11_MEKK4_WRKY19__protein kinase family protein
AT1G19180	[20.1.3] stress.biotic.signalling	AtJAZ1_JAZ1_TIFY10A__jasmonate-zim-domain protein 1
AT1G63740	[20.1.7] stress.biotic.PR-proteins	Disease resistance protein (TIR-NBS-LRR class) family
AT1G66090	[20.1.7] stress.biotic.PR-proteins	Disease resistance protein (TIR-NBS class)
AT3G44630	[20.1.7] stress.biotic.PR-proteins	Disease resistance protein (TIR-NBS-LRR class) family
AT5G44870	[20.1.7] stress.biotic.PR-proteins	LAZ5_TTR1__Disease resistance protein (TIR-NBS-LRR class) family
AT2G17050	[20.1.7] stress.biotic.PR-proteins	disease resistance protein (TIR-NBS-LRR class), putative
AT3G04943	[20.1.7] stress.biotic.PR-proteins	LCR41__low-molecular-weight cysteine-rich 41
AT1G74200	[20.1.1001] stress.biotic	AtRLP16_RLP16__receptor like protein 16
AT1G11660	[20.2.1] stress.abiotic.heat	HSP70-16__heat shock protein 70 (Hsp 70) family protein
AT1G75310	[20.2.1] stress.abiotic.heat	AUL1__auxin-like 1 protein
AT3G13310	[20.2.1] stress.abiotic.heat	DJC66__Chaperone DnaJ-domain superfamily protein
AT2G31250	[19.2] tetrapyrrole synthesis.glu-tRNA reductase	HEMA3__Glutamyl-tRNA reductase family protein
AT2G28630	[11.1.10] lipid metabolism.FA synthesis and FA elongation.beta ketoacyl CoA synthase	KCS12__3-ketoacyl-CoA synthase 12
AT2G19880	[11.8.1.3] lipid metabolism.'exotics' (steroids, squalene etc).sphingolipids.ceramide glucosyltransferase	GCS__Nucleotide-diphospho-sugar transferases superfamily protein
AT1G06290	[11.9.4.2] lipid metabolism.lipid degradation.beta-oxidation.acyl CoA DH	ACX3_ATACX3__acyl-CoA oxidase 3
AT1G26130	[34.1] transport.p- and v-ATPases	ATPase E1-E2 type family protein / haloacid dehalogenase-like hydrolase family protein
AT1G13210	[34.1] transport.p- and v-ATPases	ACA.l__autoinhibited Ca2+/ATPase II
AT4G25960	[34.16] transport.ABC transporters and multidrug resistance systems	ABCB2_PGP2__P-glycoprotein 2
AT1G66950	[34.16] transport.ABC transporters and multidrug resistance systems	ABCG39_ATPDR11_PDR11__pleiotropic drug resistance 11
AT4G01820	[34.16] transport.ABC transporters and multidrug resistance systems	ABCB3_MDR3_PGP3__P-glycoprotein 3
AT2G34660	[34.16] transport.ABC transporters and multidrug resistance systems	ABCC2_AtABCC2_ATMRP2_EST4_MRP2__multidrug resistance-associated protein 2
AT3G18830	[34.2] transport.sugars	ATPLT5_ATPMT5_PMT5__polyol/monosaccharide transporter 5
AT1G19450	[34.2] transport.sugars	Major facilitator superfamily protein
AT2G23980	[34.22] transport.cyclic nucleotide or calcium regulated channels	ATCNGC6_CNGC6__cyclic nucleotide-gated channel 6
AT5G09470	[34.9] transport.metabolite transporters at the mitochondrial membrane	DIC3__dicarboxylate carrier 3
AT3G23550	[34.99] transport.misc	DTX18__MATE efflux family protein
AT5G22800	[29.1.7] protein.aa activation.alanine-tRNA ligase	EMB1030_EMB263_EMB86__Alanyl-tRNA synthetase, class IIc
AT3G16565	[29.1.7] protein.aa activation.alanine-tRNA ligase	alanine-tRNA ligases;nucleic acid binding;ligases, forming aminoacyl-tRNA and related compounds;nucleotide binding;ATP binding
AT1G29970	[29.2.1.2.2.518] protein.synthesis.ribosomal protein.eukaryotic.60S subunit.L18A	RPL18AA__60S ribosomal protein L18A-1
AT3G56340	[29.2.1.2.1.26] protein.synthesis.ribosomal protein.eukaryotic.40S subunit.S26	RPS26e__Ribosomal protein S26e family protein
AT5G10360	[29.2.1.2.1.6] protein.synthesis.ribosomal protein.eukaryotic.40S subunit.S6	EMB3010_RPS6B__Ribosomal protein S6e
AT3G05590	[29.2.1.2.2.18] protein.synthesis.ribosomal protein.eukaryotic.60S subunit.L18	RPL18__ribosomal protein L18
AT1G16870	[29.2.1.1.2.1.29] protein.synthesis.ribosomal protein.prokaryotic.mitochondrion.30S subunit.S29	mitochondrial 28S ribosomal protein S29-related
AT1G23290	[29.2.1.2.2.527] protein.synthesis.ribosomal protein.eukaryotic.60S subunit.L27A	RPL27A_RPL27AB__Ribosomal protein L18e/L15 superfamily protein
AT3G02270	[29.2.3] protein.synthesis.initiation	Trimeric LpxA-like enzyme
AT1G15810	[29.2.1.1.3.1.15] protein.synthesis.ribosomal protein.prokaryotic.unknown organellar.30S subunit.S15	S15/NS1, RNA-binding protein
AT2G42710	[29.2.1.1.3.2.1] protein.synthesis.ribosomal protein.prokaryotic.unknown organellar.50S subunit.L1	Ribosomal protein L1p/L10e family
AT3G03920	[29.2.2.3.1] protein.synthesis.ribosome biogenesis.Pre-rRNA processing and modifications.snoRNPs	H/ACA ribonucleoprotein complex, subunit Gar1/Naf1 protein
AT3G04400	[29.2.1.2.2.23] protein.synthesis.ribosomal protein.eukaryotic.60S subunit.L23	emb2171__Ribosomal protein L14p/L23e family protein
AT3G60770	[29.2.1.2.1.13] protein.synthesis.ribosomal protein.eukaryotic.40S subunit.S13	Ribosomal protein S13/S15
AT1G07320	[29.2.1.1.1.2.4] protein.synthesis.ribosomal protein.prokaryotic.chloroplast.50S subunit.L4	EMB2784_PRPL4_RPL4__ribosomal protein L4
AT1G27400	[29.2.1.2.2.17] protein.synthesis.ribosomal protein.eukaryotic.60S subunit.L17	Ribosomal protein L22p/L17e family protein
AT5G19510	[29.2.4] protein.synthesis.elongation	Translation elongation factor EF1B/ribosomal protein S6 family protein
AT5G43970	[29.3.2] protein.targeting.mitochondria	ATTOM22-V_TOM22-V_TOM9-2__translocase of outer membrane 22-V
AT4G39180	[29.3.4.99] protein.targeting.secretory pathway.unspecified	ATSEC14_SEC14__Sec14p-like phosphatidylinositol transfer family protein
AT2G24370	[29.4.1.59] protein.postranslational modification.kinase.receptor like cytoplasmatic kinase IX	Protein kinase protein with adenine nucleotide alpha hydrolases-like domain
AT4G11890	[29.4.1] protein.postranslational modification.kinase	ARCK1_CRK45__Protein kinase superfamily protein
AT5G59010	[29.4.1.52] protein.postranslational modification.kinase.receptor like cytoplasmatic kinase II	BSK5__Protein kinase protein with tetratricopeptide repeat domain
AT2G17220	[29.4.1.57] protein.postranslational modification.kinase.receptor like cytoplasmatic kinase VII	Kin3__Protein kinase superfamily protein
AT2G28930	[29.4.1.57] protein.postranslational modification.kinase.receptor like cytoplasmatic kinase VII	APK1B_PK1B__protein kinase 1B
AT5G28620	[29.4] protein.postranslational modification	protein kinase C-related
AT5G35980	[29.4] protein.postranslational modification	YAK1__yeast YAK1-related gene 1
AT5G10740	[29.4] protein.postranslational modification	Protein phosphatase 2C family protein
AT3G25840	[29.4] protein.postranslational modification	PRP4KA__Protein kinase superfamily protein
AT4G08470	[29.4] protein.postranslational modification	MAPKKK10_MEKK3__MAPK/ERK kinase kinase 3
AT1G49160	[29.4] protein.postranslational modification	WNK7__Protein kinase superfamily protein
AT2G17170	[29.4] protein.postranslational modification	Protein kinase superfamily protein
AT2G19560	[29.5.11.20] protein.degradation.ubiquitin.proteasom	AtTHP1_EER5_ESSP1_THP1__proteasome family protein
AT5G57990	[29.5.11.5] protein.degradation.ubiquitin.ubiquitin protease	UBP23__ubiquitin-specific protease 23
AT3G20210	[29.5] protein.degradation	AEP4_DELTA-VPE_DELTAVPE__delta vacuolar processing enzyme
AT3G17180	[29.5.5] protein.degradation.serine protease	scpl33__serine carboxypeptidase-like 33
AT5G16930	[29.5.9] protein.degradation.AAA type	AAA-type ATPase family protein
AT5G51530	[29.5.11] protein.degradation.ubiquitin	Ubiquitin carboxyl-terminal hydrolase-related protein
AT4G21530	[29.5.11.4.4] protein.degradation.ubiquitin.E3.APC	APC4__Transducin/WD40 repeat-like superfamily protein
AT3G47820	[29.5.11.4.2] protein.degradation.ubiquitin.E3.RING	PUB39__PLANT U-BOX 39
AT3G54850	[29.5.11.4.2] protein.degradation.ubiquitin.E3.RING	ATPUB14_PUB14__plant U-box 14
AT4G24204	[29.5.11.4.2] protein.degradation.ubiquitin.E3.RING	RING/U-box superfamily protein
AT4G36550	[29.5.11.4.2] protein.degradation.ubiquitin.E3.RING	ARM repeat superfamily protein
AT5G27420	[29.5.11.4.2] protein.degradation.ubiquitin.E3.RING	ATL31_CNI1__carbon/nitrogen insensitive 1
AT3G14250	[29.5.11.4.2] protein.degradation.ubiquitin.E3.RING	RING/U-box superfamily protein
AT4G21350	[29.5.11.4.2] protein.degradation.ubiquitin.E3.RING	B80_PUB8__plant U-box 8
AT2G38920	[29.5.11.4.2] protein.degradation.ubiquitin.E3.RING	SPX (SYG1/Pho81/XPR1) domain-containing protein / zinc finger (C3HC4-type RING finger) protein-related
AT1G45976	[29.5.11.4.2] protein.degradation.ubiquitin.E3.RING	SBP1__S-ribonuclease binding protein 1
AT4G00320	[29.5.11.4.3.2] protein.degradation.ubiquitin.E3.SCF.FBOX	F-box/RNI-like superfamily protein
AT1G46840	[29.5.11.4.3.2] protein.degradation.ubiquitin.E3.SCF.FBOX	F-box family protein
AT3G16580	[29.5.11.4.3.2] protein.degradation.ubiquitin.E3.SCF.FBOX	F-box and associated interaction domains-containing protein
AT5G15670	[29.5.11.4.3.2] protein.degradation.ubiquitin.E3.SCF.FBOX	F-box family protein
AT1G60410	[29.5.11.4.3.2] protein.degradation.ubiquitin.E3.SCF.FBOX	F-box family protein
AT5G38670	[29.5.11.4.3.2] protein.degradation.ubiquitin.E3.SCF.FBOX	Galactose oxidase/kelch repeat superfamily protein
AT1G70590	[29.5.11.4.3.2] protein.degradation.ubiquitin.E3.SCF.FBOX	F-box family protein
AT5G66830	[29.5.11.4.3.2] protein.degradation.ubiquitin.E3.SCF.FBOX	F-box family protein with a domain of unknown function (DUF295)
AT1G57790	[29.5.11.4.3.2] protein.degradation.ubiquitin.E3.SCF.FBOX	F-box family protein
AT5G56410	[29.5.11.4.3.2] protein.degradation.ubiquitin.E3.SCF.FBOX	Protein with RNI-like/FBD-like domains
AT1G27580	[29.5.11.4.3.2] protein.degradation.ubiquitin.E3.SCF.FBOX	Protein of unknown function (DUF295)
AT3G57810	[29.5.3] protein.degradation.cysteine protease	Cysteine proteinases superfamily protein
AT4G11320	[29.5.3] protein.degradation.cysteine protease	AtCP2_CP2__Papain family cysteine protease
AT3G15120	[29.6] protein.folding	BRP1__P-loop containing nucleoside triphosphate hydrolases superfamily protein
AT2G33210	[29.6] protein.folding	HSP60-2__heat shock protein 60-2
AT3G21640	[29.6] protein.folding	ATFKBP42_FKBP42_TWD1_UCU2__FKBP-type peptidyl-prolyl cis-trans isomerase family protein
AT2G25300	[29.7] protein.glycosylation	HPGT3__Galactosyltransferase family protein
AT1G32930	[29.7] protein.glycosylation	AtGALT31A_GALT31A__Galactosyltransferase family protein
AT5G14950	[29.7.7] protein.glycosylation.mannosyl-oligosaccharide-1,3-1,6-alpha-mannosidase(GMII)	ATGMII_GMII__golgi alpha-mannosidase II
AT2G45580	[26.10] misc.cytochrome P450	CYP76C3__cytochrome P450, family 76, subfamily C, polypeptide 3
AT3G61880	[26.10] misc.cytochrome P450	CYP78A9__cytochrome p450 78a9
AT3G20130	[26.10] misc.cytochrome P450	CYP705A22_GPS1__cytochrome P450, family 705, subfamily A, polypeptide 22
AT3G26160	[26.10] misc.cytochrome P450	CYP71B17__cytochrome P450, family 71, subfamily B, polypeptide 17
AT4G20240	[26.10] misc.cytochrome P450	CYP71A27__cytochrome P450, family 71, subfamily A, polypeptide 27
AT5G61320	[26.10] misc.cytochrome P450	CYP89A3__cytochrome P450, family 89, subfamily A, polypeptide 3
AT1G04040	[26.13] misc.acid and other phosphatases	HAD superfamily, subfamily IIIB acid phosphatase
AT2G18560	[26.2] misc.UDP glucosyl and glucoronyl transferases	UDP-Glycosyltransferase superfamily protein
AT1G34270	[26.2] misc.UDP glucosyl and glucoronyl transferases	Exostosin family protein
AT5G66150	[26.3.3] misc.gluco-, galacto- and mannosidases.alpha-mannosidase	Glycosyl hydrolase family 38 protein
AT1G13130	[26.3.5] misc.gluco-, galacto- and mannosidases.glycosyl hydrolase family 5	Cellulase (glycosyl hydrolase family 5) protein
AT4G21760	[26.3] misc.gluco-, galacto- and mannosidases	BGLU47__beta-glucosidase 47
AT5G24540	[26.3] misc.gluco-, galacto- and mannosidases	BGLU31__beta glucosidase 31
AT1G51990	[26.6] misc.O-methyl transferases	O-methyltransferase family protein
AT1G65840	[26.7] misc.oxidases - copper, flavone etc	ATPAO4_PAO4__polyamine oxidase 4
AT1G02950	[26.9] misc.glutathione S transferases	ATGSTF4_GST31_GSTF4__glutathione S-transferase F4
AT1G16540	[17.1.1.1002] hormone metabolism.abscisic acid.synthesis-degradation	ABA3_ACI2_ATABA3_AtLOS5_LOS5_SIR3__molybdenum cofactor sulfurase (LOS5) (ABA3)
AT3G26810	[17.2.2] hormone metabolism.auxin.signal transduction	AFB2__auxin signaling F-box 2
AT1G25410	[17.4.1.1003] hormone metabolism.cytokinin.synthesis-degradation	ATIPT6_IPT6__isopentenyltransferase 6
AT4G24080	[17.4.2] hormone metabolism.cytokinin.signal transduction	ALL1__aldolase like
AT3G16470	[17.7.3] hormone metabolism.jasmonate.induced-regulated-responsive-activated	AtJAC1_JAL35_JR1__Mannose-binding lectin superfamily protein
AT1G57570	[17.7.3] hormone metabolism.jasmonate.induced-regulated-responsive-activated	Mannose-binding lectin superfamily protein
AT1G19180	[17.7.2] hormone metabolism.jasmonate.signal transduction	AtJAZ1_JAZ1_TIFY10A__jasmonate-zim-domain protein 1
AT5G17380	[5.2] fermentation.PDC	Thiamine pyrophosphate dependent pyruvate decarboxylase family protein
AT2G29110	[30.1] signalling.in sugar and nutrient physiology	ATGLR2.8_GLR2.8_GLR2.8__glutamate receptor 2.8
AT4G11110	[30.11] signalling.light	SPA2__SPA1-related 2
AT5G65540	[30.11] signalling.light
AT1G67900	[30.11] signalling.light	Phototropic-responsive NPH3 family protein
AT5G54590	[30.2.1] signalling.receptor kinases.leucine rich repeat I	CRLK1__Protein kinase superfamily protein
AT1G21210	[30.2.25] signalling.receptor kinases.wall associated kinase	WAK4__wall associated kinase 4
AT3G29050	[30.2.99] signalling.receptor kinases.misc	receptor-like protein kinase-related
AT3G19300	[30.2.99] signalling.receptor kinases.misc	Protein kinase superfamily protein
AT1G53420	[30.2.8.2] signalling.receptor kinases.leucine rich repeat VIII.VIII-2	Leucine-rich repeat transmembrane protein kinase
AT1G11280	[30.2.24] signalling.receptor kinases.S-locus glycoprotein like	S-locus lectin protein kinase family protein
AT4G28490	[30.2.11] signalling.receptor kinases.leucine rich repeat XI	HAE_RLK5__Leucine-rich receptor-like protein kinase family protein
AT1G55610	[30.2.11] signalling.receptor kinases.leucine rich repeat XI	BRL1__BRI1 like
AT1G67000	[30.2.20] signalling.receptor kinases.wheat LRK10 like	Protein kinase superfamily protein
AT1G35710	[30.2.12] signalling.receptor kinases.leucine rich repeat XII	Protein kinase family protein with leucine-rich repeat domain
AT4G11890	[30.2.17] signalling.receptor kinases.DUF 26	ARCK1_CRK45__Protein kinase superfamily protein
AT3G46290	[30.2.16] signalling.receptor kinases.Catharanthus roseus-like RLK1	HERK1__hercules receptor kinase 1
AT5G42440	[30.2.10] signalling.receptor kinases.leucine rich repeat X	Protein kinase superfamily protein
AT1G18210	[30.3] signalling.calcium	Calcium-binding EF-hand family protein
AT3G56690	[30.3] signalling.calcium	CIP111__Cam interacting protein 111
AT3G03430	[30.3] signalling.calcium	Calcium-binding EF-hand family protein
AT1G52410	[30.3] signalling.calcium	AtTSA1_TSA1__TSK-associating protein 1
AT5G03040	[30.3] signalling.calcium	iqd2__IQ-domain 2
AT1G55040	[30.5] signalling.G-proteins	SED1__zinc finger (Ran-binding) family protein
AT4G27100	[30.5] signalling.G-proteins	Ypt/Rab-GAP domain of gyp1p superfamily protein
AT5G46070	[30.5] signalling.G-proteins	GBPL3__Guanylate-binding family protein
AT3G63130	[30.5] signalling.G-proteins	ATRANGAP1_RANGAP1__RAN GTPase activating protein 1
AT1G76570	[1.1.1.1] PS.lightreaction.photosystem II.LHC-II	AtLHCB7_LHCB7__Chlorophyll A-B binding family protein
AT1G15820	[1.1.1.1] PS.lightreaction.photosystem II.LHC-II	CP24_LHCB6__light harvesting complex photosystem II subunit 6
AT5G61410	[1.3.11] PS.calvin cycle.RPE	EMB2728_RPE__D-ribulose-5-phosphate-3-epimerase
AT1G67090	[1.3.2] PS.calvin cycle.rubisco small subunit	RBCS1A__ribulose bisphosphate carboxylase small chain 1A
AT1G42970	[1.3.4] PS.calvin cycle.GAP	GAPB__glyceraldehyde-3-phosphate dehydrogenase B subunit
AT4G38020	[27.1] RNA.processing	tRNA/rRNA methyltransferase (SpoU) family protein
AT3G26560	[27.1] RNA.processing	ATP-dependent RNA helicase, putative
AT5G13010	[27.1.2] RNA.processing.RNA helicase	CUV_EMB3011_PINP1_PRP16__RNA helicase family protein
AT5G15700	[27.2] RNA.transcription	DNA/RNA polymerases superfamily protein
AT3G57660	[27.2] RNA.transcription	NRPA1__nuclear RNA polymerase A1
AT2G45460	[27.3.48] RNA.regulation of transcription.FHA transcription factor	SMAD/FHA domain-containing protein
AT5G01380	[27.3.30] RNA.regulation of transcription.Trihelix, Triple-Helix transcription factor family	Homeodomain-like superfamily protein
AT4G28811	[27.3.6] RNA.regulation of transcription.bHLH,Basic Helix-Loop-Helix family	basic helix-loop-helix (bHLH) DNA-binding superfamily protein
AT4G36570	[27.3.26] RNA.regulation of transcription.MYB-related transcription factor family	ATRL3_RL3__RAD-like 3
AT5G40340	[27.3.68] RNA.regulation of transcription.PWWP domain protein	PDP3__Tudor/PWWP/MBT superfamily protein
AT3G63070	[27.3.68] RNA.regulation of transcription.PWWP domain protein	HULK3_SL4__Tudor/PWWP/MBT domain-containing protein
AT2G46020	[27.3.44] RNA.regulation of transcription.Chromatin Remodeling Factors	ATBRM_BRM_CHA2_CHR2__transcription regulatory protein SNF2, putative
AT2G33610	[27.3.44] RNA.regulation of transcription.Chromatin Remodeling Factors	ATSWI3B_CHB2_SWI3B__switch subunit 3
AT5G58470	[27.3.99] RNA.regulation of transcription.unclassified	TAF15b__TBP-associated factor 15B
AT1G09750	[27.3.99] RNA.regulation of transcription.unclassified	Eukaryotic aspartyl protease family protein
AT2G17870	[27.3.99] RNA.regulation of transcription.unclassified	ATCSP3_CSP3__cold shock domain protein 3
AT5G15810	[27.3.99] RNA.regulation of transcription.unclassified	AtTRM1b_TRM1b__N2,N2-dimethylguanosine tRNA methyltransferase
AT4G24660	[27.3.80] RNA.regulation of transcription.zf-HD	ATHB22_HB22_MEE68_ZHD2__homeobox protein 22
AT3G49690	[27.3.25] RNA.regulation of transcription.MYB domain transcription factor family	ATMYB84_MYB84_RAX3_SKI2__myb domain protein 84
AT2G28810	[27.3.8] RNA.regulation of transcription.C2C2(Zn) DOF zinc finger family	Dof-type zinc finger DNA-binding family protein
AT1G08620	[27.3.57] RNA.regulation of transcription.JUMONJI family	JMJ16_PKDM7D__Transcription factor jumonji (jmj) family protein / zinc finger (C5HC2 type) family protein
AT4G14560	[27.3.40] RNA.regulation of transcription.Aux/IAA family	AXR5_IAA1__indole-3-acetic acid inducible
AT4G38890	[27.3.12] RNA.regulation of transcription.C3H zinc finger family	FMN-linked oxidoreductases superfamily protein
AT2G41900	[27.3.12] RNA.regulation of transcription.C3H zinc finger family	OXS2_TZF7__CCCH-type zinc finger protein with ARM repeat domain
AT2G28090	[27.3.67] RNA.regulation of transcription.putative transcription regulator	Heavy metal transport/detoxification superfamily protein
AT5G65630	[27.3.52] RNA.regulation of transcription.Global transcription factor group	GTE7__global transcription factor group E7
AT3G05690	[27.3.14] RNA.regulation of transcription.CCAAT box binding factor family, HAP2	ATHAP2B_AtNF-YA2_HAP2B_NF-YA2_UNE8__nuclear factor Y, subunit A2
AT3G56400	[27.3.32] RNA.regulation of transcription.WRKY domain transcription factor family	ATWRKY70_WRKY70__WRKY DNA-binding protein 70
AT4G12020	[27.3.32] RNA.regulation of transcription.WRKY domain transcription factor family	ATWRKY19_MAPKKK11_MEKK4_WRKY19__protein kinase family protein
AT1G58110	[27.3.35] RNA.regulation of transcription.bZIP transcription factor family	Basic-leucine zipper (bZIP) transcription factor family protein
AT5G13960	[27.3.69] RNA.regulation of transcription.SET-domain transcriptional regulator family	KYP_SDG33_SUVH4__SU(VAR)3-9 homolog 4
AT3G62080	[27.3.71] RNA.regulation of transcription.SNF7	CHMP7__SNF7 family protein
AT2G21440	[27.4] RNA.RNA binding	RNA-binding (RRM/RBD/RNP motifs) family protein
AT3G20930	[27.4] RNA.RNA binding	ORRM1__RNA-binding (RRM/RBD/RNP motifs) family protein
AT5G41070	[27.4] RNA.RNA binding	DRB5__dsRNA-binding protein 5
AT2G22100	[27.4] RNA.RNA binding	RNA-binding (RRM/RBD/RNP motifs) family protein
AT3G26120	[27.4] RNA.RNA binding	TEL1__terminal EAR1-like 1
AT3G21100	[27.4] RNA.RNA binding	RNA-binding (RRM/RBD/RNP motifs) family protein
AT3G17360	[31.1] cell.organisation	POK1__phragmoplast orienting kinesin 1
AT5G06670	[31.1] cell.organisation	Kin7.5__P-loop containing nucleoside triphosphate hydrolases superfamily protein
AT4G39050	[31.1] cell.organisation	Kin7.4__Kinesin motor family protein
AT1G08730	[31.1] cell.organisation	ATXIC_XIC__Myosin family protein with Dil domain
AT2G35630	[31.1] cell.organisation	GEM1_MOR1__ARM repeat superfamily protein
AT4G03480	[31.1] cell.organisation	Ankyrin repeat family protein
AT4G24170	[31.1] cell.organisation	ATP binding microtubule motor family protein
AT3G10310	[31.1] cell.organisation	P-loop nucleoside triphosphate hydrolases superfamily protein with CH (Calponin Homology) domain
AT2G04750	[31.1] cell.organisation	AtFIM3__Actin binding Calponin homology (CH) domain-containing protein
AT1G54560	[31.1] cell.organisation	ATXIE_XIE__Myosin family protein with Dil domain
AT2G01680	[31.1] cell.organisation	Ankyrin repeat family protein
AT5G20470	[31.1] cell.organisation	HDK__myosin, putative
AT2G31900	[31.1] cell.organisation	ATMYO5_ATXIF_XIF__myosin-like protein XIF
AT4G03450	[31.1] cell.organisation	Ankyrin repeat family protein
AT3G19180	[31.2] cell.division	ARC6H_ATCDP1_CDP1_PARC6__paralog of ARC6
AT2G21130	[31.3.1] cell.cycle.peptidylprolyl isomerase	Cyclophilin-like peptidyl-prolyl cis-trans isomerase family protein
AT1G15570	[31.3] cell.cycle	CYCA2;3__CYCLIN A2;3
AT1G53720	[31.3] cell.cycle	ATCYP59_CYP59__cyclophilin 59
AT5G40820	[31.3] cell.cycle	ATATR_ATR_ATRAD3__Ataxia telangiectasia-mutated and RAD3-related
AT1G78960	[16.1.5.1003] secondary metabolism.isoprenoids.terpenoids	ATLUP2_LUP2__lupeol synthase 2
AT5G54160	[16.2.1.9] secondary metabolism.phenylpropanoids.lignin biosynthesis.COMT	AtCOMT_ATOMT1_COMT1_OMT1_OMT3__O-methyltransferase 1
AT4G37990	[16.2.1.10] secondary metabolism.phenylpropanoids.lignin biosynthesis.CAD	ATCAD8_CAD-B2_ELI3_ELI3-2__elicitor-activated gene 3-2
AT3G55970	[16.8.1.1001] secondary metabolism.flavonoids.anthocyanins	ATJRG21_JAO3_JOX3_JRG21__jasmonate-regulated gene 21
AT2G37500	[13.1.2.3.2] amino acid metabolism.synthesis.glutamate family.arginine.acetylglutamate kinase	arginine biosynthesis protein ArgJ family
AT3G58750	[6.1] gluconeogenesis / glyoxylate cycle.citrate synthase	CSY2__citrate synthase 2
AT1G16980	[3.2.1] minor CHO metabolism.trehalose.TPS	ATTPS2_TPS2_TPS2__trehalose-phosphatase/synthase 2
AT1G06490	[3.6] minor CHO metabolism.callose	ATGSL07_atgsl7_CalS7_gsl07_GSL07_GSL7__glucan synthase-like 7
AT2G47650	[10.1.5] cell wall.precursor synthesis.UXS	UXS4__UDP-xylose synthase 4
AT4G16120	[10.2.2] cell wall.cellulose synthesis.COBRA	ATSEB1_COBL7_SEB1__COBRA-like protein-7 precursor
AT2G35650	[10.2.1] cell wall.cellulose synthesis.cellulose synthase	ATCSLA07_ATCSLA7_CSLA07_CSLA07_CSLA7__cellulose synthase like
AT5G16890	[10.3] cell wall.hemicellulose synthesis	Exostosin family protein
AT3G45400	[10.3] cell wall.hemicellulose synthesis	exostosin family protein
AT3G47050	[10.6.1] cell wall.degradation.cellulases and beta -1,4-glucanases	Glycosyl hydrolase family protein
AT1G58370	[10.6.2] cell wall.degradation.mannan-xylose-arabinose-fucose	ATXYN1_RXF12__glycosyl hydrolase family 10 protein / carbohydrate-binding domain-containing protein
AT3G10710	[10.8.1] cell wall.pectin*esterases.PME	RHS12__root hair specific 12
AT1G47510	[28.1] DNA.synthesis/chromatin structure	5PTASE11_AT5PTASE11__inositol polyphosphate 5-phosphatase 11
AT2G02480	[28.1] DNA.synthesis/chromatin structure	STI__AAA-type ATPase family protein
AT2G13370	[28.1] DNA.synthesis/chromatin structure	CHR5__chromatin remodeling 5
AT2G42270	[28.1] DNA.synthesis/chromatin structure	BRR2b__U5 small nuclear ribonucleoprotein helicase
AT2G16440	[28.1] DNA.synthesis/chromatin structure	MCM4__Minichromosome maintenance (MCM2/3/5) family protein
AT5G04050	[28.1] DNA.synthesis/chromatin structure	RNA-directed DNA polymerase (reverse transcriptase)
AT4G40030	[28.1.3.2.3] DNA.synthesis/chromatin structure.histone.core.H3	H3.3_HTR4__Histone superfamily protein
AT5G41370	[28.2] DNA.repair	ATXPB1_XPB1__homolog of xeroderma pigmentosum complementation group B 1
AT3G12040	[28.2] DNA.repair	DNA-3-methyladenine glycosylase (MAG)
AT1G75090	[28.2] DNA.repair	DNA glycosylase superfamily protein
AT2G25910	[28.99] DNA.unspecified	3'-5' exonuclease domain-containing protein / K homology domain-containing protein / KH domain-containing protein
AT4G39810	[28.99] DNA.unspecified	NEN4__Polynucleotidyl transferase, ribonuclease H-like superfamily protein
AT1G79440	[8.2.99] TCA / org transformation.other organic acid transformatons.misc	ALDH5F1_ENF1_SSADH_SSADH1__aldehyde dehydrogenase 5F1
AT1G58180	[8.3] TCA / org transformation.carbonic anhydrases	ATBCA6_BCA6__beta carbonic anhydrase 6
AT5G43430	[9.3] mitochondrial electron transport / ATP synthesis.electron transfer flavoprotein	ETFBETA__electron transfer flavoprotein beta
AT3G30720	[2.1.2.1004] major CHO metabolism.synthesis.starch	QQS__qua-quine starch
AT1G10760	[2.2.2.3] major CHO metabolism.degradation.starch.glucan water dikinase	GWD_GWD1_SEX1_SOP_SOP1__Pyruvate phosphate dikinase, PEP/pyruvate binding domain
AT1G34480	[35.1.26] not assigned.no ontology.DC1 domain containing protein	Cysteine/Histidine-rich C1 domain family protein
AT3G50580	[35.1.42] not assigned.no ontology.proline rich family
AT1G48280	[35.1.41] not assigned.no ontology.hydroxyproline rich proteins	hydroxyproline-rich glycoprotein family protein
AT1G09665	[35.1.6] not assigned.no ontology.Toll-Interleukin-Resistance (TIR) domain-containing protein	Toll-Interleukin-Resistance (TIR) domain family protein
AT3G10360	[35.1.12] not assigned.no ontology.pumilio/Puf RNA-binding domain-containing protein	APUM4_PUM4__pumilio 4
AT1G62914	[35.1.5] not assigned.no ontology.pentatricopeptide (PPR) repeat-containing protein	pentatricopeptide (PPR) repeat-containing protein
AT1G19520	[35.1.5] not assigned.no ontology.pentatricopeptide (PPR) repeat-containing protein	NFD5_RPPR2__pentatricopeptide (PPR) repeat-containing protein
AT1G09410	[35.1.5] not assigned.no ontology.pentatricopeptide (PPR) repeat-containing protein	pentatricopeptide (PPR) repeat-containing protein
AT1G71490	[35.1.5] not assigned.no ontology.pentatricopeptide (PPR) repeat-containing protein	Tetratricopeptide repeat (TPR)-like superfamily protein
AT5G39980	[35.1.5] not assigned.no ontology.pentatricopeptide (PPR) repeat-containing protein	EMB3140_PDM3__Tetratricopeptide repeat (TPR)-like superfamily protein
AT1G62680	[35.1.5] not assigned.no ontology.pentatricopeptide (PPR) repeat-containing protein	Pentatricopeptide repeat (PPR) superfamily protein
AT5G27300	[35.1.5] not assigned.no ontology.pentatricopeptide (PPR) repeat-containing protein	pentatricopeptide (PPR) repeat-containing protein
AT5G13230	[35.1.5] not assigned.no ontology.pentatricopeptide (PPR) repeat-containing protein	Tetratricopeptide repeat (TPR)-like superfamily protein
AT1G28020	[35.1.5] not assigned.no ontology.pentatricopeptide (PPR) repeat-containing protein	Tetratricopeptide repeat (TPR)-like superfamily protein
AT5G04810	[35.1.5] not assigned.no ontology.pentatricopeptide (PPR) repeat-containing protein	PPR4__pentatricopeptide (PPR) repeat-containing protein
AT3G62300	[35.1.2] not assigned.no ontology.agenet domain-containing protein	AIP1_ATDUF7_DUF7__DOMAIN OF UNKNOWN FUNCTION 724 7
AT4G36910	[35.1.1023] not assigned.no ontology	CBSX1_CDCP2_LEJ2__Cystathionine beta-synthase (CBS) family protein
AT4G34270	[35.1.1023] not assigned.no ontology	TIP41__TIP41-like family protein
AT5G26280	[35.1.1023] not assigned.no ontology	TRAF-like family protein
AT1G52160	[35.1.1023] not assigned.no ontology	TRZ3__tRNAse Z3
AT4G32970	[35.1.1023] not assigned.no ontology
AT2G21530	[35.1.1023] not assigned.no ontology	SMAD/FHA domain-containing protein
AT1G25375	[35.1.1023] not assigned.no ontology	Metallo-hydrolase/oxidoreductase superfamily protein
AT1G59650	[35.1.1023] not assigned.no ontology	CW14__Protein of unknown function (DUF1336)
AT3G63060	[35.1.1023] not assigned.no ontology	EDL3__EID1-like 3
AT5G38520	[35.1.1023] not assigned.no ontology	CLD1__alpha/beta-Hydrolases superfamily protein
AT5G41620	[35.1.1023] not assigned.no ontology
AT1G75200	[35.1.1023] not assigned.no ontology	flavodoxin family protein / radical SAM domain-containing protein
AT2G35710	[35.1.1023] not assigned.no ontology	PGSIP7__Nucleotide-diphospho-sugar transferases superfamily protein
AT1G22930	[35.1.1023] not assigned.no ontology	T-complex protein 11
AT2G45760	[35.1.1023] not assigned.no ontology	BAL_BAP2__BON association protein 2
AT2G42470	[35.1.1023] not assigned.no ontology	TRAF-like family protein
AT5G40300	[35.1.1023] not assigned.no ontology	CASPL4A1__Uncharacterised protein family (UPF0497)
AT3G12140	[35.1.1023] not assigned.no ontology	AtEML1_EML1__Emsy N Terminus (ENT)/ plant Tudor-like domains-containing protein
AT3G21290	[35.1.1023] not assigned.no ontology	dentin sialophosphoprotein-related
AT1G13220	[35.1.1023] not assigned.no ontology	CRWN2_LINC2__nuclear matrix constituent protein-related
AT1G23180	[35.1.3] not assigned.no ontology.armadillo/beta-catenin repeat family protein	ARM repeat superfamily protein
AT1G01830	[35.1.3] not assigned.no ontology.armadillo/beta-catenin repeat family protein	ARM repeat superfamily protein
AT1G15280	[35.1.40] not assigned.no ontology.glycine rich proteins	CASC3/Barentsz eIF4AIII binding
AT2G22660	[35.1.40] not assigned.no ontology.glycine rich proteins	AtGRDP1__Protein of unknown function (duplicated DUF1399)
AT3G07030	[35.2.1001] not assigned.unknown	Alba DNA/RNA-binding protein
AT5G38300	[35.2.1001] not assigned.unknown
AT2G43465	[35.2.1001] not assigned.unknown	RNA-binding ASCH domain protein
AT4G20040	[35.2.1001] not assigned.unknown	Pectin lyase-like superfamily protein
AT4G05590	[35.2.1001] not assigned.unknown	MPC2L_NRGA1
AT3G43340	[35.2.1001] not assigned.unknown	Pseudouridine synthase family protein
AT4G18980	[35.2.1001] not assigned.unknown	AtS40-3__AtS40-3
AT1G67270	[35.2.1001] not assigned.unknown	Zinc-finger domain of monoamine-oxidase A repressor R1 protein
AT1G74160	[35.2.1001] not assigned.unknown	LNG3_TRM4
AT5G15190	[35.2.1001] not assigned.unknown
AT3G12510	[35.2.1001] not assigned.unknown	MADS-box family protein
AT5G11140	[35.2.1001] not assigned.unknown	Arabidopsis phospholipase-like protein (PEARLI 4) family
AT1G55915	[35.2.1001] not assigned.unknown	WSS1A__zinc ion binding
AT1G49640	[35.2.1001] not assigned.unknown	alpha/beta-Hydrolases superfamily protein
AT3G47070	[35.2.1001] not assigned.unknown
AT1G59690	[35.2.1001] not assigned.unknown	F-box associated ubiquitination effector family protein
AT5G40520	[35.2.1001] not assigned.unknown
AT1G08030	[35.2.1001] not assigned.unknown	AQC1_HPS7_TPST__tyrosylprotein sulfotransferase
AT5G08240	[35.2.1001] not assigned.unknown
AT3G09430	[35.2.1001] not assigned.unknown
AT3G05450	[35.2.1001] not assigned.unknown
AT5G66470	[35.2.1001] not assigned.unknown	AtERG1_Era-1_ERA1__RNA binding;GTP binding
AT1G77620	[35.2.1001] not assigned.unknown	P-loop containing nucleoside triphosphate hydrolases superfamily protein
AT3G12190	[35.2.1001] not assigned.unknown
AT1G69470	[35.2.1001] not assigned.unknown
AT1G15860	[35.2.1001] not assigned.unknown	Domain of unknown function (DUF298)
AT4G00310	[35.2.1001] not assigned.unknown	EDA8_MEE46__Putative membrane lipoprotein
AT4G12700	[35.2.1001] not assigned.unknown
AT1G09290	[35.2.1001] not assigned.unknown
AT5G63100	[35.2.1001] not assigned.unknown	S-adenosyl-L-methionine-dependent methyltransferases superfamily protein
AT2G39580	[35.2.1001] not assigned.unknown
AT4G25930	[35.2.1001] not assigned.unknown	Protein of unknown function (DUF295)
AT4G24840	[35.2.1001] not assigned.unknown	COG2
AT5G62750	[35.2.1001] not assigned.unknown
AT5G23700	[35.2.1001] not assigned.unknown
AT4G02715	[35.2.1001] not assigned.unknown
AT1G04520	[35.2.1001] not assigned.unknown	PDLP2__plasmodesmata-located protein 2
AT5G14990	[35.2.1001] not assigned.unknown
AT3G02420	[35.2.1001] not assigned.unknown
AT3G59670	[35.2.1001] not assigned.unknown
AT5G52800	[35.2.1001] not assigned.unknown	DNA primases
AT1G23110	[35.2.1001] not assigned.unknown
AT1G77815	[35.2.1001] not assigned.unknown
AT1G76610	[35.2.1001] not assigned.unknown	Protein of unknown function, DUF617
AT5G44270	[35.2.1001] not assigned.unknown	TPX2 (targeting protein for Xklp2) protein family
AT3G15095	[35.2.1001] not assigned.unknown	HCF243
AT2G22370	[35.2.1001] not assigned.unknown	MED18
AT3G11850	[35.2.1001] not assigned.unknown	Protein of unknown function, DUF593
AT2G24310	[35.2.1001] not assigned.unknown
AT2G40000	[35.2.1001] not assigned.unknown	ATHSPRO2_HSPRO2__ortholog of sugar beet HS1 PRO-1 2
AT1G43020	[35.2.1001] not assigned.unknown	Protein of unknown function, DUF547
AT1G19140	[35.2.1001] not assigned.unknown	COQ9
AT5G12950	[35.2.1001] not assigned.unknown	Putative glycosyl hydrolase of unknown function (DUF1680)
AT1G05550	[35.2.1001] not assigned.unknown	Protein of unknown function (DUF295)
AT3G62630	[35.2.1001] not assigned.unknown	Protein of unknown function (DUF1645)
AT5G63220	[35.2.1001] not assigned.unknown	AtGET4_GET4
AT1G52320	[35.2.1001] not assigned.unknown
AT2G43180	[35.2.1001] not assigned.unknown	Phosphoenolpyruvate carboxylase family protein
AT4G22970	[35.2.1001] not assigned.unknown	AESP_ESP_ESP_RSW4__homolog of separase
AT4G34260	[35.2.1001] not assigned.unknown	AXY8_FUC95A__1,2-alpha-L-fucosidases
AT5G09840	[35.2.1001] not assigned.unknown	MNU2__Putative endonuclease or glycosyl hydrolase
AT5G26770	[35.2.1001] not assigned.unknown	AtNEAP2
AT4G16807	[35.2.1001] not assigned.unknown
AT3G25590	[35.2.1001] not assigned.unknown
AT5G39880	[35.2.1001] not assigned.unknown
AT5G64510	[35.2.1001] not assigned.unknown	TIN1
AT2G22320	[35.2.1001] not assigned.unknown
AT5G44005	[35.2.1001] not assigned.unknown
AT2G30350	[35.2.1001] not assigned.unknown	HIGLE__Excinuclease ABC, C subunit, N-terminal
AT1G42430	[35.2.1001] not assigned.unknown	ESV1
AT1G78915	[35.2.1001] not assigned.unknown	Tetratricopeptide repeat (TPR)-like superfamily protein
AT2G23390	[35.2.1001] not assigned.unknown
AT4G39820	[35.2.1001] not assigned.unknown	Tetratricopeptide repeat (TPR)-like superfamily protein
AT5G42765	[35.2.1001] not assigned.unknown
AT5G01360	[35.2.1001] not assigned.unknown	TBL3__Plant protein of unknown function (DUF828)
AT4G30620	[35.2.1001] not assigned.unknown	STCL__Uncharacterised BCR, YbaB family COG0718
AT1G24267	[35.2.1001] not assigned.unknown	Protein of unknown function (DUF1664)
AT1G50790	[35.2.1001] not assigned.unknown	Plant mobile domain protein family
AT1G37130	[12.1.1] N-metabolism.nitrate metabolism.NR	ATNR2_B29_CHL3_NIA2_NIA2-1_NR_NR2__nitrate reductase 2
AT1G53300	[21.1] redox.thioredoxin	TTL1__tetratricopetide-repeat thioredoxin-like 1
AT2G33270	[21.1] redox.thioredoxin	ACHT3__atypical CYS HIS rich thioredoxin 3
AT4G39650	[21.2.2] redox.ascorbate and glutathione.glutathione	GGT2__gamma-glutamyl transpeptidase 2
AT4G23100	[21.2.2] redox.ascorbate and glutathione.glutathione	ATECS1_AtGSH1_CAD2_GSH1_GSHA_PAD2_RML1__glutamate-cysteine ligase
AT5G15843	[]
AT4G27565	[]
AT1G08645	[]
AT5G62700	[31.1] cell.organisation	TUB3__tubulin beta chain 3
AT3G10180	[31.1] cell.organisation	P-loop containing nucleoside triphosphate hydrolases superfamily protein
AT1G43700	[31.1] cell.organisation	AtVIP1_SUE3_VIP1__VIRE2-interacting protein 1
AT2G34150	[31.1] cell.organisation	ATRANGAP2_ATSCAR1_SCAR1_WAVE1__SCAR family protein
AT3G16060	[31.1] cell.organisation	ATP binding microtubule motor family protein
AT1G01950	[31.1] cell.organisation	ARK2_AtKINUb__armadillo repeat kinesin 2
AT5G24560	[31.1] cell.organisation	AtPP2-B12_PP2-B12__phloem protein 2-B12
AT2G31300	[31.1] cell.organisation	ARPC1_ARPC1B__actin-related protein C1B
AT1G05320	[31.1] cell.organisation	PICL
AT1G77550	[31.1] cell.organisation	tubulin-tyrosine ligases;tubulin-tyrosine ligases
AT5G27550	[31.1] cell.organisation	P-loop containing nucleoside triphosphate hydrolases superfamily protein
AT3G20150	[31.1] cell.organisation	Kinesin motor family protein
AT5G65930	[31.1] cell.organisation	KCBP_PKCBP_ZWI__kinesin-like calmodulin-binding protein (ZWICHEL)
AT3G04140	[31.1] cell.organisation	Ankyrin repeat family protein
AT2G21380	[31.1] cell.organisation	Kin7.2__Kinesin motor family protein
AT2G38440	[31.1] cell.organisation	ATSCAR2_DIS3_ITB1_SCAR2_WAVE4__SCAR homolog 2
AT1G20570	[31.1] cell.organisation	Spc97 / Spc98 family of spindle pole body (SBP) component
AT4G34970	[31.1] cell.organisation	ADF9__actin depolymerizing factor 9
AT2G21300	[31.1] cell.organisation	ATP binding microtubule motor family protein
AT1G20400	[31.1] cell.organisation	Protein of unknown function (DUF1204)
AT5G10490	[31.2.5] cell.division.plastid	MSL2__MSCS-like 2
AT3G25100	[31.2] cell.division	CDC45__cell division cycle 45
AT1G05910	[31.2] cell.division	BRAT1__cell division cycle protein 48-related / CDC48-related
AT3G02300	[31.2] cell.division	Regulator of chromosome condensation (RCC1) family protein
AT3G03790	[31.2] cell.division	ankyrin repeat family protein / regulator of chromosome condensation (RCC1) family protein
AT5G15920	[31.2] cell.division	AtSMC5_EMB2782_SMC5__structural maintenance of chromosomes 5
AT1G49910	[31.2] cell.division	BUB3.2__Transducin/WD40 repeat-like superfamily protein
AT3G55580	[31.2] cell.division	TCF1__Regulator of chromosome condensation (RCC1) family protein
AT5G07660	[31.2] cell.division	SMC6A__structural maintenance of chromosomes 6A
AT1G18040	[31.2] cell.division	AT;CDCKD;3_CAK2AT_CDKD1;3__cyclin-dependent kinase D1;3
AT3G53830	[31.2] cell.division	Regulator of chromosome condensation (RCC1) family protein
AT2G17620	[31.3] cell.cycle	CYCB2;1__Cyclin B2;1
AT3G50070	[31.3] cell.cycle	CYCD3;3__CYCLIN D3;3
AT3G10530	[31.3] cell.cycle	Transducin/WD40 repeat-like superfamily protein
AT2G32710	[31.3] cell.cycle	ACK2_ICK7_KRP4__Cyclin-dependent kinase inhibitor family protein
AT5G10270	[31.3] cell.cycle	CDKC;1__cyclin-dependent kinase C;1
AT5G51330	[31.3] cell.cycle	DYAD_SWI1__SWITCH1
AT5G65420	[31.3] cell.cycle	CYCD4;1__CYCLIN D4;1
AT5G64960	[31.3] cell.cycle	CDKC2_CDKC;2__cyclin dependent kinase group C2
AT1G47210	[31.3] cell.cycle	CYCA3;2__cyclin-dependent protein kinase 3;2
AT4G19560	[31.3] cell.cycle	CYCT1;2__Cyclin family protein
AT2G38730	[31.3.1] cell.cycle.peptidylprolyl isomerase	Cyclophilin-like peptidyl-prolyl cis-trans isomerase family protein
AT1G79990	[31.4] cell.vesicle transport	structural molecules
AT5G22360	[31.4] cell.vesicle transport	ATVAMP714_VAMP714_VAMP714__vesicle-associated membrane protein 714
AT2G31020	[31.4] cell.vesicle transport	ORP1A__OSBP(oxysterol binding protein)-related protein 1A
AT5G38840	[31.4] cell.vesicle transport	SMAD/FHA domain-containing protein
AT1G60070	[31.4] cell.vesicle transport	Adaptor protein complex AP-1, gamma subunit
AT3G55480	[31.4] cell.vesicle transport	AP-3 beta_PAT2_WAT1__protein affected trafﬁcking 2
AT2G18260	[31.4] cell.vesicle transport	ATSYP112_SYP112__syntaxin of plants 112
AT3G29400	[31.4] cell.vesicle transport	ATEXO70E1_EXO70E1__exocyst subunit exo70 family protein E1
AT5G01770	[31.99] cell.unspecified	ATRAPTOR1A_RAPTOR1A_RAPTOR2__HEAT repeat ;WD domain, G-beta repeat protein protein
AT2G24720	[30.1] signalling.in sugar and nutrient physiology	ATGLR2.2_GLR2.2__glutamate receptor 2.2
AT1G76320	[30.11] signalling.light	CPD25_FRS4__FAR1-related sequence 4
AT1G53090	[30.11] signalling.light	SPA4__SPA1-related 4
AT4G19990	[30.11] signalling.light	FRS1__FAR1-related sequence 1
AT5G64330	[30.11] signalling.light	JK218_NPH3_RPT3__Phototropic-responsive NPH3 family protein
AT3G03510	[30.11] signalling.light	Phototropic-responsive NPH3 family protein
AT3G22170	[30.11] signalling.light	CPD45_FHY3__far-red elongated hypocotyls 3
AT5G43310	[30.11.1] signalling.light.COP9 signalosome	COP1-interacting protein-related
AT5G14250	[30.11.1] signalling.light.COP9 signalosome	COP13_CSN3_FUS11__Proteasome component (PCI) domain protein
AT5G56890	[30.2.18] signalling.receptor kinases.extensin	Protein kinase superfamily protein
AT4G02010	[30.2.18] signalling.receptor kinases.extensin	Protein kinase superfamily protein
AT1G78530	[30.2.13] signalling.receptor kinases.leucine rich repeat XIII	Protein kinase superfamily protein
AT5G40380	[30.2.17] signalling.receptor kinases.DUF 26	CRK42__cysteine-rich RLK (RECEPTOR-like protein kinase) 42
AT4G28670	[30.2.17] signalling.receptor kinases.DUF 26	Protein kinase family protein with domain of unknown function (DUF26)
AT4G05200	[30.2.17] signalling.receptor kinases.DUF 26	CRK25__cysteine-rich RLK (RECEPTOR-like protein kinase) 25
AT3G03770	[30.2.6] signalling.receptor kinases.leucine rich repeat VI	Leucine-rich repeat protein kinase family protein
AT1G63430	[30.2.6] signalling.receptor kinases.leucine rich repeat VI	Leucine-rich repeat protein kinase family protein
AT1G69910	[30.2.20] signalling.receptor kinases.wheat LRK10 like	Protein kinase superfamily protein
AT1G25390	[30.2.20] signalling.receptor kinases.wheat LRK10 like	LRK10L4__Protein kinase superfamily protein
AT2G39360	[30.2.16] signalling.receptor kinases.Catharanthus roseus-like RLK1	CVY1__Protein kinase superfamily protein
AT5G39030	[30.2.16] signalling.receptor kinases.Catharanthus roseus-like RLK1	MDS4__Protein kinase superfamily protein
AT2G20850	[30.2.5] signalling.receptor kinases.leucine rich repeat V	SRF1__STRUBBELIG-receptor family 1
AT1G78980	[30.2.5] signalling.receptor kinases.leucine rich repeat V	SRF5__STRUBBELIG-receptor family 5
AT5G35390	[30.2.3] signalling.receptor kinases.leucine rich repeat III	PRK1__Leucine-rich repeat protein kinase family protein
AT3G08680	[30.2.3] signalling.receptor kinases.leucine rich repeat III	Leucine-rich repeat protein kinase family protein
AT2G32800	[30.2.19] signalling.receptor kinases.legume-lectin	AP4.3A_LecRK-S.2__protein kinase family protein
AT2G29220	[30.2.19] signalling.receptor kinases.legume-lectin	LecRK-III.1__Concanavalin A-like lectin protein kinase family protein
AT2G28960	[30.2.99] signalling.receptor kinases.misc	Leucine-rich repeat protein kinase family protein
AT2G27250	[30.2.99] signalling.receptor kinases.misc	AtCLV3_CLV3__CLAVATA3
AT1G29730	[30.2.8.2] signalling.receptor kinases.leucine rich repeat VIII.VIII-2	Leucine-rich repeat transmembrane protein kinase
AT5G61480	[30.2.11] signalling.receptor kinases.leucine rich repeat XI	PXY_TDR__Leucine-rich repeat protein kinase family protein
AT1G73080	[30.2.11] signalling.receptor kinases.leucine rich repeat XI	ATPEPR1_PEPR1__PEP1 receptor 1
AT4G28650	[30.2.11] signalling.receptor kinases.leucine rich repeat XI	MIK1_PXL2__Leucine-rich repeat transmembrane protein kinase family protein
AT5G49780	[30.2.8.1] signalling.receptor kinases.leucine rich repeat VIII.VIII-1	Leucine-rich repeat protein kinase family protein
AT5G62390	[30.3] signalling.calcium	ATBAG7_BAG7__BCL-2-associated athanogene 7
AT1G18890	[30.3] signalling.calcium	ATCDPK1_AtCPK10_CDPK1_CPK10__calcium-dependent protein kinase 1
AT2G46600	[30.3] signalling.calcium	Calcium-binding EF-hand family protein
AT1G72670	[30.3] signalling.calcium	iqd8__IQ-domain 8
AT2G43680	[30.3] signalling.calcium	IQD14__IQ-domain 14
AT2G31500	[30.3] signalling.calcium	CPK24__calcium-dependent protein kinase 24
AT2G38800	[30.3] signalling.calcium	Plant calmodulin-binding protein-related
AT5G19450	[30.3] signalling.calcium	CDPK19_CPK8__calcium-dependent protein kinase 19
AT1G66400	[30.3] signalling.calcium	CML23__calmodulin like 23
AT1G56340	[30.3] signalling.calcium	AtCRT1a_CRT1_CRT1a__calreticulin 1a
AT4G14750	[30.3] signalling.calcium	IQD19__IQ-domain 19
AT4G21940	[30.3] signalling.calcium	CPK15__calcium-dependent protein kinase 15
AT3G14590	[30.3] signalling.calcium	NTMC2T6.2_NTMC2TYPE6.2__Calcium-dependent lipid-binding (CaLB domain) family protein
AT3G13600	[30.3] signalling.calcium	calmodulin-binding family protein
AT4G33050	[30.3] signalling.calcium	AtIQM1_EDA39_IQM1__calmodulin-binding family protein
AT1G21980	[30.4.1] signalling.phosphinositides.phosphatidylinositol-4-phosphate 5-kinase	ATPIP5K1_ATPIPK1_PIP5K1__phosphatidylinositol-4-phosphate 5-kinase 1
AT1G77740	[30.4.1] signalling.phosphinositides.phosphatidylinositol-4-phosphate 5-kinase	PIP5K2__phosphatidylinositol-4-phosphate 5-kinase 2
AT1G71010	[30.4.1] signalling.phosphinositides.phosphatidylinositol-4-phosphate 5-kinase	FAB1C__FORMS APLOID AND BINUCLEATE CELLS 1C
AT2G26420	[30.4.1] signalling.phosphinositides.phosphatidylinositol-4-phosphate 5-kinase	PIP5K3__1-phosphatidylinositol-4-phosphate 5-kinase 3
AT3G56600	[30.4] signalling.phosphinositides	Protein kinase superfamily protein
AT1G51040	[30.4.2] signalling.phosphinositides.phosphatidylinositol 4-kinase	Protein kinase superfamily protein
AT1G06060	[30.5] signalling.G-proteins	LisH and RanBPM domains containing protein
AT4G13240	[30.5] signalling.G-proteins	ATROPGEF9_ROPGEF9__RHO guanyl-nucleotide exchange factor 9
AT1G01700	[30.5] signalling.G-proteins	ATROPGEF2_ROPGEF2__RHO guanyl-nucleotide exchange factor 2
AT3G13720	[30.5] signalling.G-proteins	PRA1.F3_PRA8__PRA1 (Prenylated rab acceptor) family protein
AT2G26300	[30.5] signalling.G-proteins	ATGPA1_GP ALPHA 1_GPA1__G protein alpha subunit 1
AT2G19240	[30.5] signalling.G-proteins	Ypt/Rab-GAP domain of gyp1p superfamily protein
AT2G23460	[30.5] signalling.G-proteins	ATXLG1_XLG1__extra-large G-protein 1
AT1G07880	[30.6] signalling.MAP kinases	ATMPK13__Protein kinase superfamily protein
AT1G18160	[30.6] signalling.MAP kinases	Protein kinase superfamily protein
AT1G73670	[30.6] signalling.MAP kinases	ATMPK15_MPK15__MAP kinase 15
AT3G07980	[30.6] signalling.MAP kinases	MAP3KE2_MAPKKK6__mitogen-activated protein kinase kinase kinase 6
AT3G25165	[30.8] signalling.misc	RALFL25__ralf-like 25
AT5G05930	[30.99] signalling.unspecified	ATGC1_GC1__guanylyl cyclase 1
AT1G74260	[23.1.2.4] nucleotide metabolism.synthesis.purine.FGAR amidotransferase	PUR4__purine biosynthesis 4
AT3G48540	[23.2] nucleotide metabolism.degradation	Cytidine/deoxycytidylate deaminase family protein
AT1G79690	[23.3.3] nucleotide metabolism.salvage.NUDIX hydrolases	atnudt3_NUDT3__nudix hydrolase homolog 3
AT4G36940	[23.3.1] nucleotide metabolism.salvage.phosphoribosyltransferases	NAPRT1__nicotinate phosphoribosyltransferase 1
AT3G01180	[2.1.2.2] major CHO metabolism.synthesis.starch.starch synthase	AtSS2_SS2__starch synthase 2
AT2G39930	[2.1.2.4] major CHO metabolism.synthesis.starch.debranching	ATISA1_ISA1__isoamylase 1
AT1G73370	[2.2.1.5] major CHO metabolism.degradation.sucrose.Susy	ATSUS6_SUS6__sucrose synthase 6
AT3G06500	[2.2.1.3.1] major CHO metabolism.degradation.sucrose.invertases.neutral	A/N-InvC__Plant neutral invertase family protein
AT1G69830	[2.2.2.1.1] major CHO metabolism.degradation.starch.starch cleavage.alpha amylase	AMY3_ATAMY3__alpha-amylase-like 3
AT5G50960	[18.7] Co-factor and vitamine metabolism.iron-sulphur clusters	ATNBP35_NBP35__nucleotide binding protein 35
AT2G46720	[11.1.10] lipid metabolism.FA synthesis and FA elongation.beta ketoacyl CoA synthase	HIC_KCS13__3-ketoacyl-CoA synthase 13
AT1G49430	[11.1.9] lipid metabolism.FA synthesis and FA elongation.long chain fatty acid CoA ligase	LACS2_LRD2__long-chain acyl-CoA synthetase 2
AT1G77240	[11.1.8] lipid metabolism.FA synthesis and FA elongation.acyl coa ligase	AAE2__AMP-dependent synthetase and ligase family protein
AT2G30200	[11.1.2] lipid metabolism.FA synthesis and FA elongation.Acetyl CoA Transacylase	EMB3147_MCAMT__catalytics;transferases;[acyl-carrier-protein] S-malonyltransferases;binding
AT3G51600	[11.6] lipid metabolism.lipid transfer proteins etc	LTP5__lipid transfer protein 5
AT5G59320	[11.6] lipid metabolism.lipid transfer proteins etc	LTP3__lipid transfer protein 3
AT1G64720	[11.6] lipid metabolism.lipid transfer proteins etc	CP5__Polyketide cyclase/dehydrase and lipid transport superfamily protein
AT5G43690	[11.8] lipid metabolism.'exotics'(steroids, squalene etc)	P-loop containing nucleoside triphosphate hydrolases superfamily protein
AT4G26280	[11.8] lipid metabolism.'exotics'(steroids, squalene etc)	P-loop containing nucleoside triphosphate hydrolases superfamily protein
AT4G29460	[11.9.3.4] lipid metabolism.lipid degradation.lysophospholipases.phospholipase A2	PLA2-GAMMA__Phospholipase A2 family protein
AT5G24220	[11.9.2.1] lipid metabolism.lipid degradation.lipases.triacylglycerol lipase	Lipase class 3-related protein
AT1G56630	[11.9.2.1] lipid metabolism.lipid degradation.lipases.triacylglycerol lipase	alpha/beta-Hydrolases superfamily protein
AT1G06800	[11.9.2.1] lipid metabolism.lipid degradation.lipases.triacylglycerol lipase	DALL4_PLA-I{gamma}1__alpha/beta-Hydrolases superfamily protein
AT4G16070	[11.9.2.1] lipid metabolism.lipid degradation.lipases.triacylglycerol lipase	Mono-/di-acylglycerol lipase, N-terminal;Lipase, class 3
AT5G23530	[24] Biodegradation of Xenobiotics	AtCXE18_CXE18__carboxyesterase 18
AT1G15380	[24.2] Biodegradation of Xenobiotics.lactoylglutathione lyase	GLYI4__Lactoylglutathione lyase / glyoxalase I family protein
AT4G21990	[14.2] S-assimilation.APR	APR3_ATAPR3_PRH-26_PRH26__APS reductase 3
AT1G55740	[3.1.2.2] minor CHO metabolism.raffinose family.raffinose synthases.putative	AtSIP1_RS1_SIP1__seed imbibition 1
AT4G39800	[3.4.3] minor CHO metabolism.myo-inositol.InsP Synthases	ATIPS1_ATMIPS1_MI-1-P SYNTHASE_MIPS1_MIPS1__myo-inositol-1-phosphate synthase 1
AT1G34120	[3.4.1] minor CHO metabolism.myo-inositol.poly-phosphatases	AT5P1_AT5PTASE1_ATIP5PI_IP5PI__inositol polyphosphate 5-phosphatase I
AT5G11920	[3.5] minor CHO metabolism.others	AtcwINV6_cwINV6__6-&1-fructan exohydrolase
AT2G36850	[3.6] minor CHO metabolism.callose	ATGSL08_ATGSL8_CHOR_ET2_GSL08_GSL8_MAS__glucan synthase-like 8
AT3G13900	[34.1] transport.p- and v-ATPases	ALA7__ATPase E1-E2 type family protein / haloacid dehalogenase-like hydrolase family protein
AT2G07560	[34.1] transport.p- and v-ATPases	AHA6_HA6__H(+)-ATPase 6
AT3G05220	[34.12] transport.metal	Heavy metal transport/detoxification superfamily protein
AT3G53720	[34.12] transport.metal	ATCHX20_CHX20__cation/H+ exchanger 20
AT3G52080	[34.12] transport.metal	chx28__cation/hydrogen exchanger 28
AT4G33520	[34.12] transport.metal	AtHMAC6_HMA6_PAA1_PCH1__P-type ATP-ase 1
AT5G46240	[34.15] transport.potassium	AtKAT1_KAT1__potassium channel in Arabidopsis thaliana 1
AT3G28415	[34.16] transport.ABC transporters and multidrug resistance systems	ABCB22__ABC transporter family protein
AT2G07680	[34.16] transport.ABC transporters and multidrug resistance systems	ABCC13_AtABCC13_ATMRP11_MRP11__multidrug resistance-associated protein 11
AT3G62150	[34.16] transport.ABC transporters and multidrug resistance systems	ABCB21_PGP21__P-glycoprotein 21
AT3G62700	[34.16] transport.ABC transporters and multidrug resistance systems	ABCC14_ATMRP10_MRP10__multidrug resistance-associated protein 10
AT3G60970	[34.16] transport.ABC transporters and multidrug resistance systems	ABCC15_ATMRP15_MRP15__multidrug resistance-associated protein 15
AT5G58270	[34.16] transport.ABC transporters and multidrug resistance systems	ABCB25_ATATM3_ATM3_STA1__ABC transporter of the mitochondrion 3
AT3G62270	[34.18] transport.unspecified anions	BOR2__HCO3- transporter family
AT5G57490	[34.18] transport.unspecified anions	ATVDAC4_VDAC4__voltage dependent anion channel 4
AT3G49920	[34.20] transport.porins	ATVDAC5_VDAC5__voltage dependent anion channel 5
AT1G79410	[34.2] transport.sugars	AtOCT5_OCT5__organic cation/carnitine transporter5
AT2G16120	[34.2] transport.sugars	ATPMT1_PMT1__polyol/monosaccharide transporter 1
AT3G05960	[34.2] transport.sugars	ATSTP6_STP6__sugar transporter 6
AT5G33320	[34.8] transport.metabolite transporters at the envelope membrane	ARAPPT_CUE1_NOX1_PPT__Glucose-6-phosphate/phosphate translocator-related
AT5G54750	[34.99] transport.misc	Transport protein particle (TRAPP) component
AT3G10960	[34.99] transport.misc	ATAZG1_AZG1__AZA-guanine resistant1
AT5G49990	[34.99] transport.misc	Xanthine/uracil permease family protein
AT1G22530	[34.99] transport.misc	PATL2__PATELLIN 2
AT2G34420	[1.1.1.1] PS.lightreaction.photosystem II.LHC-II	LHB1B2_LHCB1.5__photosystem II light harvesting complex gene B1B2
AT3G62410	[1.3.1007] PS.calvin cycle	CP12_CP12-2__CP12 domain-containing protein 2
AT1G73110	[1.3.13] PS.calvin cycle.rubisco interacting	P-loop containing nucleoside triphosphate hydrolases superfamily protein
AT1G55150	[27.1.2] RNA.processing.RNA helicase	AtRH20_RH20__DEA(D/H)-box RNA helicase family protein
AT2G35340	[27.1.2] RNA.processing.RNA helicase	MEE29__helicase domain-containing protein
AT5G51280	[27.1.2] RNA.processing.RNA helicase	DEAD-box protein abstrakt, putative
AT1G75660	[27.1.19] RNA.processing.ribonucleases	AtXRN3_XRN3__5'-3' exoribonuclease 3
AT1G27820	[27.1.19] RNA.processing.ribonucleases	Polynucleotidyl transferase, ribonuclease H-like superfamily protein
AT3G12990	[27.1.19] RNA.processing.ribonucleases	RRP45a__ribonuclease PH45A
AT1G16800	[27.1.19] RNA.processing.ribonucleases	P-loop containing nucleoside triphosphate hydrolases superfamily protein
AT3G50670	[27.1.1] RNA.processing.splicing	U1-70K_U1SNRNP__U1 small nuclear ribonucleoprotein-70K
AT3G49430	[27.1.1] RNA.processing.splicing	At-SR34a_SR34a_SRp34a__SER/ARG-rich protein 34A
AT3G55220	[27.1.1] RNA.processing.splicing	AtSAP130b_SAP130b__Cleavage and polyadenylation specificity factor (CPSF) A subunit protein
AT2G17580	[27.1] RNA.processing	AGS1__Polynucleotide adenylyltransferase family protein
AT3G13300	[27.1] RNA.processing	VCS__Transducin/WD40 repeat-like superfamily protein
AT3G09650	[27.1] RNA.processing	CRM3_HCF152__Tetratricopeptide repeat (TPR)-like superfamily protein
AT3G16380	[27.1] RNA.processing	PAB6__poly(A) binding protein 6
AT1G59760	[27.1] RNA.processing	AtMTR4_MTR4__RNA helicase, ATP-dependent, SK12/DOB1 protein
AT4G20330	[27.2] RNA.transcription	Transcription initiation factor TFIIE, beta subunit
AT2G24120	[27.2] RNA.transcription	PDE319_SCA3__DNA/RNA polymerases superfamily protein
AT3G49000	[27.2] RNA.transcription	RNA polymerase III subunit RPC82 family protein
AT1G17440	[27.2] RNA.transcription	CKH1_EER4_TAF12B__Transcription initiation factor TFIID subunit A
AT1G16690	[27.3.65] RNA.regulation of transcription.Polycomb Group (PcG)	Enhancer of polycomb-like transcription factor protein
AT2G20880	[27.3.3] RNA.regulation of transcription.AP2/EREBP, APETALA2/Ethylene-responsive element binding protein family	AtERF53_ERF53__Integrase-type DNA-binding superfamily protein
AT1G16060	[27.3.3] RNA.regulation of transcription.AP2/EREBP, APETALA2/Ethylene-responsive element binding protein family	ADAP_WRI3__ARIA-interacting double AP2 domain protein
AT5G66990	[27.3.60] RNA.regulation of transcription.NIN-like bZIP-related family	RKD3__RWP-RK domain-containing protein
AT3G30210	[27.3.25] RNA.regulation of transcription.MYB domain transcription factor family	ATMYB121_MYB121__myb domain protein 121
AT5G10280	[27.3.25] RNA.regulation of transcription.MYB domain transcription factor family	ATMYB64_ATMYB92_MYB92__myb domain protein 92
AT1G06910	[27.3.25] RNA.regulation of transcription.MYB domain transcription factor family	TRFL7__TRF-like 7
AT3G12820	[27.3.25] RNA.regulation of transcription.MYB domain transcription factor family	AtMYB10_MYB10__myb domain protein 10
AT1G66370	[27.3.25] RNA.regulation of transcription.MYB domain transcription factor family	AtMYB113_MYB113__myb domain protein 113
AT5G41315	[27.3.6] RNA.regulation of transcription.bHLH,Basic Helix-Loop-Helix family	GL3_GL3_MYC6.2__basic helix-loop-helix (bHLH) DNA-binding superfamily protein
AT1G61660	[27.3.6] RNA.regulation of transcription.bHLH,Basic Helix-Loop-Helix family	AtbHLH112__basic helix-loop-helix (bHLH) DNA-binding superfamily protein
AT2G34820	[27.3.6] RNA.regulation of transcription.bHLH,Basic Helix-Loop-Helix family	basic helix-loop-helix (bHLH) DNA-binding superfamily protein
AT4G28790	[27.3.6] RNA.regulation of transcription.bHLH,Basic Helix-Loop-Helix family	basic helix-loop-helix (bHLH) DNA-binding superfamily protein
AT2G06020	[27.3.20] RNA.regulation of transcription.G2-like transcription factor family, GARP	Homeodomain-like superfamily protein
AT4G04580	[27.3.20] RNA.regulation of transcription.G2-like transcription factor family, GARP	Homeodomain-like superfamily protein
AT5G16560	[27.3.20] RNA.regulation of transcription.G2-like transcription factor family, GARP	KAN_KAN1__Homeodomain-like superfamily protein
AT5G66350	[27.3.34] RNA.regulation of transcription.Orphan family	SHI__Lateral root primordium (LRP) protein-related
AT5G04560	[27.3.34] RNA.regulation of transcription.Orphan family	DME__HhH-GPD base excision DNA repair family protein
AT1G68190	[27.3.7] RNA.regulation of transcription.C2C2(Zn) CO-like, Constans-like zinc finger family	BBX27__B-box zinc finger family protein
AT1G75530	[27.3.48] RNA.regulation of transcription.FHA transcription factor	Forkhead-associated (FHA) domain-containing protein
AT3G20810	[27.3.57] RNA.regulation of transcription.JUMONJI family	JMJ30_JMJD5__2-oxoglutarate (2OG) and Fe(II)-dependent oxygenase superfamily protein
AT5G04240	[27.3.57] RNA.regulation of transcription.JUMONJI family	ELF6__Zinc finger (C2H2 type) family protein / transcription factor jumonji (jmj) family protein
AT5G63080	[27.3.57] RNA.regulation of transcription.JUMONJI family	JMJ20__2-oxoglutarate (2OG) and Fe(II)-dependent oxygenase superfamily protein
AT1G78280	[27.3.57] RNA.regulation of transcription.JUMONJI family	transferases, transferring glycosyl groups
AT1G46408	[27.3.24] RNA.regulation of transcription.MADS box transcription factor family	AGL97__AGAMOUS-like 97
AT5G58890	[27.3.24] RNA.regulation of transcription.MADS box transcription factor family	AGL82__AGAMOUS-like 82
AT1G22590	[27.3.24] RNA.regulation of transcription.MADS box transcription factor family	AGL87__AGAMOUS-like 87
AT1G77080	[27.3.24] RNA.regulation of transcription.MADS box transcription factor family	AGL27_FLM_MAF1__K-box region and MADS-box transcription factor family protein
AT1G29962	[27.3.24] RNA.regulation of transcription.MADS box transcription factor family	AGL64__AGAMOUS-like 64
AT2G22740	[27.3.69] RNA.regulation of transcription.SET-domain transcriptional regulator family	SDG23_SUVH6__SU(VAR)3-9 homolog 6
AT5G09790	[27.3.69] RNA.regulation of transcription.SET-domain transcriptional regulator family	ATXR5_PDE336_SDG15__ARABIDOPSIS TRITHORAX-RELATED PROTEIN 5
AT1G76710	[27.3.69] RNA.regulation of transcription.SET-domain transcriptional regulator family	ASHH1_SDG26__SET domain group 26
AT2G33290	[27.3.69] RNA.regulation of transcription.SET-domain transcriptional regulator family	ATSUVH2_SDG3_SUVH2__SU(VAR)3-9 homolog 2
AT1G26790	[27.3.8] RNA.regulation of transcription.C2C2(Zn) DOF zinc finger family	CDF6__Dof-type zinc finger DNA-binding family protein
AT2G46590	[27.3.8] RNA.regulation of transcription.C2C2(Zn) DOF zinc finger family	DAG2__Dof-type zinc finger DNA-binding family protein
AT5G06770	[27.3.12] RNA.regulation of transcription.C3H zinc finger family	KHZ2__KH domain-containing protein / zinc finger (CCCH type) family protein
AT5G12850	[27.3.12] RNA.regulation of transcription.C3H zinc finger family	TZF8__CCCH-type zinc finger protein with ARM repeat domain
AT3G47120	[27.3.12] RNA.regulation of transcription.C3H zinc finger family	GDS1__RNA recognition motif (RRM)-containing protein
AT4G14920	[27.3.63] RNA.regulation of transcription.PHD finger transcription factor	Acyl-CoA N-acyltransferase with RING/FYVE/PHD-type zinc finger protein
AT5G36670	[27.3.63] RNA.regulation of transcription.PHD finger transcription factor	RING/FYVE/PHD zinc finger superfamily protein
AT1G30490	[27.3.22] RNA.regulation of transcription.HB,Homeobox transcription factor family	ATHB9_PHV__Homeobox-leucine zipper family protein / lipid-binding START domain-containing protein
AT2G22800	[27.3.22] RNA.regulation of transcription.HB,Homeobox transcription factor family	HAT9__Homeobox-leucine zipper protein family
AT1G23380	[27.3.22] RNA.regulation of transcription.HB,Homeobox transcription factor family	KNAT6_KNAT6L_KNAT6S__KNOTTED1-like homeobox gene 6
AT1G70510	[27.3.22] RNA.regulation of transcription.HB,Homeobox transcription factor family	ATK1_KNAT2__KNOTTED-like from Arabidopsis thaliana 2
AT1G61960	[27.3.99] RNA.regulation of transcription.unclassified	Mitochondrial transcription termination factor family protein
AT1G53860	[27.3.99] RNA.regulation of transcription.unclassified	Remorin family protein
AT1G77060	[27.3.99] RNA.regulation of transcription.unclassified	Phosphoenolpyruvate carboxylase family protein
AT1G47500	[27.3.99] RNA.regulation of transcription.unclassified	ATRBP47C'_RBP47C'__RNA-binding protein 47C'
AT5G12440	[27.3.99] RNA.regulation of transcription.unclassified	CCCH-type zinc fingerfamily protein with RNA-binding domain
AT3G50050	[27.3.99] RNA.regulation of transcription.unclassified	Eukaryotic aspartyl protease family protein
AT4G06634	[27.3.99] RNA.regulation of transcription.unclassified	AtYY1_YY1__zinc finger (C2H2 type) family protein
AT3G63140	[27.3.99] RNA.regulation of transcription.unclassified	CSP41A__chloroplast stem-loop binding protein of 41 kDa
AT3G60400	[27.3.99] RNA.regulation of transcription.unclassified	SHOT1__Mitochondrial transcription termination factor family protein
AT4G02990	[27.3.99] RNA.regulation of transcription.unclassified	BSM_RUG2__Mitochondrial transcription termination factor family protein
AT3G02890	[27.3.99] RNA.regulation of transcription.unclassified	AIPP2__RING/FYVE/PHD zinc finger superfamily protein
AT3G21810	[27.3.99] RNA.regulation of transcription.unclassified	Zinc finger C-x8-C-x5-C-x3-H type family protein
AT3G60110	[27.3.42] RNA.regulation of transcription.Bromodomain proteins	DNA-binding bromodomain-containing protein
AT5G25790	[27.3.17] RNA.regulation of transcription.CPP(Zn),CPP1-related transcription factor family	Tesmin/TSO1-like CXC domain-containing protein
AT5G05550	[27.3.30] RNA.regulation of transcription.Trihelix, Triple-Helix transcription factor family	ENAP2_VFP5__sequence-specific DNA binding transcription factors
AT5G14540	[27.3.30] RNA.regulation of transcription.Trihelix, Triple-Helix transcription factor family	Protein of unknown function (DUF1421)
AT4G08990	[27.3.46] RNA.regulation of transcription.DNA methyltransferases	DNA (cytosine-5-)-methyltransferase family protein
AT3G11090	[27.3.37] RNA.regulation of transcription.AS2,Lateral Organ Boundaries Gene Family	LBD21__LOB domain-containing protein 21
AT5G67320	[27.3.55] RNA.regulation of transcription.HDA	HOS15_OLI1__WD-40 repeat family protein
AT5G61060	[27.3.55] RNA.regulation of transcription.HDA	ATHDA5_HDA05_HDA5__histone deacetylase 5
AT5G03740	[27.3.55] RNA.regulation of transcription.HDA	HD2C_HDT3__histone deacetylase 2C
AT4G26640	[27.3.32] RNA.regulation of transcription.WRKY domain transcription factor family	AtWRKY20_WRKY20__WRKY family transcription factor family protein
AT5G24110	[27.3.32] RNA.regulation of transcription.WRKY domain transcription factor family	ATWRKY30_WRKY30__WRKY DNA-binding protein 30
AT1G62300	[27.3.32] RNA.regulation of transcription.WRKY domain transcription factor family	ATWRKY6_WRKY6__WRKY family transcription factor
AT1G05490	[27.3.44] RNA.regulation of transcription.Chromatin Remodeling Factors	chr31_CLSY3__chromatin remodeling 31
AT5G63950	[27.3.44] RNA.regulation of transcription.Chromatin Remodeling Factors	CHR24__chromatin remodeling 24
AT5G05130	[27.3.44] RNA.regulation of transcription.Chromatin Remodeling Factors	DNA/RNA helicase protein
AT2G18760	[27.3.44] RNA.regulation of transcription.Chromatin Remodeling Factors	CHR8__chromatin remodeling 8
AT5G04850	[27.3.71] RNA.regulation of transcription.SNF7	VPS60.2__SNF7 family protein
AT2G22840	[27.3.50] RNA.regulation of transcription.General Transcription	AtGRF1_GRF1__growth-regulating factor 1
AT5G66320	[27.3.9] RNA.regulation of transcription.C2C2(Zn) GATA transcription factor family	GATA5__GATA transcription factor 5
AT4G31615	[27.3.41] RNA.regulation of transcription.B3 transcription factor family	REM35__Transcriptional factor B3 family protein
AT2G35310	[27.3.41] RNA.regulation of transcription.B3 transcription factor family	REM23__Transcriptional factor B3 family protein
AT2G47790	[27.3.67] RNA.regulation of transcription.putative transcription regulator	GTS1__Transducin/WD40 repeat-like superfamily protein
AT4G11560	[27.3.67] RNA.regulation of transcription.putative transcription regulator	AIPP3__bromo-adjacent homology (BAH) domain-containing protein
AT4G23120	[27.3.67] RNA.regulation of transcription.putative transcription regulator	Bromo-adjacent homology (BAH) domain-containing protein
AT1G60770	[27.3.67] RNA.regulation of transcription.putative transcription regulator	RPPR4__Tetratricopeptide repeat (TPR)-like superfamily protein
AT5G52890	[27.3.67] RNA.regulation of transcription.putative transcription regulator	AT hook motif-containing protein
AT5G10940	[27.3.67] RNA.regulation of transcription.putative transcription regulator	ASG2__transducin family protein / WD-40 repeat family protein
AT1G67370	[27.3.67] RNA.regulation of transcription.putative transcription regulator	ASY1_ATASY1__DNA-binding HORMA family protein
AT4G12540	[27.3.67] RNA.regulation of transcription.putative transcription regulator
AT1G61320	[27.3.67] RNA.regulation of transcription.putative transcription regulator	FBD / Leucine Rich Repeat domains containing protein
AT5G15020	[27.3.67] RNA.regulation of transcription.putative transcription regulator	SNL2__SIN3-like 2
AT1G04020	[27.3.67] RNA.regulation of transcription.putative transcription regulator	ATBARD1_BARD1_ROW1__breast cancer associated RING 1
AT5G09740	[27.3.54] RNA.regulation of transcription.Histone acetyltransferases	HAC11_HAG05_HAG5_HAM2__histone acetyltransferase of the MYST family 2
AT1G03970	[27.3.35] RNA.regulation of transcription.bZIP transcription factor family	GBF4__G-box binding factor 4
AT1G06850	[27.3.35] RNA.regulation of transcription.bZIP transcription factor family	AtbZIP52_bZIP52__basic leucine-zipper 52
AT3G10800	[27.3.35] RNA.regulation of transcription.bZIP transcription factor family	BZIP28__Basic-leucine zipper (bZIP) transcription factor family protein
AT2G34210	[27.3.52] RNA.regulation of transcription.Global transcription factor group	SPT5-1__Transcription elongation factor Spt5
AT3G27260	[27.3.52] RNA.regulation of transcription.Global transcription factor group	GTE8__global transcription factor group E8
AT1G65440	[27.3.52] RNA.regulation of transcription.Global transcription factor group	GTB1_SPT6L__global transcription factor group B1
AT5G27910	[27.3.16] RNA.regulation of transcription.CCAAT box binding factor family, HAP5	NF-YC8__nuclear factor Y, subunit C8
AT5G39550	[27.3.11] RNA.regulation of transcription.C2H2 zinc finger family	ORTH1_VIM3__Zinc finger (C3HC4-type RING finger) family protein
AT1G02040	[27.3.11] RNA.regulation of transcription.C2H2 zinc finger family	C2H2-type zinc finger family protein
AT4G05360	[27.3.11] RNA.regulation of transcription.C2H2 zinc finger family	Zinc knuckle (CCHC-type) family protein
AT1G04445	[27.3.11] RNA.regulation of transcription.C2H2 zinc finger family	C2H2-like zinc finger protein
AT1G51220	[27.3.11] RNA.regulation of transcription.C2H2 zinc finger family	AtWIP5_WIP5__WIP domain protein 5
AT3G28210	[27.3.11] RNA.regulation of transcription.C2H2 zinc finger family	PMZ_SAP12__zinc finger (AN1-like) family protein
AT3G29340	[27.3.11] RNA.regulation of transcription.C2H2 zinc finger family	zinc finger (C2H2 type) family protein
AT3G50700	[27.3.11] RNA.regulation of transcription.C2H2 zinc finger family	AtIDD2_IDD2__indeterminate(ID)-domain 2
AT2G02540	[27.3.80] RNA.regulation of transcription.zf-HD	ATHB21_HB21_ZFHD4_ZHD3__homeobox protein 21
AT3G28730	[27.3.62] RNA.regulation of transcription.Nucleosome/chromatin assembly factor group	ATHMG_HMG_NFD_SSRP1__high mobility group
AT5G64630	[27.3.62] RNA.regulation of transcription.Nucleosome/chromatin assembly factor group	FAS2_MUB3.9_NFB01_NFB1__Transducin/WD40 repeat-like superfamily protein
AT4G23980	[27.3.4] RNA.regulation of transcription.ARF, Auxin Response Factor family	ARF9__auxin response factor 9
AT2G28350	[27.3.4] RNA.regulation of transcription.ARF, Auxin Response Factor family	ARF10__auxin response factor 10
AT2G15180	[27.3.73] RNA.regulation of transcription.Zn-finger(CCHC)	Zinc knuckle (CCHC-type) family protein
AT5G17490	[27.3.21] RNA.regulation of transcription.GRAS transcription factor family	AtRGL3_RGL3__RGA-like protein 3
AT2G31070	[27.3.29] RNA.regulation of transcription.TCP transcription factor family	TCP10__TCP domain protein 10
AT1G68800	[27.3.29] RNA.regulation of transcription.TCP transcription factor family	BRC2_TCP12__TCP domain protein 12
AT3G27010	[27.3.29] RNA.regulation of transcription.TCP transcription factor family	AT-TCP20_ATTCP20_PCF1_TCP20__TEOSINTE BRANCHED 1, cycloidea, PCF (TCP)-domain family protein 20
AT3G16857	[27.3.5] RNA.regulation of transcription.ARR	ARR1_RR1__response regulator 1
AT1G75250	[27.3.26] RNA.regulation of transcription.MYB-related transcription factor family	ATRL6_RL6_RSM3__RAD-like 6
AT1G09770	[27.3.26] RNA.regulation of transcription.MYB-related transcription factor family	ATCDC5_ATMYBCDC5_CDC5__cell division cycle 5
AT5G02840	[27.3.26] RNA.regulation of transcription.MYB-related transcription factor family	LCL1_RVE4__LHY/CCA1-like 1
AT3G13000	[27.3.27] RNA.regulation of transcription.NAC domain transcription factor family	Protein of unknown function, DUF547
AT4G28990	[27.4] RNA.RNA binding	RNA-binding protein-related
AT2G33410	[27.4] RNA.RNA binding	RBGD2__RNA-binding (RRM/RBD/RNP motifs) family protein
AT1G37140	[27.4] RNA.RNA binding	MCT1__MEI2 C-terminal RRM only like 1
AT1G09700	[27.4] RNA.RNA binding	AtDRB1_DRB1_HYL1__dsRNA-binding domain-like superfamily protein
AT5G47620	[27.4] RNA.RNA binding	RNA-binding (RRM/RBD/RNP motifs) family protein
AT5G32450	[27.4] RNA.RNA binding	RNA binding (RRM/RBD/RNP motifs) family protein
AT1G73530	[27.4] RNA.RNA binding	ORRM6__RNA-binding (RRM/RBD/RNP motifs) family protein
AT1G66260	[27.4] RNA.RNA binding	ALY3__RNA-binding (RRM/RBD/RNP motifs) family protein
AT5G63290	[19.8] tetrapyrrole synthesis.coproporphyrinogen III oxidase	AtHEMN1__Radical SAM superfamily protein
AT4G01690	[19.9] tetrapyrrole synthesis.protoporphyrin IX oxidase	HEMG1_PPO1_PPOX__Flavin containing amine oxidoreductase family
AT1G48510	[9.7] mitochondrial electron transport / ATP synthesis.cytochrome c oxidase	Surfeit locus 1 cytochrome c oxidase biogenesis protein
AT5G02860	[35.1.5] not assigned.no ontology.pentatricopeptide (PPR) repeat-containing protein	Pentatricopeptide repeat (PPR) superfamily protein
AT3G06920	[35.1.5] not assigned.no ontology.pentatricopeptide (PPR) repeat-containing protein	Tetratricopeptide repeat (TPR)-like superfamily protein
AT1G31840	[35.1.5] not assigned.no ontology.pentatricopeptide (PPR) repeat-containing protein	Tetratricopeptide repeat (TPR)-like superfamily protein
AT3G15200	[35.1.5] not assigned.no ontology.pentatricopeptide (PPR) repeat-containing protein	Tetratricopeptide repeat (TPR)-like superfamily protein
AT1G69290	[35.1.5] not assigned.no ontology.pentatricopeptide (PPR) repeat-containing protein	Pentatricopeptide repeat (PPR) superfamily protein
AT4G19220	[35.1.5] not assigned.no ontology.pentatricopeptide (PPR) repeat-containing protein	Tetratricopeptide repeat (TPR)-like superfamily protein
AT3G46610	[35.1.5] not assigned.no ontology.pentatricopeptide (PPR) repeat-containing protein	LPE1__Pentatricopeptide repeat (PPR-like) superfamily protein
AT4G04790	[35.1.5] not assigned.no ontology.pentatricopeptide (PPR) repeat-containing protein	Tetratricopeptide repeat (TPR)-like superfamily protein
AT1G12620	[35.1.5] not assigned.no ontology.pentatricopeptide (PPR) repeat-containing protein	Pentatricopeptide repeat (PPR) superfamily protein
AT4G21065	[35.1.5] not assigned.no ontology.pentatricopeptide (PPR) repeat-containing protein	Tetratricopeptide repeat (TPR)-like superfamily protein
AT5G61800	[35.1.5] not assigned.no ontology.pentatricopeptide (PPR) repeat-containing protein	Pentatricopeptide repeat (PPR) superfamily protein
AT1G56690	[35.1.5] not assigned.no ontology.pentatricopeptide (PPR) repeat-containing protein	Pentatricopeptide repeat (PPR) superfamily protein
AT3G20730	[35.1.5] not assigned.no ontology.pentatricopeptide (PPR) repeat-containing protein	Tetratricopeptide repeat (TPR)-like superfamily protein
AT2G21090	[35.1.5] not assigned.no ontology.pentatricopeptide (PPR) repeat-containing protein	Pentatricopeptide repeat (PPR-like) superfamily protein
AT5G06400	[35.1.5] not assigned.no ontology.pentatricopeptide (PPR) repeat-containing protein	Pentatricopeptide repeat (PPR) superfamily protein
AT5G27270	[35.1.5] not assigned.no ontology.pentatricopeptide (PPR) repeat-containing protein	EMB976__Tetratricopeptide repeat (TPR)-like superfamily protein
AT3G22150	[35.1.5] not assigned.no ontology.pentatricopeptide (PPR) repeat-containing protein	AEF1__Tetratricopeptide repeat (TPR)-like superfamily protein
AT1G56570	[35.1.5] not assigned.no ontology.pentatricopeptide (PPR) repeat-containing protein	PGN__Tetratricopeptide repeat (TPR)-like superfamily protein
AT1G02060	[35.1.5] not assigned.no ontology.pentatricopeptide (PPR) repeat-containing protein	Tetratricopeptide repeat (TPR)-like superfamily protein
AT5G14770	[35.1.5] not assigned.no ontology.pentatricopeptide (PPR) repeat-containing protein	Tetratricopeptide repeat (TPR)-like superfamily protein
AT3G02330	[35.1.5] not assigned.no ontology.pentatricopeptide (PPR) repeat-containing protein	MEF13__MEF13 is an member of the E-domain pentatricopeptide repeat (PPR) superfamily. It is involved in mitochondrial mRNA editing with at least 8 known targets.
AT1G13630	[35.1.5] not assigned.no ontology.pentatricopeptide (PPR) repeat-containing protein	Tetratricopeptide repeat (TPR)-like superfamily protein
AT5G11310	[35.1.5] not assigned.no ontology.pentatricopeptide (PPR) repeat-containing protein	SOAR1__Pentatricopeptide repeat (PPR) superfamily protein
AT3G28660	[35.1.5] not assigned.no ontology.pentatricopeptide (PPR) repeat-containing protein	Tetratricopeptide repeat (TPR)-like superfamily protein
AT3G62890	[35.1.5] not assigned.no ontology.pentatricopeptide (PPR) repeat-containing protein	Pentatricopeptide repeat (PPR) superfamily protein
AT2G27610	[35.1.5] not assigned.no ontology.pentatricopeptide (PPR) repeat-containing protein	Tetratricopeptide repeat (TPR)-like superfamily protein
AT5G15280	[35.1.5] not assigned.no ontology.pentatricopeptide (PPR) repeat-containing protein	Pentatricopeptide repeat (PPR) superfamily protein
AT1G20300	[35.1.5] not assigned.no ontology.pentatricopeptide (PPR) repeat-containing protein	Pentatricopeptide repeat (PPR) superfamily protein
AT3G29290	[35.1.5] not assigned.no ontology.pentatricopeptide (PPR) repeat-containing protein	emb2076__Pentatricopeptide repeat (PPR) superfamily protein
AT2G17140	[35.1.5] not assigned.no ontology.pentatricopeptide (PPR) repeat-containing protein	Pentatricopeptide repeat (PPR) superfamily protein
AT5G55840	[35.1.5] not assigned.no ontology.pentatricopeptide (PPR) repeat-containing protein	Pentatricopeptide repeat (PPR) superfamily protein
AT2G39230	[35.1.5] not assigned.no ontology.pentatricopeptide (PPR) repeat-containing protein	LOJ__LATERAL ORGAN JUNCTION
AT3G50420	[35.1.5] not assigned.no ontology.pentatricopeptide (PPR) repeat-containing protein	Pentatricopeptide repeat (PPR) superfamily protein
AT5G47020	[35.1.40] not assigned.no ontology.glycine rich proteins
AT1G07135	[35.1.40] not assigned.no ontology.glycine rich proteins	glycine-rich protein
AT4G18280	[35.1.40] not assigned.no ontology.glycine rich proteins	glycine-rich cell wall protein-related
AT2G30560	[35.1.40] not assigned.no ontology.glycine rich proteins	glycine-rich protein
AT3G59640	[35.1.40] not assigned.no ontology.glycine rich proteins	PSS1__glycine-rich protein
AT1G04800	[35.1.40] not assigned.no ontology.glycine rich proteins	glycine-rich protein
AT1G73840	[35.1.41] not assigned.no ontology.hydroxyproline rich proteins	ESP1__hydroxyproline-rich glycoprotein family protein
AT3G25690	[35.1.41] not assigned.no ontology.hydroxyproline rich proteins	AtCHUP1_CHUP1__Hydroxyproline-rich glycoprotein family protein
AT1G10790	[35.1.41] not assigned.no ontology.hydroxyproline rich proteins
AT4G04980	[35.1.41] not assigned.no ontology.hydroxyproline rich proteins
AT1G24220	[35.1.25] not assigned.no ontology.paired amphipathic helix repeat-containing protein	paired amphipathic helix repeat-containing protein
AT1G22240	[35.1.12] not assigned.no ontology.pumilio/Puf RNA-binding domain-containing protein	APUM8_PUM8__pumilio 8
AT1G72320	[35.1.12] not assigned.no ontology.pumilio/Puf RNA-binding domain-containing protein	APUM23_PUM23__pumilio 23
AT1G03300	[35.1.2] not assigned.no ontology.agenet domain-containing protein	ATDUF1_DUF1__DOMAIN OF UNKNOWN FUNCTION 724 1
AT5G42670	[35.1.2] not assigned.no ontology.agenet domain-containing protein	Agenet domain-containing protein
AT2G43160	[35.1.21] not assigned.no ontology.epsin N-terminal homology (ENTH) domain-containing protein	ENTH/VHS family protein
AT3G45740	[35.1.1023] not assigned.no ontology	hydrolase family protein / HAD-superfamily protein
AT5G58782	[35.1.1023] not assigned.no ontology	AtcPT6_cPT6__Undecaprenyl pyrophosphate synthetase family protein
AT2G25870	[35.1.1023] not assigned.no ontology	AtYbeY__haloacid dehalogenase-like hydrolase family protein
AT4G20325	[35.1.1023] not assigned.no ontology
AT1G52750	[35.1.1023] not assigned.no ontology	alpha/beta-Hydrolases superfamily protein
AT1G79740	[35.1.1023] not assigned.no ontology	hAT transposon superfamily
AT2G17440	[35.1.1023] not assigned.no ontology	PIRL5__plant intracellular ras group-related LRR 5
AT1G77600	[35.1.1023] not assigned.no ontology	AtPDS5B_PDS5B__ARM repeat superfamily protein
AT1G52810	[35.1.1023] not assigned.no ontology	2-oxoglutarate (2OG) and Fe(II)-dependent oxygenase superfamily protein
AT1G80990	[35.1.1023] not assigned.no ontology	XH domain-containing protein
AT5G52710	[35.1.1023] not assigned.no ontology	Copper transport protein family
AT4G10650	[35.1.1023] not assigned.no ontology	P-loop containing nucleoside triphosphate hydrolases superfamily protein
AT1G17450	[35.1.1023] not assigned.no ontology	B-block binding subunit of TFIIIC
AT1G27752	[35.1.1023] not assigned.no ontology	Ubiquitin system component Cue protein
AT3G28270	[35.1.1023] not assigned.no ontology	AFL1__Protein of unknown function (DUF677)
AT5G38100	[35.1.1023] not assigned.no ontology	S-adenosyl-L-methionine-dependent methyltransferases superfamily protein
AT3G14810	[35.1.1023] not assigned.no ontology	MSL5__mechanosensitive channel of small conductance-like 5
AT4G34280	[35.1.1023] not assigned.no ontology	DHU1__transducin family protein / WD-40 repeat family protein
AT1G18360	[35.1.1023] not assigned.no ontology	MAGL2__alpha/beta-Hydrolases superfamily protein
AT2G24205	[35.1.1023] not assigned.no ontology	ECA1 gametogenesis related family protein
AT1G23935	[35.1.1023] not assigned.no ontology
AT4G38480	[35.1.1023] not assigned.no ontology	ABD1__Transducin/WD40 repeat-like superfamily protein
AT3G47920	[35.1.1023] not assigned.no ontology
AT5G19390	[35.1.1023] not assigned.no ontology	PHGAP2__Rho GTPase activation protein (RhoGAP) with PH domain
AT4G20720	[35.1.1023] not assigned.no ontology	dentin sialophosphoprotein-related
AT3G28300	[35.1.1023] not assigned.no ontology	AT14A__Protein of unknown function (DUF677)
AT2G13690	[35.1.1023] not assigned.no ontology	PRLI-interacting factor, putative
AT5G62740	[35.1.1023] not assigned.no ontology	ATHIR1_AtHIR4_HIR1_HIR4__SPFH/Band 7/PHB domain-containing membrane-associated protein family
AT3G06880	[35.1.1023] not assigned.no ontology	Transducin/WD40 repeat-like superfamily protein
AT5G45560	[35.1.1023] not assigned.no ontology	Pleckstrin homology (PH) domain-containing protein / lipid-binding START domain-containing protein
AT4G32605	[35.1.1023] not assigned.no ontology	Mitochondrial glycoprotein family protein
AT1G26120	[35.1.1023] not assigned.no ontology	ICME-LIKE1__alpha/beta-Hydrolases superfamily protein
AT3G09850	[35.1.1023] not assigned.no ontology	D111/G-patch domain-containing protein
AT5G12220	[35.1.1023] not assigned.no ontology	las1-like family protein
AT1G52510	[35.1.1023] not assigned.no ontology	alpha/beta-Hydrolases superfamily protein
AT2G45540	[35.1.1023] not assigned.no ontology	BCHC2__WD-40 repeat family protein / beige-related
AT4G31930	[35.1.1023] not assigned.no ontology	Mitochondrial glycoprotein family protein
AT2G01480	[35.1.1023] not assigned.no ontology	ESMD1__O-fucosyltransferase family protein
AT1G22860	[35.1.1023] not assigned.no ontology	VPS3__Vacuolar sorting protein 39
AT3G58380	[35.1.1023] not assigned.no ontology	TRAF-like family protein
AT3G56900	[35.1.1023] not assigned.no ontology	ALADIN__Transducin/WD40 repeat-like superfamily protein
AT4G24710	[35.1.1023] not assigned.no ontology	PCH2__P-loop containing nucleoside triphosphate hydrolases superfamily protein
AT3G06290	[35.1.1023] not assigned.no ontology	AtSAC3B_SAC3B__SAC3/GANP/Nin1/mts3/eIF-3 p25 family
AT5G50970	[35.1.1023] not assigned.no ontology	transducin family protein / WD-40 repeat family protein
AT3G58250	[35.1.1023] not assigned.no ontology	TRAF-like family protein
AT1G67360	[35.1.1023] not assigned.no ontology	LDAP1_SRP1__Rubber elongation factor protein (REF)
AT5G64550	[35.1.1023] not assigned.no ontology	loricrin-related
AT5G22460	[35.1.1023] not assigned.no ontology	alpha/beta-Hydrolases superfamily protein
AT3G61028	[35.1.1023] not assigned.no ontology	Putative endonuclease or glycosyl hydrolase
AT2G28360	[35.1.1023] not assigned.no ontology	SIT4 phosphatase-associated family protein
AT1G76740	[35.1.1023] not assigned.no ontology
AT3G11230	[35.1.1023] not assigned.no ontology	Yippee family putative zinc-binding protein
AT3G01380	[35.1.1023] not assigned.no ontology	transferases;sulfuric ester hydrolases;catalytics;transferases
AT3G15280	[35.1.1023] not assigned.no ontology
AT5G60210	[35.1.1023] not assigned.no ontology	RIP5__ROP interactive partner 5
AT2G41020	[35.1.1023] not assigned.no ontology	WW domain-containing protein
AT5G62760	[35.1.1023] not assigned.no ontology	P-loop containing nucleoside triphosphate hydrolases superfamily protein
AT3G09690	[35.1.1023] not assigned.no ontology	alpha/beta-Hydrolases superfamily protein
AT3G26820	[35.1.1023] not assigned.no ontology	Esterase/lipase/thioesterase family protein
AT1G14170	[35.1.1023] not assigned.no ontology	RNA-binding KH domain-containing protein
AT3G61080	[35.1.1023] not assigned.no ontology	Protein kinase superfamily protein
AT2G40570	[35.1.1023] not assigned.no ontology	initiator tRNA phosphoribosyl transferase family protein
AT4G11570	[35.1.1023] not assigned.no ontology	AtPyrP2__Haloacid dehalogenase-like hydrolase (HAD) superfamily protein
AT4G04670	[35.1.1023] not assigned.no ontology	AtTRM5c_TRM5c__Met-10+ like family protein / kelch repeat-containing protein
AT4G19260	[35.1.1023] not assigned.no ontology	Galactose oxidase/kelch repeat superfamily protein
AT5G42570	[35.1.1023] not assigned.no ontology	B-cell receptor-associated 31-like
AT1G23750	[35.1.1023] not assigned.no ontology	Nucleic acid-binding, OB-fold-like protein
AT3G05090	[35.1.1023] not assigned.no ontology	LRS1__Transducin/WD40 repeat-like superfamily protein
AT2G13450	[35.1.1023] not assigned.no ontology
AT4G39470	[35.1.1023] not assigned.no ontology	Tetratricopeptide repeat (TPR)-like superfamily protein
AT5G17440	[35.1.1023] not assigned.no ontology	LUC7B__LUC7 related protein
AT3G26240	[35.1.26] not assigned.no ontology.DC1 domain containing protein	Cysteine/Histidine-rich C1 domain family protein
AT1G44020	[35.1.26] not assigned.no ontology.DC1 domain containing protein	Cysteine/Histidine-rich C1 domain family protein
AT5G37210	[35.1.26] not assigned.no ontology.DC1 domain containing protein	Cysteine/Histidine-rich C1 domain family protein
AT3G45530	[35.1.26] not assigned.no ontology.DC1 domain containing protein	Cysteine/Histidine-rich C1 domain family protein
AT2G44400	[35.1.26] not assigned.no ontology.DC1 domain containing protein	Cysteine/Histidine-rich C1 domain family protein
AT3G25850	[35.1.26] not assigned.no ontology.DC1 domain containing protein	Cysteine/Histidine-rich C1 domain family protein
AT1G03350	[35.1.8] not assigned.no ontology.BSD domain-containing protein	BSD domain-containing protein
AT4G16490	[35.1.3] not assigned.no ontology.armadillo/beta-catenin repeat family protein	ARM repeat superfamily protein
AT3G62530	[35.1.3] not assigned.no ontology.armadillo/beta-catenin repeat family protein	ARM repeat superfamily protein
AT2G45720	[35.1.3] not assigned.no ontology.armadillo/beta-catenin repeat family protein	ARM repeat superfamily protein
AT3G28550	[35.1.42] not assigned.no ontology.proline rich family	Proline-rich extensin-like family protein
AT3G51290	[35.1.42] not assigned.no ontology.proline rich family	APSR1__Protein of unknown function (DUF630) ;Protein of unknown function (DUF632)
AT3G06870	[35.1.42] not assigned.no ontology.proline rich family	proline-rich family protein
AT5G63200	[35.1.27] not assigned.no ontology.tetratricopeptide repeat (TPR)	tetratricopeptide repeat (TPR)-containing protein
AT1G01320	[35.1.27] not assigned.no ontology.tetratricopeptide repeat (TPR)	REC1__Tetratricopeptide repeat (TPR)-like superfamily protein
AT2G01540	[35.1.19] not assigned.no ontology.C2 domain-containing protein	CAR10__Calcium-dependent lipid-binding (CaLB domain) family protein
AT3G03680	[35.1.19] not assigned.no ontology.C2 domain-containing protein	MCTP14__C2 calcium/lipid-binding plant phosphoribosyltransferase family protein
AT1G77460	[35.1.19] not assigned.no ontology.C2 domain-containing protein	CSI3__Armadillo/beta-catenin-like repeat ; C2 calcium/lipid-binding domain (CaLB) protein
AT5G03190	[35.2.1001] not assigned.unknown	CPUORF47__conserved peptide upstream open reading frame 47
AT3G05760	[35.2.1001] not assigned.unknown	C2H2 and C2HC zinc fingers superfamily protein
AT1G51745	[35.2.1001] not assigned.unknown	PWWP2_SL1__Tudor/PWWP/MBT superfamily protein
AT3G04860	[35.2.1001] not assigned.unknown	Plant protein of unknown function (DUF868)
AT5G37010	[35.2.1001] not assigned.unknown
AT3G17330	[35.2.1001] not assigned.unknown	ECT6__evolutionarily conserved C-terminal region 6
AT1G48740	[35.2.1001] not assigned.unknown	CP4__2-oxoglutarate (2OG) and Fe(II)-dependent oxygenase superfamily protein
AT4G01590	[35.2.1001] not assigned.unknown
AT1G61240	[35.2.1001] not assigned.unknown	Protein of unknown function (DUF707)
AT1G32810	[35.2.1001] not assigned.unknown	RING/FYVE/PHD zinc finger superfamily protein
AT4G35910	[35.2.1001] not assigned.unknown	CTU2__Adenine nucleotide alpha hydrolases-like superfamily protein
AT5G25500	[35.2.1001] not assigned.unknown
AT5G12920	[35.2.1001] not assigned.unknown	Transducin/WD40 repeat-like superfamily protein
AT3G09310	[35.2.1001] not assigned.unknown
AT4G03570	[35.2.1001] not assigned.unknown	Cystatin/monellin superfamily protein
AT1G26110	[35.2.1001] not assigned.unknown	DCP5__decapping 5
AT5G53750	[35.2.1001] not assigned.unknown	CBS domain-containing protein
AT2G45900	[35.2.1001] not assigned.unknown	TRM13__Phosphatidylinositol N-acetyglucosaminlytransferase subunit P-related
AT2G27980	[35.2.1001] not assigned.unknown	Acyl-CoA N-acyltransferase with RING/FYVE/PHD-type zinc finger domain
AT1G72390	[35.2.1001] not assigned.unknown	PHL
AT5G16280	[35.2.1001] not assigned.unknown	Tetratricopeptide repeat (TPR)-like superfamily protein
AT5G01660	[35.2.1001] not assigned.unknown
AT4G00130	[35.2.1001] not assigned.unknown	DNA-binding storekeeper protein-related transcriptional regulator
AT3G13330	[35.2.1001] not assigned.unknown	PA200__proteasome activating protein 200
AT5G36800	[35.2.1001] not assigned.unknown
AT2G26470	[35.2.1001] not assigned.unknown
AT1G13470	[35.2.1001] not assigned.unknown	Protein of unknown function (DUF1262)
AT3G55760	[35.2.1001] not assigned.unknown	LESV
AT5G12280	[35.2.1001] not assigned.unknown	SWAP (Suppressor-of-White-APricot)/surp RNA-binding domain-containing protein
AT4G00770	[35.2.1001] not assigned.unknown	TRM9
AT5G60880	[35.2.1001] not assigned.unknown	BASL__breaking of asymmetry in the stomatal lineage
AT1G80310	[35.2.1001] not assigned.unknown	MOT2__sulfate transmembrane transporters
AT4G20160	[35.2.1001] not assigned.unknown
AT3G27390	[35.2.1001] not assigned.unknown
AT3G11770	[35.2.1001] not assigned.unknown	RICE1__Polynucleotidyl transferase, ribonuclease H-like superfamily protein
AT3G47833	[35.2.1001] not assigned.unknown	SDH7_SDH7A
AT2G27320	[35.2.1001] not assigned.unknown	Protein of Unknown Function (DUF239)
AT5G42710	[35.2.1001] not assigned.unknown	TRM30
AT1G62870	[35.2.1001] not assigned.unknown
AT1G28710	[35.2.1001] not assigned.unknown	Nucleotide-diphospho-sugar transferase family protein
AT2G37930	[35.2.1001] not assigned.unknown	Protein of unknown function (DUF3527)
AT2G45450	[35.2.1001] not assigned.unknown	ZPR1__protein binding
AT3G62900	[35.2.1001] not assigned.unknown	CW-type Zinc Finger
AT4G15020	[35.2.1001] not assigned.unknown	hAT transposon superfamily
AT2G22270	[35.2.1001] not assigned.unknown
AT5G10710	[35.2.1001] not assigned.unknown
AT4G12970	[35.2.1001] not assigned.unknown	AtEPFL9_EPFL9_STOMAGEN__stomagen
AT1G12330	[35.2.1001] not assigned.unknown
AT4G14840	[35.2.1001] not assigned.unknown
AT1G33820	[35.2.1001] not assigned.unknown
AT1G23530	[35.2.1001] not assigned.unknown
AT1G36980	[35.2.1001] not assigned.unknown
AT5G08550	[35.2.1001] not assigned.unknown	ILP1__GC-rich sequence DNA-binding factor-like protein
AT3G12590	[35.2.1001] not assigned.unknown
AT4G28910	[35.2.1001] not assigned.unknown	NINJA__novel interactor of JAZ
AT3G51400	[35.2.1001] not assigned.unknown	Arabidopsis protein of unknown function (DUF241)
AT2G20020	[35.2.1001] not assigned.unknown	ATCAF1_CAF1__RNA-binding CRS1 / YhbY (CRM) domain-containing protein
AT2G03830	[35.2.1001] not assigned.unknown	CLEL2_GLV6_RGF8
AT5G44670	[35.2.1001] not assigned.unknown	GALS2__Domain of unknown function (DUF23)
AT3G54750	[35.2.1001] not assigned.unknown
AT4G32620	[35.2.1001] not assigned.unknown	EPCR1__Enhancer of polycomb-like transcription factor protein
AT2G06005	[35.2.1001] not assigned.unknown	FIP1__FRIGIDA interacting protein 1
AT5G66740	[35.2.1001] not assigned.unknown	BDR8__Protein of unknown function (DUF620)
AT4G07932	[35.2.1001] not assigned.unknown
AT3G58050	[35.2.1001] not assigned.unknown
AT1G05430	[35.2.1001] not assigned.unknown
AT1G15430	[35.2.1001] not assigned.unknown	Protein of unknown function (DUF1644)
AT2G28690	[35.2.1001] not assigned.unknown	Protein of unknown function (DUF1635)
AT5G22560	[35.2.1001] not assigned.unknown	Plant protein of unknown function (DUF247)
AT3G08890	[35.2.1001] not assigned.unknown	Protein of unknown function, DUF538
AT1G80520	[35.2.1001] not assigned.unknown	Sterile alpha motif (SAM) domain-containing protein
AT5G45470	[35.2.1001] not assigned.unknown	Protein of unknown function (DUF594)
AT4G21902	[35.2.1001] not assigned.unknown
AT4G38560	[35.2.1001] not assigned.unknown	Arabidopsis phospholipase-like protein (PEARLI 4) family
AT2G26610	[35.2.1001] not assigned.unknown	Transducin family protein / WD-40 repeat family protein
AT3G05130	[35.2.1001] not assigned.unknown
AT3G43574	[35.2.1001] not assigned.unknown
AT4G12070	[35.2.1001] not assigned.unknown
AT1G63060	[35.2.1001] not assigned.unknown
AT3G09860	[35.2.1001] not assigned.unknown
AT1G74860	[35.2.1001] not assigned.unknown
AT1G17780	[35.2.1001] not assigned.unknown	ATI3A
AT5G64450	[35.2.1001] not assigned.unknown
AT4G34690	[35.2.1001] not assigned.unknown
AT4G29750	[35.2.1001] not assigned.unknown	CRS1 / YhbY (CRM) domain-containing protein
AT5G52950	[35.2.1001] not assigned.unknown
AT1G70505	[35.2.1001] not assigned.unknown
AT1G56660	[35.2.1001] not assigned.unknown
AT5G57830	[35.2.1001] not assigned.unknown	Protein of unknown function, DUF593
AT5G48520	[35.2.1001] not assigned.unknown	AtAUG3_AUG3
AT4G14970	[35.2.1001] not assigned.unknown	AtFANCD2_FACND2
AT4G23080	[35.2.1001] not assigned.unknown	Protein of Unknown Function (DUF239)
AT3G56360	[35.2.1001] not assigned.unknown
AT1G16650	[35.2.1001] not assigned.unknown	S-adenosyl-L-methionine-dependent methyltransferases superfamily protein
AT1G72020	[35.2.1001] not assigned.unknown
AT5G48020	[35.2.1001] not assigned.unknown	2-oxoglutarate (2OG) and Fe(II)-dependent oxygenase superfamily protein
AT1G04985	[35.2.1001] not assigned.unknown
AT1G55050	[35.2.1001] not assigned.unknown
AT1G04280	[35.2.1001] not assigned.unknown	P-loop containing nucleoside triphosphate hydrolases superfamily protein
AT5G27020	[35.2.1001] not assigned.unknown
AT1G40129	[35.2.1001] not assigned.unknown
AT5G12470	[35.2.1001] not assigned.unknown	RER4__Protein of unknown function (DUF3411)
AT1G67035	[35.2.1001] not assigned.unknown
AT4G30900	[35.2.1001] not assigned.unknown	DNAse I-like superfamily protein
AT1G74770	[35.2.1001] not assigned.unknown	BTSL1__zinc ion binding
AT5G54530	[35.2.1001] not assigned.unknown	Protein of unknown function, DUF538
AT3G22210	[35.2.1001] not assigned.unknown
AT3G45890	[35.2.1001] not assigned.unknown	RUS1_WXR3__Protein of unknown function, DUF647
AT3G29080	[35.2.1001] not assigned.unknown
AT2G23470	[35.2.1001] not assigned.unknown	RUS4__Protein of unknown function, DUF647
AT3G27670	[35.2.1001] not assigned.unknown	RST1__ARM repeat superfamily protein
AT3G31900	[35.2.1001] not assigned.unknown	ATP-dependent helicase family protein
AT4G26630	[35.2.1001] not assigned.unknown	DEK3__DEK domain-containing chromatin associated protein
AT5G55820	[35.2.1001] not assigned.unknown	WYR
AT5G46400	[35.2.1001] not assigned.unknown	AT PRP39-2_PRP39-2__Tetratricopeptide repeat (TPR)-like superfamily protein
AT5G59050	[35.2.1001] not assigned.unknown
AT2G48110	[35.2.1001] not assigned.unknown	MED33B_MED5B_REF4__reduced epidermal fluorescence 4
AT4G37240	[35.2.1001] not assigned.unknown
AT5G08660	[35.2.1001] not assigned.unknown	PSI3__Protein of unknown function (DUF668)
AT1G80940	[35.2.1001] not assigned.unknown
AT3G19190	[35.2.1001] not assigned.unknown	ATATG2_ATG2_PEUP1__autophagy 2
AT3G46890	[35.2.1001] not assigned.unknown
AT4G20290	[35.2.1001] not assigned.unknown
AT3G18240	[35.2.1001] not assigned.unknown	Ribosomal protein S24/S35, mitochondrial
AT1G74170	[35.2.1001] not assigned.unknown	AtRLP13_RLP13__receptor like protein 13
AT2G04220	[35.2.1001] not assigned.unknown	Plant protein of unknown function (DUF868)
AT2G12905	[35.2.1001] not assigned.unknown
AT5G60370	[35.2.1001] not assigned.unknown
AT2G31141	[35.2.1001] not assigned.unknown
AT3G47610	[35.2.1001] not assigned.unknown	transcription regulators;zinc ion binding
AT3G07660	[35.2.1001] not assigned.unknown	Kinase-related protein of unknown function (DUF1296)
AT1G67650	[35.2.1001] not assigned.unknown	SRP72 RNA-binding domain
AT5G55508	[35.2.1001] not assigned.unknown
AT2G04515	[35.2.1001] not assigned.unknown
AT2G19310	[35.2.1001] not assigned.unknown	HSP20-like chaperones superfamily protein
AT4G14290	[35.2.1001] not assigned.unknown	alpha/beta-Hydrolases superfamily protein
AT3G55720	[35.2.1001] not assigned.unknown	BDR7__Protein of unknown function (DUF620)
AT5G42370	[35.2.1001] not assigned.unknown	Calcineurin-like metallo-phosphoesterase superfamily protein
AT1G29540	[35.2.1001] not assigned.unknown
AT3G24880	[35.2.1001] not assigned.unknown	AtEAF1A__Helicase/SANT-associated, DNA binding protein
AT5G05330	[35.2.1001] not assigned.unknown	HMG-box (high mobility group) DNA-binding family protein
AT5G08450	[35.2.1001] not assigned.unknown	HDC1_RXT3-like
AT5G06590	[35.2.1001] not assigned.unknown
AT4G11860	[35.2.1001] not assigned.unknown	Protein of unknown function (DUF544)
AT1G47700	[35.2.1001] not assigned.unknown
AT5G58880	[35.2.1001] not assigned.unknown
AT1G32730	[35.2.1001] not assigned.unknown
AT2G07599	[35.2.1001] not assigned.unknown
AT5G63540	[35.2.1001] not assigned.unknown	ATRMI1_BLAP75_RMI1__Domain of unknown function (DUF1767)
AT5G52500	[35.2.1001] not assigned.unknown
AT3G61270	[35.2.1001] not assigned.unknown	Arabidopsis thaliana protein of unknown function (DUF821)
AT1G62225	[35.2.1001] not assigned.unknown
AT2G40316	[35.2.1001] not assigned.unknown
AT1G75190	[35.2.1001] not assigned.unknown
AT5G38050	[35.2.1001] not assigned.unknown	RNA polymerase II transcription elongation factor
AT3G57360	[35.2.1001] not assigned.unknown
AT4G35170	[35.2.1001] not assigned.unknown	CC4__Late embryogenesis abundant (LEA) hydroxyproline-rich glycoprotein family
AT4G37080	[35.2.1001] not assigned.unknown	Protein of unknown function, DUF547
AT2G22140	[35.2.1001] not assigned.unknown	ATEME1B_EME1B_EME1B__essential meiotic endonuclease 1B
AT1G06190	[35.2.1001] not assigned.unknown	RHON1__Rho termination factor
AT1G73210	[35.2.1001] not assigned.unknown	Protein of unknown function (DUF789)
AT2G36810	[35.2.1001] not assigned.unknown	SGR6__ARM repeat superfamily protein
AT5G06440	[35.2.1001] not assigned.unknown
AT5G61180	[35.2.1001] not assigned.unknown	Putative endonuclease or glycosyl hydrolase
AT1G57565	[35.2.1001] not assigned.unknown	SWI-SNF-related chromatin binding protein
AT3G60850	[35.2.1001] not assigned.unknown
AT4G27060	[35.2.1001] not assigned.unknown	CN_SPR2_TOR1__ARM repeat superfamily protein
AT4G29440	[35.2.1001] not assigned.unknown	ISTL4__Regulator of Vps4 activity in the MVB pathway protein
AT5G13260	[35.2.1001] not assigned.unknown
AT3G06080	[35.2.1001] not assigned.unknown	TBL10__Plant protein of unknown function (DUF828)
AT3G15160	[35.2.1001] not assigned.unknown
AT3G29330	[35.2.1001] not assigned.unknown
AT2G16900	[35.2.1001] not assigned.unknown	Arabidopsis phospholipase-like protein (PEARLI 4) family
AT5G35760	[35.2.1001] not assigned.unknown	Beta-galactosidase related protein
AT1G76980	[35.2.1001] not assigned.unknown
AT3G58330	[35.2.1001] not assigned.unknown	Arabidopsis phospholipase-like protein (PEARLI 4) family
AT5G29050	[35.2.1001] not assigned.unknown	Protein of unknown function (DUF3287)
AT3G51230	[35.2.1001] not assigned.unknown
AT5G17620	[35.2.1001] not assigned.unknown	2023-08-07
AT2G39300	[35.2.1001] not assigned.unknown
AT1G24050	[35.2.1001] not assigned.unknown	RNA-processing, Lsm domain
AT3G01160	[35.2.1001] not assigned.unknown
AT1G47680	[35.2.1001] not assigned.unknown
AT4G22860	[35.2.1001] not assigned.unknown	Cell cycle regulated microtubule associated protein
AT5G49320	[35.2.1001] not assigned.unknown	Protein of unknown function (DUF1218)
AT2G29620	[35.2.1001] not assigned.unknown
AT5G56850	[35.2.1001] not assigned.unknown
AT5G55440	[35.2.1001] not assigned.unknown	Protein of unknown function (DUF295)
AT5G58020	[35.2.1001] not assigned.unknown	AtRTF2_RTF2
AT5G58510	[35.2.1001] not assigned.unknown
AT4G14380	[35.2.1001] not assigned.unknown
AT2G30690	[35.2.1001] not assigned.unknown	MyoB4__Protein of unknown function, DUF593
AT1G64385	[35.2.1001] not assigned.unknown
AT5G35604	[35.2.1001] not assigned.unknown
AT2G34070	[35.2.1001] not assigned.unknown	TBL37__TRICHOME BIREFRINGENCE-LIKE 37
AT2G40430	[35.2.1001] not assigned.unknown	SMO4
AT5G24740	[35.2.1001] not assigned.unknown	SHBY__Protein of unknown function (DUF1162)
AT2G36420	[35.2.1001] not assigned.unknown	TRM27
AT5G08540	[35.2.1001] not assigned.unknown
AT3G20760	[35.2.1001] not assigned.unknown	Nse4, component of Smc5/6 DNA repair complex
AT5G09580	[35.2.1001] not assigned.unknown
AT4G21700	[35.2.1001] not assigned.unknown	Protein of unknown function (DUF2921)
AT4G13370	[35.2.1001] not assigned.unknown	CORD3__Plant protein of unknown function (DUF936)
AT3G04300	[35.2.1001] not assigned.unknown	RmlC-like cupins superfamily protein
AT5G43390	[35.2.1001] not assigned.unknown	Uncharacterised conserved protein UCP015417, vWA
AT2G27590	[35.2.1001] not assigned.unknown	S-adenosyl-L-methionine-dependent methyltransferases superfamily protein
AT1G43790	[35.2.1001] not assigned.unknown	TED6__tracheary element differentiation-related 6
AT2G19900	[8.2.10] TCA / org transformation.other organic acid transformatons.malic	ATNADP-ME1_NADP-ME1__NADP-malic enzyme 1
AT4G33580	[8.3] TCA / org transformation.carbonic anhydrases	ATBCA5_BCA5__beta carbonic anhydrase 5
AT3G52720	[8.3] TCA / org transformation.carbonic anhydrases	ACA1_ATACA1_CAH1__alpha carbonic anhydrase 1
AT3G48000	[5.10] fermentation.aldehyde dehydrogenase	ALDH2_ALDH2A_ALDH2B4__aldehyde dehydrogenase 2B4
AT4G34240	[5.10] fermentation.aldehyde dehydrogenase	ALDH3_ALDH3I1__aldehyde dehydrogenase 3I1
AT1G07960	[21.1.1] redox.thioredoxin.PDIL	ATPDIL5-1_PDIL5-1__PDI-like 5-1
AT4G18260	[21.2] redox.ascorbate and glutathione	Cytochrome b561/ferric reductase transmembrane protein family
AT1G07890	[21.2.1] redox.ascorbate and glutathione.ascorbate	APX1_ATAPX01_ATAPX1_CS1_MEE6__ascorbate peroxidase 1
AT4G29210	[21.2.2] redox.ascorbate and glutathione.glutathione	GGT3_GGT4__gamma-glutamyl transpeptidase 4
AT5G03870	[21.4] redox.glutaredoxins	Glutaredoxin family protein
AT5G20500	[21.4] redox.glutaredoxins	Glutaredoxin family protein
AT3G52260	[29.1.30] protein.aa activation.pseudouridylate synthase	Pseudouridine synthase family protein
AT1G29880	[29.1.14] protein.aa activation.glycine-tRNA ligase	glycyl-tRNA synthetase / glycine--tRNA ligase
AT3G11710	[29.1.6] protein.aa activation.lysine-tRNA ligase	ATKRS-1__lysyl-tRNA synthetase 1
AT1G14610	[29.1.9] protein.aa activation.valine-tRNA ligase	TWN2_VALRS__valyl-tRNA synthetase / valine--tRNA ligase (VALRS)
AT2G37600	[29.2.1.2.2.36] protein.synthesis.ribosomal protein.eukaryotic.60S subunit.L36	Ribosomal protein L36e family protein
AT5G16140	[29.2.2] protein.synthesis.ribosome biogenesis	Peptidyl-tRNA hydrolase family protein
AT1G02780	[29.2.1.2.2.19] protein.synthesis.ribosomal protein.eukaryotic.60S subunit.L19	emb2386__Ribosomal protein L19e family protein
AT1G64790	[29.2] protein.synthesis	ILA_NOXY7__ILITYHIA
AT1G09590	[29.2.1.2.2.21] protein.synthesis.ribosomal protein.eukaryotic.60S subunit.L21	Translation protein SH3-like family protein
AT5G40530	[29.2.2.3.3] protein.synthesis.ribosome biogenesis.Pre-rRNA processing and modifications.methylotransferases	S-adenosyl-L-methionine-dependent methyltransferases superfamily protein
AT1G70190	[29.2.1.1.1.2.12] protein.synthesis.ribosomal protein.prokaryotic.chloroplast.50S subunit.L12	Ribosomal protein L7/L12, oligomerisation;Ribosomal protein L7/L12, C-terminal/adaptor protein ClpS-like
AT1G79850	[29.2.1.1.1.1.17] protein.synthesis.ribosomal protein.prokaryotic.chloroplast.30S subunit.S17	CS17_PDE347_PRPS17_RPS17__ribosomal protein S17
AT4G16630	[29.2.2.2.1] protein.synthesis.ribosome biogenesis.Assembly factors.DExD-box helicases	DEA(D/H)-box RNA helicase family protein
AT1G33850	[29.2.1.2.1.15] protein.synthesis.ribosomal protein.eukaryotic.40S subunit.S15	Ribosomal protein S19 family protein
AT5G02870	[29.2.1.2.2.141] protein.synthesis.ribosomal protein.eukaryotic.60S subunit.L4/L1	RPL4__Ribosomal protein L4/L1 family
AT1G48920	[29.2.2.3.1] protein.synthesis.ribosome biogenesis.Pre-rRNA processing and modifications.snoRNPs	ATNUC-L1_NUC-L1_NUC1_PARL1__nucleolin like 1
AT3G57150	[29.2.2.3.1] protein.synthesis.ribosome biogenesis.Pre-rRNA processing and modifications.snoRNPs	AtCBF5_AtNAP57_CBF5_NAP57__homologue of NAP57
AT3G12860	[29.2.2.3.1] protein.synthesis.ribosome biogenesis.Pre-rRNA processing and modifications.snoRNPs	NOP56-like pre RNA processing ribonucleoprotein
AT5G05920	[29.2.3.1] protein.synthesis.initiation.deoxyhypusine synthase	DHS_EDA22__deoxyhypusine synthase
AT2G31060	[29.2.4] protein.synthesis.elongation	EMB2785__elongation factor family protein
AT2G39260	[29.2.99] protein.synthesis.misc	binding;RNA binding
AT5G60990	[29.2.2.3.5] protein.synthesis.ribosome biogenesis.Pre-rRNA processing and modifications.DExD-box helicases	RH10__DEA(D/H)-box RNA helicase family protein
AT4G34910	[29.2.2.3.5] protein.synthesis.ribosome biogenesis.Pre-rRNA processing and modifications.DExD-box helicases	P-loop containing nucleoside triphosphate hydrolases superfamily protein
AT3G09720	[29.2.2.3.5] protein.synthesis.ribosome biogenesis.Pre-rRNA processing and modifications.DExD-box helicases	AtRH57_RH57__P-loop containing nucleoside triphosphate hydrolases superfamily protein
AT1G26740	[29.2.1.1.3.2.32] protein.synthesis.ribosomal protein.prokaryotic.unknown organellar.50S subunit.L32	Ribosomal L32p protein family
AT1G21160	[29.2.3] protein.synthesis.initiation	eukaryotic translation initiation factor 2 (eIF-2) family protein
AT1G76720	[29.2.3] protein.synthesis.initiation	eukaryotic translation initiation factor 2 (eIF-2) family protein
AT2G45730	[29.2.3] protein.synthesis.initiation	AtTRM6_TRM6__eukaryotic initiation factor 3 gamma subunit family protein
AT4G28360	[29.2.1.1.1.2.22] protein.synthesis.ribosomal protein.prokaryotic.chloroplast.50S subunit.L22	Ribosomal protein L22p/L17e family protein
AT2G32060	[29.2.1.2.1.12] protein.synthesis.ribosomal protein.eukaryotic.40S subunit.S12	Ribosomal protein L7Ae/L30e/S12e/Gadd45 family protein
AT3G03110	[29.3.1] protein.targeting.nucleus	CRM1B_XPO1B__exportin 1B
AT4G24880	[29.3.1] protein.targeting.nucleus
AT1G14850	[29.3.1] protein.targeting.nucleus	NUP155__nucleoporin 155
AT3G08947	[29.3.1] protein.targeting.nucleus	ARM repeat superfamily protein
AT5G05680	[29.3.1] protein.targeting.nucleus	EMB2789_MOS7__nuclear pore complex protein-related
AT2G23310	[29.3.4.1] protein.targeting.secretory pathway.ER	ATRER1C1__Rer1 family protein
AT2G28800	[29.3.3] protein.targeting.chloroplast	ALB3__63 kDa inner membrane family protein
AT5G03940	[29.3.3] protein.targeting.chloroplast	54CP_CPSRP54_FFC_SRP54CP__chloroplast signal recognition particle 54 kDa subunit
AT3G22950	[29.3.4.99] protein.targeting.secretory pathway.unspecified	ARFC1_ATARFC1__ADP-ribosylation factor C1
AT1G78720	[29.3.4.99] protein.targeting.secretory pathway.unspecified	SecY protein transport family protein
AT3G56450	[29.3.4.99] protein.targeting.secretory pathway.unspecified	ALPHA-SNAP1__alpha-soluble NSF attachment protein 1
AT3G01340	[29.3.4.4] protein.targeting.secretory pathway.plasma membrane	Transducin/WD40 repeat-like superfamily protein
AT3G27070	[29.3.2] protein.targeting.mitochondria	TOM20-1__translocase outer membrane 20-1
AT1G15310	[29.3] protein.targeting	ATHSRP54A_SRP54-1__signal recognition particle 54 kDa subunit
AT5G51770	[29.4.1.61] protein.postranslational modification.kinase.receptor like cytoplasmatic kinase X	Protein kinase superfamily protein
AT5G11020	[29.4.1.61] protein.postranslational modification.kinase.receptor like cytoplasmatic kinase X	Protein kinase superfamily protein
AT3G21450	[29.4.1.59] protein.postranslational modification.kinase.receptor like cytoplasmatic kinase IX	Protein kinase superfamily protein
AT1G16760	[29.4.1.59] protein.postranslational modification.kinase.receptor like cytoplasmatic kinase IX	Protein kinase protein with adenine nucleotide alpha hydrolases-like domain
AT5G12000	[29.4.1.59] protein.postranslational modification.kinase.receptor like cytoplasmatic kinase IX	Protein kinase protein with adenine nucleotide alpha hydrolases-like domain
AT5G35960	[29.4.1.56] protein.postranslational modification.kinase.receptor like cytoplasmatic kinase VI	Protein kinase family protein
AT2G47920	[29.4] protein.postranslational modification	NET3C__Kinase interacting (KIP1-like) family protein
AT1G67520	[29.4] protein.postranslational modification	lectin protein kinase family protein
AT5G65600	[29.4] protein.postranslational modification	LecRK-IX.2__Concanavalin A-like lectin protein kinase family protein
AT4G18700	[29.4] protein.postranslational modification	ATWL4_CIPK12_PKS8_SnRK3.9_WL4__CBL-interacting protein kinase 12
AT1G03470	[29.4] protein.postranslational modification	NET3A__Kinase interacting (KIP1-like) family protein
AT3G03930	[29.4] protein.postranslational modification	protein kinase-related
AT2G44830	[29.4] protein.postranslational modification	AGC1-3_PAX__Protein kinase superfamily protein
AT2G30360	[29.4] protein.postranslational modification	CIPK11_PKS5_SIP4_SNRK3.22__SOS3-interacting protein 4
AT3G45430	[29.4] protein.postranslational modification	LecRK-I.5__Concanavalin A-like lectin protein kinase family protein
AT5G22840	[29.4] protein.postranslational modification	Protein kinase superfamily protein
AT3G46160	[29.4] protein.postranslational modification	Protein kinase superfamily protein
AT4G31750	[29.4] protein.postranslational modification	WIN2__HOPW1-1-interacting 2
AT1G16440	[29.4] protein.postranslational modification	AGC1-6_RSH3__root hair specific 3
AT3G04810	[29.4] protein.postranslational modification	ATNEK2_NEK2__NIMA-related kinase 2
AT4G15415	[29.4] protein.postranslational modification	ATB' GAMMA__Protein phosphatase 2A regulatory B subunit family protein
AT5G02400	[29.4] protein.postranslational modification	PLL2__pol-like 2
AT4G02710	[29.4] protein.postranslational modification	NET1C__Kinase interacting (KIP1-like) family protein
AT1G54510	[29.4] protein.postranslational modification	ATNEK1_NEK1__NIMA-related serine/threonine kinase 1
AT4G14340	[29.4] protein.postranslational modification	CKI1_CKL11__casein kinase I
AT3G58640	[29.4] protein.postranslational modification	Mitogen activated protein kinase kinase kinase-related
AT1G25490	[29.4] protein.postranslational modification	ATB BETA BETA_EER1_RCN1_REGA__ARM repeat superfamily protein
AT2G42550	[29.4] protein.postranslational modification	Protein kinase superfamily protein
AT4G28880	[29.4] protein.postranslational modification	ckl3__casein kinase I-like 3
AT3G59410	[29.4] protein.postranslational modification	ATGCN2_GCN2__protein kinase family protein
AT4G14780	[29.4] protein.postranslational modification	Protein kinase superfamily protein
AT2G43930	[29.4] protein.postranslational modification	Protein kinase superfamily protein
AT4G25130	[29.4] protein.postranslational modification	MSRA4_PMSR4__peptide met sulfoxide reductase 4
AT3G63320	[29.4] protein.postranslational modification	Protein phosphatase 2C family protein
AT3G57740	[29.4] protein.postranslational modification	Protein kinase superfamily protein
AT1G54610	[29.4.1] protein.postranslational modification.kinase	Protein kinase superfamily protein
AT2G22560	[29.4.1] protein.postranslational modification.kinase	NET2D__Kinase interacting (KIP1-like) family protein
AT5G58540	[29.4.1.51] protein.postranslational modification.kinase.receptor like cytoplasmatic kinase I	Protein kinase superfamily protein
AT1G29090	[29.5.3] protein.degradation.cysteine protease	Cysteine proteinases superfamily protein
AT1G03720	[29.5.3] protein.degradation.cysteine protease	Cysteine proteinases superfamily protein
AT1G50670	[29.5.3] protein.degradation.cysteine protease	OTU2__OTU-like cysteine protease family protein
AT1G09850	[29.5.3] protein.degradation.cysteine protease	XBCP3__xylem bark cysteine peptidase 3
AT3G12220	[29.5.5] protein.degradation.serine protease	scpl16__serine carboxypeptidase-like 16
[truncated: 1,626 more rows]

## Sheet: Table 2
Individual candidate FER-interacting protein from flowers
AGI Number	classification	annotation
AT4G01020	[28.1] DNA.synthesis/chromatin structure	helicase domain-containing protein / IBR domain-containing protein / zinc finger protein-related
AT4G19130	[28.1] DNA.synthesis/chromatin structure	RPA1E__Replication factor-A protein 1-related
AT4G31210	[28.1] DNA.synthesis/chromatin structure	DNA topoisomerase, type IA, core
AT4G25290	[28.2] DNA.repair	DNA photolyases;DNA photolyases
AT3G24320	[28.2] DNA.repair	ATMSH1_CHM_CHM1_MSH1__MUTL protein homolog 1
AT3G27970	[28.99] DNA.unspecified	Exonuclease family protein
AT3G21430	[28.99] DNA.unspecified	ALY3_ATALY3__DNA binding
AT3G05740	[28.99] DNA.unspecified	RECQI1__RECQ helicase l1
AT5G03860	[6.2] gluconeogenesis / glyoxylate cycle.malate synthase	MLS__malate synthase
AT5G48000	[26.10] misc.cytochrome P450	CYP708 A2_CYP708A2_THAH_THAH1__cytochrome P450, family 708, subfamily A, polypeptide 2
AT3G20940	[26.10] misc.cytochrome P450	CYP705A30__cytochrome P450, family 705, subfamily A, polypeptide 30
AT4G20235	[26.10] misc.cytochrome P450	CYP71A28__cytochrome P450, family 71, subfamily A, polypeptide 28
AT4G31940	[26.10] misc.cytochrome P450	CYP82C4__cytochrome P450, family 82, subfamily C, polypeptide 4
AT2G15490	[26.2] misc.UDP glucosyl and glucoronyl transferases	UGT73B4__UDP-glycosyltransferase 73B4
AT2G22900	[26.2] misc.UDP glucosyl and glucoronyl transferases	MAGT1_MUCI10__Galactosyl transferase GMA12/MNN10 family protein
AT5G67230	[26.2] misc.UDP glucosyl and glucoronyl transferases	I14H_IRX14-L__Nucleotide-diphospho-sugar transferases superfamily protein
AT2G41450	[26.24] misc.GCN5-related N-acetyltransferase	N-acetyltransferases;N-acetyltransferases
AT4G37670	[26.24] misc.GCN5-related N-acetyltransferase	NAGS2__N-acetyl-l-glutamate synthase 2
AT3G53075	[26.3] misc.gluco-, galacto- and mannosidases	D-galactoside/L-rhamnose binding SUEL lectin protein
AT5G58480	[26.4] misc.beta 1,3 glucan hydrolases	O-Glycosyl hydrolases family 17 protein
AT4G28090	[26.7] misc.oxidases - copper, flavone etc	sks10__SKU5 similar 10
AT5G64700	[33.99] development.unspecified	UMAMIT21__nodulin MtN21 /EamA-like transporter family protein
AT1G28560	[33.99] development.unspecified	SRD2__snRNA activating complex family protein
AT4G00090	[33.99] development.unspecified	Transducin/WD40 repeat-like superfamily protein
AT5G59450	[33.99] development.unspecified	GRAS family transcription factor
AT2G20330	[33.99] development.unspecified	OZS3__Transducin/WD40 repeat-like superfamily protein
AT5G03280	[34.12] transport.metal	ATEIN2_CKR1_EIN2_ERA3_ORE2_ORE3_PIR2__NRAMP metal ion transporter family protein
AT5G41610	[34.12] transport.metal	ATCHX18_CHX18__cation/H+ exchanger 18
AT4G19960	[34.15] transport.potassium	ATKUP9_HAK9_KT9_KUP9__K+ uptake permease 9
AT1G02530	[34.16] transport.ABC transporters and multidrug resistance systems	ABCB12_PGP12__P-glycoprotein 12
AT3G16340	[34.16] transport.ABC transporters and multidrug resistance systems	ABCG29_AtABCG29_ATPDR1_PDR1__pleiotropic drug resistance 1
AT1G03905	[34.16] transport.ABC transporters and multidrug resistance systems	ABCI19_ATNAP4__P-loop containing nucleoside triphosphate hydrolases superfamily protein
AT5G49890	[34.18] transport.unspecified anions	ATCLC-C_CLC-C__chloride channel C
AT1G75220	[34.2] transport.sugars	AtERDL6_ERDL6__Major facilitator superfamily protein
AT1G35350	[34.7] transport.phosphate	EXS (ERD1/XPR1/SYG1) family protein
AT1G03550	[34.99] transport.misc	AtSCAMP4_SCAMP4__Secretory carrier membrane protein (SCAMP) family protein
AT5G04780	[34.99] transport.misc	Pentatricopeptide repeat (PPR) superfamily protein
AT2G36950	[34.99] transport.misc	AtHMP20__Heavy metal transport/detoxification superfamily protein
AT5G44070	[15.2] metal handling.binding, chelation and storage	ARA8_ATPCS1_CAD1_PCS1__phytochelatin synthase 1 (PCS1)
AT5G52840	[9.1.2] mitochondrial electron transport / ATP synthesis.NADH-DH.localisation not clear	NADH-ubiquinone oxidoreductase-related
AT1G32710	[9.7] mitochondrial electron transport / ATP synthesis.cytochrome c oxidase	Cytochrome c oxidase, subunit Vib family protein
AT3G53180	[12.2.2] N-metabolism.ammonia metabolism.glutamine synthetase	NodGS__glutamate-ammonia ligases;catalytics;glutamate-ammonia ligases
AT4G25434	[23.3.3] nucleotide metabolism.salvage.NUDIX hydrolases	ATNUDT10_NUDT10__nudix hydrolase homolog 10
AT3G15090	[35.1.1023] not assigned.no ontology	GroES-like zinc-binding alcohol dehydrogenase family protein
AT5G17590	[35.1.1023] not assigned.no ontology	Putative membrane lipoprotein
AT1G44910	[35.1.1023] not assigned.no ontology	ATPRP40A_PRP40A__pre-mRNA-processing protein 40A
AT1G33250	[35.1.1023] not assigned.no ontology	Protein of unknown function (DUF604)
AT5G45510	[35.1.1023] not assigned.no ontology	Leucine-rich repeat (LRR) family protein
AT5G09860	[35.1.1023] not assigned.no ontology	AtHPR1_AtTHO1_HPR1_RAE3_THO1__nuclear matrix protein-related
AT3G17380	[35.1.1023] not assigned.no ontology	TRAF-like family protein
AT4G14500	[35.1.1023] not assigned.no ontology	Polyketide cyclase/dehydrase and lipid transport superfamily protein
AT3G44428	[35.1.1023] not assigned.no ontology	ECA1 gametogenesis related family protein
AT1G61640	[35.1.1] not assigned.no ontology.ABC1 family protein	Protein kinase superfamily protein
AT1G79540	[35.1.5] not assigned.no ontology.pentatricopeptide (PPR) repeat-containing protein	Pentatricopeptide repeat (PPR) superfamily protein
AT3G09040	[35.1.5] not assigned.no ontology.pentatricopeptide (PPR) repeat-containing protein	MEF12__Pentatricopeptide repeat (PPR) superfamily protein
AT1G63400	[35.1.5] not assigned.no ontology.pentatricopeptide (PPR) repeat-containing protein	Pentatricopeptide repeat (PPR) superfamily protein
AT2G18940	[35.1.5] not assigned.no ontology.pentatricopeptide (PPR) repeat-containing protein	Tetratricopeptide repeat (TPR)-like superfamily protein
AT2G40720	[35.1.5] not assigned.no ontology.pentatricopeptide (PPR) repeat-containing protein	Tetratricopeptide repeat (TPR)-like superfamily protein
AT4G39620	[35.1.5] not assigned.no ontology.pentatricopeptide (PPR) repeat-containing protein	ATPPR5_EMB2453_PPR5__Tetratricopeptide repeat (TPR)-like superfamily protein
AT5G03360	[35.1.26] not assigned.no ontology.DC1 domain containing protein	DC1 domain-containing protein
AT1G35500	[35.2.1001] not assigned.unknown
AT3G43500	[35.2.1001] not assigned.unknown
AT5G26730	[35.2.1001] not assigned.unknown	Fasciclin-like arabinogalactan family protein
AT1G69380	[35.2.1001] not assigned.unknown	RRG__Protein of unknown function (DUF155)
AT2G31290	[35.2.1001] not assigned.unknown	Ubiquitin carboxyl-terminal hydrolase family protein
AT1G70230	[35.2.1001] not assigned.unknown	AXY4_TBL27__TRICHOME BIREFRINGENCE-LIKE 27
AT3G23540	[35.2.1001] not assigned.unknown	alpha/beta-Hydrolases superfamily protein
AT5G39530	[35.2.1001] not assigned.unknown	Protein of unknown function (DUF1997)
AT4G24175	[35.2.1001] not assigned.unknown
AT5G25410	[35.2.1001] not assigned.unknown	Protein of Unknown Function (DUF239)
AT4G14260	[35.2.1001] not assigned.unknown	AtDOA7__Protein of unknown function (DUF295)
AT1G66045	[35.2.1001] not assigned.unknown
AT4G22640	[35.2.1001] not assigned.unknown	Bifunctional inhibitor/lipid-transfer protein/seed storage 2S albumin superfamily protein
AT5G46230	[35.2.1001] not assigned.unknown	SVB3__Protein of unknown function, DUF538
AT5G20170	[35.2.1001] not assigned.unknown	MED17__RNA polymerase II transcription mediators
AT5G50290	[35.2.1001] not assigned.unknown
AT5G24880	[35.2.1001] not assigned.unknown
AT3G11880	[35.2.1001] not assigned.unknown	Protein of unknown function DUF2359, transmembrane
AT5G55135	[35.2.1001] not assigned.unknown
AT5G35180	[35.2.1001] not assigned.unknown	Protein of unknown function (DUF1336)
AT4G15030	[35.2.1001] not assigned.unknown
AT1G79150	[35.2.1001] not assigned.unknown	AtNOC3_NOC3__binding
AT4G02040	[35.2.1001] not assigned.unknown
AT4G24680	[35.2.1001] not assigned.unknown	MOS1__modifier of snc1
AT1G56085	[35.2.1001] not assigned.unknown	Cyclophilin
AT2G35880	[35.2.1001] not assigned.unknown	WDL4__TPX2 (targeting protein for Xklp2) protein family
AT3G49601	[35.2.1001] not assigned.unknown
AT5G45520	[35.2.1001] not assigned.unknown	Leucine-rich repeat (LRR) family protein
AT2G41960	[35.2.1001] not assigned.unknown
AT4G20190	[35.2.1001] not assigned.unknown
AT1G26750	[35.2.1001] not assigned.unknown
AT4G39630	[35.2.1001] not assigned.unknown	BORR
AT4G32340	[35.2.1001] not assigned.unknown	Tetratricopeptide repeat (TPR)-like superfamily protein
AT1G27990	[35.2.1001] not assigned.unknown
AT4G13030	[35.2.1001] not assigned.unknown	P-loop containing nucleoside triphosphate hydrolases superfamily protein
AT2G42040	[35.2.1001] not assigned.unknown
AT5G45460	[35.2.1001] not assigned.unknown
AT3G49490	[35.2.1001] not assigned.unknown
AT5G45480	[35.2.1001] not assigned.unknown	Protein of unknown function (DUF594)
AT5G02150	[35.2.1001] not assigned.unknown	Fes1C__Fes1C
AT2G23790	[35.2.1001] not assigned.unknown	Protein of unknown function (DUF607)
AT1G50730	[35.2.1001] not assigned.unknown
AT4G22920	[35.2.1001] not assigned.unknown	ATNYE1_NYE1_SGR_SGR1__non-yellowing 1
AT4G30710	[35.2.1001] not assigned.unknown	AUG8_QWRF8__Family of unknown function (DUF566)
AT1G13740	[35.2.1001] not assigned.unknown	AFP2_LNJ__ABI five binding protein 2
AT3G28840	[35.2.1001] not assigned.unknown	Protein of unknown function (DUF1216)
AT3G61690	[35.2.1001] not assigned.unknown	NTP8__nucleotidyltransferases
AT5G47480	[35.2.1001] not assigned.unknown	MAG5__RGPR-related
AT5G48770	[20.1.7] stress.biotic.PR-proteins	Disease resistance protein (TIR-NBS-LRR class) family
AT1G63880	[20.1.7] stress.biotic.PR-proteins	Disease resistance protein (TIR-NBS-LRR class) family
AT5G46510	[20.1.7] stress.biotic.PR-proteins	VICTL__Disease resistance protein (TIR-NBS-LRR class) family
AT5G47250	[20.1.7] stress.biotic.PR-proteins	LRR and NB-ARC domains-containing disease resistance protein
AT4G12010	[20.1.7] stress.biotic.PR-proteins	DSC1__Disease resistance protein (TIR-NBS-LRR class) family
AT1G17600	[20.1.7] stress.biotic.PR-proteins	SOC3__Disease resistance protein (TIR-NBS-LRR class) family
AT1G02360	[20.1.1001] stress.biotic	Chitinase family protein
AT4G16540	[20.2.1] stress.abiotic.heat	Heat shock protein HSP20/alpha crystallin family
AT5G54460	[20.2.4] stress.abiotic.touch/wounding	wound-responsive protein-related
AT4G00750	[20.2.3] stress.abiotic.drought/salt	S-adenosyl-L-methionine-dependent methyltransferases superfamily protein
AT2G29690	[13.1.6.5.1] amino acid metabolism.synthesis.aromatic aa.tryptophan.anthranilate synthase	ASA2_ATHANSYNAB__anthranilate synthase 2
AT1G28130	[17.2.3] hormone metabolism.auxin.induced-regulated-responsive-activated	GH3.17_VAS2__Auxin-responsive GH3 family protein
AT5G20730	[17.2.3] hormone metabolism.auxin.induced-regulated-responsive-activated	ARF7_BIP_IAA21_IAA23_IAA25_MSG1_NPH4_TIR5__Transcriptional factor B3 family protein / auxin-responsive factor AUX/IAA-related
AT2G47750	[17.2.3] hormone metabolism.auxin.induced-regulated-responsive-activated	GH3.9__putative indole-3-acetic acid-amido synthetase GH3.9
AT2G19500	[17.4.1.1003] hormone metabolism.cytokinin.synthesis-degradation	ATCKX2_CKX2__cytokinin oxidase 2
AT1G52050	[17.7.3] hormone metabolism.jasmonate.induced-regulated-responsive-activated	Mannose-binding lectin superfamily protein
AT3G45850	[31.1] cell.organisation	P-loop containing nucleoside triphosphate hydrolases superfamily protein
AT1G04820	[31.1] cell.organisation	TOR2_TUA4__tubulin alpha-4 chain
AT1G20060	[31.1] cell.organisation	ATP binding microtubule motor family protein
AT3G54670	[31.2] cell.division	ATSMC1_SMC1_TTN8__Structural maintenance of chromosomes (SMC) family protein
AT5G22780	[31.4] cell.vesicle transport	Adaptor protein complex AP-2, alpha subunit
AT1G13170	[31.4] cell.vesicle transport	ORP1D__OSBP(oxysterol binding protein)-related protein 1D
AT4G12780	[31.4] cell.vesicle transport	AUXILIN-LIKE1__Chaperone DnaJ-domain superfamily protein
AT3G14490	[16.1.5.1003] secondary metabolism.isoprenoids.terpenoids	Terpenoid cyclases/Protein prenyltransferases superfamily protein
AT1G67990	[16.2.1.6] secondary metabolism.phenylpropanoids.lignin biosynthesis.CCoAOMT	ATTSM1_TSM1__S-adenosyl-L-methionine-dependent methyltransferases superfamily protein
AT2G05990	[11.1.6] lipid metabolism.FA synthesis and FA elongation.enoyl ACP reductase	ENR1_MOD1__NAD(P)-binding Rossmann-fold superfamily protein
AT3G27660	[11.4] lipid metabolism.TAG synthesis	OLE3_OLEO4__oleosin 4
AT1G54570	[11.7] lipid metabolism.unassigned	PES1__Esterase/lipase/thioesterase family protein
AT3G16175	[11.9.4.5] lipid metabolism.lipid degradation.beta-oxidation.acyl-CoA thioesterase	Thioesterase superfamily protein
AT3G62590	[11.9.2.1] lipid metabolism.lipid degradation.lipases.triacylglycerol lipase	PLIP3__alpha/beta-Hydrolases superfamily protein
AT3G19000	[21.2] redox.ascorbate and glutathione	2-oxoglutarate (2OG) and Fe(II)-dependent oxygenase superfamily protein
AT5G23310	[21.6] redox.dismutases and catalases	FSD3_SOD3__Fe superoxide dismutase 3
AT5G38660	[1] PS	APE1__acclimation of photosynthesis to environment
AT1G05385	[1.1.1.2] PS.lightreaction.photosystem II.PSII polypeptide subunits	LPA19_Psb27-H1__photosystem II 11 kDa protein-related
AT1G77090	[1.1.1.2] PS.lightreaction.photosystem II.PSII polypeptide subunits	Mog1/PsbP/DUF1795-like photosystem II reaction center PsbP family protein
AT1G79870	[1.2.6] PS.photorespiration.hydroxypyruvate reductase	HPPR2__D-isomer specific 2-hydroxyacid dehydrogenase family protein
AT5G38420	[1.3.2] PS.calvin cycle.rubisco small subunit	DEG24_RBCS2B__Ribulose bisphosphate carboxylase (small chain) family protein
AT3G46970	[2.2.2.2] major CHO metabolism.degradation.starch.starch phosphorylase	ATPHS2_PHS2__alpha-glucan phosphorylase 2
AT5G62190	[27.1.2] RNA.processing.RNA helicase	AtRH7_PRH75__DEAD box RNA helicase (PRH75)
AT1G77680	[27.1.19] RNA.processing.ribonucleases	AtRRP44B_RRP44B_SOV__Ribonuclease II/R family protein
AT3G15390	[27.2] RNA.transcription	SDE5__silencing defective 5
AT5G17320	[27.3.22] RNA.regulation of transcription.HB,Homeobox transcription factor family	HDG9__homeodomain GLABROUS 9
AT4G19000	[27.3.99] RNA.regulation of transcription.unclassified	ATIWS2_IWS2__Transcription elongation factor (TFIIS) family protein
AT3G24050	[27.3.9] RNA.regulation of transcription.C2C2(Zn) GATA transcription factor family	GATA1__GATA transcription factor 1
AT1G51120	[27.3.3] RNA.regulation of transcription.AP2/EREBP, APETALA2/Ethylene-responsive element binding protein family	AP2/B3 transcription factor family protein
AT5G60120	[27.3.3] RNA.regulation of transcription.AP2/EREBP, APETALA2/Ethylene-responsive element binding protein family	TOE2__target of early activation tagged (EAT) 2
AT5G09230	[27.3.55] RNA.regulation of transcription.HDA	AtSRT2_SRT2__sirtuin 2
AT4G38130	[27.3.55] RNA.regulation of transcription.HDA	ATHD1_ATHDA19_HD1_HDA1_HDA19_HDAC19_RPD3A__histone deacetylase 1
AT3G54460	[27.3.44] RNA.regulation of transcription.Chromatin Remodeling Factors	SNF2 domain-containing protein / helicase domain-containing protein / F-box family protein
AT1G30670	[27.3.6] RNA.regulation of transcription.bHLH,Basic Helix-Loop-Helix family	basic helix-loop-helix (bHLH) DNA-binding superfamily protein
AT2G23740	[27.3.11] RNA.regulation of transcription.C2H2 zinc finger family	SUVR5__nucleic acid binding;sequence-specific DNA binding transcription factors;zinc ion binding
AT1G79000	[27.3.54] RNA.regulation of transcription.Histone acetyltransferases	ATHAC1_ATHPCAT2_HAC1_PCAT2__histone acetyltransferase of the CBP family 1
AT1G14490	[27.3.67] RNA.regulation of transcription.putative transcription regulator	AHL28__Predicted AT-hook DNA-binding family protein
AT2G17410	[27.3.38] RNA.regulation of transcription.AT-rich interaction domain containing transcription factor family	ARID2__ARID/BRIGHT DNA-binding domain-containing protein
AT3G05380	[27.3.25] RNA.regulation of transcription.MYB domain transcription factor family	ALY2_ATALY2__DIRP ;Myb-like DNA-binding domain
AT1G26780	[27.3.25] RNA.regulation of transcription.MYB domain transcription factor family	AtMYB117_LOF1_MYB117__myb domain protein 117
AT5G41020	[27.3.25] RNA.regulation of transcription.MYB domain transcription factor family	myb family transcription factor
AT2G16940	[27.4] RNA.RNA binding	CC1__Splicing factor, CC1-like
AT3G46100	[29.1.21] protein.aa activation.histidine-tRNA ligase	ATHRS1_HRS1__Histidyl-tRNA synthetase 1
AT5G50110	[29.2.2.3.3] protein.synthesis.ribosome biogenesis.Pre-rRNA processing and modifications.methylotransferases	S-adenosyl-L-methionine-dependent methyltransferases superfamily protein
AT1G22110	[29.2.1.2.2.30] protein.synthesis.ribosomal protein.eukaryotic.60S subunit.L30	structural constituent of ribosome
AT2G01250	[29.2.1.2.2.7] protein.synthesis.ribosomal protein.eukaryotic.60S subunit.L7	RPL7B__Ribosomal protein L30/L7 family protein
AT1G26910	[29.2.1.2.2.10] protein.synthesis.ribosomal protein.eukaryotic.60S subunit.L10	RPL10B__Ribosomal protein L16p/L10e family protein
AT3G09630	[29.2.1.2.2.141] protein.synthesis.ribosomal protein.eukaryotic.60S subunit.L4/L1	SAC56__Ribosomal protein L4/L1 family
AT1G73850	[29.2.1.2.2.34] protein.synthesis.ribosomal protein.eukaryotic.60S subunit.L34	Protein of unknown function (DUF1666)
AT3G01170	[29.2.1.2.2.34] protein.synthesis.ribosomal protein.eukaryotic.60S subunit.L34	Ribosomal protein L34e superfamily protein
AT3G53470	[29.2.2] protein.synthesis.ribosome biogenesis
AT3G19420	[29.4] protein.postranslational modification	ATPEN2_MTV3_PEN2_PTEN2A__PTEN 2
AT4G31860	[29.4] protein.postranslational modification	Protein phosphatase 2C family protein
AT2G40860	[29.4] protein.postranslational modification	VTC3_VTC3__protein kinase family protein / protein phosphatase 2C ( PP2C) family protein
AT2G31800	[29.4] protein.postranslational modification	Integrin-linked protein kinase family
AT3G06620	[29.4] protein.postranslational modification	PAS domain-containing protein tyrosine kinase family protein
AT2G45490	[29.4] protein.postranslational modification	AtAUR3_AUR3__ataurora3
AT4G03080	[29.4] protein.postranslational modification	BSL1__BRI1 suppressor 1 (BSU1)-like 1
AT5G16500	[29.4.1.57] protein.postranslational modification.kinase.receptor like cytoplasmatic kinase VII	LIP1_PBL43__Protein kinase superfamily protein
AT4G00335	[29.5.11.4.2] protein.degradation.ubiquitin.E3.RING	RHB1A__RING-H2 finger B1A
AT5G37560	[29.5.11.4.2] protein.degradation.ubiquitin.E3.RING	RFA5__RING/U-box superfamily protein
AT1G45180	[29.5.11.4.2] protein.degradation.ubiquitin.E3.RING	CTL05__RING/U-box superfamily protein
AT2G22680	[29.5.11.4.2] protein.degradation.ubiquitin.E3.RING	WAVH1__Zinc finger (C3HC4-type RING finger) family protein
AT5G58840	[29.5.1] protein.degradation.subtilases	Subtilase family protein
AT1G55350	[29.5.3] protein.degradation.cysteine protease	ATDEK1_DEK1_EMB1275_EMB80__calpain-type cysteine protease family
AT5G61950	[29.5.11] protein.degradation.ubiquitin	Ubiquitin carboxyl-terminal hydrolase-related protein
AT2G16220	[29.5.11.4.3.2] protein.degradation.ubiquitin.E3.SCF.FBOX	ASRF__F-box and associated interaction domains-containing protein
AT3G18910	[29.5.11.4.3.2] protein.degradation.ubiquitin.E3.SCF.FBOX	ETP2__EIN2 targeting protein2
AT2G17030	[29.5.11.4.3.2] protein.degradation.ubiquitin.E3.SCF.FBOX	AtFDA11_AtSKIP23_SKIP23__F-box family protein with a domain of unknown function (DUF295)
AT5G25300	[29.5.11.4.3.2] protein.degradation.ubiquitin.E3.SCF.FBOX	AtFDB36
AT3G52680	[29.5.11.4.3.2] protein.degradation.ubiquitin.E3.SCF.FBOX	F-box/RNI-like/FBD-like domains-containing protein
AT1G51590	[29.7.3] protein.glycosylation.mannosyl-oligosaccharide alpha-1,2-mannosidase	MANIB_MNS1__alpha-mannosidase 1
AT3G26710	[29.8] protein.assembly and cofactor ligation	CCB1__cofactor assembly of complex C
AT4G10100	[18.1] Co-factor and vitamine metabolism.molybdenum cofactor	CNX7_SIR5__co-factor for nitrate, reductase and xanthine dehydrogenase 7
AT5G08340	[18.3] Co-factor and vitamine metabolism.riboflavin	Nucleotidylyl transferase superfamily protein
AT3G07500	[30.11] signalling.light	FRF2__Far-red impaired responsive (FAR1) family protein
AT5G38260	[30.2.20] signalling.receptor kinases.wheat LRK10 like	Protein kinase superfamily protein
AT5G58300	[30.2.3] signalling.receptor kinases.leucine rich repeat III	KOIN__Leucine-rich repeat protein kinase family protein
AT5G20050	[30.2.99] signalling.receptor kinases.misc	Protein kinase superfamily protein
AT1G51880	[30.2.99] signalling.receptor kinases.misc	RHS6__root hair specific 6
AT4G23290	[30.2.17] signalling.receptor kinases.DUF 26	CRK21__cysteine-rich RLK (RECEPTOR-like protein kinase) 21
AT3G51550	[30.2.16] signalling.receptor kinases.Catharanthus roseus-like RLK1	FER__Malectin/receptor-like protein kinase family protein
AT5G66790	[30.2.25] signalling.receptor kinases.wall associated kinase	Protein kinase superfamily protein
AT1G02270	[30.3] signalling.calcium	Calcium-binding endonuclease/exonuclease/phosphatase family
AT1G17340	[30.4] signalling.phosphinositides	SAC5__Phosphoinositide phosphatase family protein
AT1G16920	[30.5] signalling.G-proteins	ATRABA1B_BEX5_RAB11_RABA1b__RAB GTPase homolog A1B
AT2G45890	[30.5] signalling.G-proteins	ATROPGEF4_GEF4_RHS11_ROPGEF4__RHO guanyl-nucleotide exchange factor 4
AT1G05100	[30.6] signalling.MAP kinases	MAPKKK18__mitogen-activated protein kinase kinase kinase 18
AT5G38480	[30.7] signalling.14-3-3 proteins	GRF3_RCI1__general regulatory factor 3
AT1G78220	[30.7] signalling.14-3-3 proteins	GF14 PI_GRF13__general regulatory factor 13
AT5G12080	[30.99] signalling.unspecified	ATMSL10_MscS-LIKE 10_MSL10__mechanosensitive channel of small conductance-like 10
AT2G28760	[10.1.5] cell wall.precursor synthesis.UXS	UXS6__UDP-XYL synthase 6
AT2G32610	[10.2.1] cell wall.cellulose synthesis.cellulose synthase	ATCSLB01_ATCSLB1_CSLB01_CSLB01__cellulose synthase-like B1
AT3G22440	[10.5.4] cell wall.cell wall proteins.HRGP	FRIGIDA-like protein
AT5G53370	[10.8.1] cell wall.pectin*esterases.PME	ATPMEPCRF_PMEI-PME61_PMEPCRF__pectin methylesterase PCR fragment F
AT5G04960	[10.8.1] cell wall.pectin*esterases.PME	PME46_PMEI-PME46__Plant invertase/pectin methylesterase inhibitor superfamily
AT5G28345	[]
AT3G16525	[]
AT3G58140	[29.1.20] protein.aa activation.phenylalanine-tRNA ligase	phenylalanyl-tRNA synthetase class IIc family protein
AT1G62750	[29.2.4] protein.synthesis.elongation	ATSCO1_ATSCO1/CPEF-G_SCO1__Translation elongation factor EFG/EF2 protein
AT3G22860	[29.2.3] protein.synthesis.initiation	ATEIF3C-2_ATTIF3C2_EIF3C-2_TIF3C2__eukaryotic translation initiation factor 3 subunit C2
AT5G28060	[29.2.1.2.1.24] protein.synthesis.ribosomal protein.eukaryotic.40S subunit.S24	RPS24B__Ribosomal protein S24e family protein
AT1G04700	[29.4] protein.postranslational modification	PB1 domain-containing protein tyrosine kinase
AT1G22870	[29.4] protein.postranslational modification	SCYL2A__Protein kinase family protein with ARM repeat domain
AT3G17420	[29.4.1.55] protein.postranslational modification.kinase.receptor like cytoplasmatic kinase V	GPK1__glyoxysomal protein kinase 1
AT5G36210	[29.5] protein.degradation	alpha/beta-Hydrolases superfamily protein
AT1G67700	[29.5] protein.degradation	HHL1
AT4G00230	[29.5.1] protein.degradation.subtilases	XSP1__xylem serine peptidase 1
AT1G52430	[29.5.11] protein.degradation.ubiquitin	Ubiquitin carboxyl-terminal hydrolase-related protein
AT5G01160	[29.5.11.4.2] protein.degradation.ubiquitin.E3.RING	HAKAI__RING/U-box superfamily protein
AT2G44900	[29.5.11.4.3.2] protein.degradation.ubiquitin.E3.SCF.FBOX	ARABIDILLO-1_ARABIDILLO1_FBX5__ARABIDILLO-1
AT4G05470	[29.5.11.4.3.2] protein.degradation.ubiquitin.E3.SCF.FBOX	PEG8__RNI-like superfamily protein
AT3G03360	[29.5.11.4.3.2] protein.degradation.ubiquitin.E3.SCF.FBOX	F-box/RNI-like superfamily protein
AT1G10890	[29.5.11.4.3.2] protein.degradation.ubiquitin.E3.SCF.FBOX
AT5G63570	[19.3] tetrapyrrole synthesis.GSA	GSA1__glutamate-1-semialdehyde-2,1-aminomutase
AT3G53520	[10.1.5] cell wall.precursor synthesis.UXS	ATUXS1_UXS1__UDP-glucuronic acid decarboxylase 1
AT4G24010	[10.2.1] cell wall.cellulose synthesis.cellulose synthase	ATCSLG1_CSLG1__cellulose synthase like G1
AT2G01850	[10.7] cell wall.modification	ATXTH27_EXGT-A3_XTH27__endoxyloglucan transferase A3
AT5G52100	[13.1.3.5.2] amino acid metabolism.synthesis.aspartate family.lysine.dihydrodipicolinate reductase	CRR1__Dihydrodipicolinate reductase, bacterial/plant
AT2G35035	[13.2.2.3.1001] amino acid metabolism.degradation.glutamate family.arginine	URED__urease accessory protein D
AT1G13800	[35.1.5] not assigned.no ontology.pentatricopeptide (PPR) repeat-containing protein	FAC19__Tetratricopeptide repeat (TPR)-like superfamily protein
AT3G48250	[35.1.5] not assigned.no ontology.pentatricopeptide (PPR) repeat-containing protein	BIR6__Pentatricopeptide repeat (PPR) superfamily protein
AT5G65560	[35.1.5] not assigned.no ontology.pentatricopeptide (PPR) repeat-containing protein	Pentatricopeptide repeat (PPR) superfamily protein
AT5G43820	[35.1.5] not assigned.no ontology.pentatricopeptide (PPR) repeat-containing protein	Pentatricopeptide repeat (PPR) superfamily protein
AT5G15300	[35.1.5] not assigned.no ontology.pentatricopeptide (PPR) repeat-containing protein	Pentatricopeptide repeat (PPR) superfamily protein
AT3G15930	[35.1.5] not assigned.no ontology.pentatricopeptide (PPR) repeat-containing protein	Pentatricopeptide repeat (PPR) superfamily protein
AT4G12710	[35.1.3] not assigned.no ontology.armadillo/beta-catenin repeat family protein	ARM repeat superfamily protein
AT1G44120	[35.1.3] not assigned.no ontology.armadillo/beta-catenin repeat family protein	CSI2__Armadillo/beta-catenin-like repeat ; C2 calcium/lipid-binding domain (CaLB) protein
AT4G02110	[35.1.1023] not assigned.no ontology	transcription coactivators
AT4G18905	[35.1.1023] not assigned.no ontology	Transducin/WD40 repeat-like superfamily protein
AT5G47160	[35.1.1023] not assigned.no ontology	YDG/SRA domain-containing protein
AT2G19550	[35.1.1023] not assigned.no ontology	alpha/beta-Hydrolases superfamily protein
AT2G23830	[35.1.1023] not assigned.no ontology	PVA31__PapD-like superfamily protein
AT5G52790	[35.1.1023] not assigned.no ontology	CBS domain-containing protein with a domain of unknown function (DUF21)
AT4G15240	[35.1.1023] not assigned.no ontology	Protein of unknown function (DUF604)
AT4G09770	[35.1.1023] not assigned.no ontology	TRAF-like family protein
AT4G23895	[35.1.1023] not assigned.no ontology	Pleckstrin homology (PH) domain-containing protein
AT3G46800	[35.1.26] not assigned.no ontology.DC1 domain containing protein	Cysteine/Histidine-rich C1 domain family protein
AT2G23100	[35.1.26] not assigned.no ontology.DC1 domain containing protein	Cysteine/Histidine-rich C1 domain family protein
AT5G02720	[35.2.1001] not assigned.unknown
AT2G38780	[35.2.1001] not assigned.unknown
AT5G22040	[35.2.1001] not assigned.unknown
AT5G47310	[35.2.1001] not assigned.unknown	PPPDE putative thiol peptidase family protein
AT3G14870	[35.2.1001] not assigned.unknown	CHIQL4__Plant protein of unknown function (DUF641)
AT3G54880	[35.2.1001] not assigned.unknown
AT1G05920	[35.2.1001] not assigned.unknown	Domain of unknown function (DUF313)
AT4G17215	[35.2.1001] not assigned.unknown	Pollen Ole e 1 allergen and extensin family protein
AT3G58650	[35.2.1001] not assigned.unknown	TRM7
AT1G28380	[35.2.1001] not assigned.unknown	NSL1__MAC/Perforin domain-containing protein
AT5G06310	[35.2.1001] not assigned.unknown	AtPOT1b__Nucleic acid-binding, OB-fold-like protein
AT4G32240	[35.2.1001] not assigned.unknown
AT5G40740	[35.2.1001] not assigned.unknown	AUG6_GEM3
AT3G23070	[35.2.1001] not assigned.unknown	ATCFM3A_CFM3A__CRM family member 3A
AT1G71360	[35.2.1001] not assigned.unknown	AtSUN4_SUN4__Galactose-binding protein
AT4G17000	[35.2.1001] not assigned.unknown
AT2G02955	[35.2.1001] not assigned.unknown	CCG_MEE12__maternal effect embryo arrest 12
AT1G21810	[35.2.1001] not assigned.unknown	VETH2__Plant protein of unknown function (DUF869)
AT3G32960	[35.2.1001] not assigned.unknown	Domain of unknown function (DUF1985)
AT5G28810	[35.2.1001] not assigned.unknown	Domain of unknown function (DUF1985)
AT3G57100	[35.2.1001] not assigned.unknown	Protein of unknown function (DUF677)
AT1G49870	[35.2.1001] not assigned.unknown
AT1G54920	[35.2.1001] not assigned.unknown
AT2G30105	[35.2.1001] not assigned.unknown
AT5G28400	[35.2.1001] not assigned.unknown
AT2G34730	[31.1] cell.organisation	myosin heavy chain-related
AT2G01750	[31.1] cell.organisation	ATMAP70-3_MAP70-3__microtubule-associated proteins 70-3
AT2G34560	[31.1] cell.organisation	AtCCP1_CCP1__P-loop containing nucleoside triphosphate hydrolases superfamily protein
AT5G02620	[31.1] cell.organisation	ANK1_ATANK1__ankyrin-like1
AT1G30825	[31.1] cell.organisation	ARPC2A_DIS2__Arp2/3 complex, 34 kD subunit p34-Arc
AT1G56610	[31.4] cell.vesicle transport	Protein with RNI-like/FBD-like domains
AT2G28650	[31.4] cell.vesicle transport	ATEXO70H8_EXO70H8__exocyst subunit exo70 family protein H8
AT3G10010	[28.1] DNA.synthesis/chromatin structure	DML2__demeter-like 2
AT5G04895	[28.1] DNA.synthesis/chromatin structure	ABO6__DEA(D/H)-box RNA helicase family protein
AT2G28290	[28.1] DNA.synthesis/chromatin structure	CHR3_SYD__P-loop containing nucleoside triphosphate hydrolases superfamily protein
AT5G11350	[28.1] DNA.synthesis/chromatin structure	CCR4f__DNAse I-like superfamily protein
AT5G55310	[28.1] DNA.synthesis/chromatin structure	TOP1_TOP1BETA__DNA topoisomerase 1 beta
AT5G37180	[2.2.1.5] major CHO metabolism.degradation.sucrose.Susy	ATSUS5_SUS5__sucrose synthase 5
AT3G08550	[17.1.2] hormone metabolism.abscisic acid.signal transduction	ABI8_ELD1_KOB1__elongation defective 1 protein / ELD1 protein
AT3G25290	[17.2.3] hormone metabolism.auxin.induced-regulated-responsive-activated	Auxin-responsive family protein
AT1G01480	[17.5.1.1] hormone metabolism.ethylene.synthesis-degradation.1-aminocyclopropane-1-carboxylate synthase	ACS2_AT-ACC2__1-amino-cyclopropane-1-carboxylate synthase 2
AT5G09410	[17.5.3] hormone metabolism.ethylene.induced-regulated-responsive-activated	CAMTA1_EICBP.B__ethylene induced calmodulin binding protein
AT4G32520	[1.2.5] PS.photorespiration.serine hydroxymethyltransferase	AtSHMT3_SHM3__serine hydroxymethyltransferase 3
AT5G05260	[26.10] misc.cytochrome P450	CYP79A2__cytochrome p450 79a2
AT5G06905	[26.10] misc.cytochrome P450	CYP712A2__cytochrome P450, family 712, subfamily A, polypeptide 2
AT1G74540	[26.10] misc.cytochrome P450	CYP98A8__cytochrome P450, family 98, subfamily A, polypeptide 8
AT1G22430	[26.11] misc.alcohol dehydrogenases	GroES-like zinc-binding dehydrogenase family protein
AT1G67410	[26.2] misc.UDP glucosyl and glucoronyl transferases	Exostosin family protein
AT4G38270	[26.2] misc.UDP glucosyl and glucoronyl transferases	GAUT3__galacturonosyltransferase 3
AT4G22666	[26.21] misc.protease inhibitor/seed storage/lipid transfer protein (LTP) family protein	LTPG28__Bifunctional inhibitor/lipid-transfer protein/seed storage 2S albumin superfamily protein
AT3G05190	[26.26.1] misc.aminotransferases.aminotransferase class IV family protein	D-aminoacid aminotransferase-like PLP-dependent enzymes superfamily protein
AT1G75920	[26.28] misc.GDSL-motif lipase	EXL5__GDSL-like Lipase/Acylhydrolase superfamily protein
AT1G02800	[26.3.4] misc.gluco-, galacto- and mannosidases.endoglucanase	ATCEL2_CEL2_CEL2__cellulase 2
AT1G26450	[26.4] misc.beta 1,3 glucan hydrolases	Carbohydrate-binding X8 domain superfamily protein
AT1G80950	[26.5] misc.acyl transferases	AtLPEAT1_LPEAT1__Phospholipid/glycerol acyltransferase family protein
AT5G18960	[30.11] signalling.light	FRS12__FAR1-related sequence 12
AT5G03250	[30.11] signalling.light	Phototropic-responsive NPH3 family protein
AT1G07560	[30.2.1] signalling.receptor kinases.leucine rich repeat I	Leucine-rich repeat protein kinase family protein
AT3G59820	[30.3] signalling.calcium	AtLETM1_LETM1__LETM1-like protein
AT5G57010	[30.3] signalling.calcium	calmodulin-binding family protein
AT1G01460	[30.4.1] signalling.phosphinositides.phosphatidylinositol-4-phosphate 5-kinase	ATPIPK11_PIP5K10_PIPK11__Phosphatidylinositol-4-phosphate 5-kinase, core
AT5G22400	[30.5] signalling.G-proteins	Rho GTPase activating protein with PAK-box/P21-Rho-binding domain
AT4G08500	[30.6] signalling.MAP kinases	ARAKIN_ATMEKK1_MAPKKK8_MEKK1__MAPK/ERK kinase kinase 1
AT1G75920	[33.99] development.unspecified	EXL5__GDSL-like Lipase/Acylhydrolase superfamily protein
AT5G51230	[33.99] development.unspecified	AtEMF2_CYR1_EMF2_VEF2__VEFS-Box of polycomb protein
AT4G35830	[8.1.3] TCA / org transformation.TCA.aconitase	ACO1__aconitase 1
AT3G29190	[16.1.5.1003] secondary metabolism.isoprenoids.terpenoids	Terpenoid cyclases/Protein prenyltransferases superfamily protein
AT5G36150	[16.1.5.1003] secondary metabolism.isoprenoids.terpenoids	ATPEN3_PEN3__putative pentacyclic triterpene synthase 3
AT5G05260	[16.5.1.1.2.1] secondary metabolism.sulfur-containing.glucosinolates.synthesis.aromatic.CYP79A2 monooxygenase	CYP79A2__cytochrome p450 79a2
AT1G06000	[16.8.8.2] secondary metabolism.flavonoids.flavonoid glycosylations.flavonol-3-O-glycoside-rhamnosyltransferase	UGT89C1__UDP-Glycosyltransferase superfamily protein
AT4G12300	[16.8.3.3] secondary metabolism.flavonoids.dihydroflavonols.flavonoid 3'-monooxygenase	CYP706A4__cytochrome P450, family 706, subfamily A, polypeptide 4
AT1G23190	[4.1.2] glycolysis.cytosolic branch.phosphoglucomutase (PGM)	PGM3__Phosphoglucomutase/phosphomannomutase family protein
AT2G47600	[34.12] transport.metal	ATMHX_ATMHX1_MHX_MHX1__magnesium/proton exchanger
AT1G31120	[34.15] transport.potassium	KUP10__K+ uptake permease 10
AT1G30410	[34.16] transport.ABC transporters and multidrug resistance systems	ABCC12_ATMRP13_MRP13__multidrug resistance-associated protein 13
AT2G37010	[34.16] transport.ABC transporters and multidrug resistance systems	ATNAP12_NAP12__non-intrinsic ABC protein 12
AT2G48020	[34.2] transport.sugars	ZIF2__Major facilitator superfamily protein
AT5G35730	[34.7] transport.phosphate	EXS (ERD1/XPR1/SYG1) family protein
AT1G69480	[34.7] transport.phosphate	EXS (ERD1/XPR1/SYG1) family protein
AT4G03115	[34.9] transport.metabolite transporters at the mitochondrial membrane	Mitochondrial substrate carrier family protein
AT3G52880	[21.2] redox.ascorbate and glutathione	ATMDAR1_MDAR1__monodehydroascorbate reductase 1
AT4G32520	[25.1] C1-metabolism.glycine hydroxymethyltransferase	AtSHMT3_SHM3__serine hydroxymethyltransferase 3
AT4G30000	[25.3] C1-metabolism.dihydropteridine diphosphokinase	mitHPPK/DHPS__Dihydropterin pyrophosphokinase / Dihydropteroate synthase
AT3G47540	[20.1.1001] stress.biotic	Chitinase family protein
AT5G43470	[20.1.1001] stress.biotic	HRT_RCY1_RPP8__Disease resistance protein (CC-NBS-LRR class) family
AT5G17970	[20.1.7] stress.biotic.PR-proteins	Disease resistance protein (TIR-NBS-LRR class) family
AT5G52300	[20.2.2] stress.abiotic.cold	LTI65_RD29B__CAP160 protein
AT3G01410	[27.1.19] RNA.processing.ribonucleases	Polynucleotidyl transferase, ribonuclease H-like superfamily protein
AT5G58040	[27.1.3.7] RNA.processing.3' end processing.Fip1	ATFIP1[V]_ATFIPS5_FIP1_FIP1[V]_FIPS5_SCPR57__homolog of yeast FIP1 [V]
AT1G68990	[27.2] RNA.transcription	MGP3_RPOTm__male gametophyte defective 3
AT1G60850	[27.2] RNA.transcription	AAC42_ATRPAC42__DNA-directed RNA polymerase family protein
AT5G66630	[27.3.34] RNA.regulation of transcription.Orphan family	DAR5__DA1-related protein 5
AT2G27100	[27.3.11] RNA.regulation of transcription.C2H2 zinc finger family	SE_SERRATE__C2H2 zinc-finger protein SERRATE (SE)
AT1G55970	[27.3.54] RNA.regulation of transcription.Histone acetyltransferases	HAC04_HAC4_HAC6_HAG04_HAG4__histone acetyltransferase of the CBP family 4
AT5G46880	[27.3.22] RNA.regulation of transcription.HB,Homeobox transcription factor family	HB-7_HDG5__homeobox-7
AT5G52170	[27.3.22] RNA.regulation of transcription.HB,Homeobox transcription factor family	HDG7__homeodomain GLABROUS 7
AT3G02820	[27.3.73] RNA.regulation of transcription.Zn-finger(CCHC)	zinc knuckle (CCHC-type) family protein
AT2G36960	[27.3.25] RNA.regulation of transcription.MYB domain transcription factor family	TKI1__TSL-kinase interacting protein 1
AT3G54826	[27.3.99] RNA.regulation of transcription.unclassified	ZR3__Zim17-type zinc finger protein
AT4G25470	[27.3.3] RNA.regulation of transcription.AP2/EREBP, APETALA2/Ethylene-responsive element binding protein family	ATCBF2_CBF2_DREB1C_FTQ4__C-repeat/DRE binding factor 2
AT2G35700	[27.3.3] RNA.regulation of transcription.AP2/EREBP, APETALA2/Ethylene-responsive element binding protein family	ATERF38_ERF38__ERF family protein 38
AT5G09410	[27.3.39] RNA.regulation of transcription.AtSR Transcription Factor family	CAMTA1_EICBP.B__ethylene induced calmodulin binding protein
AT4G37730	[27.3.35] RNA.regulation of transcription.bZIP transcription factor family	AtbZIP7_bZIP7__basic leucine-zipper 7
AT1G31310	[27.3.30] RNA.regulation of transcription.Trihelix, Triple-Helix transcription factor family	hydroxyproline-rich glycoprotein family protein
AT1G77250	[27.3.67] RNA.regulation of transcription.putative transcription regulator	RING/FYVE/PHD-type zinc finger family protein
AT3G45830	[27.3.67] RNA.regulation of transcription.putative transcription regulator	NFRKB1
AT4G39260	[27.3.75] RNA.regulation of transcription.GRP	ATGRP8_CCR1_GR-RBP8_GRP8_RBGA6__cold, circadian rhythm, and RNA binding 1
AT3G18960	[27.3.41] RNA.regulation of transcription.B3 transcription factor family	REM7__AP2/B3-like transcriptional factor family protein
AT5G51230	[27.3.65] RNA.regulation of transcription.Polycomb Group (PcG)	AtEMF2_CYR1_EMF2_VEF2__VEFS-Box of polycomb protein
AT5G46190	[27.4] RNA.RNA binding	AtKH26__RNA-binding KH domain-containing protein
AT3G53460	[27.4] RNA.RNA binding	CP29A__chloroplast RNA-binding protein 29
AT2G35935	[]
AT5G51970	[3.3.1012] minor CHO metabolism.sugar alcohols	ATSDH__GroES-like zinc-binding alcohol dehydrogenase family protein
AT3G13930	[8.1.1.2] TCA / org transformation.TCA.pyruvate DH.E2	mtE2-2__Dihydrolipoamide acetyltransferase, long form protein
AT2G43870	[10.6.3] cell wall.degradation.pectate lyases and polygalacturonases	Pectin lyase-like superfamily protein
AT5G51845	[20.1.7.12] stress.biotic.PR-proteins.plant defensins	Defensin-like (DEFL) family protein
AT1G58848	[20.1.1001] stress.biotic	Disease resistance protein (CC-NBS-LRR class) family
AT5G46490	[20.1.7] stress.biotic.PR-proteins	Disease resistance protein (TIR-NBS-LRR class) family
AT4G19530	[20.1.7] stress.biotic.PR-proteins	disease resistance protein (TIR-NBS-LRR class) family
AT2G14935	[20.1.7] stress.biotic.PR-proteins	LCR40__low-molecular-weight cysteine-rich 40
AT4G16990	[20.1.7] stress.biotic.PR-proteins	RLM3_TN16__disease resistance protein (TIR-NBS class), putative
AT4G18030	[20.2.3] stress.abiotic.drought/salt	S-adenosyl-L-methionine-dependent methyltransferases superfamily protein
AT4G23680	[20.2.99] stress.abiotic.unspecified	Polyketide cyclase/dehydrase and lipid transport superfamily protein
AT2G28790	[20.2.1001] stress.abiotic	Pathogenesis-related thaumatin superfamily protein
AT5G27630	[11.1.13] lipid metabolism.FA synthesis and FA elongation.acyl-CoA binding protein	ACBP5_AtACBP5__acyl-CoA binding protein 5
AT5G38830	[29.1.16] protein.aa activation.cysteine-tRNA ligase	Cysteinyl-tRNA synthetase, class Ia family protein
AT2G30320	[29.1.30] protein.aa activation.pseudouridylate synthase	TRUA2__Pseudouridine synthase family protein
AT1G52370	[29.2.1.1.1.2.22] protein.synthesis.ribosomal protein.prokaryotic.chloroplast.50S subunit.L22	Ribosomal protein L22p/L17e family protein
AT3G12690	[29.4] protein.postranslational modification	AGC1.5__AGC kinase 1.5
AT1G48260	[29.4] protein.postranslational modification	CIPK17_SnRK3.21__CBL-interacting protein kinase 17
AT2G32510	[29.4] protein.postranslational modification	MAPKKK17__mitogen-activated protein kinase kinase kinase 17
AT2G31260	[29.5.2] protein.degradation.autophagy	APG9_ATAPG9_ATG9__autophagy 9 (APG9)
AT3G20620	[29.5.11.4.3.2] protein.degradation.ubiquitin.E3.SCF.FBOX	F-box family protein-related
AT1G10110	[29.5.11.4.3.2] protein.degradation.ubiquitin.E3.SCF.FBOX	AtFDB1__F-box family protein
AT1G80570	[29.5.11.4.3.2] protein.degradation.ubiquitin.E3.SCF.FBOX	RNI-like superfamily protein
AT4G09920	[29.5.11.4.3.2] protein.degradation.ubiquitin.E3.SCF.FBOX	FBD, F-box and Leucine Rich Repeat domains containing protein
AT2G17200	[29.5.11] protein.degradation.ubiquitin	DSK2_DSK2b__ubiquitin family protein
AT1G70170	[29.5.7] protein.degradation.metalloprotease	At2-MMP_MMP__matrix metalloproteinase
AT5G20660	[29.5] protein.degradation	Zn-dependent exopeptidases superfamily protein
AT4G23860	[29.5] protein.degradation	PHD finger protein-related
AT4G19710	[13.1.3.6.1.10] amino acid metabolism.synthesis.aspartate family.misc.homoserine.bifunctional aspartate kinase/homoserine dehydrogenase	AK-HSDH_AK-HSDH II__aspartate kinase-homoserine dehydrogenase ii
AT5G13450	[9.9] mitochondrial electron transport / ATP synthesis.F1-ATPase	ATP5__delta subunit of Mt ATP synthase
AT4G39480	[26.10] misc.cytochrome P450	CYP96A9__cytochrome P450, family 96, subfamily A, polypeptide 9
AT3G02100	[26.2] misc.UDP glucosyl and glucoronyl transferases	UDP-Glycosyltransferase superfamily protein
AT5G64790	[26.4] misc.beta 1,3 glucan hydrolases	O-Glycosyl hydrolases family 17 protein
AT1G14120	[26.7] misc.oxidases - copper, flavone etc	AtDAO2__2-oxoglutarate (2OG) and Fe(II)-dependent oxygenase superfamily protein
AT3G52950	[35.1.1023] not assigned.no ontology	CBS / octicosapeptide/Phox/Bemp1 (PB1) domains-containing protein
AT1G33980	[35.1.1023] not assigned.no ontology	ATUPF3_UPF3__Smg-4/UPF3 family protein
AT3G50590	[35.1.1023] not assigned.no ontology	TWD40-1__Transducin/WD40 repeat-like superfamily protein
AT2G31670	[35.1.1023] not assigned.no ontology	UP3__Stress responsive alpha-beta barrel domain protein
AT5G42870	[35.1.1023] not assigned.no ontology	ATPAH2_PAH2__phosphatidic acid phosphohydrolase 2
AT4G28430	[35.1.1023] not assigned.no ontology	RTN18__Reticulon family protein
AT5G61260	[35.1.1023] not assigned.no ontology	Plant calmodulin-binding protein-related
AT1G19720	[35.1.5] not assigned.no ontology.pentatricopeptide (PPR) repeat-containing protein	Pentatricopeptide repeat (PPR-like) superfamily protein
AT1G09900	[35.1.5] not assigned.no ontology.pentatricopeptide (PPR) repeat-containing protein	Pentatricopeptide repeat (PPR-like) superfamily protein
AT3G23020	[35.1.5] not assigned.no ontology.pentatricopeptide (PPR) repeat-containing protein	PPR30__Tetratricopeptide repeat (TPR)-like superfamily protein
AT5G14080	[35.1.5] not assigned.no ontology.pentatricopeptide (PPR) repeat-containing protein	Tetratricopeptide repeat (TPR)-like superfamily protein
AT1G35750	[35.1.12] not assigned.no ontology.pumilio/Puf RNA-binding domain-containing protein	APUM10_PUM10__pumilio 10
AT1G30795	[35.1.41] not assigned.no ontology.hydroxyproline rich proteins	Glycine-rich protein family
AT2G20990	[35.1.19] not assigned.no ontology.C2 domain-containing protein	AtSYT1_ATSYTA_NTMC2T1.1_NTMC2TYPE1.1_SYT1_SYTA__synaptotagmin A
AT5G15030	[35.1.25] not assigned.no ontology.paired amphipathic helix repeat-containing protein	Paired amphipathic helix (PAH2) superfamily protein
AT4G31115	[35.2.1001] not assigned.unknown	Protein of unknown function (DUF1997)
AT5G08770	[35.2.1001] not assigned.unknown
AT5G61040	[35.2.1001] not assigned.unknown
AT1G05894	[35.2.1001] not assigned.unknown
AT4G09970	[35.2.1001] not assigned.unknown
AT1G01990	[35.2.1001] not assigned.unknown
AT2G22795	[35.2.1001] not assigned.unknown
AT4G16695	[35.2.1001] not assigned.unknown
AT1G48560	[35.2.1001] not assigned.unknown
AT4G31440	[35.2.1001] not assigned.unknown	ADA1D
AT5G40720	[35.2.1001] not assigned.unknown	Domain of unknown function (DUF23)
AT1G10000	[35.2.1001] not assigned.unknown	Ribonuclease H-like superfamily protein
AT1G29350	[35.2.1001] not assigned.unknown	Kinase-related protein of unknown function (DUF1296)
AT5G28910	[35.2.1001] not assigned.unknown
AT2G42370	[35.2.1001] not assigned.unknown
AT4G29590	[35.2.1001] not assigned.unknown	S-adenosyl-L-methionine-dependent methyltransferases superfamily protein
AT5G48530	[35.2.1001] not assigned.unknown
AT3G28430	[35.2.1001] not assigned.unknown	GFS9_TT9
AT1G50750	[35.2.1001] not assigned.unknown	Plant mobile domain protein family
AT2G23940	[35.2.1001] not assigned.unknown	Protein of unknown function (DUF788)
AT3G26990	[35.2.1001] not assigned.unknown	ENTH/VHS family protein
AT4G31530	[35.2.1001] not assigned.unknown	ROQH__NAD(P)-binding Rossmann-fold superfamily protein
AT2G31840	[35.2.1001] not assigned.unknown	MRL7-L__Thioredoxin superfamily protein
AT3G56870	[35.2.1001] not assigned.unknown
AT5G11440	[35.2.1001] not assigned.unknown	CID5_IPD1__CTC-interacting domain 5
AT5G12930	[35.2.1001] not assigned.unknown
AT1G71850	[35.2.1001] not assigned.unknown	Ubiquitin carboxyl-terminal hydrolase family protein
AT1G59920	[35.2.1001] not assigned.unknown	MADS-box family protein
AT5G22090	[35.2.1001] not assigned.unknown	EAR1__Protein of unknown function (DUF3049)
AT3G09580	[16.1.4] secondary metabolism.isoprenoids.carotenoids	FAD/NAD(P)-binding oxidoreductase family protein
AT4G19010	[16.2.1.3] secondary metabolism.phenylpropanoids.lignin biosynthesis.4CL	AMP-dependent synthetase and ligase family protein
AT5G04230	[16.2.1.1] secondary metabolism.phenylpropanoids.lignin biosynthesis.PAL	ATPAL3_PAL3__phenyl alanine ammonia-lyase 3
AT1G65880	[16.5.1.1.1.12] secondary metabolism.sulfur-containing.glucosinolates.synthesis.aliphatic.benzoate-CoA ligase	BZO1__benzoyloxyglucosinolate 1
AT5G63600	[16.8.4.1] secondary metabolism.flavonoids.flavonols.flavonol synthase (FLS)	ATFLS5_FLS5__flavonol synthase 5
AT3G42050	[34.1.1.6] transport.p- and v-ATPases.H+-transporting two-sector ATPase.subunit H	VHA-H__vacuolar ATP synthase subunit H family protein
AT3G27870	[34.1] transport.p- and v-ATPases	ALA8__ATPase E1-E2 type family protein / haloacid dehalogenase-like hydrolase family protein
AT1G59820	[34.1] transport.p- and v-ATPases	ALA3__aminophospholipid ATPase 3
AT5G23630	[34.14] transport.unspecified cations	MIA_PDR2__phosphate deficiency response 2
AT2G39130	[34.3] transport.amino acids	Transmembrane amino acid transporter family protein
AT2G46320	[34.9] transport.metabolite transporters at the mitochondrial membrane	MTM2__Mitochondrial substrate carrier family protein
AT5G17400	[34.9] transport.metabolite transporters at the mitochondrial membrane	ER-ANT1__endoplasmic reticulum-adenine nucleotide transporter 1
AT5G04590	[14.3] S-assimilation.sulfite redox	SIR__sulfite reductase
AT1G75780	[31.1] cell.organisation	TUB1__tubulin beta-1 chain
AT3G50240	[31.1] cell.organisation	KICP-02__ATP binding microtubule motor family protein
AT2G25150	[22.1005] polyamine metabolism	HXXXD-type acyl-transferase family protein
AT1G50030	[33.30.1] development.multitarget.target of rapamycin	TOR__target of rapamycin
AT5G59920	[33.99] development.unspecified	ULI3__Cysteine/Histidine-rich C1 domain family protein
AT3G54150	[33.99] development.unspecified	EFD__S-adenosyl-L-methionine-dependent methyltransferases superfamily protein
AT2G27880	[33.99] development.unspecified	AGO5_AtAGO5__Argonaute family protein
AT5G53090	[33.99] development.unspecified	NAD(P)-binding Rossmann-fold superfamily protein
AT5G48850	[33.99] development.unspecified	ATSDI1_SDI1__Tetratricopeptide repeat (TPR)-like superfamily protein
AT5G49930	[33.99] development.unspecified	emb1441__zinc knuckle (CCHC-type) family protein
AT4G00800	[33.99] development.unspecified	SETH5_VPS8__transducin family protein / WD-40 repeat family protein
AT1G79350	[33.99] development.unspecified	EMB1135_FGT1__RING/FYVE/PHD zinc finger superfamily protein
AT1G30610	[33.99] development.unspecified	EMB2279_EMB88_SOT5__pentatricopeptide (PPR) repeat-containing protein
AT1G13440	[4.1.8] glycolysis.cytosolic branch.glyceraldehyde 3-phosphate dehydrogenase (GAP-DH)	GAPC-2_GAPC2__glyceraldehyde-3-phosphate dehydrogenase C2
AT2G19930	[27.2] RNA.transcription	RNA-dependent RNA polymerase family protein
AT1G55580	[27.3.21] RNA.regulation of transcription.GRAS transcription factor family	LAS_SCL18__GRAS family transcription factor
AT2G33540	[27.3] RNA.regulation of transcription	ATCPL3_CPL3__C-terminal domain phosphatase-like 3
AT5G07900	[27.3.99] RNA.regulation of transcription.unclassified	mTERF7__Mitochondrial transcription termination factor family protein
AT1G64255	[27.3.99] RNA.regulation of transcription.unclassified	MuDR family transposase
AT1G78930	[27.3.99] RNA.regulation of transcription.unclassified	mTERF16__Mitochondrial transcription termination factor family protein
AT4G19050	[27.3.99] RNA.regulation of transcription.unclassified	NB-ARC domain-containing disease resistance protein
AT3G19510	[27.3.22] RNA.regulation of transcription.HB,Homeobox transcription factor family	HAT3.1__Homeodomain-like protein with RING/FYVE/PHD-type zinc finger domain
AT2G44910	[27.3.22] RNA.regulation of transcription.HB,Homeobox transcription factor family	ATHB-4_ATHB4_HB4__homeobox-leucine zipper protein 4
AT4G17710	[27.3.22] RNA.regulation of transcription.HB,Homeobox transcription factor family	HDG4__homeodomain GLABROUS 4
AT2G06530	[27.3.71] RNA.regulation of transcription.SNF7	VPS2.1__SNF7 family protein
AT3G06490	[27.3.25] RNA.regulation of transcription.MYB domain transcription factor family	AtMYB108_BOS1_MYB108__myb domain protein 108
AT1G29950	[27.3.6] RNA.regulation of transcription.bHLH,Basic Helix-Loop-Helix family	SACL3__basic helix-loop-helix (bHLH) DNA-binding superfamily protein
AT5G55690	[27.3.24] RNA.regulation of transcription.MADS box transcription factor family	AGL47__MADS-box transcription factor family protein
AT5G26650	[27.3.24] RNA.regulation of transcription.MADS box transcription factor family	AGL36__AGAMOUS-like 36
AT1G17790	[27.3.52] RNA.regulation of transcription.Global transcription factor group	DNA-binding bromodomain-containing protein
AT1G04950	[27.3.67] RNA.regulation of transcription.putative transcription regulator	ATTAF6_EMB2781_TAF6_TAFII59__TATA BOX ASSOCIATED FACTOR II 59
AT3G56850	[17.1.3] hormone metabolism.abscisic acid.induced-regulated-responsive-activated	AREB3_DPBF3__ABA-responsive element binding protein 3
AT1G58440	[17.3.1.2.99] hormone metabolism.brassinosteroid.synthesis-degradation.sterols.other	DRY2_SQE1_XF1__FAD/NAD(P)-binding oxidoreductase family protein
AT2G19490	[28.1] DNA.synthesis/chromatin structure	RECA2__recA DNA recombination family protein
AT2G32415	[28.99] DNA.unspecified	AtRRP6L3_RRP6L3__Polynucleotidyl transferase, ribonuclease H fold protein with HRDC domain
AT5G59920	[30.11] signalling.light	ULI3__Cysteine/Histidine-rich C1 domain family protein
AT5G59700	[30.2.16] signalling.receptor kinases.Catharanthus roseus-like RLK1	ANJ__Protein kinase superfamily protein
AT1G66930	[30.2.20] signalling.receptor kinases.wheat LRK10 like	LRK10L2__Protein kinase superfamily protein
AT1G17910	[30.2.25] signalling.receptor kinases.wall associated kinase	Wall-associated kinase family protein
AT1G09210	[30.3] signalling.calcium	AtCRT1b_CRT1b_CRT2__calreticulin 1b
AT3G49260	[30.3] signalling.calcium	iqd21__IQ-domain 21
AT2G41560	[30.3] signalling.calcium	ACA4__autoinhibited Ca(2+)-ATPase, isoform 4
AT2G17930	[30.4] signalling.phosphinositides	TRA1a__Phosphatidylinositol 3- and 4-kinase family protein with FAT domain
AT4G33770	[30.4.5] signalling.phosphinositides.inositol-1,3,4-trisphosphate 5/6-kinase	AtITPK2_ITPK2__Inositol 1,3,4-trisphosphate 5/6-kinase family protein
AT4G01090	[30.5] signalling.G-proteins	Protein of unknown function (DUF3133)
AT1G20620	[21.6] redox.dismutases and catalases	ATCAT3_CAT3_ROG1_SEN2__catalase 3
AT4G34890	[23.2] nucleotide metabolism.degradation	ATXDH1_XDH1__xanthine dehydrogenase 1
AT4G19180	[23.2] nucleotide metabolism.degradation	APY7_AtAPY7__GDA1/CD39 nucleoside phosphatase family protein
AT1G03030	[23.3.2.2] nucleotide metabolism.salvage.nucleoside kinases.uridine kinase	P-loop containing nucleoside triphosphate hydrolases superfamily protein
AT4G38020	[27.1] RNA.processing	tRNA/rRNA methyltransferase (SpoU) family protein
AT5G13010	[27.1.2] RNA.processing.RNA helicase	CUV_EMB3011_FEY_PINP1_PRP16__RNA helicase family protein
AT5G15700	[27.2] RNA.transcription	DNA/RNA polymerases superfamily protein
AT3G57660	[27.2] RNA.transcription	NRPA1__nuclear RNA polymerase A1
AT4G38890	[27.3.12] RNA.regulation of transcription.C3H zinc finger family	FMN-linked oxidoreductases superfamily protein
AT2G41900	[27.3.12] RNA.regulation of transcription.C3H zinc finger family	DEG9_OXS2_TZF7__CCCH-type zinc finger protein with ARM repeat domain
AT4G36570	[27.3.26] RNA.regulation of transcription.MYB-related transcription factor family	ATRL3_RL3__RAD-like 3
AT5G13960	[27.3.69] RNA.regulation of transcription.SET-domain transcriptional regulator family	KYP_SDG33_SUVH4__SU(VAR)3-9 homolog 4
AT1G09750	[27.3.99] RNA.regulation of transcription.unclassified	Eukaryotic aspartyl protease family protein
AT5G15810	[27.3.99] RNA.regulation of transcription.unclassified	AtTRM1b_TRM1b__N2,N2-dimethylguanosine tRNA methyltransferase
AT2G28090	[27.3.67] RNA.regulation of transcription.putative transcription regulator	AtHMP17__Heavy metal transport/detoxification superfamily protein
AT1G58110	[27.3.35] RNA.regulation of transcription.bZIP transcription factor family	Basic-leucine zipper (bZIP) transcription factor family protein
AT2G45460	[27.3.48] RNA.regulation of transcription.FHA transcription factor	SMAD/FHA domain-containing protein
AT3G63070	[27.3.68] RNA.regulation of transcription.PWWP domain protein	HULK3_SL4__Tudor/PWWP/MBT domain-containing protein
AT2G28810	[27.3.8] RNA.regulation of transcription.C2C2(Zn) DOF zinc finger family	Dof-type zinc finger DNA-binding family protein
AT3G49690	[27.3.25] RNA.regulation of transcription.MYB domain transcription factor family	ATMYB84_MYB84_RAX3_SKI2__myb domain protein 84
AT5G01380	[27.3.30] RNA.regulation of transcription.Trihelix, Triple-Helix transcription factor family	Homeodomain-like superfamily protein
AT4G24660	[27.3.80] RNA.regulation of transcription.zf-HD	ATHB22_HB22_MEE68_ZHD2__homeobox protein 22
AT4G12020	[27.3.32] RNA.regulation of transcription.WRKY domain transcription factor family	ATWRKY19_MAPKKK11_MEKK4_WRKY19__protein kinase family protein
AT3G56400	[27.3.32] RNA.regulation of transcription.WRKY domain transcription factor family	ATWRKY70_WRKY70__WRKY DNA-binding protein 70
AT4G14560	[27.3.40] RNA.regulation of transcription.Aux/IAA family	AXR5_IAA1__indole-3-acetic acid inducible
AT3G20930	[27.4] RNA.RNA binding	ORRM1__RNA-binding (RRM/RBD/RNP motifs) family protein
AT5G41070	[27.4] RNA.RNA binding	DRB5__dsRNA-binding protein 5
AT3G26120	[27.4] RNA.RNA binding	TEL1__terminal EAR1-like 1
AT3G21100	[27.4] RNA.RNA binding	RNA-binding (RRM/RBD/RNP motifs) family protein
AT1G13210	[34.1] transport.p- and v-ATPases	ACA.l_ALA11__autoinhibited Ca2+/ATPase II
AT4G25960	[34.16] transport.ABC transporters and multidrug resistance systems	ABCB2_PGP2__P-glycoprotein 2
AT4G01820	[34.16] transport.ABC transporters and multidrug resistance systems	ABCB3_MDR3_PGP3__P-glycoprotein 3
AT1G19450	[34.2] transport.sugars	Major facilitator superfamily protein
AT2G23980	[34.22] transport.cyclic nucleotide or calcium regulated channels	ATCNGC6_CNGC6__cyclic nucleotide-gated channel 6
AT5G09470	[34.9] transport.metabolite transporters at the mitochondrial membrane	DIC3__dicarboxylate carrier 3
AT3G23550	[34.99] transport.misc	DTX18__MATE efflux family protein
AT4G39050	[31.1] cell.organisation	Kin7.4__Kinesin motor family protein
AT1G08730	[31.1] cell.organisation	ATXIC_XIC__Myosin family protein with Dil domain
AT2G35630	[31.1] cell.organisation	GEM1_MOR1__ARM repeat superfamily protein
AT4G03480	[31.1] cell.organisation	Ankyrin repeat family protein
AT4G24170	[31.1] cell.organisation	ATP binding microtubule motor family protein
AT3G10310	[31.1] cell.organisation	P-loop nucleoside triphosphate hydrolases superfamily protein with CH (Calponin Homology) domain
AT2G04750	[31.1] cell.organisation	AtFIM3__Actin binding Calponin homology (CH) domain-containing protein
AT2G01680	[31.1] cell.organisation	Ankyrin repeat family protein
AT5G20470	[31.1] cell.organisation	HDK__myosin, putative
AT2G31900	[31.1] cell.organisation	ATMYO5_ATXIF_XIF__myosin-like protein XIF
AT4G03450	[31.1] cell.organisation	Ankyrin repeat family protein
AT3G19180	[31.2] cell.division	ARC6H_ATCDP1_CDP1_PARC6__paralog of ARC6
AT2G21130	[31.3.1] cell.cycle.peptidylprolyl isomerase	Cyclophilin-like peptidyl-prolyl cis-trans isomerase family protein
AT1G15570	[31.3] cell.cycle	CYCA2;3__CYCLIN A2;3
AT1G53720	[31.3] cell.cycle	ATCYP59_CYP59__cyclophilin 59
AT5G40820	[31.3] cell.cycle	ATATR_ATR_ATRAD3__Ataxia telangiectasia-mutated and RAD3-related
AT2G29110	[30.1] signalling.in sugar and nutrient physiology	ATGLR2.8_GLR2.8_GLR2.8__glutamate receptor 2.8
AT4G11110	[30.11] signalling.light	SPA2__SPA1-related 2
AT1G67900	[30.11] signalling.light	NPY8__Phototropic-responsive NPH3 family protein
AT5G42440	[30.2.10] signalling.receptor kinases.leucine rich repeat X	Protein kinase superfamily protein
AT4G11890	[30.2.17] signalling.receptor kinases.DUF 26	ARCK1_CRK45__Protein kinase superfamily protein
AT3G29050	[30.2.99] signalling.receptor kinases.misc	receptor-like protein kinase-related
AT3G19300	[30.2.99] signalling.receptor kinases.misc	Protein kinase superfamily protein
AT1G21210	[30.2.25] signalling.receptor kinases.wall associated kinase	WAK4__wall associated kinase 4
AT1G67000	[30.2.20] signalling.receptor kinases.wheat LRK10 like	Protein kinase superfamily protein
AT5G54590	[30.2.1] signalling.receptor kinases.leucine rich repeat I	CRLK1__Protein kinase superfamily protein
AT3G46290	[30.2.16] signalling.receptor kinases.Catharanthus roseus-like RLK1	HERK1__hercules receptor kinase 1
AT1G35710	[30.2.12] signalling.receptor kinases.leucine rich repeat XII	Protein kinase family protein with leucine-rich repeat domain
AT1G53420	[30.2.8.2] signalling.receptor kinases.leucine rich repeat VIII.VIII-2	Leucine-rich repeat transmembrane protein kinase
AT1G52410	[30.3] signalling.calcium	AtTSA1_TSA1__TSK-associating protein 1
AT5G03040	[30.3] signalling.calcium	iqd2__IQ-domain 2
AT4G27100	[30.5] signalling.G-proteins	Ypt/Rab-GAP domain of gyp1p superfamily protein
AT5G46070	[30.5] signalling.G-proteins	GBPL3__Guanylate-binding family protein
AT2G45580	[26.10] misc.cytochrome P450	CYP76C3__cytochrome P450, family 76, subfamily C, polypeptide 3
AT3G61880	[26.10] misc.cytochrome P450	CYP78A9__cytochrome p450 78a9
AT3G20130	[26.10] misc.cytochrome P450	CYP705A22_GPS1__cytochrome P450, family 705, subfamily A, polypeptide 22
AT3G26160	[26.10] misc.cytochrome P450	CYP71B17__cytochrome P450, family 71, subfamily B, polypeptide 17
AT4G20240	[26.10] misc.cytochrome P450	CYP71A27__cytochrome P450, family 71, subfamily A, polypeptide 27
AT1G04040	[26.13] misc.acid and other phosphatases	HAD superfamily, subfamily IIIB acid phosphatase
AT2G18560	[26.2] misc.UDP glucosyl and glucoronyl transferases	UDP-Glycosyltransferase superfamily protein
AT1G34270	[26.2] misc.UDP glucosyl and glucoronyl transferases	Exostosin family protein
AT1G13130	[26.3.5] misc.gluco-, galacto- and mannosidases.glycosyl hydrolase family 5	Cellulase (glycosyl hydrolase family 5) protein
AT5G66150	[26.3.3] misc.gluco-, galacto- and mannosidases.alpha-mannosidase	Glycosyl hydrolase family 38 protein
AT4G21760	[26.3] misc.gluco-, galacto- and mannosidases	BGLU47__beta-glucosidase 47
AT1G51990	[26.6] misc.O-methyl transferases	O-methyltransferase family protein
AT1G02950	[26.9] misc.glutathione S transferases	ATGSTF4_GST31_GSTF4__glutathione S-transferase F4
AT1G16980	[3.2.1] minor CHO metabolism.trehalose.TPS	ATTPS2_TPS2_TPS2__trehalose-phosphatase/synthase 2
AT1G79440	[8.2.99] TCA / org transformation.other organic acid transformatons.misc	ALDH5F1_ENF1_SSADH_SSADH1__aldehyde dehydrogenase 5F1
AT1G58180	[8.3] TCA / org transformation.carbonic anhydrases	ATBCA6_BCA6__beta carbonic anhydrase 6
AT2G47650	[10.1.5] cell wall.precursor synthesis.UXS	UXS4__UDP-xylose synthase 4
AT2G35650	[10.2.1] cell wall.cellulose synthesis.cellulose synthase	ATCSLA07_ATCSLA7_CSLA07_CSLA07_CSLA7__cellulose synthase like
AT4G16120	[10.2.2] cell wall.cellulose synthesis.COBRA	ATSEB1_COBL7_SEB1__COBRA-like protein-7 precursor
AT5G16890	[10.3] cell wall.hemicellulose synthesis	Exostosin family protein
AT3G45400	[10.3] cell wall.hemicellulose synthesis	exostosin family protein
AT3G47050	[10.6.1] cell wall.degradation.cellulases and beta -1,4-glucanases	Glycosyl hydrolase family protein
AT1G58370	[10.6.2] cell wall.degradation.mannan-xylose-arabinose-fucose	ATXYN1_RXF12__glycosyl hydrolase family 10 protein / carbohydrate-binding domain-containing protein
AT3G10710	[10.8.1] cell wall.pectin*esterases.PME	PMEI-PME24_RHS12__root hair specific 12
AT3G60030	[33.3] development.squamosa promoter binding like (SPL)	SPL12__squamosa promoter-binding protein-like 12
AT3G56640	[33.99] development.unspecified	SEC15A__exocyst complex component sec15A
AT3G19240	[33.99] development.unspecified	DEM2__Vacuolar import/degradation, Vid27-related protein
AT5G15540	[33.99] development.unspecified	ATSCC2_EMB2773_SCC2__PHD finger family protein
AT1G58250	[33.99] development.unspecified	HPS4_SAB__Golgi-body localisation protein domain ;RNA pol II promoter Fmp27 protein domain
AT5G51640	[33.99] development.unspecified	TBL17_YLS7__Plant protein of unknown function (DUF828)
AT1G63740	[20.1.7] stress.biotic.PR-proteins	Disease resistance protein (TIR-NBS-LRR class) family
AT3G44630	[20.1.7] stress.biotic.PR-proteins	Disease resistance protein (TIR-NBS-LRR class) family
AT5G44870	[20.1.7] stress.biotic.PR-proteins	LAZ5_TTR1__Disease resistance protein (TIR-NBS-LRR class) family
AT2G17050	[20.1.7] stress.biotic.PR-proteins	disease resistance protein (TIR-NBS-LRR class), putative
AT3G04943	[20.1.7] stress.biotic.PR-proteins	LCR41__low-molecular-weight cysteine-rich 41
AT2G39200	[20.1.3.1] stress.biotic.signalling.MLO-like	ATMLO12_MLO12__Seven transmembrane MLO family protein
AT4G12020	[20.1.5] stress.biotic.regulation of transcription	ATWRKY19_MAPKKK11_MEKK4_WRKY19__protein kinase family protein
AT1G74200	[20.1.1001] stress.biotic	AtRLP16_RLP16__receptor like protein 16
AT1G75310	[20.2.1] stress.abiotic.heat	AUL1__auxin-like 1 protein
AT3G13310	[20.2.1] stress.abiotic.heat	DJC66__Chaperone DnaJ-domain superfamily protein
AT1G78960	[16.1.5.1003] secondary metabolism.isoprenoids.terpenoids	ATLUP2_LUP2__lupeol synthase 2
AT5G54160	[16.2.1.9] secondary metabolism.phenylpropanoids.lignin biosynthesis.COMT	AtCOMT_ATOMT1_COMT1_OMT1_OMT3__O-methyltransferase 1
AT5G17380	[5.2] fermentation.PDC	AtHPCL_HPCL__Thiamine pyrophosphate dependent pyruvate decarboxylase family protein
AT3G62300	[35.1.2] not assigned.no ontology.agenet domain-containing protein	AIP1_ATDUF7_DUF7__DOMAIN OF UNKNOWN FUNCTION 724 7
AT1G15280	[35.1.40] not assigned.no ontology.glycine rich proteins	BTZ2__CASC3/Barentsz eIF4AIII binding
AT2G22660	[35.1.40] not assigned.no ontology.glycine rich proteins	AtGRDP1__Protein of unknown function (duplicated DUF1399)
AT3G50580	[35.1.42] not assigned.no ontology.proline rich family
AT1G62914	[35.1.5] not assigned.no ontology.pentatricopeptide (PPR) repeat-containing protein	pentatricopeptide (PPR) repeat-containing protein
AT1G19520	[35.1.5] not assigned.no ontology.pentatricopeptide (PPR) repeat-containing protein	NFD5_RPPR2__pentatricopeptide (PPR) repeat-containing protein
AT1G09410	[35.1.5] not assigned.no ontology.pentatricopeptide (PPR) repeat-containing protein	pentatricopeptide (PPR) repeat-containing protein
AT1G71490	[35.1.5] not assigned.no ontology.pentatricopeptide (PPR) repeat-containing protein	Tetratricopeptide repeat (TPR)-like superfamily protein
AT5G39980	[35.1.5] not assigned.no ontology.pentatricopeptide (PPR) repeat-containing protein	EMB3140_PDM3__Tetratricopeptide repeat (TPR)-like superfamily protein
AT1G62680	[35.1.5] not assigned.no ontology.pentatricopeptide (PPR) repeat-containing protein	Pentatricopeptide repeat (PPR) superfamily protein
AT5G27300	[35.1.5] not assigned.no ontology.pentatricopeptide (PPR) repeat-containing protein	pentatricopeptide (PPR) repeat-containing protein
AT5G13230	[35.1.5] not assigned.no ontology.pentatricopeptide (PPR) repeat-containing protein	Tetratricopeptide repeat (TPR)-like superfamily protein
AT1G28020	[35.1.5] not assigned.no ontology.pentatricopeptide (PPR) repeat-containing protein	Tetratricopeptide repeat (TPR)-like superfamily protein
AT5G04810	[35.1.5] not assigned.no ontology.pentatricopeptide (PPR) repeat-containing protein	PPR4__pentatricopeptide (PPR) repeat-containing protein
AT1G34480	[35.1.26] not assigned.no ontology.DC1 domain containing protein	Cysteine/Histidine-rich C1 domain family protein
AT1G23180	[35.1.3] not assigned.no ontology.armadillo/beta-catenin repeat family protein	ARM__ARM repeat superfamily protein
AT1G09665	[35.1.6] not assigned.no ontology.Toll-Interleukin-Resistance (TIR) domain-containing protein	Toll-Interleukin-Resistance (TIR) domain family protein
AT3G10360	[35.1.12] not assigned.no ontology.pumilio/Puf RNA-binding domain-containing protein	APUM4_PUM4__pumilio 4
AT4G36910	[35.1.1023] not assigned.no ontology	CBSX1_CDCP2_LEJ2__Cystathionine beta-synthase (CBS) family protein
AT4G34270	[35.1.1023] not assigned.no ontology	TIP41__TIP41-like family protein
AT1G52160	[35.1.1023] not assigned.no ontology	TRZ3__tRNAse Z3
AT2G21530	[35.1.1023] not assigned.no ontology	SMAD/FHA domain-containing protein
AT1G25375	[35.1.1023] not assigned.no ontology	Metallo-hydrolase/oxidoreductase superfamily protein
AT3G63060	[35.1.1023] not assigned.no ontology	EDL3__EID1-like 3
AT5G38520	[35.1.1023] not assigned.no ontology	CLD1__alpha/beta-Hydrolases superfamily protein
AT1G75200	[35.1.1023] not assigned.no ontology	flavodoxin family protein / radical SAM domain-containing protein
AT2G35710	[35.1.1023] not assigned.no ontology	PGSIP7__Nucleotide-diphospho-sugar transferases superfamily protein
AT1G22930	[35.1.1023] not assigned.no ontology	T-complex protein 11
AT2G45760	[35.1.1023] not assigned.no ontology	BAL_BAP2__BON association protein 2
AT2G42470	[35.1.1023] not assigned.no ontology	TRAF-like family protein
AT3G12140	[35.1.1023] not assigned.no ontology	AtEML1_EML1__Emsy N Terminus (ENT)/ plant Tudor-like domains-containing protein
AT2G43465	[35.2.1001] not assigned.unknown	RNA-binding ASCH domain protein
AT4G05590	[35.2.1001] not assigned.unknown	MPC2L_NRGA1
AT3G43340	[35.2.1001] not assigned.unknown	RSUA2__Pseudouridine synthase family protein
AT4G18980	[35.2.1001] not assigned.unknown	AtS40-3__AtS40-3
AT1G67270	[35.2.1001] not assigned.unknown	Zinc-finger domain of monoamine-oxidase A repressor R1 protein
AT1G74160	[35.2.1001] not assigned.unknown	LNG3_TRM4
AT5G15190	[35.2.1001] not assigned.unknown
AT3G12510	[35.2.1001] not assigned.unknown	MADS-box family protein
AT1G55915	[35.2.1001] not assigned.unknown	WSS1A__zinc ion binding
AT1G49640	[35.2.1001] not assigned.unknown	alpha/beta-Hydrolases superfamily protein
AT1G59690	[35.2.1001] not assigned.unknown	F-box associated ubiquitination effector family protein
AT1G08030	[35.2.1001] not assigned.unknown	AQC1_HPS7_TPST__tyrosylprotein sulfotransferase
AT5G08240	[35.2.1001] not assigned.unknown
AT3G09430	[35.2.1001] not assigned.unknown
AT3G05450	[35.2.1001] not assigned.unknown
AT1G77620	[35.2.1001] not assigned.unknown	P-loop containing nucleoside triphosphate hydrolases superfamily protein
AT1G15860	[35.2.1001] not assigned.unknown	Domain of unknown function (DUF298)
AT4G00310	[35.2.1001] not assigned.unknown	EDA8_MEE46__Putative membrane lipoprotein
AT4G12700	[35.2.1001] not assigned.unknown
AT1G09290	[35.2.1001] not assigned.unknown
AT5G63100	[35.2.1001] not assigned.unknown	S-adenosyl-L-methionine-dependent methyltransferases superfamily protein
AT2G39580	[35.2.1001] not assigned.unknown
AT4G25930	[35.2.1001] not assigned.unknown	AtDOA10__Protein of unknown function (DUF295)
AT4G24840	[35.2.1001] not assigned.unknown	COG2
AT5G23700	[35.2.1001] not assigned.unknown
AT4G02715	[35.2.1001] not assigned.unknown
AT5G14990	[35.2.1001] not assigned.unknown
AT3G02420	[35.2.1001] not assigned.unknown
AT5G52800	[35.2.1001] not assigned.unknown	PrimPol__DNA primases
AT1G23110	[35.2.1001] not assigned.unknown
AT1G77815	[35.2.1001] not assigned.unknown
AT1G76610	[35.2.1001] not assigned.unknown	Protein of unknown function, DUF617
AT5G44270	[35.2.1001] not assigned.unknown	TPXL7__TPX2 (targeting protein for Xklp2) protein family
AT2G24310	[35.2.1001] not assigned.unknown
AT2G40000	[35.2.1001] not assigned.unknown	ATHSPRO2_HSPRO2__ortholog of sugar beet HS1 PRO-1 2
AT1G43020	[35.2.1001] not assigned.unknown	Protein of unknown function, DUF547
AT1G19140	[35.2.1001] not assigned.unknown	COQ9
AT1G05550	[35.2.1001] not assigned.unknown	AtDOA2__Protein of unknown function (DUF295)
AT3G62630	[35.2.1001] not assigned.unknown	Protein of unknown function (DUF1645)
AT2G43180	[35.2.1001] not assigned.unknown	Phosphoenolpyruvate carboxylase family protein
AT4G34260	[35.2.1001] not assigned.unknown	AXY8_FUC95A__1,2-alpha-L-fucosidases
AT5G09840	[35.2.1001] not assigned.unknown	MNU2__Putative endonuclease or glycosyl hydrolase
AT5G26770	[35.2.1001] not assigned.unknown	AtNEAP2
AT4G16807	[35.2.1001] not assigned.unknown
AT3G25590	[35.2.1001] not assigned.unknown
AT5G39880	[35.2.1001] not assigned.unknown
AT5G64510	[35.2.1001] not assigned.unknown	TIN1
AT2G22320	[35.2.1001] not assigned.unknown
AT5G44005	[35.2.1001] not assigned.unknown
AT2G30350	[35.2.1001] not assigned.unknown	HIGLE__Excinuclease ABC, C subunit, N-terminal
AT1G42430	[35.2.1001] not assigned.unknown	ESV1
AT1G78915	[35.2.1001] not assigned.unknown	Tetratricopeptide repeat (TPR)-like superfamily protein
AT4G39820	[35.2.1001] not assigned.unknown	TRAPPC12__Tetratricopeptide repeat (TPR)-like superfamily protein
AT5G42765	[35.2.1001] not assigned.unknown
AT4G30620	[35.2.1001] not assigned.unknown	STCL__Uncharacterised BCR, YbaB family COG0718
AT1G24267	[35.2.1001] not assigned.unknown	Protein of unknown function (DUF1664)
AT1G50790	[35.2.1001] not assigned.unknown	Plant mobile domain protein family
AT3G58750	[6.1] gluconeogenesis / glyoxylate cycle.citrate synthase	CSY2__citrate synthase 2
AT2G28630	[11.1.10] lipid metabolism.FA synthesis and FA elongation.beta ketoacyl CoA synthase	KCS12__3-ketoacyl-CoA synthase 12
AT1G29900	[23.1.1.1] nucleotide metabolism.synthesis.pyrimidine.carbamoyl phosphate synthetase	CARB_VEN3__carbamoyl phosphate synthetase B
AT5G23070	[23.3.2.3] nucleotide metabolism.salvage.nucleoside kinases.thymidine kinase	AtTK1b_TK1b_TK2__Thymidine kinase
AT1G47510	[28.1] DNA.synthesis/chromatin structure	5PTASE11_AT5PTASE11__inositol polyphosphate 5-phosphatase 11
AT2G13370	[28.1] DNA.synthesis/chromatin structure	CHR5__chromatin remodeling 5
AT2G42270	[28.1] DNA.synthesis/chromatin structure	BRR2b__U5 small nuclear ribonucleoprotein helicase
AT2G16440	[28.1] DNA.synthesis/chromatin structure	MCM4__Minichromosome maintenance (MCM2/3/5) family protein
AT5G04050	[28.1] DNA.synthesis/chromatin structure	nMAT3__RNA-directed DNA polymerase (reverse transcriptase)
AT3G12040	[28.2] DNA.repair	DNA-3-methyladenine glycosylase (MAG)
AT1G75090	[28.2] DNA.repair	DNA glycosylase superfamily protein
AT2G25910	[28.99] DNA.unspecified	AtKH7__3'-5' exonuclease domain-containing protein / K homology domain-containing protein / KH domain-containing protein
AT4G39810	[28.99] DNA.unspecified	NEN4__Polynucleotidyl transferase, ribonuclease H-like superfamily protein
AT2G37500	[13.1.2.3.2] amino acid metabolism.synthesis.glutamate family.arginine.acetylglutamate kinase	arginine biosynthesis protein ArgJ family
AT1G76570	[1.1.1.1] PS.lightreaction.photosystem II.LHC-II	AtLHCB7_LHCB7__Chlorophyll A-B binding family protein
AT1G15820	[1.1.1.1] PS.lightreaction.photosystem II.LHC-II	CP24_LHCB6__light harvesting complex photosystem II subunit 6
AT5G61410	[1.3.11] PS.calvin cycle.RPE	EMB2728_RPE__D-ribulose-5-phosphate-3-epimerase
AT1G42970	[1.3.4] PS.calvin cycle.GAP	GAPB__glyceraldehyde-3-phosphate dehydrogenase B subunit
AT1G67090	[1.3.2] PS.calvin cycle.rubisco small subunit	RBCS1A__ribulose bisphosphate carboxylase small chain 1A
AT1G53300	[21.1] redox.thioredoxin	TTL1__tetratricopetide-repeat thioredoxin-like 1
AT2G33270	[21.1] redox.thioredoxin	ACHT3__atypical CYS HIS rich thioredoxin 3
AT4G39650	[21.2.2] redox.ascorbate and glutathione.glutathione	GGT2__gamma-glutamyl transpeptidase 2
AT4G23100	[21.2.2] redox.ascorbate and glutathione.glutathione	ATECS1_AtGSH1_CAD2_CAD2_GSH1_GSHA_PAD2_PAD2_RAX1_RML1__glutamate-cysteine ligase
AT1G16540	[17.1.1.1002] hormone metabolism.abscisic acid.synthesis-degradation	ABA3_ACI2_ATABA3_AtLOS5_GIN5_GIN5_LOS5_SIR3__molybdenum cofactor sulfurase (LOS5) (ABA3)
AT3G26810	[17.2.2] hormone metabolism.auxin.signal transduction	AFB2__auxin signaling F-box 2
AT4G24080	[17.4.2] hormone metabolism.cytokinin.signal transduction	ALL1__aldolase like
AT1G25410	[17.4.1.1003] hormone metabolism.cytokinin.synthesis-degradation	ATIPT6_IPT6__isopentenyltransferase 6
AT3G16470	[17.7.3] hormone metabolism.jasmonate.induced-regulated-responsive-activated	AtJAC1_JAL35_JR1__Mannose-binding lectin superfamily protein
AT1G57570	[17.7.3] hormone metabolism.jasmonate.induced-regulated-responsive-activated	Mannose-binding lectin superfamily protein
AT3G16565	[29.1.7] protein.aa activation.alanine-tRNA ligase	alanine-tRNA ligases;nucleic acid binding;ligases, forming aminoacyl-tRNA and related compounds;nucleotide binding;ATP binding
AT3G56340	[29.2.1.2.1.26] protein.synthesis.ribosomal protein.eukaryotic.40S subunit.S26	RPS26e__Ribosomal protein S26e family protein
AT1G29970	[29.2.1.2.2.518] protein.synthesis.ribosomal protein.eukaryotic.60S subunit.L18A	RPL18AA__60S ribosomal protein L18A-1
AT1G23290	[29.2.1.2.2.527] protein.synthesis.ribosomal protein.eukaryotic.60S subunit.L27A	RPL27A_RPL27AB__Ribosomal protein L18e/L15 superfamily protein
AT5G19510	[29.2.4] protein.synthesis.elongation	Translation elongation factor EF1B/ribosomal protein S6 family protein
AT1G15810	[29.2.1.1.3.1.15] protein.synthesis.ribosomal protein.prokaryotic.unknown organellar.30S subunit.S15	S15/NS1, RNA-binding protein
AT3G02270	[29.2.3] protein.synthesis.initiation	Trimeric LpxA-like enzyme
AT5G43970	[29.3.2] protein.targeting.mitochondria	ATTOM22-V_TOM22-V_TOM9-2__translocase of outer membrane 22-V
AT2G17220	[29.4.1.57] protein.postranslational modification.kinase.receptor like cytoplasmatic kinase VII	Kin3_PBL32__Protein kinase superfamily protein
AT2G28930	[29.4.1.57] protein.postranslational modification.kinase.receptor like cytoplasmatic kinase VII	APK1B_PBL10_PK1B__protein kinase 1B
AT5G28620	[29.4] protein.postranslational modification	protein kinase C-related
AT5G35980	[29.4] protein.postranslational modification	YAK1__yeast YAK1-related gene 1
AT5G10740	[29.4] protein.postranslational modification	Protein phosphatase 2C family protein
AT4G08470	[29.4] protein.postranslational modification	MAPKKK10_MEKK3__MAPK/ERK kinase kinase 3
AT2G17170	[29.4] protein.postranslational modification	Protein kinase superfamily protein
AT2G24370	[29.4.1.59] protein.postranslational modification.kinase.receptor like cytoplasmatic kinase IX	Protein kinase protein with adenine nucleotide alpha hydrolases-like domain
AT4G11890	[29.4.1] protein.postranslational modification.kinase	ARCK1_CRK45__Protein kinase superfamily protein
AT5G51530	[29.5.11] protein.degradation.ubiquitin	Ubiquitin carboxyl-terminal hydrolase-related protein
AT2G19560	[29.5.11.20] protein.degradation.ubiquitin.proteasom	AtTHP1_EER5_ESSP1_THP1__proteasome family protein
AT5G57990	[29.5.11.5] protein.degradation.ubiquitin.ubiquitin protease	UBP23__ubiquitin-specific protease 23
AT3G17180	[29.5.5] protein.degradation.serine protease	scpl33__serine carboxypeptidase-like 33
AT4G00320	[29.5.11.4.3.2] protein.degradation.ubiquitin.E3.SCF.FBOX	F-box/RNI-like superfamily protein
AT1G46840	[29.5.11.4.3.2] protein.degradation.ubiquitin.E3.SCF.FBOX	F-box family protein
AT5G15670	[29.5.11.4.3.2] protein.degradation.ubiquitin.E3.SCF.FBOX	F-box family protein
AT1G60410	[29.5.11.4.3.2] protein.degradation.ubiquitin.E3.SCF.FBOX	F-box family protein
AT5G38670	[29.5.11.4.3.2] protein.degradation.ubiquitin.E3.SCF.FBOX	Galactose oxidase/kelch repeat superfamily protein
AT5G66830	[29.5.11.4.3.2] protein.degradation.ubiquitin.E3.SCF.FBOX	AtFDB38__F-box family protein with a domain of unknown function (DUF295)
AT1G57790	[29.5.11.4.3.2] protein.degradation.ubiquitin.E3.SCF.FBOX	AtFDR1__F-box family protein
AT5G56410	[29.5.11.4.3.2] protein.degradation.ubiquitin.E3.SCF.FBOX	Protein with RNI-like/FBD-like domains
AT1G27580	[29.5.11.4.3.2] protein.degradation.ubiquitin.E3.SCF.FBOX	AtFDB4__Protein of unknown function (DUF295)
AT5G16930	[29.5.9] protein.degradation.AAA type	ATAD3A2_SBA2__AAA-type ATPase family protein
AT3G20210	[29.5] protein.degradation	AEP4_DELTA-VPE_DELTAVPE__delta vacuolar processing enzyme
AT3G47820	[29.5.11.4.2] protein.degradation.ubiquitin.E3.RING	PUB39__PLANT U-BOX 39
AT4G24204	[29.5.11.4.2] protein.degradation.ubiquitin.E3.RING	RING/U-box superfamily protein
AT3G14250	[29.5.11.4.2] protein.degradation.ubiquitin.E3.RING	RING/U-box superfamily protein
AT4G21350	[29.5.11.4.2] protein.degradation.ubiquitin.E3.RING	B80_PUB8__plant U-box 8
AT2G38920	[29.5.11.4.2] protein.degradation.ubiquitin.E3.RING	SPX (SYG1/Pho81/XPR1) domain-containing protein / zinc finger (C3HC4-type RING finger) protein-related
AT4G21530	[29.5.11.4.4] protein.degradation.ubiquitin.E3.APC	APC4__Transducin/WD40 repeat-like superfamily protein
AT3G57810	[29.5.3] protein.degradation.cysteine protease	Cysteine proteinases superfamily protein
AT4G11320	[29.5.3] protein.degradation.cysteine protease	AtCP2_CP2__Papain family cysteine protease
AT3G15120	[29.6] protein.folding	BRP1__P-loop containing nucleoside triphosphate hydrolases superfamily protein
AT3G21640	[29.6] protein.folding	ATFKBP42_FKBP42_TWD1_UCU2__FKBP-type peptidyl-prolyl cis-trans isomerase family protein
AT5G14950	[29.7.7] protein.glycosylation.mannosyl-oligosaccharide-1,3-1,6-alpha-mannosidase(GMII)	ATGMII_GMII__golgi alpha-mannosidase II
AT1G37130	[12.1.1] N-metabolism.nitrate metabolism.NR	ATNR2_B29_CHL3_NIA2_NIA2-1_NR_NR2__nitrate reductase 2
AT5G15843	[]
AT4G27565	[]
AT1G08645	[]
AT5G11880	[13.1.3.5.5] amino acid metabolism.synthesis.aspartate family.lysine.diaminopimelate decarboxylase	DAPDC2__Pyridoxal-dependent decarboxylase family protein
AT1G18640	[13.1.5.1.3] amino acid metabolism.synthesis.serine-glycine-cysteine group.serine.phosphoserine phosphatase	PSP_PSP1__3-phosphoserine phosphatase
AT5G22630	[13.1.6.3.1] amino acid metabolism.synthesis.aromatic aa.phenylalanine.arogenate dehydratase / prephenate dehydratase	ADT5__arogenate dehydratase 5
AT3G44720	[13.1.6.3.1] amino acid metabolism.synthesis.aromatic aa.phenylalanine.arogenate dehydratase / prephenate dehydratase	ADT4__arogenate dehydratase 4
AT2G44040	[13.1.3.5.2] amino acid metabolism.synthesis.aspartate family.lysine.dihydrodipicolinate reductase	Dihydrodipicolinate reductase, bacterial/plant
AT2G45440	[13.1.3.5.1] amino acid metabolism.synthesis.aspartate family.lysine.dihydrodipicolinate synthase	DHDPS2__dihydrodipicolinate synthase
AT1G17650	[13.1.1.1.4] amino acid metabolism.synthesis.central amino acid metabolism.GABA.gamma-hydroxybutyrate DH	AtGLYR2_GLYR2_GR2__glyoxylate reductase 2
AT3G60910	[13.1.3.4.12] amino acid metabolism.synthesis.aspartate family.methionine.homocysteine S-methyltransferase	S-adenosyl-L-methionine-dependent methyltransferases superfamily protein
AT3G03780	[13.1.3.4.3] amino acid metabolism.synthesis.aspartate family.methionine.methionine synthase	ATMS2_MS2__methionine synthase 2
AT5G48060	[13.1.6.5.1001] amino acid metabolism.synthesis.aromatic aa.tryptophan	MCTP2__C2 calcium/lipid-binding plant phosphoribosyltransferase family protein
AT4G34200	[13.1.5.1.1] amino acid metabolism.synthesis.serine-glycine-cysteine group.serine.phosphoglycerate dehydrogenase	EDA9_PGDH1__D-3-phosphoglycerate dehydrogenase
AT2G13360	[13.1.5.2.3] amino acid metabolism.synthesis.serine-glycine-cysteine group.glycine.serine glyoxylate aminotransferase	AGT_AGT1_SGAT__alanine:glyoxylate aminotransferase
AT1G33320	[13.1.3.4.1] amino acid metabolism.synthesis.aspartate family.methionine.cystathionine gamma-synthase	Pyridoxal phosphate (PLP)-dependent transferases superfamily protein
AT2G45300	[13.1.6.1.6] amino acid metabolism.synthesis.aromatic aa.chorismate.5-enolpyruvylshikimate-3-phosphate synthase	RNA 3'-terminal phosphate cyclase/enolpyruvate transferase, alpha/beta
AT1G48860	[13.1.6.1.6] amino acid metabolism.synthesis.aromatic aa.chorismate.5-enolpyruvylshikimate-3-phosphate synthase	EPSPS__RNA 3'-terminal phosphate cyclase/enolpyruvate transferase, alpha/beta
AT1G09795	[13.1.7.1] amino acid metabolism.synthesis.histidine.ATP phosphoribosyl transferase	ATATP-PRT2_ATP-PRT2_HISN1B__ATP phosphoribosyl transferase 2
AT5G17330	[13.1.1.1.1] amino acid metabolism.synthesis.central amino acid metabolism.GABA.Glutamate decarboxylase	AtGAD1_GAD_GAD1__glutamate decarboxylase
AT3G17760	[13.1.1.1.1] amino acid metabolism.synthesis.central amino acid metabolism.GABA.Glutamate decarboxylase	GAD5__glutamate decarboxylase 5
AT2G43750	[13.1.5.3.1] amino acid metabolism.synthesis.serine-glycine-cysteine group.cysteine.OASTL	ACS1_ATCS-B_CPACS1_OASB__O-acetylserine (thiol) lyase B
AT4G16210	[13.2.6.3] amino acid metabolism.degradation.aromatic aa.tryptophan	E-COAH-2_ECHIA__enoyl-CoA hydratase/isomerase A
AT5G09300	[13.2.4.1] amino acid metabolism.degradation.branched chain group.shared	E1A2__Thiamin diphosphate-binding fold (THDP-binding) superfamily protein
AT1G21400	[13.2.4.1] amino acid metabolism.degradation.branched chain group.shared	E1A1__Thiamin diphosphate-binding fold (THDP-binding) superfamily protein
AT1G04710	[13.2.4.1] amino acid metabolism.degradation.branched chain group.shared	KAT1_PKT4__peroxisomal 3-ketoacyl-CoA thiolase 4
AT1G66520	[13.2.3.4] amino acid metabolism.degradation.aspartate family.methionine	pde194__formyltransferase, putative
AT3G16150	[13.2.3.1.1] amino acid metabolism.degradation.aspartate family.asparagine.L-asparaginase	ASPGB1__N-terminal nucleophile aminohydrolases (Ntn hydrolases) superfamily protein
AT4G28410	[13.2.6.2] amino acid metabolism.degradation.aromatic aa.tyrosine	RSA1__Tyrosine transaminase family protein
AT1G49820	[13.99] amino acid metabolism.misc	ATMTK_MTK_MTK1__S-methyl-5-thioribose kinase
AT2G19900	[8.2.10] TCA / org transformation.other organic acid transformatons.malic	ATNADP-ME1_NADP-ME1__NADP-malic enzyme 1
AT4G33580	[8.3] TCA / org transformation.carbonic anhydrases	ATBCA5_BCA5__beta carbonic anhydrase 5
AT3G52720	[8.3] TCA / org transformation.carbonic anhydrases	ACA1_ATACA1_CAH1__alpha carbonic anhydrase 1
AT1G23730	[8.3] TCA / org transformation.carbonic anhydrases	ATBCA3_BCA3__beta carbonic anhydrase 3
AT2G41530	[25] C1-metabolism	ATSFGH_SFGH__S-formylglutathione hydrolase
AT1G69190	[25.3] C1-metabolism.dihydropteridine diphosphokinase	DHPS_HPPK__Dihydropterin pyrophosphokinase / Dihydropteroate synthase
AT3G07270	[25.7] C1-metabolism.GTP cyclohydrolase I	GTP cyclohydrolase I
AT5G41480	[25.8] C1-metabolism.tetrahydrofolate synthase	79A_ATDFA_DFA_EMB9_GLA1__Folylpolyglutamate synthetase family protein
AT3G10160	[25.8] C1-metabolism.tetrahydrofolate synthase	ATDFC_DFC_FPGS2__DHFS-FPGS homolog C
AT3G06483	[30.1.2] signalling.in sugar and nutrient physiology.pyruvate dehydrogenase kinase	ATPDHK_PDK__pyruvate dehydrogenase kinase
AT2G24720	[30.1] signalling.in sugar and nutrient physiology	ATGLR2.2_GLR2.2__glutamate receptor 2.2
AT5G64260	[30.1] signalling.in sugar and nutrient physiology	EXL2__EXORDIUM like 2
AT5G43310	[30.11.1] signalling.light.COP9 signalosome	COP1-interacting protein-related
AT5G14250	[30.11.1] signalling.light.COP9 signalosome	COP13_CSN3_FUS11__Proteasome component (PCI) domain protein
AT4G19990	[30.11] signalling.light	FRS1__FAR1-related sequence 1
AT3G03510	[30.11] signalling.light	Phototropic-responsive NPH3 family protein
AT3G22170	[30.11] signalling.light	CPD45_FHY3__far-red elongated hypocotyls 3
AT3G19850	[30.11] signalling.light	Phototropic-responsive NPH3 family protein
AT4G18810	[30.11] signalling.light	NAD(P)-binding Rossmann-fold superfamily protein
AT1G18810	[30.11] signalling.light	phytochrome kinase substrate-related
AT3G55850	[30.11] signalling.light	LAF3_LAF3 ISF1_LAF3 ISF2__Amidohydrolase family
AT1G52520	[30.11] signalling.light	FRS6__FAR1-related sequence 6
AT2G28960	[30.2.99] signalling.receptor kinases.misc	Leucine-rich repeat protein kinase family protein
AT2G27250	[30.2.99] signalling.receptor kinases.misc	AtCLV3_CLV3__CLAVATA3
AT1G15470	[30.2.99] signalling.receptor kinases.misc	XIW1__Transducin/WD40 repeat-like superfamily protein
AT1G51800	[30.2.99] signalling.receptor kinases.misc	IOS1__Leucine-rich repeat protein kinase family protein
AT2G33060	[30.2.99] signalling.receptor kinases.misc	AtRLP27_RLP27__receptor like protein 27
AT2G19230	[30.2.99] signalling.receptor kinases.misc	Leucine-rich repeat transmembrane protein kinase protein
AT1G51830	[30.2.99] signalling.receptor kinases.misc	SIF1__Leucine-rich repeat protein kinase family protein
AT3G24982	[30.2.99] signalling.receptor kinases.misc	ATRLP40_RLP40__receptor like protein 40
AT3G22060	[30.2.99] signalling.receptor kinases.misc	Receptor-like protein kinase-related family protein
AT1G15530	[30.2.99] signalling.receptor kinases.misc	LecRK-S.1__Concanavalin A-like lectin protein kinase family protein
AT5G65830	[30.2.99] signalling.receptor kinases.misc	ATRLP57_RLP57__receptor like protein 57
AT1G78530	[30.2.13] signalling.receptor kinases.leucine rich repeat XIII	Protein kinase superfamily protein
AT2G35620	[30.2.13] signalling.receptor kinases.leucine rich repeat XIII	FEI2__Leucine-rich repeat protein kinase family protein
AT2G39360	[30.2.16] signalling.receptor kinases.Catharanthus roseus-like RLK1	CVY1__Protein kinase superfamily protein
AT5G39030	[30.2.16] signalling.receptor kinases.Catharanthus roseus-like RLK1	MDS4__Protein kinase superfamily protein
AT5G24010	[30.2.16] signalling.receptor kinases.Catharanthus roseus-like RLK1	Protein kinase superfamily protein
AT1G70450	[30.2.22] signalling.receptor kinases.proline extensin like	Protein kinase superfamily protein
AT1G52290	[30.2.22] signalling.receptor kinases.proline extensin like	AtPERK15_PERK15__Protein kinase superfamily protein
AT1G29740	[30.2.8.2] signalling.receptor kinases.leucine rich repeat VIII.VIII-2	RKFL3__Leucine-rich repeat transmembrane protein kinase
AT2G20850	[30.2.5] signalling.receptor kinases.leucine rich repeat V	SRF1__STRUBBELIG-receptor family 1
AT5G40380	[30.2.17] signalling.receptor kinases.DUF 26	CRK42__cysteine-rich RLK (RECEPTOR-like protein kinase) 42
AT4G05200	[30.2.17] signalling.receptor kinases.DUF 26	CRK25__cysteine-rich RLK (RECEPTOR-like protein kinase) 25
AT4G23270	[30.2.17] signalling.receptor kinases.DUF 26	CRK19__cysteine-rich RLK (RECEPTOR-like protein kinase) 19
AT4G00970	[30.2.17] signalling.receptor kinases.DUF 26	CRK41__cysteine-rich RLK (RECEPTOR-like protein kinase) 41
AT5G49780	[30.2.8.1] signalling.receptor kinases.leucine rich repeat VIII.VIII-1	Leucine-rich repeat protein kinase family protein
AT5G35390	[30.2.3] signalling.receptor kinases.leucine rich repeat III	PRK1__Leucine-rich repeat protein kinase family protein
AT3G08680	[30.2.3] signalling.receptor kinases.leucine rich repeat III	Leucine-rich repeat protein kinase family protein
AT1G50610	[30.2.3] signalling.receptor kinases.leucine rich repeat III	PRK5__Leucine-rich repeat protein kinase family protein
AT2G23300	[30.2.3] signalling.receptor kinases.leucine rich repeat III	Leucine-rich repeat protein kinase family protein
AT5G02070	[30.2.25] signalling.receptor kinases.wall associated kinase	Protein kinase family protein
AT1G69910	[30.2.20] signalling.receptor kinases.wheat LRK10 like	Protein kinase superfamily protein
AT1G25390	[30.2.20] signalling.receptor kinases.wheat LRK10 like	LRK10L4__Protein kinase superfamily protein
AT1G66910	[30.2.20] signalling.receptor kinases.wheat LRK10 like	Protein kinase superfamily protein
AT5G38210	[30.2.20] signalling.receptor kinases.wheat LRK10 like	LRK10L3__Protein kinase family protein
AT1G61460	[30.2.24] signalling.receptor kinases.S-locus glycoprotein like	S-locus protein kinase, putative
AT3G12000	[30.2.24] signalling.receptor kinases.S-locus glycoprotein like	S-locus related protein SLR1, putative (S1)
AT5G56890	[30.2.18] signalling.receptor kinases.extensin	Protein kinase superfamily protein
AT4G02010	[30.2.18] signalling.receptor kinases.extensin	Protein kinase superfamily protein
AT1G54820	[30.2.18] signalling.receptor kinases.extensin	Protein kinase superfamily protein
AT5G61480	[30.2.11] signalling.receptor kinases.leucine rich repeat XI	PXY_TDR__Leucine-rich repeat protein kinase family protein
AT1G73080	[30.2.11] signalling.receptor kinases.leucine rich repeat XI	ATPEPR1_PEPR1__PEP1 receptor 1
AT4G28650	[30.2.11] signalling.receptor kinases.leucine rich repeat XI	MIK1_PXL2__Leucine-rich repeat transmembrane protein kinase family protein
AT2G33170	[30.2.11] signalling.receptor kinases.leucine rich repeat XI	Leucine-rich repeat receptor-like protein kinase family protein
AT5G58150	[30.2.7] signalling.receptor kinases.leucine rich repeat VII	Leucine-rich repeat protein kinase family protein
AT3G03770	[30.2.6] signalling.receptor kinases.leucine rich repeat VI	Leucine-rich repeat protein kinase family protein
AT1G63430	[30.2.6] signalling.receptor kinases.leucine rich repeat VI	Leucine-rich repeat protein kinase family protein
AT2G32800	[30.2.19] signalling.receptor kinases.legume-lectin	AP4.3A_LecRK-S.2__protein kinase family protein
AT1G18890	[30.3] signalling.calcium	ATCDPK1_AtCPK10_CDPK1_CPK10__calcium-dependent protein kinase 1
AT2G46600	[30.3] signalling.calcium	Calcium-binding EF-hand family protein
AT1G72670	[30.3] signalling.calcium	iqd8__IQ-domain 8
AT2G43680	[30.3] signalling.calcium	IQD14__IQ-domain 14
AT2G31500	[30.3] signalling.calcium	CPK24__calcium-dependent protein kinase 24
AT2G38800	[30.3] signalling.calcium	Plant calmodulin-binding protein-related
AT5G19450	[30.3] signalling.calcium	CDPK19_CPK8__calcium-dependent protein kinase 19
AT1G66400	[30.3] signalling.calcium	CML23__calmodulin like 23
AT1G56340	[30.3] signalling.calcium	AtCRT1a_CRT1_CRT1a__calreticulin 1a
AT4G14750	[30.3] signalling.calcium	IQD19__IQ-domain 19
AT4G21940	[30.3] signalling.calcium	CPK15__calcium-dependent protein kinase 15
AT3G13600	[30.3] signalling.calcium	calmodulin-binding family protein
AT4G33050	[30.3] signalling.calcium	AtIQM1_EDA39_IQM1__calmodulin-binding family protein
AT1G32250	[30.3] signalling.calcium	Calcium-binding EF-hand family protein
AT5G35670	[30.3] signalling.calcium	iqd33__IQ-domain 33
AT4G27790	[30.3] signalling.calcium	Calcium-binding EF hand family protein
AT5G40190	[30.3] signalling.calcium	RNA ligase/cyclic nucleotide phosphodiesterase family protein
AT2G43040	[30.3] signalling.calcium	NPG1__tetratricopeptide repeat (TPR)-containing protein
AT2G15680	[30.3] signalling.calcium	AtCML30_CML30__Calcium-binding EF-hand family protein
AT4G32060	[30.3] signalling.calcium	MICU__calcium-binding EF hand family protein
AT1G61950	[30.3] signalling.calcium	CPK19__calcium-dependent protein kinase 19
AT3G17470	[30.3] signalling.calcium	ATCRSH_CRSH__Ca2+-activated RelA/spot homolog
AT4G17615	[30.3] signalling.calcium	ATCBL1_CBL1_SCABP5__calcineurin B-like protein 1
AT1G21630	[30.3] signalling.calcium	AtEH2__Calcium-binding EF hand family protein
AT1G62480	[30.3] signalling.calcium	Vacuolar calcium-binding protein-related
AT1G21980	[30.4.1] signalling.phosphinositides.phosphatidylinositol-4-phosphate 5-kinase	ATPIP5K1_ATPIPK1_PIP5K1__phosphatidylinositol-4-phosphate 5-kinase 1
AT1G77740	[30.4.1] signalling.phosphinositides.phosphatidylinositol-4-phosphate 5-kinase	PIP5K2__phosphatidylinositol-4-phosphate 5-kinase 2
AT1G71010	[30.4.1] signalling.phosphinositides.phosphatidylinositol-4-phosphate 5-kinase	FAB1C__FORMS APLOID AND BINUCLEATE CELLS 1C
AT2G26420	[30.4.1] signalling.phosphinositides.phosphatidylinositol-4-phosphate 5-kinase	PIP5K3__1-phosphatidylinositol-4-phosphate 5-kinase 3
AT1G34260	[30.4.1] signalling.phosphinositides.phosphatidylinositol-4-phosphate 5-kinase	FAB1D__FORMS APLOID AND BINUCLEATE CELLS 1A
AT2G41210	[30.4.1] signalling.phosphinositides.phosphatidylinositol-4-phosphate 5-kinase	PIP5K5__phosphatidylinositol- 4-phosphate 5-kinase 5
AT3G56600	[30.4] signalling.phosphinositides	Protein kinase superfamily protein
AT1G51040	[30.4.2] signalling.phosphinositides.phosphatidylinositol 4-kinase	Protein kinase superfamily protein
AT1G06060	[30.5] signalling.G-proteins	LisH and RanBPM domains containing protein
AT4G13240	[30.5] signalling.G-proteins	ATROPGEF9_ROPGEF9__RHO guanyl-nucleotide exchange factor 9
AT1G01700	[30.5] signalling.G-proteins	ATROPGEF2_ROPGEF2__RHO guanyl-nucleotide exchange factor 2
AT3G13720	[30.5] signalling.G-proteins	PRA1.F3_PRA8__PRA1 (Prenylated rab acceptor) family protein
AT2G19240	[30.5] signalling.G-proteins	Ypt/Rab-GAP domain of gyp1p superfamily protein
AT2G23460	[30.5] signalling.G-proteins	ATXLG1_XLG1__extra-large G-protein 1
AT1G03160	[30.5] signalling.G-proteins	FZL__FZO-like
AT3G60860	[30.5] signalling.G-proteins	BIG2__SEC7-like guanine nucleotide exchange family protein
AT4G13350	[30.5] signalling.G-proteins	NIG__NSP (nuclear shuttle protein)-interacting GTPase
AT4G01860	[30.5] signalling.G-proteins	Transducin family protein / WD-40 repeat family protein
AT5G65270	[30.5] signalling.G-proteins	AtRABA4a_RABA4a__RAB GTPase homolog A4A
AT5G60860	[30.5] signalling.G-proteins	AtRABA1f_RABA1f__RAB GTPase homolog A1F
AT5G52210	[30.5] signalling.G-proteins	ATARLB1_ATGB1_GB1__GTP-binding protein 1
AT1G50920	[30.5] signalling.G-proteins	Nog1-1__Nucleolar GTP-binding protein
AT2G30060	[30.5] signalling.G-proteins	Pleckstrin homology (PH) domain superfamily protein
AT1G02440	[30.5] signalling.G-proteins	ARFD1A_ARL4_ATARFD1A__ADP-ribosylation factor D1A
AT4G05410	[30.5] signalling.G-proteins	YAO__Transducin/WD40 repeat-like superfamily protein
AT4G28950	[30.5] signalling.G-proteins	ARAC7_ATRAC7_ATROP9_RAC7_ROP9__RHO-related protein from plants 9
AT2G43490	[30.5] signalling.G-proteins	Ypt/Rab-GAP domain of gyp1p superfamily protein
AT1G08410	[30.5] signalling.G-proteins	DIG6_LSG1-2__P-loop containing nucleoside triphosphate hydrolases superfamily protein
AT1G07880	[30.6] signalling.MAP kinases	ATMPK13__Protein kinase superfamily protein
AT1G73670	[30.6] signalling.MAP kinases	ATMPK15_MPK15__MAP kinase 15
AT3G07980	[30.6] signalling.MAP kinases	MAP3KE2_MAPKKK6__mitogen-activated protein kinase kinase kinase 6
AT1G48050	[30.8] signalling.misc	ATKU80_KU80__Ku80 family protein
AT3G15920	[30.9] signalling.lipids	Phox (PX) domain-containing protein
AT5G05930	[30.99] signalling.unspecified	ATGC1_GC1__guanylyl cyclase 1
AT1G78610	[30.99] signalling.unspecified	MSL6__mechanosensitive channel of small conductance-like 6
AT4G37920	[1.1.6] PS.lightreaction.NADH DH	CDB1_RP8
AT1G74880	[1.1.6] PS.lightreaction.NADH DH	NDH-O_NdhO__NAD(P)H:plastoquinone dehydrogenase complex subunit O
AT2G34420	[1.1.1.1] PS.lightreaction.photosystem II.LHC-II	LHB1B2_LHCB1.5__photosystem II light harvesting complex gene B1B2
AT5G54270	[1.1.1.1] PS.lightreaction.photosystem II.LHC-II	LHCB3_LHCB3*1__light-harvesting chlorophyll B-binding protein 3
AT5G01530	[1.1.1.1] PS.lightreaction.photosystem II.LHC-II	LHCB4.1__light harvesting complex photosystem II
AT2G34430	[1.1.1.1] PS.lightreaction.photosystem II.LHC-II	DEG11_LHB1B1_LHCB1.4__light-harvesting chlorophyll-protein complex II subunit B1
AT1G15140	[1.1.5.4] PS.lightreaction.other electron carrier (ox/red).ferredoxin oxireductase	FNRL__FAD/NAD(P)-binding oxidoreductase
AT2G13360	[1.2.3] PS.photorespiration.aminotransferases peroxisomal	AGT_AGT1_SGAT__alanine:glyoxylate aminotransferase
AT1G73110	[1.3.13] PS.calvin cycle.rubisco interacting	P-loop containing nucleoside triphosphate hydrolases superfamily protein
AT3G62410	[1.3.1007] PS.calvin cycle	CP12_CP12-2__CP12 domain-containing protein 2
AT4G30190	[34.1.2] transport.p- and v-ATPases.H+-exporting ATPase	AHA2_AtHA2_HA2_PMA2__H(+)-ATPase 2
AT3G13900	[34.1] transport.p- and v-ATPases	ALA7__ATPase E1-E2 type family protein / haloacid dehalogenase-like hydrolase family protein
AT2G07560	[34.1] transport.p- and v-ATPases	AHA6_HA6__H(+)-ATPase 6
AT4G18190	[34.10] transport.nucleotides	ATPUP6_PUP6__purine permease 6
AT3G05220	[34.12] transport.metal	AtHMP23__Heavy metal transport/detoxification superfamily protein
AT3G53720	[34.12] transport.metal	ATCHX20_CHX20__cation/H+ exchanger 20
AT3G52080	[34.12] transport.metal	chx28__cation/hydrogen exchanger 28
AT4G33520	[34.12] transport.metal	AtHMAC6_AtHMP38_HMA6_PAA1_PCH1__P-type ATP-ase 1
AT5G26820	[34.12] transport.metal	ATIREG3_FPN3_IREG3_IREG3_MAR1_RTS3__iron-regulated protein 3
AT3G20870	[34.12] transport.metal	ZTP29__ZIP metal ion transporter family
AT1G60960	[34.12] transport.metal	ATIRT3_IRT3__iron regulated transporter 3
AT2G30240	[34.12] transport.metal	ATCHX13_CHX13__Cation/hydrogen exchanger family protein
AT4G30110	[34.12] transport.metal	ATHMA2_HMA2__heavy metal atpase 2
AT3G44900	[34.12] transport.metal	ATCHX4_CHX4__cation/H+ exchanger 4
AT4G18790	[34.12] transport.metal	ATNRAMP5_NRAMP5__NRAMP metal ion transporter family protein
AT4G27730	[34.13] transport.peptides and oligopeptides	ATOPT6_OPT6__oligopeptide transporter 1
AT4G05120	[34.14] transport.unspecified cations	ATENT3_ENT3_FUR1__Major facilitator superfamily protein
AT5G46240	[34.15] transport.potassium	AtKAT1_KAT1__potassium channel in Arabidopsis thaliana 1
AT4G32500	[34.15] transport.potassium	AKT5_KT5__K+ transporter 5
AT4G13420	[34.15] transport.potassium	ATHAK5_HAK5__high affinity K+ transporter 5
AT3G28415	[34.16] transport.ABC transporters and multidrug resistance systems	ABCB22__ABC transporter family protein
AT2G07680	[34.16] transport.ABC transporters and multidrug resistance systems	ABCC13_AtABCC13_ATMRP11_MRP11__multidrug resistance-associated protein 11
AT3G62150	[34.16] transport.ABC transporters and multidrug resistance systems	ABCB21_PGP21__P-glycoprotein 21
AT3G62700	[34.16] transport.ABC transporters and multidrug resistance systems	ABCC14_ATMRP10_MRP10__multidrug resistance-associated protein 10
AT3G60970	[34.16] transport.ABC transporters and multidrug resistance systems	ABCC15_ATMRP15_MRP15__multidrug resistance-associated protein 15
AT3G28390	[34.16] transport.ABC transporters and multidrug resistance systems	ABCB18_PGP18_SAND__P-glycoprotein 18
AT2G36380	[34.16] transport.ABC transporters and multidrug resistance systems	ABCG34_AtABCG34_ATPDR6_PDR6__pleiotropic drug resistance 6
AT5G52860	[34.16] transport.ABC transporters and multidrug resistance systems	ABCG8__ABC-2 type transporter family protein
AT3G60160	[34.16] transport.ABC transporters and multidrug resistance systems	ABCC9_ATMRP9_MRP9__multidrug resistance-associated protein 9
AT1G17840	[34.16] transport.ABC transporters and multidrug resistance systems	ABCG11_AtABCG11_ATWBC11_COF1_DSO_WBC11__white-brown complex homolog protein 11
AT3G62270	[34.18] transport.unspecified anions	BOR2__HCO3- transporter family
AT5G57490	[34.18] transport.unspecified anions	ATVDAC4_VDAC4__voltage dependent anion channel 4
AT3G10350	[34.18.1] transport.unspecified anions.arsenite-transporting ATPase	AtGET3b_GET3b__P-loop containing nucleoside triphosphate hydrolases superfamily protein
AT3G49920	[34.20] transport.porins	ATVDAC5_VDAC5__voltage dependent anion channel 5
AT1G79410	[34.2] transport.sugars	AtOCT5_OCT5__organic cation/carnitine transporter5
AT2G16120	[34.2] transport.sugars	ATPMT1_PMT1__polyol/monosaccharide transporter 1
AT3G05960	[34.2] transport.sugars	ATSTP6_STP6__sugar transporter 6
AT3G05160	[34.2] transport.sugars	Major facilitator superfamily protein
AT5G23270	[34.2] transport.sugars	ATSTP11_STP11__sugar transporter 11
AT4G35300	[34.2] transport.sugars	TMT2__tonoplast monosaccharide transporter2
AT1G10130	[34.21] transport.calcium	ATECA3_ECA3__endoplasmic reticulum-type calcium-transporting ATPase 3
AT5G57110	[34.21] transport.calcium	ACA8_AT-ACA8__autoinhibited Ca2+ -ATPase, isoform 8
AT5G02180	[34.3] transport.amino acids	Transmembrane amino acid transporter family protein
AT2G41190	[34.3] transport.amino acids	Transmembrane amino acid transporter family protein
AT5G63850	[34.3] transport.amino acids	AAP4__amino acid permease 4
AT5G33320	[34.8] transport.metabolite transporters at the envelope membrane	ARAPPT_CUE1_NOX1_PPT__Glucose-6-phosphate/phosphate translocator-related
AT5G12860	[34.8] transport.metabolite transporters at the envelope membrane	DiT1__dicarboxylate transporter 1
AT4G11440	[34.9] transport.metabolite transporters at the mitochondrial membrane	Mitochondrial substrate carrier family protein
AT3G55640	[34.9] transport.metabolite transporters at the mitochondrial membrane	Mitochondrial substrate carrier family protein
AT5G54750	[34.99] transport.misc	TRAPPC3__Transport protein particle (TRAPP) component
AT3G10960	[34.99] transport.misc	ATAZG1_AZG1__AZA-guanine resistant1
AT5G49990	[34.99] transport.misc	Xanthine/uracil permease family protein
AT1G65550	[34.99] transport.misc	Xanthine/uracil permease family protein
AT1G17500	[34.99] transport.misc	ALA4__ATPase E1-E2 type family protein / haloacid dehalogenase-like hydrolase family protein
AT1G15150	[34.99] transport.misc	MATE efflux family protein
AT5G05150	[34.99] transport.misc	ATATG18E_ATG18E_G18E__autophagy-related gene 18E
AT4G08930	[21.1] redox.thioredoxin	APRL6_ATAPRL6__APR-like 6
AT1G07960	[21.1.1] redox.thioredoxin.PDIL	ATPDIL5-1_PDIL5-1__PDI-like 5-1
AT5G28840	[21.2.1.1] redox.ascorbate and glutathione.ascorbate.GME	GME__GDP-D-mannose 3',5'-epimerase
AT4G29210	[21.2.2] redox.ascorbate and glutathione.glutathione	GGT3_GGT4__gamma-glutamyl transpeptidase 4
AT1G07890	[21.2.1] redox.ascorbate and glutathione.ascorbate	APX1_ATAPX01_ATAPX1_CS1_MEE6__ascorbate peroxidase 1
AT4G18260	[21.2] redox.ascorbate and glutathione	Cytochrome b561/ferric reductase transmembrane protein family
AT5G03870	[21.4] redox.glutaredoxins	Glutaredoxin family protein
AT5G20500	[21.4] redox.glutaredoxins	Glutaredoxin family protein
AT5G06290	[21.5.1] redox.peroxiredoxin.BAS1	2-Cys Prx B_2CPB__2-cysteine peroxiredoxin B
AT5G01780	[21.99] redox.misc	2-oxoglutarate-dependent dioxygenase family protein
AT3G02960	[15.2] metal handling.binding, chelation and storage	AtHMP22__Heavy metal transport/detoxification superfamily protein
AT5G37860	[15.2] metal handling.binding, chelation and storage	AtHMP50__Heavy metal transport/detoxification superfamily protein
AT5G56080	[15.2] metal handling.binding, chelation and storage	ATNAS2_NAS2__nicotianamine synthase 2
AT3G24450	[15.2] metal handling.binding, chelation and storage	AtHMP27__Heavy metal transport/detoxification superfamily protein
AT2G35840	[2.1.1.2] major CHO metabolism.synthesis.sucrose.SPP	Sucrose-6F-phosphate phosphohydrolase family protein
AT3G01180	[2.1.2.2] major CHO metabolism.synthesis.starch.starch synthase	AtSS2_SS2__starch synthase 2
AT1G11720	[2.1.2.2] major CHO metabolism.synthesis.starch.starch synthase	ATSS3_SS3__starch synthase 3
AT2G39930	[2.1.2.4] major CHO metabolism.synthesis.starch.debranching	ATISA1_ISA1__isoamylase 1
AT3G06500	[2.2.1.3.1] major CHO metabolism.degradation.sucrose.invertases.neutral	A/N-InvC__Plant neutral invertase family protein
AT5G64860	[2.2.2.4] major CHO metabolism.degradation.starch.D enzyme	AtDPE1_DPE1__disproportionating enzyme
AT1G73370	[2.2.1.5] major CHO metabolism.degradation.sucrose.Susy	ATSUS6_SUS6__sucrose synthase 6
AT1G69830	[2.2.2.1.1] major CHO metabolism.degradation.starch.starch cleavage.alpha amylase	AMY3_ATAMY3__alpha-amylase-like 3
AT3G20040	[2.2.1.4] major CHO metabolism.degradation.sucrose.hexokinase	ATHXK4_HKL2__Hexokinase
AT1G74710	[18.5.2.1] Co-factor and vitamine metabolism.folate & vitamine K.vitamine K.isochorismate synthase	ATICS1_EDS16_ICS1_SID2__ADC synthase superfamily protein
AT2G31955	[18.6] Co-factor and vitamine metabolism.biotin	CNX2__cofactor of nitrate reductase and xanthine dehydrogenase 2
AT5G50960	[18.7] Co-factor and vitamine metabolism.iron-sulphur clusters	ATNBP35_NBP35__nucleotide binding protein 35
AT5G23530	[24] Biodegradation of Xenobiotics	AtCXE18_CXE18__carboxyesterase 18
AT1G15380	[24.2] Biodegradation of Xenobiotics.lactoylglutathione lyase	GLYI4__Lactoylglutathione lyase / glyoxalase I family protein
AT5G58240	[26.1] misc.misc2	FHIT__FRAGILE HISTIDINE TRIAD
AT4G37560	[26.1] misc.misc2	IAMH2__Acetamidase/Formamidase family protein
AT3G18270	[26.1] misc.misc2	CYP77A5P__cytochrome P450, family 77, subfamily A, polypeptide 5 pseudogene
AT1G16400	[26.10] misc.cytochrome P450	CYP79F2__cytochrome P450, family 79, subfamily F, polypeptide 2
AT5G63450	[26.10] misc.cytochrome P450	CYP94B1__cytochrome P450, family 94, subfamily B, polypeptide 1
AT1G19630	[26.10] misc.cytochrome P450	CYP722A1__cytochrome P450, family 722, subfamily A, polypeptide 1
AT4G24520	[26.10] misc.cytochrome P450	AR1_AtCPR1_ATR1__P450 reductase 1
AT2G25160	[26.10] misc.cytochrome P450	CYP82F1__cytochrome P450, family 82, subfamily F, polypeptide 1
AT2G46950	[26.10] misc.cytochrome P450	CYP709B2__cytochrome P450, family 709, subfamily B, polypeptide 2
AT5G04660	[26.10] misc.cytochrome P450	CYP77A4__cytochrome P450, family 77, subfamily A, polypeptide 4
AT4G27710	[26.10] misc.cytochrome P450	CYP709B3__cytochrome P450, family 709, subfamily B, polypeptide 3
AT3G48320	[26.10] misc.cytochrome P450	CYP71A21__cytochrome P450, family 71, subfamily A, polypeptide 21
AT3G26330	[26.10] misc.cytochrome P450	CYP71B37__cytochrome P450, family 71, subfamily B, polypeptide 37
AT5G23190	[26.10] misc.cytochrome P450	CYP86B1__cytochrome P450, family 86, subfamily B, polypeptide 1
AT5G24900	[26.10] misc.cytochrome P450	CYP714A2_ELA2__cytochrome P450, family 714, subfamily A, polypeptide 2
AT2G23190	[26.10] misc.cytochrome P450	CYP81D7__cytochrome P450, family 81, subfamily D, polypeptide 7
AT3G14630	[26.10] misc.cytochrome P450	CYP72A9__cytochrome P450, family 72, subfamily A, polypeptide 9
AT5G36140	[26.10] misc.cytochrome P450	CYP716A2__cytochrome P450, family 716, subfamily A, polypeptide 2
AT1G69500	[26.10] misc.cytochrome P450	CYP704B1__cytochrome P450, family 704, subfamily B, polypeptide 1
AT5G57260	[26.10] misc.cytochrome P450	CYP71B10__cytochrome P450, family 71, subfamily B, polypeptide 10
AT4G39490	[26.10] misc.cytochrome P450	CYP96A10__cytochrome P450, family 96, subfamily A, polypeptide 10
AT1G73340	[26.10] misc.cytochrome P450	ADTO1_CYP720A1__Cytochrome P450 superfamily protein
AT4G30210	[26.10] misc.cytochrome P450	AR2_ATR2__P450 reductase 2
AT1G75130	[26.10] misc.cytochrome P450	CYP721A1__cytochrome P450, family 721, subfamily A, polypeptide 1
AT1G28430	[26.10] misc.cytochrome P450	CYP705A24__cytochrome P450, family 705, subfamily A, polypeptide 24
AT3G26320	[26.10] misc.cytochrome P450	CYP71B36__cytochrome P450, family 71, subfamily B, polypeptide 36
AT1G64710	[26.11] misc.alcohol dehydrogenases	GroES-like zinc-binding dehydrogenase family protein
AT5G64110	[26.12] misc.peroxidases	Peroxidase superfamily protein
AT2G43480	[26.12] misc.peroxidases	Peroxidase superfamily protein
AT5G40150	[26.12] misc.peroxidases	Peroxidase superfamily protein
AT5G64100	[26.12] misc.peroxidases	PRX69__Peroxidase superfamily protein
AT1G05240	[26.12] misc.peroxidases	PR9_PRX01__Peroxidase superfamily protein
AT1G71695	[26.12] misc.peroxidases	Peroxidase superfamily protein
AT1G30870	[26.12] misc.peroxidases	PER7__Peroxidase superfamily protein
AT5G66720	[26.13] misc.acid and other phosphatases	Protein phosphatase 2C family protein
AT2G27190	[26.13] misc.acid and other phosphatases	ATPAP12_PAP12__purple acid phosphatase 12
AT3G06210	[26.13] misc.acid and other phosphatases	ARM repeat superfamily protein
AT1G51470	[26.16] misc.myrosinases-lectin-jacalin	BGLU35_TGG5__beta glucosidase 35
AT1G52120	[26.16] misc.myrosinases-lectin-jacalin	Mannose-binding lectin superfamily protein
AT5G01090	[26.16] misc.myrosinases-lectin-jacalin	Concanavalin A-like lectin family protein
AT2G39310	[26.16] misc.myrosinases-lectin-jacalin	JAL22__jacalin-related lectin 22
AT1G60500	[26.17] misc.dynamin	DRP4C__Dynamin related protein 4C
AT2G44590	[26.17] misc.dynamin	ADL1D_DL1D__DYNAMIN-like 1D
AT1G59610	[26.17] misc.dynamin	ADL3_CF1_DL3_DRP2B__dynamin-like 3
AT5G62360	[26.18] misc.invertase/pectin methylesterase inhibitor family protein	PMEI13__Plant invertase/pectin methylesterase inhibitor superfamily protein
AT5G50030	[26.18] misc.invertase/pectin methylesterase inhibitor family protein	Plant invertase/pectin methylesterase inhibitor superfamily protein
AT2G47340	[26.18] misc.invertase/pectin methylesterase inhibitor family protein	Plant invertase/pectin methylesterase inhibitor superfamily protein
AT4G12880	[26.19] misc.plastocyanin-like	AtENODL19_ENODL19__early nodulin-like protein 19
AT2G25060	[26.19] misc.plastocyanin-like	AtENODL14_ENODL14__early nodulin-like protein 14
AT1G61050	[26.2] misc.UDP glucosyl and glucoronyl transferases	alpha 1,4-glycosyltransferase family protein
AT5G47780	[26.2] misc.UDP glucosyl and glucoronyl transferases	GAUT4__galacturonosyltransferase 4
AT5G38010	[26.2] misc.UDP glucosyl and glucoronyl transferases	UDP-Glycosyltransferase superfamily protein
AT3G58790	[26.2] misc.UDP glucosyl and glucoronyl transferases	GAUT15__galacturonosyltransferase 15
AT1G11730	[26.2] misc.UDP glucosyl and glucoronyl transferases	Galactosyltransferase family protein
AT4G36770	[26.2] misc.UDP glucosyl and glucoronyl transferases	UDP-Glycosyltransferase superfamily protein
AT5G41250	[26.2] misc.UDP glucosyl and glucoronyl transferases	Exostosin family protein
AT4G13990	[26.2] misc.UDP glucosyl and glucoronyl transferases	Exostosin family protein
AT1G74380	[26.2] misc.UDP glucosyl and glucoronyl transferases	XXT5__xyloglucan xylosyltransferase 5
AT3G22250	[26.2] misc.UDP glucosyl and glucoronyl transferases	UDP-Glycosyltransferase superfamily protein
AT2G23260	[26.2] misc.UDP glucosyl and glucoronyl transferases	UGT84B1__UDP-glucosyl transferase 84B1
AT2G44660	[26.2] misc.UDP glucosyl and glucoronyl transferases	ALG6, ALG8 glycosyltransferase family
AT1G22380	[26.2] misc.UDP glucosyl and glucoronyl transferases	AtUGT85A3_UGT85A3__UDP-glucosyl transferase 85A3
AT5G09370	[26.21] misc.protease inhibitor/seed storage/lipid transfer protein (LTP) family protein	LTPG29__Bifunctional inhibitor/lipid-transfer protein/seed storage 2S albumin superfamily protein
AT4G09750	[26.22] misc.short chain dehydrogenase/reductase (SDR)	NAD(P)-binding Rossmann-fold superfamily protein
AT4G10020	[26.22] misc.short chain dehydrogenase/reductase (SDR)	AtHSD5_HSD5__hydroxysteroid dehydrogenase 5
AT4G13250	[26.22] misc.short chain dehydrogenase/reductase (SDR)	NYC1__NAD(P)-binding Rossmann-fold superfamily protein
AT5G50690	[26.22] misc.short chain dehydrogenase/reductase (SDR)	AtHSD7_HSD7__hydroxysteroid dehydrogenase 7
AT5G02540	[26.22] misc.short chain dehydrogenase/reductase (SDR)	NAD(P)-binding Rossmann-fold superfamily protein
AT1G62610	[26.22] misc.short chain dehydrogenase/reductase (SDR)	NAD(P)-binding Rossmann-fold superfamily protein
AT5G15940	[26.22] misc.short chain dehydrogenase/reductase (SDR)	NAD(P)-binding Rossmann-fold superfamily protein
AT2G40760	[26.23] misc.rhodanese	Rhodanese/Cell cycle control phosphatase superfamily protein
AT2G22910	[26.24] misc.GCN5-related N-acetyltransferase	NAGS1__N-acetyl-l-glutamate synthase 1
AT2G30090	[26.24] misc.GCN5-related N-acetyltransferase	Acyl-CoA N-acyltransferases (NAT) superfamily protein
AT3G51210	[26.25] misc.sulfotransferase	P-loop containing nucleoside triphosphate hydrolases superfamily protein
AT5G57850	[26.26.1] misc.aminotransferases.aminotransferase class IV family protein	ADCL_DAT1__D-aminoacid aminotransferase-like PLP-dependent enzymes superfamily protein
AT4G23000	[26.27] misc.calcineurin-like phosphoesterase family protein	Calcineurin-like metallo-phosphoesterase superfamily protein
AT3G03305	[26.27] misc.calcineurin-like phosphoesterase family protein	Calcineurin-like metallo-phosphoesterase superfamily protein
AT3G05180	[26.28] misc.GDSL-motif lipase	GGL16__GDSL-like Lipase/Acylhydrolase superfamily protein
AT1G71120	[26.28] misc.GDSL-motif lipase	GLIP6__GDSL-motif lipase/hydrolase 6
AT3G14225	[26.28] misc.GDSL-motif lipase	GLIP4__GDSL-motif lipase 4
AT1G20132	[26.28] misc.GDSL-motif lipase	GDSL-like Lipase/Acylhydrolase superfamily protein
AT3G14210	[26.28] misc.GDSL-motif lipase	ESM1__epithiospecifier modifier 1
AT5G45670	[26.28] misc.GDSL-motif lipase	GDSL-like Lipase/Acylhydrolase superfamily protein
AT3G48460	[26.28] misc.GDSL-motif lipase	SFAR4__GDSL-like Lipase/Acylhydrolase superfamily protein
AT3G54440	[26.3] misc.gluco-, galacto- and mannosidases	glycoside hydrolase family 2 protein
AT2G44480	[26.3] misc.gluco-, galacto- and mannosidases	BGLU17__beta glucosidase 17
AT1G65610	[26.3.4] misc.gluco-, galacto- and mannosidases.endoglucanase	ATGH9A2_AtKOR2_KOR2__Six-hairpin glycosidases superfamily protein
AT4G24260	[26.3.4] misc.gluco-, galacto- and mannosidases.endoglucanase	ATGH9A3_AtKOR3_GH9A3_KOR3__glycosyl hydrolase 9A3
AT1G32550	[26.30] misc. other Ferredoxins and Rieske domain	FdC2__2Fe-2S ferredoxin-like superfamily protein
AT3G13560	[26.4.1] misc.beta 1,3 glucan hydrolases.glucan endo-1,3-beta-glucosidase	O-Glycosyl hydrolases family 17 protein
AT5G42100	[26.4.1] misc.beta 1,3 glucan hydrolases.glucan endo-1,3-beta-glucosidase	ATBG_PPAP_BG_PPAP__beta-1,3-glucanase_putative
AT2G01630	[26.4.1] misc.beta 1,3 glucan hydrolases.glucan endo-1,3-beta-glucosidase	O-Glycosyl hydrolases family 17 protein
AT2G26600	[26.4.1] misc.beta 1,3 glucan hydrolases.glucan endo-1,3-beta-glucosidase	Glycosyl hydrolase superfamily protein
AT3G07320	[26.4.1] misc.beta 1,3 glucan hydrolases.glucan endo-1,3-beta-glucosidase	O-Glycosyl hydrolases family 17 protein
AT1G80410	[26.5] misc.acyl transferases	EMB2753_MUSE6_NAA15_OMA__tetratricopeptide repeat (TPR)-containing protein
AT4G16570	[26.6] misc.O-methyl transferases	ATPRMT7_PRMT7__protein arginine methyltransferase 7
AT4G29510	[26.6] misc.O-methyl transferases	ATPRMT11_ATPRMT1B_PRMT11_PRMT1B__arginine methyltransferase 11
AT3G53140	[26.6] misc.O-methyl transferases	NANMT__O-methyltransferase family protein
AT5G25620	[26.7] misc.oxidases - copper, flavone etc	AtYUC6_YUC6__Flavin-binding monooxygenase family protein
AT2G36690	[26.7] misc.oxidases - copper, flavone etc	GAS2_GIM2__2-oxoglutarate (2OG) and Fe(II)-dependent oxygenase superfamily protein
AT4G16310	[26.7] misc.oxidases - copper, flavone etc	LDL3__LSD1-like 3
AT1G20270	[26.7] misc.oxidases - copper, flavone etc	2-oxoglutarate (2OG) and Fe(II)-dependent oxygenase superfamily protein
AT4G14940	[26.7] misc.oxidases - copper, flavone etc	AO1_ATAO1_CuAObeta__amine oxidase 1
AT1G21430	[26.7] misc.oxidases - copper, flavone etc	YUC11__Flavin-binding monooxygenase family protein
AT4G37160	[26.7] misc.oxidases - copper, flavone etc	sks15__SKU5 similar 15
AT1G12130	[26.7] misc.oxidases - copper, flavone etc	FMOGS-OX6__Flavin-binding monooxygenase family protein
AT4G16690	[26.8] misc.nitrilases, *nitrile lyases, berberine bridge enzymes, reticuline oxidases, troponine reductases	ATMES16_MES16__methyl esterase 16
AT2G30670	[26.8] misc.nitrilases, *nitrile lyases, berberine bridge enzymes, reticuline oxidases, troponine reductases	NAD(P)-binding Rossmann-fold superfamily protein
AT1G26400	[26.8] misc.nitrilases, *nitrile lyases, berberine bridge enzymes, reticuline oxidases, troponine reductases	AtBBE5__FAD-binding Berberine family protein
AT5G13690	[26.8] misc.nitrilases, *nitrile lyases, berberine bridge enzymes, reticuline oxidases, troponine reductases	CYL1_NAGLU__alpha-N-acetylglucosaminidase family / NAGLU family
AT4G34880	[26.8] misc.nitrilases, *nitrile lyases, berberine bridge enzymes, reticuline oxidases, troponine reductases	Amidase family protein
AT1G69240	[26.8] misc.nitrilases, *nitrile lyases, berberine bridge enzymes, reticuline oxidases, troponine reductases	ATMES15_MES15_RHS9__methyl esterase 15
AT2G29470	[26.9] misc.glutathione S transferases	ATGSTU3_GST21_GSTU3__glutathione S-transferase tau 3
AT5G41240	[26.9] misc.glutathione S transferases	ATGSTT2_GST10B_GSTT2__glutathione S-transferase THETA 2
AT3G16910	[6] gluconeogenesis / glyoxylate cycle	AAE7_ACN1_BZU1__acyl-activating enzyme 7
AT1G14610	[29.1.9] protein.aa activation.valine-tRNA ligase	TWN2_VALRS__valyl-tRNA synthetase / valine--tRNA ligase (VALRS)
AT3G52260	[29.1.30] protein.aa activation.pseudouridylate synthase	RLUA7__Pseudouridine synthase family protein
AT3G11710	[29.1.6] protein.aa activation.lysine-tRNA ligase	ATKRS-1__lysyl-tRNA synthetase 1
AT1G29880	[29.1.14] protein.aa activation.glycine-tRNA ligase	glycyl-tRNA synthetase / glycine--tRNA ligase
AT4G13780	[29.1.10] protein.aa activation.methionine-tRNA ligase	methionine--tRNA ligase, putative / methionyl-tRNA synthetase, putative / MetRS, putative
AT1G26740	[29.2.1.1.3.2.32] protein.synthesis.ribosomal protein.prokaryotic.unknown organellar.50S subunit.L32	Ribosomal L32p protein family
AT2G33800	[29.2.1.1.1.1.5] protein.synthesis.ribosomal protein.prokaryotic.chloroplast.30S subunit.S5	EMB3113_PRPS5_RPS5_SCA1__Ribosomal protein S5 family protein
AT4G29430	[29.2.1.2.1.515] protein.synthesis.ribosomal protein.eukaryotic.40S subunit.S15A	rps15ae__ribosomal protein S15A E
AT2G32060	[29.2.1.2.1.12] protein.synthesis.ribosomal protein.eukaryotic.40S subunit.S12	Ribosomal protein L7Ae/L30e/S12e/Gadd45 family protein
AT1G48920	[29.2.2.3.1] protein.synthesis.ribosome biogenesis.Pre-rRNA processing and modifications.snoRNPs	ATNUC-L1_NUC-L1_NUC1_PARL1__nucleolin like 1
AT3G12860	[29.2.2.3.1] protein.synthesis.ribosome biogenesis.Pre-rRNA processing and modifications.snoRNPs	NOP56-like pre RNA processing ribonucleoprotein
AT1G79850	[29.2.1.1.1.1.17] protein.synthesis.ribosomal protein.prokaryotic.chloroplast.30S subunit.S17	CS17_PDE347_PRPS17_RPS17__ribosomal protein S17
AT2G39260	[29.2.99] protein.synthesis.misc	UPF2__binding;RNA binding
AT5G40530	[29.2.2.3.3] protein.synthesis.ribosome biogenesis.Pre-rRNA processing and modifications.methylotransferases	S-adenosyl-L-methionine-dependent methyltransferases superfamily protein
AT2G39670	[29.2.2.3.3] protein.synthesis.ribosome biogenesis.Pre-rRNA processing and modifications.methylotransferases	Radical SAM superfamily protein
AT5G05920	[29.2.3.1] protein.synthesis.initiation.deoxyhypusine synthase	DHS_EDA22__deoxyhypusine synthase
AT1G50920	[29.2.2.1] protein.synthesis.ribosome biogenesis.export from nucleus	Nog1-1__Nucleolar GTP-binding protein
AT5G16140	[29.2.2] protein.synthesis.ribosome biogenesis	Peptidyl-tRNA hydrolase family protein
AT5G60990	[29.2.2.3.5] protein.synthesis.ribosome biogenesis.Pre-rRNA processing and modifications.DExD-box helicases	RH10__DEA(D/H)-box RNA helicase family protein
AT4G34910	[29.2.2.3.5] protein.synthesis.ribosome biogenesis.Pre-rRNA processing and modifications.DExD-box helicases	P-loop containing nucleoside triphosphate hydrolases superfamily protein
AT3G09720	[29.2.2.3.5] protein.synthesis.ribosome biogenesis.Pre-rRNA processing and modifications.DExD-box helicases	AtRH57_RH57__P-loop containing nucleoside triphosphate hydrolases superfamily protein
AT1G02780	[29.2.1.2.2.19] protein.synthesis.ribosomal protein.eukaryotic.60S subunit.L19	emb2386__Ribosomal protein L19e family protein
AT3G16780	[29.2.1.2.2.19] protein.synthesis.ribosomal protein.eukaryotic.60S subunit.L19	RPL19B__Ribosomal protein L19e family protein
AT5G24510	[29.2.1.2.2.81] protein.synthesis.ribosomal protein.eukaryotic.60S subunit.P1	60S acidic ribosomal protein family
AT1G33850	[29.2.1.2.1.15] protein.synthesis.ribosomal protein.eukaryotic.40S subunit.S15	Ribosomal protein S19 family protein
AT1G04270	[29.2.1.2.1.15] protein.synthesis.ribosomal protein.eukaryotic.40S subunit.S15	RPS15__cytosolic ribosomal protein S15
AT4G01310	[29.2.1.1.1.2.5] protein.synthesis.ribosomal protein.prokaryotic.chloroplast.50S subunit.L5	PRPL5__Ribosomal L5P family protein
AT2G31060	[29.2.4] protein.synthesis.elongation	EMB2785__elongation factor family protein
AT4G20360	[29.2.4] protein.synthesis.elongation	ATRAB8D_ATRABE1B_RAB8D_RABE1b_SVR11__RAB GTPase homolog E1B
AT4G29060	[29.2.4] protein.synthesis.elongation	emb2726__elongation factor Ts family protein
AT1G21160	[29.2.3] protein.synthesis.initiation	eukaryotic translation initiation factor 2 (eIF-2) family protein
AT2G45730	[29.2.3] protein.synthesis.initiation	AtTRM6_TRM6__eukaryotic initiation factor 3 gamma subunit family protein
AT2G04520	[29.2.3] protein.synthesis.initiation	Nucleic acid-binding, OB-fold-like protein
AT3G60240	[29.2.3] protein.synthesis.initiation	CUM2_EIF4G__eukaryotic translation initiation factor 4G
AT1G54290	[29.2.3] protein.synthesis.initiation	Translation initiation factor SUI1 family protein
AT1G62410	[29.2.3] protein.synthesis.initiation	MIF4G domain-containing protein
AT1G76810	[29.2.3] protein.synthesis.initiation	eIF5B1__eukaryotic translation initiation factor 2 (eIF-2) family protein
AT1G70190	[29.2.1.1.1.2.12] protein.synthesis.ribosomal protein.prokaryotic.chloroplast.50S subunit.L12	Ribosomal protein L7/L12, oligomerisation;Ribosomal protein L7/L12, C-terminal/adaptor protein ClpS-like
AT1G74970	[29.2.1.1.1.1.9] protein.synthesis.ribosomal protein.prokaryotic.chloroplast.30S subunit.S9	PRPS9_RPS9_SOT8_TWN3__ribosomal protein S9
AT2G37600	[29.2.1.2.2.36] protein.synthesis.ribosomal protein.eukaryotic.60S subunit.L36	RPL36A__Ribosomal protein L36e family protein
AT5G13720	[29.2.1.99.99] protein.synthesis.ribosomal protein.unknown.unknown	Uncharacterised protein family (UPF0114)
AT5G02870	[29.2.1.2.2.141] protein.synthesis.ribosomal protein.eukaryotic.60S subunit.L4/L1	RPL4__Ribosomal protein L4/L1 family
AT5G56290	[29.3.5] protein.targeting.peroxisomes	ATPEX5_EMB2790_PEX5__peroxin 5
AT3G03110	[29.3.1] protein.targeting.nucleus	CRM1B_XPO1B__exportin 1B
AT4G24880	[29.3.1] protein.targeting.nucleus
AT3G08947	[29.3.1] protein.targeting.nucleus	ARM repeat superfamily protein
AT5G05680	[29.3.1] protein.targeting.nucleus	EMB2789_MOS7__nuclear pore complex protein-related
AT1G69250	[29.3.1] protein.targeting.nucleus	AtG3BP-4_AtG3BP3__Nuclear transport factor 2 (NTF2) family protein with RNA binding (RRM-RBD-RNP motifs) domain
AT5G40480	[29.3.1] protein.targeting.nucleus	EMB3012__embryo defective 3012
AT1G59660	[29.3.1] protein.targeting.nucleus	DRAL_Nup98b__Nucleoporin autopeptidase
AT5G53480	[29.3.1] protein.targeting.nucleus	AtKPNB1_IMB1_KPNB1__ARM repeat superfamily protein
AT3G27530	[29.3.4.2] protein.targeting.secretory pathway.golgi	GC6_MAG4__golgin candidate 6
AT5G66030	[29.3.4.2] protein.targeting.secretory pathway.golgi	ATGRIP_GRIP__Golgi-localized GRIP domain-containing protein
AT4G14160	[29.3.4.2] protein.targeting.secretory pathway.golgi	AtSEC23F__Sec23/Sec24 protein transport family protein
AT1G05520	[29.3.4.2] protein.targeting.secretory pathway.golgi	AtSEC23B__Sec23/Sec24 protein transport family protein
AT3G22950	[29.3.4.99] protein.targeting.secretory pathway.unspecified	ARFC1_ARL5_ATARFC1_MTV8__ADP-ribosylation factor C1
AT1G78720	[29.3.4.99] protein.targeting.secretory pathway.unspecified	SecY protein transport family protein
AT3G56450	[29.3.4.99] protein.targeting.secretory pathway.unspecified	ALPHA-SNAP1__alpha-soluble NSF attachment protein 1
AT5G66970	[29.3.4.99] protein.targeting.secretory pathway.unspecified	P-loop containing nucleoside triphosphate hydrolases superfamily protein
AT2G23310	[29.3.4.1] protein.targeting.secretory pathway.ER	ATRER1C1__Rer1 family protein
AT1G15310	[29.3] protein.targeting	ATHSRP54A_SRP54-1__signal recognition particle 54 kDa subunit
AT2G28800	[29.3.3] protein.targeting.chloroplast	ALB3__63 kDa inner membrane family protein
AT3G46740	[29.3.3] protein.targeting.chloroplast	1-Mar_MAR1_TOC75_TOC75-III__translocon at the outer envelope membrane of chloroplasts 75-III
AT3G20320	[29.3.3] protein.targeting.chloroplast	ABCI15_TGD2__trigalactosyldiacylglycerol2
AT3G27070	[29.3.2] protein.targeting.mitochondria	TOM20-1__translocase outer membrane 20-1
AT3G02090	[29.3.2] protein.targeting.mitochondria	MPPBETA__Insulinase (Peptidase family M16) protein
AT3G01340	[29.3.4.4] protein.targeting.secretory pathway.plasma membrane	Transducin/WD40 repeat-like superfamily protein
AT5G04920	[29.3.4.3] protein.targeting.secretory pathway.vacuole	VPS36__EAP30/Vps36 family protein
AT1G30900	[29.3.4.3] protein.targeting.secretory pathway.vacuole	BP80-3;3_VSR3;3_VSR6__VACUOLAR SORTING RECEPTOR 6
AT2G05170	[29.3.4.3] protein.targeting.secretory pathway.vacuole	ATVPS11_VPS11__vacuolar protein sorting 11
AT1G75850	[29.3.4.3] protein.targeting.secretory pathway.vacuole	LAZ4_VPS35B__VPS35 homolog B
AT2G43230	[29.4.1.58] protein.postranslational modification.kinase.receptor like cytoplasmatic kinase VIII	CARK6__Protein kinase superfamily protein
AT5G51770	[29.4.1.61] protein.postranslational modification.kinase.receptor like cytoplasmatic kinase X	Protein kinase superfamily protein
AT5G11020	[29.4.1.61] protein.postranslational modification.kinase.receptor like cytoplasmatic kinase X	Protein kinase superfamily protein
AT5G58540	[29.4.1.51] protein.postranslational modification.kinase.receptor like cytoplasmatic kinase I	Protein kinase superfamily protein
AT3G21450	[29.4.1.59] protein.postranslational modification.kinase.receptor like cytoplasmatic kinase IX	Protein kinase superfamily protein
AT1G16760	[29.4.1.59] protein.postranslational modification.kinase.receptor like cytoplasmatic kinase IX	Protein kinase protein with adenine nucleotide alpha hydrolases-like domain
AT5G12000	[29.4.1.59] protein.postranslational modification.kinase.receptor like cytoplasmatic kinase IX	Protein kinase protein with adenine nucleotide alpha hydrolases-like domain
AT3G49060	[29.4.1.59] protein.postranslational modification.kinase.receptor like cytoplasmatic kinase IX	PUB32__U-box domain-containing protein kinase family protein
AT2G45910	[29.4.1.59] protein.postranslational modification.kinase.receptor like cytoplasmatic kinase IX	PUB33__U-box domain-containing protein kinase family protein
AT1G17540	[29.4.1.59] protein.postranslational modification.kinase.receptor like cytoplasmatic kinase IX	Protein kinase protein with adenine nucleotide alpha hydrolases-like domain
AT2G47920	[29.4] protein.postranslational modification	NET3C__Kinase interacting (KIP1-like) family protein
AT1G67520	[29.4] protein.postranslational modification	lectin protein kinase family protein
AT5G65600	[29.4] protein.postranslational modification	LecRK-IX.2__Concanavalin A-like lectin protein kinase family protein
AT4G18700	[29.4] protein.postranslational modification	ATWL4_CIPK12_PKS8_SnRK3.9_WL4__CBL-interacting protein kinase 12
AT1G03470	[29.4] protein.postranslational modification	NET3A__Kinase interacting (KIP1-like) family protein
AT2G44830	[29.4] protein.postranslational modification	AGC1-3_PAX__Protein kinase superfamily protein
AT2G30360	[29.4] protein.postranslational modification	CIPK11_PKS5_SIP4_SNRK3.22__SOS3-interacting protein 4
AT3G45430	[29.4] protein.postranslational modification	LecRK-I.5_P2K2__Concanavalin A-like lectin protein kinase family protein
AT5G22840	[29.4] protein.postranslational modification	Protein kinase superfamily protein
AT3G46160	[29.4] protein.postranslational modification	Protein kinase superfamily protein
AT4G31750	[29.4] protein.postranslational modification	WIN2__HOPW1-1-interacting 2
AT1G16440	[29.4] protein.postranslational modification	AGC1-6_RSH3__root hair specific 3
AT4G15415	[29.4] protein.postranslational modification	ATB' GAMMA__Protein phosphatase 2A regulatory B subunit family protein
AT5G02400	[29.4] protein.postranslational modification	PLL2__pol-like 2
AT4G02710	[29.4] protein.postranslational modification	NET1C__Kinase interacting (KIP1-like) family protein
AT1G54510	[29.4] protein.postranslational modification	ATNEK1_NEK1__NIMA-related serine/threonine kinase 1
AT4G14340	[29.4] protein.postranslational modification	CKI1_CKL11__casein kinase I
AT3G58640	[29.4] protein.postranslational modification	Mitogen activated protein kinase kinase kinase-related
AT1G25490	[29.4] protein.postranslational modification	ATB BETA BETA_EER1_RCN1_REGA__ARM repeat superfamily protein
AT2G42550	[29.4] protein.postranslational modification	Protein kinase superfamily protein
AT4G28880	[29.4] protein.postranslational modification	ckl3__casein kinase I-like 3
AT3G59410	[29.4] protein.postranslational modification	ATGCN2_GCN2__protein kinase family protein
AT4G14780	[29.4] protein.postranslational modification	Protein kinase superfamily protein
AT2G43930	[29.4] protein.postranslational modification	Protein kinase superfamily protein
AT4G25130	[29.4] protein.postranslational modification	MSRA4_PMSR4__peptide met sulfoxide reductase 4
AT3G57740	[29.4] protein.postranslational modification	ZRK4__Protein kinase superfamily protein
AT2G18030	[29.4] protein.postranslational modification	MSRA5__Peptide methionine sulfoxide reductase family protein
AT3G22790	[29.4] protein.postranslational modification	NET1A__Kinase interacting (KIP1-like) family protein
AT3G46930	[29.4] protein.postranslational modification	Raf43__Protein kinase superfamily protein
AT5G18700	[29.4] protein.postranslational modification	EMB3013_RUK__Protein kinase family protein with ARM repeat domain
AT5G27930	[29.4] protein.postranslational modification	EGR2__Protein phosphatase 2C family protein
AT4G00710	[29.4] protein.postranslational modification	BSK3__BR-signaling kinase 3
AT4G38470	[29.4] protein.postranslational modification	STY46__ACT-like protein tyrosine kinase family protein
AT2G25620	[29.4] protein.postranslational modification	AtDBP1_DBP1__DNA-binding protein phosphatase 1
AT3G08760	[29.4] protein.postranslational modification	ATSIK__Protein kinase superfamily protein
AT2G41930	[29.4] protein.postranslational modification	SETH7__Protein kinase superfamily protein
AT3G20830	[29.4] protein.postranslational modification	AGC2-4_UCNL__AGC (cAMP-dependent, cGMP-dependent and protein kinase C) kinase family protein
AT5G60280	[29.4] protein.postranslational modification	LecRK-I.8__Concanavalin A-like lectin protein kinase family protein
AT5G57015	[29.4] protein.postranslational modification	ckl12__casein kinase I-like 12
AT1G64630	[29.4] protein.postranslational modification	ATWNK10_WNK10__with no lysine (K) kinase 10
AT3G59830	[29.4] protein.postranslational modification	Integrin-linked protein kinase family
AT1G08420	[29.4] protein.postranslational modification	BSL2__BRI1 suppressor 1 (BSU1)-like 2
AT1G03960	[29.4] protein.postranslational modification	Calcium-binding EF hand family protein
AT1G30270	[29.4] protein.postranslational modification	ATCIPK23_CIPK23_LKS1_PKS17_SnRK3.23__CBL-interacting protein kinase 23
AT5G43320	[29.4] protein.postranslational modification	CK1.8_ckl8__casein kinase I-like 8
AT4G08480	[29.4] protein.postranslational modification	MAPKKK9_MEKK2_SUMM1__mitogen-activated protein kinase kinase kinase 9
AT5G14720	[29.4] protein.postranslational modification	MAP4K4_TOT3__Protein kinase superfamily protein
AT1G47380	[29.4] protein.postranslational modification	Protein phosphatase 2C family protein
AT3G17850	[29.4] protein.postranslational modification	IREH1__Protein kinase superfamily protein
AT5G08160	[29.4] protein.postranslational modification	ATPK3_PK3__serine/threonine protein kinase 3
AT3G45440	[29.4] protein.postranslational modification	LecRK-I.6__Concanavalin A-like lectin protein kinase family protein
AT1G09840	[29.4] protein.postranslational modification	ASKk_AtHIR1_ATSK41_SK41__shaggy-like protein kinase 41
AT3G04750	[29.4] protein.postranslational modification	Tetratricopeptide repeat (TPR)-like superfamily protein
AT3G51470	[29.4] protein.postranslational modification	Protein phosphatase 2C family protein
AT5G03730	[29.4] protein.postranslational modification	AtCTR1_CTR1_SIS1__Protein kinase superfamily protein
AT1G64300	[29.4] protein.postranslational modification	AtMLKL1__Protein kinase family protein
AT1G79640	[29.4] protein.postranslational modification	Protein kinase superfamily protein
AT5G03140	[29.4] protein.postranslational modification	LecRK-VIII.2__Concanavalin A-like lectin protein kinase family protein
AT2G26980	[29.4] protein.postranslational modification	CIPK3_SnRK3.17__CBL-interacting protein kinase 3
AT1G70110	[29.4] protein.postranslational modification	LecRK-V.1__Concanavalin A-like lectin protein kinase family protein
AT5G04540	[29.4] protein.postranslational modification	AtMTM2_MTM2__Myotubularin-like phosphatases II superfamily
AT5G27840	[29.4] protein.postranslational modification	AUN2_TOPP8__Calcineurin-like metallo-phosphoesterase superfamily protein
AT2G17700	[29.4] protein.postranslational modification	STY8__ACT-like protein tyrosine kinase family protein
AT5G04510	[29.4] protein.postranslational modification	ATPDK1_PDK1__3'-phosphoinositide-dependent protein kinase 1
AT1G54610	[29.4.1] protein.postranslational modification.kinase	Protein kinase superfamily protein
AT2G22560	[29.4.1] protein.postranslational modification.kinase	NET2D__Kinase interacting (KIP1-like) family protein
AT3G59110	[29.4.1.55] protein.postranslational modification.kinase.receptor like cytoplasmatic kinase V	Protein kinase superfamily protein
AT2G42960	[29.4.1.55] protein.postranslational modification.kinase.receptor like cytoplasmatic kinase V	Protein kinase superfamily protein
AT5G35960	[29.4.1.56] protein.postranslational modification.kinase.receptor like cytoplasmatic kinase VI	Protein kinase family protein
AT1G74490	[29.4.1.57] protein.postranslational modification.kinase.receptor like cytoplasmatic kinase VII	PBL29__Protein kinase superfamily protein
AT3G45620	[29.5.11.4.99] protein.degradation.ubiquitin.E3.unspecified	Transducin/WD40 repeat-like superfamily protein
AT1G79810	[29.5.11.4.2] protein.degradation.ubiquitin.E3.RING	ATPEX2_PEX2_TED3__Pex2/Pex12 N-terminal domain-containing protein / zinc finger (C3HC4-type RING finger) family protein
AT2G37150	[29.5.11.4.2] protein.degradation.ubiquitin.E3.RING	CTL10__RING/U-box superfamily protein
AT1G02610	[29.5.11.4.2] protein.degradation.ubiquitin.E3.RING	RING/FYVE/PHD zinc finger superfamily protein
AT4G26580	[29.5.11.4.2] protein.degradation.ubiquitin.E3.RING	RING/U-box superfamily protein
AT5G54630	[29.5.11.4.2] protein.degradation.ubiquitin.E3.RING	zinc finger protein-related
AT3G27710	[29.5.11.4.2] protein.degradation.ubiquitin.E3.RING	ARARI3_ARI3__RING/U-box superfamily protein
AT3G45480	[29.5.11.4.2] protein.degradation.ubiquitin.E3.RING	RFA6__RING/U-box protein with C6HC-type zinc finger
AT3G46510	[29.5.11.4.2] protein.degradation.ubiquitin.E3.RING	ATPUB13_PUB13__plant U-box 13
AT2G31780	[29.5.11.4.2] protein.degradation.ubiquitin.E3.RING	ARI11_ATARI11__RING/U-box superfamily protein
AT1G04790	[29.5.11.4.2] protein.degradation.ubiquitin.E3.RING	RING/U-box superfamily protein
AT3G12920	[29.5.11.4.2] protein.degradation.ubiquitin.E3.RING	BRG3__SBP (S-ribonuclease binding protein) family protein
AT4G34040	[29.5.11.4.2] protein.degradation.ubiquitin.E3.RING	CTL04_MBR2__RING/U-box superfamily protein
AT1G08050	[29.5.11.4.2] protein.degradation.ubiquitin.E3.RING	Zinc finger (C3HC4-type RING finger) family protein
AT4G17680	[29.5.11.4.2] protein.degradation.ubiquitin.E3.RING	EBS1__SBP (S-ribonuclease binding protein) family protein
AT2G18650	[29.5.11.4.2] protein.degradation.ubiquitin.E3.RING	ATL49_MEE16__RING/U-box superfamily protein
AT1G56040	[29.5.11.4.2] protein.degradation.ubiquitin.E3.RING	PUB58__HEAT/U-box domain-containing protein
AT1G60190	[29.5.11.4.2] protein.degradation.ubiquitin.E3.RING	AtPUB19_PUB19__ARM repeat superfamily protein
AT1G32360	[29.5.11.4.2] protein.degradation.ubiquitin.E3.RING	C3H12_HIZ1__Zinc finger (CCCH-type) family protein
AT3G07370	[29.5.11.4.2] protein.degradation.ubiquitin.E3.RING	ATCHIP_CHIP__carboxyl terminus of HSC70-interacting protein
AT1G01670	[29.5.11.4.2] protein.degradation.ubiquitin.E3.RING	PUB56__RING/U-box superfamily protein
AT3G26730	[29.5.11.4.2] protein.degradation.ubiquitin.E3.RING	RING/U-box superfamily protein
AT1G01660	[29.5.11.4.2] protein.degradation.ubiquitin.E3.RING	PUB55__RING/U-box superfamily protein
AT5G60580	[29.5.11.4.2] protein.degradation.ubiquitin.E3.RING	RING/U-box superfamily protein
AT2G16090	[29.5.11.4.2] protein.degradation.ubiquitin.E3.RING	ARI2_ATARI2__RING/U-box superfamily protein
AT1G74410	[29.5.11.4.2] protein.degradation.ubiquitin.E3.RING	ATL24__RING/U-box superfamily protein
AT2G18670	[29.5.11.4.2] protein.degradation.ubiquitin.E3.RING	ATL56__RING/U-box superfamily protein
AT1G57820	[29.5.11.4.2] protein.degradation.ubiquitin.E3.RING	ORTH2_VIM1__Zinc finger (C3HC4-type RING finger) family protein
AT5G25760	[29.5.11.3] protein.degradation.ubiquitin.E2	APEM7_PEX4_UBC21__peroxin4
AT3G12220	[29.5.5] protein.degradation.serine protease	scpl16__serine carboxypeptidase-like 16
AT3G05780	[29.5.5] protein.degradation.serine protease	LON3__lon protease 3
AT5G49840	[29.5.5] protein.degradation.serine protease	ATP-dependent Clp protease
AT1G49970	[29.5.5] protein.degradation.serine protease	ClpR1_CLPR1_NCLPP5_SVR2__CLP protease proteolytic subunit 1
AT5G26860	[29.5.5] protein.degradation.serine protease	LON1_LON_ARA_ARA__lon protease 1
AT5G50920	[29.5.5] protein.degradation.serine protease	ATHSP93-V_CLPC_CLPC1_DCA1_HSP93-V__CLPC homologue 1
AT3G52000	[29.5.5] protein.degradation.serine protease	scpl36__serine carboxypeptidase-like 36
AT5G51070	[29.5.5] protein.degradation.serine protease	CLPD_ERD1_SAG15__Clp ATPase
AT2G29050	[29.5.5] protein.degradation.serine protease	ATRBL1_RBL1__RHOMBOID-like 1
AT5G23210	[29.5.5] protein.degradation.serine protease	SCPL34__serine carboxypeptidase-like 34
AT4G12910	[29.5.5] protein.degradation.serine protease	scpl20__serine carboxypeptidase-like 20
AT4G36190	[29.5.5] protein.degradation.serine protease	Serine carboxypeptidase S28 family protein
AT4G20850	[29.5.5] protein.degradation.serine protease	TPP2__tripeptidyl peptidase ii
AT5G22980	[29.5.5] protein.degradation.serine protease	scpl47__serine carboxypeptidase-like 47
AT3G42830	[29.5.11.4.3.4] protein.degradation.ubiquitin.E3.SCF.RBX	RING/U-box superfamily protein
AT5G54730	[29.5.2] protein.degradation.autophagy	ATATG18F_ATG18F_G18F__homolog of yeast autophagy 18 (ATG18) F
AT3G60010	[29.5.11.4.3.1] protein.degradation.ubiquitin.E3.SCF.SKP	ASK13_SK13__SKP1-like 13
AT3G21830	[29.5.11.4.3.1] protein.degradation.ubiquitin.E3.SCF.SKP	ASK8_SK8__SKP1-like 8
AT1G70320	[29.5.11.4.1] protein.degradation.ubiquitin.E3.HECT	UPL2__ubiquitin-protein ligase 2
AT2G39850	[29.5.1] protein.degradation.subtilases	Subtilisin-like serine endopeptidase family protein
AT1G32970	[29.5.1] protein.degradation.subtilases	Subtilisin-like serine endopeptidase family protein
AT5G45650	[29.5.1] protein.degradation.subtilases	subtilase family protein
AT5G58830	[29.5.1] protein.degradation.subtilases	Subtilisin-like serine endopeptidase family protein
AT4G21326	[29.5.1] protein.degradation.subtilases	ATSBT3.12_SBT3.12__subtilase 3.12
AT3G14240	[29.5.1] protein.degradation.subtilases	Subtilase family protein
AT2G04160	[29.5.1] protein.degradation.subtilases	AIR3__Subtilisin-like serine endopeptidase family protein
AT1G65240	[29.5.4] protein.degradation.aspartate protease	A39__Eukaryotic aspartyl protease family protein
AT2G35615	[29.5.4] protein.degradation.aspartate protease	ECS2__Eukaryotic aspartyl protease family protein
AT4G35880	[29.5.4] protein.degradation.aspartate protease	Eukaryotic aspartyl protease family protein
AT3G51360	[29.5.4] protein.degradation.aspartate protease	Eukaryotic aspartyl protease family protein
AT3G51330	[29.5.4] protein.degradation.aspartate protease	Eukaryotic aspartyl protease family protein
AT5G60160	[29.5.4] protein.degradation.aspartate protease	DAP1__Zn-dependent exopeptidases superfamily protein
AT1G78280	[29.5.11.4.3.2] protein.degradation.ubiquitin.E3.SCF.FBOX	transferases, transferring glycosyl groups
AT5G41830	[29.5.11.4.3.2] protein.degradation.ubiquitin.E3.SCF.FBOX	RNI-like superfamily protein
AT4G13960	[29.5.11.4.3.2] protein.degradation.ubiquitin.E3.SCF.FBOX	F-box/RNI-like superfamily protein
AT5G52620	[29.5.11.4.3.2] protein.degradation.ubiquitin.E3.SCF.FBOX	F-box associated ubiquitination effector family protein
AT4G39756	[29.5.11.4.3.2] protein.degradation.ubiquitin.E3.SCF.FBOX	Galactose oxidase/kelch repeat superfamily protein
AT5G60060	[29.5.11.4.3.2] protein.degradation.ubiquitin.E3.SCF.FBOX	AtFDA20__Protein of unknown function (DUF295)
AT2G17690	[29.5.11.4.3.2] protein.degradation.ubiquitin.E3.SCF.FBOX	AtFDA13_SDC__F-box family protein with a domain of unknown function (DUF295)
AT1G21760	[29.5.11.4.3.2] protein.degradation.ubiquitin.E3.SCF.FBOX	ATFBP7_FBP7__F-box protein 7
AT2G41360	[29.5.11.4.3.2] protein.degradation.ubiquitin.E3.SCF.FBOX	Galactose oxidase/kelch repeat superfamily protein
AT1G32430	[29.5.11.4.3.2] protein.degradation.ubiquitin.E3.SCF.FBOX	F-box and associated interaction domains-containing protein
AT1G33020	[29.5.11.4.3.2] protein.degradation.ubiquitin.E3.SCF.FBOX	F-box and associated interaction domains-containing protein
AT2G17020	[29.5.11.4.3.2] protein.degradation.ubiquitin.E3.SCF.FBOX	F-box/RNI-like superfamily protein
AT3G62230	[29.5.11.4.3.2] protein.degradation.ubiquitin.E3.SCF.FBOX	DAF1_MIF1__F-box family protein
AT3G26000	[29.5.11.4.3.2] protein.degradation.ubiquitin.E3.SCF.FBOX	RIFP1__Ribonuclease inhibitor
AT3G49020	[29.5.11.4.3.2] protein.degradation.ubiquitin.E3.SCF.FBOX	FBD, F-box and Leucine Rich Repeat domains containing protein
AT5G26960	[29.5.11.4.3.2] protein.degradation.ubiquitin.E3.SCF.FBOX	Galactose oxidase/kelch repeat superfamily protein
AT5G51000	[29.5.11.4.3.2] protein.degradation.ubiquitin.E3.SCF.FBOX	F-box and associated interaction domains-containing protein
AT4G05080	[29.5.11.4.3.2] protein.degradation.ubiquitin.E3.SCF.FBOX	F-box and associated interaction domains-containing protein
AT5G56390	[29.5.11.4.3.2] protein.degradation.ubiquitin.E3.SCF.FBOX	F-box/RNI-like/FBD-like domains-containing protein
AT1G64290	[29.5.11.4.3.2] protein.degradation.ubiquitin.E3.SCF.FBOX	F-box protein-related
AT3G22650	[29.5.11.4.3.2] protein.degradation.ubiquitin.E3.SCF.FBOX	ATSFL61_CEG_SFL61__F-box and associated interaction domains-containing protein
AT5G03100	[29.5.11.4.3.2] protein.degradation.ubiquitin.E3.SCF.FBOX	F-box/RNI-like superfamily protein
AT4G19330	[29.5.11.4.3.2] protein.degradation.ubiquitin.E3.SCF.FBOX	CTG10__Galactose oxidase/kelch repeat superfamily protein
AT4G17200	[29.5.11.4.3.2] protein.degradation.ubiquitin.E3.SCF.FBOX	F-box and associated interaction domains-containing protein
AT3G16880	[29.5.11.4.3.2] protein.degradation.ubiquitin.E3.SCF.FBOX	F-box and associated interaction domains-containing protein
AT5G07670	[29.5.11.4.3.2] protein.degradation.ubiquitin.E3.SCF.FBOX	RNI-like superfamily protein
AT5G15620	[29.5.11.4.3.2] protein.degradation.ubiquitin.E3.SCF.FBOX	F-box/RNI-like superfamily protein
AT2G24510	[29.5.11.4.3.2] protein.degradation.ubiquitin.E3.SCF.FBOX	F-box associated ubiquitination effector family protein
AT1G23780	[29.5.11.4.3.2] protein.degradation.ubiquitin.E3.SCF.FBOX	F-box family protein
AT3G10510	[29.5.11.4.3.2] protein.degradation.ubiquitin.E3.SCF.FBOX	Galactose oxidase/kelch repeat superfamily protein
AT3G06240	[29.5.11.4.3.2] protein.degradation.ubiquitin.E3.SCF.FBOX	F-box family protein
AT4G12382	[29.5.11.4.3.2] protein.degradation.ubiquitin.E3.SCF.FBOX	F-box family protein
AT3G58820	[29.5.11.4.3.2] protein.degradation.ubiquitin.E3.SCF.FBOX	F-box/RNI-like superfamily protein
AT5G62060	[29.5.11.4.3.2] protein.degradation.ubiquitin.E3.SCF.FBOX	F-box and associated interaction domains-containing protein
AT1G55270	[29.5.11.4.3.2] protein.degradation.ubiquitin.E3.SCF.FBOX	SAGL1__Galactose oxidase/kelch repeat superfamily protein
AT4G33160	[29.5.11.4.3.2] protein.degradation.ubiquitin.E3.SCF.FBOX	F-box family protein
AT3G49030	[29.5.11.4.3.2] protein.degradation.ubiquitin.E3.SCF.FBOX	FBD, F-box and Leucine Rich Repeat domains containing protein
AT3G27290	[29.5.11.4.3.2] protein.degradation.ubiquitin.E3.SCF.FBOX	RNI-like superfamily protein
AT3G58900	[29.5.11.4.3.2] protein.degradation.ubiquitin.E3.SCF.FBOX	F-box/RNI-like superfamily protein
AT3G03730	[29.5.11.4.3.2] protein.degradation.ubiquitin.E3.SCF.FBOX	AtFDB19_KIB4__F-box family protein with a domain of unknown function (DUF295)
AT1G31080	[29.5.11.4.3.2] protein.degradation.ubiquitin.E3.SCF.FBOX	F-box family protein
AT4G14905	[29.5.11.4.3.2] protein.degradation.ubiquitin.E3.SCF.FBOX	Galactose oxidase/kelch repeat superfamily protein
AT3G49440	[29.5.11.4.3.2] protein.degradation.ubiquitin.E3.SCF.FBOX	F-box associated ubiquitination effector family protein
AT3G60040	[29.5.11.4.3.2] protein.degradation.ubiquitin.E3.SCF.FBOX	F-box family protein
AT3G07870	[29.5.11.4.3.2] protein.degradation.ubiquitin.E3.SCF.FBOX	FBX92__F-box and associated interaction domains-containing protein
AT4G21510	[29.5.11.4.3.2] protein.degradation.ubiquitin.E3.SCF.FBOX	AtFBS2_FBS2__F-box family protein
AT3G60790	[29.5.11.4.3.2] protein.degradation.ubiquitin.E3.SCF.FBOX	F-box family protein
AT5G60610	[29.5.11.4.3.2] protein.degradation.ubiquitin.E3.SCF.FBOX	F-box/RNI-like superfamily protein
AT3G04660	[29.5.11.4.3.2] protein.degradation.ubiquitin.E3.SCF.FBOX	F-box and associated interaction domains-containing protein
AT2G29910	[29.5.11.4.3.2] protein.degradation.ubiquitin.E3.SCF.FBOX	F-box/RNI-like superfamily protein
AT1G11270	[29.5.11.4.3.2] protein.degradation.ubiquitin.E3.SCF.FBOX	F-box and associated interaction domains-containing protein
AT4G33900	[29.5.11.4.3.2] protein.degradation.ubiquitin.E3.SCF.FBOX	Galactose oxidase/kelch repeat superfamily protein
AT3G28330	[29.5.11.4.3.2] protein.degradation.ubiquitin.E3.SCF.FBOX	F-box family protein-related
AT2G27520	[29.5.11.4.3.2] protein.degradation.ubiquitin.E3.SCF.FBOX	F-box and associated interaction domains-containing protein
AT1G31350	[29.5.11.4.3.2] protein.degradation.ubiquitin.E3.SCF.FBOX	KUF1__KAR-UP F-box 1
AT1G70380	[29.5.11.4.3.2] protein.degradation.ubiquitin.E3.SCF.FBOX	F-box and associated interaction domains-containing protein
AT1G03000	[29.5.9] protein.degradation.AAA type	PEX6__peroxin 6
AT5G64580	[29.5.9] protein.degradation.AAA type	EMB3144_FtsHi4__AAA-type ATPase family protein
AT4G02480	[29.5.9] protein.degradation.AAA type	AAA-type ATPase family protein
AT1G50140	[29.5.9] protein.degradation.AAA type	P-loop containing nucleoside triphosphate hydrolases superfamily protein
AT2G03670	[29.5.9] protein.degradation.AAA type	CDC48B__cell division cycle 48B
AT4G30250	[29.5.9] protein.degradation.AAA type	P-loop containing nucleoside triphosphate hydrolases superfamily protein
AT3G06190	[29.5.11.4.5.2] protein.degradation.ubiquitin.E3.BTB/POZ Cullin3.BTB/POZ	ATBPM2_BPM2__BTB-POZ and MATH domain 2
AT3G21280	[29.5.11.5] protein.degradation.ubiquitin.ubiquitin protease	UBP7__ubiquitin-specific protease 7
AT1G17110	[29.5.11.5] protein.degradation.ubiquitin.ubiquitin protease	UBP15__ubiquitin-specific protease 15
AT3G49600	[29.5.11.5] protein.degradation.ubiquitin.ubiquitin protease	ATUBP26_SUP32_UBP26__ubiquitin-specific protease 26
AT3G53970	[29.5.11.20] protein.degradation.ubiquitin.proteasom	PTRE1__proteasome inhibitor-related
AT3G11270	[29.5.11.20] protein.degradation.ubiquitin.proteasom	IRP4_MEE34__Mov34/MPN/PAD-1 family protein
AT1G53850	[29.5.11.20] protein.degradation.ubiquitin.proteasom	ATPAE1_PAE1__20S proteasome alpha subunit E1
AT1G17870	[29.5.7] protein.degradation.metalloprotease	ATEGY3_EGY3__ethylene-dependent gravitropism-deficient and yellow-green-like 3
AT1G05140	[29.5.7] protein.degradation.metalloprotease	Peptidase M50 family protein
AT1G29090	[29.5.3] protein.degradation.cysteine protease	Cysteine proteinases superfamily protein
AT1G03720	[29.5.3] protein.degradation.cysteine protease	Cysteine proteinases superfamily protein
AT1G50670	[29.5.3] protein.degradation.cysteine protease	OTU2__OTU-like cysteine protease family protein
AT1G09850	[29.5.3] protein.degradation.cysteine protease	XBCP3__xylem bark cysteine peptidase 3
AT4G08430	[29.5.3] protein.degradation.cysteine protease	Ulp1 protease family protein
AT5G17080	[29.5.3] protein.degradation.cysteine protease	Cysteine proteinases superfamily protein
AT3G19400	[29.5.3] protein.degradation.cysteine protease	Cysteine proteinases superfamily protein
AT1G32850	[29.5.11] protein.degradation.ubiquitin	UBP11__ubiquitin-specific protease 11
AT1G22050	[29.5.11] protein.degradation.ubiquitin	MUB6__membrane-anchored ubiquitin-fold protein 6 precursor
AT1G43690	[29.5.11] protein.degradation.ubiquitin	ubiquitin interaction motif-containing protein
AT2G12550	[29.5.11] protein.degradation.ubiquitin	NUB1__ubiquitin-associated (UBA)/TS-N domain-containing protein
AT5G15400	[29.5.11] protein.degradation.ubiquitin	MUSE3_UFD2__U-box domain-containing protein
AT2G27630	[29.5.11] protein.degradation.ubiquitin	Ubiquitin carboxyl-terminal hydrolase-related protein
AT5G50680	[29.5.11] protein.degradation.ubiquitin	ATSAE1B_SAE1B__SUMO activating enzyme 1B
AT4G02570	[29.5.11.4.3.3] protein.degradation.ubiquitin.E3.SCF.cullin	ATCUL1_AXR6_CUL1_ETA1_ICU13__cullin 1
AT5G05560	[29.5.11.4.4] protein.degradation.ubiquitin.E3.APC	APC1_APC1_EMB2771__E3 ubiquitin ligase, putative
AT2G04660	[29.5.11.4.4] protein.degradation.ubiquitin.E3.APC	APC2__anaphase-promoting complex/cyclosome 2
AT4G33090	[29.5] protein.degradation	APM1_ATAPM1__aminopeptidase M1
AT2G45270	[29.5] protein.degradation	GCP1__glycoprotease 1
AT1G79310	[29.5] protein.degradation	AtMC7_AtMCP2a_MC7_MCP2a__metacaspase 7
AT3G51800	[29.5] protein.degradation	ATEBP1_ATG2_EBP1_G2p__metallopeptidase M24 family protein
AT4G20310	[29.5] protein.degradation	S2P__Peptidase M50 family protein
AT5G65620	[29.5] protein.degradation	OOP_TOP1__Zincin-like metalloproteases family protein
AT1G01650	[29.5] protein.degradation	ATSPPL4_SPPL4__SIGNAL PEPTIDE PEPTIDASE-LIKE 4
AT1G79330	[29.5] protein.degradation	AMC6_ATMC5_ATMCP2b_MC5_MCP2b__metacaspase 5
AT3G10060	[29.6] protein.folding	FKBP-like peptidyl-prolyl cis-trans isomerase family protein
AT1G72420	[29.6] protein.folding	NADH:ubiquinone oxidoreductase intermediate-associated protein 30
AT5G43260	[29.6] protein.folding	chaperone protein dnaJ-related
AT5G12430	[29.6] protein.folding	DJC31_TPR16__Heat shock protein DnaJ with tetratricopeptide repeat
AT3G19280	[29.7.10] protein.glycosylation.alpha-1,3-fucosyltransferase(alpha-1,3-FucT)	ATFUT11_FUCT1_FUCTA_FUT11__fucosyltransferase 11
AT1G77810	[29.7] protein.glycosylation	Galactosyltransferase family protein
AT3G14960	[29.7] protein.glycosylation	Galactosyltransferase family protein
AT4G01940	[29.8] protein.assembly and cofactor ligation	AtCNFU1_NFU1__NFU domain protein 1
AT5G45680	[29.8] protein.assembly and cofactor ligation	ATFKBP13_FKBP13__FK506-binding protein 13
AT5G17170	[29.8] protein.assembly and cofactor ligation	ENH1__rubredoxin family protein
AT5G63200	[35.1.27] not assigned.no ontology.tetratricopeptide repeat (TPR)	tetratricopeptide repeat (TPR)-containing protein
AT1G01320	[35.1.27] not assigned.no ontology.tetratricopeptide repeat (TPR)	FLL2_REC1__Tetratricopeptide repeat (TPR)-like superfamily protein
AT5G65160	[35.1.27] not assigned.no ontology.tetratricopeptide repeat (TPR)	TPR14__tetratricopeptide repeat (TPR)-containing protein
AT4G32070	[35.1.27] not assigned.no ontology.tetratricopeptide repeat (TPR)	Phox4__Octicosapeptide/Phox/Bem1p (PB1) domain-containing protein / tetratricopeptide repeat (TPR)-containing protein
AT5G17270	[35.1.27] not assigned.no ontology.tetratricopeptide repeat (TPR)	Protein prenylyltransferase superfamily protein
AT1G33400	[35.1.27] not assigned.no ontology.tetratricopeptide repeat (TPR)	TPR9__Tetratricopeptide repeat (TPR)-like superfamily protein
AT5G21990	[35.1.27] not assigned.no ontology.tetratricopeptide repeat (TPR)	AtTPR7_OEP61_TPR7__Tetratricopeptide repeat (TPR)-like superfamily protein
AT1G78120	[35.1.27] not assigned.no ontology.tetratricopeptide repeat (TPR)	TPR12__Tetratricopeptide repeat (TPR)-like superfamily protein
AT2G01540	[35.1.19] not assigned.no ontology.C2 domain-containing protein	CAR10__Calcium-dependent lipid-binding (CaLB domain) family protein
AT3G03680	[35.1.19] not assigned.no ontology.C2 domain-containing protein	MCTP14__C2 calcium/lipid-binding plant phosphoribosyltransferase family protein
AT1G77460	[35.1.19] not assigned.no ontology.C2 domain-containing protein	CSI3__Armadillo/beta-catenin-like repeat ; C2 calcium/lipid-binding domain (CaLB) protein
AT1G22610	[35.1.19] not assigned.no ontology.C2 domain-containing protein	MCTP6__C2 calcium/lipid-binding plant phosphoribosyltransferase family protein
AT3G28550	[35.1.42] not assigned.no ontology.proline rich family	EXT16__Proline-rich extensin-like family protein
AT3G51290	[35.1.42] not assigned.no ontology.proline rich family	APSR1__Protein of unknown function (DUF630) ;Protein of unknown function (DUF632)
AT3G06870	[35.1.42] not assigned.no ontology.proline rich family	proline-rich family protein
AT2G27390	[35.1.42] not assigned.no ontology.proline rich family	proline-rich family protein
AT1G70990	[35.1.42] not assigned.no ontology.proline rich family	EXT33__proline-rich family protein
AT1G03300	[35.1.2] not assigned.no ontology.agenet domain-containing protein	ATDUF1_DUF1__DOMAIN OF UNKNOWN FUNCTION 724 1
AT5G42670	[35.1.2] not assigned.no ontology.agenet domain-containing protein	Agenet domain-containing protein
AT2G47230	[35.1.2] not assigned.no ontology.agenet domain-containing protein	ATDUF6_DUF6__DOMAIN OF UNKNOWN FUNCTION 724 6
AT5G23800	[35.1.2] not assigned.no ontology.agenet domain-containing protein	ATDUF10_DUF 10__DOMAIN OF UNKNOWN FUNCTION 724 10
AT1G24220	[35.1.25] not assigned.no ontology.paired amphipathic helix repeat-containing protein	paired amphipathic helix repeat-containing protein
AT1G10450	[35.1.25] not assigned.no ontology.paired amphipathic helix repeat-containing protein	SNL6__SIN3-like 6
AT1G73840	[35.1.41] not assigned.no ontology.hydroxyproline rich proteins	ESP1__hydroxyproline-rich glycoprotein family protein
AT3G25690	[35.1.41] not assigned.no ontology.hydroxyproline rich proteins	AtCHUP1_CHUP1__Hydroxyproline-rich glycoprotein family protein
AT1G10790	[35.1.41] not assigned.no ontology.hydroxyproline rich proteins
AT4G04980	[35.1.41] not assigned.no ontology.hydroxyproline rich proteins
AT1G11070	[35.1.41] not assigned.no ontology.hydroxyproline rich proteins
AT3G29390	[35.1.41] not assigned.no ontology.hydroxyproline rich proteins	AtKH16_RIK__RS2-interacting KH protein
AT3G26240	[35.1.26] not assigned.no ontology.DC1 domain containing protein	Cysteine/Histidine-rich C1 domain family protein
AT1G44020	[35.1.26] not assigned.no ontology.DC1 domain containing protein	Cysteine/Histidine-rich C1 domain family protein
AT5G37210	[35.1.26] not assigned.no ontology.DC1 domain containing protein	Cysteine/Histidine-rich C1 domain family protein
AT3G45530	[35.1.26] not assigned.no ontology.DC1 domain containing protein	Cysteine/Histidine-rich C1 domain family protein
AT2G44400	[35.1.26] not assigned.no ontology.DC1 domain containing protein	Cysteine/Histidine-rich C1 domain family protein
AT3G25850	[35.1.26] not assigned.no ontology.DC1 domain containing protein	Cysteine/Histidine-rich C1 domain family protein
AT4G13130	[35.1.26] not assigned.no ontology.DC1 domain containing protein	Cysteine/Histidine-rich C1 domain family protein
AT3G28650	[35.1.26] not assigned.no ontology.DC1 domain containing protein	Cysteine/Histidine-rich C1 domain family protein
AT1G22240	[35.1.12] not assigned.no ontology.pumilio/Puf RNA-binding domain-containing protein	APUM8_PUM8__pumilio 8
AT1G72320	[35.1.12] not assigned.no ontology.pumilio/Puf RNA-binding domain-containing protein	APUM23_PUM23__pumilio 23
AT1G21620	[35.1.12] not assigned.no ontology.pumilio/Puf RNA-binding domain-containing protein	APUM20_PUM20__pumilio 20
AT5G45000	[35.1.6] not assigned.no ontology.Toll-Interleukin-Resistance (TIR) domain-containing protein	Disease resistance protein (TIR-NBS-LRR class) family
AT5G24970	[35.1.1] not assigned.no ontology.ABC1 family protein	Protein kinase superfamily protein
AT5G24810	[35.1.1] not assigned.no ontology.ABC1 family protein	ABC1K11__ABC1 family protein
AT2G43160	[35.1.21] not assigned.no ontology.epsin N-terminal homology (ENTH) domain-containing protein	EPS2__ENTH/VHS family protein
AT3G46540	[35.1.21] not assigned.no ontology.epsin N-terminal homology (ENTH) domain-containing protein	ENTH/VHS family protein
AT3G03740	[35.1.16] not assigned.no ontology.speckle-type POZ protein-related	ATBPM4_BPM4__BTB-POZ and MATH domain 4
AT3G05470	[35.1.20] not assigned.no ontology.formin homology 2 domain-containing protein	FH11__Actin-binding FH2 (formin homology 2) family protein
AT1G59910	[35.1.20] not assigned.no ontology.formin homology 2 domain-containing protein	FORMIN7__Actin-binding FH2 (formin homology 2) family protein
AT5G07650	[35.1.20] not assigned.no ontology.formin homology 2 domain-containing protein	Actin-binding FH2 protein
AT5G54650	[35.1.20] not assigned.no ontology.formin homology 2 domain-containing protein	ATFH5_Fh5__formin homology5
AT5G58782	[35.1.1023] not assigned.no ontology	AtcPT6_cPT6__Undecaprenyl pyrophosphate synthetase family protein
AT2G25870	[35.1.1023] not assigned.no ontology	AtYbeY__haloacid dehalogenase-like hydrolase family protein
AT4G20325	[35.1.1023] not assigned.no ontology
AT1G52750	[35.1.1023] not assigned.no ontology	alpha/beta-Hydrolases superfamily protein
AT1G79740	[35.1.1023] not assigned.no ontology	hAT transposon superfamily
AT1G52810	[35.1.1023] not assigned.no ontology	2-oxoglutarate (2OG) and Fe(II)-dependent oxygenase superfamily protein
AT1G80990	[35.1.1023] not assigned.no ontology	XH domain-containing protein
AT4G10650	[35.1.1023] not assigned.no ontology	P-loop containing nucleoside triphosphate hydrolases superfamily protein
AT1G17450	[35.1.1023] not assigned.no ontology	B-block binding subunit of TFIIIC
AT1G27752	[35.1.1023] not assigned.no ontology	Ubiquitin system component Cue protein
AT5G38100	[35.1.1023] not assigned.no ontology	S-adenosyl-L-methionine-dependent methyltransferases superfamily protein
AT4G34280	[35.1.1023] not assigned.no ontology	DHU1__transducin family protein / WD-40 repeat family protein
AT1G18360	[35.1.1023] not assigned.no ontology	MAGL2__alpha/beta-Hydrolases superfamily protein
AT2G24205	[35.1.1023] not assigned.no ontology	ECA1 gametogenesis related family protein
AT1G23935	[35.1.1023] not assigned.no ontology
AT4G38480	[35.1.1023] not assigned.no ontology	ABD1__Transducin/WD40 repeat-like superfamily protein
AT3G47920	[35.1.1023] not assigned.no ontology
AT5G19390	[35.1.1023] not assigned.no ontology	PHGAP2_REN3__Rho GTPase activation protein (RhoGAP) with PH domain
AT4G20720	[35.1.1023] not assigned.no ontology	dentin sialophosphoprotein-related
AT3G28300	[35.1.1023] not assigned.no ontology	AT14A__Protein of unknown function (DUF677)
AT2G13690	[35.1.1023] not assigned.no ontology	PRLI-interacting factor, putative
AT5G62740	[35.1.1023] not assigned.no ontology	ATHIR1_AtHIR4_HIR1_HIR4__SPFH/Band 7/PHB domain-containing membrane-associated protein family
AT3G06880	[35.1.1023] not assigned.no ontology	Transducin/WD40 repeat-like superfamily protein
AT5G45560	[35.1.1023] not assigned.no ontology	Pleckstrin homology (PH) domain-containing protein / lipid-binding START domain-containing protein
AT4G32605	[35.1.1023] not assigned.no ontology	Mitochondrial glycoprotein family protein
AT1G26120	[35.1.1023] not assigned.no ontology	ICME-LIKE1__alpha/beta-Hydrolases superfamily protein
AT3G09850	[35.1.1023] not assigned.no ontology	D111/G-patch domain-containing protein
AT5G12220	[35.1.1023] not assigned.no ontology	las1-like family protein
AT1G52510	[35.1.1023] not assigned.no ontology	alpha/beta-Hydrolases superfamily protein
AT4G31930	[35.1.1023] not assigned.no ontology	Mitochondrial glycoprotein family protein
AT3G58380	[35.1.1023] not assigned.no ontology	TRAF-like family protein
AT3G56900	[35.1.1023] not assigned.no ontology	ALADIN__Transducin/WD40 repeat-like superfamily protein
AT4G24710	[35.1.1023] not assigned.no ontology	PCH2_TRIP13__P-loop containing nucleoside triphosphate hydrolases superfamily protein
AT3G06290	[35.1.1023] not assigned.no ontology	AtSAC3B_SAC3B__SAC3/GANP/Nin1/mts3/eIF-3 p25 family
AT5G50970	[35.1.1023] not assigned.no ontology	transducin family protein / WD-40 repeat family protein
AT3G58250	[35.1.1023] not assigned.no ontology	TRAF-like family protein
AT1G67360	[35.1.1023] not assigned.no ontology	LDAP1_SRP1__Rubber elongation factor protein (REF)
AT5G64550	[35.1.1023] not assigned.no ontology	loricrin-related
AT5G22460	[35.1.1023] not assigned.no ontology	alpha/beta-Hydrolases superfamily protein
AT3G61028	[35.1.1023] not assigned.no ontology	Putative endonuclease or glycosyl hydrolase
AT1G76740	[35.1.1023] not assigned.no ontology
AT3G11230	[35.1.1023] not assigned.no ontology	Yippee family putative zinc-binding protein
AT3G01380	[35.1.1023] not assigned.no ontology	transferases;sulfuric ester hydrolases;catalytics;transferases
AT3G15280	[35.1.1023] not assigned.no ontology
AT5G60210	[35.1.1023] not assigned.no ontology	RIP5__ROP interactive partner 5
AT2G41020	[35.1.1023] not assigned.no ontology	WW domain-containing protein
AT5G62760	[35.1.1023] not assigned.no ontology	P-loop containing nucleoside triphosphate hydrolases superfamily protein
AT3G26820	[35.1.1023] not assigned.no ontology	ELT3__Esterase/lipase/thioesterase family protein
AT1G14170	[35.1.1023] not assigned.no ontology	AtKH2__RNA-binding KH domain-containing protein
AT3G61080	[35.1.1023] not assigned.no ontology	Protein kinase superfamily protein
AT2G40570	[35.1.1023] not assigned.no ontology	initiator tRNA phosphoribosyl transferase family protein
AT4G11570	[35.1.1023] not assigned.no ontology	AtPyrP2__Haloacid dehalogenase-like hydrolase (HAD) superfamily protein
AT4G04670	[35.1.1023] not assigned.no ontology	AtTRM5c_TRM5c__Met-10+ like family protein / kelch repeat-containing protein
AT4G19260	[35.1.1023] not assigned.no ontology	Galactose oxidase/kelch repeat superfamily protein
AT5G42570	[35.1.1023] not assigned.no ontology	B-cell receptor-associated 31-like
AT1G23750	[35.1.1023] not assigned.no ontology	Nucleic acid-binding, OB-fold-like protein
AT3G05090	[35.1.1023] not assigned.no ontology	LRS1__Transducin/WD40 repeat-like superfamily protein
AT2G13450	[35.1.1023] not assigned.no ontology
AT4G39470	[35.1.1023] not assigned.no ontology	Tetratricopeptide repeat (TPR)-like superfamily protein
AT5G17440	[35.1.1023] not assigned.no ontology	LUC7B__LUC7 related protein
AT4G37470	[35.1.1023] not assigned.no ontology	KAI2__alpha/beta-Hydrolases superfamily protein
AT3G56120	[35.1.1023] not assigned.no ontology	AtTRM5a_TRM5a__S-adenosyl-L-methionine-dependent methyltransferases superfamily protein
AT1G03760	[35.1.1023] not assigned.no ontology	Prefoldin chaperone subunit family protein
AT5G13560	[35.1.1023] not assigned.no ontology
AT4G29250	[35.1.1023] not assigned.no ontology	HXXXD-type acyl-transferase family protein
AT4G27595	[35.1.1023] not assigned.no ontology	Plant protein of unknown function (DUF827)
AT3G58240	[35.1.1023] not assigned.no ontology	TRAF-like superfamily protein
AT1G18270	[35.1.1023] not assigned.no ontology	ketose-bisphosphate aldolase class-II family protein
AT5G52670	[35.1.1023] not assigned.no ontology	Copper transport protein family
AT2G33255	[35.1.1023] not assigned.no ontology	PLPP1__Haloacid dehalogenase-like hydrolase (HAD) superfamily protein
AT4G24973	[35.1.1023] not assigned.no ontology	Plant self-incompatibility protein S1 family
AT5G07830	[35.1.1023] not assigned.no ontology	AtGUS2_GUS2__glucuronidase 2
AT5G05570	[35.1.1023] not assigned.no ontology	TMS__transducin family protein / WD-40 repeat family protein
AT3G33528	[35.1.1023] not assigned.no ontology
AT3G45252	[35.1.1023] not assigned.no ontology	ECA1 gametogenesis related family protein
AT2G28390	[35.1.1023] not assigned.no ontology	MON1__SAND family protein
AT5G07970	[35.1.1023] not assigned.no ontology	dentin sialophosphoprotein-related
AT2G32885	[35.1.1023] not assigned.no ontology	Rapid alkalinization factor (RALF) family protein
AT1G08400	[35.1.1023] not assigned.no ontology	RINT-1 / TIP-1 family
AT5G64430	[35.1.1023] not assigned.no ontology	Octicosapeptide/Phox/Bem1p family protein
AT5G19290	[35.1.1023] not assigned.no ontology	MAGL16__alpha/beta-Hydrolases superfamily protein
AT5G43560	[35.1.1023] not assigned.no ontology	MUSE14_TRAF1a__TRAF-like superfamily protein
AT1G61670	[35.1.1023] not assigned.no ontology	Lung seven transmembrane receptor family protein
AT3G17920	[35.1.1023] not assigned.no ontology	Outer arm dynein light chain 1 protein
AT4G37820	[35.1.1023] not assigned.no ontology
AT3G59630	[35.1.1023] not assigned.no ontology	diphthamide synthesis DPH2 family protein
AT3G07170	[35.1.1023] not assigned.no ontology	IRP1__Sterile alpha motif (SAM) domain-containing protein
AT1G80810	[35.1.1023] not assigned.no ontology	AtPDS5D_PDS5D_SL2__Tudor/PWWP/MBT superfamily protein
AT5G42950	[35.1.1023] not assigned.no ontology	EXA1__GYF domain-containing protein
AT2G16365	[35.1.1023] not assigned.no ontology	AtFDA10_PCH1__F-box family protein
AT3G51540	[35.1.1023] not assigned.no ontology	BPP7
AT1G24430	[35.1.1023] not assigned.no ontology	HXXXD-type acyl-transferase family protein
AT4G18060	[35.1.1023] not assigned.no ontology	SH3P3__SH3 domain-containing protein
AT5G44540	[35.1.1023] not assigned.no ontology	Tapetum specific protein TAP35/TAP44
AT2G23360	[35.1.1023] not assigned.no ontology	Plant protein of unknown function (DUF869)
AT5G13020	[35.1.1023] not assigned.no ontology	AtEML3_EML3__Emsy N Terminus (ENT)/ plant Tudor-like domains-containing protein
AT1G31410	[35.1.1023] not assigned.no ontology	ENF2__putrescine-binding periplasmic protein-related
AT1G11090	[35.1.1023] not assigned.no ontology	MAGL1__alpha/beta-Hydrolases superfamily protein
AT5G54880	[35.1.1023] not assigned.no ontology	DTWD2B__DTW domain-containing protein
AT2G01330	[35.1.1023] not assigned.no ontology	AIP1-1__nucleotide binding
AT5G18590	[35.1.1023] not assigned.no ontology	Galactose oxidase/kelch repeat superfamily protein
AT5G03430	[35.1.1023] not assigned.no ontology	phosphoadenosine phosphosulfate (PAPS) reductase family protein
AT5G57370	[35.1.1023] not assigned.no ontology
AT5G19820	[35.1.1023] not assigned.no ontology	EMB2734_IMB3_KETCH1__ARM repeat superfamily protein
AT1G74290	[35.1.1023] not assigned.no ontology	alpha/beta-Hydrolases superfamily protein
AT1G73570	[35.1.1023] not assigned.no ontology	HCP-like superfamily protein
AT3G54060	[35.1.1023] not assigned.no ontology
AT4G27860	[35.1.1023] not assigned.no ontology	MEB1__vacuolar iron transporter (VIT) family protein
AT1G03830	[35.1.1023] not assigned.no ontology	GBPL1__guanylate-binding family protein
AT1G29120	[35.1.1023] not assigned.no ontology	UP9__Hydrolase-like protein family
AT1G56290	[35.1.1023] not assigned.no ontology	CwfJ-like family protein
AT1G61900	[35.1.1023] not assigned.no ontology
AT3G22275	[35.1.1023] not assigned.no ontology	JAZ13
AT2G43650	[35.1.1023] not assigned.no ontology	EMB2777_EMB2796_THAL__Sas10/U3 ribonucleoprotein (Utp) family protein
AT3G06550	[35.1.1023] not assigned.no ontology	RWA2__O-acetyltransferase family protein
AT2G25110	[35.1.1023] not assigned.no ontology	AtSDF2_ATSDL_SDF2__stromal cell-derived factor 2-like protein precursor
AT1G29810	[35.1.1023] not assigned.no ontology	Transcriptional coactivator/pterin dehydratase
AT3G18470	[35.1.1023] not assigned.no ontology	PLAC8 family protein
AT5G23760	[35.1.1023] not assigned.no ontology	Copper transport protein family
AT1G52870	[35.1.1023] not assigned.no ontology	Peroxisomal membrane 22 kDa (Mpv17/PMP22) family protein
AT1G14620	[35.1.1023] not assigned.no ontology	DECOY__decoy
AT5G03010	[35.1.1023] not assigned.no ontology	Galactose oxidase/kelch repeat superfamily protein
AT3G13070	[35.1.1023] not assigned.no ontology	CBS domain-containing protein / transporter associated domain-containing protein
AT3G24730	[35.1.1023] not assigned.no ontology	DROL1__mRNA splicing factor, thioredoxin-like U5 snRNP
AT1G79960	[35.1.1023] not assigned.no ontology	ATOFP14_OFP14__ovate family protein 14
AT5G62030	[35.1.1023] not assigned.no ontology	diphthamide synthesis DPH2 family protein
AT1G47580	[35.1.1023] not assigned.no ontology	DYW1__Pentatricopeptide repeat (PPR) superfamily protein
AT2G28320	[35.1.1023] not assigned.no ontology	Pleckstrin homology (PH) and lipid-binding START domains-containing protein
AT5G57700	[35.1.1023] not assigned.no ontology	BNR/Asp-box repeat family protein
AT5G05210	[35.1.1023] not assigned.no ontology	Surfeit locus protein 6
AT3G62620	[35.1.1023] not assigned.no ontology	sucrose-phosphatase-related
AT5G47020	[35.1.40] not assigned.no ontology.glycine rich proteins
AT1G07135	[35.1.40] not assigned.no ontology.glycine rich proteins	glycine-rich protein
AT4G18280	[35.1.40] not assigned.no ontology.glycine rich proteins	GRPL1__glycine-rich cell wall protein-related
AT2G30560	[35.1.40] not assigned.no ontology.glycine rich proteins	glycine-rich protein
AT4G37900	[35.1.40] not assigned.no ontology.glycine rich proteins	AtGRDP2_GRDP2__Protein of unknown function (duplicated DUF1399)
AT4G21620	[35.1.40] not assigned.no ontology.glycine rich proteins	glycine-rich protein
AT5G07570	[35.1.40] not assigned.no ontology.glycine rich proteins	glycine/proline-rich protein
AT5G28640	[35.1.40] not assigned.no ontology.glycine rich proteins	AN3_ATGIF1_GIF_GIF1__SSXT family protein
AT4G16490	[35.1.3] not assigned.no ontology.armadillo/beta-catenin repeat family protein	ARM repeat superfamily protein
AT3G62530	[35.1.3] not assigned.no ontology.armadillo/beta-catenin repeat family protein	APOK3__ARM repeat superfamily protein
AT4G31890	[35.1.3] not assigned.no ontology.armadillo/beta-catenin repeat family protein	ARM repeat superfamily protein
AT3G06920	[35.1.5] not assigned.no ontology.pentatricopeptide (PPR) repeat-containing protein	Tetratricopeptide repeat (TPR)-like superfamily protein
AT1G69290	[35.1.5] not assigned.no ontology.pentatricopeptide (PPR) repeat-containing protein	Pentatricopeptide repeat (PPR) superfamily protein
AT4G19220	[35.1.5] not assigned.no ontology.pentatricopeptide (PPR) repeat-containing protein	Tetratricopeptide repeat (TPR)-like superfamily protein
AT3G46610	[35.1.5] not assigned.no ontology.pentatricopeptide (PPR) repeat-containing protein	LPE1__Pentatricopeptide repeat (PPR-like) superfamily protein
AT4G04790	[35.1.5] not assigned.no ontology.pentatricopeptide (PPR) repeat-containing protein	Tetratricopeptide repeat (TPR)-like superfamily protein
AT1G12620	[35.1.5] not assigned.no ontology.pentatricopeptide (PPR) repeat-containing protein	RPF8__Pentatricopeptide repeat (PPR) superfamily protein
AT4G21065	[35.1.5] not assigned.no ontology.pentatricopeptide (PPR) repeat-containing protein	Tetratricopeptide repeat (TPR)-like superfamily protein
AT1G56690	[35.1.5] not assigned.no ontology.pentatricopeptide (PPR) repeat-containing protein	Pentatricopeptide repeat (PPR) superfamily protein
AT3G20730	[35.1.5] not assigned.no ontology.pentatricopeptide (PPR) repeat-containing protein	Tetratricopeptide repeat (TPR)-like superfamily protein
AT2G21090	[35.1.5] not assigned.no ontology.pentatricopeptide (PPR) repeat-containing protein	Pentatricopeptide repeat (PPR-like) superfamily protein
AT3G22150	[35.1.5] not assigned.no ontology.pentatricopeptide (PPR) repeat-containing protein	AEF1__Tetratricopeptide repeat (TPR)-like superfamily protein
AT1G56570	[35.1.5] not assigned.no ontology.pentatricopeptide (PPR) repeat-containing protein	PGN__Tetratricopeptide repeat (TPR)-like superfamily protein
AT5G14770	[35.1.5] not assigned.no ontology.pentatricopeptide (PPR) repeat-containing protein	Tetratricopeptide repeat (TPR)-like superfamily protein
AT5G11310	[35.1.5] not assigned.no ontology.pentatricopeptide (PPR) repeat-containing protein	SOAR1__Pentatricopeptide repeat (PPR) superfamily protein
AT3G28660	[35.1.5] not assigned.no ontology.pentatricopeptide (PPR) repeat-containing protein	Tetratricopeptide repeat (TPR)-like superfamily protein
AT3G62890	[35.1.5] not assigned.no ontology.pentatricopeptide (PPR) repeat-containing protein	Pentatricopeptide repeat (PPR) superfamily protein
AT2G27610	[35.1.5] not assigned.no ontology.pentatricopeptide (PPR) repeat-containing protein	Tetratricopeptide repeat (TPR)-like superfamily protein
AT5G15280	[35.1.5] not assigned.no ontology.pentatricopeptide (PPR) repeat-containing protein	Pentatricopeptide repeat (PPR) superfamily protein
AT1G20300	[35.1.5] not assigned.no ontology.pentatricopeptide (PPR) repeat-containing protein	Pentatricopeptide repeat (PPR) superfamily protein
AT3G29290	[35.1.5] not assigned.no ontology.pentatricopeptide (PPR) repeat-containing protein	emb2076__Pentatricopeptide repeat (PPR) superfamily protein
AT2G17140	[35.1.5] not assigned.no ontology.pentatricopeptide (PPR) repeat-containing protein	Pentatricopeptide repeat (PPR) superfamily protein
AT5G55840	[35.1.5] not assigned.no ontology.pentatricopeptide (PPR) repeat-containing protein	Pentatricopeptide repeat (PPR) superfamily protein
AT3G50420	[35.1.5] not assigned.no ontology.pentatricopeptide (PPR) repeat-containing protein	Pentatricopeptide repeat (PPR) superfamily protein
AT2G16880	[35.1.5] not assigned.no ontology.pentatricopeptide (PPR) repeat-containing protein	Pentatricopeptide repeat (PPR) superfamily protein
AT1G16480	[35.1.5] not assigned.no ontology.pentatricopeptide (PPR) repeat-containing protein	Tetratricopeptide repeat (TPR)-like superfamily protein
AT1G77405	[35.1.5] not assigned.no ontology.pentatricopeptide (PPR) repeat-containing protein	Pentatricopeptide repeat (PPR) superfamily protein
AT3G62540	[35.1.5] not assigned.no ontology.pentatricopeptide (PPR) repeat-containing protein	Pentatricopeptide repeat (PPR) superfamily protein
AT1G09220	[35.1.5] not assigned.no ontology.pentatricopeptide (PPR) repeat-containing protein	Pentatricopeptide repeat (PPR) superfamily protein
AT4G38010	[35.1.5] not assigned.no ontology.pentatricopeptide (PPR) repeat-containing protein	Pentatricopeptide repeat (PPR-like) superfamily protein
AT2G25580	[35.1.5] not assigned.no ontology.pentatricopeptide (PPR) repeat-containing protein	MEF8__Tetratricopeptide repeat (TPR)-like superfamily protein
AT3G25060	[35.1.5] not assigned.no ontology.pentatricopeptide (PPR) repeat-containing protein	MEF25__Tetratricopeptide repeat (TPR)-like superfamily protein
AT4G32430	[35.1.5] not assigned.no ontology.pentatricopeptide (PPR) repeat-containing protein	GRS1__Pentatricopeptide repeat (PPR) superfamily protein
AT1G62670	[35.1.5] not assigned.no ontology.pentatricopeptide (PPR) repeat-containing protein	RPF2__rna processing factor 2
AT5G08490	[35.1.5] not assigned.no ontology.pentatricopeptide (PPR) repeat-containing protein	SLG1__Tetratricopeptide repeat (TPR)-like superfamily protein
AT3G22690	[35.1.5] not assigned.no ontology.pentatricopeptide (PPR) repeat-containing protein	YS1
AT3G16010	[35.1.5] not assigned.no ontology.pentatricopeptide (PPR) repeat-containing protein	MISF68__Pentatricopeptide repeat (PPR-like) superfamily protein
AT1G43010	[35.1.5] not assigned.no ontology.pentatricopeptide (PPR) repeat-containing protein	Pentatricopeptide repeat (PPR) superfamily protein
AT2G37230	[35.1.5] not assigned.no ontology.pentatricopeptide (PPR) repeat-containing protein	RPPR5__Tetratricopeptide repeat (TPR)-like superfamily protein
AT3G17370	[35.1.5] not assigned.no ontology.pentatricopeptide (PPR) repeat-containing protein	Pentatricopeptide repeat (PPR) superfamily protein
AT4G25270	[35.1.5] not assigned.no ontology.pentatricopeptide (PPR) repeat-containing protein	OTP70__Tetratricopeptide repeat (TPR)-like superfamily protein
AT1G14470	[35.1.5] not assigned.no ontology.pentatricopeptide (PPR) repeat-containing protein	Pentatricopeptide repeat (PPR) superfamily protein
AT1G63630	[35.1.5] not assigned.no ontology.pentatricopeptide (PPR) repeat-containing protein	Tetratricopeptide repeat (TPR)-like superfamily protein
AT2G15690	[35.1.5] not assigned.no ontology.pentatricopeptide (PPR) repeat-containing protein	BLX_DYW2__Tetratricopeptide repeat (TPR)-like superfamily protein
AT1G09820	[35.1.5] not assigned.no ontology.pentatricopeptide (PPR) repeat-containing protein	Pentatricopeptide repeat (PPR-like) superfamily protein
AT3G25210	[35.1.5] not assigned.no ontology.pentatricopeptide (PPR) repeat-containing protein	Tetratricopeptide repeat (TPR)-like superfamily protein
AT3G05340	[35.1.5] not assigned.no ontology.pentatricopeptide (PPR) repeat-containing protein	Tetratricopeptide repeat (TPR)-like superfamily protein
AT5G44230	[35.1.5] not assigned.no ontology.pentatricopeptide (PPR) repeat-containing protein	Pentatricopeptide repeat (PPR) superfamily protein
AT1G74580	[35.1.5] not assigned.no ontology.pentatricopeptide (PPR) repeat-containing protein	Pentatricopeptide repeat (PPR) superfamily protein
AT2G44880	[35.1.5] not assigned.no ontology.pentatricopeptide (PPR) repeat-containing protein	AHG11__Pentatricopeptide repeat (PPR-like) superfamily protein
AT3G13150	[35.1.5] not assigned.no ontology.pentatricopeptide (PPR) repeat-containing protein	Tetratricopeptide repeat (TPR)-like superfamily protein
AT2G03740	[35.1.22] not assigned.no ontology.late embryogenesis abundant domain-containing protein	LEA11__late embryogenesis abundant domain-containing protein / LEA domain-containing protein
AT3G05760	[35.2.1001] not assigned.unknown	C2H2 and C2HC zinc fingers superfamily protein
AT1G51745	[35.2.1001] not assigned.unknown	PWWP2_SL1__Tudor/PWWP/MBT superfamily protein
AT3G04860	[35.2.1001] not assigned.unknown	Plant protein of unknown function (DUF868)
AT5G37010	[35.2.1001] not assigned.unknown
AT3G17330	[35.2.1001] not assigned.unknown	ECT6__evolutionarily conserved C-terminal region 6
AT1G48740	[35.2.1001] not assigned.unknown	CP4__2-oxoglutarate (2OG) and Fe(II)-dependent oxygenase superfamily protein
AT4G01590	[35.2.1001] not assigned.unknown
AT4G35910	[35.2.1001] not assigned.unknown	CTU2__Adenine nucleotide alpha hydrolases-like superfamily protein
AT5G25500	[35.2.1001] not assigned.unknown
AT5G12920	[35.2.1001] not assigned.unknown	Transducin/WD40 repeat-like superfamily protein
AT3G09310	[35.2.1001] not assigned.unknown
AT4G03570	[35.2.1001] not assigned.unknown	Cystatin/monellin superfamily protein
AT1G26110	[35.2.1001] not assigned.unknown	DCP5__decapping 5
AT5G53750	[35.2.1001] not assigned.unknown	CBS domain-containing protein
AT2G45900	[35.2.1001] not assigned.unknown	TRM13__Phosphatidylinositol N-acetyglucosaminlytransferase subunit P-related
AT2G27980	[35.2.1001] not assigned.unknown	Acyl-CoA N-acyltransferase with RING/FYVE/PHD-type zinc finger domain
AT1G72390	[35.2.1001] not assigned.unknown	PHL
AT5G16280	[35.2.1001] not assigned.unknown	TRAPPC8_TRS85__Tetratricopeptide repeat (TPR)-like superfamily protein
AT5G01660	[35.2.1001] not assigned.unknown
AT5G36800	[35.2.1001] not assigned.unknown
AT2G26470	[35.2.1001] not assigned.unknown
AT1G13470	[35.2.1001] not assigned.unknown	Protein of unknown function (DUF1262)
AT3G55760	[35.2.1001] not assigned.unknown	LESV
AT5G12280	[35.2.1001] not assigned.unknown	SWAP (Suppressor-of-White-APricot)/surp RNA-binding domain-containing protein
AT4G00770	[35.2.1001] not assigned.unknown	TRM9
AT1G80310	[35.2.1001] not assigned.unknown	MOT2__sulfate transmembrane transporters
AT3G27390	[35.2.1001] not assigned.unknown
AT3G11770	[35.2.1001] not assigned.unknown	RICE1__Polynucleotidyl transferase, ribonuclease H-like superfamily protein
AT3G47833	[35.2.1001] not assigned.unknown	SDH7_SDH7A
AT2G27320	[35.2.1001] not assigned.unknown	Protein of Unknown Function (DUF239)
AT1G62870	[35.2.1001] not assigned.unknown
AT1G28710	[35.2.1001] not assigned.unknown	Nucleotide-diphospho-sugar transferase family protein
AT2G37930	[35.2.1001] not assigned.unknown	Protein of unknown function (DUF3527)
AT2G45450	[35.2.1001] not assigned.unknown	ZPR1__protein binding
AT4G15020	[35.2.1001] not assigned.unknown	hAT transposon superfamily
AT2G22270	[35.2.1001] not assigned.unknown
AT5G10710	[35.2.1001] not assigned.unknown
AT4G12970	[35.2.1001] not assigned.unknown	AtEPFL9_EPFL9_STOMAGEN__stomagen
AT1G12330	[35.2.1001] not assigned.unknown
AT4G14840	[35.2.1001] not assigned.unknown
AT1G33820	[35.2.1001] not assigned.unknown
AT1G23530	[35.2.1001] not assigned.unknown
AT1G36980	[35.2.1001] not assigned.unknown
AT5G08550	[35.2.1001] not assigned.unknown	ILP1__GC-rich sequence DNA-binding factor-like protein
AT4G28910	[35.2.1001] not assigned.unknown	NINJA__novel interactor of JAZ
AT3G51400	[35.2.1001] not assigned.unknown	Arabidopsis protein of unknown function (DUF241)
AT2G20020	[35.2.1001] not assigned.unknown	ATCAF1_CAF1__RNA-binding CRS1 / YhbY (CRM) domain-containing protein
AT5G44670	[35.2.1001] not assigned.unknown	GALS2__Domain of unknown function (DUF23)
AT3G54750	[35.2.1001] not assigned.unknown
AT4G32620	[35.2.1001] not assigned.unknown	EPCR1__Enhancer of polycomb-like transcription factor protein
AT2G06005	[35.2.1001] not assigned.unknown	FIP1__FRIGIDA interacting protein 1
AT5G66740	[35.2.1001] not assigned.unknown	BDR8__Protein of unknown function (DUF620)
AT4G07932	[35.2.1001] not assigned.unknown
AT3G58050	[35.2.1001] not assigned.unknown
AT1G05430	[35.2.1001] not assigned.unknown
AT1G15430	[35.2.1001] not assigned.unknown	Protein of unknown function (DUF1644)
AT2G28690	[35.2.1001] not assigned.unknown	Protein of unknown function (DUF1635)
AT5G22560	[35.2.1001] not assigned.unknown	Plant protein of unknown function (DUF247)
AT3G08890	[35.2.1001] not assigned.unknown	Protein of unknown function, DUF538
AT1G80520	[35.2.1001] not assigned.unknown	Sterile alpha motif (SAM) domain-containing protein
AT4G21902	[35.2.1001] not assigned.unknown
AT3G43574	[35.2.1001] not assigned.unknown
AT4G12070	[35.2.1001] not assigned.unknown
AT1G63060	[35.2.1001] not assigned.unknown
AT3G09860	[35.2.1001] not assigned.unknown
AT1G74860	[35.2.1001] not assigned.unknown
AT1G17780	[35.2.1001] not assigned.unknown	ATI3A
AT5G64450	[35.2.1001] not assigned.unknown
AT4G34690	[35.2.1001] not assigned.unknown
AT5G52950	[35.2.1001] not assigned.unknown
AT1G70505	[35.2.1001] not assigned.unknown
AT1G56660	[35.2.1001] not assigned.unknown
AT5G57830	[35.2.1001] not assigned.unknown	MyoB12__Protein of unknown function, DUF593
AT5G48520	[35.2.1001] not assigned.unknown	AtAUG3_AUG3
AT4G14970	[35.2.1001] not assigned.unknown	AtFANCD2_FACND2
AT4G23080	[35.2.1001] not assigned.unknown	Protein of Unknown Function (DUF239)
AT1G16650	[35.2.1001] not assigned.unknown	S-adenosyl-L-methionine-dependent methyltransferases superfamily protein
AT1G72020	[35.2.1001] not assigned.unknown
AT5G48020	[35.2.1001] not assigned.unknown	2-oxoglutarate (2OG) and Fe(II)-dependent oxygenase superfamily protein
AT1G04985	[35.2.1001] not assigned.unknown
AT1G55050	[35.2.1001] not assigned.unknown	SANT4
AT1G04280	[35.2.1001] not assigned.unknown	NADKc__P-loop containing nucleoside triphosphate hydrolases superfamily protein
AT5G27020	[35.2.1001] not assigned.unknown
AT1G67035	[35.2.1001] not assigned.unknown
AT5G54530	[35.2.1001] not assigned.unknown	Protein of unknown function, DUF538
AT3G22210	[35.2.1001] not assigned.unknown
AT3G45890	[35.2.1001] not assigned.unknown	RUS1_WXR3__Protein of unknown function, DUF647
AT3G29080	[35.2.1001] not assigned.unknown
AT2G23470	[35.2.1001] not assigned.unknown	RUS4__Protein of unknown function, DUF647
AT3G27670	[35.2.1001] not assigned.unknown	CER13_CER13_RST1__ARM repeat superfamily protein
AT3G31900	[35.2.1001] not assigned.unknown	ATP-dependent helicase family protein
AT4G26630	[35.2.1001] not assigned.unknown	DEK3__DEK domain-containing chromatin associated protein
AT5G46400	[35.2.1001] not assigned.unknown	AT PRP39-2_PRP39-2__Tetratricopeptide repeat (TPR)-like superfamily protein
AT5G59050	[35.2.1001] not assigned.unknown
AT2G48110	[35.2.1001] not assigned.unknown	MED33B_MED5B_REF4__reduced epidermal fluorescence 4
AT4G37240	[35.2.1001] not assigned.unknown
AT1G80940	[35.2.1001] not assigned.unknown
AT3G19190	[35.2.1001] not assigned.unknown	ATATG2_ATG2_PEUP1__autophagy 2
AT3G46890	[35.2.1001] not assigned.unknown
AT4G20290	[35.2.1001] not assigned.unknown
AT3G18240	[35.2.1001] not assigned.unknown	Ribosomal protein S24/S35, mitochondrial
AT1G74170	[35.2.1001] not assigned.unknown	AtRLP13_RLP13__receptor like protein 13
AT2G04220	[35.2.1001] not assigned.unknown	Plant protein of unknown function (DUF868)
AT2G12905	[35.2.1001] not assigned.unknown
AT5G60370	[35.2.1001] not assigned.unknown	EXOVL
AT2G31141	[35.2.1001] not assigned.unknown
AT3G47610	[35.2.1001] not assigned.unknown	transcription regulators;zinc ion binding
AT3G07660	[35.2.1001] not assigned.unknown	Kinase-related protein of unknown function (DUF1296)
AT1G67650	[35.2.1001] not assigned.unknown	SRP72 RNA-binding domain
AT5G55508	[35.2.1001] not assigned.unknown
AT2G04515	[35.2.1001] not assigned.unknown
AT2G19310	[35.2.1001] not assigned.unknown	HSP18.5__HSP20-like chaperones superfamily protein
AT3G55720	[35.2.1001] not assigned.unknown	BDR7__Protein of unknown function (DUF620)
AT5G42370	[35.2.1001] not assigned.unknown	Calcineurin-like metallo-phosphoesterase superfamily protein
AT1G29540	[35.2.1001] not assigned.unknown
AT3G24880	[35.2.1001] not assigned.unknown	AtEAF1A__Helicase/SANT-associated, DNA binding protein
AT5G05330	[35.2.1001] not assigned.unknown	HMG-box (high mobility group) DNA-binding family protein
AT5G08450	[35.2.1001] not assigned.unknown	HDC1_RXT3-like
AT5G06590	[35.2.1001] not assigned.unknown
AT4G11860	[35.2.1001] not assigned.unknown	Protein of unknown function (DUF544)
AT1G47700	[35.2.1001] not assigned.unknown
AT5G58880	[35.2.1001] not assigned.unknown
AT1G32730	[35.2.1001] not assigned.unknown
AT2G07599	[35.2.1001] not assigned.unknown
AT5G52500	[35.2.1001] not assigned.unknown
AT3G61270	[35.2.1001] not assigned.unknown	Arabidopsis thaliana protein of unknown function (DUF821)
AT1G62225	[35.2.1001] not assigned.unknown
AT2G40316	[35.2.1001] not assigned.unknown
AT1G75190	[35.2.1001] not assigned.unknown
AT5G38050	[35.2.1001] not assigned.unknown	RNA polymerase II transcription elongation factor
AT3G57360	[35.2.1001] not assigned.unknown
AT4G35170	[35.2.1001] not assigned.unknown	CC4__Late embryogenesis abundant (LEA) hydroxyproline-rich glycoprotein family
AT4G37080	[35.2.1001] not assigned.unknown	Protein of unknown function, DUF547
AT2G22140	[35.2.1001] not assigned.unknown	ATEME1B_EME1B_EME1B__essential meiotic endonuclease 1B
AT1G06190	[35.2.1001] not assigned.unknown	RHON1__Rho termination factor
AT1G73210	[35.2.1001] not assigned.unknown	Protein of unknown function (DUF789)
AT2G36810	[35.2.1001] not assigned.unknown	SGR6__ARM repeat superfamily protein
AT5G06440	[35.2.1001] not assigned.unknown
AT5G61180	[35.2.1001] not assigned.unknown	Putative endonuclease or glycosyl hydrolase
AT1G57565	[35.2.1001] not assigned.unknown	SWI-SNF-related chromatin binding protein
AT3G60850	[35.2.1001] not assigned.unknown
AT4G27060	[35.2.1001] not assigned.unknown	CN_SPR2_TOR1__ARM repeat superfamily protein
AT4G29440	[35.2.1001] not assigned.unknown	ISTL4__Regulator of Vps4 activity in the MVB pathway protein
AT5G13260	[35.2.1001] not assigned.unknown
AT3G06080	[35.2.1001] not assigned.unknown	TBL10__Plant protein of unknown function (DUF828)
AT3G15160	[35.2.1001] not assigned.unknown
AT3G29330	[35.2.1001] not assigned.unknown
AT2G16900	[35.2.1001] not assigned.unknown	Arabidopsis phospholipase-like protein (PEARLI 4) family
AT5G35760	[35.2.1001] not assigned.unknown	Beta-galactosidase related protein
AT1G76980	[35.2.1001] not assigned.unknown
AT3G58330	[35.2.1001] not assigned.unknown	Arabidopsis phospholipase-like protein (PEARLI 4) family
AT5G29050	[35.2.1001] not assigned.unknown	Protein of unknown function (DUF3287)
AT3G51230	[35.2.1001] not assigned.unknown
AT5G17620	[35.2.1001] not assigned.unknown	2024-08-07
AT2G39300	[35.2.1001] not assigned.unknown
AT3G01160	[35.2.1001] not assigned.unknown
AT1G47680	[35.2.1001] not assigned.unknown
AT4G22860	[35.2.1001] not assigned.unknown	TPXL3__Cell cycle regulated microtubule associated protein
AT5G49320	[35.2.1001] not assigned.unknown	Protein of unknown function (DUF1218)
AT2G29620	[35.2.1001] not assigned.unknown
AT5G56850	[35.2.1001] not assigned.unknown
AT5G55440	[35.2.1001] not assigned.unknown	AtDOA16__Protein of unknown function (DUF295)
AT5G58020	[35.2.1001] not assigned.unknown	AtRTF2_RTF2
AT5G58510	[35.2.1001] not assigned.unknown
AT4G14380	[35.2.1001] not assigned.unknown
AT2G30690	[35.2.1001] not assigned.unknown	MyoB4__Protein of unknown function, DUF593
AT5G35604	[35.2.1001] not assigned.unknown
AT2G34070	[35.2.1001] not assigned.unknown	TBL37__TRICHOME BIREFRINGENCE-LIKE 37
AT2G40430	[35.2.1001] not assigned.unknown	SMO4
AT5G24740	[35.2.1001] not assigned.unknown	SHBY__Protein of unknown function (DUF1162)
AT2G36420	[35.2.1001] not assigned.unknown	TRM27
AT5G08540	[35.2.1001] not assigned.unknown
AT3G20760	[35.2.1001] not assigned.unknown	Nse4B__Nse4, component of Smc5/6 DNA repair complex
AT4G21700	[35.2.1001] not assigned.unknown	Protein of unknown function (DUF2921)
AT4G13370	[35.2.1001] not assigned.unknown	CORD3__Plant protein of unknown function (DUF936)
AT3G04300	[35.2.1001] not assigned.unknown	RmlC-like cupins superfamily protein
AT5G43390	[35.2.1001] not assigned.unknown	Uncharacterised conserved protein UCP015417, vWA
AT2G27590	[35.2.1001] not assigned.unknown	S-adenosyl-L-methionine-dependent methyltransferases superfamily protein
AT1G43790	[35.2.1001] not assigned.unknown	TED6__tracheary element differentiation-related 6
AT3G50370	[35.2.1001] not assigned.unknown
AT3G27570	[35.2.1001] not assigned.unknown	Sucrase/ferredoxin-like family protein
AT5G46820	[35.2.1001] not assigned.unknown	Protein of Unknown Function (DUF239)
AT5G50350	[35.2.1001] not assigned.unknown
AT4G17420	[35.2.1001] not assigned.unknown	PAWH1__Tryptophan RNA-binding attenuator protein-like
AT1G78420	[35.2.1001] not assigned.unknown	DA2__RING/U-box superfamily protein
AT1G33700	[35.2.1001] not assigned.unknown	Beta-glucosidase, GBA2 type family protein
AT1G13530	[35.2.1001] not assigned.unknown	SNAP30__Protein of unknown function (DUF1262)
AT1G48460	[35.2.1001] not assigned.unknown
AT2G32910	[35.2.1001] not assigned.unknown	DCD (Development and Cell Death) domain protein
AT1G79120	[35.2.1001] not assigned.unknown	Ubiquitin carboxyl-terminal hydrolase family protein
AT1G06440	[35.2.1001] not assigned.unknown	Ubiquitin carboxyl-terminal hydrolase family protein
AT3G23350	[35.2.1001] not assigned.unknown	ENTH/VHS family protein
AT1G76850	[35.2.1001] not assigned.unknown	SEC5A__exocyst complex component sec5
AT5G25757	[35.2.1001] not assigned.unknown	RNA polymerase I-associated factor PAF67
AT1G51010	[35.2.1001] not assigned.unknown
AT4G10060	[35.2.1001] not assigned.unknown	GCD3__Beta-glucosidase, GBA2 type family protein
AT1G30755	[35.2.1001] not assigned.unknown	PSI2__Protein of unknown function (DUF668)
AT5G67410	[35.2.1001] not assigned.unknown	ADA1C
AT5G25580	[35.2.1001] not assigned.unknown	DDR5
AT5G55490	[35.2.1001] not assigned.unknown	ATGEX1_GEX1__gamete expressed protein 1
AT2G17550	[35.2.1001] not assigned.unknown	TRM26
AT1G34320	[35.2.1001] not assigned.unknown	PSI1__Protein of unknown function (DUF668)
AT1G15370	[35.2.1001] not assigned.unknown	LOLITA__SNARE-like superfamily protein
AT1G63520	[35.2.1001] not assigned.unknown	Protein of unknown function (DUF3527)
AT4G16215	[35.2.1001] not assigned.unknown
AT3G30320	[35.2.1001] not assigned.unknown
AT3G28820	[35.2.1001] not assigned.unknown	Protein of unknown function (DUF1216)
AT4G33640	[35.2.1001] not assigned.unknown
AT5G42150	[35.2.1001] not assigned.unknown	Glutathione S-transferase family protein
AT5G28190	[35.2.1001] not assigned.unknown
AT5G24130	[35.2.1001] not assigned.unknown
AT2G45980	[35.2.1001] not assigned.unknown	ATI1
AT2G20250	[35.2.1001] not assigned.unknown
AT2G34380	[35.2.1001] not assigned.unknown	SEIPIN3__Putative adipose-regulatory protein (Seipin)
AT3G02930	[35.2.1001] not assigned.unknown	Plant protein of unknown function (DUF827)
AT4G09620	[35.2.1001] not assigned.unknown	mTERF12__Mitochondrial transcription termination factor family protein
AT1G15260	[35.2.1001] not assigned.unknown
AT1G26090	[35.2.1001] not assigned.unknown	P-loop containing nucleoside triphosphate hydrolases superfamily protein
AT5G27010	[35.2.1001] not assigned.unknown	ARM repeat superfamily protein
AT3G31950	[35.2.1001] not assigned.unknown
AT1G78110	[35.2.1001] not assigned.unknown
AT4G21865	[35.2.1001] not assigned.unknown
AT5G42690	[35.2.1001] not assigned.unknown	Protein of unknown function, DUF547
AT1G70480	[35.2.1001] not assigned.unknown	JASSY__Domain of unknown function (DUF220)
AT3G15550	[35.2.1001] not assigned.unknown
[truncated: 918 more rows]

## Sheet: Set 1
Master	Accession	Description	Exp. q-value: Sequest HT	Coverage [%]	# Peptides	# PSMs	# Unique Peptides	# Protein Groups	# AAs	MW [kDa]	calc. pI	Score Sequest HT: Sequest HT	# Peptides (by Search Engine): Sequest HT
[truncated: 13,233 more rows]

[truncated: 2 more sheets: Set 2, Set 3]
