# Supplementary material for: Pupylation-Based Proximity-Tagging of FERONIA-Interacting Proteins in Arabidopsis
Source: Mol Cell Proteomics. 2024 Aug 13;23(11):100828. doi: 10.1016/j.mcpro.2024.100828 (PMC11532908; doi:10.1016/j.mcpro.2024.100828)
Supplement: Supplemental Table S12 — Proteins from samples of flowers identified by MS in negative control samples. [file mmc12.xlsx]

## Sheet: Table Summary & Legend
Sheet	Title
Table 1	Individual non-specifically enriched proteins from flowers
	Colum Header	Description
	AGI Number	TAIR locus identifier
	Classification	GO classification, biological process
	Annotation	TAIR name/description of protein model
	Color codes (background AGI Number):		In three sets, 1, 2 & 3
			In two sets, 1 & 2
			In two sets, 2 & 3
			In two sets, 1 & 3
			In one set, 1, 2 or 3
Set 1	Results of Proteome Discover analyzing mass spectrometric data of the first replicate of PUP-IT from flowers against proteome database from TAIR10
Set 2	Results of Proteome Discover analyzing mass spectrometric data of the second replicate of PUP-IT from flowers against proteome database from TAIR10
Set 3	Results of Proteome Discover analyzing mass spectrometric data of the second replicate of PUP-IT from flowers against proteome database from TAIR10
	Colum Header	Description
	Accession	TAIR protein model
	Description	TAIR annotation for protein model
	Exp. q-value	FDR threshold
	Coverage [%]	Percentage of the protein sequences covered by identified peptides
	# Peptides	Total number of distinct peptide sequences identified
	# PSMs	Number of identified peptide spectrum matches
	# Unique Peptides	Total number of distinct peptide sequences unique to the protein model
	# Protein Groups	The number of the master protein
	# AAs	Number of amino acid in the protein model
	MW [kDa]	Molecular weight of protein model in kiloDaltons
	calc. pI	Calculated isoelectric point
	Score Sequest HT	Sum of all peptide XCorr values above the specified score threshold
	# Peptides (by Search Engine): Sequest HT	The peptides number identified by search engine

## Sheet: Table 1
Individual non-specifically enriched protein from flowers
AGI Number	classification	annotation
AT1G23860	[27.1.1] RNA.processing.splicing	At-RSZ21_RSZ21_RSZP21_SRZ-21_SRZ21__RS-containing zinc finger protein 21
AT4G31580	[27.1.1] RNA.processing.splicing	At-RSZ22_AtRSZ22_RSZ22_RSZP22_SRZ-22_SRZ22__serine/arginine-rich 22
AT1G55310	[27.1.1] RNA.processing.splicing	At-SCL33_ATSCL33_SCL33_SR33__SC35-like splicing factor 33
AT2G24590	[27.1.1] RNA.processing.splicing	At-RSZ22a_RSZ22a__RNA recognition motif and CCHC-type zinc finger domains containing protein
AT3G13570	[27.1.1] RNA.processing.splicing	At-SCL30A_SCL30A__SC35-like splicing factor 30A
AT3G55460	[27.1.1] RNA.processing.splicing	At-SCL30_SCL30__SC35-like splicing factor 30
AT2G37340	[27.1.1] RNA.processing.splicing	AT-RS2Z33_ATRSZ33_RS2Z33_RSZ33__arginine/serine-rich zinc knuckle-containing protein 33
AT5G52040	[27.1.1] RNA.processing.splicing	At-RS41_ATRSP41_RS41__RNA-binding (RRM/RBD/RNP motifs) family protein
AT3G61860	[27.1.1] RNA.processing.splicing	At-RS31_ATRSP31_RS31_RSP31__RNA-binding (RRM/RBD/RNP motifs) family protein
AT3G55220	[27.1.1] RNA.processing.splicing	AtSAP130b_SAP130b__Cleavage and polyadenylation specificity factor (CPSF) A subunit protein
AT1G80070	[27.1.1] RNA.processing.splicing	EMB14_EMB177_EMB33_PRP8_SUS2__Pre-mRNA-processing-splicing factor
AT2G43190	[27.1.19] RNA.processing.ribonucleases	POP4__ribonuclease P family protein
AT5G08610	[27.1.2] RNA.processing.RNA helicase	PDE340__P-loop containing nucleoside triphosphate hydrolases superfamily protein
AT1G49760	[27.1] RNA.processing	PAB8_PABP8__poly(A) binding protein 8
AT1G14650	[27.1] RNA.processing	SWAP (Suppressor-of-White-APricot)/surp domain-containing protein / ubiquitin family protein
AT1G61140	[27.3.44] RNA.regulation of transcription.Chromatin Remodeling Factors	EDA16_FRG4__SNF2 domain-containing protein / helicase domain-containing protein / zinc finger protein-related
AT2G46020	[27.3.44] RNA.regulation of transcription.Chromatin Remodeling Factors	ATBRM_BRM_CHA2_CHR2_FFO3__transcription regulatory protein SNF2, putative
AT1G08060	[27.3.44] RNA.regulation of transcription.Chromatin Remodeling Factors	MOM_MOM_MOM1__ATP-dependent helicase family protein
AT3G12810	[27.3.44] RNA.regulation of transcription.Chromatin Remodeling Factors	chr13_PIE1_SRCAP__SNF2 domain-containing protein / helicase domain-containing protein
AT5G18560	[27.3.3] RNA.regulation of transcription.AP2/EREBP, APETALA2/Ethylene-responsive element binding protein family	PUCHI__Integrase-type DNA-binding superfamily protein
AT4G23750	[27.3.3] RNA.regulation of transcription.AP2/EREBP, APETALA2/Ethylene-responsive element binding protein family	CRF2_TMO3__cytokinin response factor 2
AT3G16870	[27.3.9] RNA.regulation of transcription.C2C2(Zn) GATA transcription factor family	GATA17__GATA transcription factor 17
AT1G34310	[27.3.4] RNA.regulation of transcription.ARF, Auxin Response Factor family	ARF12__auxin response factor 12
AT3G54620	[27.3.35] RNA.regulation of transcription.bZIP transcription factor family	ATBZIP25_BZIP25_BZO2H4__basic leucine zipper 25
AT1G05270	[27.3.35] RNA.regulation of transcription.bZIP transcription factor family	TraB family protein
AT1G76010	[27.3.67] RNA.regulation of transcription.putative transcription regulator	ALBA1_ALBA4_Atalba1__Alba DNA/RNA-binding protein
AT2G26780	[27.3.67] RNA.regulation of transcription.putative transcription regulator	ARM repeat superfamily protein
AT3G28720	[27.3.67] RNA.regulation of transcription.putative transcription regulator
AT1G30660	[27.3.67] RNA.regulation of transcription.putative transcription regulator	Twinky__nucleic acid binding;nucleic acid binding
AT4G02820	[27.3.67] RNA.regulation of transcription.putative transcription regulator	RTP7__Pentatricopeptide repeat (PPR) superfamily protein
AT5G53040	[27.3.60] RNA.regulation of transcription.NIN-like bZIP-related family	GRD_RKD4__RWP-RK domain-containing protein
AT3G18710	[27.3.64] RNA.regulation of transcription.PHOR1	ATPUB29_PUB29__plant U-box 29
AT4G18390	[27.3.29] RNA.regulation of transcription.TCP transcription factor family	TCP2__TEOSINTE BRANCHED 1, cycloidea and PCF transcription factor 2
AT1G08620	[27.3.57] RNA.regulation of transcription.JUMONJI family	JMJ16_PKDM7D__Transcription factor jumonji (jmj) family protein / zinc finger (C5HC2 type) family protein
AT1G66370	[27.3.25] RNA.regulation of transcription.MYB domain transcription factor family	AtMYB113_MYB113__myb domain protein 113
AT5G29000	[27.3.25] RNA.regulation of transcription.MYB domain transcription factor family	PHL1__Homeodomain-like superfamily protein
AT3G63450	[27.3.12] RNA.regulation of transcription.C3H zinc finger family	RNA-binding (RRM/RBD/RNP motifs) family protein
AT5G58470	[27.3.99] RNA.regulation of transcription.unclassified	TAF15b__TBP-associated factor 15B
AT2G28450	[27.3.99] RNA.regulation of transcription.unclassified	TRM2b__zinc finger (CCCH-type) family protein
AT5G54310	[27.3.99] RNA.regulation of transcription.unclassified	AGD5_AtAGD5_NEV__ARF-GAP domain 5
AT2G47350	[27.3.99] RNA.regulation of transcription.unclassified	IES2A__HIT zinc finger ;PAPA-1-like conserved region
AT3G48760	[27.3.99] RNA.regulation of transcription.unclassified	PAT5__DHHC-type zinc finger family protein
AT4G01730	[27.3.99] RNA.regulation of transcription.unclassified	DHHC-type zinc finger family protein
AT4G19570	[27.3.99] RNA.regulation of transcription.unclassified	Chaperone DnaJ-domain superfamily protein
AT3G02890	[27.3.99] RNA.regulation of transcription.unclassified	AIPP2_PHD3__RING/FYVE/PHD zinc finger superfamily protein
AT3G16000	[27.3.34] RNA.regulation of transcription.Orphan family	MFP1__MAR binding filament-like protein 1
AT5G57180	[27.3.34] RNA.regulation of transcription.Orphan family	CIA2__chloroplast import apparatus 2
AT5G04560	[27.3.34] RNA.regulation of transcription.Orphan family	DME_EMB1649__HhH-GPD base excision DNA repair family protein
AT1G04550	[27.3.40] RNA.regulation of transcription.Aux/IAA family	BDL_IAA12__AUX/IAA transcriptional regulator family protein
AT4G08990	[27.3.46] RNA.regulation of transcription.DNA methyltransferases	DNA (cytosine-5-)-methyltransferase family protein
AT1G69770	[27.3.46] RNA.regulation of transcription.DNA methyltransferases	CMT3__chromomethylase 3
AT5G49160	[27.3.46] RNA.regulation of transcription.DNA methyltransferases	DDM2_DMT01_DMT1_MET1_MET2_METI__methyltransferase 1
AT5G55760	[27.3.55] RNA.regulation of transcription.HDA	SRT1__sirtuin 1
AT3G23690	[27.3.6] RNA.regulation of transcription.bHLH,Basic Helix-Loop-Helix family	CIL2__basic helix-loop-helix (bHLH) DNA-binding superfamily protein
AT4G28790	[27.3.6] RNA.regulation of transcription.bHLH,Basic Helix-Loop-Helix family	basic helix-loop-helix (bHLH) DNA-binding superfamily protein
AT1G09770	[27.3.26] RNA.regulation of transcription.MYB-related transcription factor family	ATCDC5_ATMYBCDC5_CDC5__cell division cycle 5
AT2G21060	[27.3.75] RNA.regulation of transcription.GRP	ATCSP4_ATGRP2B_GRP2B__glycine-rich protein 2B
AT5G18000	[27.3.41] RNA.regulation of transcription.B3 transcription factor family	REM20_VDD__VERDANDI
AT5G18090	[27.3.41] RNA.regulation of transcription.B3 transcription factor family	AP2/B3-like transcriptional factor family protein
AT2G35310	[27.3.41] RNA.regulation of transcription.B3 transcription factor family	REM23__Transcriptional factor B3 family protein
AT1G75530	[27.3.48] RNA.regulation of transcription.FHA transcription factor	Forkhead-associated (FHA) domain-containing protein
AT5G65630	[27.3.52] RNA.regulation of transcription.Global transcription factor group	GTE7__global transcription factor group E7
AT2G34210	[27.3.52] RNA.regulation of transcription.Global transcription factor group	SPT5-1__Transcription elongation factor Spt5
AT5G34870	[27.3.73] RNA.regulation of transcription.Zn-finger(CCHC)	zinc knuckle (CCHC-type) family protein
AT3G53600	[27.3.11] RNA.regulation of transcription.C2H2 zinc finger family	ZAT18__C2H2-type zinc finger family protein
AT1G26610	[27.3.11] RNA.regulation of transcription.C2H2 zinc finger family	C2H2-like zinc finger protein
AT1G51220	[27.3.11] RNA.regulation of transcription.C2H2 zinc finger family	AtWIP5_WIP5__WIP domain protein 5
AT5G40490	[27.4] RNA.RNA binding	HLP1_RBGD5__RNA-binding (RRM/RBD/RNP motifs) family protein
AT2G21660	[27.4] RNA.RNA binding	ATGRP7_CCR2_GR-RBP7_GRP7_RBGA3_SRBP1__cold, circadian rhythm, and rna binding 2
AT3G54230	[27.4] RNA.RNA binding	SUA__suppressor of abi3-5
AT5G04280	[27.4] RNA.RNA binding	AtRZ-1c_RBGB3_RZ-1c__RNA-binding (RRM/RBD/RNP motifs) family protein with retrovirus zinc finger-like domain
AT3G13224	[27.4] RNA.RNA binding	RBGD3__RNA-binding (RRM/RBD/RNP motifs) family protein
AT3G53500	[27.4] RNA.RNA binding	At-RS2Z_RS2Z32_RSZ32__RNA-binding (RRM/RBD/RNP motifs) family protein with retrovirus zinc finger-like domain
AT1G80930	[27.4] RNA.RNA binding	MIF4G domain-containing protein / MA3 domain-containing protein
AT2G22100	[27.4] RNA.RNA binding	RNA-binding (RRM/RBD/RNP motifs) family protein
AT1G12000	[4.1.5] glycolysis.cytosolic branch.pyrophosphate-fructose-6-P phosphotransferase	Phosphofructokinase family protein
AT1G09780	[4.1.12] glycolysis.cytosolic branch.phosphoglycerate mutase	iPGAM1__Phosphoglycerate mutase, 2,3-bisphosphoglycerate-independent
AT2G22480	[4.2.4] glycolysis.plastid branch.phosphofructokinase (PFK)	PFK5__phosphofructokinase 5
AT1G42540	[30.1] signalling.in sugar and nutrient physiology	ATGLR3.3_GLR3.3__glutamate receptor 3.3
AT1G76320	[30.11] signalling.light	CPD25_FRS4__FAR1-related sequence 4
AT5G66560	[30.11] signalling.light	Phototropic-responsive NPH3 family protein
AT5G64330	[30.11] signalling.light	JK218_NPH3_RPT3__Phototropic-responsive NPH3 family protein
AT1G55610	[30.2.11] signalling.receptor kinases.leucine rich repeat XI	BRL1__BRI1 like
AT5G63930	[30.2.11] signalling.receptor kinases.leucine rich repeat XI	Leucine-rich repeat protein kinase family protein
AT2G42290	[30.2.3] signalling.receptor kinases.leucine rich repeat III	Leucine-rich repeat protein kinase family protein
AT2G01210	[30.2.3] signalling.receptor kinases.leucine rich repeat III	ORPK1_ZAR1__Leucine-rich repeat protein kinase family protein
AT4G37250	[30.2.3] signalling.receptor kinases.leucine rich repeat III	Leucine-rich repeat protein kinase family protein
AT1G11130	[30.2.5] signalling.receptor kinases.leucine rich repeat V	SCM_SRF9_SUB__Leucine-rich repeat protein kinase family protein
AT1G69730	[30.2.25] signalling.receptor kinases.wall associated kinase	Wall-associated kinase family protein
AT4G11530	[30.2.17] signalling.receptor kinases.DUF 26	CRK34__cysteine-rich RLK (RECEPTOR-like protein kinase) 34
AT4G29450	[30.2.1] signalling.receptor kinases.leucine rich repeat I	Leucine-rich repeat protein kinase family protein
AT3G04690	[30.2.16] signalling.receptor kinases.Catharanthus roseus-like RLK1	ANX1__Malectin/receptor-like protein kinase family protein
AT1G56130	[30.2.8.2] signalling.receptor kinases.leucine rich repeat VIII.VIII-2	Leucine-rich repeat transmembrane protein kinase
AT1G07390	[30.2.99] signalling.receptor kinases.misc	AtRLP1_RLP1__receptor like protein 1
AT1G51790	[30.2.99] signalling.receptor kinases.misc	Leucine-rich repeat protein kinase family protein
AT5G60080	[30.2.99] signalling.receptor kinases.misc	Protein kinase superfamily protein
AT5G51560	[30.2.4] signalling.receptor kinases.leucine rich repeat IV	Leucine-rich repeat protein kinase family protein
AT5G62390	[30.3] signalling.calcium	ATBAG7_BAG7__BCL-2-associated athanogene 7
AT1G27460	[30.3] signalling.calcium	NPGR1__no pollen germination related 1
AT3G14590	[30.3] signalling.calcium	NTMC2T6.2_NTMC2TYPE6.2__Calcium-dependent lipid-binding (CaLB domain) family protein
AT1G20760	[30.3] signalling.calcium	AtEH1__Calcium-binding EF hand family protein
AT1G18210	[30.3] signalling.calcium	Calcium-binding EF-hand family protein
AT4G21820	[30.3] signalling.calcium	binding;calmodulin binding
AT3G51920	[30.3] signalling.calcium	ATCML9_CAM9_CML9__calmodulin 9
AT5G23580	[30.3] signalling.calcium	ATCDPK9_ATCPK12_CDPK9_CPK12__calmodulin-like domain protein kinase 9
AT4G23650	[30.3] signalling.calcium	AtCDPK6_CDPK6_CPK3__calcium-dependent protein kinase 6
AT4G28600	[30.3] signalling.calcium	NPGR2__no pollen germination related 2
AT1G60860	[30.5] signalling.G-proteins	AGD2_VAL2__ARF-GAP domain 2
AT3G07880	[30.5] signalling.G-proteins	SCN1__Immunoglobulin E-set superfamily protein
AT4G09720	[30.5] signalling.G-proteins	ATRABG3A_RABG3A__RAB GTPase homolog G3A
AT3G18610	[30.5] signalling.G-proteins	ATNUC-L2_NUC-L2_NUC2_PARLL1__nucleolin like 2
AT3G54190	[30.5] signalling.G-proteins	FBIP1__Transducin/WD40 repeat-like superfamily protein
AT4G35380	[30.5] signalling.G-proteins	BIG4__SEC7-like guanine nucleotide exchange family protein
AT1G55040	[30.5] signalling.G-proteins	OZ2_SED1__zinc finger (Ran-binding) family protein
AT5G11850	[30.6] signalling.MAP kinases	M3Kdelta1_MKD1__Protein kinase superfamily protein
AT2G42880	[30.6] signalling.MAP kinases	ATMPK20_MPK20__MAP kinase 20
AT1G07700	[21.1] redox.thioredoxin	Thioredoxin superfamily protein
AT5G40370	[21.4] redox.glutaredoxins	AtGRXC2_GRX370_GRXC2__Glutaredoxin family protein
AT4G35090	[21.6] redox.dismutases and catalases	CAT2__catalase 2
AT3G17360	[31.1] cell.organisation	POK1__phragmoplast orienting kinesin 1
AT1G04600	[31.1] cell.organisation	ATXIA_XIA__myosin XI A
AT3G19050	[31.1] cell.organisation	POK2__phragmoplast orienting kinesin 2
AT2G21300	[31.1] cell.organisation	ATP binding microtubule motor family protein
AT1G64740	[31.1] cell.organisation	TUA1__alpha-1 tubulin
AT5G05490	[31.2] cell.division	AtREC8_DIF1_REC8_SYN1__Rad21/Rec8-like family protein
AT2G27170	[31.2] cell.division	SMC3_TTN7__Structural maintenance of chromosomes (SMC) family protein
AT4G32420	[31.3.1] cell.cycle.peptidylprolyl isomerase	Cyclophilin-like peptidyl-prolyl cis-trans isomerase family protein
AT1G25682	[31.3] cell.cycle	CWC16a__Family of unknown function (DUF572)
AT5G51430	[31.4] cell.vesicle transport	COG7_EYE__conserved oligomeric Golgi complex component-related / COG complex component-related
AT5G39630	[31.4] cell.vesicle transport	VTI14__Vesicle transport v-SNARE family protein
AT4G02660	[31.4] cell.vesicle transport	BCHA2__Beige/BEACH domain ;WD domain, G-beta repeat protein
AT5G58440	[31.4] cell.vesicle transport	SNX2a__sorting nexin 2A
AT1G79830	[31.4] cell.vesicle transport	GC5__golgin candidate 5
AT2G07698	[9.9] mitochondrial electron transport / ATP synthesis.F1-ATPase	ATPase, F1 complex, alpha subunit protein
AT2G20420	[8.1.6] TCA / org transformation.TCA.succinyl-CoA ligase	ATP citrate lyase (ACL) family protein
AT5G56720	[8.2.9] TCA / org transformation.other organic acid transformatons.cyt MDH	c-NAD-MDH3__Lactate/malate dehydrogenase family protein
AT3G45130	[16.1.5.1003] secondary metabolism.isoprenoids.terpenoids	LAS1__lanosterol synthase 1
AT3G29410	[16.1.5.1003] secondary metabolism.isoprenoids.terpenoids	TPS25__Terpenoid cyclases/Protein prenyltransferases superfamily protein
AT5G36160	[16.1.3.1005] secondary metabolism.isoprenoids.tocopherol biosynthesis	AtTAT2_TAT2__Tyrosine transaminase family protein
AT5G25980	[16.5.1.3.1.1] secondary metabolism.sulfur-containing.glucosinolates.degradation.myrosinase.TGG	BGLU37_TGG2__glucoside glucohydrolase 2
AT3G11180	[16.8.1.1001] secondary metabolism.flavonoids.anthocyanins	JAO 1_JOX1__2-oxoglutarate (2OG) and Fe(II)-dependent oxygenase superfamily protein
AT3G55970	[16.8.1.1001] secondary metabolism.flavonoids.anthocyanins	ATJRG21_JAO3_JOX3_JRG21__jasmonate-regulated gene 21
AT1G03940	[16.8.1.21] secondary metabolism.flavonoids.anthocyanins.anthocyanin 5-aromatic acyltransferase	HXXXD-type acyl-transferase family protein
AT5G08640	[16.8.4.1] secondary metabolism.flavonoids.flavonols.flavonol synthase (FLS)	ATFLS1_FLS_FLS1__flavonol synthase 1
AT5G07850	[16.99.1018] secondary metabolism.unspecified	HXXXD-type acyl-transferase family protein
AT1G26130	[34.1] transport.p- and v-ATPases	ALA12__ATPase E1-E2 type family protein / haloacid dehalogenase-like hydrolase family protein
AT5G24380	[34.12] transport.metal	ATYSL2_YSL2__YELLOW STRIPE like 2
AT3G25280	[34.13] transport.peptides and oligopeptides	AtNPF4.2_NPF4.2__Major facilitator superfamily protein
AT3G53510	[34.16] transport.ABC transporters and multidrug resistance systems	ABCG20_JAT4__ABC-2 type transporter family protein
AT1G04120	[34.16] transport.ABC transporters and multidrug resistance systems	ABCC5_ATABCC5_ATMRP5_MRP5_MRP5__multidrug resistance-associated protein 5
AT5G61700	[34.16] transport.ABC transporters and multidrug resistance systems	ABCA12_ATATH16_ATH16__ABC2 homolog 16
AT2G26910	[34.16] transport.ABC transporters and multidrug resistance systems	ABCG32_AtABCG32_ATPDR4_PDR4_PEC1__pleiotropic drug resistance 4
AT5G58270	[34.16] transport.ABC transporters and multidrug resistance systems	ABCB25_ATATM3_ATM3_STA1__ABC transporter of the mitochondrion 3
AT5G44110	[34.16] transport.ABC transporters and multidrug resistance systems	ABCI21_ATNAP2_ATPOP1_POP1__P-loop containing nucleoside triphosphate hydrolases superfamily protein
AT3G18830	[34.2] transport.sugars	ATPLT5_ATPMT5_PMT5__polyol/monosaccharide transporter 5
AT5G16150	[34.2] transport.sugars	GLT1_PGLCT__plastidic GLC translocator
AT3G51490	[34.2] transport.sugars	TMT3__tonoplast monosaccharide transporter3
AT1G54730	[34.2] transport.sugars	Major facilitator superfamily protein
AT5G42130	[34.9] transport.metabolite transporters at the mitochondrial membrane	AtMfl1_Mfl1__Mitochondrial substrate carrier family protein
AT2G04066	[34.99] transport.misc	MATE efflux family protein
AT3G55400	[29.1.10] protein.aa activation.methionine-tRNA ligase	OVA1__methionyl-tRNA synthetase / methionine--tRNA ligase / MetRS (cpMetRS)
AT5G22800	[29.1.7] protein.aa activation.alanine-tRNA ligase	EMB1030_EMB263_EMB86__Alanyl-tRNA synthetase, class IIc
AT1G07940	[29.2.4] protein.synthesis.elongation	EF1a__GTP binding Elongation factor Tu family protein
AT1G56070	[29.2.4] protein.synthesis.elongation	LOS1__Ribosomal protein S5/Elongation factor G/III/V family protein
AT4G02230	[29.2.1.2.2.19] protein.synthesis.ribosomal protein.eukaryotic.60S subunit.L19	Ribosomal protein L19e family protein
AT5G10360	[29.2.1.2.1.6] protein.synthesis.ribosomal protein.eukaryotic.40S subunit.S6	EMB3010_RPS6B__Ribosomal protein S6e
AT1G43170	[29.2.1.2.2.3] protein.synthesis.ribosomal protein.eukaryotic.60S subunit.L3	ARP1_emb2207_RP1_RPL3A__ribosomal protein 1
AT3G26360	[29.2.1.99.99] protein.synthesis.ribosomal protein.unknown.unknown	Ribosomal protein S21 family protein
AT3G49010	[29.2.1.2.2.13] protein.synthesis.ribosomal protein.eukaryotic.60S subunit.L13	ATBBC1_BBC1_RSU2__breast basic conserved 1
AT1G16870	[29.2.1.1.2.1.29] protein.synthesis.ribosomal protein.prokaryotic.mitochondrion.30S subunit.S29	mitochondrial 28S ribosomal protein S29-related
AT4G28360	[29.2.1.1.1.2.22] protein.synthesis.ribosomal protein.prokaryotic.chloroplast.50S subunit.L22	Ribosomal protein L22p/L17e family protein
AT1G26880	[29.2.1.2.2.34] protein.synthesis.ribosomal protein.eukaryotic.60S subunit.L34	Ribosomal protein L34e superfamily protein
AT4G15000	[29.2.1.2.2.27] protein.synthesis.ribosomal protein.eukaryotic.60S subunit.L27	Ribosomal L27e protein family
AT1G77840	[29.2.3] protein.synthesis.initiation	Translation initiation factor IF2/IF5
AT1G76720	[29.2.3] protein.synthesis.initiation	eukaryotic translation initiation factor 2 (eIF-2) family protein
AT4G11420	[29.2.3] protein.synthesis.initiation	ATEIF3A-1_ATTIF3A1_EIF3A_EIF3A-1_TIF3A1__eukaryotic translation initiation factor 3A
AT1G73180	[29.2.3] protein.synthesis.initiation	Eukaryotic translation initiation factor eIF2A family protein
AT3G25520	[29.2.1.2.2.5] protein.synthesis.ribosomal protein.eukaryotic.60S subunit.L5	ATL5_OLI5_PGY3_RPL5A__ribosomal protein L5
AT2G07715	[29.2.1.2.2.2] protein.synthesis.ribosomal protein.eukaryotic.60S subunit.L2	Nucleic acid-binding, OB-fold-like protein
AT1G07210	[29.2.1.1.3.1.18] protein.synthesis.ribosomal protein.prokaryotic.unknown organellar.30S subunit.S18	Ribosomal protein S18
AT1G17560	[29.2.1.1.3.2.14] protein.synthesis.ribosomal protein.prokaryotic.unknown organellar.50S subunit.L14	HLL__Ribosomal protein L14p/L23e family protein
AT3G11510	[29.2.1.2.1.14] protein.synthesis.ribosomal protein.eukaryotic.40S subunit.S14	Ribosomal protein S11 family protein
AT3G62870	[29.2.1.2.2.57] protein.synthesis.ribosomal protein.eukaryotic.60S subunit.L7A	Ribosomal protein L7Ae/L30e/S12e/Gadd45 family protein
AT2G39460	[29.2.1.2.2.523] protein.synthesis.ribosomal protein.eukaryotic.60S subunit.L23A	ATRPL23A_RPL23A_RPL23A1_RPL23AA__ribosomal protein L23AA
AT1G36240	[29.2.1.2.2.30] protein.synthesis.ribosomal protein.eukaryotic.60S subunit.L30	RPL30A__Ribosomal protein L7Ae/L30e/S12e/Gadd45 family protein
AT2G40510	[29.2.1.2.1.26] protein.synthesis.ribosomal protein.eukaryotic.40S subunit.S26	Ribosomal protein S26e family protein
AT2G18020	[29.2.1.2.2.8] protein.synthesis.ribosomal protein.eukaryotic.60S subunit.L8	EMB2296__Ribosomal protein L2 family
AT4G39880	[29.2.1.99.2.23] protein.synthesis.ribosomal protein.unknown.large subunit.L23	Ribosomal protein L23/L15e family protein
AT5G15200	[29.2.1.2.1.9] protein.synthesis.ribosomal protein.eukaryotic.40S subunit.S9	Ribosomal protein S4
AT4G16720	[29.2.1.2.2.15] protein.synthesis.ribosomal protein.eukaryotic.60S subunit.L15	Ribosomal protein L23/L15e family protein
AT3G21540	[29.2.2.3.4] protein.synthesis.ribosome biogenesis.Pre-rRNA processing and modifications.WD-repeat proteins	transducin family protein / WD-40 repeat family protein
AT3G04920	[29.2.1.2.1.24] protein.synthesis.ribosomal protein.eukaryotic.40S subunit.S24	Ribosomal protein S24e family protein
AT3G04400	[29.2.1.2.2.23] protein.synthesis.ribosomal protein.eukaryotic.60S subunit.L23	emb2171_RPL23__Ribosomal protein L14p/L23e family protein
AT3G04840	[29.2.1.2.1.53] protein.synthesis.ribosomal protein.eukaryotic.40S subunit.S3A	Ribosomal protein S3Ae
AT3G48930	[29.2.1.2.1.11] protein.synthesis.ribosomal protein.eukaryotic.40S subunit.S11	EMB1080__Nucleic acid-binding, OB-fold-like protein
AT2G42710	[29.2.1.1.3.2.1] protein.synthesis.ribosomal protein.prokaryotic.unknown organellar.50S subunit.L1	Ribosomal protein L1p/L10e family
AT3G60770	[29.2.1.2.1.13] protein.synthesis.ribosomal protein.eukaryotic.40S subunit.S13	Ribosomal protein S13/S15
AT2G34480	[29.2.1.2.2.518] protein.synthesis.ribosomal protein.eukaryotic.60S subunit.L18A	L18aB_RPL18aB__Ribosomal protein L18ae/LX family protein
AT3G18610	[29.2.2.3.1] protein.synthesis.ribosome biogenesis.Pre-rRNA processing and modifications.snoRNPs	ATNUC-L2_NUC-L2_NUC2_PARLL1__nucleolin like 2
AT5G20290	[29.2.1.2.1.8] protein.synthesis.ribosomal protein.eukaryotic.40S subunit.S8	Ribosomal protein S8e family protein
AT3G05590	[29.2.1.2.2.18] protein.synthesis.ribosomal protein.eukaryotic.60S subunit.L18	RPL18__ribosomal protein L18
AT1G27400	[29.2.1.2.2.17] protein.synthesis.ribosomal protein.eukaryotic.60S subunit.L17	Ribosomal protein L22p/L17e family protein
AT1G48900	[29.3.4.99] protein.targeting.secretory pathway.unspecified	Signal recognition particle, SRP54 subunit protein
AT5G47510	[29.3.4.99] protein.targeting.secretory pathway.unspecified	Sec14p-like phosphatidylinositol transfer family protein
AT4G39180	[29.3.4.99] protein.targeting.secretory pathway.unspecified	ATSEC14_SEC14__Sec14p-like phosphatidylinositol transfer family protein
AT3G59020	[29.3.1] protein.targeting.nucleus	ARM repeat superfamily protein
AT1G02690	[29.3.1] protein.targeting.nucleus	IMPA-6__importin alpha isoform 6
AT4G15810	[29.3.3] protein.targeting.chloroplast	P-loop containing nucleoside triphosphate hydrolases superfamily protein
AT3G23710	[29.3.3] protein.targeting.chloroplast	AtTic22-III_Tic22-III__Tic22-like family protein
AT4G09080	[29.3.3] protein.targeting.chloroplast	ATTOC75-IV_TOC75-IV__Outer membrane OMP85 family protein
AT5G03940	[29.3.3] protein.targeting.chloroplast	54CP_CPSRP54_FFC_SRP54CP__chloroplast signal recognition particle 54 kDa subunit
AT1G21650	[29.3.3] protein.targeting.chloroplast	ANU1_SECA2__Preprotein translocase SecA family protein
AT1G09440	[29.4.1.55] protein.postranslational modification.kinase.receptor like cytoplasmatic kinase V	Protein kinase superfamily protein
AT3G25800	[29.4] protein.postranslational modification	PDF1_PP2AA2_PR 65__protein phosphatase 2A subunit A2
AT1G11340	[29.4] protein.postranslational modification	S-locus lectin protein kinase family protein
AT5G59160	[29.4] protein.postranslational modification	PPO_TOPP2__type one serine/threonine protein phosphatase 2
AT1G61850	[29.4] protein.postranslational modification	PLAI__phospholipases;galactolipases
AT3G25840	[29.4] protein.postranslational modification	PRP4KA__Protein kinase superfamily protein
AT3G23360	[29.4] protein.postranslational modification	Protein phosphatase 2C family protein
AT1G16900	[29.4] protein.postranslational modification	EBS3__Alg9-like mannosyltransferase family
AT1G03080	[29.4] protein.postranslational modification	NET1D__kinase interacting (KIP1-like) family protein
AT5G19280	[29.4] protein.postranslational modification	KAPP_RAG1__kinase associated protein phosphatase
AT2G23070	[29.4] protein.postranslational modification	CKA4_cpCK2_pCK2__Protein kinase superfamily protein
AT2G37550	[29.4] protein.postranslational modification	AGD7_ASP1__ARF-GAP domain 7
AT5G60300	[29.4] protein.postranslational modification	DORN1_LecRK-I.9_P2K1__Concanavalin A-like lectin protein kinase family protein
AT5G25510	[29.4] protein.postranslational modification	Protein phosphatase 2A regulatory B subunit family protein
AT1G48120	[29.4] protein.postranslational modification	MAIL3__hydrolases;protein serine/threonine phosphatases
AT5G59010	[29.4.1.52] protein.postranslational modification.kinase.receptor like cytoplasmatic kinase II	BSK5__Protein kinase protein with tetratricopeptide repeat domain
AT4G29330	[29.5] protein.degradation	DER1__DERLIN-1
AT1G59550	[29.5] protein.degradation	UBX domain-containing protein
AT4G22290	[29.5.11] protein.degradation.ubiquitin	SHOU4L2__Ubiquitin-specific protease family C19-related protein
AT2G47110	[29.5.11] protein.degradation.ubiquitin	RPS27aB_UBI6_UBQ6__ubiquitin 6
AT5G02310	[29.5.11] protein.degradation.ubiquitin	GED1_PRT6__proteolysis 6
AT1G43910	[29.5.9] protein.degradation.AAA type	P-loop containing nucleoside triphosphate hydrolases superfamily protein
AT5G67250	[29.5.11.4.3.1] protein.degradation.ubiquitin.E3.SCF.SKP	SKIP2_VFB4__SKP1/ASK1-interacting protein 2
AT5G59090	[29.5.1] protein.degradation.subtilases	ATSBT4.12_SBT4.12__subtilase 4.12
AT3G46840	[29.5.1] protein.degradation.subtilases	Subtilase family protein
AT3G54850	[29.5.11.4.2] protein.degradation.ubiquitin.E3.RING	ATPUB14_PUB14__plant U-box 14
AT2G22690	[29.5.11.4.2] protein.degradation.ubiquitin.E3.RING	zinc ion binding
AT2G31510	[29.5.11.4.2] protein.degradation.ubiquitin.E3.RING	ARI7_ATARI7__IBR domain-containing protein
AT5G23110	[29.5.11.4.2] protein.degradation.ubiquitin.E3.RING	Zinc finger, C3HC4 type (RING finger) family protein
AT5G22660	[29.5.11.4.3.2] protein.degradation.ubiquitin.E3.SCF.FBOX	FBD, F-box, Skp2-like and Leucine Rich Repeat domains containing protein
AT1G31163	[29.5.11.4.3.2] protein.degradation.ubiquitin.E3.SCF.FBOX	F-box associated ubiquitination effector family protein
AT5G07610	[29.5.11.4.3.2] protein.degradation.ubiquitin.E3.SCF.FBOX	F-box family protein
AT3G16210	[29.5.11.4.3.2] protein.degradation.ubiquitin.E3.SCF.FBOX	F-box family protein
AT1G78760	[29.5.11.4.3.2] protein.degradation.ubiquitin.E3.SCF.FBOX	F-box/RNI-like superfamily protein
AT4G24390	[29.5.11.4.3.2] protein.degradation.ubiquitin.E3.SCF.FBOX	AFB4__RNI-like superfamily protein
AT2G42730	[29.5.11.4.3.2] protein.degradation.ubiquitin.E3.SCF.FBOX	F-box family protein
AT5G46170	[29.5.11.4.3.2] protein.degradation.ubiquitin.E3.SCF.FBOX	F-box family protein
AT1G67160	[29.5.11.4.3.2] protein.degradation.ubiquitin.E3.SCF.FBOX	AtFDB5_KIB3__F-box family protein with a domain of unknown function (DUF295)
AT1G47350	[29.5.11.4.3.2] protein.degradation.ubiquitin.E3.SCF.FBOX	F-box associated ubiquitination effector family protein
AT4G25340	[29.6] protein.folding	ATFKBP53_FKBP53__FK506 BINDING PROTEIN 53
AT2G25300	[29.7] protein.glycosylation	HPGT3__Galactosyltransferase family protein
AT5G20980	[13.1.3.4.3] amino acid metabolism.synthesis.aspartate family.methionine.methionine synthase	ATMS3_MS3__methionine synthase 3
AT5G05730	[13.1.6.5.1] amino acid metabolism.synthesis.aromatic aa.tryptophan.anthranilate synthase	AMT1_ASA1_JDL1_TRP5_WEI2__anthranilate synthase alpha subunit 1
AT5G17920	[13.1.3.4.1003] amino acid metabolism.synthesis.aspartate family.methionine	ATCIMS_ATMETS_ATMS1_METS1__Cobalamin-independent synthase family protein
AT3G61300	[13.1.6.5.3] amino acid metabolism.synthesis.aromatic aa.tryptophan.phosphoribosyanthranilate isomerase	MCTP8__C2 calcium/lipid-binding plant phosphoribosyltransferase family protein
AT3G10050	[13.1.4.5.1] amino acid metabolism.synthesis.branched chain group.isoleucine specific.threonine ammonia-lyase	OMR1__L-O-methylthreonine resistant 1
AT4G35630	[13.1.5.1.2] amino acid metabolism.synthesis.serine-glycine-cysteine group.serine.phosphoserine aminotransferase	PSAT1__phosphoserine aminotransferase
AT1G67550	[13.2.2.3.1001] amino acid metabolism.degradation.glutamate family.arginine	URE__urease
AT3G45300	[13.2.4.4] amino acid metabolism.degradation.branched chain group.leucine	ATIVD_IVD_IVDH__isovaleryl-CoA-dehydrogenase
AT3G30720	[2.1.2.1004] major CHO metabolism.synthesis.starch	DEG6_QQS__qua-quine starch
AT5G16150	[2.2.2.6] major CHO metabolism.degradation.starch.transporter	GLT1_PGLCT__plastidic GLC translocator
AT3G29320	[2.2.2.2] major CHO metabolism.degradation.starch.starch phosphorylase	PHS1__Glycosyl transferase, family 35
AT5G44030	[10.2.1] cell wall.cellulose synthesis.cellulose synthase	CESA4_IRX5_NWS2__cellulose synthase A4
AT2G32540	[10.2.1] cell wall.cellulose synthesis.cellulose synthase	ATCSLB04_ATCSLB4_CSLB04_CSLB04__cellulose synthase-like B4
AT5G03760	[10.2] cell wall.cellulose synthesis	ATCSLA09_ATCSLA9_CSLA09_CSLA9_RAT4__Nucleotide-diphospho-sugar transferases superfamily protein
AT1G14100	[10.3] cell wall.hemicellulose synthesis	FUT8__fucosyltransferase 8
AT2G22620	[10.6.3] cell wall.degradation.pectate lyases and polygalacturonases	RGIL6__Rhamnogalacturonate lyase family protein
AT1G19940	[10.6.1] cell wall.degradation.cellulases and beta -1,4-glucanases	AtGH9B5_GH9B5__glycosyl hydrolase 9B5
AT5G25980	[17.2.1.1001] hormone metabolism.auxin.synthesis-degradation	BGLU37_TGG2__glucoside glucohydrolase 2
AT5G01100	[17.2.3] hormone metabolism.auxin.induced-regulated-responsive-activated	FRB1__O-fucosyltransferase family protein
AT3G19160	[17.4.1.1003] hormone metabolism.cytokinin.synthesis-degradation	ATIPT8_IPT8_IPT8_PGA22__ATP/ADP isopentenyltransferases
AT1G68460	[17.4.1.1003] hormone metabolism.cytokinin.synthesis-degradation	ATIPT1_IPT1__isopentenyltransferase 1
AT3G12900	[17.5.1.1002] hormone metabolism.ethylene.synthesis-degradation	S8H__2-oxoglutarate (2OG) and Fe(II)-dependent oxygenase superfamily protein
AT5G51310	[17.6.1.11] hormone metabolism.gibberelin.synthesis-degradation.GA20 oxidase	2-oxoglutarate (2OG) and Fe(II)-dependent oxygenase superfamily protein
AT5G56300	[17.6.1.1001] hormone metabolism.gibberelin.synthesis-degradation	GAMT2__gibberellic acid methyltransferase 2
AT1G19180	[17.7.2] hormone metabolism.jasmonate.signal transduction	AtJAZ1_JAZ1_TIFY10A__jasmonate-zim-domain protein 1
AT3G45140	[17.7.1.2] hormone metabolism.jasmonate.synthesis-degradation.lipoxygenase	ATLOX2_LOX2__lipoxygenase 2
AT4G16700	[11.3.8] lipid metabolism.Phospholipid synthesis.phosphatidylserine decarboxylase	PSD1__phosphatidylserine decarboxylase 1
AT5G40610	[11.5.2] lipid metabolism.glyceral metabolism.Glycerol-3-phosphate dehydrogenase (NAD+)	GPDHp__NAD-dependent glycerol-3-phosphate dehydrogenase family protein
AT2G33470	[11.6] lipid metabolism.lipid transfer proteins etc	ATGLTP1_GLTP1__glycolipid transfer protein 1
AT4G26280	[11.8] lipid metabolism.'exotics'(steroids, squalene etc)	P-loop containing nucleoside triphosphate hydrolases superfamily protein
AT3G44550	[11.9.4.13] lipid metabolism.lipid degradation.beta-oxidation.acyl CoA reductase	FAR5__fatty acid reductase 5
AT1G52695	[11.9.3.2] lipid metabolism.lipid degradation.lysophospholipases.carboxylesterase	alpha/beta-Hydrolases superfamily protein
AT1G45201	[11.9.2.1] lipid metabolism.lipid degradation.lipases.triacylglycerol lipase	ATTLL1_TLL1__triacylglycerol lipase-like 1
AT4G18550	[11.9.2.1] lipid metabolism.lipid degradation.lipases.triacylglycerol lipase	AtDSEL_DSEL__alpha/beta-Hydrolases superfamily protein
AT1G76580	[33.3] development.squamosa promoter binding like (SPL)	Squamosa promoter-binding protein-like (SBP domain) transcription factor family protein
AT1G68170	[33.99] development.unspecified	UMAMIT23__nodulin MtN21 /EamA-like transporter family protein
AT4G16280	[33.99] development.unspecified	FCA__RNA binding;abscisic acid binding
AT4G27880	[33.99] development.unspecified	SINAT4__Protein with RING/U-box and TRAF-like domains
AT5G43920	[33.99] development.unspecified	transducin family protein / WD-40 repeat family protein
AT4G33400	[33.99] development.unspecified	DEM1__Vacuolar import/degradation, Vid27-related protein
AT3G02360	[7.1.3] OPP.oxidative PP.6-phosphogluconate dehydrogenase	PGD2__6-phosphogluconate dehydrogenase family protein
AT4G08320	[35.1.27] not assigned.no ontology.tetratricopeptide repeat (TPR)	TPR8__Tetratricopeptide repeat (TPR)-like superfamily protein
AT4G17330	[35.1.2] not assigned.no ontology.agenet domain-containing protein	ATG2484-1_G2484-1__G2484-1 protein
AT1G48090	[35.1.19] not assigned.no ontology.C2 domain-containing protein	calcium-dependent lipid-binding family protein
AT3G20820	[35.1.1023] not assigned.no ontology	Leucine-rich repeat (LRR) family protein
AT2G26400	[35.1.1023] not assigned.no ontology	ARD_ARD3_ATARD3__acireductone dioxygenase 3
AT3G23980	[35.1.1023] not assigned.no ontology	BLI_KOS1__BLISTER
AT1G03060	[35.1.1023] not assigned.no ontology	BCHA1_SPI__Beige/BEACH domain ;WD domain, G-beta repeat protein
AT5G52710	[35.1.1023] not assigned.no ontology	Copper transport protein family
AT1G24300	[35.1.1023] not assigned.no ontology	GYF domain-containing protein
AT1G74190	[35.1.1023] not assigned.no ontology	AtRLP15_RLP15__receptor like protein 15
AT5G41120	[35.1.1023] not assigned.no ontology	ELT4__Esterase/lipase/thioesterase family protein
AT3G13062	[35.1.1023] not assigned.no ontology	Polyketide cyclase/dehydrase and lipid transport superfamily protein
AT1G06923	[35.1.1023] not assigned.no ontology
AT4G29540	[35.1.1023] not assigned.no ontology	AtLpxA_LpxA__bacterial transferase hexapeptide repeat-containing protein
AT4G21110	[35.1.1023] not assigned.no ontology	G10 family protein
AT3G47910	[35.1.1023] not assigned.no ontology	Ubiquitin carboxyl-terminal hydrolase-related protein
AT5G60050	[35.1.1023] not assigned.no ontology	BTB/POZ domain-containing protein
AT1G78210	[35.1.1023] not assigned.no ontology	alpha/beta-Hydrolases superfamily protein
AT2G45540	[35.1.1023] not assigned.no ontology	BCHC2__WD-40 repeat family protein / beige-related
AT1G29850	[35.1.1023] not assigned.no ontology	AtPDCD5_PDCD5__double-stranded DNA-binding family protein
AT4G32970	[35.1.1023] not assigned.no ontology
AT1G65370	[35.1.1023] not assigned.no ontology	TRAF-like family protein
AT5G23940	[35.1.1023] not assigned.no ontology	DCR_EMB3009_PEL3__HXXXD-type acyl-transferase family protein
AT2G28360	[35.1.1023] not assigned.no ontology	SIT4 phosphatase-associated family protein
AT3G61670	[35.1.1023] not assigned.no ontology	Protein of unknown function (DUF3133)
AT5G59390	[35.1.1023] not assigned.no ontology	FDDM1__XH/XS domain-containing protein
AT3G09690	[35.1.1023] not assigned.no ontology	alpha/beta-Hydrolases superfamily protein
AT5G21950	[35.1.1023] not assigned.no ontology	alpha/beta-Hydrolases superfamily protein
AT1G13220	[35.1.1023] not assigned.no ontology	CRWN2_LINC2__nuclear matrix constituent protein-related
AT3G21290	[35.1.1023] not assigned.no ontology	CARP9__dentin sialophosphoprotein-related
AT2G17440	[35.1.1023] not assigned.no ontology	PIRL5__plant intracellular ras group-related LRR 5
AT4G01870	[35.1.1023] not assigned.no ontology	tolB protein-related
AT3G59640	[35.1.40] not assigned.no ontology.glycine rich proteins	PSS1__glycine-rich protein
AT5G66631	[35.1.5] not assigned.no ontology.pentatricopeptide (PPR) repeat-containing protein	Tetratricopeptide repeat (TPR)-like superfamily protein
AT1G71460	[35.1.5] not assigned.no ontology.pentatricopeptide (PPR) repeat-containing protein	Pentatricopeptide repeat (PPR-like) superfamily protein
AT2G15820	[35.1.5] not assigned.no ontology.pentatricopeptide (PPR) repeat-containing protein	OTP51__endonucleases
AT5G61800	[35.1.5] not assigned.no ontology.pentatricopeptide (PPR) repeat-containing protein	Pentatricopeptide repeat (PPR) superfamily protein
AT1G73710	[35.1.5] not assigned.no ontology.pentatricopeptide (PPR) repeat-containing protein	Pentatricopeptide repeat (PPR) superfamily protein
AT5G61370	[35.1.5] not assigned.no ontology.pentatricopeptide (PPR) repeat-containing protein	Pentatricopeptide repeat (PPR) superfamily protein
AT5G03800	[35.1.5] not assigned.no ontology.pentatricopeptide (PPR) repeat-containing protein	EMB166_EMB175_EMB1899__Pentatricopeptide repeat (PPR) superfamily protein
AT2G37320	[35.1.5] not assigned.no ontology.pentatricopeptide (PPR) repeat-containing protein	Tetratricopeptide repeat (TPR)-like superfamily protein
AT1G74630	[35.1.5] not assigned.no ontology.pentatricopeptide (PPR) repeat-containing protein	Tetratricopeptide repeat (TPR)-like superfamily protein
AT1G22960	[35.1.5] not assigned.no ontology.pentatricopeptide (PPR) repeat-containing protein	Pentatricopeptide repeat (PPR) superfamily protein
AT3G51770	[35.1.5] not assigned.no ontology.pentatricopeptide (PPR) repeat-containing protein	ATEOL1_ETO1__tetratricopeptide repeat (TPR)-containing protein
AT5G37130	[35.1.5] not assigned.no ontology.pentatricopeptide (PPR) repeat-containing protein	Protein prenylyltransferase superfamily protein
AT1G21580	[35.1.41] not assigned.no ontology.hydroxyproline rich proteins	SOP1__Zinc finger C-x8-C-x5-C-x3-H type family protein
AT1G03350	[35.1.8] not assigned.no ontology.BSD domain-containing protein	BSD domain-containing protein
AT4G16444	[35.2.1001] not assigned.unknown	AtGET1_GET1
AT5G42710	[35.2.1001] not assigned.unknown	TRM30
AT1G41820	[35.2.1001] not assigned.unknown
AT2G19710	[35.2.1001] not assigned.unknown	ISTL5__Regulator of Vps4 activity in the MVB pathway protein
AT1G23560	[35.2.1001] not assigned.unknown	Domain of unknown function (DUF220)
AT5G23610	[35.2.1001] not assigned.unknown
AT4G30130	[35.2.1001] not assigned.unknown	Protein of unknown function (DUF630 and DUF632)
AT5G66810	[35.2.1001] not assigned.unknown
AT5G37920	[35.2.1001] not assigned.unknown	Family of unknown function (DUF577)
AT3G20362	[35.2.1001] not assigned.unknown
AT2G07798	[35.2.1001] not assigned.unknown
AT4G20040	[35.2.1001] not assigned.unknown	Pectin lyase-like superfamily protein
AT5G06350	[35.2.1001] not assigned.unknown	ARM repeat superfamily protein
AT4G32230	[35.2.1001] not assigned.unknown
AT1G23570	[35.2.1001] not assigned.unknown	Domain of unknown function (DUF220)
AT4G23950	[35.2.1001] not assigned.unknown	AtSUN5_SUN5__Galactose-binding protein
AT2G25720	[35.2.1001] not assigned.unknown
AT3G47070	[35.2.1001] not assigned.unknown
AT5G11140	[35.2.1001] not assigned.unknown	Arabidopsis phospholipase-like protein (PEARLI 4) family
AT3G01310	[35.2.1001] not assigned.unknown	AtVIP1_VIH2_VIP1__Phosphoglycerate mutase-like family protein
AT4G35920	[35.2.1001] not assigned.unknown	MCA1__PLAC8 family protein
AT3G47630	[35.2.1001] not assigned.unknown
ATMG00670	[35.2.1001] not assigned.unknown	ORF275
AT1G61930	[35.2.1001] not assigned.unknown	S40-6__Protein of unknown function, DUF584
AT3G44710	[35.2.1001] not assigned.unknown	Plant protein of unknown function (DUF247)
AT5G24630	[35.2.1001] not assigned.unknown	BIN4_MID__double-stranded DNA binding
AT5G66470	[35.2.1001] not assigned.unknown	AtERG1_Era-1_ERA1__RNA binding;GTP binding
AT2G38995	[35.2.1001] not assigned.unknown	O-acyltransferase (WSD1-like) family protein
AT1G79420	[35.2.1001] not assigned.unknown	BDR2__Protein of unknown function (DUF620)
AT3G27600	[35.2.1001] not assigned.unknown	SWAP (Suppressor-of-White-APricot)/surp RNA-binding domain-containing protein
AT4G23530	[35.2.1001] not assigned.unknown	Protein of unknown function (DUF793)
AT2G30990	[35.2.1001] not assigned.unknown	Protein of unknown function (DUF688)
AT5G49390	[35.2.1001] not assigned.unknown
AT3G62900	[35.2.1001] not assigned.unknown	CW-type Zinc Finger
AT4G10860	[35.2.1001] not assigned.unknown
AT1G06590	[35.2.1001] not assigned.unknown
AT1G26710	[35.2.1001] not assigned.unknown
AT5G53620	[35.2.1001] not assigned.unknown
AT4G12840	[35.2.1001] not assigned.unknown	Protein of unknown function (DUF707)
AT4G18490	[35.2.1001] not assigned.unknown
AT4G26920	[35.2.1001] not assigned.unknown	START (StAR-related lipid-transfer) lipid-binding domain
AT4G11450	[35.2.1001] not assigned.unknown	Protein of unknown function (DUF3527)
AT1G69470	[35.2.1001] not assigned.unknown
AT4G39420	[35.2.1001] not assigned.unknown
AT2G14390	[35.2.1001] not assigned.unknown
AT3G12190	[35.2.1001] not assigned.unknown
AT4G29750	[35.2.1001] not assigned.unknown	CRS1 / YhbY (CRM) domain-containing protein
AT3G05570	[35.2.1001] not assigned.unknown
AT1G74770	[35.2.1001] not assigned.unknown	BTSL1__zinc ion binding
AT2G22370	[35.2.1001] not assigned.unknown	MED18
AT3G56360	[35.2.1001] not assigned.unknown
AT1G32120	[35.2.1001] not assigned.unknown
AT1G07970	[35.2.1001] not assigned.unknown	PNET1
AT5G45540	[35.2.1001] not assigned.unknown	Protein of unknown function (DUF594)
AT2G43740	[35.2.1001] not assigned.unknown	Mannose-binding lectin superfamily protein
AT1G72270	[35.2.1001] not assigned.unknown	HDP1_IDAP1
AT3G12650	[35.2.1001] not assigned.unknown
AT1G21050	[35.2.1001] not assigned.unknown	Protein of unknown function, DUF617
AT2G07779	[35.2.1001] not assigned.unknown
AT3G10440	[35.2.1001] not assigned.unknown	AtSGO1_SGO1__Shugoshin C terminus
AT4G08940	[35.2.1001] not assigned.unknown	Ubiquitin carboxyl-terminal hydrolase family protein
AT5G41730	[35.2.1001] not assigned.unknown	MLKL2__Protein kinase family protein
AT3G11850	[35.2.1001] not assigned.unknown	MyoB8__Protein of unknown function, DUF593
AT2G47390	[35.2.1001] not assigned.unknown	CGEP__Prolyl oligopeptidase family protein
AT3G42780	[35.2.1001] not assigned.unknown
AT5G24690	[35.2.1001] not assigned.unknown	Protein of unknown function (DUF3411)
AT4G01290	[35.2.1001] not assigned.unknown	CBE1
AT2G35610	[35.2.1001] not assigned.unknown	XEG113__xyloglucanase 113
AT2G25800	[35.2.1001] not assigned.unknown	Protein of unknown function (DUF810)
AT4G22970	[35.2.1001] not assigned.unknown	AESP_AESP1_ESP_ESP_RSW4__homolog of separase
AT5G53860	[35.2.1001] not assigned.unknown	ANU7_EMB2737_EMB64__embryo defective 2737
AT4G20160	[35.2.1001] not assigned.unknown
AT4G14290	[35.2.1001] not assigned.unknown	alpha/beta-Hydrolases superfamily protein
AT1G32810	[35.2.1001] not assigned.unknown	RING/FYVE/PHD zinc finger superfamily protein
AT5G01030	[35.2.1001] not assigned.unknown	Protein of unknown function (DUF3527)
AT1G71760	[35.2.1001] not assigned.unknown
AT4G15890	[35.2.1001] not assigned.unknown	CAP-D3__binding
AT3G61480	[35.2.1001] not assigned.unknown	Quinoprotein amine dehydrogenase, beta chain-like; RIC1-like guanyl-nucleotide exchange factor
AT1G71240	[35.2.1001] not assigned.unknown	Plant protein of unknown function (DUF639)
AT4G16050	[35.2.1001] not assigned.unknown	Aminotransferase-like, plant mobile domain family protein
AT1G32160	[35.2.1001] not assigned.unknown	DUF760-1_DUF760?1__Protein of unknown function (DUF760)
AT4G17060	[35.2.1001] not assigned.unknown	FIP2__FRIGIDA interacting protein 2
AT3G22270	[35.2.1001] not assigned.unknown	AtPAT1H1_PAT1H1_PATH1__Topoisomerase II-associated protein PAT1
AT2G19420	[35.2.1001] not assigned.unknown
AT5G57910	[35.2.1001] not assigned.unknown	INB2B
AT5G46020	[35.2.1001] not assigned.unknown	MUSE7
AT5G12950	[35.2.1001] not assigned.unknown	Putative glycosyl hydrolase of unknown function (DUF1680)
AT5G16720	[35.2.1001] not assigned.unknown	MyoB3__Protein of unknown function, DUF593
AT3G16730	[35.2.1001] not assigned.unknown	CAP-H2_HEB2
AT1G24706	[35.2.1001] not assigned.unknown	AtTHO2_EMB2793_THO2__THO2
AT3G01900	[26.10] misc.cytochrome P450	CYP94B2__cytochrome P450, family 94, subfamily B, polypeptide 2
AT2G12190	[26.10] misc.cytochrome P450	Cytochrome P450 superfamily protein
AT2G27000	[26.10] misc.cytochrome P450	CYP705A8__cytochrome P450, family 705, subfamily A, polypeptide 8
AT4G37410	[26.10] misc.cytochrome P450	CYP81F4__cytochrome P450, family 81, subfamily F, polypeptide 4
AT3G10560	[26.10] misc.cytochrome P450	CYP77A7_UNE9__Cytochrome P450 superfamily protein
AT2G22420	[26.12] misc.peroxidases	PRX17__Peroxidase superfamily protein
AT5G15070	[26.13] misc.acid and other phosphatases	ATVIP2_VIH1_VIP2__Phosphoglycerate mutase-like family protein
AT3G16410	[26.16] misc.myrosinases-lectin-jacalin	NSP4__nitrile specifier protein 4
AT3G46720	[26.2] misc.UDP glucosyl and glucoronyl transferases	UDP-Glycosyltransferase superfamily protein
AT3G03330	[26.22] misc.short chain dehydrogenase/reductase (SDR)	NAD(P)-binding Rossmann-fold superfamily protein
AT4G05530	[26.22] misc.short chain dehydrogenase/reductase (SDR)	IBR1_SDRA__indole-3-butyric acid response 1
AT2G23540	[26.28] misc.GDSL-motif lipase	GDSL-like Lipase/Acylhydrolase superfamily protein
AT4G25650	[26.30] misc. other Ferredoxins and Rieske domain	ACD1-LIKE_PTC52_TIC55-IV__ACD1-like
AT5G24540	[26.3] misc.gluco-, galacto- and mannosidases	BGLU31__beta glucosidase 31
AT4G29720	[26.7] misc.oxidases - copper, flavone etc	AtPAO5_PAO5__polyamine oxidase 5
AT2G43080	[26.7] misc.oxidases - copper, flavone etc	AT-P4H-1__P4H isoform 1
AT1G55560	[26.7] misc.oxidases - copper, flavone etc	sks14__SKU5 similar 14
AT1G65840	[26.7] misc.oxidases - copper, flavone etc	ATPAO4_PAO4__polyamine oxidase 4
AT1G62600	[26.7] misc.oxidases - copper, flavone etc	Flavin-binding monooxygenase family protein
AT2G31250	[19.2] tetrapyrrole synthesis.glu-tRNA reductase	HEMA3__Glutamyl-tRNA reductase family protein
AT5G18860	[23.2] nucleotide metabolism.degradation	NSH3__inosine-uridine preferring nucleoside hydrolase family protein
AT4G09320	[23.4.10] nucleotide metabolism.phosphotransfer and pyrophosphatases.nucleoside diphosphate kinase	ATNDK1_NDK1_NDPK1__Nucleoside diphosphate kinase family protein
AT3G44670	[20.1.2] stress.biotic.receptors	DM2h__Disease resistance protein (TIR-NBS-LRR class) family
AT5G45080	[20.1.2] stress.biotic.receptors	AtPP2-A6_PP2-A6__phloem protein 2-A6
AT1G64140	[20.1.1001] stress.biotic
AT1G63750	[20.1.1001] stress.biotic	Disease resistance protein (TIR-NBS-LRR class) family
AT2G25470	[20.1.1001] stress.biotic	AtRLP21_RLP21__receptor like protein 21
AT1G65850	[20.1.7] stress.biotic.PR-proteins	Disease resistance protein (TIR-NBS-LRR class) family
AT3G44400	[20.1.7] stress.biotic.PR-proteins	Disease resistance protein (TIR-NBS-LRR class) family
AT5G38350	[20.1.7] stress.biotic.PR-proteins	Disease resistance protein (NBS-LRR class) family
AT4G11170	[20.1.7] stress.biotic.PR-proteins	RMG1__Disease resistance protein (TIR-NBS-LRR class) family
AT1G66090	[20.1.7] stress.biotic.PR-proteins	TN3__Disease resistance protein (TIR-NBS class)
AT5G45230	[20.1.7] stress.biotic.PR-proteins	Disease resistance protein (TIR-NBS-LRR class) family
AT1G19180	[20.1.3] stress.biotic.signalling	AtJAZ1_JAZ1_TIFY10A__jasmonate-zim-domain protein 1
AT3G51780	[20.2.99] stress.abiotic.unspecified	ATBAG4_BAG4__BCL-2-associated athanogene 4
AT4G38680	[20.2.2] stress.abiotic.cold	ATCSP2_CSDP2_CSP2_GRP2__glycine rich protein 2
AT2G26890	[20.2.1] stress.abiotic.heat	GRV2_KAM2_MTV12_SGR8__DNAJ heat shock N-terminal domain-containing protein
AT2G41520	[20.2.1] stress.abiotic.heat	DJC62_TPR15__Heat shock protein DnaJ with tetratricopeptide repeat
AT5G56030	[20.2.1] stress.abiotic.heat	AtHsp90.2_ERD8_HSP81-2_HSP81.2_HSP90.2__heat shock protein 81-2
AT2G03480	[20.2.3] stress.abiotic.drought/salt	QUL2__QUASIMODO2 LIKE 2
AT4G15430	[20.2.3] stress.abiotic.drought/salt	ERD (early-responsive to dehydration stress) family protein
AT4G40030	[28.1.3.2.3] DNA.synthesis/chromatin structure.histone.core.H3	H3.3_HTR4__Histone superfamily protein
AT3G55060	[28.1] DNA.synthesis/chromatin structure
AT2G43900	[28.1] DNA.synthesis/chromatin structure	5PTase12__Endonuclease/exonuclease/phosphatase family protein
AT4G31570	[28.1] DNA.synthesis/chromatin structure
AT1G01490	[28.2] DNA.repair	AtHMP01__Heavy metal transport/detoxification superfamily protein
AT1G19485	[28.2] DNA.repair	Transducin/WD40 repeat-like superfamily protein
AT2G27110	[28.99] DNA.unspecified	FRS3__FAR1-related sequence 3
AT5G13820	[28.99] DNA.unspecified	ATBP-1_ATBP1_ATTBP1_HPPBF-1_TBP1__telomeric DNA binding protein 1
AT5G03780	[28.99] DNA.unspecified	TRFL10__TRF-like 10
AT1G06670	[28.99] DNA.unspecified	NIH__nuclear DEIH-boxhelicase
AT3G57520	[3.1.2.2] minor CHO metabolism.raffinose family.raffinose synthases.putative	AtSIP2_RS2_SIP2__seed imbibition 2
AT1G05630	[3.4.5] minor CHO metabolism.myo-inositol.inositol phosphatase	5PTASE13_AT5PTASE13__Endonuclease/exonuclease/phosphatase family protein
AT5G01670	[3.5] minor CHO metabolism.others	NAD(P)-linked oxidoreductase superfamily protein
AT2G31960	[3.6] minor CHO metabolism.callose	ATGSL03_ATGSL3_GSL03_GSL03__glucan synthase-like 3
AT1G06490	[3.6] minor CHO metabolism.callose	ATGSL07_atgsl7_CalS7_gsl07_GSL07_GSL7__glucan synthase-like 7
AT5G08415	[18.11] Co-factor and vitamine metabolism.lipoic acid	LIP1_LIP1__Radical SAM superfamily protein
AT5G51545	[1.1.1.2] PS.lightreaction.photosystem II.PSII polypeptide subunits	LPA2__low psii accumulation2
AT1G79103	[]
AT3G48187	[]
AT2G10545	[]
AT1G36160	[11.1.1.1] lipid metabolism.FA synthesis and FA elongation.Acetyl CoA Carboxylation.homomeric Enzyme	115D-4A_ACC1_AT-ACC1_EMB22_GK_GSD1_PAS3_SFR3__acetyl-CoA carboxylase 1
AT2G30200	[11.1.2] lipid metabolism.FA synthesis and FA elongation.Acetyl CoA Transacylase	EMB3147_MCAMT_MCAT__catalytics;transferases;[acyl-carrier-protein] S-malonyltransferases;binding
AT5G63770	[11.3.5] lipid metabolism.Phospholipid synthesis.diacylglycerol kinase	ATDGK2_DGK2__diacylglycerol kinase 2
AT3G51600	[11.6] lipid metabolism.lipid transfer proteins etc	LTP5__lipid transfer protein 5
AT2G19880	[11.8.1.3] lipid metabolism.'exotics' (steroids, squalene etc).sphingolipids.ceramide glucosyltransferase	GCS__Nucleotide-diphospho-sugar transferases superfamily protein
AT1G56630	[11.9.2.1] lipid metabolism.lipid degradation.lipases.triacylglycerol lipase	alpha/beta-Hydrolases superfamily protein
AT1G69440	[33.99] development.unspecified	AGO7_ZIP__Argonaute family protein
AT3G13290	[33.99] development.unspecified	VCR__varicose-related
AT2G48120	[33.99] development.unspecified	PAC__pale cress protein (PAC)
AT1G20640	[33.99] development.unspecified	NLP4__Plant regulator RWP-RK family protein
AT5G28646	[33.99] development.unspecified	WVD2__TPX2 (targeting protein for Xklp2) protein family
AT4G17670	[33.99] development.unspecified	Protein of unknown function (DUF581)
AT2G17230	[33.99] development.unspecified	EXL5__EXORDIUM like 5
AT3G15880	[33.99] development.unspecified	TPR4_WSIP2__WUS-interacting protein 2
AT5G45830	[33.99] development.unspecified	ATDOG1_DOG1_GAAS5_GSQ5__delay of germination 1
AT3G18110	[33.99] development.unspecified	ACM1_EMB1270__Pentatricopeptide repeat (PPR) superfamily protein
AT4G28706	[3.5] minor CHO metabolism.others	pfkB-like carbohydrate kinase family protein
AT1G54220	[8.1.1.2] TCA / org transformation.TCA.pyruvate DH.E2	mtE2-3__Dihydrolipoamide acetyltransferase, long form protein
AT5G14590	[8.1.4] TCA / org transformation.TCA.IDH	Isocitrate/isopropylmalate dehydrogenase family protein
AT5G54770	[18.2] Co-factor and vitamine metabolism.thiamine	THI1_THI4_TZ__thiazole biosynthetic enzyme, chloroplast (ARA6) (THI1) (THI4)
AT1G62180	[14.2] S-assimilation.APR	APR2_APSR_ATAPR2_PRH_PRH43__5'adenylylphosphosulfate reductase 2
AT5G28646	[31.1] cell.organisation	WVD2__TPX2 (targeting protein for Xklp2) protein family
AT1G48635	[31.1] cell.organisation	PEX3_PEX3-2__peroxin 3
AT4G27430	[31.1] cell.organisation	CIP7__COP1-interacting protein 7
AT1G24460	[31.1] cell.organisation	TNO1
AT4G26760	[31.1] cell.organisation	MAP65-2__microtubule-associated protein 65-2
AT2G21380	[31.1] cell.organisation	Kin7.2__Kinesin motor family protein
AT5G41310	[31.1] cell.organisation	P-loop nucleoside triphosphate hydrolases superfamily protein with CH (Calponin Homology) domain
AT2G20190	[31.2] cell.division	ATCLASP_CLASP__CLIP-associated protein
AT2G20000	[31.2] cell.division	CDC27b_HBT__CDC27 family protein
AT2G41830	[31.3] cell.cycle	EFOP2__Uncharacterized protein
AT4G00020	[31.3] cell.cycle	BRCA2(IV)_BRCA2A_EDA20_MEE43__BREAST CANCER 2 like 2A
AT3G50070	[31.3] cell.cycle	CYCD3;3__CYCLIN D3;3
AT5G51330	[31.3] cell.cycle	DYAD_SWI1__SWITCH1
AT5G26850	[31.3] cell.cycle	EFOP4__Uncharacterized protein
AT1G32270	[31.4] cell.vesicle transport	ATSYP24_SYP24__syntaxin, putative
AT5G16830	[31.4] cell.vesicle transport	ATPEP12_ATSYP21_PEP12_PEP12P_SYP21__syntaxin of plants 21
AT3G44880	[31.5.1] cell.cell death.plants	ACD1_LLS1_PAO__Pheophorbide a oxygenase family protein with Rieske [2Fe-2S] domain
AT1G32760	[21.4] redox.glutaredoxins	Glutaredoxin family protein
AT5G01320	[5.2] fermentation.PDC	Thiamine pyrophosphate dependent pyruvate decarboxylase family protein
AT3G20440	[2.1.2.3] major CHO metabolism.synthesis.starch.starch branching	BE1_EMB2729__Alpha amylase family protein
AT1G10760	[2.2.2.3] major CHO metabolism.degradation.starch.glucan water dikinase	GWD_GWD1_SEX1_SOP_SOP1__Pyruvate phosphate dikinase, PEP/pyruvate binding domain
AT1G22020	[25.1] C1-metabolism.glycine hydroxymethyltransferase	SHM6__serine hydroxymethyltransferase 6
AT1G70730	[4.1.2] glycolysis.cytosolic branch.phosphoglucomutase (PGM)	PGM2__Phosphoglucomutase/phosphomannomutase family protein
AT3G26280	[26.10] misc.cytochrome P450	CYP71B4__cytochrome P450, family 71, subfamily B, polypeptide 4
AT5G19890	[26.12] misc.peroxidases	Peroxidase superfamily protein
AT1G54010	[26.16] misc.myrosinases-lectin-jacalin	GLL23__GDSL-like Lipase/Acylhydrolase superfamily protein
AT3G61760	[26.17] misc.dynamin	ADL1B_DL1B__DYNAMIN-like 1B
AT5G07720	[26.2] misc.UDP glucosyl and glucoronyl transferases	XXT3__Galactosyl transferase GMA12/MNN10 family protein
AT1G68470	[26.2] misc.UDP glucosyl and glucoronyl transferases	Exostosin family protein
AT1G03103	[26.21] misc.protease inhibitor/seed storage/lipid transfer protein (LTP) family protein	LTPG19__Bifunctional inhibitor/lipid-transfer protein/seed storage 2S albumin superfamily protein
AT3G07450	[26.21] misc.protease inhibitor/seed storage/lipid transfer protein (LTP) family protein	Bifunctional inhibitor/lipid-transfer protein/seed storage 2S albumin superfamily protein
AT4G28030	[26.24] misc.GCN5-related N-acetyltransferase	GNAT7__Acyl-CoA N-acyltransferases (NAT) superfamily protein
AT3G09260	[26.3] misc.gluco-, galacto- and mannosidases	BGLU23_LEB_PSR3.1_PYK10__Glycosyl hydrolase superfamily protein
AT1G66280	[26.3] misc.gluco-, galacto- and mannosidases	BGLU22__Glycosyl hydrolase superfamily protein
AT3G18080	[26.3] misc.gluco-, galacto- and mannosidases	BGLU44__B-S glucosidase 44
AT4G27820	[26.3] misc.gluco-, galacto- and mannosidases	BGLU9__beta glucosidase 9
AT1G02310	[26.3] misc.gluco-, galacto- and mannosidases	MAN1__Glycosyl hydrolase superfamily protein
AT5G02780	[26.9] misc.glutathione S transferases	GSTL1__glutathione transferase lambda 1
AT1G78390	[17.1.1.1.10] hormone metabolism.abscisic acid.synthesis-degradation.synthesis.9-cis-epoxycarotenoid dioxygenase	ATNCED9_NCED9__nine-cis-epoxycarotenoid dioxygenase 9
AT2G17230	[17.3.2.99] hormone metabolism.brassinosteroid.signal transduction.other	EXL5__EXORDIUM like 5
AT3G20780	[17.3.3] hormone metabolism.brassinosteroid.induced-regulated-responsive-activated	ATTOP6B_BIN3_HLQ_HYP6_RHL3_TOP6B__topoisomerase 6 subunit B
AT2G41510	[17.4.1.1003] hormone metabolism.cytokinin.synthesis-degradation	ATCKX1_CKX1__cytokinin oxidase/dehydrogenase 1
AT3G25440	[27.1.1] RNA.processing.splicing	RNA-binding CRS1 / YhbY (CRM) domain protein
AT1G60900	[27.1.1] RNA.processing.splicing	ATU2AF65B_U2AF65b__U2 snRNP auxilliary factor, large subunit, splicing factor
AT1G55140	[27.1.19] RNA.processing.ribonucleases	RNC3__Ribonuclease III family protein
AT3G26560	[27.1] RNA.processing	ATP-dependent RNA helicase, putative
AT1G12770	[27.1.2] RNA.processing.RNA helicase	EMB1586_ISE1__P-loop containing nucleoside triphosphate hydrolases superfamily protein
AT4G24020	[27.3.60] RNA.regulation of transcription.NIN-like bZIP-related family	NLP7__NIN like protein 7
AT2G06020	[27.3.20] RNA.regulation of transcription.G2-like transcription factor family, GARP	Homeodomain-like superfamily protein
AT1G79430	[27.3.20] RNA.regulation of transcription.G2-like transcription factor family, GARP	APL_WDY__Homeodomain-like superfamily protein
AT2G17390	[27.3.39] RNA.regulation of transcription.AtSR Transcription Factor family	AKR2B__ankyrin repeat-containing 2B
AT1G80740	[27.3.46] RNA.regulation of transcription.DNA methyltransferases	CMT1_DMT4__chromomethylase 1
AT1G64280	[27.3.61] RNA.regulation of transcription.NPR1/NIM1	ATNPR1_NIM1_NPR1_SAI1__regulatory protein (NPR1)
AT1G07980	[27.3.16] RNA.regulation of transcription.CCAAT box binding factor family, HAP5	NF-YC10__nuclear factor Y, subunit C10
AT5G26040	[27.3.55] RNA.regulation of transcription.HDA	HDA2__histone deacetylase 2
AT5G61070	[27.3.55] RNA.regulation of transcription.HDA	ATHDA18_HDA18__histone deacetylase of the RPD3/HDA1 superfamily 18
AT1G20900	[27.3.67] RNA.regulation of transcription.putative transcription regulator	AHL27_ESC_ORE7__Predicted AT-hook DNA-binding family protein
AT4G16780	[27.3.22] RNA.regulation of transcription.HB,Homeobox transcription factor family	ATHB-2_ATHB2_HAT4_HB-2__homeobox protein 2
AT1G49780	[27.3.64] RNA.regulation of transcription.PHOR1	PUB26__plant U-box 26
AT2G35930	[27.3.64] RNA.regulation of transcription.PHOR1	AtPUB23_PUB23__plant U-box 23
AT4G17570	[27.3.9] RNA.regulation of transcription.C2C2(Zn) GATA transcription factor family	GATA26__GATA transcription factor 26
AT5G49300	[27.3.9] RNA.regulation of transcription.C2C2(Zn) GATA transcription factor family	GATA16__GATA transcription factor 16
AT3G53200	[27.3.25] RNA.regulation of transcription.MYB domain transcription factor family	AtMYB27_MYB27__myb domain protein 27
AT3G25700	[27.3.99] RNA.regulation of transcription.unclassified	Eukaryotic aspartyl protease family protein
AT5G41060	[27.3.99] RNA.regulation of transcription.unclassified	DHHC-type zinc finger family protein
AT5G58340	[27.3.26] RNA.regulation of transcription.MYB-related transcription factor family	myb-like HTH transcriptional regulator family protein
AT1G33240	[27.3.30] RNA.regulation of transcription.Trihelix, Triple-Helix transcription factor family	AT-GTL1_ATGTL1_GTL1__GT-2-like 1
AT5G47660	[27.3.30] RNA.regulation of transcription.Trihelix, Triple-Helix transcription factor family	Homeodomain-like superfamily protein
AT3G09670	[27.3.68] RNA.regulation of transcription.PWWP domain protein	PDP2__Tudor/PWWP/MBT superfamily protein
AT3G62080	[27.3.71] RNA.regulation of transcription.SNF7	CHMP7__SNF7 family protein
AT4G00870	[27.3.6] RNA.regulation of transcription.bHLH,Basic Helix-Loop-Helix family	bHLH014_bHLH14__basic helix-loop-helix (bHLH) DNA-binding superfamily protein
AT5G01310	[27.3.6] RNA.regulation of transcription.bHLH,Basic Helix-Loop-Helix family	APTX__APRATAXIN-like
AT5G56740	[27.3.54] RNA.regulation of transcription.Histone acetyltransferases	HAC07_HAC7_HAG02_HAG2__histone acetyltransferase of the GNAT family 2
AT1G37140	[27.4] RNA.RNA binding	MCT1__MEI2 C-terminal RRM only like 1
AT2G21440	[27.4] RNA.RNA binding	RNA-binding (RRM/RBD/RNP motifs) family protein
AT5G45220	[35.1.6] not assigned.no ontology.Toll-Interleukin-Resistance (TIR) domain-containing protein	Disease resistance protein (TIR-NBS-LRR class) family
AT3G20250	[35.1.12] not assigned.no ontology.pumilio/Puf RNA-binding domain-containing protein	APUM5_PUM5__pumilio 5
AT5G50170	[35.1.19] not assigned.no ontology.C2 domain-containing protein	C2 calcium/lipid-binding and GRAM domain containing protein
AT3G45740	[35.1.1023] not assigned.no ontology	hydrolase family protein / HAD-superfamily protein
AT2G26770	[35.1.1023] not assigned.no ontology	SCAB1__plectin-related
AT5G63010	[35.1.1023] not assigned.no ontology	Transducin/WD40 repeat-like superfamily protein
AT1G56500	[35.1.1023] not assigned.no ontology	SOQ1__haloacid dehalogenase-like hydrolase family protein
AT1G61210	[35.1.1023] not assigned.no ontology	DWA3_KTN80.2__Transducin/WD40 repeat-like superfamily protein
AT5G51795	[35.1.1023] not assigned.no ontology	DNA/RNA-binding protein Kin17, conserved region
AT1G28400	[35.1.1023] not assigned.no ontology
AT5G43745	[35.1.1023] not assigned.no ontology	PEC2__Protein of unknown function (DUF1012)
AT1G44940	[35.1.1023] not assigned.no ontology
AT5G16020	[35.1.1023] not assigned.no ontology	GEX3__gamete-expressed 3
AT1G77600	[35.1.1023] not assigned.no ontology	AtPDS5B_PDS5B__ARM repeat superfamily protein
AT3G28270	[35.1.1023] not assigned.no ontology	AFL1__Protein of unknown function (DUF677)
AT3G05270	[35.1.1023] not assigned.no ontology	VETH1__Plant protein of unknown function (DUF869)
AT4G01040	[35.1.1023] not assigned.no ontology	Glycosyl hydrolase superfamily protein
AT4G19460	[35.1.1023] not assigned.no ontology	UDP-Glycosyltransferase superfamily protein
AT1G66680	[35.1.1023] not assigned.no ontology	AR401__S-adenosyl-L-methionine-dependent methyltransferases superfamily protein
AT3G60270	[35.1.1023] not assigned.no ontology	Cupredoxin superfamily protein
AT1G18260	[35.1.1023] not assigned.no ontology	EBS5_HRD3A__HCP-like superfamily protein
AT4G27340	[35.1.1023] not assigned.no ontology	AtTRM5b_TRM5b__Met-10+ like family protein
AT1G04800	[35.1.40] not assigned.no ontology.glycine rich proteins	glycine-rich protein
AT3G11964	[35.1.14] not assigned.no ontology.S RNA-binding domain-containing protein	RRP5__RNA binding;RNA binding
AT5G02860	[35.1.5] not assigned.no ontology.pentatricopeptide (PPR) repeat-containing protein	Pentatricopeptide repeat (PPR) superfamily protein
AT2G26790	[35.1.5] not assigned.no ontology.pentatricopeptide (PPR) repeat-containing protein	Pentatricopeptide repeat (PPR) superfamily protein
AT1G80150	[35.1.5] not assigned.no ontology.pentatricopeptide (PPR) repeat-containing protein	Tetratricopeptide repeat (TPR)-like superfamily protein
AT5G27270	[35.1.5] not assigned.no ontology.pentatricopeptide (PPR) repeat-containing protein	EMB976_PDM4__Tetratricopeptide repeat (TPR)-like superfamily protein
AT1G11630	[35.1.5] not assigned.no ontology.pentatricopeptide (PPR) repeat-containing protein	PPR336L__Tetratricopeptide repeat (TPR)-like superfamily protein
AT1G15510	[35.1.5] not assigned.no ontology.pentatricopeptide (PPR) repeat-containing protein	ATECB2_ECB2_VAC1__Tetratricopeptide repeat (TPR)-like superfamily protein
AT4G21300	[35.1.5] not assigned.no ontology.pentatricopeptide (PPR) repeat-containing protein	AtDEK36__Tetratricopeptide repeat (TPR)-like superfamily protein
AT4G33990	[35.1.5] not assigned.no ontology.pentatricopeptide (PPR) repeat-containing protein	EMB2758__Tetratricopeptide repeat (TPR)-like superfamily protein
AT5G18390	[35.1.5] not assigned.no ontology.pentatricopeptide (PPR) repeat-containing protein	Pentatricopeptide repeat (PPR) superfamily protein
AT5G50280	[35.1.5] not assigned.no ontology.pentatricopeptide (PPR) repeat-containing protein	ECD2_EMB1006__Pentatricopeptide repeat (PPR) superfamily protein
AT5G06400	[35.1.5] not assigned.no ontology.pentatricopeptide (PPR) repeat-containing protein	Pentatricopeptide repeat (PPR) superfamily protein
AT5G01110	[35.1.5] not assigned.no ontology.pentatricopeptide (PPR) repeat-containing protein	Tetratricopeptide repeat (TPR)-like superfamily protein
AT5G46460	[35.1.5] not assigned.no ontology.pentatricopeptide (PPR) repeat-containing protein	Pentatricopeptide repeat (PPR) superfamily protein
AT4G01570	[35.1.5] not assigned.no ontology.pentatricopeptide (PPR) repeat-containing protein	Tetratricopeptide repeat (TPR)-like superfamily protein
AT3G61360	[35.1.5] not assigned.no ontology.pentatricopeptide (PPR) repeat-containing protein	SLO3__Tetratricopeptide repeat (TPR)-like superfamily protein
AT1G48280	[35.1.41] not assigned.no ontology.hydroxyproline rich proteins	IPGAL2__hydroxyproline-rich glycoprotein family protein
AT5G18940	[35.1.3] not assigned.no ontology.armadillo/beta-catenin repeat family protein	Mo25 family protein
AT1G28520	[35.2.1001] not assigned.unknown	ATVOZ1_VOZ1__vascular plant one zinc finger protein
AT3G04560	[35.2.1001] not assigned.unknown
AT5G45470	[35.2.1001] not assigned.unknown	Protein of unknown function (DUF594)
AT4G28760	[35.2.1001] not assigned.unknown	TRM20__Protein of unknown function (DUF3741)
AT3G24630	[35.2.1001] not assigned.unknown	TRM34
AT2G03360	[35.2.1001] not assigned.unknown	Glycosyltransferase family 61 protein
AT5G60880	[35.2.1001] not assigned.unknown	BASL__breaking of asymmetry in the stomatal lineage
AT4G14000	[35.2.1001] not assigned.unknown	Putative methyltransferase family protein
AT5G16460	[35.2.1001] not assigned.unknown	SEIPIN1__Putative adipose-regulatory protein (Seipin)
AT1G53380	[35.2.1001] not assigned.unknown	Plant protein of unknown function (DUF641)
AT5G11070	[35.2.1001] not assigned.unknown
AT1G48110	[35.2.1001] not assigned.unknown	ECT7__evolutionarily conserved C-terminal region 7
AT5G55660	[35.2.1001] not assigned.unknown	DEK domain-containing chromatin associated protein
AT2G31890	[35.2.1001] not assigned.unknown	ATRAP_RAP__RAP
AT1G04650	[35.2.1001] not assigned.unknown	FLIP
AT4G00450	[35.2.1001] not assigned.unknown	CCT_CRP_MED12__RNA polymerase II transcription mediators
AT1G10220	[35.2.1001] not assigned.unknown
AT2G05752	[35.2.1001] not assigned.unknown
AT3G52710	[35.2.1001] not assigned.unknown
AT5G44650	[35.2.1001] not assigned.unknown	AtCEST_CEST_Y3IP1
AT4G07965	[35.2.1001] not assigned.unknown
AT5G23480	[35.2.1001] not assigned.unknown	SWIB/MDM2 domain;Plus-3;GYF
AT5G09210	[35.2.1001] not assigned.unknown	GC-rich sequence DNA-binding factor-like protein
AT5G25170	[35.2.1001] not assigned.unknown	PPPDE putative thiol peptidase family protein
AT2G34357	[35.2.1001] not assigned.unknown	ARM repeat superfamily protein
AT5G58450	[35.2.1001] not assigned.unknown	NAA25_TCU2__Tetratricopeptide repeat (TPR)-like superfamily protein
AT1G71910	[35.2.1001] not assigned.unknown
AT3G13330	[35.2.1001] not assigned.unknown	PA200__proteasome activating protein 200
AT1G40129	[35.2.1001] not assigned.unknown
AT2G38823	[35.2.1001] not assigned.unknown
AT4G30900	[35.2.1001] not assigned.unknown	DNAse I-like superfamily protein
AT5G59990	[35.2.1001] not assigned.unknown	CCT motif family protein
AT1G20290	[35.2.1001] not assigned.unknown	SWI-SNF-related chromatin binding protein
AT1G16290	[35.2.1001] not assigned.unknown
AT1G43760	[35.2.1001] not assigned.unknown	DNAse I-like superfamily protein
AT4G31160	[35.2.1001] not assigned.unknown	DCAF1__DDB1-CUL4 associated factor 1
AT2G21385	[35.2.1001] not assigned.unknown	AtCGLD11_BFA3_CGLD11
AT5G45020	[35.2.1001] not assigned.unknown	Glutathione S-transferase family protein
AT5G20600	[35.2.1001] not assigned.unknown
AT1G59171	[35.2.1001] not assigned.unknown	Inositol-pentakisphosphate 2-kinase family protein
AT1G63670	[35.2.1001] not assigned.unknown	TRM12__Protein of unknown function (DUF3741)
AT1G52320	[35.2.1001] not assigned.unknown
AT2G38820	[35.2.1001] not assigned.unknown	Protein of unknown function (DUF506)
AT1G09980	[35.2.1001] not assigned.unknown	Putative serine esterase family protein
AT1G54520	[35.2.1001] not assigned.unknown	FLAP1
AT1G77855	[35.2.1001] not assigned.unknown
AT2G15670	[35.2.1001] not assigned.unknown
AT1G55928	[35.2.1001] not assigned.unknown	Coiled-coil domain-containing protein 55 (DUF2040)
AT3G09730	[35.2.1001] not assigned.unknown
AT2G26340	[35.2.1001] not assigned.unknown
AT5G24750	[35.2.1001] not assigned.unknown	UDP-Glycosyltransferase superfamily protein
AT1G20410	[35.2.1001] not assigned.unknown	PUS10__Pseudouridine synthase family protein
AT2G04280	[35.2.1001] not assigned.unknown
AT2G18990	[35.2.1001] not assigned.unknown	TXND9__thioredoxin domain-containing protein 9 homolog
AT3G63270	[35.2.1001] not assigned.unknown	ALP1
AT3G46750	[35.2.1001] not assigned.unknown
AT3G54550	[35.2.1001] not assigned.unknown	Protein of unknown function (DUF506)
AT3G58010	[35.2.1001] not assigned.unknown	PGL34__plastoglobulin 34kD
ATMG00880	[35.2.1001] not assigned.unknown	ORF187
ATMG00040	[35.2.1001] not assigned.unknown	ORF315__ATP synthase subunit C family protein
AT5G11030	[35.2.1001] not assigned.unknown	ALF4__aberrant lateral root formation 4
AT2G02440	[35.2.1001] not assigned.unknown
AT5G24310	[35.2.1001] not assigned.unknown	ABIL3__ABL interactor-like protein 3
AT1G76120	[29.1.30] protein.aa activation.pseudouridylate synthase	TRUA1B__Pseudouridine synthase family protein
AT1G20370	[29.1.30] protein.aa activation.pseudouridylate synthase	TRUA1A__Pseudouridine synthase family protein
AT5G57870	[29.2.3] protein.synthesis.initiation	eIFiso4G1__MIF4G domain-containing protein / MA3 domain-containing protein
AT4G33250	[29.2.3] protein.synthesis.initiation	ATTIF3K1_EIF3K_TIF3K1__eukaryotic translation initiation factor 3K
AT3G51270	[29.2.2.3.99] protein.synthesis.ribosome biogenesis.Pre-rRNA processing and modifications.misc	protein serine/threonine kinases;ATP binding;catalytics
AT1G12920	[29.2.5] protein.synthesis.release	ERF1-2__eukaryotic release factor 1-2
AT5G62300	[29.2.1.2.1.20] protein.synthesis.ribosomal protein.eukaryotic.40S subunit.S20	Ribosomal protein S10p/S20e family protein
AT5G17930	[29.2.99] protein.synthesis.misc	MIF4G domain-containing protein / MA3 domain-containing protein
AT2G18110	[29.2.4] protein.synthesis.elongation	Translation elongation factor EF1B/ribosomal protein S6 family protein
AT3G09680	[29.2.1.2.1.23] protein.synthesis.ribosomal protein.eukaryotic.40S subunit.S23	Ribosomal protein S12/S23 family protein
AT1G58380	[29.2.1.2.1.2] protein.synthesis.ribosomal protein.eukaryotic.40S subunit.S2	XW6__Ribosomal protein S5 family protein
AT3G05060	[29.2.2.3.1] protein.synthesis.ribosome biogenesis.Pre-rRNA processing and modifications.snoRNPs	NOP56-like pre RNA processing ribonucleoprotein
AT1G07320	[29.2.1.1.1.2.4] protein.synthesis.ribosomal protein.prokaryotic.chloroplast.50S subunit.L4	EMB2784_PRPL4_RPL4__ribosomal protein L4
AT5G52280	[29.3.4.99] protein.targeting.secretory pathway.unspecified	Myosin heavy chain-related protein
AT4G24550	[29.3.4.99] protein.targeting.secretory pathway.unspecified	AP4M__Clathrin adaptor complexes medium subunit family protein
AT5G27395	[29.3] protein.targeting	Mitochondrial inner membrane translocase complex, subunit Tim44-related protein
AT2G03640	[29.3.1] protein.targeting.nucleus	AtG3BP-6_AtG3BP-7_AtG3BP4__Nuclear transport factor 2 (NTF2) family protein with RNA binding (RRM-RBD-RNP motifs) domain
AT1G09270	[29.3.1] protein.targeting.nucleus	IMPA-4__importin alpha isoform 4
AT2G14720	[29.3.4.3] protein.targeting.secretory pathway.vacuole	BP80-2;1_MTV2_MTV4_VSR2;1_VSR4__vacuolar sorting receptor 4
AT4G02510	[29.3.3] protein.targeting.chloroplast	ATTOC159_PPI2_TOC159_TOC160_TOC86__translocon at the outer envelope membrane of chloroplasts 159
AT3G50530	[29.4] protein.postranslational modification	CRK__CDPK-related kinase
AT5G01920	[29.4] protein.postranslational modification	STN8__Protein kinase superfamily protein
AT2G31320	[29.4] protein.postranslational modification	PARP1__poly(ADP-ribose) polymerase 2
AT3G03930	[29.4] protein.postranslational modification	protein kinase-related
AT3G62010	[29.4] protein.postranslational modification
AT4G04840	[29.4] protein.postranslational modification	ATMSRB6_MSRB6__methionine sulfoxide reductase B6
AT4G33920	[29.4] protein.postranslational modification	APD5__Protein phosphatase 2C family protein
AT5G07070	[29.4] protein.postranslational modification	CIPK2_SnRK3.2__CBL-interacting protein kinase 2
AT5G50240	[29.4] protein.postranslational modification	AtPIMT2_PIMT2__protein-l-isoaspartate methyltransferase 2
AT2G19410	[29.4.1.59] protein.postranslational modification.kinase.receptor like cytoplasmatic kinase IX	PUB34__U-box domain-containing protein kinase family protein
AT3G26940	[29.4.1.57] protein.postranslational modification.kinase.receptor like cytoplasmatic kinase VII	CDG1__Protein kinase superfamily protein
AT5G37790	[29.4.1.56] protein.postranslational modification.kinase.receptor like cytoplasmatic kinase VI	Protein kinase superfamily protein
AT3G22720	[29.5.11.4.3.2] protein.degradation.ubiquitin.E3.SCF.FBOX	F-box and associated interaction domains-containing protein
AT1G33530	[29.5.11.4.3.2] protein.degradation.ubiquitin.E3.SCF.FBOX	F-box family protein
AT5G22720	[29.5.11.4.3.2] protein.degradation.ubiquitin.E3.SCF.FBOX	FBXL__F-box/RNI-like superfamily protein
AT5G39480	[29.5.11.4.3.2] protein.degradation.ubiquitin.E3.SCF.FBOX	F-box family protein
AT1G70590	[29.5.11.4.3.2] protein.degradation.ubiquitin.E3.SCF.FBOX	F-box family protein
AT5G56370	[29.5.11.4.3.2] protein.degradation.ubiquitin.E3.SCF.FBOX	F-box/RNI-like/FBD-like domains-containing protein
AT2G42720	[29.5.11.4.3.2] protein.degradation.ubiquitin.E3.SCF.FBOX	FBD, F-box, Skp2-like and Leucine Rich Repeat domains containing protein
AT5G50270	[29.5.11.4.3.2] protein.degradation.ubiquitin.E3.SCF.FBOX	F-box/RNI-like/FBD-like domains-containing protein
AT4G36410	[29.5.11.3] protein.degradation.ubiquitin.E2	UBC17__ubiquitin-conjugating enzyme 17
AT4G36550	[29.5.11.4.2] protein.degradation.ubiquitin.E3.RING	PUB5__ARM repeat superfamily protein
AT5G27420	[29.5.11.4.2] protein.degradation.ubiquitin.E3.RING	ATL31_CNI1__carbon/nitrogen insensitive 1
AT2G44950	[29.5.11.4.2] protein.degradation.ubiquitin.E3.RING	HUB1_RDO4__histone mono-ubiquitination 1
AT1G03365	[29.5.11.4.2] protein.degradation.ubiquitin.E3.RING	RING/U-box superfamily protein
AT2G32410	[29.5.11.2] protein.degradation.ubiquitin.E1	AXL_AXL1__AXR1-like
AT4G23940	[29.5.7] protein.degradation.metalloprotease	ARC1_FtsHi1__FtsH extracellular protease family
AT3G57470	[29.5.7] protein.degradation.metalloprotease	Insulinase (Peptidase family M16) family protein
AT3G04340	[29.5.7] protein.degradation.metalloprotease	EMB2458_FtsHi5_TSL2__FtsH extracellular protease family
AT3G26340	[29.5.11.20] protein.degradation.ubiquitin.proteasom	N-terminal nucleophile aminohydrolases (Ntn hydrolases) superfamily protein
AT5G42390	[29.5] protein.degradation	SPP__Insulinase (Peptidase family M16) family protein
AT1G42525	[29.5.3] protein.degradation.cysteine protease
ATCG01280	[29.8] protein.assembly and cofactor ligation	YCF2.2__Chloroplast Ycf2;ATPase, AAA type, core
AT4G25910	[29.8] protein.assembly and cofactor ligation	ATCNFU3_NFU3__NFU domain protein 3
AT5G61540	[13.2.3.1.1] amino acid metabolism.degradation.aspartate family.asparagine.L-asparaginase	N-terminal nucleophile aminohydrolases (Ntn hydrolases) superfamily protein
AT4G33150	[13.2.3.5.1002] amino acid metabolism.degradation.aspartate family.lysine	LKR_LKR/SDH_SDH__lysine-ketoglutarate reductase/saccharopine dehydrogenase bifunctional enzyme
AT1G78510	[16.1.5.1003] secondary metabolism.isoprenoids.terpenoids	AtSPS1_SPS1__solanesyl diphosphate synthase 1
AT2G23800	[16.1.1.10] secondary metabolism.isoprenoids.non-mevalonate pathway.geranylgeranyl pyrophosphate synthase	GGPPS4_GGPS2_GGPS5_IDS4__geranylgeranyl pyrophosphate synthase 2
AT4G38460	[16.1.1.10] secondary metabolism.isoprenoids.non-mevalonate pathway.geranylgeranyl pyrophosphate synthase	AtSSU_GGPPS12_GGR_SSU__geranylgeranyl reductase
AT5G14700	[16.2.1.7] secondary metabolism.phenylpropanoids.lignin biosynthesis.CCR1	NAD(P)-binding Rossmann-fold superfamily protein
AT2G41300	[16.4.1.1007] secondary metabolism.N misc.alkaloid-like	SSL1__strictosidine synthase-like 1
AT1G54010	[16.5.1.3.1] secondary metabolism.sulfur-containing.glucosinolates.degradation.myrosinase	GLL23__GDSL-like Lipase/Acylhydrolase superfamily protein
AT3G21420	[16.8.4] secondary metabolism.flavonoids.flavonols	LBO1__2-oxoglutarate (2OG) and Fe(II)-dependent oxygenase superfamily protein
AT2G13640	[34.11] transport.NDP-sugars at the ER	Transcription factor IIS family protein
AT4G37270	[34.12] transport.metal	ATHMA1_HMA1__heavy metal atpase 1
AT5G37500	[34.15] transport.potassium	GORK__gated outwardly-rectifying K+ channel
AT1G53390	[34.16] transport.ABC transporters and multidrug resistance systems	ABCG24__P-loop containing nucleoside triphosphate hydrolases superfamily protein
AT2G37360	[34.16] transport.ABC transporters and multidrug resistance systems	ABCG2__ABC-2 type transporter family protein
AT1G15210	[34.16] transport.ABC transporters and multidrug resistance systems	ABCG35_ATPDR7_PDR7__pleiotropic drug resistance 7
AT2G43240	[34.2] transport.sugars	Nucleotide-sugar transporter family protein
AT4G03560	[34.21] transport.calcium	ATCCH1_ATTPC1_FOU2_TPC1_TPC1__two-pore channel 1
AT5G14040	[34.9] transport.metabolite transporters at the mitochondrial membrane	MPT3_PHT3;1__phosphate transporter 3;1
AT3G13050	[34.99] transport.misc	AtNiaP_NiaP__Major facilitator superfamily protein
AT5G46920	[28.1] DNA.synthesis/chromatin structure	Intron maturase, type II family protein
AT3G47460	[28.1] DNA.synthesis/chromatin structure	ATSMC2_SMC2B__Structural maintenance of chromosomes (SMC) family protein
AT3G09620	[28.1] DNA.synthesis/chromatin structure	P-loop containing nucleoside triphosphate hydrolases superfamily protein
AT1G65810	[28.1] DNA.synthesis/chromatin structure	P-loop containing nucleoside triphosphate hydrolases superfamily protein
AT1G77180	[28.1] DNA.synthesis/chromatin structure	SKIP__chromatin protein family
AT4G29910	[28.1] DNA.synthesis/chromatin structure	ATORC5_EMB2798_ORC5__origin recognition complex protein 5
AT1G70070	[28.1] DNA.synthesis/chromatin structure	115J-4A_EMB25_ISE2_PDE317__DEAD/DEAH box helicase, putative
AT3G20540	[28.1] DNA.synthesis/chromatin structure	POLGAMMA1_PolIB__polymerase gamma 1
AT5G64420	[28.2] DNA.repair	DNA polymerase V family
AT3G28030	[28.2] DNA.repair	UVH3_UVR1__5'-3' exonuclease family protein
AT1G55130	[28.99] DNA.unspecified	AtTMN6_TMN6__Endomembrane protein 70 protein family
AT3G46960	[28.99] DNA.unspecified	SKI2__RNA helicase, ATP-dependent, SK12/DOB1 protein
AT1G74390	[28.99] DNA.unspecified	NEN3__Polynucleotidyl transferase, ribonuclease H-like superfamily protein
AT5G43430	[9.3] mitochondrial electron transport / ATP synthesis.electron transfer flavoprotein	ETFBETA__electron transfer flavoprotein beta
ATCG00490	[1.3.1] PS.calvin cycle.rubisco large subunit	RBCL__ribulose-bisphosphate carboxylases
AT2G17260	[30.1] signalling.in sugar and nutrient physiology	ATGLR2_ATGLR3.1_GLR2_GLR3.1__glutamate receptor 2
AT4G15090	[30.11] signalling.light	FAR1__FRS (FAR1 Related Sequences) transcription factor family
AT3G22380	[30.11] signalling.light	TIC__time for coffee
AT4G18130	[30.11] signalling.light	PHYE__phytochrome E
AT1G78980	[30.2.5] signalling.receptor kinases.leucine rich repeat V	SRF5__STRUBBELIG-receptor family 5
AT1G51890	[30.2.99] signalling.receptor kinases.misc	Leucine-rich repeat protein kinase family protein
AT4G28670	[30.2.17] signalling.receptor kinases.DUF 26	Protein kinase family protein with domain of unknown function (DUF26)
AT4G04500	[30.2.17] signalling.receptor kinases.DUF 26	CRK37__cysteine-rich RLK (RECEPTOR-like protein kinase) 37
AT2G26730	[30.2.3] signalling.receptor kinases.leucine rich repeat III	Leucine-rich repeat protein kinase family protein
AT2G02220	[30.2.10] signalling.receptor kinases.leucine rich repeat X	ATPSKR1_PSKR1__phytosulfokin receptor 1
AT1G29750	[30.2.8.2] signalling.receptor kinases.leucine rich repeat VIII.VIII-2	RKF1__receptor-like kinase in flowers 1
AT4G21390	[30.2.24] signalling.receptor kinases.S-locus glycoprotein like	B120__S-locus lectin protein kinase family protein
AT1G61430	[30.2.24] signalling.receptor kinases.S-locus glycoprotein like	S-locus lectin protein kinase family protein
AT5G45800	[30.2.7] signalling.receptor kinases.leucine rich repeat VII	MEE62__Leucine-rich repeat protein kinase family protein
AT4G26560	[30.3] signalling.calcium	CBL7_SCaBP3__calcineurin B-like protein 7
AT3G15970	[30.5] signalling.G-proteins	NUP50 (Nucleoporin 50 kDa) protein
AT4G25540	[30.5] signalling.G-proteins	ATMSH3_MSH3__homolog of DNA mismatch repair protein MSH3
AT2G26300	[30.5] signalling.G-proteins	ATGPA1_GP ALPHA 1_GPA1__G protein alpha subunit 1
AT3G13530	[30.6] signalling.MAP kinases	MAP3KE1_MAPKKK7__mitogen-activated protein kinase kinase kinase 7
AT5G10450	[30.7] signalling.14-3-3 proteins	14-3-3lambda_AFT1_GRF6__G-box regulating factor 6
AT1G61566	[30.8] signalling.misc	RALFL9__ralf-like 9
AT4G34710	[22.1.3] polyamine metabolism.synthesis.arginine decarboxylase	ADC2_ATADC2_SPE2__arginine decarboxylase 2
AT3G27300	[7.1.1] OPP.oxidative PP.G6PD	G6PD5__glucose-6-phosphate dehydrogenase 5
AT1G71170	[7.1.3] OPP.oxidative PP.6-phosphogluconate dehydrogenase	6-phosphogluconate dehydrogenase family protein
AT1G06330	[15.2] metal handling.binding, chelation and storage	AtHMP02__Heavy metal transport/detoxification superfamily protein
AT3G03050	[10.2.1] cell wall.cellulose synthesis.cellulose synthase	ATCSLD3_CSLD3_KJK_RHD7__cellulose synthase-like D3
AT3G30540	[10.6.2] cell wall.degradation.mannan-xylose-arabinose-fucose	Glycosyl hydrolase superfamily protein
AT3G23730	[10.7] cell wall.modification	XTH16__xyloglucan endotransglucosylase/hydrolase 16
AT4G01630	[10.7] cell wall.modification	ATEXP17_ATEXPA17_ATHEXP ALPHA 1.13_EXP17_EXPA17__expansin A17
AT1G13755	[20.1.7.12] stress.biotic.PR-proteins.plant defensins	Defensin-like (DEFL) family protein
AT4G09360	[20.1.7] stress.biotic.PR-proteins	NB-ARC domain-containing disease resistance protein
AT4G36150	[20.1.7] stress.biotic.PR-proteins	Disease resistance protein (TIR-NBS-LRR class) family
AT1G72890	[20.1.7] stress.biotic.PR-proteins	TN6__Disease resistance protein (TIR-NBS class)
AT1G58602	[20.1.7] stress.biotic.PR-proteins	RPP7__LRR and NB-ARC domains-containing disease resistance protein
AT5G04720	[20.1.1001] stress.biotic	ADR1-L2_PHX21__ADR1-like 2
AT4G13880	[20.1.1001] stress.biotic	AtRLP48_RLP48__receptor like protein 48
AT5G05750	[20.2.1] stress.abiotic.heat	DNAJ heat shock N-terminal domain-containing protein
AT4G28480	[20.2.1] stress.abiotic.heat	DNAJ heat shock family protein
AT2G47440	[20.2.1] stress.abiotic.heat	Tetratricopeptide repeat (TPR)-like superfamily protein
AT3G62730	[20.2.3] stress.abiotic.drought/salt
AT1G56280	[20.2.3] stress.abiotic.drought/salt	ATDIL9_DIL9_DIL9-1__drought-induced 19
AT3G46735	[]
AT5G13295	[]
AT5G36225	[]
AT4G02735	[]
AT3G28922	[]
AT1G63730	[20.1.7] stress.biotic.PR-proteins	Disease resistance protein (TIR-NBS-LRR class) family
AT5G66900	[20.1.7] stress.biotic.PR-proteins	NRG1.1_NRG1A__Disease resistance protein (CC-NBS-LRR class) family
AT4G16920	[20.1.7] stress.biotic.PR-proteins	Disease resistance protein (TIR-NBS-LRR class) family
AT5G27060	[20.1.7] stress.biotic.PR-proteins	AtRLP53_RLP53__receptor like protein 53
AT5G63020	[20.1.7] stress.biotic.PR-proteins	SUT1__Disease resistance protein (CC-NBS-LRR class) family
AT5G36970	[20.1.1001] stress.biotic	NHL25__NDR1/HIN1-like 25
AT3G46530	[20.1.1001] stress.biotic	RPP11_RPP11_RPP13__NB-ARC domain-containing disease resistance protein
AT2G43580	[20.1.1001] stress.biotic	Chitinase family protein
AT5G49580	[20.2.1] stress.abiotic.heat	Chaperone DnaJ-domain superfamily protein
AT4G37480	[20.2.1] stress.abiotic.heat	Chaperone DnaJ-domain superfamily protein
AT4G10250	[20.2.1] stress.abiotic.heat	ATHSP22.0_HSP22__HSP20-like chaperones superfamily protein
AT5G17390	[20.2.99] stress.abiotic.unspecified	Adenine nucleotide alpha hydrolases-like superfamily protein
AT5G26570	[2.2.2.3] major CHO metabolism.degradation.starch.glucan water dikinase	ATGWD3_OK1_PWD__catalytics;carbohydrate kinases;phosphoglucan, water dikinases
AT5G04140	[12.2.1.1] N-metabolism.ammonia metabolism.glutamate synthase.ferredoxin dependent	FD-GOGAT_GLS1_GLU1_GLUS__glutamate synthase 1
AT2G34890	[23.1.1.10] nucleotide metabolism.synthesis.pyrimidine.CTP synthetase	CTPS5__CTP synthase family protein
AT4G34900	[23.2] nucleotide metabolism.degradation	ATXDH2_XDH2__xanthine dehydrogenase 2
AT5G35170	[23.4.1] nucleotide metabolism.phosphotransfer and pyrophosphatases.adenylate kinase	adenylate kinase family protein
AT2G28420	[24.2] Biodegradation of Xenobiotics.lactoylglutathione lyase	GLYI8__Lactoylglutathione lyase / glyoxalase I family protein
AT3G15290	[24.3] Biodegradation of Xenobiotics.3-hydroxybutyryl-CoA dehydrogenase	3-hydroxyacyl-CoA dehydrogenase family protein
AT3G14550	[16.1] secondary metabolism.isoprenoids	AtGFPPS2_GFPPS2_GGPPS7_GGPS3__geranylgeranyl pyrophosphate synthase 3
AT5G48010	[16.1.5.1003] secondary metabolism.isoprenoids.terpenoids	AtTHAS1_THAS_THAS1__thalianol synthase 1
AT1G48820	[16.1.5.1003] secondary metabolism.isoprenoids.terpenoids	Terpenoid cyclases/Protein prenyltransferases superfamily protein
AT1G77520	[16.2] secondary metabolism.phenylpropanoids	O-methyltransferase family protein
AT5G51420	[16.7.1001] secondary metabolism.wax	long-chain-alcohol O-fatty-acyltransferase family protein / wax synthase family protein
AT1G30530	[16.8.4.3] secondary metabolism.flavonoids.flavonols.flavonol-3-O-rhamnosyltransferase	UGT78D1__UDP-glucosyl transferase 78D1
AT3G12110	[31.1] cell.organisation	ACT11__actin-11
AT5G09810	[31.1] cell.organisation	ACT7_AtACT7__actin 7
AT3G23670	[31.1] cell.organisation	KINESIN-12B_PAKRP1L__phragmoplast-associated kinesin-related protein, putative
AT4G28710	[31.1] cell.organisation	ATXIH_XIH__Myosin family protein with Dil domain
AT5G06670	[31.1] cell.organisation	Kin7.5__P-loop containing nucleoside triphosphate hydrolases superfamily protein
AT2G21950	[31.1] cell.organisation	SKIP6__SKP1 interacting partner 6
AT1G18410	[31.1] cell.organisation	P-loop containing nucleoside triphosphate hydrolases superfamily protein
AT5G10220	[31.1] cell.organisation	ANN6_ANNAT6__annexin 6
AT3G10180	[31.1] cell.organisation	P-loop containing nucleoside triphosphate hydrolases superfamily protein
AT4G03830	[31.1] cell.organisation	Protein of unknown function, DUF601
AT1G50360	[31.1] cell.organisation	ATVIIIA_VIIIA__P-loop containing nucleoside triphosphate hydrolases superfamily protein
AT5G65460	[31.1] cell.organisation	KAC2_KCA2__kinesin like protein for actin based chloroplast movement 2
AT5G65274	[31.1] cell.organisation	ARP2/3 complex 16 kDa subunit (p16-Arc)
AT3G01890	[31.1] cell.organisation	SWP73A__SWIB/MDM2 domain superfamily protein
AT4G33200	[31.1] cell.organisation	ATXI-I_XI-15_XI-I__myosin, putative
AT5G57320	[31.1] cell.organisation	VLN5__villin, putative
AT1G54560	[31.1] cell.organisation	ATXIE_XIE__Myosin family protein with Dil domain
AT1G25280	[31.1] cell.organisation	AtTLP10_TLP10__tubby like protein 10
AT1G49910	[31.2] cell.division	BUB3.2__Transducin/WD40 repeat-like superfamily protein
AT3G54010	[31.3.1] cell.cycle.peptidylprolyl isomerase	DEI1_PAS1__FKBP-type peptidyl-prolyl cis-trans isomerase family protein
AT5G35520	[31.3] cell.cycle	ATMIS12_MIS12_MIS12__minichromosome instability 12 (mis12)-like
AT1G03780	[31.3] cell.cycle	AtTPX2_TPX2__targeting protein for XKLP2
AT1G44110	[31.3] cell.cycle	CYCA1;1__Cyclin A1;1
AT1G17130	[31.3] cell.cycle	CWC16b__Family of unknown function (DUF572)
AT1G14750	[31.3] cell.cycle	SDS__Cyclin family protein
AT3G11130	[31.4] cell.vesicle transport	AtCHC1_CHC1_HAS1_HAS1__Clathrin, heavy chain
AT4G24000	[10.2.1] cell wall.cellulose synthesis.cellulose synthase	ATCSLG2_CSLG2__cellulose synthase like G2
AT5G20260	[10.3] cell wall.hemicellulose synthesis	Exostosin family protein
AT2G02720	[10.6.3] cell wall.degradation.pectate lyases and polygalacturonases	Pectate lyase family protein
AT3G47400	[10.8.99] cell wall.pectin*esterases.misc	PMEI-PME33__Plant invertase/pectin methylesterase inhibitor superfamily
AT3G62170	[10.8.1] cell wall.pectin*esterases.PME	PMEI-PME37_VGDH2__VANGUARD 1 homolog 2
AT2G32920	[21.1.1] redox.thioredoxin.PDIL	ATPDI9_ATPDIL2-3_PDI9_PDIL2-3__PDI-like 2-3
AT1G64500	[21.4] redox.glutaredoxins	THRUMIN1__Glutaredoxin family protein
AT1G69740	[19.4] tetrapyrrole synthesis.ALA dehydratase	ALAD1_HEMB1__Aldolase superfamily protein
AT5G20960	[26.1] misc.misc2	AAO1_AO1_AOalpha_AT-AO1_ATAO_AtAO1__aldehyde oxidase 1
AT4G15960	[26.1] misc.misc2	alpha/beta-Hydrolases superfamily protein
AT1G54980	[26.18] misc.invertase/pectin methylesterase inhibitor family protein	Plant invertase/pectin methylesterase inhibitor superfamily protein
AT4G12390	[26.18] misc.invertase/pectin methylesterase inhibitor family protein	PME1__pectin methylesterase inhibitor 1
AT4G16745	[26.2] misc.UDP glucosyl and glucoronyl transferases	Exostosin family protein
AT3G21560	[26.2] misc.UDP glucosyl and glucoronyl transferases	BRT1_UGT84A2__UDP-Glycosyltransferase superfamily protein
AT5G12890	[26.2] misc.UDP glucosyl and glucoronyl transferases	UDP-Glycosyltransferase superfamily protein
AT2G42220	[26.23] misc.rhodanese	Rhodanese/Cell cycle control phosphatase superfamily protein
AT2G06025	[26.24] misc.GCN5-related N-acetyltransferase	GNAT6__Acyl-CoA N-acyltransferases (NAT) superfamily protein
AT2G28470	[26.3.2] misc.gluco-, galacto- and mannosidases.beta-galactosidase	BGAL8__beta-galactosidase 8
AT1G30080	[26.4.1] misc.beta 1,3 glucan hydrolases.glucan endo-1,3-beta-glucosidase	Glycosyl hydrolase superfamily protein
AT4G35150	[26.6] misc.O-methyl transferases	O-methyltransferase family protein
AT4G22010	[26.7] misc.oxidases - copper, flavone etc	sks4__SKU5 similar 4
AT1G24340	[26.7] misc.oxidases - copper, flavone etc	EMB2421_EMB260__FAD/NAD(P)-binding oxidoreductase family protein
AT1G30710	[26.8] misc.nitrilases, *nitrile lyases, berberine bridge enzymes, reticuline oxidases, troponine reductases	AtBBE9__FAD-binding Berberine family protein
AT5G03290	[8.2.4] TCA / org transformation.other organic acid transformatons.IDH	IDH-V__isocitrate dehydrogenase V
AT3G07750	[27.1.19] RNA.processing.ribonucleases	RRP42__3'-5'-exoribonuclease family protein
AT3G06480	[27.1.2] RNA.processing.RNA helicase	RH40__DEAD box RNA helicase family protein
AT2G35340	[27.1.2] RNA.processing.RNA helicase	MEE29__helicase domain-containing protein
AT2G33730	[27.1.2] RNA.processing.RNA helicase	SMA1__P-loop containing nucleoside triphosphate hydrolases superfamily protein
AT3G13640	[27.2] RNA.transcription	ABCE1_ATRLI1_RLI1__RNAse l inhibitor protein 1
AT4G20340	[27.2] RNA.transcription	Transcription factor TFIIE, alpha subunit
AT1G12800	[27.3.23] RNA.regulation of transcription.HSF,Heat-shock transcription factor family	SDP__Nucleic acid-binding, OB-fold-like protein
AT2G35550	[27.3.84] RNA.regulation of transcription.BBR/BPC	ATBPC7_BBR_BPC7__basic pentacysteine 7
AT3G04590	[27.3.67] RNA.regulation of transcription.putative transcription regulator	AHL14__AT hook motif DNA-binding family protein
AT5G25520	[27.3.67] RNA.regulation of transcription.putative transcription regulator	SPOC domain / Transcription elongation factor S-II protein
AT5G40750	[27.3.67] RNA.regulation of transcription.putative transcription regulator	FBD / Leucine Rich Repeat domains containing protein
AT2G40140	[27.3.12] RNA.regulation of transcription.C3H zinc finger family	ATSZF2_CZF1_SZF2_TZF10_ZFAR1__zinc finger (CCCH-type) family protein
AT5G45580	[27.3.20] RNA.regulation of transcription.G2-like transcription factor family, GARP	GFR__Homeodomain-like superfamily protein
AT1G71692	[27.3.24] RNA.regulation of transcription.MADS box transcription factor family	AGL12_XAL1__AGAMOUS-like 12
AT5G65910	[27.3.65] RNA.regulation of transcription.Polycomb Group (PcG)	BSD domain-containing protein
AT1G65440	[27.3.52] RNA.regulation of transcription.Global transcription factor group	GTB1_SPT6L__global transcription factor group B1
AT4G36930	[27.3.6] RNA.regulation of transcription.bHLH,Basic Helix-Loop-Helix family	SPT__basic helix-loop-helix (bHLH) DNA-binding superfamily protein
AT4G28811	[27.3.6] RNA.regulation of transcription.bHLH,Basic Helix-Loop-Helix family	basic helix-loop-helix (bHLH) DNA-binding superfamily protein
AT2G46970	[27.3.6] RNA.regulation of transcription.bHLH,Basic Helix-Loop-Helix family	PIL1__phytochrome interacting factor 3-like 1
AT2G17870	[27.3.99] RNA.regulation of transcription.unclassified	ATCSP3_CSP3__cold shock domain protein 3
AT5G58430	[27.3.99] RNA.regulation of transcription.unclassified	ATEXO70B1_EXO70B1__exocyst subunit exo70 family protein B1
AT5G37340	[27.3.99] RNA.regulation of transcription.unclassified	ZPR1 zinc-finger domain protein
AT5G11470	[27.3.99] RNA.regulation of transcription.unclassified	ASI1_IBM2_SG1__bromo-adjacent homology (BAH) domain-containing protein
AT5G61190	[27.3.99] RNA.regulation of transcription.unclassified	putative endonuclease or glycosyl hydrolase with C2H2-type zinc finger domain
AT5G40660	[27.3.99] RNA.regulation of transcription.unclassified	P12__ATP12 protein-related
AT1G74120	[27.3.99] RNA.regulation of transcription.unclassified	mTERF15__Mitochondrial transcription termination factor family protein
AT1G60560	[27.3.99] RNA.regulation of transcription.unclassified	SWIM zinc finger family protein
AT3G51950	[27.3.99] RNA.regulation of transcription.unclassified	Zinc finger (CCCH-type) family protein / RNA recognition motif (RRM)-containing protein
AT5G40340	[27.3.68] RNA.regulation of transcription.PWWP domain protein	PDP3__Tudor/PWWP/MBT superfamily protein
AT2G48160	[27.3.68] RNA.regulation of transcription.PWWP domain protein	HULK2_SL3__Tudor/PWWP/MBT domain-containing protein
AT3G18100	[27.3.25] RNA.regulation of transcription.MYB domain transcription factor family	AtMYB4R1_MYB4R1__myb domain protein 4r1
AT1G25360	[27.3.25] RNA.regulation of transcription.MYB domain transcription factor family	OTP90__Pentatricopeptide repeat (PPR) superfamily protein
AT1G30490	[27.3.22] RNA.regulation of transcription.HB,Homeobox transcription factor family	ATHB9_PHV__Homeobox-leucine zipper family protein / lipid-binding START domain-containing protein
AT2G35940	[27.3.22] RNA.regulation of transcription.HB,Homeobox transcription factor family	BLH1_EDA29__BEL1-like homeodomain 1
AT4G35550	[27.3.22] RNA.regulation of transcription.HB,Homeobox transcription factor family	ATWOX13_HB-4_WOX13__WUSCHEL related homeobox 13
AT1G25280	[27.3] RNA.regulation of transcription	AtTLP10_TLP10__tubby like protein 10
AT4G20400	[27.3.57] RNA.regulation of transcription.JUMONJI family	JMJ14_PKDM7B__JUMONJI 14
AT3G10800	[27.3.35] RNA.regulation of transcription.bZIP transcription factor family	BZIP28__Basic-leucine zipper (bZIP) transcription factor family protein
AT3G56660	[27.3.35] RNA.regulation of transcription.bZIP transcription factor family	BZIP49__basic region/leucine zipper motif protein 49
AT1G21740	[27.3.35] RNA.regulation of transcription.bZIP transcription factor family	Protein of unknown function (DUF630 and DUF632)
AT1G08460	[27.3.55] RNA.regulation of transcription.HDA	ATHDA8_HDA08_HDA8__histone deacetylase 8
AT2G21450	[27.3.44] RNA.regulation of transcription.Chromatin Remodeling Factors	CHR34__chromatin remodeling 34
AT5G64390	[27.4] RNA.RNA binding	AtKH30_HEN4__RNA-binding KH domain-containing protein
AT3G08960	[34] transport	KA120__ARM repeat superfamily protein
AT3G44930	[34.12] transport.metal	ATCHX10_CHX10__cation/H+ exchanger 10
AT3G13090	[34.16] transport.ABC transporters and multidrug resistance systems	ABCC6_ATMRP8_MRP8__multidrug resistance-associated protein 8
AT1G65950	[34.16] transport.ABC transporters and multidrug resistance systems	ABC1K14__Protein kinase superfamily protein
AT1G66950	[34.16] transport.ABC transporters and multidrug resistance systems	ABCG39_ATPDR11_PDR11__pleiotropic drug resistance 11
AT3G55320	[34.16] transport.ABC transporters and multidrug resistance systems	ABCB20_PGP20__P-glycoprotein 20
AT2G34660	[34.16] transport.ABC transporters and multidrug resistance systems	ABCC2_AtABCC2_ATMRP2_EST4_MRP2__multidrug resistance-associated protein 2
AT1G73220	[34.2] transport.sugars	AtOCT1_OCT1__organic cation/carnitine transporter1
AT3G05165	[34.2] transport.sugars	Major facilitator superfamily protein
AT1G68740	[34.7] transport.phosphate	PHO1;H1__EXS (ERD1/XPR1/SYG1) family protein
AT2G21520	[34.99] transport.misc	Sec14p-like phosphatidylinositol transfer family protein
AT1G72560	[34.99] transport.misc	PSD__ARM repeat superfamily protein
AT2G04070	[34.99] transport.misc	MATE efflux family protein
AT4G34580	[34.99] transport.misc	AtSFH1_COW1_SRH1__Sec14p-like phosphatidylinositol transfer family protein
AT2G34360	[34.99] transport.misc	MATE efflux family protein
AT1G23300	[34.99] transport.misc	MATE efflux family protein
AT2G35300	[33.2] development.late embryogenesis abundant	AtLEA4-2_LEA18_LEA4-2__Late embryogenesis abundant protein, group 1 protein
AT5G62310	[33.99] development.unspecified	IRE__AGC (cAMP-dependent, cGMP-dependent and protein kinase C) kinase family protein
AT4G00920	[33.99] development.unspecified	COP1-interacting protein-related
AT1G02580	[33.99] development.unspecified	EMB173_FIS1_MEA_SDG5__SET domain-containing protein
AT5G44730	[33.99] development.unspecified	Haloacid dehalogenase-like hydrolase (HAD) superfamily protein
AT5G16780	[33.99] development.unspecified	DOT2_MDF__SART-1 family
AT2G45800	[33.99] development.unspecified	PLIM2a__GATA type zinc finger transcription factor family protein
AT4G36710	[33.99] development.unspecified	AtHAM4_HAM4_SCL15__GRAS family transcription factor
AT2G04350	[11.1.9] lipid metabolism.FA synthesis and FA elongation.long chain fatty acid CoA ligase	LACS8__AMP-dependent synthetase and ligase family protein
AT5G46290	[11.1.3] lipid metabolism.FA synthesis and FA elongation.ketoacyl ACP synthase	KAS1_KASI__3-ketoacyl-acyl carrier protein synthase I
AT2G26640	[11.1.10] lipid metabolism.FA synthesis and FA elongation.beta ketoacyl CoA synthase	KCS11__3-ketoacyl-CoA synthase 11
ATCG00500	[11.1.1.2.2] lipid metabolism.FA synthesis and FA elongation.Acetyl CoA Carboxylation.heteromeric Complex.beta Carboxyltransferase	ACCD__acetyl-CoA carboxylase carboxyl transferase subunit beta
AT3G45070	[11.8] lipid metabolism.'exotics'(steroids, squalene etc)	AtSULT202B1_SULT202B1__P-loop containing nucleoside triphosphate hydrolases superfamily protein
AT3G48610	[11.9.3.5] lipid metabolism.lipid degradation.lysophospholipases.phosphoinositide phospholipase C	NPC6__non-specific phospholipase C6
AT4G16070	[11.9.2.1] lipid metabolism.lipid degradation.lipases.triacylglycerol lipase	Mono-/di-acylglycerol lipase, N-terminal;Lipase, class 3
AT2G42450	[11.9.2.1] lipid metabolism.lipid degradation.lipases.triacylglycerol lipase	COR15A_LEA24__alpha/beta-Hydrolases superfamily protein
AT4G32180	[18.4.5] Co-factor and vitamine metabolism.pantothenate.pantothenate kinase (PANK)	ATPANK2_PANK2__pantothenate kinase 2
AT2G17770	[17.1.3] hormone metabolism.abscisic acid.induced-regulated-responsive-activated	ATBZIP27_BZIP27_FDP__basic region/leucine zipper motif 27
AT1G28200	[17.1.3] hormone metabolism.abscisic acid.induced-regulated-responsive-activated	FIP1__FH interacting protein 1
AT3G61750	[17.2.3] hormone metabolism.auxin.induced-regulated-responsive-activated	Cytochrome b561/ferric reductase transmembrane with DOMON related domain
AT4G17280	[17.2.3] hormone metabolism.auxin.induced-regulated-responsive-activated	Auxin-responsive family protein
AT3G02260	[17.2.2] hormone metabolism.auxin.signal transduction	ASA1_BIG_CRM1_DOC1_LPR1_TIR3_UMB1__auxin transport protein (BIG)
AT3G19820	[17.3.1.2.8] hormone metabolism.brassinosteroid.synthesis-degradation.sterols.DWF1	CBB1_DIM_DIM1_DWF1_EVE1__cell elongation protein / DWARF1 / DIMINUTO (DIM)
AT1G74360	[17.3.2.1] hormone metabolism.brassinosteroid.signal transduction.BRI	GRACE_NILR1__Leucine-rich repeat protein kinase family protein
AT5G10720	[17.4.2] hormone metabolism.cytokinin.signal transduction	AHK5_CKI2_HK5__histidine kinase 5
AT5G25190	[17.5.2] hormone metabolism.ethylene.signal transduction	ESE3__Integrase-type DNA-binding superfamily protein
AT1G19640	[17.7.1.10] hormone metabolism.jasmonate.synthesis-degradation.jasmonate-O-methyltransferase	JMT__jasmonic acid carboxyl methyltransferase
AT3G22400	[17.7.1.2] hormone metabolism.jasmonate.synthesis-degradation.lipoxygenase	ATLOX5_LOX5__PLAT/LH2 domain-containing lipoxygenase family protein
AT1G67560	[17.7.1.2] hormone metabolism.jasmonate.synthesis-degradation.lipoxygenase	ATLOX6_LOX6__PLAT/LH2 domain-containing lipoxygenase family protein
AT4G27550	[3.2.1] minor CHO metabolism.trehalose.TPS	ATTPS4_TPS4__trehalose-6-phosphatase synthase S4
ATCG01120	[29.2.1.1.1.1.15] protein.synthesis.ribosomal protein.prokaryotic.chloroplast.30S subunit.S15	RPS15__chloroplast ribosomal protein S15
AT1G67120	[29.2.2] protein.synthesis.ribosome biogenesis	AtMDN1_MDN1__ATPases;nucleotide binding;ATP binding;nucleoside-triphosphatases;transcription factor binding
AT4G18100	[29.2.1.2.2.32] protein.synthesis.ribosomal protein.eukaryotic.60S subunit.L32	Ribosomal protein L32e
AT1G72370	[29.2.1.2.1.31] protein.synthesis.ribosomal protein.eukaryotic.40S subunit.SA	AP40_P40_RP40_RPSAA__40s ribosomal protein SA
AT2G27200	[29.2.2.1] protein.synthesis.ribosome biogenesis.export from nucleus	LSG1-1__P-loop containing nucleoside triphosphate hydrolases superfamily protein
AT4G16630	[29.2.2.2.1] protein.synthesis.ribosome biogenesis.Assembly factors.DExD-box helicases	DEA(D/H)-box RNA helicase family protein
AT4G31700	[29.2.1.2.1.6] protein.synthesis.ribosomal protein.eukaryotic.40S subunit.S6	AtRPS6_RPS6_RPS6A__ribosomal protein S6
AT5G07090	[29.2.1.2.1.4] protein.synthesis.ribosomal protein.eukaryotic.40S subunit.S4	Ribosomal protein S4 (RPS4A) family protein
AT1G61580	[29.2.1.2.2.3] protein.synthesis.ribosomal protein.eukaryotic.60S subunit.L3	ARP2_RPL3B__R-protein L3 B
AT3G22980	[29.2.4] protein.synthesis.elongation	Ribosomal protein S5/Elongation factor G/III/V family protein
AT2G36070	[29.3.2] protein.targeting.mitochondria	ATTIM44-2_TIM44-2__translocase inner membrane subunit 44-2
AT3G51310	[29.3.4.3] protein.targeting.secretory pathway.vacuole	VPS35C__VPS35 homolog C
AT3G57350	[29.3.1] protein.targeting.nucleus	Nucleoporin interacting component (Nup93/Nic96-like) family protein
AT1G26170	[29.3.1] protein.targeting.nucleus	IMB5__ARM repeat superfamily protein
AT2G16950	[29.3.1] protein.targeting.nucleus	ATTRN1_IMB2_TRN1__transportin 1
AT1G60780	[29.3.4.99] protein.targeting.secretory pathway.unspecified	AP1M2_HAP13__Clathrin adaptor complexes medium subunit family protein
AT2G42640	[29.4.1] protein.postranslational modification.kinase	Mitogen activated protein kinase kinase kinase-related
AT5G45430	[29.4] protein.postranslational modification	Protein kinase superfamily protein
AT1G70430	[29.4] protein.postranslational modification	Protein kinase superfamily protein
AT5G45810	[29.4] protein.postranslational modification	CIPK19_SnRK3.5__CBL-interacting protein kinase 19
AT2G34740	[29.4] protein.postranslational modification	Protein phosphatase 2C family protein
AT1G03740	[29.4] protein.postranslational modification	Protein kinase superfamily protein
AT3G63320	[29.4] protein.postranslational modification	Protein phosphatase 2C family protein
AT5G13530	[29.4] protein.postranslational modification	KEG__protein kinases;ubiquitin-protein ligases
AT4G28470	[29.5.11.20] protein.degradation.ubiquitin.proteasom	ATRPN1B_RPN1B__26S proteasome regulatory subunit S2 1B
AT1G71980	[29.5.11.4.2] protein.degradation.ubiquitin.E3.RING	RMR2__Protease-associated (PA) RING/U-box zinc finger family protein
AT4G34370	[29.5.11.4.2] protein.degradation.ubiquitin.E3.RING	ARI1_ATARI1__RING/U-box superfamily protein
AT1G72200	[29.5.11.4.2] protein.degradation.ubiquitin.E3.RING	ATL11__RING/U-box superfamily protein
AT1G18660	[29.5.11.4.2] protein.degradation.ubiquitin.E3.RING	IAP1__zinc finger (C3HC4-type RING finger) family protein
AT3G54360	[29.5.11.4.2] protein.degradation.ubiquitin.E3.RING	NCA1__zinc ion binding
AT2G38970	[29.5.11.4.2] protein.degradation.ubiquitin.E3.RING	Zinc finger (C3HC4-type RING finger) family protein
AT2G45530	[29.5.11.4.2] protein.degradation.ubiquitin.E3.RING	RING/U-box superfamily protein
AT1G57800	[29.5.11.4.2] protein.degradation.ubiquitin.E3.RING	ORTH3_VIM5__zinc finger (C3HC4-type RING finger) family protein
AT1G51710	[29.5.11.5] protein.degradation.ubiquitin.ubiquitin protease	ATUBP6_UBP6__ubiquitin-specific protease 6
AT5G04200	[29.5] protein.degradation	AtMC9_AtMCP2f_MC9_MCP2f__metacaspase 9
AT5G42620	[29.5] protein.degradation	metalloendopeptidases;zinc ion binding
AT1G73170	[29.5] protein.degradation	P-loop containing nucleoside triphosphate hydrolases superfamily protein
AT1G49630	[29.5] protein.degradation	ATPREP2_PREP2__presequence protease 2
AT2G33530	[29.5.5] protein.degradation.serine protease	scpl46__serine carboxypeptidase-like 46
AT3G01610	[29.5.9] protein.degradation.AAA type	CDC48C_emb1354__cell division cycle 48C
AT1G65200	[29.5.11] protein.degradation.ubiquitin	Ubiquitin carboxyl-terminal hydrolase-related protein
AT2G03560	[29.5.11.4.3.2] protein.degradation.ubiquitin.E3.SCF.FBOX	AtFDB7__F-box family protein with a domain of unknown function (DUF295)
AT5G22610	[29.5.11.4.3.2] protein.degradation.ubiquitin.E3.SCF.FBOX	F-box/RNI-like/FBD-like domains-containing protein
AT4G29420	[29.5.11.4.3.2] protein.degradation.ubiquitin.E3.SCF.FBOX	F-box/RNI-like superfamily protein
AT3G63220	[29.5.11.4.3.2] protein.degradation.ubiquitin.E3.SCF.FBOX	Galactose oxidase/kelch repeat superfamily protein
AT1G47800	[29.5.11.4.3.2] protein.degradation.ubiquitin.E3.SCF.FBOX	F-box and associated interaction domains-containing protein
AT1G47300	[29.5.11.4.3.2] protein.degradation.ubiquitin.E3.SCF.FBOX	F-box family protein
AT1G60570	[29.5.11.4.3.2] protein.degradation.ubiquitin.E3.SCF.FBOX	Galactose oxidase/kelch repeat superfamily protein
AT3G44080	[29.5.11.4.3.2] protein.degradation.ubiquitin.E3.SCF.FBOX	F-box family protein
AT3G25740	[29.5.7] protein.degradation.metalloprotease	MAP1B_MAP1C__methionine aminopeptidase 1C
AT1G04110	[29.5.1] protein.degradation.subtilases	AtSDD1_SDD1__Subtilase family protein
AT5G02490	[29.6] protein.folding	AtHsp70-2_Hsp70-2__Heat shock protein 70 (Hsp 70) family protein
AT1G32930	[29.7] protein.glycosylation	AtGALT31A_GALT31A__Galactosyltransferase family protein
AT5G23770	[35.1.2] not assigned.no ontology.agenet domain-containing protein	ATDUF8_DUF8__DOMAIN OF UNKNOWN FUNCTION 724 8
AT5G22355	[35.1.26] not assigned.no ontology.DC1 domain containing protein	Cysteine/Histidine-rich C1 domain family protein
AT5G43120	[35.1.27] not assigned.no ontology.tetratricopeptide repeat (TPR)	ARM-repeat/Tetratricopeptide repeat (TPR)-like protein
AT3G52140	[35.1.27] not assigned.no ontology.tetratricopeptide repeat (TPR)	FMT_FRIENDLY_NOXY38__tetratricopeptide repeat (TPR)-containing protein
AT5G60180	[35.1.12] not assigned.no ontology.pumilio/Puf RNA-binding domain-containing protein	APUM19_PUM19__pumilio 19
AT2G29140	[35.1.12] not assigned.no ontology.pumilio/Puf RNA-binding domain-containing protein	APUM3_PUM3__pumilio 3
AT1G24190	[35.1.25] not assigned.no ontology.paired amphipathic helix repeat-containing protein	ATSIN3_SIN3_SNL3__SIN3-like 3
AT3G01320	[35.1.25] not assigned.no ontology.paired amphipathic helix repeat-containing protein	SNL1__SIN3-like 1
AT2G35030	[35.1.5] not assigned.no ontology.pentatricopeptide (PPR) repeat-containing protein	COD1__Pentatricopeptide repeat (PPR) superfamily protein
AT5G42310	[35.1.5] not assigned.no ontology.pentatricopeptide (PPR) repeat-containing protein	CRP1__Pentatricopeptide repeat (PPR-like) superfamily protein
AT3G14580	[35.1.5] not assigned.no ontology.pentatricopeptide (PPR) repeat-containing protein	Pentatricopeptide repeat (PPR) superfamily protein
AT3G42630	[35.1.5] not assigned.no ontology.pentatricopeptide (PPR) repeat-containing protein	Pentatricopeptide repeat (PPR) superfamily protein
AT3G15200	[35.1.5] not assigned.no ontology.pentatricopeptide (PPR) repeat-containing protein	Tetratricopeptide repeat (TPR)-like superfamily protein
AT1G53600	[35.1.5] not assigned.no ontology.pentatricopeptide (PPR) repeat-containing protein	Tetratricopeptide repeat (TPR)-like superfamily protein
AT4G36680	[35.1.5] not assigned.no ontology.pentatricopeptide (PPR) repeat-containing protein	RPPR7__Tetratricopeptide repeat (TPR)-like superfamily protein
AT1G52620	[35.1.5] not assigned.no ontology.pentatricopeptide (PPR) repeat-containing protein	MTSF2_PPR19__Pentatricopeptide repeat (PPR) superfamily protein
AT2G17033	[35.1.5] not assigned.no ontology.pentatricopeptide (PPR) repeat-containing protein	pentatricopeptide (PPR) repeat-containing protein
AT4G28010	[35.1.5] not assigned.no ontology.pentatricopeptide (PPR) repeat-containing protein	RPF5__Tetratricopeptide repeat (TPR)-like superfamily protein
AT1G18485	[35.1.5] not assigned.no ontology.pentatricopeptide (PPR) repeat-containing protein	Pentatricopeptide repeat (PPR) superfamily protein
AT5G66520	[35.1.5] not assigned.no ontology.pentatricopeptide (PPR) repeat-containing protein	CREF7__Tetratricopeptide repeat (TPR)-like superfamily protein
AT3G02330	[35.1.5] not assigned.no ontology.pentatricopeptide (PPR) repeat-containing protein	MEF13__MEF13 is an member of the E-domain pentatricopeptide repeat (PPR) superfamily. It is involved in mitochondrial mRNA editing with at least 8 known targets.
AT5G25630	[35.1.5] not assigned.no ontology.pentatricopeptide (PPR) repeat-containing protein	Tetratricopeptide repeat (TPR)-like superfamily protein
AT4G14190	[35.1.5] not assigned.no ontology.pentatricopeptide (PPR) repeat-containing protein	Pentatricopeptide repeat (PPR) superfamily protein
AT3G53170	[35.1.5] not assigned.no ontology.pentatricopeptide (PPR) repeat-containing protein	Tetratricopeptide repeat (TPR)-like superfamily protein
AT1G31840	[35.1.5] not assigned.no ontology.pentatricopeptide (PPR) repeat-containing protein	Tetratricopeptide repeat (TPR)-like superfamily protein
AT4G36600	[35.1.22] not assigned.no ontology.late embryogenesis abundant domain-containing protein	Late embryogenesis abundant (LEA) protein
AT1G01830	[35.1.3] not assigned.no ontology.armadillo/beta-catenin repeat family protein	ARM repeat superfamily protein
AT5G47540	[35.1.3] not assigned.no ontology.armadillo/beta-catenin repeat family protein	Mo25 family protein
AT5G19330	[35.1.3] not assigned.no ontology.armadillo/beta-catenin repeat family protein	ARIA__ARM repeat protein interacting with ABF2
AT5G19840	[35.1.17] not assigned.no ontology.transcription factor jumonji (jmjC) domain-containing protein	2-oxoglutarate (2OG) and Fe(II)-dependent oxygenase superfamily protein
AT5G26280	[35.1.1023] not assigned.no ontology	TRAF-like family protein
AT5G26260	[35.1.1023] not assigned.no ontology	TRAF-like family protein
AT5G26320	[35.1.1023] not assigned.no ontology	TRAF-like family protein
AT1G56440	[35.1.1023] not assigned.no ontology	SPAG_TPR5__Tetratricopeptide repeat (TPR)-like superfamily protein
AT1G33475	[35.1.1023] not assigned.no ontology	SNARE-like superfamily protein
AT5G48050	[35.1.1023] not assigned.no ontology
AT4G30830	[35.1.1023] not assigned.no ontology	Protein of unknown function, DUF593
AT2G41050	[35.1.1023] not assigned.no ontology	PQ-loop repeat family protein / transmembrane family protein
AT3G15470	[35.1.1023] not assigned.no ontology	Transducin/WD40 repeat-like superfamily protein
AT3G14810	[35.1.1023] not assigned.no ontology	MSL5__mechanosensitive channel of small conductance-like 5
AT3G60920	[35.1.1023] not assigned.no ontology	BCHC1
AT1G69800	[35.1.1023] not assigned.no ontology	Cystathionine beta-synthase (CBS) protein
AT3G18450	[35.1.1023] not assigned.no ontology	PLAC8 family protein
AT1G68230	[35.1.1023] not assigned.no ontology	Reticulon family protein
AT1G59650	[35.1.1023] not assigned.no ontology	CW14__Protein of unknown function (DUF1336)
AT2G11000	[35.1.1023] not assigned.no ontology	ATMAK10_MAK10_MAK10__MAK10 homologue
AT1G22860	[35.1.1023] not assigned.no ontology	MTV10_VPS3__Vacuolar sorting protein 39
AT2G35760	[35.1.1023] not assigned.no ontology	CASPL2B2__Uncharacterised protein family (UPF0497)
AT1G21925	[35.1.1023] not assigned.no ontology	Plant thionin family protein
AT3G26934	[35.1.1023] not assigned.no ontology
AT3G59260	[35.1.1023] not assigned.no ontology	pirin, putative
AT5G08430	[35.1.1023] not assigned.no ontology	SWIB/MDM2 domain;Plus-3;GYF
AT1G68790	[35.1.1023] not assigned.no ontology	CRWN3_LINC3__little nuclei3
AT1G69650	[35.1.1023] not assigned.no ontology	TRAF-like family protein
AT2G20320	[35.1.1023] not assigned.no ontology	DENN (AEX-3) domain-containing protein
AT5G53050	[35.1.1023] not assigned.no ontology	alpha/beta-Hydrolases superfamily protein
AT5G40300	[35.1.1023] not assigned.no ontology	CASPL4A1__Uncharacterised protein family (UPF0497)
AT1G20970	[35.1.1023] not assigned.no ontology
AT5G21010	[35.1.16] not assigned.no ontology.speckle-type POZ protein-related	ATBPM5_BPM5__BTB-POZ and MATH domain 5
AT4G11780	[35.2.1001] not assigned.unknown	TRM10
AT3G13280	[35.2.1001] not assigned.unknown	Putative endonuclease or glycosyl hydrolase
AT1G04520	[35.2.1001] not assigned.unknown	PDLP2__plasmodesmata-located protein 2
AT1G79190	[35.2.1001] not assigned.unknown	ARM repeat superfamily protein
AT1G56420	[35.2.1001] not assigned.unknown
AT1G11700	[35.2.1001] not assigned.unknown	Protein of unknown function, DUF584
AT5G27330	[35.2.1001] not assigned.unknown	Prefoldin chaperone subunit family protein
AT5G63220	[35.2.1001] not assigned.unknown	AtGET4_GET4
AT1G35220	[35.2.1001] not assigned.unknown
AT1G07690	[35.2.1001] not assigned.unknown
AT4G05632	[35.2.1001] not assigned.unknown
AT3G58300	[35.2.1001] not assigned.unknown	Arabidopsis phospholipase-like protein (PEARLI 4) family
AT1G25480	[35.2.1001] not assigned.unknown	ALMT4__Aluminium activated malate transporter family protein
AT1G51770	[35.2.1001] not assigned.unknown	Core-2/I-branching beta-1,6-N-acetylglucosaminyltransferase family protein
AT5G62750	[35.2.1001] not assigned.unknown
AT5G13590	[35.2.1001] not assigned.unknown
AT2G38890	[35.2.1001] not assigned.unknown
AT5G46610	[35.2.1001] not assigned.unknown	Aluminium activated malate transporter family protein
AT5G57345	[35.2.1001] not assigned.unknown	AtOxR
AT3G21400	[35.2.1001] not assigned.unknown
AT2G44870	[35.2.1001] not assigned.unknown
AT2G32640	[35.2.1001] not assigned.unknown	LCYB__Lycopene beta/epsilon cyclase protein
AT5G56250	[35.2.1001] not assigned.unknown	HAP8__hapless 8
AT1G14590	[35.2.1001] not assigned.unknown	Nucleotide-diphospho-sugar transferase family protein
AT2G10260	[35.2.1001] not assigned.unknown
AT4G15640	[35.2.1001] not assigned.unknown
AT5G03060	[35.2.1001] not assigned.unknown
AT4G38560	[35.2.1001] not assigned.unknown	Arabidopsis phospholipase-like protein (PEARLI 4) family
AT1G53180	[35.2.1001] not assigned.unknown
AT2G16485	[35.2.1001] not assigned.unknown	NERD__nucleic acid binding;zinc ion binding;DNA binding
AT3G28830	[35.2.1001] not assigned.unknown	Protein of unknown function (DUF1216)
AT5G43720	[35.2.1001] not assigned.unknown	Protein of unknown function (DUF2361)
AT5G47690	[35.2.1001] not assigned.unknown	AtPDS5A_PDS5_PDS5A__binding
AT5G53930	[35.2.1001] not assigned.unknown
AT5G12470	[35.2.1001] not assigned.unknown	RER4__Protein of unknown function (DUF3411)
AT3G01200	[35.2.1001] not assigned.unknown	AtRP2_RP2__PPDK regulatory protein 2
AT3G15095	[35.2.1001] not assigned.unknown	HCF243
AT2G31130	[35.2.1001] not assigned.unknown
AT4G29070	[35.2.1001] not assigned.unknown	Phospholipase A2 family protein
AT3G01370	[35.2.1001] not assigned.unknown	ATCFM2_CFM2__CRM family member 2
AT1G67020	[35.2.1001] not assigned.unknown
AT4G30150	[35.2.1001] not assigned.unknown
AT5G55820	[35.2.1001] not assigned.unknown	INCENP_WYR
AT1G50830	[35.2.1001] not assigned.unknown	Aminotransferase-like, plant mobile domain family protein
AT1G16960	[35.2.1001] not assigned.unknown	Ubiquitin domain-containing protein
AT5G26910	[35.2.1001] not assigned.unknown	TRM8
AT4G35870	[35.2.1001] not assigned.unknown	GFS10_MTV14_OSCA4.1__early-responsive to dehydration stress protein (ERD4)
AT1G16770	[35.2.1001] not assigned.unknown
AT3G27610	[35.2.1001] not assigned.unknown	Nucleotidylyl transferase superfamily protein
AT5G63540	[35.2.1001] not assigned.unknown	ATRMI1_BLAP75_RMI1__Domain of unknown function (DUF1767)
AT3G04470	[35.2.1001] not assigned.unknown	Ankyrin repeat family protein
AT1G77890	[35.2.1001] not assigned.unknown	ATG14a__DNA-directed RNA polymerase II protein
AT5G65440	[35.2.1001] not assigned.unknown
AT3G28320	[35.2.1001] not assigned.unknown	Protein of unknown function (DUF677)
AT1G26620	[35.2.1001] not assigned.unknown	Plant protein of unknown function (DUF863)
AT5G09580	[35.2.1001] not assigned.unknown
AT4G09890	[35.2.1001] not assigned.unknown	Protein of unknown function (DUF3511)
AT5G27990	[35.2.1001] not assigned.unknown	Pre-rRNA-processing protein TSR2, conserved region
AT1G44780	[35.2.1001] not assigned.unknown
AT2G04235	[35.2.1001] not assigned.unknown
AT4G00130	[35.2.1001] not assigned.unknown	DNA-binding storekeeper protein-related transcriptional regulator
AT1G24050	[35.2.1001] not assigned.unknown	RNA-processing, Lsm domain
AT5G22550	[35.2.1001] not assigned.unknown	Plant protein of unknown function (DUF247)
AT1G68330	[35.2.1001] not assigned.unknown
AT2G21960	[35.2.1001] not assigned.unknown
AT1G64385	[35.2.1001] not assigned.unknown
AT1G71940	[35.2.1001] not assigned.unknown	SNARE associated Golgi protein family
AT3G44690	[35.2.1001] not assigned.unknown
AT4G36500	[35.2.1001] not assigned.unknown
AT3G52115	[35.2.1001] not assigned.unknown	ATCOM1_ATGR1_COM1_GR1__gamma response gene 1
AT4G14510	[35.2.1001] not assigned.unknown	ATCFM3B_CFM3B_SPRT2__CRM family member 3B
AT1G65720	[35.2.1001] not assigned.unknown
AT3G61090	[35.2.1001] not assigned.unknown	Putative endonuclease or glycosyl hydrolase
AT3G02240	[35.2.1001] not assigned.unknown	GLV4_RGF7
AT4G17410	[35.2.1001] not assigned.unknown	PQT3__DWNN domain, a CCHC-type zinc finger
AT5G08570	[4.1.14] glycolysis.cytosolic branch.pyruvate kinase (PK)	Pyruvate kinase family protein
AT1G36370	[25.1] C1-metabolism.glycine hydroxymethyltransferase	MSA1_SHM7__serine hydroxymethyltransferase 7
AT5G11180	[30.1] signalling.in sugar and nutrient physiology	ATGLR2.6_GLR2.6__glutamate receptor 2.6
AT5G35840	[30.11] signalling.light	PHYC__phytochrome C
AT5G65540	[30.11] signalling.light	TAFL
AT2G29220	[30.2.19] signalling.receptor kinases.legume-lectin	LecRK-III.1__Concanavalin A-like lectin protein kinase family protein
AT2G45340	[30.2.4] signalling.receptor kinases.leucine rich repeat IV	Leucine-rich repeat protein kinase family protein
AT1G16110	[30.2.25] signalling.receptor kinases.wall associated kinase	WAKL6__wall associated kinase-like 6
AT4G39270	[30.2.14] signalling.receptor kinases.leucine rich repeat XIV	Leucine-rich repeat protein kinase family protein
AT3G13690	[30.2.22] signalling.receptor kinases.proline extensin like	Protein kinase protein with adenine nucleotide alpha hydrolases-like domain
AT1G56145	[30.2.8.2] signalling.receptor kinases.leucine rich repeat VIII.VIII-2	Leucine-rich repeat transmembrane protein kinase
AT1G66830	[30.2.3] signalling.receptor kinases.leucine rich repeat III	Leucine-rich repeat protein kinase family protein
AT3G50230	[30.2.3] signalling.receptor kinases.leucine rich repeat III	Leucine-rich repeat protein kinase family protein
AT1G10850	[30.2.3] signalling.receptor kinases.leucine rich repeat III	Leucine-rich repeat protein kinase family protein
AT3G24240	[30.2.11] signalling.receptor kinases.leucine rich repeat XI	RGFR1_RGI1__Leucine-rich repeat receptor-like protein kinase family protein
AT1G05700	[30.2.99] signalling.receptor kinases.misc	Leucine-rich repeat transmembrane protein kinase protein
AT4G23250	[30.2.17] signalling.receptor kinases.DUF 26	CRK17_DUF26-21_EMB1290_RKC1__kinases;protein kinases
AT1G53340	[30.2.8.1] signalling.receptor kinases.leucine rich repeat VIII.VIII-1	Cysteine/Histidine-rich C1 domain family protein
AT1G05150	[30.3] signalling.calcium	Calcium-binding tetratricopeptide family protein
AT3G03430	[30.3] signalling.calcium	Calcium-binding EF-hand family protein
AT2G27200	[30.5] signalling.G-proteins	LSG1-1__P-loop containing nucleoside triphosphate hydrolases superfamily protein
AT4G34390	[30.5] signalling.G-proteins	XLG2__extra-large GTP-binding protein 2
AT3G63130	[30.5] signalling.G-proteins	ATRANGAP1_RANGAP1__RAN GTPase activating protein 1
AT1G18160	[30.6] signalling.MAP kinases	M3Kdelta7__Protein kinase superfamily protein
AT2G30800	[28.1] DNA.synthesis/chromatin structure	ATVT-1_HVT1__helicase in vascular tissue and tapetum
AT3G23890	[28.1] DNA.synthesis/chromatin structure	ATTOPII_TOPII__topoisomerase II
AT1G03750	[28.1] DNA.synthesis/chromatin structure	CHR9__switch 2
AT5G67100	[28.1] DNA.synthesis/chromatin structure	ICU2__DNA-directed DNA polymerases
AT5G46280	[28.1] DNA.synthesis/chromatin structure	MCM3__Minichromosome maintenance (MCM2/3/5) family protein
AT1G08260	[28.1] DNA.synthesis/chromatin structure	ABO4_EMB142_EMB2284_EMB529_ESD7_POL2A_TIL1__DNA polymerase epsilon catalytic subunit
AT2G02480	[28.1] DNA.synthesis/chromatin structure	STI__AAA-type ATPase family protein
AT2G01130	[28.1] DNA.synthesis/chromatin structure	DEA(D/H)-box RNA helicase family protein
AT4G31900	[28.1] DNA.synthesis/chromatin structure	CHR7_PKR2__chromatin remodeling factor, putative
AT1G35530	[28.1] DNA.synthesis/chromatin structure	At-FANCM_FANCM__DEAD/DEAH box RNA helicase family protein
AT3G04260	[28.1] DNA.synthesis/chromatin structure	PDE324_PTAC3__plastid transcriptionally active 3
AT5G44800	[28.1] DNA.synthesis/chromatin structure	CHR4_PKR1__chromatin remodeling 4
AT5G41370	[28.2] DNA.repair	ATXPB1_XPB1__homolog of xeroderma pigmentosum complementation group B 1
AT1G03190	[28.2] DNA.repair	ATXPD_UVH6__RAD3-like DNA-binding helicase protein
AT1G16970	[28.2] DNA.repair	ATKU70_KU70__KU70 homolog
AT2G21520	[28.99] DNA.unspecified	Sec14p-like phosphatidylinositol transfer family protein
AT3G42670	[28.99] DNA.unspecified	CHR38_CLSY_CLSY1__chromatin remodeling 38
AT4G34030	[13.2.4.4] amino acid metabolism.degradation.branched chain group.leucine	MCCB__3-methylcrotonyl-CoA carboxylase
AT5G46180	[13.2.2.3.1001] amino acid metabolism.degradation.glutamate family.arginine	DELTA-OAT__ornithine-delta-aminotransferase
AT1G13825	[]
AT4G09035	[]
AT2G13560	[8.2.10] TCA / org transformation.other organic acid transformatons.malic	NAD-ME1__NAD-dependent malic enzyme 1
AT4G39950	[26.10] misc.cytochrome P450	CYP79B2__cytochrome P450, family 79, subfamily B, polypeptide 2
AT4G37310	[26.10] misc.cytochrome P450	CYP81H1__cytochrome P450, family 81, subfamily H, polypeptide 1
AT5G61320	[26.10] misc.cytochrome P450	CYP89A3__cytochrome P450, family 89, subfamily A, polypeptide 3
AT5G39580	[26.12] misc.peroxidases	PRX62__Peroxidase superfamily protein
AT5G45700	[26.13] misc.acid and other phosphatases	Haloacid dehalogenase-like hydrolase (HAD) superfamily protein
AT5G39400	[26.13] misc.acid and other phosphatases	ATPTEN1_PTEN1__Calcium/lipid-binding (CaLB) phosphatase
AT3G21380	[26.16] misc.myrosinases-lectin-jacalin	Mannose-binding lectin superfamily protein
AT1G78860	[26.16] misc.myrosinases-lectin-jacalin	GAL2__D-mannose binding lectin protein with Apple-like carbohydrate-binding domain
AT1G52000	[26.16] misc.myrosinases-lectin-jacalin	Mannose-binding lectin superfamily protein
AT5G14860	[26.2] misc.UDP glucosyl and glucoronyl transferases	UDP-Glycosyltransferase superfamily protein
AT3G09020	[26.2] misc.UDP glucosyl and glucoronyl transferases	alpha 1,4-glycosyltransferase family protein
AT1G71691	[26.28] misc.GDSL-motif lipase	GDSL-like Lipase/Acylhydrolase superfamily protein
AT1G52400	[26.3] misc.gluco-, galacto- and mannosidases	ATBG1_BGL1_BGLU18__beta glucosidase 18
AT1G16610	[26.3] misc.gluco-, galacto- and mannosidases	AtSR45_RNPS1_SR45__arginine/serine-rich 45
AT5G04885	[26.3] misc.gluco-, galacto- and mannosidases	BGLC3__Glycosyl hydrolase family protein
AT1G45191	[26.3] misc.gluco-, galacto- and mannosidases	BGLU1__Glycosyl hydrolase superfamily protein
AT5G56590	[26.4.1] misc.beta 1,3 glucan hydrolases.glucan endo-1,3-beta-glucosidase	O-Glycosyl hydrolases family 17 protein
AT1G65450	[26.5] misc.acyl transferases	GLC__HXXXD-type acyl-transferase family protein
AT3G09270	[26.9] misc.glutathione S transferases	ATGSTU8_GSTU8__glutathione S-transferase TAU 8
AT5G47260	[20.1.1001] stress.biotic	ATP binding;GTP binding;nucleotide binding;nucleoside-triphosphatases
AT4G16860	[20.1.1001] stress.biotic	CHS2_CHS2_RPP4__Disease resistance protein (TIR-NBS-LRR class) family
AT5G41550	[20.1.7] stress.biotic.PR-proteins	Disease resistance protein (TIR-NBS-LRR class) family
AT4G27190	[20.1.7] stress.biotic.PR-proteins	NB-ARC domain-containing disease resistance protein
AT3G14470	[20.1.7] stress.biotic.PR-proteins	NB-ARC domain-containing disease resistance protein
AT4G23440	[20.1.7] stress.biotic.PR-proteins	TN17__Disease resistance protein (TIR-NBS class)
AT3G48090	[20.1.3] stress.biotic.signalling	ATEDS1_EDS1__alpha/beta-Hydrolases superfamily protein
AT1G26850	[20.2.3] stress.abiotic.drought/salt	S-adenosyl-L-methionine-dependent methyltransferases superfamily protein
AT1G11660	[20.2.1] stress.abiotic.heat	HSP70-16__heat shock protein 70 (Hsp 70) family protein
AT5G57710	[20.2.1] stress.abiotic.heat	SMAX1__Double Clp-N motif-containing P-loop nucleoside triphosphate hydrolases superfamily protein
AT2G05250	[20.2.1] stress.abiotic.heat	DNAJ heat shock N-terminal domain-containing protein
AT1G30620	[10.1.9] cell wall.precursor synthesis.MUR4	HSR8_MUR4_UXE1__NAD(P)-binding Rossmann-fold superfamily protein
AT2G28110	[10.3.2] cell wall.hemicellulose synthesis.glucuronoxylan	FRA8_IRX7__Exostosin family protein
AT5G33290	[10.4.4.1] cell wall.pectin synthesis.Xylogalacturonan.Xylose Transferase	XGD1__xylogalacturonan deficient 1
AT1G14080	[10.5.1.2] cell wall.cell wall proteins.AGPs.AGP Fucosyltransferase	ATFUT6_FUT6__fucosyltransferase 6
AT3G07010	[10.6.3] cell wall.degradation.pectate lyases and polygalacturonases	Pectin lyase-like superfamily protein
AT5G48900	[10.6.3] cell wall.degradation.pectate lyases and polygalacturonases	Pectin lyase-like superfamily protein
AT1G80780	[27.1.19] RNA.processing.ribonucleases	CAF1j__Polynucleotidyl transferase, ribonuclease H-like superfamily protein
AT3G58570	[27.1.2] RNA.processing.RNA helicase	RH52__P-loop containing nucleoside triphosphate hydrolases superfamily protein
AT2G07750	[27.1.2] RNA.processing.RNA helicase	DEA(D/H)-box RNA helicase family protein
AT4G18465	[27.1.2] RNA.processing.RNA helicase	RNA helicase family protein
AT1G09760	[27.1] RNA.processing	U2A'__U2 small nuclear ribonucleoprotein A
AT3G22590	[27.2] RNA.transcription	CDC73_PHP__PLANT HOMOLOGOUS TO PARAFIBROMIN
AT3G54990	[27.3.3] RNA.regulation of transcription.AP2/EREBP, APETALA2/Ethylene-responsive element binding protein family	SMZ__Integrase-type DNA-binding superfamily protein
AT3G12980	[27.3.54] RNA.regulation of transcription.Histone acetyltransferases	ATHPCAT4_HAC5__histone acetyltransferase of the CBP family 5
AT1G35490	[27.3.35] RNA.regulation of transcription.bZIP transcription factor family	bZIP family transcription factor
AT3G18650	[27.3.24] RNA.regulation of transcription.MADS box transcription factor family	AGL103__AGAMOUS-like 103
AT2G27050	[27.3.19] RNA.regulation of transcription.EIN3-like(EIL) transcription factor family	AtEIL1_EIL1__ETHYLENE-INSENSITIVE3-like 1
AT2G32370	[27.3.22] RNA.regulation of transcription.HB,Homeobox transcription factor family	HDG3__homeodomain GLABROUS 3
AT3G18010	[27.3.22] RNA.regulation of transcription.HB,Homeobox transcription factor family	WOX1__WUSCHEL related homeobox 1
AT1G55750	[27.3.99] RNA.regulation of transcription.unclassified	BSD domain (BTF2-like transcription factors, Synapse-associated proteins and DOS2-like proteins)
AT2G40990	[27.3.99] RNA.regulation of transcription.unclassified	DHHC-type zinc finger family protein
AT3G60400	[27.3.99] RNA.regulation of transcription.unclassified	mTERF18_SHOT1__Mitochondrial transcription termination factor family protein
AT5G07060	[27.3.99] RNA.regulation of transcription.unclassified	MAC5C__CCCH-type zinc fingerfamily protein with RNA-binding domain
AT3G25990	[27.3.30] RNA.regulation of transcription.Trihelix, Triple-Helix transcription factor family	Homeodomain-like superfamily protein
AT3G28730	[27.3.62] RNA.regulation of transcription.Nucleosome/chromatin assembly factor group	ATHMG_HMG_NFD_SSRP1__high mobility group
AT3G46090	[27.3.11] RNA.regulation of transcription.C2H2 zinc finger family	ZAT7__C2H2 and C2HC zinc fingers superfamily protein
AT1G77300	[27.3.69] RNA.regulation of transcription.SET-domain transcriptional regulator family	ASHH2_CCR1_CLI186_CLI186_EFS_LAZ2_SDG8__histone methyltransferases(H3-K4 specific);histone methyltransferases(H3-K36 specific)
AT3G04380	[27.3.69] RNA.regulation of transcription.SET-domain transcriptional regulator family	SDG31_SUVR4__SET-domain containing protein lysine methyltransferase family protein
AT3G61740	[27.3.69] RNA.regulation of transcription.SET-domain transcriptional regulator family	ATX3_SDG14__SET domain protein 14
AT1G76710	[27.3.69] RNA.regulation of transcription.SET-domain transcriptional regulator family	ASHH1_SDG26__SET domain group 26
AT5G02470	[27.3.18] RNA.regulation of transcription.E2F/DP transcription factor family	DPA__Transcription factor DP
AT3G05690	[27.3.14] RNA.regulation of transcription.CCAAT box binding factor family, HAP2	ATHAP2B_AtNF-YA2_HAP2B_NF-YA2_UNE8__nuclear factor Y, subunit A2
AT3G01080	[27.3.32] RNA.regulation of transcription.WRKY domain transcription factor family	ATWRKY58_WRKY58__WRKY DNA-binding protein 58
AT1G49520	[27.3.44] RNA.regulation of transcription.Chromatin Remodeling Factors	SWIB complex BAF60b domain-containing protein
AT2G33610	[27.3.44] RNA.regulation of transcription.Chromatin Remodeling Factors	ATSWI3B_CHB2_SWI3B__switch subunit 3
AT2G40770	[27.3.44] RNA.regulation of transcription.Chromatin Remodeling Factors	zinc ion binding;DNA binding;helicases;ATP binding;nucleic acid binding
AT1G06910	[27.3.25] RNA.regulation of transcription.MYB domain transcription factor family	TRFL7__TRF-like 7
AT3G04740	[27.3] RNA.regulation of transcription	ATMED14_MED14_SWP__RNA polymerase II transcription mediators
AT5G04290	[27.3.67] RNA.regulation of transcription.putative transcription regulator	KTF1_SPT5L__kow domain-containing transcription factor 1
AT1G59453	[27.3.67] RNA.regulation of transcription.putative transcription regulator	B-block binding subunit of TFIIIC
AT2G18090	[27.3.67] RNA.regulation of transcription.putative transcription regulator	PHD finger family protein / SWIB complex BAF60b domain-containing protein / GYF domain-containing protein
AT1G60650	[27.4] RNA.RNA binding	AtRZ-1b_RBGB1_RZ-1b__RNA-binding (RRM/RBD/RNP motifs) family protein with retrovirus zinc finger-like domain
AT4G28990	[27.4] RNA.RNA binding	RNA-binding protein-related
AT5G55670	[27.4] RNA.RNA binding	RNA-binding (RRM/RBD/RNP motifs) family protein
AT4G19610	[27.4] RNA.RNA binding	nucleotide binding;nucleic acid binding;RNA binding
AT1G68720	[23.2] nucleotide metabolism.degradation	ATTADA_TADA_TADA1__tRNA arginine adenosine deaminase
AT3G47390	[23.5.3] nucleotide metabolism.deoxynucleotide metabolism.cytosine deaminase	PHS1_PyrR__cytidine/deoxycytidylate deaminase family protein
AT4G21770	[29.1.30] protein.aa activation.pseudouridylate synthase	RLUA3__Pseudouridine synthase family protein
AT2G47610	[29.2.1.2.2.57] protein.synthesis.ribosomal protein.eukaryotic.60S subunit.L7A	Ribosomal protein L7Ae/L30e/S12e/Gadd45 family protein
AT2G31610	[29.2.1.2.1.3] protein.synthesis.ribosomal protein.eukaryotic.40S subunit.S3	Ribosomal protein S3 family protein
AT4G18300	[29.2.3] protein.synthesis.initiation	Trimeric LpxA-like enzyme
AT2G42740	[29.2.1.2.2.16] protein.synthesis.ribosomal protein.eukaryotic.60S subunit.L16	RPL16A__ribosomal protein large subunit 16A
AT4G14320	[29.2.1.2.2.536] protein.synthesis.ribosomal protein.eukaryotic.60S subunit.L36A	API2_RPL36aB__Zinc-binding ribosomal protein family protein
ATCG00380	[29.2.1.1.1.1.4] protein.synthesis.ribosomal protein.prokaryotic.chloroplast.30S subunit.S4	RPS4__chloroplast ribosomal protein S4
AT5G06360	[29.2.1.2.1.8] protein.synthesis.ribosomal protein.eukaryotic.40S subunit.S8	Ribosomal protein S8e family protein
AT1G64790	[29.2] protein.synthesis	GCN1_ILA_NOXY7__ILITYHIA
AT1G63780	[29.2.2.50] protein.synthesis.ribosome biogenesis.BRIX	IMP4__Ribosomal RNA processing Brix domain protein
AT1G18540	[29.2.1.2.2.6] protein.synthesis.ribosomal protein.eukaryotic.60S subunit.L6	Ribosomal protein L6 family protein
ATCG01310	[29.2.1.1.1.2.2] protein.synthesis.ribosomal protein.prokaryotic.chloroplast.50S subunit.L2	RPL2.2__ribosomal protein L2
AT4G36130	[29.2.1.2.2.8] protein.synthesis.ribosomal protein.eukaryotic.60S subunit.L8	Ribosomal protein L2 family
AT3G03920	[29.2.2.3.1] protein.synthesis.ribosome biogenesis.Pre-rRNA processing and modifications.snoRNPs	H/ACA ribonucleoprotein complex, subunit Gar1/Naf1 protein
AT3G57150	[29.2.2.3.1] protein.synthesis.ribosome biogenesis.Pre-rRNA processing and modifications.snoRNPs	AtCBF5_AtNAP57_CBF5_NAP57_TRUB1__homologue of NAP57
AT1G06720	[29.2.2.3.99] protein.synthesis.ribosome biogenesis.Pre-rRNA processing and modifications.misc	P-loop containing nucleoside triphosphate hydrolases superfamily protein
AT1G43860	[29.2.2.3.99] protein.synthesis.ribosome biogenesis.Pre-rRNA processing and modifications.misc	sequence-specific DNA binding transcription factors
AT2G36620	[29.2.1.2.2.24] protein.synthesis.ribosomal protein.eukaryotic.60S subunit.L24	RPL24A__ribosomal protein L24
AT3G53740	[29.2.1.2.2.36] protein.synthesis.ribosomal protein.eukaryotic.60S subunit.L36	Ribosomal protein L36e family protein
AT1G09590	[29.2.1.2.2.21] protein.synthesis.ribosomal protein.eukaryotic.60S subunit.L21	Translation protein SH3-like family protein
AT3G51670	[29.3.4.99] protein.targeting.secretory pathway.unspecified	PATL6__SEC14 cytosolic factor family protein / phosphoglyceride transfer family protein
AT1G14850	[29.3.1] protein.targeting.nucleus	NUP155__nucleoporin 155
AT3G07070	[29.4.1.57] protein.postranslational modification.kinase.receptor like cytoplasmatic kinase VII	PBL26__Protein kinase superfamily protein
AT5G67080	[29.4] protein.postranslational modification	MAPKKK19_MKK19__mitogen-activated protein kinase kinase kinase 19
AT3G53570	[29.4] protein.postranslational modification	AFC1_AME2_FC1__FUS3-complementing gene 1
AT1G79630	[29.4] protein.postranslational modification	Protein phosphatase 2C family protein
AT3G04810	[29.4] protein.postranslational modification	ATNEK2_NEK2__NIMA-related kinase 2
AT1G49160	[29.4] protein.postranslational modification	WNK7__Protein kinase superfamily protein
AT3G54930	[29.4] protein.postranslational modification	Protein phosphatase 2A regulatory B subunit family protein
AT2G34180	[29.4] protein.postranslational modification	ATWL2_CIPK13_SnRK3.7_WL2__CBL-interacting protein kinase 13
AT1G45160	[29.4] protein.postranslational modification	Protein kinase superfamily protein
AT2G03000	[29.5.11.4.2] protein.degradation.ubiquitin.E3.RING	RING/U-box superfamily protein
AT3G09760	[29.5.11.4.2] protein.degradation.ubiquitin.E3.RING	RING/U-box superfamily protein
AT1G45976	[29.5.11.4.2] protein.degradation.ubiquitin.E3.RING	SBP1__S-ribonuclease binding protein 1
AT2G31760	[29.5.11.4.2] protein.degradation.ubiquitin.E3.RING	ARI10_ATARI10__RING/U-box superfamily protein
AT3G54790	[29.5.11.4.2] protein.degradation.ubiquitin.E3.RING	PUB3__ARM repeat superfamily protein
AT2G45920	[29.5.11.4.2] protein.degradation.ubiquitin.E3.RING	U-box domain-containing protein
AT4G05350	[29.5.11.4.2] protein.degradation.ubiquitin.E3.RING	RING/U-box superfamily protein
AT5G10370	[29.5.11.4.2] protein.degradation.ubiquitin.E3.RING	helicase domain-containing protein / IBR domain-containing protein / zinc finger protein-related
AT5G01720	[29.5.11.4.3.2] protein.degradation.ubiquitin.E3.SCF.FBOX	RAE1__RNI-like superfamily protein
AT3G19470	[29.5.11.4.3.2] protein.degradation.ubiquitin.E3.SCF.FBOX	F-box and associated interaction domains-containing protein
AT1G08710	[29.5.11.4.3.2] protein.degradation.ubiquitin.E3.SCF.FBOX	F-box family protein
AT3G16580	[29.5.11.4.3.2] protein.degradation.ubiquitin.E3.SCF.FBOX	F-box and associated interaction domains-containing protein
AT1G69670	[29.5.11.4.5.1] protein.degradation.ubiquitin.E3.BTB/POZ Cullin3.Cullin3	ATCUL3B_CUL3B__cullin 3B
AT2G28220	[29.5.4] protein.degradation.aspartate protease	Eukaryotic aspartyl protease family protein
AT2G23010	[29.5.5] protein.degradation.serine protease	SCPL9__serine carboxypeptidase-like 9
AT4G29490	[29.5] protein.degradation	Metallopeptidase M24 family protein
AT3G57680	[29.5] protein.degradation	CtpB__Peptidase S41 family protein
AT1G59790	[29.5.11.4.3.3] protein.degradation.ubiquitin.E3.SCF.cullin	Cullin family protein
AT1G52450	[29.5.11] protein.degradation.ubiquitin	Ubiquitin carboxyl-terminal hydrolase-related protein
AT5G51750	[29.5.1] protein.degradation.subtilases	ATSBT1.3_SBT1.3__subtilase 1.3
AT2G33210	[29.6] protein.folding	HSP60_HSP60-2__heat shock protein 60-2
ATCG01130	[29.8] protein.assembly and cofactor ligation	TIC214_YCF1.2__Ycf1 protein
AT1G48510	[9.7] mitochondrial electron transport / ATP synthesis.cytochrome c oxidase	AtSURF1b_SURF1b__Surfeit locus 1 cytochrome c oxidase biogenesis protein
AT1G08135	[34.1.2] transport.p- and v-ATPases.H+-exporting ATPase	ATCHX6B_CHX6B__cation/H+ exchanger 6B
AT2G18960	[34.1.2] transport.p- and v-ATPases.H+-exporting ATPase	AHA1_HA1_OST2_PMA__H(+)-ATPase 1
AT1G27080	[34.13] transport.peptides and oligopeptides	AtNPF2.12_NPF2.12_NRT1.6__nitrate transporter 1.6
AT4G23640	[34.15] transport.potassium	ATKT3_KUP4_TRH1__Potassium transporter family protein
AT1G60160	[34.15] transport.potassium	KT12__Potassium transporter family protein
AT3G47750	[34.16] transport.ABC transporters and multidrug resistance systems	ABCA4_ATATH3__ATP binding cassette subfamily A4
AT3G55090	[34.16] transport.ABC transporters and multidrug resistance systems	ABCG16_AtABCG16_ATJAT1_JAT1__ABC-2 type transporter family protein
AT4G27420	[34.16] transport.ABC transporters and multidrug resistance systems	ABCG9__ABC-2 type transporter family protein
AT5G19410	[34.16] transport.ABC transporters and multidrug resistance systems	ABCG23__ABC-2 type transporter family protein
AT3G30842	[34.16] transport.ABC transporters and multidrug resistance systems	ABCG38_ATPDR10_PDR10__pleiotropic drug resistance 10
AT2G29940	[34.16] transport.ABC transporters and multidrug resistance systems	ABCG31_ATPDR3_PDR3__pleiotropic drug resistance 3
AT5G60740	[34.16] transport.ABC transporters and multidrug resistance systems	ABCG28__ABC transporter family protein
AT5G27360	[34.2] transport.sugars	SFP2__Major facilitator superfamily protein
AT5G15410	[34.22] transport.cyclic nucleotide or calcium regulated channels	ATCNGC2_CNGC2_DND1__Cyclic nucleotide-regulated ion channel family protein
AT1G55900	[34.9] transport.metabolite transporters at the mitochondrial membrane	EMB1860_TIM50__Haloacid dehalogenase-like hydrolase (HAD) superfamily protein
AT5G52450	[34.99] transport.misc	MATE efflux family protein
AT1G22530	[34.99] transport.misc	PATL2__PATELLIN 2
AT1G30440	[30.11] signalling.light	Phototropic-responsive NPH3 family protein
AT1G53090	[30.11] signalling.light	SPA4__SPA1-related 4
AT5G38560	[30.2.22] signalling.receptor kinases.proline extensin like	AtPERK8_PERK8__Protein kinase superfamily protein
AT3G57830	[30.2.3] signalling.receptor kinases.leucine rich repeat III	Leucine-rich repeat protein kinase family protein
AT1G29730	[30.2.8.2] signalling.receptor kinases.leucine rich repeat VIII.VIII-2	RKFL2__Leucine-rich repeat transmembrane protein kinase
AT1G11280	[30.2.24] signalling.receptor kinases.S-locus glycoprotein like	S-locus lectin protein kinase family protein
AT5G24080	[30.2.24] signalling.receptor kinases.S-locus glycoprotein like	Protein kinase superfamily protein
AT4G26540	[30.2.11] signalling.receptor kinases.leucine rich repeat XI	RGFR3_RGI3__Leucine-rich repeat receptor-like protein kinase family protein
AT4G28490	[30.2.11] signalling.receptor kinases.leucine rich repeat XI	HAE_RLK5__Leucine-rich receptor-like protein kinase family protein
AT2G26190	[30.3] signalling.calcium	IQM4__calmodulin-binding family protein
AT1G50700	[30.3] signalling.calcium	CPK33__calcium-dependent protein kinase 33
AT3G56690	[30.3] signalling.calcium	CIP111__Cam interacting protein 111
AT1G24620	[30.3] signalling.calcium	CML25__EF hand calcium-binding protein family
AT2G03890	[30.4] signalling.phosphinositides	ATPI4K GAMMA 7_PI4K GAMMA 7_UBDK GAMMA 7__phosphoinositide 4-kinase gamma 7
AT2G43980	[30.4.5] signalling.phosphinositides.inositol-1,3,4-trisphosphate 5/6-kinase	AtITPK4_ITPK4__inositol 1,3,4-trisphosphate 5/6-kinase 4
AT3G55020	[30.5] signalling.G-proteins	Ypt/Rab-GAP domain of gyp1p superfamily protein
AT3G25165	[30.8] signalling.misc	RALFL25__ralf-like 25
AT5G56630	[4.3.4] glycolysis.unclear/dually targeted.phosphofructokinase (PFK)	PFK7__phosphofructokinase 7
AT4G34520	[11.1.11] lipid metabolism.FA synthesis and FA elongation.fatty acid elongase	FAE1_KCS18__3-ketoacyl-CoA synthase 18
AT2G11810	[11.10.1] lipid metabolism.glycolipid synthesis.MGDG synthase	ATMGD3_MGD3_MGDC__monogalactosyldiacylglycerol synthase type C
AT3G02620	[11.1.15] lipid metabolism.FA synthesis and FA elongation.ACP desaturase	AAD4__Plant stearoyl-acyl-carrier-protein desaturase family protein
AT3G57650	[11.3.1] lipid metabolism.Phospholipid synthesis.1-acylglycerol-3-phosphate O-acyltransferase	LPAT2__lysophosphatidyl acyltransferase 2
AT4G34650	[11.8.8] lipid metabolism.'exotics' (steroids, squalene etc).squalene synthase	SQS2__squalene synthase 2
AT1G06290	[11.9.4.2] lipid metabolism.lipid degradation.beta-oxidation.acyl CoA DH	ACX3_ATACX3__acyl-CoA oxidase 3
AT4G29460	[11.9.3.4] lipid metabolism.lipid degradation.lysophospholipases.phospholipase A2	PLA2-GAMMA__Phospholipase A2 family protein
AT1G06410	[3.2.3] minor CHO metabolism.trehalose.potential TPS/TPP	ATTPS7_ATTPSA_TPS7_TPS7__trehalose-phosphatase/synthase 7
AT4G04970	[3.6] minor CHO metabolism.callose	ATGSL01_ATGSL1_GSL01_GSL1__glucan synthase-like 1
AT4G03550	[3.6] minor CHO metabolism.callose	ATGSL05_ATGSL5_EED3_GSL05_GSL05_GSL5_PMR4__glucan synthase-like 5
AT2G45720	[35.1.3] not assigned.no ontology.armadillo/beta-catenin repeat family protein	ARM repeat superfamily protein
AT1G55380	[35.1.26] not assigned.no ontology.DC1 domain containing protein	Cysteine/Histidine-rich C1 domain family protein
AT5G59940	[35.1.26] not assigned.no ontology.DC1 domain containing protein	Cysteine/Histidine-rich C1 domain family protein
AT4G20090	[35.1.5] not assigned.no ontology.pentatricopeptide (PPR) repeat-containing protein	EMB1025__Pentatricopeptide repeat (PPR) superfamily protein
AT4G31850	[35.1.5] not assigned.no ontology.pentatricopeptide (PPR) repeat-containing protein	PGR3__proton gradient regulation 3
AT1G02060	[35.1.5] not assigned.no ontology.pentatricopeptide (PPR) repeat-containing protein	Tetratricopeptide repeat (TPR)-like superfamily protein
AT1G26900	[35.1.5] not assigned.no ontology.pentatricopeptide (PPR) repeat-containing protein	Pentatricopeptide repeat (PPR) superfamily protein
AT5G39350	[35.1.5] not assigned.no ontology.pentatricopeptide (PPR) repeat-containing protein	Tetratricopeptide repeat (TPR)-like superfamily protein
AT1G13630	[35.1.5] not assigned.no ontology.pentatricopeptide (PPR) repeat-containing protein	Tetratricopeptide repeat (TPR)-like superfamily protein
AT2G39230	[35.1.5] not assigned.no ontology.pentatricopeptide (PPR) repeat-containing protein	LOJ__LATERAL ORGAN JUNCTION
AT1G74600	[35.1.5] not assigned.no ontology.pentatricopeptide (PPR) repeat-containing protein	OTP87__pentatricopeptide (PPR) repeat-containing protein
AT5G03435	[35.1.19] not assigned.no ontology.C2 domain-containing protein	MCTP13__Ca2+dependent plant phosphoribosyltransferase family protein
AT2G39090	[35.1.27] not assigned.no ontology.tetratricopeptide repeat (TPR)	APC7_AtAPC7__tetratricopeptide repeat (TPR)-containing protein
AT4G23440	[35.1.6] not assigned.no ontology.Toll-Interleukin-Resistance (TIR) domain-containing protein	TN17__Disease resistance protein (TIR-NBS class)
AT4G01160	[35.1.9] not assigned.no ontology.BTB/POZ domain-containing protein	LRB3__BTB/POZ/Kelch-associated protein
AT1G58230	[35.1.1023] not assigned.no ontology	BCHB__binding
AT3G24080	[35.1.1023] not assigned.no ontology	KRR1 family protein
AT2G42330	[35.1.1023] not assigned.no ontology	GC-rich sequence DNA-binding factor-like protein with Tuftelin interacting domain
AT2G35605	[35.1.1023] not assigned.no ontology	SWIB6__SWIB/MDM2 domain superfamily protein
AT3G30247	[35.1.1023] not assigned.no ontology	Protein of unknown function (DUF784)
AT2G01480	[35.1.1023] not assigned.no ontology	ESMD1__O-fucosyltransferase family protein
AT1G17070	[35.1.1023] not assigned.no ontology	NTR1_NTR1_STIPL1__GC-rich sequence DNA-binding factor-like protein with Tuftelin interacting domain
AT1G30680	[35.1.1023] not assigned.no ontology	ATH_Twinkle__toprim domain-containing protein
AT1G73960	[35.1.1023] not assigned.no ontology	TAF2__TBP-associated factor 2
AT1G59600	[35.1.1023] not assigned.no ontology	ZCW7__ZCW7
AT5G41620	[35.1.1023] not assigned.no ontology
AT1G20550	[35.1.1023] not assigned.no ontology	O-fucosyltransferase family protein
AT3G48620	[35.1.1023] not assigned.no ontology	Outer membrane OMP85 family protein
AT1G08800	[35.1.1023] not assigned.no ontology	MyoB1__Protein of unknown function, DUF593
AT1G70640	[35.1.1023] not assigned.no ontology	octicosapeptide/Phox/Bem1p (PB1) domain-containing protein
AT5G23890	[35.1.1023] not assigned.no ontology
AT3G07030	[35.2.1001] not assigned.unknown	ALBA6__Alba DNA/RNA-binding protein
AT5G24230	[35.2.1001] not assigned.unknown	PRLIP6__Lipase class 3-related protein
AT5G01360	[35.2.1001] not assigned.unknown	TBL3__Plant protein of unknown function (DUF828)
ATMG01100	[35.2.1001] not assigned.unknown	ORF105A
AT1G19990	[35.2.1001] not assigned.unknown
AT5G38300	[35.2.1001] not assigned.unknown
AT5G01225	[35.2.1001] not assigned.unknown
AT5G40520	[35.2.1001] not assigned.unknown
AT5G28350	[35.2.1001] not assigned.unknown	Quinoprotein amine dehydrogenase, beta chain-like; RIC1-like guanyl-nucleotide exchange factor
AT3G57860	[35.2.1001] not assigned.unknown	GIG1_OSD1_UVI4-LIKE__UV-B-insensitive 4-like
AT1G61240	[35.2.1001] not assigned.unknown	Protein of unknown function (DUF707)
AT5G03190	[35.2.1001] not assigned.unknown	CPUORF47__conserved peptide upstream open reading frame 47
AT3G19920	[35.2.1001] not assigned.unknown	LDPS
AT3G42786	[35.2.1001] not assigned.unknown
AT3G09560	[35.2.1001] not assigned.unknown	ATPAH1_PAH1__Lipin family protein
AT4G17350	[35.2.1001] not assigned.unknown	FL5__Plant protein of unknown function (DUF828) with plant pleckstrin homology-like region
AT4G35560	[35.2.1001] not assigned.unknown	DAW1_TMS-like__Transducin/WD40 repeat-like superfamily protein
AT1G50040	[35.2.1001] not assigned.unknown	Protein of unknown function (DUF1005)
AT1G33940	[35.2.1001] not assigned.unknown
ATMG00520	[35.2.1001] not assigned.unknown	MATR__Intron maturase, type II family protein
AT2G24140	[35.2.1001] not assigned.unknown	MRF7__Protein of unknown function, DUF593
AT2G16970	[35.2.1001] not assigned.unknown	MEE15__Major facilitator superfamily protein
AT2G03830	[35.2.1001] not assigned.unknown	CLEL2_GLV6_RGF8
AT2G47980	[35.2.1001] not assigned.unknown	ATSCC3_SCC3__sister-chromatid cohesion protein 3
AT4G37420	[35.2.1001] not assigned.unknown	Domain of unknown function (DUF23)
AT3G12590	[35.2.1001] not assigned.unknown
AT5G06970	[35.2.1001] not assigned.unknown	PATROL1__Protein of unknown function (DUF810)
AT5G42030	[35.2.1001] not assigned.unknown	ABIL4__ABL interactor-like protein 4
AT4G38440	[35.2.1001] not assigned.unknown	IYO
AT2G33420	[35.2.1001] not assigned.unknown	CRD1__Protein of unknown function (DUF810)
AT3G59670	[35.2.1001] not assigned.unknown
AT2G26610	[35.2.1001] not assigned.unknown	Transducin family protein / WD-40 repeat family protein
AT3G05130	[35.2.1001] not assigned.unknown
AT2G39690	[35.2.1001] not assigned.unknown	Protein of unknown function, DUF547
AT5G57640	[35.2.1001] not assigned.unknown	GCK domain-containing protein
AT5G40900	[35.2.1001] not assigned.unknown	Nucleotide-diphospho-sugar transferase family protein
AT2G40630	[35.2.1001] not assigned.unknown	Uncharacterised conserved protein (UCP030365)
AT4G14200	[35.2.1001] not assigned.unknown	Pentatricopeptide repeat (PPR) superfamily protein
AT3G24740	[35.2.1001] not assigned.unknown	Protein of unknown function (DUF1644)
AT4G29760	[35.2.1001] not assigned.unknown	HTT4
AT2G34330	[35.2.1001] not assigned.unknown
AT2G25730	[35.2.1001] not assigned.unknown
AT2G25190	[35.2.1001] not assigned.unknown	PPPDE putative thiol peptidase family protein
AT1G56080	[35.2.1001] not assigned.unknown	NAIP3
AT1G22630	[35.2.1001] not assigned.unknown
AT5G08660	[35.2.1001] not assigned.unknown	PSI3__Protein of unknown function (DUF668)
AT1G13970	[35.2.1001] not assigned.unknown	Protein of unknown function (DUF1336)
AT2G46220	[35.2.1001] not assigned.unknown	Uncharacterized conserved protein (DUF2358)
AT4G32330	[35.2.1001] not assigned.unknown	WDL5__TPX2 (targeting protein for Xklp2) protein family
AT2G23390	[35.2.1001] not assigned.unknown
AT4G26450	[35.2.1001] not assigned.unknown
AT5G02650	[35.2.1001] not assigned.unknown
AT4G35980	[35.2.1001] not assigned.unknown
AT1G21170	[35.2.1001] not assigned.unknown	SEC5B__Exocyst complex component SEC5
AT3G59180	[35.2.1001] not assigned.unknown	Protein with RNI-like/FBD-like domains
AT5G24280	[35.2.1001] not assigned.unknown	GMI1__gamma-irradiation and mitomycin c induced 1
AT5G59690	[28.1.3.2.4] DNA.synthesis/chromatin structure.histone.core.H4	Histone superfamily protein
AT2G30620	[28.1.3.1] DNA.synthesis/chromatin structure.histone.H1	H1.2_HON2__winged-helix DNA-binding transcription factor family protein
AT4G32700	[28.1] DNA.synthesis/chromatin structure	POLQ_TEB__helicases;ATP-dependent helicases;nucleic acid binding;ATP binding;DNA-directed DNA polymerases;DNA binding
AT5G22010	[28.1] DNA.synthesis/chromatin structure	AtRFC1_RFC1_RFC1__replication factor C1
AT3G27730	[28.1] DNA.synthesis/chromatin structure	MER3_RCK__ATP binding;ATP-dependent helicases;DNA helicases
AT2G19960	[28.99] DNA.unspecified	hAT family dimerisation domain
AT3G57300	[28.99] DNA.unspecified	ATINO80_INO80__INO80 ortholog
AT5G24780	[33.1] development.storage proteins	ATVSP1_VSP1__vegetative storage protein 1
AT5G24770	[33.1] development.storage proteins	ATVSP2_VSP2__vegetative storage protein 2
AT1G72410	[33.99] development.unspecified	COP1-interacting protein-related
AT1G21450	[33.99] development.unspecified	SCL1__SCARECROW-like 1
AT5G39400	[33.99] development.unspecified	ATPTEN1_PTEN1__Calcium/lipid-binding (CaLB) phosphatase
AT5G20350	[31.1] cell.organisation	PAT24_TIP1__Ankyrin repeat family protein with DHHC zinc finger domain
AT1G04160	[31.1] cell.organisation	ATXIB_XI-8_XI-B_XIB__myosin XI B
AT1G24150	[31.1] cell.organisation	ATFH4_FH4__formin homologue 4
AT2G33240	[31.1] cell.organisation	ATXID_XID__myosin XI D
AT1G27920	[31.1] cell.organisation	MAP65-8__microtubule-associated protein 65-8
AT3G43210	[31.1] cell.organisation	ATNACK2_NACK2_TES__ATP binding microtubule motor family protein
AT4G17220	[31.1] cell.organisation	ATMAP70-5_MAP70-5__microtubule-associated proteins 70-5
AT1G22260	[31.2] cell.division	AtZYP1a_ZYP1_ZYP1a__Myosin heavy chain-related protein
AT3G10530	[31.3] cell.cycle	Transducin/WD40 repeat-like superfamily protein
AT3G15520	[31.3.1] cell.cycle.peptidylprolyl isomerase	Cyclophilin-like peptidyl-prolyl cis-trans isomerase family protein
AT1G79590	[31.4] cell.vesicle transport	ATSYP52_SYP52__syntaxin of plants 52
AT2G36900	[31.4] cell.vesicle transport	ATMEMB11_MEMB11__membrin 11
AT3G43600	[17.1.1.1002] hormone metabolism.abscisic acid.synthesis-degradation	AAO2_AO3_AOgamma_atAO-2_AtAO3__aldehyde oxidase 2
AT4G31320	[17.2.3] hormone metabolism.auxin.induced-regulated-responsive-activated	SAUR37__SAUR-like auxin-responsive protein family
AT5G38970	[17.3.1.1.4] hormone metabolism.brassinosteroid.synthesis-degradation.BRs.BR6OX	ATBR6OX_BR6OX_BR6OX1_CYP85A1__brassinosteroid-6-oxidase 1
AT2G17820	[17.4.2] hormone metabolism.cytokinin.signal transduction	AHK1_ATHK1_HK1__histidine kinase 1
AT3G23230	[17.5.2] hormone metabolism.ethylene.signal transduction	AtERF98_AtTDR1_ERF98_TDR1__Integrase-type DNA-binding superfamily protein
AT2G40940	[17.5.2] hormone metabolism.ethylene.signal transduction	ERS_ERS1__ethylene response sensor 1
AT4G37990	[16.2.1.10] secondary metabolism.phenylpropanoids.lignin biosynthesis.CAD	ATCAD8_CAD-B2_ELI3_ELI3-2__elicitor-activated gene 3-2
AT4G39950	[16.5.1.1.3.1] secondary metabolism.sulfur-containing.glucosinolates.synthesis.indole.CYP79B2 monooxygenase	CYP79B2__cytochrome P450, family 79, subfamily B, polypeptide 2
AT1G78550	[16.8.3] secondary metabolism.flavonoids.dihydroflavonols	2-oxoglutarate (2OG) and Fe(II)-dependent oxygenase superfamily protein
AT1G03310	[2.1.2.4] major CHO metabolism.synthesis.starch.debranching	AtBE2_ATISA2_BE2_DBE1_ISA2__debranching enzyme 1
AT1G04920	[2.1.1.1] major CHO metabolism.synthesis.sucrose.SPS	ATSPS3F_AtSPSB_SPS3F_SPSB__sucrose phosphate synthase 3F
AT5G38710	[13.2.2.2] amino acid metabolism.degradation.glutamate family.proline	PDH2__Methylenetetrahydrofolate reductase family protein
AT5G14800	[13.2.2.3.1001] amino acid metabolism.degradation.glutamate family.arginine	AT-P5C1_AT-P5R_EMB2772_P5CR__pyrroline-5- carboxylate (P5C) reductase
AT1G29910	[1.1.1.1] PS.lightreaction.photosystem II.LHC-II	AB180_CAB3_LHCB1.2__chlorophyll A/B binding protein 3
AT4G38062	[]
AT2G41355	[]
AT2G17905	[]
AT1G20803	[]
AT1G47260	[9.1.1.5] mitochondrial electron transport / ATP synthesis.NADH-DH.complex I.carbonic anhydrase	APFI_GAMMA CA2__gamma carbonic anhydrase 2
AT5G52840	[9.1.2] mitochondrial electron transport / ATP synthesis.NADH-DH.localisation not clear	NADH-ubiquinone oxidoreductase-related
AT2G07689	[9.1.2] mitochondrial electron transport / ATP synthesis.NADH-DH.localisation not clear	NADH-Ubiquinone/plastoquinone (complex I) protein
AT4G26965	[9.1.2] mitochondrial electron transport / ATP synthesis.NADH-DH.localisation not clear	NADH:ubiquinone oxidoreductase, 17.2kDa subunit
AT5G08680	[9.9] mitochondrial electron transport / ATP synthesis.F1-ATPase	ATP synthase alpha/beta family protein
AT1G08550	[16.1.4.21] secondary metabolism.isoprenoids.carotenoids.violaxanthin de-epoxidase	AVDE1_NPQ1__non-photochemical quenching 1
AT3G12070	[16.1.1.1014] secondary metabolism.isoprenoids.non-mevalonate pathway	AtRGTB2_RGTB2__RAB geranylgeranyl transferase beta subunit 2
AT2G18640	[16.1.1.10] secondary metabolism.isoprenoids.non-mevalonate pathway.geranylgeranyl pyrophosphate synthase	GGPPS3_GGPS4_IDS3__geranylgeranyl pyrophosphate synthase 4
AT3G25820	[16.1.5.1003] secondary metabolism.isoprenoids.terpenoids	ATTPS-CIN_TPS-CIN_TPS23__terpene synthase-like sequence-1,8-cineole
AT5G44630	[16.1.5.1003] secondary metabolism.isoprenoids.terpenoids	Terpenoid cyclases/Protein prenyltransferases superfamily protein
AT5G36150	[16.1.5.1003] secondary metabolism.isoprenoids.terpenoids	ATPEN3_PEN3__putative pentacyclic triterpene synthase 3
AT1G78500	[16.1.5.1003] secondary metabolism.isoprenoids.terpenoids	PEN6__Terpenoid cyclases family protein
AT3G62000	[16.2.1.6] secondary metabolism.phenylpropanoids.lignin biosynthesis.CCoAOMT	S-adenosyl-L-methionine-dependent methyltransferases superfamily protein
AT3G21240	[16.2.1.3] secondary metabolism.phenylpropanoids.lignin biosynthesis.4CL	4CL2_AT4CL2__4-coumarate:CoA ligase 2
AT1G65880	[16.5.1.1.1.12] secondary metabolism.sulfur-containing.glucosinolates.synthesis.aliphatic.benzoate-CoA ligase	BZO1__benzoyloxyglucosinolate 1
AT5G60890	[16.5.1.2.3] secondary metabolism.sulfur-containing.glucosinolates.regulation.indole	AtATR1_ATMYB34_ATR1_MYB34__myb domain protein 34
AT5G24530	[16.8.3] secondary metabolism.flavonoids.dihydroflavonols	AtDMR6_DMR6__2-oxoglutarate (2OG) and Fe(II)-dependent oxygenase superfamily protein
AT4G16330	[16.8.3] secondary metabolism.flavonoids.dihydroflavonols	2-oxoglutarate (2OG) and Fe(II)-dependent oxygenase superfamily protein
AT5G54010	[16.8.3] secondary metabolism.flavonoids.dihydroflavonols	UGT79B6__UDP-Glycosyltransferase superfamily protein
AT5G53990	[16.8.3] secondary metabolism.flavonoids.dihydroflavonols	UDP-Glycosyltransferase superfamily protein
AT4G12330	[16.8.3.3] secondary metabolism.flavonoids.dihydroflavonols.flavonoid 3'-monooxygenase	CYP706A7__cytochrome P450, family 706, subfamily A, polypeptide 7
AT1G02050	[16.8.2] secondary metabolism.flavonoids.chalcones	LAP6_PKSA__Chalcone and stilbene synthase family protein
AT2G05990	[11.1.6] lipid metabolism.FA synthesis and FA elongation.enoyl ACP reductase	ENR1_MOD1__NAD(P)-binding Rossmann-fold superfamily protein
AT1G04220	[11.1.10] lipid metabolism.FA synthesis and FA elongation.beta ketoacyl CoA synthase	DAISY_KCS2__3-ketoacyl-CoA synthase 2
AT1G07720	[11.1.10] lipid metabolism.FA synthesis and FA elongation.beta ketoacyl CoA synthase	KCS3__3-ketoacyl-CoA synthase 3
AT1G77590	[11.1.9] lipid metabolism.FA synthesis and FA elongation.long chain fatty acid CoA ligase	LACS9__long chain acyl-CoA synthetase 9
AT1G20490	[11.1.8] lipid metabolism.FA synthesis and FA elongation.acyl coa ligase	AMP-dependent synthetase and ligase family protein
AT1G77240	[11.1.8] lipid metabolism.FA synthesis and FA elongation.acyl coa ligase	AAE2__AMP-dependent synthetase and ligase family protein
AT3G23480	[11.3.7] lipid metabolism.Phospholipid synthesis.cyclopropane-fatty-acyl-phospholipid synthase	Cyclopropane-fatty-acyl-phospholipid synthase
AT3G51590	[11.6] lipid metabolism.lipid transfer proteins etc	AtLtpI-7_LTP12__lipid transfer protein 12
AT2G33630	[11.8.4] lipid metabolism.'exotics' (steroids, squalene etc).3-beta hydroxysteroid dehydrogenase/isomerase	NAD(P)-binding Rossmann-fold superfamily protein
AT3G02040	[11.9.3.3] lipid metabolism.lipid degradation.lysophospholipases.glycerophosphodiester phosphodiesterase	AtGDPD1_GDPD1_SRG3__senescence-related gene 3
AT5G16120	[11.9.2.2] lipid metabolism.lipid degradation.lipases.acylglycerol lipase	MAGL15__alpha/beta-Hydrolases superfamily protein
AT3G18860	[11.9.3] lipid metabolism.lipid degradation.lysophospholipases	transducin family protein / WD-40 repeat family protein
AT4G38690	[11.9.3] lipid metabolism.lipid degradation.lysophospholipases	PLC-like phosphodiesterases superfamily protein
AT5G59290	[10.1.5] cell wall.precursor synthesis.UXS	ATUXS3_UXS3__UDP-glucuronic acid decarboxylase 3
AT4G20460	[10.1.9] cell wall.precursor synthesis.MUR4	NAD(P)-binding Rossmann-fold superfamily protein
AT5G39320	[10.1.4] cell wall.precursor synthesis.UDP-Glc dehydrogenase (UGD)	UDG4__UDP-glucose 6-dehydrogenase family protein
AT3G07330	[10.2] cell wall.cellulose synthesis	ATCSLC06_ATCSLC6_CSLC06_CSLC6__Cellulose-synthase-like C6
AT1G02730	[10.2.1] cell wall.cellulose synthesis.cellulose synthase	ATCSLD5_CSLD5_CSLD5_SOS6__cellulose synthase-like D5
AT2G37090	[10.3.2] cell wall.hemicellulose synthesis.glucuronoxylan	IRX9__Nucleotide-diphospho-sugar transferases superfamily protein
AT5G15650	[10.5.5] cell wall.cell wall proteins.RGP	ATRGP2_MUR5_RGP2__reversibly glycosylated polypeptide 2
AT4G38770	[10.5.2] cell wall.cell wall proteins.proline rich proteins	ATPRP4_PRP4__proline-rich protein 4
AT1G20130	[10.5.1.1] cell wall.cell wall proteins.AGPs.AGP	GDSL-like Lipase/Acylhydrolase superfamily protein
AT3G07850	[10.6.3] cell wall.degradation.pectate lyases and polygalacturonases	Pectin lyase-like superfamily protein
AT4G13710	[10.6.3] cell wall.degradation.pectate lyases and polygalacturonases	Pectin lyase-like superfamily protein
AT2G43870	[10.6.3] cell wall.degradation.pectate lyases and polygalacturonases	Pectin lyase-like superfamily protein
AT4G18990	[10.7] cell wall.modification	XTH29__xyloglucan endotransglucosylase/hydrolase 29
AT4G13090	[10.7] cell wall.modification	XTH2__xyloglucan endotransglucosylase/hydrolase 2
AT5G64640	[10.8.99] cell wall.pectin*esterases.misc	PMEI-PME94__Plant invertase/pectin methylesterase inhibitor superfamily
AT2G46930	[10.8.2] cell wall.pectin*esterases.acetyl esterase	PAE3__Pectinacetylesterase family protein
AT3G14300	[10.8.1] cell wall.pectin*esterases.PME	ATPME26_ATPMEPCRC_PMEI-PME26__pectinesterase family protein
AT5G49180	[10.8.1] cell wall.pectin*esterases.PME	PME58_PMEI-PME58__Plant invertase/pectin methylesterase inhibitor superfamily
AT5G53370	[10.8.1] cell wall.pectin*esterases.PME	ATPMEPCRF_PMEI-PME61_PMEPCRF__pectin methylesterase PCR fragment F
AT5G27870	[10.8.1] cell wall.pectin*esterases.PME	PMEI-PME28__Plant invertase/pectin methylesterase inhibitor superfamily
AT1G20580	[27.1] RNA.processing	SMD3B__Small nuclear ribonucleoprotein family protein
AT4G33370	[27.1] RNA.processing	DEA(D/H)-box RNA helicase family protein
AT4G17610	[27.1] RNA.processing	AtTRM3_TRM3__tRNA/rRNA methyltransferase (SpoU) family protein
AT1G27890	[27.1.19] RNA.processing.ribonucleases	CAF1d__Polynucleotidyl transferase, ribonuclease H-like superfamily protein
AT1G60200	[27.1.1] RNA.processing.splicing	RBM25__splicing factor PWI domain-containing protein / RNA recognition motif (RRM)-containing protein
AT1G17370	[27.1.1] RNA.processing.splicing	UBP1B__oligouridylate binding protein 1B
AT4G02400	[27.1.1] RNA.processing.splicing	U3 ribonucleoprotein (Utp) family protein
ATCG00040	[27.1.1] RNA.processing.splicing	MATK__maturase K
AT5G37150	[27.1.1] RNA.processing.splicing	P-loop containing nucleoside triphosphate hydrolases superfamily protein
AT3G49500	[27.2] RNA.transcription	AtRDR6_RDR6_SDE1_SGS2__RNA-dependent RNA polymerase 6
AT3G05430	[27.3.68] RNA.regulation of transcription.PWWP domain protein	PDP4__Tudor/PWWP/MBT superfamily protein
AT3G13222	[27.3] RNA.regulation of transcription	GIP1__GBF-interacting protein 1
AT4G39260	[27.3.75] RNA.regulation of transcription.GRP	ATGRP8_CCR1_GR-RBP8_GRP8_RBGA6__cold, circadian rhythm, and RNA binding 1
AT5G26580	[27.3.24] RNA.regulation of transcription.MADS box transcription factor family	AGL34__AGAMOUS-like-34
AT5G26650	[27.3.24] RNA.regulation of transcription.MADS box transcription factor family	AGL36__AGAMOUS-like 36
AT4G09960	[27.3.24] RNA.regulation of transcription.MADS box transcription factor family	AGL11_STK__K-box region and MADS-box transcription factor family protein
AT1G61970	[27.3.99] RNA.regulation of transcription.unclassified	mTERF29__Mitochondrial transcription termination factor family protein
AT5G24820	[27.3.99] RNA.regulation of transcription.unclassified	Eukaryotic aspartyl protease family protein
AT5G59730	[27.3.99] RNA.regulation of transcription.unclassified	ATEXO70H7_EXO70H7__exocyst subunit exo70 family protein H7
AT3G60670	[27.3.99] RNA.regulation of transcription.unclassified	PLATZ10__PLATZ transcription factor family protein
AT3G10585	[27.3.99] RNA.regulation of transcription.unclassified	Homeodomain-like superfamily protein
AT5G05070	[27.3.99] RNA.regulation of transcription.unclassified	DHHC-type zinc finger family protein
AT3G09210	[27.3.99] RNA.regulation of transcription.unclassified	PTAC13__plastid transcriptionally active 13
AT1G56460	[27.3.99] RNA.regulation of transcription.unclassified	IES2C__HIT zinc finger ;PAPA-1-like conserved region
AT1G67710	[27.3.5] RNA.regulation of transcription.ARR	ARR11__response regulator 11
AT4G22745	[27.3.59] RNA.regulation of transcription.Methyl binding domain proteins	MBD1__methyl-CPG-binding domain 1
AT1G56010	[27.3.27] RNA.regulation of transcription.NAC domain transcription factor family	anac021_ANAC022_NAC1__NAC domain containing protein 1
AT5G15380	[27.3.46] RNA.regulation of transcription.DNA methyltransferases	DRM1__domains rearranged methylase 1
AT2G28810	[27.3.8] RNA.regulation of transcription.C2C2(Zn) DOF zinc finger family	Dof-type zinc finger DNA-binding family protein
AT4G35940	[27.3.20] RNA.regulation of transcription.G2-like transcription factor family, GARP
AT3G04450	[27.3.20] RNA.regulation of transcription.G2-like transcription factor family, GARP	Homeodomain-like superfamily protein
AT4G04890	[27.3.22] RNA.regulation of transcription.HB,Homeobox transcription factor family	PDF2__protodermal factor 2
AT2G16400	[27.3.22] RNA.regulation of transcription.HB,Homeobox transcription factor family	BLH7__BEL1-like homeodomain 7
AT5G49450	[27.3.35] RNA.regulation of transcription.bZIP transcription factor family	AtbZIP1_bZIP1__basic leucine-zipper 1
AT1G58110	[27.3.35] RNA.regulation of transcription.bZIP transcription factor family	Basic-leucine zipper (bZIP) transcription factor family protein
AT3G05380	[27.3.25] RNA.regulation of transcription.MYB domain transcription factor family	ALY2_ATALY2__DIRP ;Myb-like DNA-binding domain
AT5G58850	[27.3.25] RNA.regulation of transcription.MYB domain transcription factor family	ATMYB119_MYB119__myb domain protein 119
AT3G29020	[27.3.25] RNA.regulation of transcription.MYB domain transcription factor family	AtMYB110_MYB110__myb domain protein 110
AT1G08970	[27.3.16] RNA.regulation of transcription.CCAAT box binding factor family, HAP5	HAP5C_NF-YC9__nuclear factor Y, subunit C9
AT5G50010	[27.3.6] RNA.regulation of transcription.bHLH,Basic Helix-Loop-Helix family	SACL2__sequence-specific DNA binding transcription factors;transcription regulators
AT1G10586	[27.3.6] RNA.regulation of transcription.bHLH,Basic Helix-Loop-Helix family	basic helix-loop-helix (bHLH) DNA-binding superfamily protein
AT2G22740	[27.3.69] RNA.regulation of transcription.SET-domain transcriptional regulator family	SDG23_SUVH6__SU(VAR)3-9 homolog 6
AT1G73100	[27.3.69] RNA.regulation of transcription.SET-domain transcriptional regulator family	SDG19_SUVH3__SU(VAR)3-9 homolog 3
AT5G53430	[27.3.69] RNA.regulation of transcription.SET-domain transcriptional regulator family	ATX5_SDG29_SET29__SET domain group 29
AT3G61723	[27.3.69] RNA.regulation of transcription.SET-domain transcriptional regulator family	PHD finger protein
AT5G46550	[27.3.52] RNA.regulation of transcription.Global transcription factor group	DNA-binding bromodomain-containing protein
AT5G49520	[27.3.32] RNA.regulation of transcription.WRKY domain transcription factor family	ATWRKY48_WRKY48__WRKY DNA-binding protein 48
AT2G24570	[27.3.32] RNA.regulation of transcription.WRKY domain transcription factor family	ATWRKY17_WRKY17__WRKY DNA-binding protein 17
AT5G32613	[27.3.12] RNA.regulation of transcription.C3H zinc finger family	Zinc knuckle (CCHC-type) family protein
AT5G06770	[27.3.12] RNA.regulation of transcription.C3H zinc finger family	AtKH23_KHZ2__KH domain-containing protein / zinc finger (CCCH type) family protein
AT5G13680	[27.3.54] RNA.regulation of transcription.Histone acetyltransferases	ABO1_AtELP1_ELO2__IKI3 family protein
AT2G34880	[27.3.57] RNA.regulation of transcription.JUMONJI family	JMJ15_MEE27_PKDM7C__Transcription factor jumonji (jmj) family protein / zinc finger (C5HC2 type) family protein
AT1G63490	[27.3.57] RNA.regulation of transcription.JUMONJI family	JMJ17__transcription factor jumonji (jmjC) domain-containing protein
AT3G27940	[27.3.37] RNA.regulation of transcription.AS2,Lateral Organ Boundaries Gene Family	LBD26__LOB domain-containing protein 26
AT2G19510	[27.3.37] RNA.regulation of transcription.AS2,Lateral Organ Boundaries Gene Family	LBD8__LOB domain-containing protein 8
AT2G43500	[27.3.60] RNA.regulation of transcription.NIN-like bZIP-related family	NLP8__Plant regulator RWP-RK family protein
AT2G17560	[27.3.62] RNA.regulation of transcription.Nucleosome/chromatin assembly factor group	HMGB4_NFD04_NFD4__high mobility group B4
AT2G02540	[27.3.80] RNA.regulation of transcription.zf-HD	ATHB21_HB21_ZFHD4_ZHD3__homeobox protein 21
AT1G05490	[27.3.44] RNA.regulation of transcription.Chromatin Remodeling Factors	chr31_CLSY3__chromatin remodeling 31
AT3G20010	[27.3.44] RNA.regulation of transcription.Chromatin Remodeling Factors	CHR27_FRG1__SNF2 domain-containing protein / helicase domain-containing protein / zinc finger protein-related
AT1G08600	[27.3.44] RNA.regulation of transcription.Chromatin Remodeling Factors	ATRX_CHR20__P-loop containing nucleoside triphosphate hydrolases superfamily protein
AT5G66750	[27.3.44] RNA.regulation of transcription.Chromatin Remodeling Factors	ATDDM1_CHA1_CHR01_CHR1_DDM1_SOM1_SOM4__chromatin remodeling 1
AT5G07810	[27.3.44] RNA.regulation of transcription.Chromatin Remodeling Factors	SNF2 domain-containing protein / helicase domain-containing protein / HNH endonuclease domain-containing protein
AT4G38130	[27.3.55] RNA.regulation of transcription.HDA	ATHD1_ATHDA19_HD1_HDA1_HDA19_HDAC19_RPD3A__histone deacetylase 1
AT3G10470	[27.3.11] RNA.regulation of transcription.C2H2 zinc finger family	C2H2-type zinc finger family protein
AT5G27880	[27.3.11] RNA.regulation of transcription.C2H2 zinc finger family	C2H2 and C2HC zinc fingers superfamily protein
AT1G70790	[27.3.11] RNA.regulation of transcription.C2H2 zinc finger family	CAR9__Calcium-dependent lipid-binding (CaLB domain) family protein
AT3G18290	[27.3.11] RNA.regulation of transcription.C2H2 zinc finger family	BTS_EMB2454__zinc finger protein-related
AT5G10510	[27.3.3] RNA.regulation of transcription.AP2/EREBP, APETALA2/Ethylene-responsive element binding protein family	AIL6_PLT3__AINTEGUMENTA-like 6
AT1G64380	[27.3.3] RNA.regulation of transcription.AP2/EREBP, APETALA2/Ethylene-responsive element binding protein family	ERF61__Integrase-type DNA-binding superfamily protein
AT5G67190	[27.3.3] RNA.regulation of transcription.AP2/EREBP, APETALA2/Ethylene-responsive element binding protein family	DEAR2__DREB and EAR motif protein 2
AT5G50080	[27.3.3] RNA.regulation of transcription.AP2/EREBP, APETALA2/Ethylene-responsive element binding protein family	ERF110__ethylene response factor 110
AT1G75490	[27.3.3] RNA.regulation of transcription.AP2/EREBP, APETALA2/Ethylene-responsive element binding protein family	Integrase-type DNA-binding superfamily protein
AT5G66630	[27.3.34] RNA.regulation of transcription.Orphan family	DAR5__DA1-related protein 5
AT5G56860	[27.3.9] RNA.regulation of transcription.C2C2(Zn) GATA transcription factor family	GATA21_GNC__GATA type zinc finger transcription factor family protein
AT5G28300	[27.3.30] RNA.regulation of transcription.Trihelix, Triple-Helix transcription factor family	AtGT2L_GT2L__Duplicated homeodomain-like superfamily protein
AT2G22300	[27.3.39] RNA.regulation of transcription.AtSR Transcription Factor family	CAMTA3_SR1__signal responsive 1
AT5G09410	[27.3.39] RNA.regulation of transcription.AtSR Transcription Factor family	CAMTA1_EICBP.B__ethylene induced calmodulin binding protein
AT2G02740	[27.3.82] RNA.regulation of transcription.plant TF (pbf2)	ATWHY3_PTAC11_WHY3__ssDNA-binding transcriptional regulator
AT2G28090	[27.3.67] RNA.regulation of transcription.putative transcription regulator	AtHMP17__Heavy metal transport/detoxification superfamily protein
AT1G60770	[27.3.67] RNA.regulation of transcription.putative transcription regulator	RPPR4__Tetratricopeptide repeat (TPR)-like superfamily protein
AT1G51540	[27.3.67] RNA.regulation of transcription.putative transcription regulator	Galactose oxidase/kelch repeat superfamily protein
AT3G52170	[27.3.67] RNA.regulation of transcription.putative transcription regulator	DNA binding
AT5G27610	[27.3.67] RNA.regulation of transcription.putative transcription regulator	ALY1_ATALY1__DIRP ;Myb-like DNA-binding domain
AT1G01210	[27.3.67] RNA.regulation of transcription.putative transcription regulator	DNA-directed RNA polymerase, subunit M, archaeal
AT1G56110	[27.3.67] RNA.regulation of transcription.putative transcription regulator	NOP56__homolog of nucleolar protein NOP56
AT1G67370	[27.3.67] RNA.regulation of transcription.putative transcription regulator	ASY1_ATASY1__DNA-binding HORMA family protein
AT1G15480	[27.3.67] RNA.regulation of transcription.putative transcription regulator	POCO1__Tetratricopeptide repeat (TPR)-like superfamily protein
AT2G41350	[27.3.67] RNA.regulation of transcription.putative transcription regulator	AtAUG1_AUG1_EMB2819
AT3G45830	[27.3.67] RNA.regulation of transcription.putative transcription regulator	NFRKB1
AT5G16260	[27.4] RNA.RNA binding	ELF9_RRM__RNA binding (RRM/RBD/RNP motifs) family protein
AT5G46190	[27.4] RNA.RNA binding	AtKH26__RNA-binding KH domain-containing protein
AT2G16940	[27.4] RNA.RNA binding	CC1__Splicing factor, CC1-like
AT1G13440	[4.1.8] glycolysis.cytosolic branch.glyceraldehyde 3-phosphate dehydrogenase (GAP-DH)	GAPC-2_GAPC2__glyceraldehyde-3-phosphate dehydrogenase C2
AT3G55440	[4.1.7] glycolysis.cytosolic branch.triosephosphate isomerase (TPI)	ATCTIMC_CYTOTPI_TPI__triosephosphate isomerase
AT3G10160	[25.8] C1-metabolism.tetrahydrofolate synthase	ATDFC_DFC_FPGS2__DHFS-FPGS homolog C
AT5G04930	[34.1] transport.p- and v-ATPases	ALA1__aminophospholipid ATPase 1
AT1G59820	[34.1] transport.p- and v-ATPases	ALA3__aminophospholipid ATPase 3
AT3G60330	[34.1] transport.p- and v-ATPases	AHA7_HA7__H(+)-ATPase 7
AT3G42050	[34.1.1.6] transport.p- and v-ATPases.H+-transporting two-sector ATPase.subunit H	VHA-H__vacuolar ATP synthase subunit H family protein
AT1G64200	[34.1.1] transport.p- and v-ATPases.H+-transporting two-sector ATPase	VHA-E3__vacuolar H+-ATPase subunit E isoform 3
AT5G41160	[34.10] transport.nucleotides	ATPUP12_PUP12__purine permease 12
AT1G79400	[34.12] transport.metal	ATCHX2_CHX2__cation/H+ exchanger 2
AT5G03280	[34.12] transport.metal	ATEIN2_CKR1_EIN2_ERA3_ORE2_ORE3_PIR2__NRAMP metal ion transporter family protein
AT4G19690	[34.12] transport.metal	ATIRT1_IRT1__iron-regulated transporter 1
AT2G26650	[34.15] transport.potassium	AKT1_ATAKT1_KT1__K+ transporter 1
AT5G55630	[34.15] transport.potassium	ATKCO1_ATTPK1_KCO1_KCO1_TPK1__Outward rectifying potassium channel protein
AT4G19960	[34.15] transport.potassium	ATKUP9_HAK9_KT9_KUP9__K+ uptake permease 9
AT2G19600	[34.15] transport.potassium	ATKEA4_KEA4_KEA4__K+ efflux antiporter 4
AT3G13100	[34.16] transport.ABC transporters and multidrug resistance systems	ABCC7_ATMRP7_MRP7_MRP7__multidrug resistance-associated protein 7
AT4G15230	[34.16] transport.ABC transporters and multidrug resistance systems	ABCG30_ATPDR2_PDR2__pleiotropic drug resistance 2
AT4G28620	[34.16] transport.ABC transporters and multidrug resistance systems	ABCB24_ATATM2_ATM2__ABC transporter of the mitochondrion 2
AT4G39850	[34.16] transport.ABC transporters and multidrug resistance systems	ABCD1_ACN2_AtABCD1_CTS_PED3_PXA1__peroxisomal ABC transporter 1
AT1G02530	[34.16] transport.ABC transporters and multidrug resistance systems	ABCB12_PGP12__P-glycoprotein 12
AT1G51500	[34.16] transport.ABC transporters and multidrug resistance systems	ABCG12_AtABCG12_ATWBC12_CER5_D3_WBC12__ABC-2 type transporter family protein
AT2G01320	[34.16] transport.ABC transporters and multidrug resistance systems	ABCG7__ABC-2 type transporter family protein
AT2G37010	[34.16] transport.ABC transporters and multidrug resistance systems	ATNAP12_NAP12__non-intrinsic ABC protein 12
AT2G45960	[34.19.1] transport.Major Intrinsic Proteins.PIP	ATHH2_PIP1;2_PIP1B_TMP-A__plasma membrane intrinsic protein 1B
AT5G65000	[34.2] transport.sugars	ROCK1_TEX2__Nucleotide-sugar transporter family protein
AT3G05160	[34.2] transport.sugars	Major facilitator superfamily protein
AT1G55720	[34.21] transport.calcium	ATCAX6_CAX6__cation exchanger 6
AT4G30560	[34.22] transport.cyclic nucleotide or calcium regulated channels	ATCNGC9_CNGC9__cyclic nucleotide gated channel 9
AT3G03720	[34.3] transport.amino acids	AtCAT4_CAT4__cationic amino acid transporter 4
AT3G21670	[34.4] transport.nitrate	AtNPF6.4_NPF6.4__Major facilitator superfamily protein
AT4G13510	[34.5] transport.ammonium	AMT1;1_ATAMT1_ATAMT1;1__ammonium transporter 1;1
AT4G02700	[34.6] transport.sulphate	SULTR3;2__sulfate transporter 3;2
AT5G19600	[34.6] transport.sulphate	SULTR3;5__sulfate transporter 3;5
AT3G46980	[34.7] transport.phosphate	PHT4;3__phosphate transporter 4;3
AT4G15010	[34.9] transport.metabolite transporters at the mitochondrial membrane	Mitochondrial substrate carrier family protein
AT3G48850	[34.9] transport.metabolite transporters at the mitochondrial membrane	MPT2_PHT3;2__phosphate transporter 3;2
AT5G48970	[34.9] transport.metabolite transporters at the mitochondrial membrane	Mitochondrial substrate carrier family protein
AT1G64890	[34.99] transport.misc	Major facilitator superfamily protein
AT3G10960	[34.99] transport.misc	ATAZG1_AZG1__AZA-guanine resistant1
AT1G03550	[34.99] transport.misc	AtSCAMP4_SCAMP4__Secretory carrier membrane protein (SCAMP) family protein
AT1G09200	[28.1.3.2.3] DNA.synthesis/chromatin structure.histone.core.H3	H3.1_HTR2__Histone superfamily protein
AT5G27670	[28.1.3.2.1] DNA.synthesis/chromatin structure.histone.core.H2A	h2a.w.7_HTA7__histone H2A 7
AT5G08780	[28.1.3.1] DNA.synthesis/chromatin structure.histone.H1	winged-helix DNA-binding transcription factor family protein
AT3G21530	[28.1] DNA.synthesis/chromatin structure	DNAse I-like superfamily protein
AT2G37440	[28.1] DNA.synthesis/chromatin structure	DNAse I-like superfamily protein
AT4G31210	[28.1] DNA.synthesis/chromatin structure	DNA topoisomerase, type IA, core
AT1G65580	[28.1] DNA.synthesis/chromatin structure	FRA3__Endonuclease/exonuclease/phosphatase family protein
AT5G27680	[28.1] DNA.synthesis/chromatin structure	RECQSIM__RECQ helicase SIM
AT5G37030	[28.1] DNA.synthesis/chromatin structure	P-loop containing nucleoside triphosphate hydrolases superfamily protein
AT1G58060	[28.1] DNA.synthesis/chromatin structure	RNA helicase family protein
AT2G45810	[28.1] DNA.synthesis/chromatin structure	RH6__DEA(D/H)-box RNA helicase family protein
AT3G13782	[28.1] DNA.synthesis/chromatin structure	NAP1;4_NFA04_NFA4__nucleosome assembly protein1;4
AT4G25120	[28.1] DNA.synthesis/chromatin structure	ATSRS2_SRS2__P-loop containing nucleoside triphosphate hydrolases superfamily protein
AT3G13010	[28.1.1.4] DNA.synthesis/chromatin structure.retrotransposon/transposase.hat-like transposase	hAT transposon superfamily protein
AT2G28720	[28.1.3.2.2] DNA.synthesis/chromatin structure.histone.core.H2B	HTB3__Histone superfamily protein
AT5G41360	[28.2] DNA.repair	ATXPB2_XPB2__homolog of Xeroderma pigmentosum complementation group B 2
AT5G64520	[28.2] DNA.repair	ATXRCC2_XRCC2__homolog of X-ray repair cross complementing 2 (XRCC2)
AT4G25290	[28.2] DNA.repair	DNA photolyases;DNA photolyases
AT5G48120	[28.2] DNA.repair	ASI3_MET18_MMS19__ARM repeat superfamily protein
AT5G24850	[28.2] DNA.repair	CRY3__cryptochrome 3
AT5G38470	[28.2] DNA.repair	RAD23D__Rad23 UV excision repair protein family
AT2G02090	[28.99] DNA.unspecified	CHA19_CHR19_ETL1__SNF2 domain-containing protein / helicase domain-containing protein
AT3G21430	[28.99] DNA.unspecified	ALY3_ATALY3__DNA binding
AT3G50900	[28.99] DNA.unspecified
AT2G13720	[28.99] DNA.unspecified	DNA topoisomerase (ATP-hydrolyzing)s;ATP binding;DNA binding
AT2G06500	[28.99] DNA.unspecified	hAT family dimerisation domain
AT5G67240	[28.99] DNA.unspecified	SDN3__small RNA degrading nuclease 3
AT4G14700	[28.99] DNA.unspecified	ATORC1A_ORC1A__origin recognition complex 1
AT1G13230	[28.99] DNA.unspecified	Leucine-rich repeat (LRR) family protein
AT3G13610	[28.99] DNA.unspecified	F6'H1__2-oxoglutarate (2OG) and Fe(II)-dependent oxygenase superfamily protein
AT5G18660	[19.13] tetrapyrrole synthesis.divinyl chlorophyllide-a 8-vinyl-reductase	BPG1_DVR_PCB2__NAD(P)-binding Rossmann-fold superfamily protein
AT4G27440	[19.14] tetrapyrrole synthesis.protochlorophyllide reductase	PORB__protochlorophyllide oxidoreductase B
AT3G14930	[19.7] tetrapyrrole synthesis.uroporphyrinogen decarboxylase	HEME1__Uroporphyrinogen decarboxylase
AT2G29110	[30.1] signalling.in sugar and nutrient physiology	ATGLR2.8_GLR2.8_GLR2.8__glutamate receptor 2.8
AT2G02950	[30.11] signalling.light	PKS1__phytochrome kinase substrate 1
AT3G08570	[30.11] signalling.light	Phototropic-responsive NPH3 family protein
AT2G24130	[30.2.12] signalling.receptor kinases.leucine rich repeat XII	Leucine-rich receptor-like protein kinase family protein
AT5G20480	[30.2.12] signalling.receptor kinases.leucine rich repeat XII	EFR__EF-TU receptor
AT1G73080	[30.2.11] signalling.receptor kinases.leucine rich repeat XI	ATPEPR1_PEPR1__PEP1 receptor 1
AT5G61570	[30.2.3] signalling.receptor kinases.leucine rich repeat III	Protein kinase superfamily protein
AT2G15300	[30.2.3] signalling.receptor kinases.leucine rich repeat III	Leucine-rich repeat protein kinase family protein
AT1G48480	[30.2.3] signalling.receptor kinases.leucine rich repeat III	RKL1__receptor-like kinase 1
AT3G55550	[30.2.19] signalling.receptor kinases.legume-lectin	LecRK-S.4__Concanavalin A-like lectin protein kinase family protein
AT4G02410	[30.2.19] signalling.receptor kinases.legume-lectin	AtLPK1_LecRK-IV.3_LPK1__Concanavalin A-like lectin protein kinase family protein
AT5G42120	[30.2.19] signalling.receptor kinases.legume-lectin	LecRK-S.6__Concanavalin A-like lectin protein kinase family protein
AT1G70460	[30.2.22] signalling.receptor kinases.proline extensin like	AtPERK13_PERK13_RHS10__root hair specific 10
AT1G72300	[30.2.10] signalling.receptor kinases.leucine rich repeat X	PSY1R__Leucine-rich receptor-like protein kinase family protein
AT5G07280	[30.2.10] signalling.receptor kinases.leucine rich repeat X	EMS1_EXS__Leucine-rich repeat transmembrane protein kinase
AT5G02070	[30.2.25] signalling.receptor kinases.wall associated kinase	Protein kinase family protein
AT2G23450	[30.2.25] signalling.receptor kinases.wall associated kinase	Protein kinase superfamily protein
AT4G23290	[30.2.17] signalling.receptor kinases.DUF 26	CRK21__cysteine-rich RLK (RECEPTOR-like protein kinase) 21
AT1G70520	[30.2.17] signalling.receptor kinases.DUF 26	ASG6_CRK2_CRK2__cysteine-rich RLK (RECEPTOR-like protein kinase) 2
AT4G38830	[30.2.17] signalling.receptor kinases.DUF 26	CRK26__cysteine-rich RLK (RECEPTOR-like protein kinase) 26
AT4G27300	[30.2.24] signalling.receptor kinases.S-locus glycoprotein like	S-locus lectin protein kinase family protein
AT1G75640	[30.2.7] signalling.receptor kinases.leucine rich repeat VII	MUS__Leucine-rich receptor-like protein kinase family protein
AT3G56370	[30.2.7] signalling.receptor kinases.leucine rich repeat VII	IRK__Leucine-rich repeat protein kinase family protein
AT1G53440	[30.2.8.2] signalling.receptor kinases.leucine rich repeat VIII.VIII-2	Leucine-rich repeat transmembrane protein kinase
AT3G51550	[30.2.16] signalling.receptor kinases.Catharanthus roseus-like RLK1	FER__Malectin/receptor-like protein kinase family protein
AT5G60890	[30.2.99] signalling.receptor kinases.misc	AtATR1_ATMYB34_ATR1_MYB34__myb domain protein 34
AT5G20050	[30.2.99] signalling.receptor kinases.misc	Protein kinase superfamily protein
AT1G51880	[30.2.99] signalling.receptor kinases.misc	RHS6__root hair specific 6
AT2G27250	[30.2.99] signalling.receptor kinases.misc	AtCLV3_CLV3__CLAVATA3
AT5G37660	[30.2.99] signalling.receptor kinases.misc	PDLP7__plasmodesmata-located protein 7
AT2G33380	[30.3] signalling.calcium	AtCLO3_AtRD20_CLO-3_CLO3_PXG3_RD20__Caleosin-related family protein
AT5G03040	[30.3] signalling.calcium	iqd2__IQ-domain 2
AT4G01420	[30.3] signalling.calcium	CBL5__calcineurin B-like protein 5
AT1G09210	[30.3] signalling.calcium	AtCRT1b_CRT1b_CRT2__calreticulin 1b
AT3G22190	[30.3] signalling.calcium	IQD5__IQ-domain 5
AT2G26410	[30.3] signalling.calcium	Iqd4__IQ-domain 4
AT2G36180	[30.3] signalling.calcium	EF hand calcium-binding protein family
AT3G29310	[30.3] signalling.calcium	calmodulin-binding protein-related
AT3G10190	[30.3] signalling.calcium	CML36__Calcium-binding EF-hand family protein
AT4G20260	[30.4] signalling.phosphinositides	ATPCAP1_MDP25_PCAP1__plasma-membrane associated cation-binding protein 1
AT4G33770	[30.4.5] signalling.phosphinositides.inositol-1,3,4-trisphosphate 5/6-kinase	AtITPK2_ITPK2__Inositol 1,3,4-trisphosphate 5/6-kinase family protein
AT4G08170	[30.4.5] signalling.phosphinositides.inositol-1,3,4-trisphosphate 5/6-kinase	AtTPK3_ITPK3__Inositol 1,3,4-trisphosphate 5/6-kinase family protein
AT3G56960	[30.4.1] signalling.phosphinositides.phosphatidylinositol-4-phosphate 5-kinase	PIP5K4__phosphatidyl inositol monophosphate 5 kinase 4
AT1G60890	[30.4.1] signalling.phosphinositides.phosphatidylinositol-4-phosphate 5-kinase	PIP5K8__Phosphatidylinositol-4-phosphate 5-kinase family protein
AT1G16920	[30.5] signalling.G-proteins	ATRABA1B_BEX5_RAB11_RABA1b__RAB GTPase homolog A1B
AT5G57960	[30.5] signalling.G-proteins	Hflx__GTP-binding protein, HflX
AT3G05310	[30.5] signalling.G-proteins	MIRO3__MIRO-related GTP-ase 3
AT5G05380	[30.5] signalling.G-proteins	PRA1.B3__prenylated RAB acceptor 1.B3
AT4G02790	[30.5] signalling.G-proteins	AtRBGA_EMB3129_RBGA__GTP-binding family protein
AT5G06430	[21.1] redox.thioredoxin	Thioredoxin superfamily protein
AT4G28730	[21.4] redox.glutaredoxins	GrxC5__Glutaredoxin family protein
AT1G12520	[21.6] redox.dismutases and catalases	ATCCS_AtHMP03_CCS__copper chaperone for SOD1
AT1G69830	[2.2.2.1.1] major CHO metabolism.degradation.starch.starch cleavage.alpha amylase	AMY3_ATAMY3__alpha-amylase-like 3
AT4G24450	[2.2.2.3] major CHO metabolism.degradation.starch.glucan water dikinase	At4g24450_ATGWD2_GWD3_PWD__phosphoglucan, water dikinase
AT3G52600	[2.2.1.3.2] major CHO metabolism.degradation.sucrose.invertases.cell wall	AtCWIN2_AtcwINV2_CWINV2__cell wall invertase 2
AT2G35500	[13.1.6.1.5] amino acid metabolism.synthesis.aromatic aa.chorismate.shikimate kinase	SKL2__shikimate kinase like 2
AT2G19940	[13.1.2.3.3] amino acid metabolism.synthesis.glutamate family.arginine.N-Acetylglutamate-5-P reductase	oxidoreductases, acting on the aldehyde or oxo group of donors, NAD or NADP as acceptor;copper ion binding
AT5G14200	[13.1.4.4.3] amino acid metabolism.synthesis.branched chain group.leucine specific.3-isopropylmalate dehydrogenase	ATIMD1_IMD1__isopropylmalate dehydrogenase 1
AT5G10920	[13.1.2.3.23] amino acid metabolism.synthesis.glutamate family.arginine.argininosuccinate lyase	L-Aspartase-like family protein
AT1G66520	[13.2.3.4] amino acid metabolism.degradation.aspartate family.methionine	pde194__formyltransferase, putative
AT3G58140	[29.1.20] protein.aa activation.phenylalanine-tRNA ligase	phenylalanyl-tRNA synthetase class IIc family protein
AT5G49030	[29.1.5] protein.aa activation.isoleucine-tRNA ligase	OVA2__tRNA synthetase class I (I, L, M and V) family protein
AT3G11240	[29.1.19] protein.aa activation.arginine-tRNA ligase	ATATE2_ATE2__arginine-tRNA protein transferase 2
AT4G29060	[29.2.4] protein.synthesis.elongation	emb2726__elongation factor Ts family protein
AT3G13920	[29.2.3] protein.synthesis.initiation	EIF4A1_RH4_TIF4A1__eukaryotic translation initiation factor 4A1
AT3G60240	[29.2.3] protein.synthesis.initiation	CUM2_EIF4G__eukaryotic translation initiation factor 4G
AT4G01560	[29.2.2.50] protein.synthesis.ribosome biogenesis.BRIX	MEE49__Ribosomal RNA processing Brix domain protein
AT5G61770	[29.2.2.50] protein.synthesis.ribosome biogenesis.BRIX	PPAN_SNAIL1__PETER PAN-like protein
AT1G52930	[29.2.2.50] protein.synthesis.ribosome biogenesis.BRIX	atBRX1-2__Ribosomal RNA processing Brix domain protein
AT1G71720	[29.2.1.1.3.1.1] protein.synthesis.ribosomal protein.prokaryotic.unknown organellar.30S subunit.S1	BSF_PBR1_PDE338_RLSB__Nucleic acid-binding proteins superfamily
AT2G01250	[29.2.1.2.2.7] protein.synthesis.ribosomal protein.eukaryotic.60S subunit.L7	RPL7B__Ribosomal protein L30/L7 family protein
AT2G06990	[29.2.2.3.5] protein.synthesis.ribosome biogenesis.Pre-rRNA processing and modifications.DExD-box helicases	HEN2_SMN2_SOP3__RNA helicase, ATP-dependent, SK12/DOB1 protein
AT1G31970	[29.2.2.3.5] protein.synthesis.ribosome biogenesis.Pre-rRNA processing and modifications.DExD-box helicases	RH5_STRS1__DEA(D/H)-box RNA helicase family protein
AT2G42650	[29.2.1.2.2.99] protein.synthesis.ribosomal protein.eukaryotic.60S subunit.unknown	Ribosomal protein L1p/L10e family
AT1G23290	[29.2.1.2.2.527] protein.synthesis.ribosomal protein.eukaryotic.60S subunit.L27A	RPL27A_RPL27AB__Ribosomal protein L18e/L15 superfamily protein
AT1G34030	[29.2.1.2.1.18] protein.synthesis.ribosomal protein.eukaryotic.40S subunit.S18	Ribosomal protein S13/S18 family
AT1G06380	[29.2.1.2.2.1] protein.synthesis.ribosomal protein.eukaryotic.60S subunit.L1	Ribosomal protein L1p/L10e family
AT5G05920	[29.2.3.1] protein.synthesis.initiation.deoxyhypusine synthase	DHS_EDA22__deoxyhypusine synthase
AT2G40360	[29.2.2.3.4] protein.synthesis.ribosome biogenesis.Pre-rRNA processing and modifications.WD-repeat proteins	AtPEIP1_AtPEP1_BOP1__Transducin/WD40 repeat-like superfamily protein
AT5G02870	[29.2.1.2.2.141] protein.synthesis.ribosomal protein.eukaryotic.60S subunit.L4/L1	RPL4__Ribosomal protein L4/L1 family
AT1G66580	[29.2.1.2.2.10] protein.synthesis.ribosomal protein.eukaryotic.60S subunit.L10	RPL10C_SAG24__senescence associated gene 24
AT3G22230	[29.2.1.2.2.27] protein.synthesis.ribosomal protein.eukaryotic.60S subunit.L27	Ribosomal L27e protein family
AT1G72160	[29.3.4.99] protein.targeting.secretory pathway.unspecified	PATL3__Sec14p-like phosphatidylinositol transfer family protein
AT5G49500	[29.3.4.99] protein.targeting.secretory pathway.unspecified	Signal recognition particle, SRP54 subunit protein
AT4G30600	[29.3.4.99] protein.targeting.secretory pathway.unspecified	signal recognition particle receptor alpha subunit family protein
AT3G24840	[29.3.4.99] protein.targeting.secretory pathway.unspecified	Sec14p-like phosphatidylinositol transfer family protein
AT2G16380	[29.3.4.99] protein.targeting.secretory pathway.unspecified	Sec14p-like phosphatidylinositol transfer family protein
AT2G18180	[29.3.4.99] protein.targeting.secretory pathway.unspecified	Sec14p-like phosphatidylinositol transfer family protein
AT2G23310	[29.3.4.1] protein.targeting.secretory pathway.ER	ATRER1C1__Rer1 family protein
AT3G17970	[29.3.3] protein.targeting.chloroplast	atToc64-III_TOC64-III__translocon at the outer membrane of chloroplasts 64-III
AT1G68910	[29.3.1] protein.targeting.nucleus	WIT2__WPP domain-interacting protein 2
AT3G27070	[29.3.2] protein.targeting.mitochondria	TOM20-1__translocase outer membrane 20-1
AT1G61570	[29.3.2] protein.targeting.mitochondria	TIM13__translocase of the inner mitochondrial membrane 13
AT2G20510	[29.3.2] protein.targeting.mitochondria	ATTIM44-1_TIM44-1__translocase inner membrane subunit 44-1
AT3G52850	[29.3.4.3] protein.targeting.secretory pathway.vacuole	ATELP_ATELP1_ATVSR1_BP-80_BP80_BP80-1;1_BP80B_GFS1_MTV18_VSR1_VSR1;1__vacuolar sorting receptor homolog 1
AT5G56290	[29.3.5] protein.targeting.peroxisomes	ATPEX5_EMB2790_PEX5__peroxin 5
AT5G18500	[29.4.1.55] protein.postranslational modification.kinase.receptor like cytoplasmatic kinase V	Protein kinase superfamily protein
AT3G59110	[29.4.1.55] protein.postranslational modification.kinase.receptor like cytoplasmatic kinase V	Protein kinase superfamily protein
AT2G42960	[29.4.1.55] protein.postranslational modification.kinase.receptor like cytoplasmatic kinase V	Protein kinase superfamily protein
AT5G10500	[29.4] protein.postranslational modification	NET2C__Kinase interacting (KIP1-like) family protein
AT1G01450	[29.4] protein.postranslational modification	MLKL3__Protein kinase superfamily protein
AT3G45100	[29.4] protein.postranslational modification	SETH2__UDP-Glycosyltransferase superfamily protein
AT1G16090	[29.4] protein.postranslational modification	WAKL7__wall associated kinase-like 7
AT3G17250	[29.4] protein.postranslational modification	Protein phosphatase 2C family protein
AT2G43850	[29.4] protein.postranslational modification	ILK1__Integrin-linked protein kinase family
AT1G53050	[29.4] protein.postranslational modification	Protein kinase superfamily protein
AT4G26100	[29.4] protein.postranslational modification	CK1_CKL1__casein kinase 1
AT1G67580	[29.4] protein.postranslational modification	CDKG2__Protein kinase superfamily protein
AT2G32510	[29.4] protein.postranslational modification	MAPKKK17__mitogen-activated protein kinase kinase kinase 17
AT2G41910	[29.4] protein.postranslational modification	Protein kinase superfamily protein
AT4G33080	[29.4] protein.postranslational modification	NDR6__AGC (cAMP-dependent, cGMP-dependent and protein kinase C) kinase family protein
AT4G14340	[29.4] protein.postranslational modification	CKI1_CKL11__casein kinase I
AT2G41140	[29.4] protein.postranslational modification	ATCBK3_ATCRK1_CRK1__CDPK-related kinase 1
AT3G53030	[29.4] protein.postranslational modification	SRPK4__ser/arg-rich protein kinase 4
AT5G57015	[29.4] protein.postranslational modification	ckl12__casein kinase I-like 12
AT5G50180	[29.4] protein.postranslational modification	Protein kinase superfamily protein
AT5G57020	[29.4] protein.postranslational modification	ATNMT1_NMT1__myristoyl-CoA:protein N-myristoyltransferase
AT1G04130	[29.4] protein.postranslational modification	AtTPR2_TPR2__Tetratricopeptide repeat (TPR)-like superfamily protein
AT5G18190	[29.4] protein.postranslational modification	AEL4_MLK1_PPK2__Protein kinase family protein
AT2G30500	[29.4] protein.postranslational modification	NET4B__Kinase interacting (KIP1-like) family protein
AT5G11360	[29.4] protein.postranslational modification	BKN3__Interleukin-1 receptor-associated kinase 4 protein
AT3G22420	[29.4] protein.postranslational modification	ATWNK2_WNK2_ZIK3__with no lysine (K) kinase 2
AT5G03420	[29.4.1] protein.postranslational modification.kinase	PTST3__5'-AMP-activated protein kinase-related
AT4G33950	[29.4.1] protein.postranslational modification.kinase	ATOST1_OST1_P44_SNRK2-6_SNRK2.6_SRK2E__Protein kinase superfamily protein
AT2G41790	[29.5.7] protein.degradation.metalloprotease	Insulinase (Peptidase family M16) family protein
AT3G58460	[29.5.11.3] protein.degradation.ubiquitin.E2	ATRBL11_ATRBL15_RBL11_RBL15__RHOMBOID-like protein 15
AT1G50140	[29.5.9] protein.degradation.AAA type	P-loop containing nucleoside triphosphate hydrolases superfamily protein
AT4G38600	[29.5.11.4.1] protein.degradation.ubiquitin.E3.HECT	KAK_UPL3__HEAT repeat ;HECT-domain (ubiquitin-transferase)
AT5G12120	[29.5.11] protein.degradation.ubiquitin	Ubiquitin-associated/translation elongation factor EF1B protein
AT1G65120	[29.5.11] protein.degradation.ubiquitin	Ubiquitin carboxyl-terminal hydrolase-related protein
AT4G39910	[29.5.11.5] protein.degradation.ubiquitin.ubiquitin protease	ATUBP3_UBP3__ubiquitin-specific protease 3
AT1G68185	[29.5.11.1] protein.degradation.ubiquitin.ubiquitin	Ubiquitin-like superfamily protein
AT3G59950	[29.5.2] protein.degradation.autophagy	ATG4B__Peptidase family C54 protein
AT5G04710	[29.5.4] protein.degradation.aspartate protease	DAP2__Zn-dependent exopeptidases superfamily protein
AT3G51360	[29.5.4] protein.degradation.aspartate protease	Eukaryotic aspartyl protease family protein
AT3G51350	[29.5.4] protein.degradation.aspartate protease	Eukaryotic aspartyl protease family protein
AT4G05475	[29.5.11.4.3.2] protein.degradation.ubiquitin.E3.SCF.FBOX	RNI-like superfamily protein
AT5G38386	[29.5.11.4.3.2] protein.degradation.ubiquitin.E3.SCF.FBOX	F-box/RNI-like superfamily protein
AT2G02030	[29.5.11.4.3.2] protein.degradation.ubiquitin.E3.SCF.FBOX	F-box family protein
AT4G26350	[29.5.11.4.3.2] protein.degradation.ubiquitin.E3.SCF.FBOX	F-box/RNI-like/FBD-like domains-containing protein
AT1G15015	[29.5.11.4.3.2] protein.degradation.ubiquitin.E3.SCF.FBOX	F-box family protein
AT3G18330	[29.5.11.4.3.2] protein.degradation.ubiquitin.E3.SCF.FBOX	F-box family protein
AT3G47150	[29.5.11.4.3.2] protein.degradation.ubiquitin.E3.SCF.FBOX	F-box and associated interaction domains-containing protein
AT5G47300	[29.5.11.4.3.2] protein.degradation.ubiquitin.E3.SCF.FBOX	F-box and associated interaction domains-containing protein
AT3G17500	[29.5.11.4.3.2] protein.degradation.ubiquitin.E3.SCF.FBOX	F-box family protein
AT4G00160	[29.5.11.4.3.2] protein.degradation.ubiquitin.E3.SCF.FBOX	F-box/RNI-like/FBD-like domains-containing protein
AT3G03730	[29.5.11.4.3.2] protein.degradation.ubiquitin.E3.SCF.FBOX	AtFDB19_KIB4__F-box family protein with a domain of unknown function (DUF295)
AT3G20620	[29.5.11.4.3.2] protein.degradation.ubiquitin.E3.SCF.FBOX	F-box family protein-related
AT2G24510	[29.5.11.4.3.2] protein.degradation.ubiquitin.E3.SCF.FBOX	F-box associated ubiquitination effector family protein
AT4G11750	[29.5.11.4.3.2] protein.degradation.ubiquitin.E3.SCF.FBOX	Galactose oxidase/kelch repeat superfamily protein
AT3G06380	[29.5.11.4.3.2] protein.degradation.ubiquitin.E3.SCF.FBOX	ATTLP9_TLP9__tubby-like protein 9
AT1G32430	[29.5.11.4.3.2] protein.degradation.ubiquitin.E3.SCF.FBOX	F-box and associated interaction domains-containing protein
AT3G60040	[29.5.11.4.3.2] protein.degradation.ubiquitin.E3.SCF.FBOX	F-box family protein
AT5G62860	[29.5.11.4.3.2] protein.degradation.ubiquitin.E3.SCF.FBOX	F-box associated ubiquitination effector family protein
AT3G24700	[29.5.11.4.3.2] protein.degradation.ubiquitin.E3.SCF.FBOX	F-box and associated interaction domains-containing protein
AT1G60410	[29.5.11.4.3.2] protein.degradation.ubiquitin.E3.SCF.FBOX	F-box family protein
AT5G52620	[29.5.11.4.3.2] protein.degradation.ubiquitin.E3.SCF.FBOX	F-box associated ubiquitination effector family protein
AT1G62270	[29.5.11.4.3.2] protein.degradation.ubiquitin.E3.SCF.FBOX	F-box and associated interaction domains-containing protein
AT1G43640	[29.5.11.4.3.2] protein.degradation.ubiquitin.E3.SCF.FBOX	AtTLP5_TLP5__tubby like protein 5
AT1G11270	[29.5.11.4.3.2] protein.degradation.ubiquitin.E3.SCF.FBOX	F-box and associated interaction domains-containing protein
AT3G51530	[29.5.11.4.3.2] protein.degradation.ubiquitin.E3.SCF.FBOX	F-box/RNI-like/FBD-like domains-containing protein
AT3G27150	[29.5.11.4.3.2] protein.degradation.ubiquitin.E3.SCF.FBOX	Galactose oxidase/kelch repeat superfamily protein
AT1G52650	[29.5.11.4.3.2] protein.degradation.ubiquitin.E3.SCF.FBOX	F-box/RNI-like superfamily protein
AT5G07670	[29.5.11.4.3.2] protein.degradation.ubiquitin.E3.SCF.FBOX	RNI-like superfamily protein
AT3G52680	[29.5.11.4.3.2] protein.degradation.ubiquitin.E3.SCF.FBOX	F-box/RNI-like/FBD-like domains-containing protein
AT4G21070	[29.5.11.4.2] protein.degradation.ubiquitin.E3.RING	ATBRCA1_BRCA1__breast cancer susceptibility1
AT1G54150	[29.5.11.4.2] protein.degradation.ubiquitin.E3.RING	SPL2__E3 Ubiquitin ligase family protein
AT4G24204	[29.5.11.4.2] protein.degradation.ubiquitin.E3.RING	RING/U-box superfamily protein
AT3G06330	[29.5.11.4.2] protein.degradation.ubiquitin.E3.RING	ULS1__RING/U-box superfamily protein
AT2G24480	[29.5.11.4.2] protein.degradation.ubiquitin.E3.RING	Zinc finger, C3HC4 type (RING finger) family protein
AT3G62240	[29.5.11.4.2] protein.degradation.ubiquitin.E3.RING	SRH1__RING/U-box superfamily protein
AT3G14970	[29.5.11.4.2] protein.degradation.ubiquitin.E3.RING	RING/U-box superfamily protein
AT3G30460	[29.5.11.4.2] protein.degradation.ubiquitin.E3.RING	RING/U-box superfamily protein
AT1G79810	[29.5.11.4.2] protein.degradation.ubiquitin.E3.RING	ATPEX2_PEX2_TED3__Pex2/Pex12 N-terminal domain-containing protein / zinc finger (C3HC4-type RING finger) family protein
AT3G55530	[29.5.11.4.2] protein.degradation.ubiquitin.E3.RING	AtSDIR1_SDIR1__RING/U-box superfamily protein
AT5G63750	[29.5.11.4.2] protein.degradation.ubiquitin.E3.RING	ARI13_ATARI13__RING/U-box superfamily protein
AT2G15530	[29.5.11.4.2] protein.degradation.ubiquitin.E3.RING	CTL03_MBR1__RING/U-box superfamily protein
AT3G16090	[29.5.11.4.2] protein.degradation.ubiquitin.E3.RING	AtHRD1A_HRD1A__RING/U-box superfamily protein
AT1G60190	[29.5.11.4.2] protein.degradation.ubiquitin.E3.RING	AtPUB19_PUB19__ARM repeat superfamily protein
AT1G24330	[29.5.11.4.2] protein.degradation.ubiquitin.E3.RING	PUB6__ARM repeat superfamily protein
AT3G07610	[29.5.11.4.2] protein.degradation.ubiquitin.E3.RING	IBM1__Transcription factor jumonji (jmjC) domain-containing protein
AT4G15040	[29.5.1] protein.degradation.subtilases	Subtilisin-like serine endopeptidase family protein
AT1G01900	[29.5.1] protein.degradation.subtilases	ATSBT1.1_SBTI1.1__subtilase family protein
AT1G32940	[29.5.1] protein.degradation.subtilases	AtSBT3.5_SBT3.5__Subtilase family protein
AT5G58840	[29.5.1] protein.degradation.subtilases	Subtilase family protein
AT1G20200	[29.5.11.20] protein.degradation.ubiquitin.proteasom	EMB2719_HAP15__PAM domain (PCI/PINT associated module) protein
AT5G43010	[29.5.11.20] protein.degradation.ubiquitin.proteasom	RPT4A__regulatory particle triple-A ATPase 4A
AT2G32730	[29.5.11.20] protein.degradation.ubiquitin.proteasom	26S proteasome regulatory complex, non-ATPase subcomplex, Rpn2/Psmd1 subunit
AT1G63690	[29.5] protein.degradation	ATSPPL2_SPPL2__SIGNAL PEPTIDE PEPTIDASE-LIKE 2
AT4G38100	[29.5] protein.degradation	CURT1D
AT4G04860	[29.5] protein.degradation	DER2.2__DERLIN-2.2
AT2G45270	[29.5] protein.degradation	GCP1__glycoprotease 1
AT1G23440	[29.5] protein.degradation	Peptidase C15, pyroglutamyl peptidase I-like
AT1G10570	[29.5] protein.degradation	OTS2_ULP1C__Cysteine proteinases superfamily protein
AT5G19740	[29.5] protein.degradation	LAMP1__Peptidase M28 family protein
AT1G67700	[29.5] protein.degradation	HHL1
AT2G22990	[29.5.5] protein.degradation.serine protease	SCPL8_SNG1__sinapoylglucose 1
AT1G63120	[29.5.5] protein.degradation.serine protease	ATRBL2_RBL2__RHOMBOID-like 2
AT2G22960	[29.5.5] protein.degradation.serine protease	FPT2__alpha/beta-Hydrolases superfamily protein
AT1G47128	[29.5.3] protein.degradation.cysteine protease	RD21_RD21A__Granulin repeat cysteine protease family protein
AT2G27350	[29.5.3] protein.degradation.cysteine protease	OTLD1__OTU-like cysteine protease family protein
AT4G11320	[29.5.3] protein.degradation.cysteine protease	AtCP2_CP2__Papain family cysteine protease
AT2G21430	[29.5.3] protein.degradation.cysteine protease	Papain family cysteine protease
AT5G17080	[29.5.3] protein.degradation.cysteine protease	Cysteine proteinases superfamily protein
AT3G12490	[29.5.3] protein.degradation.cysteine protease	ATCYS6_ATCYSB_CYSB__cystatin B
AT5G19000	[29.5.11.4.5.2] protein.degradation.ubiquitin.E3.BTB/POZ Cullin3.BTB/POZ	ATBPM1_BPM1__BTB-POZ and MATH domain 1
AT5G63160	[29.5.11.4.5.2] protein.degradation.ubiquitin.E3.BTB/POZ Cullin3.BTB/POZ	BT1__BTB and TAZ domain protein 1
AT3G02530	[29.6] protein.folding	CCT6-2__TCP-1/cpn60 chaperonin family protein
AT3G13470	[29.6] protein.folding	Cpn60beta2_CPNB2__TCP-1/cpn60 chaperonin family protein
AT5G55220	[29.6] protein.folding	HP65b_TIG1__trigger factor type chaperone family protein
AT3G04240	[29.7] protein.glycosylation	SEC__Tetratricopeptide repeat (TPR)-like superfamily protein
AT1G33430	[29.7] protein.glycosylation	KNS4_KNS4_UPEX1__Galactosyltransferase family protein
AT3G06440	[29.7] protein.glycosylation	GALT3__Galactosyltransferase family protein
AT1G69500	[26.10] misc.cytochrome P450	CYP704B1__cytochrome P450, family 704, subfamily B, polypeptide 1
AT4G12320	[26.10] misc.cytochrome P450	CYP706A6__cytochrome P450, family 706, subfamily A, polypeptide 6
AT3G26330	[26.10] misc.cytochrome P450	CYP71B37__cytochrome P450, family 71, subfamily B, polypeptide 37
AT4G15300	[26.10] misc.cytochrome P450	CYP702A2__cytochrome P450, family 702, subfamily A, polypeptide 2
AT3G30290	[26.10] misc.cytochrome P450	CYP702A8__cytochrome P450, family 702, subfamily A, polypeptide 8
AT2G46950	[26.10] misc.cytochrome P450	CYP709B2__cytochrome P450, family 709, subfamily B, polypeptide 2
AT5G24900	[26.10] misc.cytochrome P450	CYP714A2_ELA2__cytochrome P450, family 714, subfamily A, polypeptide 2
AT1G50520	[26.10] misc.cytochrome P450	CYP705A27__cytochrome P450, family 705, subfamily A, polypeptide 27
AT1G66540	[26.10] misc.cytochrome P450	Cytochrome P450 superfamily protein
AT3G20940	[26.10] misc.cytochrome P450	CYP705A30__cytochrome P450, family 705, subfamily A, polypeptide 30
AT1G22440	[26.11] misc.alcohol dehydrogenases	Zinc-binding alcohol dehydrogenase family protein
AT1G58160	[26.16] misc.myrosinases-lectin-jacalin	JAX1__Mannose-binding lectin superfamily protein
AT1G60110	[26.16] misc.myrosinases-lectin-jacalin	Mannose-binding lectin superfamily protein
AT2G39310	[26.16] misc.myrosinases-lectin-jacalin	JAL22__jacalin-related lectin 22
AT3G09035	[26.16] misc.myrosinases-lectin-jacalin	Concanavalin A-like lectin family protein
AT1G33790	[26.16] misc.myrosinases-lectin-jacalin	jacalin lectin family protein
AT4G12880	[26.19] misc.plastocyanin-like	AtENODL19_ENODL19__early nodulin-like protein 19
AT3G18590	[26.19] misc.plastocyanin-like	AtENODL5_ENODL5__early nodulin-like protein 5
AT4G30590	[26.19] misc.plastocyanin-like	AtENODL12_ENODL12__early nodulin-like protein 12
AT2G29040	[26.2] misc.UDP glucosyl and glucoronyl transferases	GT11__Exostosin family protein
AT3G15940	[26.2] misc.UDP glucosyl and glucoronyl transferases	UDP-Glycosyltransferase superfamily protein
AT3G55710	[26.2] misc.UDP glucosyl and glucoronyl transferases	UDP-Glycosyltransferase superfamily protein
AT1G05675	[26.2] misc.UDP glucosyl and glucoronyl transferases	UDP-Glycosyltransferase superfamily protein
AT3G53160	[26.2] misc.UDP glucosyl and glucoronyl transferases	UGT73C7__UDP-glucosyl transferase 73C7
AT4G02500	[26.2] misc.UDP glucosyl and glucoronyl transferases	ATXT2_AtXXT2_TXT2_XT2_XXT2__UDP-xylosyltransferase 2
AT2G22900	[26.2] misc.UDP glucosyl and glucoronyl transferases	MAGT1_MUCI10__Galactosyl transferase GMA12/MNN10 family protein
AT1G61050	[26.2] misc.UDP glucosyl and glucoronyl transferases	alpha 1,4-glycosyltransferase family protein
AT5G41250	[26.2] misc.UDP glucosyl and glucoronyl transferases	Exostosin family protein
AT5G46900	[26.21] misc.protease inhibitor/seed storage/lipid transfer protein (LTP) family protein	Bifunctional inhibitor/lipid-transfer protein/seed storage 2S albumin superfamily protein
AT4G22666	[26.21] misc.protease inhibitor/seed storage/lipid transfer protein (LTP) family protein	LTPG28__Bifunctional inhibitor/lipid-transfer protein/seed storage 2S albumin superfamily protein
AT2G30330	[26.24] misc.GCN5-related N-acetyltransferase	BLOS1__GCN5L1 family protein
AT1G32070	[26.24] misc.GCN5-related N-acetyltransferase	ATNSI_GNAT2_NSI_SNAT_SNAT1__nuclear shuttle interacting
AT1G18480	[26.27] misc.calcineurin-like phosphoesterase family protein	AtSLP2_SLP2__Calcineurin-like metallo-phosphoesterase superfamily protein
AT3G05180	[26.28] misc.GDSL-motif lipase	GGL16__GDSL-like Lipase/Acylhydrolase superfamily protein
AT1G28580	[26.28] misc.GDSL-motif lipase	AXE1_GELP7__GDSL-like Lipase/Acylhydrolase superfamily protein
[truncated: 3,167 more rows]

## Sheet: Set 1
Master	Accession	Description	Exp. q-value: Sequest HT	Coverage [%]	# Peptides	# PSMs	# Unique Peptides	# Protein Groups	# AAs	MW [kDa]	calc. pI	Score Sequest HT: Sequest HT	# Peptides (by Search Engine): Sequest HT
Master Protein	AT5G40490.1	pep chromosome:TAIR10:5:16225326:16227757:1 gene:AT5G40490 transcript:AT5G40490.1 gene_biotype:protein_coding transcript_biotype:protein_coding description:RNA-binding (RRM/RBD/RNP motifs) family protein [Source:UniProtKB/TrEMBL;Acc:Q9FM47]	0	41	16	26	15	1	423	42.4	6.47	91.35	16
Confidence	Identifying Node	PSM Ambiguity	Annotated Sequence	Modifications	# Protein Groups	# Proteins	Master Protein Accessions	Protein Accessions	# Missed Cleavages	Charge	DeltaScore	DeltaCn	Rank	Search Engine Rank	m/z [Da]	MH+ [Da]	Theo. MH+ [Da]	DeltaM [ppm]	Deltam/z [Da]	Activation Type	MS Order	Isolation Interference [%]	Ion Inject Time [ms]	RT [min]	First Scan	Spectrum File	File ID	XCorr
High	Sequest HT (A7)	Unambiguous	SNFGGGYGDGYGGGHGGGYGGPGGPYK		1	2	AT5G40490.1	AT5G40490.2; AT5G40490.1	0	3	0.8192	0	1	1	817.012	2449.02	2449.02	-1.13	-0.00092	HCD (High Energy Collision Dissociation)	MS2	0	512	17.7669	3764	8-14DMSOF-2.raw	F26	6.25
Checked	Confidence	Sequence	Modifications	# Protein Groups	# Proteins	# PSMs	Master Protein Accessions	# Missed Cleavages	Theo. MH+ [Da]	Confidence (by Search Engine): Sequest HT	XCorr (by Search Engine): Sequest HT
FALSE	High	SNFGGGYGDGYGGGHGGGYGGPGGPYK		1	2	2	AT5G40490.1	0	2449.02	High	6.25
High	Sequest HT (A7)	Unambiguous	SGGYGGYGGEFGGYGGGGYGGGVGPYRGEPALGYSGR		1	2	AT5G40490.1	AT5G40490.2; AT5G40490.1	1	3	0.6752	0	1	1	1150.51	3449.51	3449.52	-2.87	-0.0033	HCD (High Energy Collision Dissociation)	MS2	0	512	23.8103	4760	8-14DMSOF-2.raw	F26	5.88
Checked	Confidence	Sequence	Modifications	# Protein Groups	# Proteins	# PSMs	Master Protein Accessions	# Missed Cleavages	Theo. MH+ [Da]	Confidence (by Search Engine): Sequest HT	XCorr (by Search Engine): Sequest HT
FALSE	High	SGGYGGYGGEFGGYGGGGYGGGVGPYRGEPALGYSGR		1	2	2	AT5G40490.1	1	3449.52	High	5.88
High	Sequest HT (A7)	Unambiguous	SRGFGFVTYESEDMVDHLLAK		1	2	AT5G40490.1	AT5G40490.2; AT5G40490.1	1	3	0.6878	0	1	1	801.052	2401.14	2401.15	-2.8	-0.00224	HCD (High Energy Collision Dissociation)	MS2	0	512	34.3159	6555	8-14DMSOF-2.raw	F26	5.67
Checked	Confidence	Sequence	Modifications	# Protein Groups	# Proteins	# PSMs	Master Protein Accessions	# Missed Cleavages	Theo. MH+ [Da]	Confidence (by Search Engine): Sequest HT	XCorr (by Search Engine): Sequest HT
FALSE	High	SRGFGFVTYESEDMVDHLLAK		1	2	1	AT5G40490.1	1	2401.15	High	5.67
High	Sequest HT (A7)	Unambiguous	GFGFVTYESEDMVDHLLAK		1	2	AT5G40490.1	AT5G40490.2; AT5G40490.1	0	3	0.6557	0	1	1	720.009	2158.01	2158.02	-1.32	-0.00095	HCD (High Energy Collision Dissociation)	MS2	4.30908	512	36.0004	6830	8-14DMSOF-2.raw	F26	5.46
Checked	Confidence	Sequence	Modifications	# Protein Groups	# Proteins	# PSMs	Master Protein Accessions	# Missed Cleavages	Theo. MH+ [Da]	Confidence (by Search Engine): Sequest HT	XCorr (by Search Engine): Sequest HT
FALSE	High	GFGFVTYESEDMVDHLLAK		1	2	1	AT5G40490.1	0	2158.02	High	5.46
High	Sequest HT (A7)	Unambiguous	GFGFVTYADSSVVDKVIQDNHIIIGK		1	2	AT5G40490.1	AT5G40490.2; AT5G40490.1	1	3	0.5373	0	1	1	941.494	2822.47	2822.47	-1.9	-0.00179	HCD (High Energy Collision Dissociation)	MS2	2.18261	485.365	34.7822	6632	8-14DMSOF-2.raw	F26	5.36
Checked	Confidence	Sequence	Modifications	# Protein Groups	# Proteins	# PSMs	Master Protein Accessions	# Missed Cleavages	Theo. MH+ [Da]	Confidence (by Search Engine): Sequest HT	XCorr (by Search Engine): Sequest HT
FALSE	High	GFGFVTYADSSVVDKVIQDNHIIIGK		1	2	3	AT5G40490.1	1	2822.47	High	5.36
High	Sequest HT (A7)	Unambiguous	GFGFVTYADSSVVDKVIQDNHIIIGK		1	2	AT5G40490.1	AT5G40490.2; AT5G40490.1	1	3	0.5383	0	1	1	941.496	2822.47	2822.47	0.5	0.00047	HCD (High Energy Collision Dissociation)	MS2	12.8409	512	35.3707	6723	8-14DMSOF-2.raw	F26	5.22
Checked	Confidence	Sequence	Modifications	# Protein Groups	# Proteins	# PSMs	Master Protein Accessions	# Missed Cleavages	Theo. MH+ [Da]	Confidence (by Search Engine): Sequest HT	XCorr (by Search Engine): Sequest HT
FALSE	High	GFGFVTYADSSVVDKVIQDNHIIIGK		1	2	3	AT5G40490.1	1	2822.47	High	5.36
High	Sequest HT (A7)	Unambiguous	SGGYGGYGGEFGGYGGGGYGGGVGPYRGEPALGYSGR		1	2	AT5G40490.1	AT5G40490.2; AT5G40490.1	1	3	0.6718	0	1	1	1150.51	3449.51	3449.52	-3.93	-0.00452	HCD (High Energy Collision Dissociation)	MS2	22.5894	512	25.7179	5066	8-14DMSOF-2.raw	F26	5.15
Checked	Confidence	Sequence	Modifications	# Protein Groups	# Proteins	# PSMs	Master Protein Accessions	# Missed Cleavages	Theo. MH+ [Da]	Confidence (by Search Engine): Sequest HT	XCorr (by Search Engine): Sequest HT
FALSE	High	SGGYGGYGGEFGGYGGGGYGGGVGPYRGEPALGYSGR		1	2	2	AT5G40490.1	1	3449.52	High	5.88
High	Sequest HT (A7)	Unambiguous	GFGFVTYADSSVVDKVIQDNHIIIGK		1	2	AT5G40490.1	AT5G40490.2; AT5G40490.1	1	3	0.4606	0	1	1	941.49	2822.46	2822.47	-5.47	-0.00515	HCD (High Energy Collision Dissociation)	MS2	14.2801	439.54	34.2324	6542	8-14DMSOF-2.raw	F26	4.82
Checked	Confidence	Sequence	Modifications	# Protein Groups	# Proteins	# PSMs	Master Protein Accessions	# Missed Cleavages	Theo. MH+ [Da]	Confidence (by Search Engine): Sequest HT	XCorr (by Search Engine): Sequest HT
FALSE	High	GFGFVTYADSSVVDKVIQDNHIIIGK		1	2	3	AT5G40490.1	1	2822.47	High	5.36
High	Sequest HT (A7)	Unambiguous	SNFGGGYGDGYGGGHGGGYGGPGGPYK		1	2	AT5G40490.1	AT5G40490.2; AT5G40490.1	0	3	0.7512	0	1	1	817.008	2449.01	2449.02	-5.62	-0.00459	HCD (High Energy Collision Dissociation)	MS2	6.96772	512	13.0624	2894	8-14DMSOF-2.raw	F26	4.18
Checked	Confidence	Sequence	Modifications	# Protein Groups	# Proteins	# PSMs	Master Protein Accessions	# Missed Cleavages	Theo. MH+ [Da]	Confidence (by Search Engine): Sequest HT	XCorr (by Search Engine): Sequest HT
FALSE	High	SNFGGGYGDGYGGGHGGGYGGPGGPYK		1	2	2	AT5G40490.1	0	2449.02	High	6.25
High	Sequest HT (A7)	Unambiguous	GNRIELSGTQVEIKK		1	2	AT5G40490.1	AT5G40490.2; AT5G40490.1	2	3	0.6623	0	1	1	557.983	1671.93	1671.94	-2.55	-0.00142	HCD (High Energy Collision Dissociation)	MS2	3.51154	512	16.0219	3438	8-14DMSOF-2.raw	F26	3.85
Checked	Confidence	Sequence	Modifications	# Protein Groups	# Proteins	# PSMs	Master Protein Accessions	# Missed Cleavages	Theo. MH+ [Da]	Confidence (by Search Engine): Sequest HT	XCorr (by Search Engine): Sequest HT
FALSE	High	GNRIELSGTQVEIKK		1	2	1	AT5G40490.1	2	1671.94	High	3.85
High	Sequest HT (A7)	Unambiguous	GNRIELSGTQVEIK		1	2	AT5G40490.1	AT5G40490.2; AT5G40490.1	1	2	0.4206	0	1	1	772.424	1543.84	1543.84	-1.77	-0.00137	HCD (High Energy Collision Dissociation)	MS2	3.87968	298.218	19.453	4040	8-14DMSOF-2.raw	F26	3.78
Checked	Confidence	Sequence	Modifications	# Protein Groups	# Proteins	# PSMs	Master Protein Accessions	# Missed Cleavages	Theo. MH+ [Da]	Confidence (by Search Engine): Sequest HT	XCorr (by Search Engine): Sequest HT
FALSE	High	GNRIELSGTQVEIK		1	2	2	AT5G40490.1	1	1543.84	High	3.78
High	Sequest HT (A7)	Unambiguous	GFGFVTYESEDmVDHLLAK	M12(Oxidation)	1	2	AT5G40490.1	AT5G40490.2; AT5G40490.1	0	3	0.5556	0	1	1	725.342	2174.01	2174.01	0.49	0.00036	HCD (High Energy Collision Dissociation)	MS2	33.1881	512	31.3172	6037	8-14DMSOF-2.raw	F26	3.6
Checked	Confidence	Sequence	Modifications	# Protein Groups	# Proteins	# PSMs	Master Protein Accessions	# Missed Cleavages	Theo. MH+ [Da]	Confidence (by Search Engine): Sequest HT	XCorr (by Search Engine): Sequest HT
FALSE	High	GFGFVTYESEDMVDHLLAK	1xOxidation [M12]	1	2	1	AT5G40490.1	0	2174.01	High	3.6
High	Sequest HT (A7)	Unambiguous	ETTSAEFLKHFGK		1	1	AT5G40490.1	AT5G40490.1	1	3	0.4881	0	1	1	498.924	1494.76	1494.76	-0.89	-0.00044	HCD (High Energy Collision Dissociation)	MS2	0	512	21.1473	4291	8-14DMSOF-2.raw	F26	3.36
Checked	Confidence	Sequence	Modifications	# Protein Groups	# Proteins	# PSMs	Master Protein Accessions	# Missed Cleavages	Theo. MH+ [Da]	Confidence (by Search Engine): Sequest HT	XCorr (by Search Engine): Sequest HT
FALSE	High	ETTSAEFLKHFGK		1	1	1	AT5G40490.1	1	1494.76	High	3.36
High	Sequest HT (A7)	Unambiguous	KPNSVTTPSKR		1	2	AT5G40490.1	AT5G40490.2; AT5G40490.1	1	3	0.4618	0	1	1	405.565	1214.68	1214.69	-2.82	-0.00114	HCD (High Energy Collision Dissociation)	MS2	5.09112	282.606	6.7036	1651	8-14DMSOF-2.raw	F26	3.14
Checked	Confidence	Sequence	Modifications	# Protein Groups	# Proteins	# PSMs	Master Protein Accessions	# Missed Cleavages	Theo. MH+ [Da]	Confidence (by Search Engine): Sequest HT	XCorr (by Search Engine): Sequest HT
FALSE	High	KPNSVTTPSKR		1	2	1	AT5G40490.1	1	1214.69	High	3.14
High	Sequest HT (A7)	Unambiguous	GNRIELSGTQVEIK		1	2	AT5G40490.1	AT5G40490.2; AT5G40490.1	1	3	0.4693	0	1	1	515.286	1543.84	1543.84	-0.47	-0.00024	HCD (High Energy Collision Dissociation)	MS2	20.3735	512	15.2076	3278	8-14DMSOF-2.raw	F26	3.09
Checked	Confidence	Sequence	Modifications	# Protein Groups	# Proteins	# PSMs	Master Protein Accessions	# Missed Cleavages	Theo. MH+ [Da]	Confidence (by Search Engine): Sequest HT	XCorr (by Search Engine): Sequest HT
FALSE	High	GNRIELSGTQVEIK		1	2	2	AT5G40490.1	1	1543.84	High	3.78
High	Sequest HT (A7)	Unambiguous	GFGFVTYADSSVVDK		1	2	AT5G40490.1	AT5G40490.2; AT5G40490.1	0	2	0.6033	0	1	1	796.382	1591.76	1591.76	-4.08	-0.00325	HCD (High Energy Collision Dissociation)	MS2	22.1587	512	28.5795	5581	8-14DMSOF-2.raw	F26	3.05
Checked	Confidence	Sequence	Modifications	# Protein Groups	# Proteins	# PSMs	Master Protein Accessions	# Missed Cleavages	Theo. MH+ [Da]	Confidence (by Search Engine): Sequest HT	XCorr (by Search Engine): Sequest HT
FALSE	High	GFGFVTYADSSVVDK		1	2	1	AT5G40490.1	0	1591.76	High	3.05
High	Sequest HT (A7)	Unambiguous	IELSGTQVEIK		1	2	AT5G40490.1	AT5G40490.2; AT5G40490.1	0	2	0.4472	0	1	1	608.841	1216.67	1216.68	-3.67	-0.00223	HCD (High Energy Collision Dissociation)	MS2	14.2533	233.688	21.4115	4333	8-14DMSOF-2.raw	F26	2.84
Checked	Confidence	Sequence	Modifications	# Protein Groups	# Proteins	# PSMs	Master Protein Accessions	# Missed Cleavages	Theo. MH+ [Da]	Confidence (by Search Engine): Sequest HT	XCorr (by Search Engine): Sequest HT
FALSE	High	IELSGTQVEIK		1	2	1	AT5G40490.1	0	1216.68	High	2.84
Medium	Sequest HT (A7)	Unambiguous	YGGGGGGYNR		1	2	AT5G40490.1	AT5G40490.2; AT5G40490.1	0	2	0.7579	0	1	1	479.212	957.416	957.417	-1.44	-0.00069	HCD (High Energy Collision Dissociation)	MS2	17.2624	512	8.1626	1951	8-14DMSOF-2.raw	F26	2.52
Checked	Confidence	Sequence	Modifications	# Protein Groups	# Proteins	# PSMs	Master Protein Accessions	# Missed Cleavages	Theo. MH+ [Da]	Confidence (by Search Engine): Sequest HT	XCorr (by Search Engine): Sequest HT
FALSE	Medium	YGGGGGGYNR		1	2	1	AT5G40490.1	0	957.417	Medium	2.52
Low	Sequest HT (A7)	Unambiguous	ETTSAEFLK		1	1	AT5G40490.1	AT5G40490.1	0	2	0.4372	0	1	1	513.26	1025.51	1025.51	-3	-0.00154	HCD (High Energy Collision Dissociation)	MS2	0	512	12.4304	2779	8-14DMSOF-2.raw	F26	2.31
Checked	Confidence	Sequence	Modifications	# Protein Groups	# Proteins	# PSMs	Master Protein Accessions	# Missed Cleavages	Theo. MH+ [Da]	Confidence (by Search Engine): Sequest HT	XCorr (by Search Engine): Sequest HT
FALSE	Low	ETTSAEFLK		1	1	3	AT5G40490.1	0	1025.51	Low	2.31
Low	Sequest HT (A7)	Unambiguous	ETTSAEFLK		1	1	AT5G40490.1	AT5G40490.1	0	2	0.5368	0	1	1	513.26	1025.51	1025.51	-1.69	-0.00087	HCD (High Energy Collision Dissociation)	MS2	2.77847	512	17.8177	3771	8-14DMSOF-2.raw	F26	2.31
Checked	Confidence	Sequence	Modifications	# Protein Groups	# Proteins	# PSMs	Master Protein Accessions	# Missed Cleavages	Theo. MH+ [Da]	Confidence (by Search Engine): Sequest HT	XCorr (by Search Engine): Sequest HT
FALSE	Low	ETTSAEFLK		1	1	3	AT5G40490.1	0	1025.51	Low	2.31
Low	Sequest HT (A7)	Unambiguous	ETTSAEFLK		1	1	AT5G40490.1	AT5G40490.1	0	2	0.5161	0	1	1	513.26	1025.51	1025.51	-2.64	-0.00136	HCD (High Energy Collision Dissociation)	MS2	10.0369	512	11.9275	2674	8-14DMSOF-2.raw	F26	2.17
Checked	Confidence	Sequence	Modifications	# Protein Groups	# Proteins	# PSMs	Master Protein Accessions	# Missed Cleavages	Theo. MH+ [Da]	Confidence (by Search Engine): Sequest HT	XCorr (by Search Engine): Sequest HT
FALSE	Low	ETTSAEFLK		1	1	3	AT5G40490.1	0	1025.51	Low	2.31
Low	Sequest HT (A7)	Unambiguous	QVEIKR		2	6	AT3G13224.2; AT5G40490.1	AT1G17640.3; AT3G13224.3; AT3G13224.1; AT3G13224.2; AT5G40490.2; AT5G40490.1	1	2	0.1198	0	1	1	386.737	772.466	772.468	-1.56	-0.0006	HCD (High Energy Collision Dissociation)	MS2	33.3192	512	8.021	1925	8-14DMSOF-2.raw	F26	1.92
Checked	Confidence	Sequence	Modifications	# Protein Groups	# Proteins	# PSMs	Master Protein Accessions	# Missed Cleavages	Theo. MH+ [Da]	Confidence (by Search Engine): Sequest HT	XCorr (by Search Engine): Sequest HT
FALSE	Low	QVEIKR		2	6	1	AT3G13224.2; AT5G40490.1	1	772.468	Low	1.92
Low	Sequest HT (A7)	Unambiguous	IFVGGLAR		1	1	AT5G40490.1	AT5G40490.1	0	2	0.385	0	1	1	416.755	832.503	832.504	-1.24	-0.00052	HCD (High Energy Collision Dissociation)	MS2	33.1047	512	20.9291	4259	8-14DMSOF-2.raw	F26	1.87
Checked	Confidence	Sequence	Modifications	# Protein Groups	# Proteins	# PSMs	Master Protein Accessions	# Missed Cleavages	Theo. MH+ [Da]	Confidence (by Search Engine): Sequest HT	XCorr (by Search Engine): Sequest HT
FALSE	Low	IFVGGLAR		1	1	3	AT5G40490.1	0	832.504	Low	1.87
Low	Sequest HT (A7)	Unambiguous	IFVGGLAR		1	1	AT5G40490.1	AT5G40490.1	0	2	0.3224	0	1	1	416.755	832.503	832.504	-1.39	-0.00058	HCD (High Energy Collision Dissociation)	MS2	35.4841	512	16.8695	3607	8-14DMSOF-2.raw	F26	1.83
Checked	Confidence	Sequence	Modifications	# Protein Groups	# Proteins	# PSMs	Master Protein Accessions	# Missed Cleavages	Theo. MH+ [Da]	Confidence (by Search Engine): Sequest HT	XCorr (by Search Engine): Sequest HT
FALSE	Low	IFVGGLAR		1	1	3	AT5G40490.1	0	832.504	Low	1.87
Low	Sequest HT (A7)	Unambiguous	IFVGGLAR		1	1	AT5G40490.1	AT5G40490.1	0	2	0.4335	0	1	1	416.754	832.502	832.504	-2.71	-0.00113	HCD (High Energy Collision Dissociation)	MS2	0	249.094	21.4509	4341	8-14DMSOF-2.raw	F26	1.73
Checked	Confidence	Sequence	Modifications	# Protein Groups	# Proteins	# PSMs	Master Protein Accessions	# Missed Cleavages	Theo. MH+ [Da]	Confidence (by Search Engine): Sequest HT	XCorr (by Search Engine): Sequest HT
FALSE	Low	IFVGGLAR		1	1	3	AT5G40490.1	0	832.504	Low	1.87
Low	Sequest HT (A7)	Unambiguous	GEPALGYSGR		1	2	AT5G40490.1	AT5G40490.2; AT5G40490.1	0	2	0.368	0	1	1	503.75	1006.49	1006.5	-1.95	-0.00098	HCD (High Energy Collision Dissociation)	MS2	45.8789	512	14.2219	3095	8-14DMSOF-2.raw	F26	1.25
Checked	Confidence	Sequence	Modifications	# Protein Groups	# Proteins	# PSMs	Master Protein Accessions	# Missed Cleavages	Theo. MH+ [Da]	Confidence (by Search Engine): Sequest HT	XCorr (by Search Engine): Sequest HT
FALSE	Low	GEPALGYSGR		1	2	1	AT5G40490.1	0	1006.5	Low	1.25
Master Protein	AT5G24780.1	pep chromosome:TAIR10:5:8507590:8509201:-1 gene:AT5G24780 transcript:AT5G24780.1 gene_biotype:protein_coding transcript_biotype:protein_coding gene_symbol:VSP1 description:Vegetative storage protein 1 [Source:UniProtKB/Swiss-Prot;Acc:O49195]	0	36	10	25	6	1	270	30.2	5.67	79.36	10
Confidence	Identifying Node	PSM Ambiguity	Annotated Sequence	Modifications	# Protein Groups	# Proteins	Master Protein Accessions	Protein Accessions	# Missed Cleavages	Charge	DeltaScore	DeltaCn	Rank	Search Engine Rank	m/z [Da]	MH+ [Da]	Theo. MH+ [Da]	DeltaM [ppm]	Deltam/z [Da]	Activation Type	MS Order	Isolation Interference [%]	Ion Inject Time [ms]	RT [min]	First Scan	Spectrum File	File ID	XCorr
High	Sequest HT (A7)	Unambiguous	GYNIVGNIGDQWADLVEDTPGR		2	2	AT5G24780.1; AT5G24770.1	AT5G24780.1; AT5G24770.1	0	2	0.6765	0	1	1	1195.08	2389.15	2389.14	1.44	0.00172	HCD (High Energy Collision Dissociation)	MS2	0	512	35.6553	6775	8-14DMSOF-2.raw	F26	5.78
Checked	Confidence	Sequence	Modifications	# Protein Groups	# Proteins	# PSMs	Master Protein Accessions	# Missed Cleavages	Theo. MH+ [Da]	Confidence (by Search Engine): Sequest HT	XCorr (by Search Engine): Sequest HT
FALSE	High	GYNIVGNIGDQWADLVEDTPGR		2	2	1	AT5G24780.1; AT5G24770.1	0	2389.14	High	5.78
High	Sequest HT (A7)	Unambiguous	KGYNIVGNIGDQWADLVEDTPGR		2	2	AT5G24780.1; AT5G24770.1	AT5G24780.1; AT5G24770.1	1	3	0.5926	0	1	1	839.748	2517.23	2517.24	-2.74	-0.0023	HCD (High Energy Collision Dissociation)	MS2	12.8234	451.789	33.2006	6364	8-14DMSOF-2.raw	F26	5.67
Checked	Confidence	Sequence	Modifications	# Protein Groups	# Proteins	# PSMs	Master Protein Accessions	# Missed Cleavages	Theo. MH+ [Da]	Confidence (by Search Engine): Sequest HT	XCorr (by Search Engine): Sequest HT
FALSE	High	KGYNIVGNIGDQWADLVEDTPGR		2	2	3	AT5G24780.1; AT5G24770.1	1	2517.24	High	5.67
High	Sequest HT (A7)	Unambiguous	SWHLGVETSNIINFDTVPANcK	C21(Carbamidomethyl)	1	2	AT5G24780.1	AT5G24780.2; AT5G24780.1	0	3	0.6342	0	1	1	834.739	2502.2	2502.21	-2.5	-0.00208	HCD (High Energy Collision Dissociation)	MS2	6.25087	425.331	30.2307	5852	8-14DMSOF-2.raw	F26	5.14
Checked	Confidence	Sequence	Modifications	# Protein Groups	# Proteins	# PSMs	Master Protein Accessions	# Missed Cleavages	Theo. MH+ [Da]	Confidence (by Search Engine): Sequest HT	XCorr (by Search Engine): Sequest HT
FALSE	High	SWHLGVETSNIINFDTVPANCK	1xCarbamidomethyl [C21]	1	2	3	AT5G24780.1	0	2502.21	High	5.14
High	Sequest HT (A7)	Unambiguous	SWHLGVETSNIINFDTVPANcK	C21(Carbamidomethyl)	1	2	AT5G24780.1	AT5G24780.2; AT5G24780.1	0	3	0.6282	0	1	1	834.74	2502.21	2502.21	-0.52	-0.00043	HCD (High Energy Collision Dissociation)	MS2	6.13885	512	28.9957	5649	8-14DMSOF-2.raw	F26	4.76
Checked	Confidence	Sequence	Modifications	# Protein Groups	# Proteins	# PSMs	Master Protein Accessions	# Missed Cleavages	Theo. MH+ [Da]	Confidence (by Search Engine): Sequest HT	XCorr (by Search Engine): Sequest HT
FALSE	High	SWHLGVETSNIINFDTVPANCK	1xCarbamidomethyl [C21]	1	2	3	AT5G24780.1	0	2502.21	High	5.14
High	Sequest HT (A7)	Unambiguous	KGYNIVGNIGDQWADLVEDTPGR		2	2	AT5G24780.1; AT5G24770.1	AT5G24780.1; AT5G24770.1	1	3	0.5969	0	1	1	839.749	2517.23	2517.24	-1.86	-0.00156	HCD (High Energy Collision Dissociation)	MS2	18.1804	288.566	34.2414	6544	8-14DMSOF-2.raw	F26	4.59
Checked	Confidence	Sequence	Modifications	# Protein Groups	# Proteins	# PSMs	Master Protein Accessions	# Missed Cleavages	Theo. MH+ [Da]	Confidence (by Search Engine): Sequest HT	XCorr (by Search Engine): Sequest HT
FALSE	High	KGYNIVGNIGDQWADLVEDTPGR		2	2	3	AT5G24780.1; AT5G24770.1	1	2517.24	High	5.67
High	Sequest HT (A7)	Unambiguous	SWHLGVETSNIINFDTVPANcK	C21(Carbamidomethyl)	1	2	AT5G24780.1	AT5G24780.2; AT5G24780.1	0	3	0.611	0	1	1	834.739	2502.2	2502.21	-1.84	-0.00153	HCD (High Energy Collision Dissociation)	MS2	3.14109	280.602	30.7598	5943	8-14DMSOF-2.raw	F26	4.19
Checked	Confidence	Sequence	Modifications	# Protein Groups	# Proteins	# PSMs	Master Protein Accessions	# Missed Cleavages	Theo. MH+ [Da]	Confidence (by Search Engine): Sequest HT	XCorr (by Search Engine): Sequest HT
FALSE	High	SWHLGVETSNIINFDTVPANCK	1xCarbamidomethyl [C21]	1	2	3	AT5G24780.1	0	2502.21	High	5.14
High	Sequest HT (A7)	Unambiguous	KGYNIVGNIGDQWADLVEDTPGR		2	2	AT5G24780.1; AT5G24770.1	AT5G24780.1; AT5G24770.1	1	3	0.6005	0	1	1	839.747	2517.23	2517.24	-4.7	-0.00394	HCD (High Energy Collision Dissociation)	MS2	7.27095	512	34.8155	6637	8-14DMSOF-2.raw	F26	4.03
Checked	Confidence	Sequence	Modifications	# Protein Groups	# Proteins	# PSMs	Master Protein Accessions	# Missed Cleavages	Theo. MH+ [Da]	Confidence (by Search Engine): Sequest HT	XCorr (by Search Engine): Sequest HT
FALSE	High	KGYNIVGNIGDQWADLVEDTPGR		2	2	3	AT5G24780.1; AT5G24770.1	1	2517.24	High	5.67
High	Sequest HT (A7)	Unambiguous	KLSEVTVENLK		1	2	AT5G24780.1	AT5G24780.2; AT5G24780.1	1	2	0.5155	0	1	1	630.362	1259.72	1259.72	-2.94	-0.00185	HCD (High Energy Collision Dissociation)	MS2	9.67314	512	17.3071	3683	8-14DMSOF-2.raw	F26	3.86
Checked	Confidence	Sequence	Modifications	# Protein Groups	# Proteins	# PSMs	Master Protein Accessions	# Missed Cleavages	Theo. MH+ [Da]	Confidence (by Search Engine): Sequest HT	XCorr (by Search Engine): Sequest HT
FALSE	High	KLSEVTVENLK		1	2	2	AT5G24780.1	1	1259.72	High	3.86
High	Sequest HT (A7)	Unambiguous	KLSEVTVENLK		1	2	AT5G24780.1	AT5G24780.2; AT5G24780.1	1	2	0.4339	0	1	1	630.36	1259.71	1259.72	-5.75	-0.00362	HCD (High Energy Collision Dissociation)	MS2	31.3208	512	11.8939	2668	8-14DMSOF-2.raw	F26	3.78
Checked	Confidence	Sequence	Modifications	# Protein Groups	# Proteins	# PSMs	Master Protein Accessions	# Missed Cleavages	Theo. MH+ [Da]	Confidence (by Search Engine): Sequest HT	XCorr (by Search Engine): Sequest HT
FALSE	High	KLSEVTVENLK		1	2	2	AT5G24780.1	1	1259.72	High	3.86
High	Sequest HT (A7)	Unambiguous	TVNKEAYFYAK		1	2	AT5G24780.1	AT5G24780.2; AT5G24780.1	1	2	0.6094	0	1	1	667.342	1333.68	1333.68	-1.95	-0.0013	HCD (High Energy Collision Dissociation)	MS2	3.30543	131.037	0.5654	151	8-14DMSOF-2.raw	F26	3.61
Checked	Confidence	Sequence	Modifications	# Protein Groups	# Proteins	# PSMs	Master Protein Accessions	# Missed Cleavages	Theo. MH+ [Da]	Confidence (by Search Engine): Sequest HT	XCorr (by Search Engine): Sequest HT
FALSE	High	TVNKEAYFYAK		1	2	2	AT5G24780.1	1	1333.68	High	3.61
High	Sequest HT (A7)	Unambiguous	LSEVTVENLK		1	2	AT5G24780.1	AT5G24780.2; AT5G24780.1	0	2	0.3705	0	1	1	566.315	1131.62	1131.63	-1.66	-0.00094	HCD (High Energy Collision Dissociation)	MS2	0	491.143	19.4593	4041	8-14DMSOF-2.raw	F26	3.32
Checked	Confidence	Sequence	Modifications	# Protein Groups	# Proteins	# PSMs	Master Protein Accessions	# Missed Cleavages	Theo. MH+ [Da]	Confidence (by Search Engine): Sequest HT	XCorr (by Search Engine): Sequest HT
FALSE	High	LSEVTVENLK		1	2	3	AT5G24780.1	0	1131.63	High	3.32
High	Sequest HT (A7)	Unambiguous	TVNKEAYFYAK		1	2	AT5G24780.1	AT5G24780.2; AT5G24780.1	1	2	0.63	0	1	1	667.341	1333.67	1333.68	-3.05	-0.00204	HCD (High Energy Collision Dissociation)	MS2	22.5962	512	15.4482	3327	8-14DMSOF-2.raw	F26	3.27
Checked	Confidence	Sequence	Modifications	# Protein Groups	# Proteins	# PSMs	Master Protein Accessions	# Missed Cleavages	Theo. MH+ [Da]	Confidence (by Search Engine): Sequest HT	XCorr (by Search Engine): Sequest HT
FALSE	High	TVNKEAYFYAK		1	2	2	AT5G24780.1	1	1333.68	High	3.61
High	Sequest HT (A7)	Unambiguous	LSEVTVENLK		1	2	AT5G24780.1	AT5G24780.2; AT5G24780.1	0	2	0.3312	0	1	1	566.315	1131.62	1131.63	-1.76	-0.001	HCD (High Energy Collision Dissociation)	MS2	1.95403	512	15.1748	3273	8-14DMSOF-2.raw	F26	3.08
Checked	Confidence	Sequence	Modifications	# Protein Groups	# Proteins	# PSMs	Master Protein Accessions	# Missed Cleavages	Theo. MH+ [Da]	Confidence (by Search Engine): Sequest HT	XCorr (by Search Engine): Sequest HT
FALSE	High	LSEVTVENLK		1	2	3	AT5G24780.1	0	1131.63	High	3.32
High	Sequest HT (A7)	Unambiguous	AYVEDYLITSK		1	2	AT5G24780.1	AT5G24780.2; AT5G24780.1	0	2	0.4342	0	1	1	651.334	1301.66	1301.66	-1.37	-0.00089	HCD (High Energy Collision Dissociation)	MS2	0	140.685	24.4063	4852	8-14DMSOF-2.raw	F26	2.81
Checked	Confidence	Sequence	Modifications	# Protein Groups	# Proteins	# PSMs	Master Protein Accessions	# Missed Cleavages	Theo. MH+ [Da]	Confidence (by Search Engine): Sequest HT	XCorr (by Search Engine): Sequest HT
FALSE	High	AYVEDYLITSK		1	2	3	AT5G24780.1	0	1301.66	High	2.81
High	Sequest HT (A7)	Unambiguous	VFKLPNPLYYVPS		2	2	AT5G24780.1; AT5G24770.1	AT5G24780.1; AT5G24770.1	1	2	0.3891	0	1	1	768.924	1536.84	1536.85	-3.23	-0.00248	HCD (High Energy Collision Dissociation)	MS2	3.43901	512	34.3261	6557	8-14DMSOF-2.raw	F26	2.75
Checked	Confidence	Sequence	Modifications	# Protein Groups	# Proteins	# PSMs	Master Protein Accessions	# Missed Cleavages	Theo. MH+ [Da]	Confidence (by Search Engine): Sequest HT	XCorr (by Search Engine): Sequest HT
FALSE	High	VFKLPNPLYYVPS		2	2	3	AT5G24780.1; AT5G24770.1	1	1536.85	High	2.75
High	Sequest HT (A7)	Unambiguous	AYVEDYLITSK		1	2	AT5G24780.1	AT5G24780.2; AT5G24780.1	0	2	0.3926	0	1	1	651.333	1301.66	1301.66	-2.31	-0.00151	HCD (High Energy Collision Dissociation)	MS2	8.5371	512	21.0735	4281	8-14DMSOF-2.raw	F26	2.7
Checked	Confidence	Sequence	Modifications	# Protein Groups	# Proteins	# PSMs	Master Protein Accessions	# Missed Cleavages	Theo. MH+ [Da]	Confidence (by Search Engine): Sequest HT	XCorr (by Search Engine): Sequest HT
FALSE	High	AYVEDYLITSK		1	2	3	AT5G24780.1	0	1301.66	High	2.81
Low	Sequest HT (A7)	Unambiguous	LSEVTVENLK		1	2	AT5G24780.1	AT5G24780.2; AT5G24780.1	0	2	0.2574	0	1	1	566.315	1131.62	1131.63	-2.41	-0.00136	HCD (High Energy Collision Dissociation)	MS2	44.3051	512	14.6669	3179	8-14DMSOF-2.raw	F26	2.37
Checked	Confidence	Sequence	Modifications	# Protein Groups	# Proteins	# PSMs	Master Protein Accessions	# Missed Cleavages	Theo. MH+ [Da]	Confidence (by Search Engine): Sequest HT	XCorr (by Search Engine): Sequest HT
FALSE	High	LSEVTVENLK		1	2	3	AT5G24780.1	0	1131.63	High	3.32
Low	Sequest HT (A7)	Unambiguous	VFKLPNPLYYVPS		2	2	AT5G24780.1; AT5G24770.1	AT5G24780.1; AT5G24770.1	1	2	0.4737	0	1	1	768.926	1536.84	1536.85	-1.4	-0.00108	HCD (High Energy Collision Dissociation)	MS2	0	451.331	35.7532	6790	8-14DMSOF-2.raw	F26	2.28
Checked	Confidence	Sequence	Modifications	# Protein Groups	# Proteins	# PSMs	Master Protein Accessions	# Missed Cleavages	Theo. MH+ [Da]	Confidence (by Search Engine): Sequest HT	XCorr (by Search Engine): Sequest HT
FALSE	High	VFKLPNPLYYVPS		2	2	3	AT5G24780.1; AT5G24770.1	1	1536.85	High	2.75
Low	Sequest HT (A7)	Unambiguous	AYVEDYLITSK		1	2	AT5G24780.1	AT5G24780.2; AT5G24780.1	0	2	0.45	0	1	1	651.334	1301.66	1301.66	-0.72	-0.00047	HCD (High Energy Collision Dissociation)	MS2	12.6479	512	23.8685	4769	8-14DMSOF-2.raw	F26	2.2
Checked	Confidence	Sequence	Modifications	# Protein Groups	# Proteins	# PSMs	Master Protein Accessions	# Missed Cleavages	Theo. MH+ [Da]	Confidence (by Search Engine): Sequest HT	XCorr (by Search Engine): Sequest HT
FALSE	High	AYVEDYLITSK		1	2	3	AT5G24780.1	0	1301.66	High	2.81
Low	Sequest HT (A7)	Unambiguous	VFKLPNPLYYVPS		2	2	AT5G24780.1; AT5G24770.1	AT5G24780.1; AT5G24770.1	1	2	0.4475	0	1	1	768.926	1536.84	1536.85	-1.32	-0.00102	HCD (High Energy Collision Dissociation)	MS2	6.49551	512	35.1906	6695	8-14DMSOF-2.raw	F26	2.19
Checked	Confidence	Sequence	Modifications	# Protein Groups	# Proteins	# PSMs	Master Protein Accessions	# Missed Cleavages	Theo. MH+ [Da]	Confidence (by Search Engine): Sequest HT	XCorr (by Search Engine): Sequest HT
FALSE	High	VFKLPNPLYYVPS		2	2	3	AT5G24780.1; AT5G24770.1	1	1536.85	High	2.75
Low	Sequest HT (A7)	Unambiguous	LPNPLYYVPS		2	2	AT5G24780.1; AT5G24770.1	AT5G24780.1; AT5G24770.1	0	2	0.4745	0	1	1	581.81	1162.61	1162.61	-1.77	-0.00103	HCD (High Energy Collision Dissociation)	MS2	0	141.226	33.1748	6359	8-14DMSOF-2.raw	F26	1.96
Checked	Confidence	Sequence	Modifications	# Protein Groups	# Proteins	# PSMs	Master Protein Accessions	# Missed Cleavages	Theo. MH+ [Da]	Confidence (by Search Engine): Sequest HT	XCorr (by Search Engine): Sequest HT
FALSE	Low	LPNPLYYVPS		2	2	3	AT5G24780.1; AT5G24770.1	0	1162.61	Low	1.96
Low	Sequest HT (A7)	Unambiguous	LPNPLYYVPS		2	2	AT5G24780.1; AT5G24770.1	AT5G24780.1; AT5G24770.1	0	2	0.4477	0	1	1	581.811	1162.61	1162.61	0.33	0.00019	HCD (High Energy Collision Dissociation)	MS2	18.9655	512	32.6452	6264	8-14DMSOF-2.raw	F26	1.72
Checked	Confidence	Sequence	Modifications	# Protein Groups	# Proteins	# PSMs	Master Protein Accessions	# Missed Cleavages	Theo. MH+ [Da]	Confidence (by Search Engine): Sequest HT	XCorr (by Search Engine): Sequest HT
FALSE	Low	LPNPLYYVPS		2	2	3	AT5G24780.1; AT5G24770.1	0	1162.61	Low	1.96
Low	Sequest HT (A7)	Unambiguous	LTQVVYK		1	1	AT5G24780.1	AT5G24780.1	0	2	0.2349	0	1	1	425.754	850.502	850.503	-2.01	-0.00085	HCD (High Energy Collision Dissociation)	MS2	46.9973	512	13.488	2977	8-14DMSOF-2.raw	F26	1.66
Checked	Confidence	Sequence	Modifications	# Protein Groups	# Proteins	# PSMs	Master Protein Accessions	# Missed Cleavages	Theo. MH+ [Da]	Confidence (by Search Engine): Sequest HT	XCorr (by Search Engine): Sequest HT
FALSE	Low	LTQVVYK		1	1	2	AT5G24780.1	0	850.503	Low	1.66
Low	Sequest HT (A7)	Unambiguous	LTQVVYK		1	1	AT5G24780.1	AT5G24780.1	0	2	0.2073	0	1	1	425.754	850.501	850.503	-2.72	-0.00116	HCD (High Energy Collision Dissociation)	MS2	35.3819	76.236	0.5482	140	8-14DMSOF-2.raw	F26	1.64
Checked	Confidence	Sequence	Modifications	# Protein Groups	# Proteins	# PSMs	Master Protein Accessions	# Missed Cleavages	Theo. MH+ [Da]	Confidence (by Search Engine): Sequest HT	XCorr (by Search Engine): Sequest HT
FALSE	Low	LTQVVYK		1	1	2	AT5G24780.1	0	850.503	Low	1.66
Low	Sequest HT (A7)	Unambiguous	LPNPLYYVPS		2	2	AT5G24780.1; AT5G24770.1	AT5G24780.1; AT5G24770.1	0	2	0.5034	0	1	1	581.809	1162.61	1162.61	-3.45	-0.00201	HCD (High Energy Collision Dissociation)	MS2	12.3788	512	31.1697	6013	8-14DMSOF-2.raw	F26	1.49
Checked	Confidence	Sequence	Modifications	# Protein Groups	# Proteins	# PSMs	Master Protein Accessions	# Missed Cleavages	Theo. MH+ [Da]	Confidence (by Search Engine): Sequest HT	XCorr (by Search Engine): Sequest HT
FALSE	Low	LPNPLYYVPS		2	2	3	AT5G24780.1; AT5G24770.1	0	1162.61	Low	1.96
Master Protein	AT1G23860.1	pep chromosome:TAIR10:1:8427257:8429485:-1 gene:AT1G23860 transcript:AT1G23860.1 gene_biotype:protein_coding transcript_biotype:protein_coding gene_symbol:RSZ21 description:SRZ21 [Source:UniProtKB/TrEMBL;Acc:A0A178WC08]	0	44	12	22	11	1	187	21.5	11.33	74.69	12
Confidence	Identifying Node	PSM Ambiguity	Annotated Sequence	Modifications	# Protein Groups	# Proteins	Master Protein Accessions	Protein Accessions	# Missed Cleavages	Charge	DeltaScore	DeltaCn	Rank	Search Engine Rank	m/z [Da]	MH+ [Da]	Theo. MH+ [Da]	DeltaM [ppm]	Deltam/z [Da]	Activation Type	MS Order	Isolation Interference [%]	Ion Inject Time [ms]	RT [min]	First Scan	Spectrum File	File ID	XCorr
High	Sequest HT (A7)	Unambiguous	RPPGYAFLEFDDERDALDAISALDRK		1	3	AT1G23860.1	AT1G23860.1; AT1G23860.3; AT1G23860.4	2	4	0.6831	0	1	1	745.874	2980.47	2980.48	-2.31	-0.00172	HCD (High Energy Collision Dissociation)	MS2	1.90466	506.971	33.1558	6356	8-14DMSOF-2.raw	F26	7.1
Checked	Confidence	Sequence	Modifications	# Protein Groups	# Proteins	# PSMs	Master Protein Accessions	# Missed Cleavages	Theo. MH+ [Da]	Confidence (by Search Engine): Sequest HT	XCorr (by Search Engine): Sequest HT
FALSE	High	RPPGYAFLEFDDERDALDAISALDRK		1	3	3	AT1G23860.1	2	2980.48	High	7.1
High	Sequest HT (A7)	Unambiguous	RPPGYAFLEFDDERDALDAISALDRK		1	3	AT1G23860.1	AT1G23860.1; AT1G23860.3; AT1G23860.4	2	4	0.6829	0	1	1	745.875	2980.48	2980.48	-1.08	-0.0008	HCD (High Energy Collision Dissociation)	MS2	2.81773	498.061	34.0384	6506	8-14DMSOF-2.raw	F26	6.56
Checked	Confidence	Sequence	Modifications	# Protein Groups	# Proteins	# PSMs	Master Protein Accessions	# Missed Cleavages	Theo. MH+ [Da]	Confidence (by Search Engine): Sequest HT	XCorr (by Search Engine): Sequest HT
FALSE	High	RPPGYAFLEFDDERDALDAISALDRK		1	3	3	AT1G23860.1	2	2980.48	High	7.1
High	Sequest HT (A7)	Unambiguous	RPPGYAFLEFDDERDALDAISALDR		1	3	AT1G23860.1	AT1G23860.1; AT1G23860.3; AT1G23860.4	1	3	0.6423	0	1	1	951.469	2852.39	2852.38	2.1	0.002	HCD (High Energy Collision Dissociation)	MS2	0	512	35.027	6670	8-14DMSOF-2.raw	F26	6.29
Checked	Confidence	Sequence	Modifications	# Protein Groups	# Proteins	# PSMs	Master Protein Accessions	# Missed Cleavages	Theo. MH+ [Da]	Confidence (by Search Engine): Sequest HT	XCorr (by Search Engine): Sequest HT
FALSE	High	RPPGYAFLEFDDERDALDAISALDR		1	3	1	AT1G23860.1	1	2852.38	High	6.29
High	Sequest HT (A7)	Unambiguous	RPPGYAFLEFDDERDALDAISALDRK		1	3	AT1G23860.1	AT1G23860.1; AT1G23860.3; AT1G23860.4	2	4	0.6169	0	1	1	745.877	2980.49	2980.48	1.87	0.00139	HCD (High Energy Collision Dissociation)	MS2	3.6489	512	34.6565	6613	8-14DMSOF-2.raw	F26	5.9
Checked	Confidence	Sequence	Modifications	# Protein Groups	# Proteins	# PSMs	Master Protein Accessions	# Missed Cleavages	Theo. MH+ [Da]	Confidence (by Search Engine): Sequest HT	XCorr (by Search Engine): Sequest HT
FALSE	High	RPPGYAFLEFDDERDALDAISALDRK		1	3	3	AT1G23860.1	2	2980.48	High	7.1
High	Sequest HT (A7)	Unambiguous	RGGIEDSKcYEcGELGHFAR	C9(Carbamidomethyl); C12(Carbamidomethyl)	1	3	AT1G23860.1	AT1G23860.1; AT1G23860.3; AT1G23860.4	2	4	0.7201	0	1	1	586.016	2341.04	2341.04	-1.57	-0.00092	HCD (High Energy Collision Dissociation)	MS2	60.1648	512	17.4647	3707	8-14DMSOF-2.raw	F26	5.18
Checked	Confidence	Sequence	Modifications	# Protein Groups	# Proteins	# PSMs	Master Protein Accessions	# Missed Cleavages	Theo. MH+ [Da]	Confidence (by Search Engine): Sequest HT	XCorr (by Search Engine): Sequest HT
FALSE	High	RGGIEDSKCYECGELGHFAR	2xCarbamidomethyl [C9; C12]	1	3	1	AT1G23860.1	2	2341.04	High	5.18
High	Sequest HT (A7)	Unambiguous	GGIEDSKcYEcGELGHFAR	C8(Carbamidomethyl); C11(Carbamidomethyl)	1	3	AT1G23860.1	AT1G23860.1; AT1G23860.3; AT1G23860.4	1	3	0.7532	0	1	1	728.986	2184.94	2184.94	-0.09	-7e-05	HCD (High Energy Collision Dissociation)	MS2	6.09732	462.198	19.2725	4014	8-14DMSOF-2.raw	F26	4.66
Checked	Confidence	Sequence	Modifications	# Protein Groups	# Proteins	# PSMs	Master Protein Accessions	# Missed Cleavages	Theo. MH+ [Da]	Confidence (by Search Engine): Sequest HT	XCorr (by Search Engine): Sequest HT
FALSE	High	GGIEDSKCYECGELGHFAR	2xCarbamidomethyl [C8; C11]	1	3	1	AT1G23860.1	1	2184.94	High	4.66
High	Sequest HT (A7)	Unambiguous	VTERELEDEFKAFGVLR		1	3	AT1G23860.1	AT1G23860.1; AT1G23860.3; AT1G23860.4	2	3	0.479	0	1	1	680.024	2038.06	2038.06	-1.64	-0.00111	HCD (High Energy Collision Dissociation)	MS2	1.00599	64.701	32.5282	6245	8-14DMSOF-2.raw	F26	4.53
Checked	Confidence	Sequence	Modifications	# Protein Groups	# Proteins	# PSMs	Master Protein Accessions	# Missed Cleavages	Theo. MH+ [Da]	Confidence (by Search Engine): Sequest HT	XCorr (by Search Engine): Sequest HT
FALSE	High	VTERELEDEFKAFGVLR		1	3	3	AT1G23860.1	2	2038.06	High	4.53
High	Sequest HT (A7)	Unambiguous	ELEDEFKAFGVLR		1	3	AT1G23860.1	AT1G23860.1; AT1G23860.3; AT1G23860.4	1	2	0.5027	0	1	1	776.903	1552.8	1552.8	-1.65	-0.00128	HCD (High Energy Collision Dissociation)	MS2	18.2263	505.645	31.0443	5992	8-14DMSOF-2.raw	F26	3.72
Checked	Confidence	Sequence	Modifications	# Protein Groups	# Proteins	# PSMs	Master Protein Accessions	# Missed Cleavages	Theo. MH+ [Da]	Confidence (by Search Engine): Sequest HT	XCorr (by Search Engine): Sequest HT
FALSE	High	ELEDEFKAFGVLR		1	3	2	AT1G23860.1	1	1552.8	High	3.72
High	Sequest HT (A7)	Unambiguous	VTERELEDEFKAFGVLR		1	3	AT1G23860.1	AT1G23860.1; AT1G23860.3; AT1G23860.4	2	3	0.4665	0	1	1	680.024	2038.06	2038.06	-1.37	-0.00093	HCD (High Energy Collision Dissociation)	MS2	21.0109	512	30.8386	5958	8-14DMSOF-2.raw	F26	3.58
Checked	Confidence	Sequence	Modifications	# Protein Groups	# Proteins	# PSMs	Master Protein Accessions	# Missed Cleavages	Theo. MH+ [Da]	Confidence (by Search Engine): Sequest HT	XCorr (by Search Engine): Sequest HT
FALSE	High	VTERELEDEFKAFGVLR		1	3	3	AT1G23860.1	2	2038.06	High	4.53
High	Sequest HT (A7)	Unambiguous	VTERELEDEFK		1	3	AT1G23860.1	AT1G23860.1; AT1G23860.3; AT1G23860.4	1	2	0.2865	0	1	1	697.842	1394.68	1394.68	-2.41	-0.00168	HCD (High Energy Collision Dissociation)	MS2	9.01044	429.493	20.7175	4229	8-14DMSOF-2.raw	F26	3.42
Checked	Confidence	Sequence	Modifications	# Protein Groups	# Proteins	# PSMs	Master Protein Accessions	# Missed Cleavages	Theo. MH+ [Da]	Confidence (by Search Engine): Sequest HT	XCorr (by Search Engine): Sequest HT
FALSE	High	VTERELEDEFK		1	3	1	AT1G23860.1	1	1394.68	High	3.42
High	Sequest HT (A7)	Unambiguous	ELEDEFKAFGVLR		1	3	AT1G23860.1	AT1G23860.1; AT1G23860.3; AT1G23860.4	1	2	0.4779	0	1	1	776.903	1552.8	1552.8	-1.49	-0.00116	HCD (High Energy Collision Dissociation)	MS2	24.8309	512	29.3649	5707	8-14DMSOF-2.raw	F26	3.39
Checked	Confidence	Sequence	Modifications	# Protein Groups	# Proteins	# PSMs	Master Protein Accessions	# Missed Cleavages	Theo. MH+ [Da]	Confidence (by Search Engine): Sequest HT	XCorr (by Search Engine): Sequest HT
FALSE	High	ELEDEFKAFGVLR		1	3	2	AT1G23860.1	1	1552.8	High	3.72
High	Sequest HT (A7)	Unambiguous	VTERELEDEFKAFGVLR		1	3	AT1G23860.1	AT1G23860.1; AT1G23860.3; AT1G23860.4	2	3	0.5015	0	1	1	680.024	2038.06	2038.06	-1.82	-0.00124	HCD (High Energy Collision Dissociation)	MS2	4.18429	512	31.9874	6144	8-14DMSOF-2.raw	F26	3.31
Checked	Confidence	Sequence	Modifications	# Protein Groups	# Proteins	# PSMs	Master Protein Accessions	# Missed Cleavages	Theo. MH+ [Da]	Confidence (by Search Engine): Sequest HT	XCorr (by Search Engine): Sequest HT
FALSE	High	VTERELEDEFKAFGVLR		1	3	3	AT1G23860.1	2	2038.06	High	4.53
High	Sequest HT (A7)	Unambiguous	RPPGYAFLEFDDER		1	3	AT1G23860.1	AT1G23860.1; AT1G23860.3; AT1G23860.4	0	3	0.5615	0	1	1	571.273	1711.8	1711.81	-2.06	-0.00118	HCD (High Energy Collision Dissociation)	MS2	3.10259	512	28.2481	5526	8-14DMSOF-2.raw	F26	3.17
Checked	Confidence	Sequence	Modifications	# Protein Groups	# Proteins	# PSMs	Master Protein Accessions	# Missed Cleavages	Theo. MH+ [Da]	Confidence (by Search Engine): Sequest HT	XCorr (by Search Engine): Sequest HT
FALSE	High	RPPGYAFLEFDDER		1	3	1	AT1G23860.1	0	1711.81	High	3.17
High	Sequest HT (A7)	Unambiguous	cYEcGELGHFAR	C1(Carbamidomethyl); C4(Carbamidomethyl)	1	3	AT1G23860.1	AT1G23860.1; AT1G23860.3; AT1G23860.4	0	3	0.8373	0	1	1	500.21	1498.62	1498.62	-2.82	-0.00141	HCD (High Energy Collision Dissociation)	MS2	2.54787	512	18.2132	3839	8-14DMSOF-2.raw	F26	2.95
Checked	Confidence	Sequence	Modifications	# Protein Groups	# Proteins	# PSMs	Master Protein Accessions	# Missed Cleavages	Theo. MH+ [Da]	Confidence (by Search Engine): Sequest HT	XCorr (by Search Engine): Sequest HT
FALSE	High	CYECGELGHFAR	2xCarbamidomethyl [C1; C4]	1	3	1	AT1G23860.1	0	1498.62	High	2.95
High	Sequest HT (A7)	Unambiguous	DALDAISALDR		1	3	AT1G23860.1	AT1G23860.1; AT1G23860.3; AT1G23860.4	0	2	0.4154	0	1	1	580.301	1159.59	1159.6	-1.12	-0.00065	HCD (High Energy Collision Dissociation)	MS2	3.2921	512	28.3264	5540	8-14DMSOF-2.raw	F26	2.72
Checked	Confidence	Sequence	Modifications	# Protein Groups	# Proteins	# PSMs	Master Protein Accessions	# Missed Cleavages	Theo. MH+ [Da]	Confidence (by Search Engine): Sequest HT	XCorr (by Search Engine): Sequest HT
FALSE	High	DALDAISALDR		1	3	1	AT1G23860.1	0	1159.6	High	2.72
Low	Sequest HT (A7)	Unambiguous	VYVGNLDPR		3	5	AT1G23860.1; AT2G24590.1; AT4G31580.2	AT1G23860.1; AT2G24590.1; AT1G23860.3; AT1G23860.4; AT4G31580.2	0	2	0.3719	0	1	1	516.776	1032.54	1032.55	-2.23	-0.00115	HCD (High Energy Collision Dissociation)	MS2	0	361.262	17.9218	3792	8-14DMSOF-2.raw	F26	2.42
Checked	Confidence	Sequence	Modifications	# Protein Groups	# Proteins	# PSMs	Master Protein Accessions	# Missed Cleavages	Theo. MH+ [Da]	Confidence (by Search Engine): Sequest HT	XCorr (by Search Engine): Sequest HT
FALSE	Low	VYVGNLDPR		3	5	6	AT1G23860.1; AT2G24590.1; AT4G31580.2	0	1032.55	Low	2.42
Low	Sequest HT (A7)	Unambiguous	VYVGNLDPR		3	5	AT1G23860.1; AT2G24590.1; AT4G31580.2	AT1G23860.1; AT2G24590.1; AT1G23860.3; AT1G23860.4; AT4G31580.2	0	2	0.3453	0	1	1	516.776	1032.54	1032.55	-2.46	-0.00127	HCD (High Energy Collision Dissociation)	MS2	0	189.161	12.8828	2864	8-14DMSOF-2.raw	F26	2.23
Checked	Confidence	Sequence	Modifications	# Protein Groups	# Proteins	# PSMs	Master Protein Accessions	# Missed Cleavages	Theo. MH+ [Da]	Confidence (by Search Engine): Sequest HT	XCorr (by Search Engine): Sequest HT
FALSE	Low	VYVGNLDPR		3	5	6	AT1G23860.1; AT2G24590.1; AT4G31580.2	0	1032.55	Low	2.42
Low	Sequest HT (A7)	Unambiguous	VYVGNLDPR		3	5	AT1G23860.1; AT2G24590.1; AT4G31580.2	AT1G23860.1; AT2G24590.1; AT1G23860.3; AT1G23860.4; AT4G31580.2	0	2	0.3866	0	1	1	516.777	1032.55	1032.55	-0.93	-0.00048	HCD (High Energy Collision Dissociation)	MS2	15.2099	459.667	13.394	2961	8-14DMSOF-2.raw	F26	1.94
Checked	Confidence	Sequence	Modifications	# Protein Groups	# Proteins	# PSMs	Master Protein Accessions	# Missed Cleavages	Theo. MH+ [Da]	Confidence (by Search Engine): Sequest HT	XCorr (by Search Engine): Sequest HT
FALSE	Low	VYVGNLDPR		3	5	6	AT1G23860.1; AT2G24590.1; AT4G31580.2	0	1032.55	Low	2.42
Low	Sequest HT (A7)	Unambiguous	VYVGNLDPR		3	5	AT1G23860.1; AT2G24590.1; AT4G31580.2	AT1G23860.1; AT2G24590.1; AT1G23860.3; AT1G23860.4; AT4G31580.2	0	2	0.3951	0	1	1	516.776	1032.54	1032.55	-2.7	-0.00139	HCD (High Energy Collision Dissociation)	MS2	0	512	18.4245	3872	8-14DMSOF-2.raw	F26	1.62
Checked	Confidence	Sequence	Modifications	# Protein Groups	# Proteins	# PSMs	Master Protein Accessions	# Missed Cleavages	Theo. MH+ [Da]	Confidence (by Search Engine): Sequest HT	XCorr (by Search Engine): Sequest HT
FALSE	Low	VYVGNLDPR		3	5	6	AT1G23860.1; AT2G24590.1; AT4G31580.2	0	1032.55	Low	2.42
Low	Sequest HT (A7)	Unambiguous	VYVGNLDPR		3	5	AT1G23860.1; AT2G24590.1; AT4G31580.2	AT1G23860.1; AT2G24590.1; AT1G23860.3; AT1G23860.4; AT4G31580.2	0	2	0.4487	0	1	1	516.775	1032.54	1032.55	-4.47	-0.00231	HCD (High Energy Collision Dissociation)	MS2	10.1521	512	17.4179	3700	8-14DMSOF-2.raw	F26	1.56
Checked	Confidence	Sequence	Modifications	# Protein Groups	# Proteins	# PSMs	Master Protein Accessions	# Missed Cleavages	Theo. MH+ [Da]	Confidence (by Search Engine): Sequest HT	XCorr (by Search Engine): Sequest HT
FALSE	Low	VYVGNLDPR		3	5	6	AT1G23860.1; AT2G24590.1; AT4G31580.2	0	1032.55	Low	2.42
Low	Sequest HT (A7)	Unambiguous	VELSHKDKGGR		1	3	AT1G23860.1	AT1G23860.1; AT1G23860.3; AT1G23860.4	2	3	0.5436	0	1	1	409.225	1225.66	1225.66	-2.91	-0.00119	HCD (High Energy Collision Dissociation)	MS2	16.8388	507.825	6.6142	1636	8-14DMSOF-2.raw	F26	1.49
Checked	Confidence	Sequence	Modifications	# Protein Groups	# Proteins	# PSMs	Master Protein Accessions	# Missed Cleavages	Theo. MH+ [Da]	Confidence (by Search Engine): Sequest HT	XCorr (by Search Engine): Sequest HT
FALSE	Low	VELSHKDKGGR		1	3	1	AT1G23860.1	2	1225.66	Low	1.49
Low	Sequest HT (A7)	Unambiguous	VYVGNLDPR		3	5	AT1G23860.1; AT2G24590.1; AT4G31580.2	AT1G23860.1; AT2G24590.1; AT1G23860.3; AT1G23860.4; AT4G31580.2	0	2	0.4161	0	1	1	516.776	1032.55	1032.55	-1.76	-0.00091	HCD (High Energy Collision Dissociation)	MS2	0	512	12.3527	2761	8-14DMSOF-2.raw	F26	1.49
Checked	Confidence	Sequence	Modifications	# Protein Groups	# Proteins	# PSMs	Master Protein Accessions	# Missed Cleavages	Theo. MH+ [Da]	Confidence (by Search Engine): Sequest HT	XCorr (by Search Engine): Sequest HT
FALSE	Low	VYVGNLDPR		3	5	6	AT1G23860.1; AT2G24590.1; AT4G31580.2	0	1032.55	Low	2.42
Master Protein	AT5G25980.2	pep chromosome:TAIR10:5:9072708:9075777:1 gene:AT5G25980 transcript:AT5G25980.2 gene_biotype:protein_coding transcript_biotype:protein_coding gene_symbol:TGG2 description:Myrosinase 2 [Source:UniProtKB/Swiss-Prot;Acc:Q9C5C2]	0	36	13	17	13	1	547	62.7	7.44	54.96	13
Confidence	Identifying Node	PSM Ambiguity	Annotated Sequence	Modifications	# Protein Groups	# Proteins	Master Protein Accessions	Protein Accessions	# Missed Cleavages	Charge	DeltaScore	DeltaCn	Rank	Search Engine Rank	m/z [Da]	MH+ [Da]	Theo. MH+ [Da]	DeltaM [ppm]	Deltam/z [Da]	Activation Type	MS Order	Isolation Interference [%]	Ion Inject Time [ms]	RT [min]	First Scan	Spectrum File	File ID	XCorr
High	Sequest HT (A7)	Unambiguous	cYGGDSSTEPYIVAHNQLLAHATVVDLYR	C1(Carbamidomethyl)	1	2	AT5G25980.2	AT5G25980.2; AT5G25980.3	0	4	0.665	0	1	1	813.144	3249.55	3249.56	-3.07	-0.00249	HCD (High Energy Collision Dissociation)	MS2	2.32227	299.977	30.6104	5918	8-14DMSOF-2.raw	F26	6.15
Checked	Confidence	Sequence	Modifications	# Protein Groups	# Proteins	# PSMs	Master Protein Accessions	# Missed Cleavages	Theo. MH+ [Da]	Confidence (by Search Engine): Sequest HT	XCorr (by Search Engine): Sequest HT
FALSE	High	CYGGDSSTEPYIVAHNQLLAHATVVDLYR	1xCarbamidomethyl [C1]	1	2	1	AT5G25980.2	0	3249.56	High	6.15
High	Sequest HT (A7)	Unambiguous	FNKQDFESDFIFGVASSAYQIEGGR		1	2	AT5G25980.2	AT5G25980.2; AT5G25980.3	1	3	0.5989	0	1	1	938.11	2812.32	2812.32	-1.97	-0.00184	HCD (High Energy Collision Dissociation)	MS2	9.29391	263.235	35.939	6821	8-14DMSOF-2.raw	F26	5.66
Checked	Confidence	Sequence	Modifications	# Protein Groups	# Proteins	# PSMs	Master Protein Accessions	# Missed Cleavages	Theo. MH+ [Da]	Confidence (by Search Engine): Sequest HT	XCorr (by Search Engine): Sequest HT
FALSE	High	FNKQDFESDFIFGVASSAYQIEGGR		1	2	1	AT5G25980.2	1	2812.32	High	5.66
High	Sequest HT (A7)	Unambiguous	GINEDGINYYSGLIDGLIAR		1	2	AT5G25980.2	AT5G25980.2; AT5G25980.3	0	2	0.5917	0	1	1	1077.05	2153.08	2153.09	-1.53	-0.00165	HCD (High Energy Collision Dissociation)	MS2	0	76.011	36.4525	6930	8-14DMSOF-2.raw	F26	5.56
Checked	Confidence	Sequence	Modifications	# Protein Groups	# Proteins	# PSMs	Master Protein Accessions	# Missed Cleavages	Theo. MH+ [Da]	Confidence (by Search Engine): Sequest HT	XCorr (by Search Engine): Sequest HT
FALSE	High	GINEDGINYYSGLIDGLIAR		1	2	1	AT5G25980.2	0	2153.09	High	5.56
High	Sequest HT (A7)	Unambiguous	GSYDFLGLNYYVTQYAHALDPSPPEK		1	2	AT5G25980.2	AT5G25980.2; AT5G25980.3	0	3	0.5973	0	1	1	982.467	2945.39	2945.4	-4.17	-0.00409	HCD (High Energy Collision Dissociation)	MS2	0	248.693	36.3729	6903	8-14DMSOF-2.raw	F26	4.42
Checked	Confidence	Sequence	Modifications	# Protein Groups	# Proteins	# PSMs	Master Protein Accessions	# Missed Cleavages	Theo. MH+ [Da]	Confidence (by Search Engine): Sequest HT	XCorr (by Search Engine): Sequest HT
FALSE	High	GSYDFLGLNYYVTQYAHALDPSPPEK		1	2	1	AT5G25980.2	0	2945.4	High	4.42
High	Sequest HT (A7)	Unambiguous	GLNVWDGFTHRYPEK		1	3	AT5G25980.2	AT5G48375.1; AT5G25980.2; AT5G25980.3	1	3	0.6035	0	1	1	606.967	1818.89	1818.89	-2.49	-0.00151	HCD (High Energy Collision Dissociation)	MS2	29.3728	512	24.9984	4944	8-14DMSOF-2.raw	F26	3.96
Checked	Confidence	Sequence	Modifications	# Protein Groups	# Proteins	# PSMs	Master Protein Accessions	# Missed Cleavages	Theo. MH+ [Da]	Confidence (by Search Engine): Sequest HT	XCorr (by Search Engine): Sequest HT
FALSE	High	GLNVWDGFTHRYPEK		1	3	1	AT5G25980.2	1	1818.89	High	3.96
High	Sequest HT (A7)	Unambiguous	TIIDDFKDYADLcFER	C13(Carbamidomethyl)	1	2	AT5G25980.2	AT5G25980.2; AT5G25980.3	1	3	0.6162	0	1	1	674.314	2020.93	2020.93	-2.34	-0.00158	HCD (High Energy Collision Dissociation)	MS2	0	512	34.7042	6620	8-14DMSOF-2.raw	F26	3.96
Checked	Confidence	Sequence	Modifications	# Protein Groups	# Proteins	# PSMs	Master Protein Accessions	# Missed Cleavages	Theo. MH+ [Da]	Confidence (by Search Engine): Sequest HT	XCorr (by Search Engine): Sequest HT
FALSE	High	TIIDDFKDYADLCFER	1xCarbamidomethyl [C13]	1	2	2	AT5G25980.2	1	2020.93	High	3.96
High	Sequest HT (A7)	Unambiguous	TIIDDFKDYADLcFER	C13(Carbamidomethyl)	1	2	AT5G25980.2	AT5G25980.2; AT5G25980.3	1	3	0.5328	0	1	1	674.314	2020.93	2020.93	-2.16	-0.00145	HCD (High Energy Collision Dissociation)	MS2	0	512	33.4851	6408	8-14DMSOF-2.raw	F26	3.51
Checked	Confidence	Sequence	Modifications	# Protein Groups	# Proteins	# PSMs	Master Protein Accessions	# Missed Cleavages	Theo. MH+ [Da]	Confidence (by Search Engine): Sequest HT	XCorr (by Search Engine): Sequest HT
FALSE	High	TIIDDFKDYADLCFER	1xCarbamidomethyl [C13]	1	2	2	AT5G25980.2	1	2020.93	High	3.96
High	Sequest HT (A7)	Unambiguous	ASGLWYQSFLR		1	1	AT5G25980.2	AT5G25980.2	0	2	0.5203	0	1	1	664.343	1327.68	1327.68	-1.09	-0.00072	HCD (High Energy Collision Dissociation)	MS2	0	512	31.9021	6130	8-14DMSOF-2.raw	F26	3.44
Checked	Confidence	Sequence	Modifications	# Protein Groups	# Proteins	# PSMs	Master Protein Accessions	# Missed Cleavages	Theo. MH+ [Da]	Confidence (by Search Engine): Sequest HT	XCorr (by Search Engine): Sequest HT
FALSE	High	ASGLWYQSFLR		1	1	2	AT5G25980.2	0	1327.68	High	3.44
High	Sequest HT (A7)	Unambiguous	ASGLWYQSFLR		1	1	AT5G25980.2	AT5G25980.2	0	2	0.6647	0	1	1	664.34	1327.67	1327.68	-5.59	-0.00371	HCD (High Energy Collision Dissociation)	MS2	59.5701	507.796	33.7613	6452	8-14DMSOF-2.raw	F26	3.31
Checked	Confidence	Sequence	Modifications	# Protein Groups	# Proteins	# PSMs	Master Protein Accessions	# Missed Cleavages	Theo. MH+ [Da]	Confidence (by Search Engine): Sequest HT	XCorr (by Search Engine): Sequest HT
FALSE	High	ASGLWYQSFLR		1	1	2	AT5G25980.2	0	1327.68	High	3.44
High	Sequest HT (A7)	Unambiguous	VKHWITINQLFTVPTR		1	2	AT5G25980.2	AT5G25980.2; AT5G25980.3	1	3	0.4938	0	1	1	651.706	1953.1	1953.11	-2.23	-0.00146	HCD (High Energy Collision Dissociation)	MS2	19.5617	512	31.289	6033	8-14DMSOF-2.raw	F26	3.22
Checked	Confidence	Sequence	Modifications	# Protein Groups	# Proteins	# PSMs	Master Protein Accessions	# Missed Cleavages	Theo. MH+ [Da]	Confidence (by Search Engine): Sequest HT	XCorr (by Search Engine): Sequest HT
FALSE	High	VKHWITINQLFTVPTR		1	2	1	AT5G25980.2	1	1953.11	High	3.22
High	Sequest HT (A7)	Unambiguous	WFLPYDDTLESK		1	2	AT5G25980.2	AT5G25980.2; AT5G25980.3	0	2	0.4982	0	1	1	757.363	1513.72	1513.72	-1.66	-0.00125	HCD (High Energy Collision Dissociation)	MS2	8.42479	512	30.2601	5857	8-14DMSOF-2.raw	F26	2.79
Checked	Confidence	Sequence	Modifications	# Protein Groups	# Proteins	# PSMs	Master Protein Accessions	# Missed Cleavages	Theo. MH+ [Da]	Confidence (by Search Engine): Sequest HT	XCorr (by Search Engine): Sequest HT
FALSE	High	WFLPYDDTLESK		1	2	2	AT5G25980.2	0	1513.72	High	2.79
High	Sequest HT (A7)	Unambiguous	WFLPYDDTLESK		1	2	AT5G25980.2	AT5G25980.2; AT5G25980.3	0	2	0.4255	0	1	1	757.362	1513.72	1513.72	-2.22	-0.00168	HCD (High Energy Collision Dissociation)	MS2	7.59648	512	32.1354	6171	8-14DMSOF-2.raw	F26	2.75
Checked	Confidence	Sequence	Modifications	# Protein Groups	# Proteins	# PSMs	Master Protein Accessions	# Missed Cleavages	Theo. MH+ [Da]	Confidence (by Search Engine): Sequest HT	XCorr (by Search Engine): Sequest HT
FALSE	High	WFLPYDDTLESK		1	2	2	AT5G25980.2	0	1513.72	High	2.79
Low	Sequest HT (A7)	Unambiguous	GYALGTDAPGR		1	4	AT5G25980.2	AT5G25980.2; AT5G26000.2; AT5G25980.3; AT5G26000.1	0	2	0.6179	0	1	1	539.268	1077.53	1077.53	-2.67	-0.00144	HCD (High Energy Collision Dissociation)	MS2	31.2466	302.788	14.9221	3223	8-14DMSOF-2.raw	F26	2.12
Checked	Confidence	Sequence	Modifications	# Protein Groups	# Proteins	# PSMs	Master Protein Accessions	# Missed Cleavages	Theo. MH+ [Da]	Confidence (by Search Engine): Sequest HT	XCorr (by Search Engine): Sequest HT
FALSE	Low	GYALGTDAPGR		1	4	1	AT5G25980.2	0	1077.53	Low	2.12
Low	Sequest HT (A7)	Unambiguous	GLNVWDGFTHR		1	3	AT5G25980.2	AT5G48375.1; AT5G25980.2; AT5G25980.3	0	2	0.419	0	1	1	651.322	1301.64	1301.64	-2.02	-0.00132	HCD (High Energy Collision Dissociation)	MS2	0	512	26.7156	5250	8-14DMSOF-2.raw	F26	2.1
Checked	Confidence	Sequence	Modifications	# Protein Groups	# Proteins	# PSMs	Master Protein Accessions	# Missed Cleavages	Theo. MH+ [Da]	Confidence (by Search Engine): Sequest HT	XCorr (by Search Engine): Sequest HT
FALSE	Low	GLNVWDGFTHR		1	3	1	AT5G25980.2	0	1301.64	Low	2.1
Low	Sequest HT (A7)	Unambiguous	FSFAWSR		1	2	AT5G25980.2	AT5G25980.2; AT5G25980.3	0	2	0.46	0	1	1	450.721	900.434	900.436	-2.44	-0.0011	HCD (High Energy Collision Dissociation)	MS2	12.9543	512	24.7153	4898	8-14DMSOF-2.raw	F26	2
Checked	Confidence	Sequence	Modifications	# Protein Groups	# Proteins	# PSMs	Master Protein Accessions	# Missed Cleavages	Theo. MH+ [Da]	Confidence (by Search Engine): Sequest HT	XCorr (by Search Engine): Sequest HT
FALSE	Low	FSFAWSR		1	2	2	AT5G25980.2	0	900.436	Low	2
Low	Sequest HT (A7)	Unambiguous	FSFAWSR		1	2	AT5G25980.2	AT5G25980.2; AT5G25980.3	0	2	0.5359	0	1	1	450.721	900.434	900.436	-2.17	-0.00098	HCD (High Energy Collision Dissociation)	MS2	2.84141	512	27.8385	5449	8-14DMSOF-2.raw	F26	1.53
Checked	Confidence	Sequence	Modifications	# Protein Groups	# Proteins	# PSMs	Master Protein Accessions	# Missed Cleavages	Theo. MH+ [Da]	Confidence (by Search Engine): Sequest HT	XCorr (by Search Engine): Sequest HT
FALSE	Low	FSFAWSR		1	2	2	AT5G25980.2	0	900.436	Low	2
Low	Sequest HT (A7)	Unambiguous	GSYYHPR		1	2	AT5G25980.2	AT5G25980.2; AT5G25980.3	0	2	0.376	0	1	1	440.208	879.408	879.411	-3.36	-0.00148	HCD (High Energy Collision Dissociation)	MS2	32.1976	512	8.5411	2024	8-14DMSOF-2.raw	F26	1.25
Checked	Confidence	Sequence	Modifications	# Protein Groups	# Proteins	# PSMs	Master Protein Accessions	# Missed Cleavages	Theo. MH+ [Da]	Confidence (by Search Engine): Sequest HT	XCorr (by Search Engine): Sequest HT
FALSE	Low	GSYYHPR		1	2	1	AT5G25980.2	0	879.411	Low	1.25
Master Protein	AT3G46520.1	pep chromosome:TAIR10:3:17128211:17130412:1 gene:AT3G46520 transcript:AT3G46520.1 gene_biotype:protein_coding transcript_biotype:protein_coding gene_symbol:ACT12 description:Actin-12 [Source:UniProtKB/Swiss-Prot;Acc:P53497]	0	12	3	14	3	1	377	41.8	5.58	48.57	3
Confidence	Identifying Node	PSM Ambiguity	Annotated Sequence	Modifications	# Protein Groups	# Proteins	Master Protein Accessions	Protein Accessions	# Missed Cleavages	Charge	DeltaScore	DeltaCn	Rank	Search Engine Rank	m/z [Da]	MH+ [Da]	Theo. MH+ [Da]	DeltaM [ppm]	Deltam/z [Da]	Activation Type	MS Order	Isolation Interference [%]	Ion Inject Time [ms]	RT [min]	First Scan	Spectrum File	File ID	XCorr
High	Sequest HT (A7)	Unambiguous	MTQIMFETFNTPAMYVAIQAVLSLYASGR		1	3	AT3G46520.1	AT5G59370.2; AT3G46520.1; AT3G12110.1	0	3	0.6821	0	1	1	1085.2	3253.59	3253.61	-4.49	-0.00487	HCD (High Energy Collision Dissociation)	MS2	14.5071	180.367	37.4734	7145	8-14DMSOF-2.raw	F26	8.21
Checked	Confidence	Sequence	Modifications	# Protein Groups	# Proteins	# PSMs	Master Protein Accessions	# Missed Cleavages	Theo. MH+ [Da]	Confidence (by Search Engine): Sequest HT	XCorr (by Search Engine): Sequest HT
FALSE	High	MTQIMFETFNTPAMYVAIQAVLSLYASGR		1	3	3	AT3G46520.1	0	3253.61	High	8.21
High	Sequest HT (A7)	Unambiguous	MTQIMFETFNTPAMYVAIQAVLSLYASGR		1	3	AT3G46520.1	AT5G59370.2; AT3G46520.1; AT3G12110.1	0	3	0.6637	0	1	1	1085.2	3253.6	3253.61	-2.8	-0.00304	HCD (High Energy Collision Dissociation)	MS2	7.18762	46.908	37.4888	7149	8-14DMSOF-2.raw	F26	6.84
Checked	Confidence	Sequence	Modifications	# Protein Groups	# Proteins	# PSMs	Master Protein Accessions	# Missed Cleavages	Theo. MH+ [Da]	Confidence (by Search Engine): Sequest HT	XCorr (by Search Engine): Sequest HT
FALSE	High	MTQIMFETFNTPAMYVAIQAVLSLYASGR		1	3	3	AT3G46520.1	0	3253.61	High	8.21
High	Sequest HT (A7)	Unambiguous	mTQImFETFNTPAmYVAIQAVLSLYASGR	M1(Oxidation); M5(Oxidation); M14(Oxidation)	1	3	AT3G46520.1	AT5G59370.2; AT3G46520.1; AT3G12110.1	0	3	0.6995	0	1	1	1101.2	3301.59	3301.59	-2.02	-0.00222	HCD (High Energy Collision Dissociation)	MS2	0	187.029	36.8205	7025	8-14DMSOF-2.raw	F26	5.49
Checked	Confidence	Sequence	Modifications	# Protein Groups	# Proteins	# PSMs	Master Protein Accessions	# Missed Cleavages	Theo. MH+ [Da]	Confidence (by Search Engine): Sequest HT	XCorr (by Search Engine): Sequest HT
FALSE	High	MTQIMFETFNTPAMYVAIQAVLSLYASGR	3xOxidation [M1; M5; M14]	1	3	1	AT3G46520.1	0	3301.59	High	5.49
High	Sequest HT (A7)	Unambiguous	EKMTQIMFETFNTPAMYVAIQAVLSLYASGR		1	3	AT3G46520.1	AT5G59370.2; AT3G46520.1; AT3G12110.1	1	3	0.655	0	1	1	1170.92	3510.74	3510.75	-3.32	-0.00389	HCD (High Energy Collision Dissociation)	MS2	0	295.307	37.2272	7092	8-14DMSOF-2.raw	F26	5.45
Checked	Confidence	Sequence	Modifications	# Protein Groups	# Proteins	# PSMs	Master Protein Accessions	# Missed Cleavages	Theo. MH+ [Da]	Confidence (by Search Engine): Sequest HT	XCorr (by Search Engine): Sequest HT
FALSE	High	EKMTQIMFETFNTPAMYVAIQAVLSLYASGR		1	3	1	AT3G46520.1	1	3510.75	High	5.45
High	Sequest HT (A7)	Unambiguous	EKmTQIMFETFNTPAMYVAIQAVLSLYASGR	M3(Oxidation)	1	3	AT3G46520.1	AT5G59370.2; AT3G46520.1; AT3G12110.1	1	3	0.0302	0	1	1	1176.25	3526.74	3526.74	-1.72	-0.00203	HCD (High Energy Collision Dissociation)	MS2	5.09204	381.058	37.049	7064	8-14DMSOF-2.raw	F26	5.3
Checked	Confidence	Sequence	Modifications	# Protein Groups	# Proteins	# PSMs	Master Protein Accessions	# Missed Cleavages	Theo. MH+ [Da]	Confidence (by Search Engine): Sequest HT	XCorr (by Search Engine): Sequest HT
FALSE	High	EKMTQIMFETFNTPAMYVAIQAVLSLYASGR	1xOxidation [M]	1	3	2	AT3G46520.1	1	3526.74	High	5.3
High	Sequest HT (A7)	Unambiguous	MTQImFETFNTPAmYVAIQAVLSLYASGR	M5(Oxidation); M14(Oxidation)	1	3	AT3G46520.1	AT5G59370.2; AT3G46520.1; AT3G12110.1	0	3	0.1698	0	1	1	1095.87	3285.59	3285.6	-1.94	-0.00213	HCD (High Energy Collision Dissociation)	MS2	0	187.389	36.9398	7045	8-14DMSOF-2.raw	F26	5.24
Checked	Confidence	Sequence	Modifications	# Protein Groups	# Proteins	# PSMs	Master Protein Accessions	# Missed Cleavages	Theo. MH+ [Da]	Confidence (by Search Engine): Sequest HT	XCorr (by Search Engine): Sequest HT
FALSE	High	MTQIMFETFNTPAMYVAIQAVLSLYASGR	2xOxidation [M5; M14]	1	3	1	AT3G46520.1	0	3285.6	High	5.24
High	Sequest HT (A7)	Unambiguous	EKMTQImFETFNTPAMYVAIQAVLSLYASGR	M7(Oxidation)	1	3	AT3G46520.1	AT5G59370.2; AT3G46520.1; AT3G12110.1	1	3		0.0302	2	2	1176.25	3526.74	3526.74	-1.72	-0.00203	HCD (High Energy Collision Dissociation)	MS2	5.09204	381.058	37.049	7064	8-14DMSOF-2.raw	F26	5.14
Checked	Confidence	Sequence	Modifications	# Protein Groups	# Proteins	# PSMs	Master Protein Accessions	# Missed Cleavages	Theo. MH+ [Da]	Confidence (by Search Engine): Sequest HT	XCorr (by Search Engine): Sequest HT
FALSE	High	EKMTQIMFETFNTPAMYVAIQAVLSLYASGR	1xOxidation [M]	1	3	2	AT3G46520.1	1	3526.74	High	5.3
High	Sequest HT (A7)	Unambiguous	mTQIMFETFNTPAMYVAIQAVLSLYASGR	M1(Oxidation)	1	3	AT3G46520.1	AT5G59370.2; AT3G46520.1; AT3G12110.1	0	3	0.028	0	1	1	1090.54	3269.6	3269.6	-1.31	-0.00142	HCD (High Energy Collision Dissociation)	MS2	0	512	37.5602	7162	8-14DMSOF-2.raw	F26	4.65
Checked	Confidence	Sequence	Modifications	# Protein Groups	# Proteins	# PSMs	Master Protein Accessions	# Missed Cleavages	Theo. MH+ [Da]	Confidence (by Search Engine): Sequest HT	XCorr (by Search Engine): Sequest HT
FALSE	High	MTQIMFETFNTPAMYVAIQAVLSLYASGR	1xOxidation [M]	1	3	4	AT3G46520.1	0	3269.6	High	4.65
High	Sequest HT (A7)	Unambiguous	MTQImFETFNTPAMYVAIQAVLSLYASGR	M5(Oxidation)	1	3	AT3G46520.1	AT5G59370.2; AT3G46520.1; AT3G12110.1	0	3		0.028	2	2	1090.54	3269.6	3269.6	-1.31	-0.00142	HCD (High Energy Collision Dissociation)	MS2	0	512	37.5602	7162	8-14DMSOF-2.raw	F26	4.52
Checked	Confidence	Sequence	Modifications	# Protein Groups	# Proteins	# PSMs	Master Protein Accessions	# Missed Cleavages	Theo. MH+ [Da]	Confidence (by Search Engine): Sequest HT	XCorr (by Search Engine): Sequest HT
FALSE	High	MTQIMFETFNTPAMYVAIQAVLSLYASGR	1xOxidation [M]	1	3	4	AT3G46520.1	0	3269.6	High	4.65
High	Sequest HT (A7)	Unambiguous	MTQIMFETFNTPAMYVAIQAVLSLYASGR		1	3	AT3G46520.1	AT5G59370.2; AT3G46520.1; AT3G12110.1	0	3	0.6534	0	1	1	1085.2	3253.59	3253.61	-5.73	-0.00621	HCD (High Energy Collision Dissociation)	MS2	0	512	38.2646	7314	8-14DMSOF-2.raw	F26	4.27
Checked	Confidence	Sequence	Modifications	# Protein Groups	# Proteins	# PSMs	Master Protein Accessions	# Missed Cleavages	Theo. MH+ [Da]	Confidence (by Search Engine): Sequest HT	XCorr (by Search Engine): Sequest HT
FALSE	High	MTQIMFETFNTPAMYVAIQAVLSLYASGR		1	3	3	AT3G46520.1	0	3253.61	High	8.21
High	Sequest HT (A7)	Unambiguous	MTQIMFETFNTPAmYVAIQAVLSLYASGR	M14(Oxidation)	1	3	AT3G46520.1	AT5G59370.2; AT3G46520.1; AT3G12110.1	0	3	0.0064	0	1	1	1090.54	3269.6	3269.6	-1.98	-0.00216	HCD (High Energy Collision Dissociation)	MS2	0	60.8	37.0467	7063	8-14DMSOF-2.raw	F26	3.11
Checked	Confidence	Sequence	Modifications	# Protein Groups	# Proteins	# PSMs	Master Protein Accessions	# Missed Cleavages	Theo. MH+ [Da]	Confidence (by Search Engine): Sequest HT	XCorr (by Search Engine): Sequest HT
FALSE	High	MTQIMFETFNTPAMYVAIQAVLSLYASGR	1xOxidation [M]	1	3	4	AT3G46520.1	0	3269.6	High	4.65
High	Sequest HT (A7)	Unambiguous	MTQImFETFNTPAMYVAIQAVLSLYASGR	M5(Oxidation)	1	3	AT3G46520.1	AT5G59370.2; AT3G46520.1; AT3G12110.1	0	3		0.0064	2	2	1090.54	3269.6	3269.6	-1.98	-0.00216	HCD (High Energy Collision Dissociation)	MS2	0	60.8	37.0467	7063	8-14DMSOF-2.raw	F26	3.09
Checked	Confidence	Sequence	Modifications	# Protein Groups	# Proteins	# PSMs	Master Protein Accessions	# Missed Cleavages	Theo. MH+ [Da]	Confidence (by Search Engine): Sequest HT	XCorr (by Search Engine): Sequest HT
FALSE	High	MTQIMFETFNTPAMYVAIQAVLSLYASGR	1xOxidation [M]	1	3	4	AT3G46520.1	0	3269.6	High	4.65
Low	Sequest HT (A7)	Selected	LDLAGRDLTDHLMK		1	2	AT3G46520.1	AT5G59370.2; AT3G46520.1	1	2		0.0288	2	2	799.419	1597.83	1597.84	-3.7	-0.00296	HCD (High Energy Collision Dissociation)	MS2	0	512	31.9589	6139	8-14DMSOF-2.raw	F26	1.35
Checked	Confidence	Sequence	Modifications	# Protein Groups	# Proteins	# PSMs	Master Protein Accessions	# Missed Cleavages	Theo. MH+ [Da]	Confidence (by Search Engine): Sequest HT	XCorr (by Search Engine): Sequest HT
FALSE	Low	LDLAGRDLTDHLMK		1	2	2	AT3G46520.1	1	1597.84	Low	1.35
Low	Sequest HT (A7)	Unambiguous	LDLAGRDLTDHLMK		1	2	AT3G46520.1	AT5G59370.2; AT3G46520.1	1	2	0.0543	0	1	1	799.421	1597.83	1597.84	-1.18	-0.00094	HCD (High Energy Collision Dissociation)	MS2	12.6076	512	30.2795	5860	8-14DMSOF-2.raw	F26	1.29
Checked	Confidence	Sequence	Modifications	# Protein Groups	# Proteins	# PSMs	Master Protein Accessions	# Missed Cleavages	Theo. MH+ [Da]	Confidence (by Search Engine): Sequest HT	XCorr (by Search Engine): Sequest HT
FALSE	Low	LDLAGRDLTDHLMK		1	2	2	AT3G46520.1	1	1597.84	Low	1.35
Master Protein	AT5G24770.1	pep chromosome:TAIR10:5:8500468:8502224:-1 gene:AT5G24770 transcript:AT5G24770.1 gene_biotype:protein_coding transcript_biotype:protein_coding gene_symbol:VSP2 description:Vegetative storage protein 2 [Source:UniProtKB/Swiss-Prot;Acc:O82122]	0	29	7	14	3	1	265	29.8	6.37	44.46	7
Confidence	Identifying Node	PSM Ambiguity	Annotated Sequence	Modifications	# Protein Groups	# Proteins	Master Protein Accessions	Protein Accessions	# Missed Cleavages	Charge	DeltaScore	DeltaCn	Rank	Search Engine Rank	m/z [Da]	MH+ [Da]	Theo. MH+ [Da]	DeltaM [ppm]	Deltam/z [Da]	Activation Type	MS Order	Isolation Interference [%]	Ion Inject Time [ms]	RT [min]	First Scan	Spectrum File	File ID	XCorr
High	Sequest HT (A7)	Unambiguous	SWHLGVETSNIIDFDTVPANcKDYVEDYLITSK	C21(Carbamidomethyl)	1	2	AT5G24770.1	AT5G24770.2; AT5G24770.1	1	4	0.6469	0	1	1	958.212	3829.83	3829.83	0.19	0.00019	HCD (High Energy Collision Dissociation)	MS2	46.2956	372.453	34.2259	6541	8-14DMSOF-2.raw	F26	6.57
Checked	Confidence	Sequence	Modifications	# Protein Groups	# Proteins	# PSMs	Master Protein Accessions	# Missed Cleavages	Theo. MH+ [Da]	Confidence (by Search Engine): Sequest HT	XCorr (by Search Engine): Sequest HT
FALSE	High	SWHLGVETSNIIDFDTVPANCKDYVEDYLITSK	1xCarbamidomethyl [C21]	1	2	2	AT5G24770.1	1	3829.83	High	6.57
High	Sequest HT (A7)	Unambiguous	GYNIVGNIGDQWADLVEDTPGR		2	2	AT5G24780.1; AT5G24770.1	AT5G24780.1; AT5G24770.1	0	2	0.6765	0	1	1	1195.08	2389.15	2389.14	1.44	0.00172	HCD (High Energy Collision Dissociation)	MS2	0	512	35.6553	6775	8-14DMSOF-2.raw	F26	5.78
Checked	Confidence	Sequence	Modifications	# Protein Groups	# Proteins	# PSMs	Master Protein Accessions	# Missed Cleavages	Theo. MH+ [Da]	Confidence (by Search Engine): Sequest HT	XCorr (by Search Engine): Sequest HT
FALSE	High	GYNIVGNIGDQWADLVEDTPGR		2	2	1	AT5G24780.1; AT5G24770.1	0	2389.14	High	5.78
High	Sequest HT (A7)	Unambiguous	KGYNIVGNIGDQWADLVEDTPGR		2	2	AT5G24780.1; AT5G24770.1	AT5G24780.1; AT5G24770.1	1	3	0.5926	0	1	1	839.748	2517.23	2517.24	-2.74	-0.0023	HCD (High Energy Collision Dissociation)	MS2	12.8234	451.789	33.2006	6364	8-14DMSOF-2.raw	F26	5.67
Checked	Confidence	Sequence	Modifications	# Protein Groups	# Proteins	# PSMs	Master Protein Accessions	# Missed Cleavages	Theo. MH+ [Da]	Confidence (by Search Engine): Sequest HT	XCorr (by Search Engine): Sequest HT
FALSE	High	KGYNIVGNIGDQWADLVEDTPGR		2	2	3	AT5G24780.1; AT5G24770.1	1	2517.24	High	5.67
High	Sequest HT (A7)	Unambiguous	KGYNIVGNIGDQWADLVEDTPGR		2	2	AT5G24780.1; AT5G24770.1	AT5G24780.1; AT5G24770.1	1	3	0.5969	0	1	1	839.749	2517.23	2517.24	-1.86	-0.00156	HCD (High Energy Collision Dissociation)	MS2	18.1804	288.566	34.2414	6544	8-14DMSOF-2.raw	F26	4.59
Checked	Confidence	Sequence	Modifications	# Protein Groups	# Proteins	# PSMs	Master Protein Accessions	# Missed Cleavages	Theo. MH+ [Da]	Confidence (by Search Engine): Sequest HT	XCorr (by Search Engine): Sequest HT
FALSE	High	KGYNIVGNIGDQWADLVEDTPGR		2	2	3	AT5G24780.1; AT5G24770.1	1	2517.24	High	5.67
High	Sequest HT (A7)	Unambiguous	SWHLGVETSNIIDFDTVPANcKDYVEDYLITSK	C21(Carbamidomethyl)	1	2	AT5G24770.1	AT5G24770.2; AT5G24770.1	1	4	0.6441	0	1	1	958.213	3829.83	3829.83	0.9	0.00086	HCD (High Energy Collision Dissociation)	MS2	0	495.897	33.4467	6402	8-14DMSOF-2.raw	F26	4.58
Checked	Confidence	Sequence	Modifications	# Protein Groups	# Proteins	# PSMs	Master Protein Accessions	# Missed Cleavages	Theo. MH+ [Da]	Confidence (by Search Engine): Sequest HT	XCorr (by Search Engine): Sequest HT
FALSE	High	SWHLGVETSNIIDFDTVPANCKDYVEDYLITSK	1xCarbamidomethyl [C21]	1	2	2	AT5G24770.1	1	3829.83	High	6.57
High	Sequest HT (A7)	Unambiguous	KGYNIVGNIGDQWADLVEDTPGR		2	2	AT5G24780.1; AT5G24770.1	AT5G24780.1; AT5G24770.1	1	3	0.6005	0	1	1	839.747	2517.23	2517.24	-4.7	-0.00394	HCD (High Energy Collision Dissociation)	MS2	7.27095	512	34.8155	6637	8-14DMSOF-2.raw	F26	4.03
Checked	Confidence	Sequence	Modifications	# Protein Groups	# Proteins	# PSMs	Master Protein Accessions	# Missed Cleavages	Theo. MH+ [Da]	Confidence (by Search Engine): Sequest HT	XCorr (by Search Engine): Sequest HT
FALSE	High	KGYNIVGNIGDQWADLVEDTPGR		2	2	3	AT5G24780.1; AT5G24770.1	1	2517.24	High	5.67
High	Sequest HT (A7)	Unambiguous	VFKLPNPLYYVPS		2	2	AT5G24780.1; AT5G24770.1	AT5G24780.1; AT5G24770.1	1	2	0.3891	0	1	1	768.924	1536.84	1536.85	-3.23	-0.00248	HCD (High Energy Collision Dissociation)	MS2	3.43901	512	34.3261	6557	8-14DMSOF-2.raw	F26	2.75
Checked	Confidence	Sequence	Modifications	# Protein Groups	# Proteins	# PSMs	Master Protein Accessions	# Missed Cleavages	Theo. MH+ [Da]	Confidence (by Search Engine): Sequest HT	XCorr (by Search Engine): Sequest HT
FALSE	High	VFKLPNPLYYVPS		2	2	3	AT5G24780.1; AT5G24770.1	1	1536.85	High	2.75
Low	Sequest HT (A7)	Unambiguous	DYVEDYLITSK		1	2	AT5G24770.1	AT5G24770.2; AT5G24770.1	0	2	0.4915	0	1	1	673.33	1345.65	1345.65	-0.21	-0.00014	HCD (High Energy Collision Dissociation)	MS2	16.7582	512	26.1821	5154	8-14DMSOF-2.raw	F26	2.34
Checked	Confidence	Sequence	Modifications	# Protein Groups	# Proteins	# PSMs	Master Protein Accessions	# Missed Cleavages	Theo. MH+ [Da]	Confidence (by Search Engine): Sequest HT	XCorr (by Search Engine): Sequest HT
FALSE	Low	DYVEDYLITSK		1	2	1	AT5G24770.1	0	1345.65	Low	2.34
Low	Sequest HT (A7)	Unambiguous	VFKLPNPLYYVPS		2	2	AT5G24780.1; AT5G24770.1	AT5G24780.1; AT5G24770.1	1	2	0.4737	0	1	1	768.926	1536.84	1536.85	-1.4	-0.00108	HCD (High Energy Collision Dissociation)	MS2	0	451.331	35.7532	6790	8-14DMSOF-2.raw	F26	2.28
Checked	Confidence	Sequence	Modifications	# Protein Groups	# Proteins	# PSMs	Master Protein Accessions	# Missed Cleavages	Theo. MH+ [Da]	Confidence (by Search Engine): Sequest HT	XCorr (by Search Engine): Sequest HT
FALSE	High	VFKLPNPLYYVPS		2	2	3	AT5G24780.1; AT5G24770.1	1	1536.85	High	2.75
Low	Sequest HT (A7)	Unambiguous	VFKLPNPLYYVPS		2	2	AT5G24780.1; AT5G24770.1	AT5G24780.1; AT5G24770.1	1	2	0.4475	0	1	1	768.926	1536.84	1536.85	-1.32	-0.00102	HCD (High Energy Collision Dissociation)	MS2	6.49551	512	35.1906	6695	8-14DMSOF-2.raw	F26	2.19
Checked	Confidence	Sequence	Modifications	# Protein Groups	# Proteins	# PSMs	Master Protein Accessions	# Missed Cleavages	Theo. MH+ [Da]	Confidence (by Search Engine): Sequest HT	XCorr (by Search Engine): Sequest HT
FALSE	High	VFKLPNPLYYVPS		2	2	3	AT5G24780.1; AT5G24770.1	1	1536.85	High	2.75
Low	Sequest HT (A7)	Unambiguous	LPNPLYYVPS		2	2	AT5G24780.1; AT5G24770.1	AT5G24780.1; AT5G24770.1	0	2	0.4745	0	1	1	581.81	1162.61	1162.61	-1.77	-0.00103	HCD (High Energy Collision Dissociation)	MS2	0	141.226	33.1748	6359	8-14DMSOF-2.raw	F26	1.96
Checked	Confidence	Sequence	Modifications	# Protein Groups	# Proteins	# PSMs	Master Protein Accessions	# Missed Cleavages	Theo. MH+ [Da]	Confidence (by Search Engine): Sequest HT	XCorr (by Search Engine): Sequest HT
FALSE	Low	LPNPLYYVPS		2	2	3	AT5G24780.1; AT5G24770.1	0	1162.61	Low	1.96
Low	Sequest HT (A7)	Unambiguous	LPNPLYYVPS		2	2	AT5G24780.1; AT5G24770.1	AT5G24780.1; AT5G24770.1	0	2	0.4477	0	1	1	581.811	1162.61	1162.61	0.33	0.00019	HCD (High Energy Collision Dissociation)	MS2	18.9655	512	32.6452	6264	8-14DMSOF-2.raw	F26	1.72
Checked	Confidence	Sequence	Modifications	# Protein Groups	# Proteins	# PSMs	Master Protein Accessions	# Missed Cleavages	Theo. MH+ [Da]	Confidence (by Search Engine): Sequest HT	XCorr (by Search Engine): Sequest HT
FALSE	Low	LPNPLYYVPS		2	2	3	AT5G24780.1; AT5G24770.1	0	1162.61	Low	1.96
Low	Sequest HT (A7)	Unambiguous	LPNPLYYVPS		2	2	AT5G24780.1; AT5G24770.1	AT5G24780.1; AT5G24770.1	0	2	0.5034	0	1	1	581.809	1162.61	1162.61	-3.45	-0.00201	HCD (High Energy Collision Dissociation)	MS2	12.3788	512	31.1697	6013	8-14DMSOF-2.raw	F26	1.49
Checked	Confidence	Sequence	Modifications	# Protein Groups	# Proteins	# PSMs	Master Protein Accessions	# Missed Cleavages	Theo. MH+ [Da]	Confidence (by Search Engine): Sequest HT	XCorr (by Search Engine): Sequest HT
FALSE	Low	LPNPLYYVPS		2	2	3	AT5G24780.1; AT5G24770.1	0	1162.61	Low	1.96
Low	Sequest HT (A7)	Unambiguous	YGYGTEK		1	2	AT5G24770.1	AT5G24770.2; AT5G24770.1	0	2	0.5347	0	1	1	409.189	817.371	817.373	-2.16	-0.00088	HCD (High Energy Collision Dissociation)	MS2	45.8922	512	9.4726	2219	8-14DMSOF-2.raw	F26	1.01
Checked	Confidence	Sequence	Modifications	# Protein Groups	# Proteins	# PSMs	Master Protein Accessions	# Missed Cleavages	Theo. MH+ [Da]	Confidence (by Search Engine): Sequest HT	XCorr (by Search Engine): Sequest HT
FALSE	Low	YGYGTEK		1	2	1	AT5G24770.1	0	817.373	Low	1.01
Master Protein	AT3G20820.1	pep chromosome:TAIR10:3:7280792:7282377:1 gene:AT3G20820 transcript:AT3G20820.1 gene_biotype:protein_coding transcript_biotype:protein_coding description:Leucine-rich repeat (LRR) family protein [Source:UniProtKB/TrEMBL;Acc:Q9LT39]	0	37	11	16	11	1	365	39.8	8.41	40.55	11
Confidence	Identifying Node	PSM Ambiguity	Annotated Sequence	Modifications	# Protein Groups	# Proteins	Master Protein Accessions	Protein Accessions	# Missed Cleavages	Charge	DeltaScore	DeltaCn	Rank	Search Engine Rank	m/z [Da]	MH+ [Da]	Theo. MH+ [Da]	DeltaM [ppm]	Deltam/z [Da]	Activation Type	MS Order	Isolation Interference [%]	Ion Inject Time [ms]	RT [min]	First Scan	Spectrum File	File ID	XCorr
High	Sequest HT (A7)	Unambiguous	LADVDLSGNQLYGTIPPSLGR		1	1	AT3G20820.1	AT3G20820.1	0	2	0.6661	0	1	1	1093.57	2186.14	2186.15	-1.61	-0.00176	HCD (High Energy Collision Dissociation)	MS2	0	512	29.2501	5691	8-14DMSOF-2.raw	F26	5.84
Checked	Confidence	Sequence	Modifications	# Protein Groups	# Proteins	# PSMs	Master Protein Accessions	# Missed Cleavages	Theo. MH+ [Da]	Confidence (by Search Engine): Sequest HT	XCorr (by Search Engine): Sequest HT
FALSE	High	LADVDLSGNQLYGTIPPSLGR		1	1	1	AT3G20820.1	0	2186.15	High	5.84
High	Sequest HT (A7)	Unambiguous	SYFTVLDLSYNNLKGPIPR		1	1	AT3G20820.1	AT3G20820.1	1	3	0.6533	0	1	1	733.06	2197.16	2197.17	-0.22	-0.00016	HCD (High Energy Collision Dissociation)	MS2	5.27729	512	33.6567	6437	8-14DMSOF-2.raw	F26	4.99
Checked	Confidence	Sequence	Modifications	# Protein Groups	# Proteins	# PSMs	Master Protein Accessions	# Missed Cleavages	Theo. MH+ [Da]	Confidence (by Search Engine): Sequest HT	XCorr (by Search Engine): Sequest HT
FALSE	High	SYFTVLDLSYNNLKGPIPR		1	1	1	AT3G20820.1	1	2197.17	High	4.99
High	Sequest HT (A7)	Unambiguous	TLDLIGNQISGGIPYDIGR		1	1	AT3G20820.1	AT3G20820.1	0	2	0.6789	0	1	1	1001.53	2002.06	2002.06	-0.44	-0.00044	HCD (High Energy Collision Dissociation)	MS2	5.6251	512	32.4384	6230	8-14DMSOF-2.raw	F26	4.89
Checked	Confidence	Sequence	Modifications	# Protein Groups	# Proteins	# PSMs	Master Protein Accessions	# Missed Cleavages	Theo. MH+ [Da]	Confidence (by Search Engine): Sequest HT	XCorr (by Search Engine): Sequest HT
FALSE	High	TLDLIGNQISGGIPYDIGR		1	1	1	AT3G20820.1	0	2002.06	High	4.89
High	Sequest HT (A7)	Unambiguous	NNLISGVIPSDVGR		1	1	AT3G20820.1	AT3G20820.1	0	2	0.4866	0	1	1	720.893	1440.78	1440.78	-1.66	-0.0012	HCD (High Energy Collision Dissociation)	MS2	12.083	512	26.6293	5232	8-14DMSOF-2.raw	F26	3.35
Checked	Confidence	Sequence	Modifications	# Protein Groups	# Proteins	# PSMs	Master Protein Accessions	# Missed Cleavages	Theo. MH+ [Da]	Confidence (by Search Engine): Sequest HT	XCorr (by Search Engine): Sequest HT
FALSE	High	NNLISGVIPSDVGR		1	1	2	AT3G20820.1	0	1440.78	High	3.35
High	Sequest HT (A7)	Unambiguous	VADINLRGESEDPIFER		1	1	AT3G20820.1	AT3G20820.1	1	3	0.4479	0	1	1	653.997	1959.98	1959.98	-0.94	-0.00062	HCD (High Energy Collision Dissociation)	MS2	35.2863	243.935	24.2255	4823	8-14DMSOF-2.raw	F26	3.17
Checked	Confidence	Sequence	Modifications	# Protein Groups	# Proteins	# PSMs	Master Protein Accessions	# Missed Cleavages	Theo. MH+ [Da]	Confidence (by Search Engine): Sequest HT	XCorr (by Search Engine): Sequest HT
FALSE	High	VADINLRGESEDPIFER		1	1	2	AT3G20820.1	1	1959.98	High	3.17
High	Sequest HT (A7)	Unambiguous	NNLISGVIPSDVGR		1	1	AT3G20820.1	AT3G20820.1	0	2	0.5495	0	1	1	720.893	1440.78	1440.78	-1.49	-0.00107	HCD (High Energy Collision Dissociation)	MS2	0	512	24.3155	4837	8-14DMSOF-2.raw	F26	3.13
Checked	Confidence	Sequence	Modifications	# Protein Groups	# Proteins	# PSMs	Master Protein Accessions	# Missed Cleavages	Theo. MH+ [Da]	Confidence (by Search Engine): Sequest HT	XCorr (by Search Engine): Sequest HT
FALSE	High	NNLISGVIPSDVGR		1	1	2	AT3G20820.1	0	1440.78	High	3.35
High	Sequest HT (A7)	Unambiguous	LAVLNVADNR		1	1	AT3G20820.1	AT3G20820.1	0	2	0.4664	0	1	1	542.808	1084.61	1084.61	-1.51	-0.00082	HCD (High Energy Collision Dissociation)	MS2	15.3002	512	20.987	4268	8-14DMSOF-2.raw	F26	2.83
Checked	Confidence	Sequence	Modifications	# Protein Groups	# Proteins	# PSMs	Master Protein Accessions	# Missed Cleavages	Theo. MH+ [Da]	Confidence (by Search Engine): Sequest HT	XCorr (by Search Engine): Sequest HT
FALSE	High	LAVLNVADNR		1	1	2	AT3G20820.1	0	1084.61	High	2.83
High	Sequest HT (A7)	Unambiguous	LSAITIADWK		1	1	AT3G20820.1	AT3G20820.1	0	2	0.5275	0	1	1	559.315	1117.62	1117.63	-1.54	-0.00086	HCD (High Energy Collision Dissociation)	MS2	13.2801	512	28.5367	5573	8-14DMSOF-2.raw	F26	2.73
Checked	Confidence	Sequence	Modifications	# Protein Groups	# Proteins	# PSMs	Master Protein Accessions	# Missed Cleavages	Theo. MH+ [Da]	Confidence (by Search Engine): Sequest HT	XCorr (by Search Engine): Sequest HT
FALSE	High	LSAITIADWK		1	1	1	AT3G20820.1	0	1117.63	High	2.73
Medium	Sequest HT (A7)	Unambiguous	VADINLRGESEDPIFER		1	1	AT3G20820.1	AT3G20820.1	1	3	0.3986	0	1	1	653.995	1959.97	1959.98	-3.65	-0.00239	HCD (High Energy Collision Dissociation)	MS2	10.0858	351.724	21.679	4375	8-14DMSOF-2.raw	F26	2.91
Checked	Confidence	Sequence	Modifications	# Protein Groups	# Proteins	# PSMs	Master Protein Accessions	# Missed Cleavages	Theo. MH+ [Da]	Confidence (by Search Engine): Sequest HT	XCorr (by Search Engine): Sequest HT
FALSE	High	VADINLRGESEDPIFER		1	1	2	AT3G20820.1	1	1959.98	High	3.17
Low	Sequest HT (A7)	Unambiguous	LAVLNVADNR		1	1	AT3G20820.1	AT3G20820.1	0	2	0.4459	0	1	1	542.808	1084.61	1084.61	-2.29	-0.00124	HCD (High Energy Collision Dissociation)	MS2	0	512	17.0178	3635	8-14DMSOF-2.raw	F26	2.31
Checked	Confidence	Sequence	Modifications	# Protein Groups	# Proteins	# PSMs	Master Protein Accessions	# Missed Cleavages	Theo. MH+ [Da]	Confidence (by Search Engine): Sequest HT	XCorr (by Search Engine): Sequest HT
FALSE	High	LAVLNVADNR		1	1	2	AT3G20820.1	0	1084.61	High	2.83
Low	Sequest HT (A7)	Unambiguous	IPESLTNIYR		1	1	AT3G20820.1	AT3G20820.1	0	2	0.487	0	1	1	603.33	1205.65	1205.65	-0.06	-4e-05	HCD (High Energy Collision Dissociation)	MS2	39.2565	512	20.2315	4155	8-14DMSOF-2.raw	F26	2.3
Checked	Confidence	Sequence	Modifications	# Protein Groups	# Proteins	# PSMs	Master Protein Accessions	# Missed Cleavages	Theo. MH+ [Da]	Confidence (by Search Engine): Sequest HT	XCorr (by Search Engine): Sequest HT
FALSE	Low	IPESLTNIYR		1	1	2	AT3G20820.1	0	1205.65	Low	2.3
Low	Sequest HT (A7)	Unambiguous	IPESLTNIYR		1	1	AT3G20820.1	AT3G20820.1	0	2	0.4976	0	1	1	603.329	1205.65	1205.65	-1.68	-0.00101	HCD (High Energy Collision Dissociation)	MS2	4.37194	512	23.4677	4702	8-14DMSOF-2.raw	F26	2.11
Checked	Confidence	Sequence	Modifications	# Protein Groups	# Proteins	# PSMs	Master Protein Accessions	# Missed Cleavages	Theo. MH+ [Da]	Confidence (by Search Engine): Sequest HT	XCorr (by Search Engine): Sequest HT
FALSE	Low	IPESLTNIYR		1	1	2	AT3G20820.1	0	1205.65	Low	2.3
Low	Sequest HT (A7)	Unambiguous	IPEGFGPR		1	1	AT3G20820.1	AT3G20820.1	0	2	0.5227	0	1	1	436.734	872.46	872.462	-2.62	-0.00114	HCD (High Energy Collision Dissociation)	MS2	0	512	17.3732	3693	8-14DMSOF-2.raw	F26	1.32
Checked	Confidence	Sequence	Modifications	# Protein Groups	# Proteins	# PSMs	Master Protein Accessions	# Missed Cleavages	Theo. MH+ [Da]	Confidence (by Search Engine): Sequest HT	XCorr (by Search Engine): Sequest HT
FALSE	Low	IPEGFGPR		1	1	2	AT3G20820.1	0	872.462	Low	1.32
Low	Sequest HT (A7)	Unambiguous	IPEGFGPR		1	1	AT3G20820.1	AT3G20820.1	0	2	0.4344	0	1	1	436.734	872.461	872.462	-2.06	-0.0009	HCD (High Energy Collision Dissociation)	MS2	31.4083	512	11.5853	2614	8-14DMSOF-2.raw	F26	1.22
Checked	Confidence	Sequence	Modifications	# Protein Groups	# Proteins	# PSMs	Master Protein Accessions	# Missed Cleavages	Theo. MH+ [Da]	Confidence (by Search Engine): Sequest HT	XCorr (by Search Engine): Sequest HT
FALSE	Low	IPEGFGPR		1	1	2	AT3G20820.1	0	872.462	Low	1.32
Low	Sequest HT (A7)	Selected	vADINLR	N-Term(Acetyl)	1	1	AT3G20820.1	AT3G20820.1	0	2		0.0323	3	3	421.739	842.471	842.473	-2.29	-0.00096	HCD (High Energy Collision Dissociation)	MS2	37.1631	512	12.9617	2877	8-14DMSOF-2.raw	F26	0.9
Checked	Confidence	Sequence	Modifications	# Protein Groups	# Proteins	# PSMs	Master Protein Accessions	# Missed Cleavages	Theo. MH+ [Da]	Confidence (by Search Engine): Sequest HT	XCorr (by Search Engine): Sequest HT
FALSE	Low	VADINLR	1xAcetyl [N-Term]	1	1	1	AT3G20820.1	0	842.473	Low	0.9
Low	Sequest HT (A7)	Unambiguous	GISGEIPK		1	1	AT3G20820.1	AT3G20820.1	0	2	0.0833	0	1	1	400.728	800.448	800.451	-3.46	-0.00139	HCD (High Energy Collision Dissociation)	MS2	34.8581	512	14.7616	3196	8-14DMSOF-2.raw	F26	0.84
Checked	Confidence	Sequence	Modifications	# Protein Groups	# Proteins	# PSMs	Master Protein Accessions	# Missed Cleavages	Theo. MH+ [Da]	Confidence (by Search Engine): Sequest HT	XCorr (by Search Engine): Sequest HT
FALSE	Low	GISGEIPK		1	1	1	AT3G20820.1	0	800.451	Low	0.84
Master Protein	AT4G31580.2	pep chromosome:TAIR10:4:15306702:15308347:1 gene:AT4G31580 transcript:AT4G31580.2 gene_biotype:protein_coding transcript_biotype:protein_coding gene_symbol:RSZ22 description:Serine/arginine-rich splicing factor RSZ22 [Source:UniProtKB/Swiss-Prot;Acc:O81126]	0	28	8	19	5	1	200	22.4	11.44	35.26	8
Confidence	Identifying Node	PSM Ambiguity	Annotated Sequence	Modifications	# Protein Groups	# Proteins	Master Protein Accessions	Protein Accessions	# Missed Cleavages	Charge	DeltaScore	DeltaCn	Rank	Search Engine Rank	m/z [Da]	MH+ [Da]	Theo. MH+ [Da]	DeltaM [ppm]	Deltam/z [Da]	Activation Type	MS Order	Isolation Interference [%]	Ion Inject Time [ms]	RT [min]	First Scan	Spectrum File	File ID	XCorr
High	Sequest HT (A7)	Unambiguous	RPPGYAFLDFEDPR		1	1	AT4G31580.2	AT4G31580.2	0	3	0.5342	0	1	1	560.609	1679.81	1679.82	-2.31	-0.00129	HCD (High Energy Collision Dissociation)	MS2	1.99354	512	29.2409	5690	8-14DMSOF-2.raw	F26	3.8
Checked	Confidence	Sequence	Modifications	# Protein Groups	# Proteins	# PSMs	Master Protein Accessions	# Missed Cleavages	Theo. MH+ [Da]	Confidence (by Search Engine): Sequest HT	XCorr (by Search Engine): Sequest HT
FALSE	High	RPPGYAFLDFEDPR		1	1	2	AT4G31580.2	0	1679.82	High	3.8
High	Sequest HT (A7)	Unambiguous	VTERELEDEFR		2	2	AT2G24590.1; AT4G31580.2	AT2G24590.1; AT4G31580.2	1	2	0.4497	0	1	1	711.845	1422.68	1422.69	-1.71	-0.00121	HCD (High Energy Collision Dissociation)	MS2	0	124.738	21.2379	4306	8-14DMSOF-2.raw	F26	3.58
Checked	Confidence	Sequence	Modifications	# Protein Groups	# Proteins	# PSMs	Master Protein Accessions	# Missed Cleavages	Theo. MH+ [Da]	Confidence (by Search Engine): Sequest HT	XCorr (by Search Engine): Sequest HT
FALSE	High	VTERELEDEFR		2	2	3	AT2G24590.1; AT4G31580.2	1	1422.69	High	3.58
High	Sequest HT (A7)	Unambiguous	RPPGYAFLDFEDPRDAR		1	1	AT4G31580.2	AT4G31580.2	1	3	0.4254	0	1	1	674.665	2021.98	2021.98	-1.47	-0.00099	HCD (High Energy Collision Dissociation)	MS2	0.604854	430.608	27.399	5366	8-14DMSOF-2.raw	F26	3.55
Checked	Confidence	Sequence	Modifications	# Protein Groups	# Proteins	# PSMs	Master Protein Accessions	# Missed Cleavages	Theo. MH+ [Da]	Confidence (by Search Engine): Sequest HT	XCorr (by Search Engine): Sequest HT
FALSE	High	RPPGYAFLDFEDPRDAR		1	1	3	AT4G31580.2	1	2021.98	High	3.55
High	Sequest HT (A7)	Unambiguous	RPPGYAFLDFEDPR		1	1	AT4G31580.2	AT4G31580.2	0	3	0.5663	0	1	1	560.61	1679.81	1679.82	-2.2	-0.00123	HCD (High Energy Collision Dissociation)	MS2	5.66982	512	26.9432	5287	8-14DMSOF-2.raw	F26	3.32
Checked	Confidence	Sequence	Modifications	# Protein Groups	# Proteins	# PSMs	Master Protein Accessions	# Missed Cleavages	Theo. MH+ [Da]	Confidence (by Search Engine): Sequest HT	XCorr (by Search Engine): Sequest HT
FALSE	High	RPPGYAFLDFEDPR		1	1	2	AT4G31580.2	0	1679.82	High	3.8
High	Sequest HT (A7)	Unambiguous	cYEcGETGHFAR	C1(Carbamidomethyl); C4(Carbamidomethyl)	1	1	AT4G31580.2	AT4G31580.2	0	3	0.7925	0	1	1	496.198	1486.58	1486.58	-2.82	-0.00139	HCD (High Energy Collision Dissociation)	MS2	50.9962	512	11.765	2647	8-14DMSOF-2.raw	F26	2.94
Checked	Confidence	Sequence	Modifications	# Protein Groups	# Proteins	# PSMs	Master Protein Accessions	# Missed Cleavages	Theo. MH+ [Da]	Confidence (by Search Engine): Sequest HT	XCorr (by Search Engine): Sequest HT
FALSE	High	CYECGETGHFAR	2xCarbamidomethyl [C1; C4]	1	1	1	AT4G31580.2	0	1486.58	High	2.94
High	Sequest HT (A7)	Unambiguous	VTERELEDEFR		2	2	AT2G24590.1; AT4G31580.2	AT2G24590.1; AT4G31580.2	1	2	0.4662	0	1	1	711.845	1422.68	1422.69	-2.74	-0.00195	HCD (High Energy Collision Dissociation)	MS2	14.9309	512	17.0027	3632	8-14DMSOF-2.raw	F26	2.81
Checked	Confidence	Sequence	Modifications	# Protein Groups	# Proteins	# PSMs	Master Protein Accessions	# Missed Cleavages	Theo. MH+ [Da]	Confidence (by Search Engine): Sequest HT	XCorr (by Search Engine): Sequest HT
FALSE	High	VTERELEDEFR		2	2	3	AT2G24590.1; AT4G31580.2	1	1422.69	High	3.58
Low	Sequest HT (A7)	Unambiguous	RPPGYAFLDFEDPRDAR		1	1	AT4G31580.2	AT4G31580.2	1	3	0.2652	0	1	1	674.665	2021.98	2021.98	-1.47	-0.00099	HCD (High Energy Collision Dissociation)	MS2	17.8695	512	24.9072	4931	8-14DMSOF-2.raw	F26	2.64
Checked	Confidence	Sequence	Modifications	# Protein Groups	# Proteins	# PSMs	Master Protein Accessions	# Missed Cleavages	Theo. MH+ [Da]	Confidence (by Search Engine): Sequest HT	XCorr (by Search Engine): Sequest HT
FALSE	High	RPPGYAFLDFEDPRDAR		1	1	3	AT4G31580.2	1	2021.98	High	3.55
Low	Sequest HT (A7)	Unambiguous	VYVGNLDPR		3	5	AT1G23860.1; AT2G24590.1; AT4G31580.2	AT1G23860.1; AT2G24590.1; AT1G23860.3; AT1G23860.4; AT4G31580.2	0	2	0.3719	0	1	1	516.776	1032.54	1032.55	-2.23	-0.00115	HCD (High Energy Collision Dissociation)	MS2	0	361.262	17.9218	3792	8-14DMSOF-2.raw	F26	2.42
Checked	Confidence	Sequence	Modifications	# Protein Groups	# Proteins	# PSMs	Master Protein Accessions	# Missed Cleavages	Theo. MH+ [Da]	Confidence (by Search Engine): Sequest HT	XCorr (by Search Engine): Sequest HT
FALSE	Low	VYVGNLDPR		3	5	6	AT1G23860.1; AT2G24590.1; AT4G31580.2	0	1032.55	Low	2.42
Low	Sequest HT (A7)	Selected	VTERELEDEFRAFGVVR		1	1	AT4G31580.2	AT4G31580.2	2	4	0.0342	0	1	1	513.768	2052.05	2052.05	-1.17	-0.0006	HCD (High Energy Collision Dissociation)	MS2	0	512	30.8491	5960	8-14DMSOF-2.raw	F26	2.34
Checked	Confidence	Sequence	Modifications	# Protein Groups	# Proteins	# PSMs	Master Protein Accessions	# Missed Cleavages	Theo. MH+ [Da]	Confidence (by Search Engine): Sequest HT	XCorr (by Search Engine): Sequest HT
FALSE	Low	VTERELEDEFRAFGVVR		1	1	1	AT4G31580.2	2	2052.05	Low	2.34
Low	Sequest HT (A7)	Unambiguous	VYVGNLDPR		3	5	AT1G23860.1; AT2G24590.1; AT4G31580.2	AT1G23860.1; AT2G24590.1; AT1G23860.3; AT1G23860.4; AT4G31580.2	0	2	0.3453	0	1	1	516.776	1032.54	1032.55	-2.46	-0.00127	HCD (High Energy Collision Dissociation)	MS2	0	189.161	12.8828	2864	8-14DMSOF-2.raw	F26	2.23
Checked	Confidence	Sequence	Modifications	# Protein Groups	# Proteins	# PSMs	Master Protein Accessions	# Missed Cleavages	Theo. MH+ [Da]	Confidence (by Search Engine): Sequest HT	XCorr (by Search Engine): Sequest HT
FALSE	Low	VYVGNLDPR		3	5	6	AT1G23860.1; AT2G24590.1; AT4G31580.2	0	1032.55	Low	2.42
Low	Sequest HT (A7)	Unambiguous	ELEDEFR		2	2	AT2G24590.1; AT4G31580.2	AT2G24590.1; AT4G31580.2	0	2	0.4189	0	1	1	469.216	937.424	937.426	-2.1	-0.00099	HCD (High Energy Collision Dissociation)	MS2	13.5604	512	18.1555	3830	8-14DMSOF-2.raw	F26	2.22
Checked	Confidence	Sequence	Modifications	# Protein Groups	# Proteins	# PSMs	Master Protein Accessions	# Missed Cleavages	Theo. MH+ [Da]	Confidence (by Search Engine): Sequest HT	XCorr (by Search Engine): Sequest HT
FALSE	Low	ELEDEFR		2	2	2	AT2G24590.1; AT4G31580.2	0	937.426	Low	2.22
Low	Sequest HT (A7)	Unambiguous	ELEDEFRAFGVVR		1	1	AT4G31580.2	AT4G31580.2	1	2	0.3014	0	1	1	783.898	1566.79	1566.79	-1.02	-0.0008	HCD (High Energy Collision Dissociation)	MS2	6.39751	512	29.0815	5663	8-14DMSOF-2.raw	F26	2.19
Checked	Confidence	Sequence	Modifications	# Protein Groups	# Proteins	# PSMs	Master Protein Accessions	# Missed Cleavages	Theo. MH+ [Da]	Confidence (by Search Engine): Sequest HT	XCorr (by Search Engine): Sequest HT
FALSE	Low	ELEDEFRAFGVVR		1	1	1	AT4G31580.2	1	1566.79	Low	2.19
Low	Sequest HT (A7)	Unambiguous	VYVGNLDPR		3	5	AT1G23860.1; AT2G24590.1; AT4G31580.2	AT1G23860.1; AT2G24590.1; AT1G23860.3; AT1G23860.4; AT4G31580.2	0	2	0.3866	0	1	1	516.777	1032.55	1032.55	-0.93	-0.00048	HCD (High Energy Collision Dissociation)	MS2	15.2099	459.667	13.394	2961	8-14DMSOF-2.raw	F26	1.94
Checked	Confidence	Sequence	Modifications	# Protein Groups	# Proteins	# PSMs	Master Protein Accessions	# Missed Cleavages	Theo. MH+ [Da]	Confidence (by Search Engine): Sequest HT	XCorr (by Search Engine): Sequest HT
FALSE	Low	VYVGNLDPR		3	5	6	AT1G23860.1; AT2G24590.1; AT4G31580.2	0	1032.55	Low	2.42
Low	Sequest HT (A7)	Unambiguous	RPPGYAFLDFEDPRDAR		1	1	AT4G31580.2	AT4G31580.2	1	3	0.1934	0	1	1	674.665	2021.98	2021.98	-1.74	-0.00117	HCD (High Energy Collision Dissociation)	MS2	0	512	26.8865	5276	8-14DMSOF-2.raw	F26	1.81
Checked	Confidence	Sequence	Modifications	# Protein Groups	# Proteins	# PSMs	Master Protein Accessions	# Missed Cleavages	Theo. MH+ [Da]	Confidence (by Search Engine): Sequest HT	XCorr (by Search Engine): Sequest HT
FALSE	High	RPPGYAFLDFEDPRDAR		1	1	3	AT4G31580.2	1	2021.98	High	3.55
Low	Sequest HT (A7)	Unambiguous	VTERELEDEFR		2	2	AT2G24590.1; AT4G31580.2	AT2G24590.1; AT4G31580.2	1	3	0.2866	0	1	1	474.899	1422.68	1422.69	-3	-0.00142	HCD (High Energy Collision Dissociation)	MS2	5.19297	512	20.7049	4226	8-14DMSOF-2.raw	F26	1.64
Checked	Confidence	Sequence	Modifications	# Protein Groups	# Proteins	# PSMs	Master Protein Accessions	# Missed Cleavages	Theo. MH+ [Da]	Confidence (by Search Engine): Sequest HT	XCorr (by Search Engine): Sequest HT
FALSE	High	VTERELEDEFR		2	2	3	AT2G24590.1; AT4G31580.2	1	1422.69	High	3.58
Low	Sequest HT (A7)	Unambiguous	VYVGNLDPR		3	5	AT1G23860.1; AT2G24590.1; AT4G31580.2	AT1G23860.1; AT2G24590.1; AT1G23860.3; AT1G23860.4; AT4G31580.2	0	2	0.3951	0	1	1	516.776	1032.54	1032.55	-2.7	-0.00139	HCD (High Energy Collision Dissociation)	MS2	0	512	18.4245	3872	8-14DMSOF-2.raw	F26	1.62
Checked	Confidence	Sequence	Modifications	# Protein Groups	# Proteins	# PSMs	Master Protein Accessions	# Missed Cleavages	Theo. MH+ [Da]	Confidence (by Search Engine): Sequest HT	XCorr (by Search Engine): Sequest HT
FALSE	Low	VYVGNLDPR		3	5	6	AT1G23860.1; AT2G24590.1; AT4G31580.2	0	1032.55	Low	2.42
Low	Sequest HT (A7)	Unambiguous	VYVGNLDPR		3	5	AT1G23860.1; AT2G24590.1; AT4G31580.2	AT1G23860.1; AT2G24590.1; AT1G23860.3; AT1G23860.4; AT4G31580.2	0	2	0.4487	0	1	1	516.775	1032.54	1032.55	-4.47	-0.00231	HCD (High Energy Collision Dissociation)	MS2	10.1521	512	17.4179	3700	8-14DMSOF-2.raw	F26	1.56
Checked	Confidence	Sequence	Modifications	# Protein Groups	# Proteins	# PSMs	Master Protein Accessions	# Missed Cleavages	Theo. MH+ [Da]	Confidence (by Search Engine): Sequest HT	XCorr (by Search Engine): Sequest HT
FALSE	Low	VYVGNLDPR		3	5	6	AT1G23860.1; AT2G24590.1; AT4G31580.2	0	1032.55	Low	2.42
Low	Sequest HT (A7)	Unambiguous	VYVGNLDPR		3	5	AT1G23860.1; AT2G24590.1; AT4G31580.2	AT1G23860.1; AT2G24590.1; AT1G23860.3; AT1G23860.4; AT4G31580.2	0	2	0.4161	0	1	1	516.776	1032.55	1032.55	-1.76	-0.00091	HCD (High Energy Collision Dissociation)	MS2	0	512	12.3527	2761	8-14DMSOF-2.raw	F26	1.49
Checked	Confidence	Sequence	Modifications	# Protein Groups	# Proteins	# PSMs	Master Protein Accessions	# Missed Cleavages	Theo. MH+ [Da]	Confidence (by Search Engine): Sequest HT	XCorr (by Search Engine): Sequest HT
FALSE	Low	VYVGNLDPR		3	5	6	AT1G23860.1; AT2G24590.1; AT4G31580.2	0	1032.55	Low	2.42
Low	Sequest HT (A7)	Unambiguous	ELEDEFR		2	2	AT2G24590.1; AT4G31580.2	AT2G24590.1; AT4G31580.2	0	2	0.2645	0	1	1	469.216	937.425	937.426	-1.32	-0.00062	HCD (High Energy Collision Dissociation)	MS2	32.7943	512	12.7044	2832	8-14DMSOF-2.raw	F26	1.21
Checked	Confidence	Sequence	Modifications	# Protein Groups	# Proteins	# PSMs	Master Protein Accessions	# Missed Cleavages	Theo. MH+ [Da]	Confidence (by Search Engine): Sequest HT	XCorr (by Search Engine): Sequest HT
FALSE	Low	ELEDEFR		2	2	2	AT2G24590.1; AT4G31580.2	0	937.426	Low	2.22
Master Protein	AT1G55310.1	pep chromosome:TAIR10:1:20629698:20633007:1 gene:AT1G55310 transcript:AT1G55310.1 gene_biotype:protein_coding transcript_biotype:protein_coding gene_symbol:SR33 description:SC35-like splicing factor 33 [Source:TAIR;Acc:AT1G55310]	0	25	9	15	5	1	287	33.3	11.74	33.23	9
Confidence	Identifying Node	PSM Ambiguity	Annotated Sequence	Modifications	# Protein Groups	# Proteins	Master Protein Accessions	Protein Accessions	# Missed Cleavages	Charge	DeltaScore	DeltaCn	Rank	Search Engine Rank	m/z [Da]	MH+ [Da]	Theo. MH+ [Da]	DeltaM [ppm]	Deltam/z [Da]	Activation Type	MS Order	Isolation Interference [%]	Ion Inject Time [ms]	RT [min]	First Scan	Spectrum File	File ID	XCorr
High	Sequest HT (A7)	Unambiguous	KSFEQFGPVKDIYLPR		1	3	AT1G55310.1	AT1G55310.2; AT1G55310.3; AT1G55310.1	2	3	0.6861	0	1	1	642.015	1924.03	1924.03	-1.72	-0.00111	HCD (High Energy Collision Dissociation)	MS2	10.2849	512	25.4563	5019	8-14DMSOF-2.raw	F26	4.81
Checked	Confidence	Sequence	Modifications	# Protein Groups	# Proteins	# PSMs	Master Protein Accessions	# Missed Cleavages	Theo. MH+ [Da]	Confidence (by Search Engine): Sequest HT	XCorr (by Search Engine): Sequest HT
FALSE	High	KSFEQFGPVKDIYLPR		1	3	1	AT1G55310.1	2	1924.03	High	4.81
High	Sequest HT (A7)	Unambiguous	SFEQFGPVKDIYLPR		1	3	AT1G55310.1	AT1G55310.2; AT1G55310.3; AT1G55310.1	1	3	0.6019	0	1	1	599.317	1795.94	1795.94	-0.39	-0.00023	HCD (High Energy Collision Dissociation)	MS2	2.56395	512	28.6912	5598	8-14DMSOF-2.raw	F26	4.22
Checked	Confidence	Sequence	Modifications	# Protein Groups	# Proteins	# PSMs	Master Protein Accessions	# Missed Cleavages	Theo. MH+ [Da]	Confidence (by Search Engine): Sequest HT	XCorr (by Search Engine): Sequest HT
FALSE	High	SFEQFGPVKDIYLPR		1	3	2	AT1G55310.1	1	1795.94	High	4.22
High	Sequest HT (A7)	Unambiguous	SFEQFGPVKDIYLPR		1	3	AT1G55310.1	AT1G55310.2; AT1G55310.3; AT1G55310.1	1	3	0.6126	0	1	1	599.316	1795.93	1795.94	-2.53	-0.00152	HCD (High Energy Collision Dissociation)	MS2	0	512	26.7412	5255	8-14DMSOF-2.raw	F26	3.82
Checked	Confidence	Sequence	Modifications	# Protein Groups	# Proteins	# PSMs	Master Protein Accessions	# Missed Cleavages	Theo. MH+ [Da]	Confidence (by Search Engine): Sequest HT	XCorr (by Search Engine): Sequest HT
FALSE	High	SFEQFGPVKDIYLPR		1	3	2	AT1G55310.1	1	1795.94	High	4.22
High	Sequest HT (A7)	Unambiguous	SRDLPTSLLVR		1	3	AT1G55310.1	AT1G55310.2; AT1G55310.3; AT1G55310.1	1	2	0.4939	0	1	1	628.869	1256.73	1256.73	-1.37	-0.00086	HCD (High Energy Collision Dissociation)	MS2	21.4059	512	19.4923	4046	8-14DMSOF-2.raw	F26	3.28
Checked	Confidence	Sequence	Modifications	# Protein Groups	# Proteins	# PSMs	Master Protein Accessions	# Missed Cleavages	Theo. MH+ [Da]	Confidence (by Search Engine): Sequest HT	XCorr (by Search Engine): Sequest HT
FALSE	High	SRDLPTSLLVR		1	3	2	AT1G55310.1	1	1256.73	High	3.28
High	Sequest HT (A7)	Unambiguous	ELTVVFAEENR		2	6	AT3G13570.1; AT1G55310.1	AT1G55310.2; AT1G55310.4; AT1G55310.7; AT3G13570.1; AT1G55310.3; AT1G55310.1	0	2	0.5312	0	1	1	653.835	1306.66	1306.66	-1.32	-0.00086	HCD (High Energy Collision Dissociation)	MS2	22.5078	512	23.908	4775	8-14DMSOF-2.raw	F26	3.2
Checked	Confidence	Sequence	Modifications	# Protein Groups	# Proteins	# PSMs	Master Protein Accessions	# Missed Cleavages	Theo. MH+ [Da]	Confidence (by Search Engine): Sequest HT	XCorr (by Search Engine): Sequest HT
FALSE	High	ELTVVFAEENR		2	6	3	AT3G13570.1; AT1G55310.1	0	1306.66	High	3.2
High	Sequest HT (A7)	Unambiguous	GFGFVQFMDPADAADAK		1	3	AT1G55310.1	AT1G55310.2; AT1G55310.3; AT1G55310.1	0	2	0.6859	0	1	1	893.908	1786.81	1786.81	-0.7	-0.00062	HCD (High Energy Collision Dissociation)	MS2	57.9491	512	34.9901	6665	8-14DMSOF-2.raw	F26	3.12
Checked	Confidence	Sequence	Modifications	# Protein Groups	# Proteins	# PSMs	Master Protein Accessions	# Missed Cleavages	Theo. MH+ [Da]	Confidence (by Search Engine): Sequest HT	XCorr (by Search Engine): Sequest HT
FALSE	High	GFGFVQFMDPADAADAK		1	3	1	AT1G55310.1	0	1786.81	High	3.12
High	Sequest HT (A7)	Unambiguous	SRDLPTSLLVR		1	3	AT1G55310.1	AT1G55310.2; AT1G55310.3; AT1G55310.1	1	2	0.4407	0	1	1	628.869	1256.73	1256.73	-1.85	-0.00116	HCD (High Energy Collision Dissociation)	MS2	48.1665	512	22.8617	4591	8-14DMSOF-2.raw	F26	2.95
Checked	Confidence	Sequence	Modifications	# Protein Groups	# Proteins	# PSMs	Master Protein Accessions	# Missed Cleavages	Theo. MH+ [Da]	Confidence (by Search Engine): Sequest HT	XCorr (by Search Engine): Sequest HT
FALSE	High	SRDLPTSLLVR		1	3	2	AT1G55310.1	1	1256.73	High	3.28
High	Sequest HT (A7)	Unambiguous	ELTVVFAEENR		2	6	AT3G13570.1; AT1G55310.1	AT1G55310.2; AT1G55310.4; AT1G55310.7; AT3G13570.1; AT1G55310.3; AT1G55310.1	0	2	0.6058	0	1	1	653.835	1306.66	1306.66	-1.5	-0.00098	HCD (High Energy Collision Dissociation)	MS2	9.53209	202.142	24.5205	4871	8-14DMSOF-2.raw	F26	2.74
Checked	Confidence	Sequence	Modifications	# Protein Groups	# Proteins	# PSMs	Master Protein Accessions	# Missed Cleavages	Theo. MH+ [Da]	Confidence (by Search Engine): Sequest HT	XCorr (by Search Engine): Sequest HT
FALSE	High	ELTVVFAEENR		2	6	3	AT3G13570.1; AT1G55310.1	0	1306.66	High	3.2
High	Sequest HT (A7)	Unambiguous	ELTVVFAEENR		2	6	AT3G13570.1; AT1G55310.1	AT1G55310.2; AT1G55310.4; AT1G55310.7; AT3G13570.1; AT1G55310.3; AT1G55310.1	0	2	0.6157	0	1	1	653.835	1306.66	1306.66	-0.48	-0.00031	HCD (High Energy Collision Dissociation)	MS2	3.77469	512	21.1727	4296	8-14DMSOF-2.raw	F26	2.68
Checked	Confidence	Sequence	Modifications	# Protein Groups	# Proteins	# PSMs	Master Protein Accessions	# Missed Cleavages	Theo. MH+ [Da]	Confidence (by Search Engine): Sequest HT	XCorr (by Search Engine): Sequest HT
FALSE	High	ELTVVFAEENR		2	6	3	AT3G13570.1; AT1G55310.1	0	1306.66	High	3.2
Low	Sequest HT (A7)	Unambiguous	ELTVVFAEENRK		2	6	AT3G13570.1; AT1G55310.1	AT1G55310.2; AT1G55310.4; AT1G55310.7; AT3G13570.1; AT1G55310.3; AT1G55310.1	1	3	0.4042	0	1	1	478.923	1434.76	1434.76	-2.59	-0.00124	HCD (High Energy Collision Dissociation)	MS2	0	512	21.3259	4319	8-14DMSOF-2.raw	F26	2.4
Checked	Confidence	Sequence	Modifications	# Protein Groups	# Proteins	# PSMs	Master Protein Accessions	# Missed Cleavages	Theo. MH+ [Da]	Confidence (by Search Engine): Sequest HT	XCorr (by Search Engine): Sequest HT
FALSE	Low	ELTVVFAEENRK		2	6	1	AT3G13570.1; AT1G55310.1	1	1434.76	Low	2.4
Low	Sequest HT (A7)	Unambiguous	HDcRQEDLR	C3(Carbamidomethyl)	2	4	AT3G13570.1; AT1G55310.1	AT1G55310.2; AT3G13570.1; AT1G55310.3; AT1G55310.1	1	3	0.4545	0	1	1	410.187	1228.55	1228.55	-1.92	-0.00078	HCD (High Energy Collision Dissociation)	MS2	47.4312	512	7.0534	1715	8-14DMSOF-2.raw	F26	1.54
Checked	Confidence	Sequence	Modifications	# Protein Groups	# Proteins	# PSMs	Master Protein Accessions	# Missed Cleavages	Theo. MH+ [Da]	Confidence (by Search Engine): Sequest HT	XCorr (by Search Engine): Sequest HT
FALSE	Low	HDCRQEDLR	1xCarbamidomethyl [C3]	2	4	1	AT3G13570.1; AT1G55310.1	1	1228.55	Low	1.54
Low	Sequest HT (A7)	Unambiguous	DLPTSLLVR		1	3	AT1G55310.1	AT1G55310.2; AT1G55310.3; AT1G55310.1	0	2	0.4365	0	1	1	507.302	1013.6	1013.6	-2.09	-0.00106	HCD (High Energy Collision Dissociation)	MS2	0	512	28.4745	5563	8-14DMSOF-2.raw	F26	1.26
Checked	Confidence	Sequence	Modifications	# Protein Groups	# Proteins	# PSMs	Master Protein Accessions	# Missed Cleavages	Theo. MH+ [Da]	Confidence (by Search Engine): Sequest HT	XCorr (by Search Engine): Sequest HT
FALSE	Low	DLPTSLLVR		1	3	3	AT1G55310.1	0	1013.6	Low	1.26
Low	Sequest HT (A7)	Unambiguous	DLPTSLLVR		1	3	AT1G55310.1	AT1G55310.2; AT1G55310.3; AT1G55310.1	0	2	0.4309	0	1	1	507.302	1013.6	1013.6	-2.03	-0.00103	HCD (High Energy Collision Dissociation)	MS2	0	512	27.9627	5474	8-14DMSOF-2.raw	F26	1.23
Checked	Confidence	Sequence	Modifications	# Protein Groups	# Proteins	# PSMs	Master Protein Accessions	# Missed Cleavages	Theo. MH+ [Da]	Confidence (by Search Engine): Sequest HT	XCorr (by Search Engine): Sequest HT
FALSE	Low	DLPTSLLVR		1	3	3	AT1G55310.1	0	1013.6	Low	1.26
Low	Sequest HT (A7)	Unambiguous	DLPTSLLVR		1	3	AT1G55310.1	AT1G55310.2; AT1G55310.3; AT1G55310.1	0	2	0.4715	0	1	1	507.303	1013.6	1013.6	-1.19	-0.0006	HCD (High Energy Collision Dissociation)	MS2	0	512	25.5882	5043	8-14DMSOF-2.raw	F26	1.23
Checked	Confidence	Sequence	Modifications	# Protein Groups	# Proteins	# PSMs	Master Protein Accessions	# Missed Cleavages	Theo. MH+ [Da]	Confidence (by Search Engine): Sequest HT	XCorr (by Search Engine): Sequest HT
FALSE	Low	DLPTSLLVR		1	3	3	AT1G55310.1	0	1013.6	Low	1.26
Low	Sequest HT (A7)	Unambiguous	DYYTGDPR		2	3	AT3G13570.1; AT1G55310.1	AT1G55310.2; AT3G13570.1; AT1G55310.1	0	2	0.3697	0	1	1	493.713	986.419	986.421	-2.19	-0.00108	HCD (High Energy Collision Dissociation)	MS2	13.8259	512	11.6624	2628	8-14DMSOF-2.raw	F26	1.19
Checked	Confidence	Sequence	Modifications	# Protein Groups	# Proteins	# PSMs	Master Protein Accessions	# Missed Cleavages	Theo. MH+ [Da]	Confidence (by Search Engine): Sequest HT	XCorr (by Search Engine): Sequest HT
FALSE	Low	DYYTGDPR		2	3	1	AT3G13570.1; AT1G55310.1	0	986.421	Low	1.19
Master Protein	AT2G24590.1	pep chromosome:TAIR10:2:10449631:10451184:1 gene:AT2G24590 transcript:AT2G24590.1 gene_biotype:protein_coding transcript_biotype:protein_coding gene_symbol:RSZ22A description:Serine/arginine-rich splicing factor RSZ22A [Source:UniProtKB/Swiss-Prot;Acc:Q9SJA6]	0	33	8	17	5	1	196	21.9	11.34	32.13	8
Confidence	Identifying Node	PSM Ambiguity	Annotated Sequence	Modifications	# Protein Groups	# Proteins	Master Protein Accessions	Protein Accessions	# Missed Cleavages	Charge	DeltaScore	DeltaCn	Rank	Search Engine Rank	m/z [Da]	MH+ [Da]	Theo. MH+ [Da]	DeltaM [ppm]	Deltam/z [Da]	Activation Type	MS Order	Isolation Interference [%]	Ion Inject Time [ms]	RT [min]	First Scan	Spectrum File	File ID	XCorr
High	Sequest HT (A7)	Unambiguous	RPPGYAFLDFEDSR		1	1	AT2G24590.1	AT2G24590.1	0	2	0.5662	0	1	1	835.4	1669.79	1669.8	-2.18	-0.00182	HCD (High Energy Collision Dissociation)	MS2	7.47241	512	28.629	5589	8-14DMSOF-2.raw	F26	3.85
Checked	Confidence	Sequence	Modifications	# Protein Groups	# Proteins	# PSMs	Master Protein Accessions	# Missed Cleavages	Theo. MH+ [Da]	Confidence (by Search Engine): Sequest HT	XCorr (by Search Engine): Sequest HT
FALSE	High	RPPGYAFLDFEDSR		1	1	2	AT2G24590.1	0	1669.8	High	3.85
High	Sequest HT (A7)	Unambiguous	VTERELEDEFR		2	2	AT2G24590.1; AT4G31580.2	AT2G24590.1; AT4G31580.2	1	2	0.4497	0	1	1	711.845	1422.68	1422.69	-1.71	-0.00121	HCD (High Energy Collision Dissociation)	MS2	0	124.738	21.2379	4306	8-14DMSOF-2.raw	F26	3.58
Checked	Confidence	Sequence	Modifications	# Protein Groups	# Proteins	# PSMs	Master Protein Accessions	# Missed Cleavages	Theo. MH+ [Da]	Confidence (by Search Engine): Sequest HT	XCorr (by Search Engine): Sequest HT
FALSE	High	VTERELEDEFR		2	2	3	AT2G24590.1; AT4G31580.2	1	1422.69	High	3.58
High	Sequest HT (A7)	Unambiguous	RPPGYAFLDFEDSR		1	1	AT2G24590.1	AT2G24590.1	0	3	0.5101	0	1	1	557.27	1669.79	1669.8	-1.38	-0.00077	HCD (High Energy Collision Dissociation)	MS2	4.92464	512	26.1993	5157	8-14DMSOF-2.raw	F26	3.45
Checked	Confidence	Sequence	Modifications	# Protein Groups	# Proteins	# PSMs	Master Protein Accessions	# Missed Cleavages	Theo. MH+ [Da]	Confidence (by Search Engine): Sequest HT	XCorr (by Search Engine): Sequest HT
FALSE	High	RPPGYAFLDFEDSR		1	1	2	AT2G24590.1	0	1669.8	High	3.85
High	Sequest HT (A7)	Unambiguous	RPPGYAFLDFEDSRDAR		1	1	AT2G24590.1	AT2G24590.1	1	3	0.4527	0	1	1	671.323	2011.95	2011.96	-3.61	-0.00242	HCD (High Energy Collision Dissociation)	MS2	0	512	25.9999	5120	8-14DMSOF-2.raw	F26	2.96
Checked	Confidence	Sequence	Modifications	# Protein Groups	# Proteins	# PSMs	Master Protein Accessions	# Missed Cleavages	Theo. MH+ [Da]	Confidence (by Search Engine): Sequest HT	XCorr (by Search Engine): Sequest HT
FALSE	High	RPPGYAFLDFEDSRDAR		1	1	1	AT2G24590.1	1	2011.96	High	2.96
High	Sequest HT (A7)	Unambiguous	VTERELEDEFR		2	2	AT2G24590.1; AT4G31580.2	AT2G24590.1; AT4G31580.2	1	2	0.4662	0	1	1	711.845	1422.68	1422.69	-2.74	-0.00195	HCD (High Energy Collision Dissociation)	MS2	14.9309	512	17.0027	3632	8-14DMSOF-2.raw	F26	2.81
Checked	Confidence	Sequence	Modifications	# Protein Groups	# Proteins	# PSMs	Master Protein Accessions	# Missed Cleavages	Theo. MH+ [Da]	Confidence (by Search Engine): Sequest HT	XCorr (by Search Engine): Sequest HT
FALSE	High	VTERELEDEFR		2	2	3	AT2G24590.1; AT4G31580.2	1	1422.69	High	3.58
Low	Sequest HT (A7)	Unambiguous	cYEcGESGHFAR	C1(Carbamidomethyl); C4(Carbamidomethyl)	1	1	AT2G24590.1	AT2G24590.1	0	3	0.7509	0	1	1	491.527	1472.57	1472.57	-1.95	-0.00096	HCD (High Energy Collision Dissociation)	MS2	7.24702	512	11.1471	2537	8-14DMSOF-2.raw	F26	2.73
Checked	Confidence	Sequence	Modifications	# Protein Groups	# Proteins	# PSMs	Master Protein Accessions	# Missed Cleavages	Theo. MH+ [Da]	Confidence (by Search Engine): Sequest HT	XCorr (by Search Engine): Sequest HT
FALSE	Low	CYECGESGHFAR	2xCarbamidomethyl [C1; C4]	1	1	1	AT2G24590.1	0	1472.57	Low	2.73
Low	Sequest HT (A7)	Unambiguous	VYVGNLDPR		3	5	AT1G23860.1; AT2G24590.1; AT4G31580.2	AT1G23860.1; AT2G24590.1; AT1G23860.3; AT1G23860.4; AT4G31580.2	0	2	0.3719	0	1	1	516.776	1032.54	1032.55	-2.23	-0.00115	HCD (High Energy Collision Dissociation)	MS2	0	361.262	17.9218	3792	8-14DMSOF-2.raw	F26	2.42
Checked	Confidence	Sequence	Modifications	# Protein Groups	# Proteins	# PSMs	Master Protein Accessions	# Missed Cleavages	Theo. MH+ [Da]	Confidence (by Search Engine): Sequest HT	XCorr (by Search Engine): Sequest HT
FALSE	Low	VYVGNLDPR		3	5	6	AT1G23860.1; AT2G24590.1; AT4G31580.2	0	1032.55	Low	2.42
Low	Sequest HT (A7)	Unambiguous	DAIREVDGK		1	1	AT2G24590.1	AT2G24590.1	1	2	0.2802	0	1	1	501.763	1002.52	1002.52	-2.47	-0.00124	HCD (High Energy Collision Dissociation)	MS2	24.809	512	10.1529	2355	8-14DMSOF-2.raw	F26	2.32
Checked	Confidence	Sequence	Modifications	# Protein Groups	# Proteins	# PSMs	Master Protein Accessions	# Missed Cleavages	Theo. MH+ [Da]	Confidence (by Search Engine): Sequest HT	XCorr (by Search Engine): Sequest HT
FALSE	Low	DAIREVDGK		1	1	1	AT2G24590.1	1	1002.52	Low	2.32
Low	Sequest HT (A7)	Unambiguous	VYVGNLDPR		3	5	AT1G23860.1; AT2G24590.1; AT4G31580.2	AT1G23860.1; AT2G24590.1; AT1G23860.3; AT1G23860.4; AT4G31580.2	0	2	0.3453	0	1	1	516.776	1032.54	1032.55	-2.46	-0.00127	HCD (High Energy Collision Dissociation)	MS2	0	189.161	12.8828	2864	8-14DMSOF-2.raw	F26	2.23
Checked	Confidence	Sequence	Modifications	# Protein Groups	# Proteins	# PSMs	Master Protein Accessions	# Missed Cleavages	Theo. MH+ [Da]	Confidence (by Search Engine): Sequest HT	XCorr (by Search Engine): Sequest HT
FALSE	Low	VYVGNLDPR		3	5	6	AT1G23860.1; AT2G24590.1; AT4G31580.2	0	1032.55	Low	2.42
Low	Sequest HT (A7)	Unambiguous	ELEDEFR		2	2	AT2G24590.1; AT4G31580.2	AT2G24590.1; AT4G31580.2	0	2	0.4189	0	1	1	469.216	937.424	937.426	-2.1	-0.00099	HCD (High Energy Collision Dissociation)	MS2	13.5604	512	18.1555	3830	8-14DMSOF-2.raw	F26	2.22
Checked	Confidence	Sequence	Modifications	# Protein Groups	# Proteins	# PSMs	Master Protein Accessions	# Missed Cleavages	Theo. MH+ [Da]	Confidence (by Search Engine): Sequest HT	XCorr (by Search Engine): Sequest HT
FALSE	Low	ELEDEFR		2	2	2	AT2G24590.1; AT4G31580.2	0	937.426	Low	2.22
Low	Sequest HT (A7)	Unambiguous	VYVGNLDPR		3	5	AT1G23860.1; AT2G24590.1; AT4G31580.2	AT1G23860.1; AT2G24590.1; AT1G23860.3; AT1G23860.4; AT4G31580.2	0	2	0.3866	0	1	1	516.777	1032.55	1032.55	-0.93	-0.00048	HCD (High Energy Collision Dissociation)	MS2	15.2099	459.667	13.394	2961	8-14DMSOF-2.raw	F26	1.94
Checked	Confidence	Sequence	Modifications	# Protein Groups	# Proteins	# PSMs	Master Protein Accessions	# Missed Cleavages	Theo. MH+ [Da]	Confidence (by Search Engine): Sequest HT	XCorr (by Search Engine): Sequest HT
FALSE	Low	VYVGNLDPR		3	5	6	AT1G23860.1; AT2G24590.1; AT4G31580.2	0	1032.55	Low	2.42
Low	Sequest HT (A7)	Unambiguous	VTERELEDEFR		2	2	AT2G24590.1; AT4G31580.2	AT2G24590.1; AT4G31580.2	1	3	0.2866	0	1	1	474.899	1422.68	1422.69	-3	-0.00142	HCD (High Energy Collision Dissociation)	MS2	5.19297	512	20.7049	4226	8-14DMSOF-2.raw	F26	1.64
Checked	Confidence	Sequence	Modifications	# Protein Groups	# Proteins	# PSMs	Master Protein Accessions	# Missed Cleavages	Theo. MH+ [Da]	Confidence (by Search Engine): Sequest HT	XCorr (by Search Engine): Sequest HT
FALSE	High	VTERELEDEFR		2	2	3	AT2G24590.1; AT4G31580.2	1	1422.69	High	3.58
Low	Sequest HT (A7)	Unambiguous	VYVGNLDPR		3	5	AT1G23860.1; AT2G24590.1; AT4G31580.2	AT1G23860.1; AT2G24590.1; AT1G23860.3; AT1G23860.4; AT4G31580.2	0	2	0.3951	0	1	1	516.776	1032.54	1032.55	-2.7	-0.00139	HCD (High Energy Collision Dissociation)	MS2	0	512	18.4245	3872	8-14DMSOF-2.raw	F26	1.62
Checked	Confidence	Sequence	Modifications	# Protein Groups	# Proteins	# PSMs	Master Protein Accessions	# Missed Cleavages	Theo. MH+ [Da]	Confidence (by Search Engine): Sequest HT	XCorr (by Search Engine): Sequest HT
FALSE	Low	VYVGNLDPR		3	5	6	AT1G23860.1; AT2G24590.1; AT4G31580.2	0	1032.55	Low	2.42
Low	Sequest HT (A7)	Unambiguous	VYVGNLDPR		3	5	AT1G23860.1; AT2G24590.1; AT4G31580.2	AT1G23860.1; AT2G24590.1; AT1G23860.3; AT1G23860.4; AT4G31580.2	0	2	0.4487	0	1	1	516.775	1032.54	1032.55	-4.47	-0.00231	HCD (High Energy Collision Dissociation)	MS2	10.1521	512	17.4179	3700	8-14DMSOF-2.raw	F26	1.56
Checked	Confidence	Sequence	Modifications	# Protein Groups	# Proteins	# PSMs	Master Protein Accessions	# Missed Cleavages	Theo. MH+ [Da]	Confidence (by Search Engine): Sequest HT	XCorr (by Search Engine): Sequest HT
FALSE	Low	VYVGNLDPR		3	5	6	AT1G23860.1; AT2G24590.1; AT4G31580.2	0	1032.55	Low	2.42
Low	Sequest HT (A7)	Unambiguous	VYVGNLDPR		3	5	AT1G23860.1; AT2G24590.1; AT4G31580.2	AT1G23860.1; AT2G24590.1; AT1G23860.3; AT1G23860.4; AT4G31580.2	0	2	0.4161	0	1	1	516.776	1032.55	1032.55	-1.76	-0.00091	HCD (High Energy Collision Dissociation)	MS2	0	512	12.3527	2761	8-14DMSOF-2.raw	F26	1.49
Checked	Confidence	Sequence	Modifications	# Protein Groups	# Proteins	# PSMs	Master Protein Accessions	# Missed Cleavages	Theo. MH+ [Da]	Confidence (by Search Engine): Sequest HT	XCorr (by Search Engine): Sequest HT
FALSE	Low	VYVGNLDPR		3	5	6	AT1G23860.1; AT2G24590.1; AT4G31580.2	0	1032.55	Low	2.42
Low	Sequest HT (A7)	Selected	VTERELEDEFRSFGVIR		1	1	AT2G24590.1	AT2G24590.1	2	3		0.0207	2	2	694.691	2082.06	2082.06	-1.03	-0.00071	HCD (High Energy Collision Dissociation)	MS2	13.9554	512	31.4021	6052	8-14DMSOF-2.raw	F26	1.42
Checked	Confidence	Sequence	Modifications	# Protein Groups	# Proteins	# PSMs	Master Protein Accessions	# Missed Cleavages	Theo. MH+ [Da]	Confidence (by Search Engine): Sequest HT	XCorr (by Search Engine): Sequest HT
FALSE	Low	VTERELEDEFRSFGVIR		1	1	1	AT2G24590.1	2	2082.06	Low	1.42
Low	Sequest HT (A7)	Unambiguous	ELEDEFR		2	2	AT2G24590.1; AT4G31580.2	AT2G24590.1; AT4G31580.2	0	2	0.2645	0	1	1	469.216	937.425	937.426	-1.32	-0.00062	HCD (High Energy Collision Dissociation)	MS2	32.7943	512	12.7044	2832	8-14DMSOF-2.raw	F26	1.21
Checked	Confidence	Sequence	Modifications	# Protein Groups	# Proteins	# PSMs	Master Protein Accessions	# Missed Cleavages	Theo. MH+ [Da]	Confidence (by Search Engine): Sequest HT	XCorr (by Search Engine): Sequest HT
FALSE	Low	ELEDEFR		2	2	2	AT2G24590.1; AT4G31580.2	0	937.426	Low	2.22
Master Protein	AT1G43170.6	pep chromosome:TAIR10:1:16266641:16268865:1 gene:AT1G43170 transcript:AT1G43170.6 gene_biotype:protein_coding transcript_biotype:protein_coding gene_symbol:ARP1 description:60S ribosomal protein L3-1 [Source:UniProtKB/Swiss-Prot;Acc:P17094]	0	25	10	14	10	1	389	44.5	10.17	31.99	10
Confidence	Identifying Node	PSM Ambiguity	Annotated Sequence	Modifications	# Protein Groups	# Proteins	Master Protein Accessions	Protein Accessions	# Missed Cleavages	Charge	DeltaScore	DeltaCn	Rank	Search Engine Rank	m/z [Da]	MH+ [Da]	Theo. MH+ [Da]	DeltaM [ppm]	Deltam/z [Da]	Activation Type	MS Order	Isolation Interference [%]	Ion Inject Time [ms]	RT [min]	First Scan	Spectrum File	File ID	XCorr
High	Sequest HT (A7)	Unambiguous	SLNTVWAQHLSEEVR		1	2	AT1G43170.6	AT1G43170.4; AT1G43170.6	0	3	0.6213	0	1	1	590.304	1768.9	1768.9	-0.41	-0.00024	HCD (High Energy Collision Dissociation)	MS2	4.3858	512	26.1212	5145	8-14DMSOF-2.raw	F26	4.04
Checked	Confidence	Sequence	Modifications	# Protein Groups	# Proteins	# PSMs	Master Protein Accessions	# Missed Cleavages	Theo. MH+ [Da]	Confidence (by Search Engine): Sequest HT	XCorr (by Search Engine): Sequest HT
FALSE	High	SLNTVWAQHLSEEVR		1	2	2	AT1G43170.6	0	1768.9	High	4.04
High	Sequest HT (A7)	Unambiguous	SLNTVWAQHLSEEVR		1	2	AT1G43170.6	AT1G43170.4; AT1G43170.6	0	3	0.6528	0	1	1	590.303	1768.89	1768.9	-1.55	-0.00091	HCD (High Energy Collision Dissociation)	MS2	0	512	23.5334	4713	8-14DMSOF-2.raw	F26	3.6
Checked	Confidence	Sequence	Modifications	# Protein Groups	# Proteins	# PSMs	Master Protein Accessions	# Missed Cleavages	Theo. MH+ [Da]	Confidence (by Search Engine): Sequest HT	XCorr (by Search Engine): Sequest HT
FALSE	High	SLNTVWAQHLSEEVR		1	2	2	AT1G43170.6	0	1768.9	High	4.04
High	Sequest HT (A7)	Unambiguous	HGSLGFLPR		1	2	AT1G43170.6	AT1G61580.1; AT1G43170.6	0	2	0.7143	0	1	1	492.274	983.54	983.542	-2.01	-0.00099	HCD (High Energy Collision Dissociation)	MS2	13.8226	512	20.8001	4241	8-14DMSOF-2.raw	F26	3.36
Checked	Confidence	Sequence	Modifications	# Protein Groups	# Proteins	# PSMs	Master Protein Accessions	# Missed Cleavages	Theo. MH+ [Da]	Confidence (by Search Engine): Sequest HT	XCorr (by Search Engine): Sequest HT
FALSE	High	HGSLGFLPR		1	2	3	AT1G43170.6	0	983.542	High	3.36
High	Sequest HT (A7)	Unambiguous	QIPIEAVFQKDEMIDIIGVTK		1	2	AT1G43170.6	AT1G43170.4; AT1G43170.6	1	3	0.5495	0	1	1	796.434	2387.29	2387.29	-1.11	-0.00088	HCD (High Energy Collision Dissociation)	MS2	15.9015	484.613	35.818	6800	8-14DMSOF-2.raw	F26	3.33
Checked	Confidence	Sequence	Modifications	# Protein Groups	# Proteins	# PSMs	Master Protein Accessions	# Missed Cleavages	Theo. MH+ [Da]	Confidence (by Search Engine): Sequest HT	XCorr (by Search Engine): Sequest HT
FALSE	High	QIPIEAVFQKDEMIDIIGVTK		1	2	1	AT1G43170.6	1	2387.29	High	3.33
High	Sequest HT (A7)	Unambiguous	SLNTVWAQHLSEEVRR		1	2	AT1G43170.6	AT1G43170.4; AT1G43170.6	1	3	0.6024	0	1	1	642.336	1924.99	1925	-2.11	-0.00135	HCD (High Energy Collision Dissociation)	MS2	0	512	24.2091	4820	8-14DMSOF-2.raw	F26	3.27
Checked	Confidence	Sequence	Modifications	# Protein Groups	# Proteins	# PSMs	Master Protein Accessions	# Missed Cleavages	Theo. MH+ [Da]	Confidence (by Search Engine): Sequest HT	XCorr (by Search Engine): Sequest HT
FALSE	High	SLNTVWAQHLSEEVRR		1	2	1	AT1G43170.6	1	1925	High	3.27
Medium	Sequest HT (A7)	Unambiguous	LALEEIKLK		1	2	AT1G43170.6	AT1G43170.4; AT1G43170.6	1	2	0.4	0	1	1	528.836	1056.66	1056.67	-1.4	-0.00074	HCD (High Energy Collision Dissociation)	MS2	31.6251	512	23.3779	4687	8-14DMSOF-2.raw	F26	2.5
Checked	Confidence	Sequence	Modifications	# Protein Groups	# Proteins	# PSMs	Master Protein Accessions	# Missed Cleavages	Theo. MH+ [Da]	Confidence (by Search Engine): Sequest HT	XCorr (by Search Engine): Sequest HT
FALSE	Medium	LALEEIKLK		1	2	1	AT1G43170.6	1	1056.67	Medium	2.5
Low	Sequest HT (A7)	Unambiguous	QIPIEAVFQKDEmIDIIGVTK	M13(Oxidation)	1	2	AT1G43170.6	AT1G43170.4; AT1G43170.6	1	3	0.3333	0	1	1	801.766	2403.28	2403.28	0.3	0.00024	HCD (High Energy Collision Dissociation)	MS2	0	512	34.0634	6509	8-14DMSOF-2.raw	F26	2.46
Checked	Confidence	Sequence	Modifications	# Protein Groups	# Proteins	# PSMs	Master Protein Accessions	# Missed Cleavages	Theo. MH+ [Da]	Confidence (by Search Engine): Sequest HT	XCorr (by Search Engine): Sequest HT
FALSE	Low	QIPIEAVFQKDEMIDIIGVTK	1xOxidation [M13]	1	2	1	AT1G43170.6	1	2403.28	Low	2.46
Low	Sequest HT (A7)	Unambiguous	VDFAYSFFEK		1	2	AT1G43170.6	AT1G43170.4; AT1G43170.6	0	2	0.6375	0	1	1	626.797	1252.59	1252.59	-0.71	-0.00045	HCD (High Energy Collision Dissociation)	MS2	26.5996	512	32.2631	6198	8-14DMSOF-2.raw	F26	2.4
Checked	Confidence	Sequence	Modifications	# Protein Groups	# Proteins	# PSMs	Master Protein Accessions	# Missed Cleavages	Theo. MH+ [Da]	Confidence (by Search Engine): Sequest HT	XCorr (by Search Engine): Sequest HT
FALSE	Low	VDFAYSFFEK		1	2	1	AT1G43170.6	0	1252.59	Low	2.4
Low	Sequest HT (A7)	Unambiguous	GKGYEGVVTR		1	3	AT1G43170.6	AT1G61580.1; AT1G43170.4; AT1G43170.6	1	2	0.3194	0	1	1	533.286	1065.57	1065.57	-3.29	-0.00175	HCD (High Energy Collision Dissociation)	MS2	65.3931	512	10.7672	2469	8-14DMSOF-2.raw	F26	1.91
Checked	Confidence	Sequence	Modifications	# Protein Groups	# Proteins	# PSMs	Master Protein Accessions	# Missed Cleavages	Theo. MH+ [Da]	Confidence (by Search Engine): Sequest HT	XCorr (by Search Engine): Sequest HT
FALSE	Low	GKGYEGVVTR		1	3	1	AT1G43170.6	1	1065.57	Low	1.91
Low	Sequest HT (A7)	Unambiguous	HGSLGFLPR		1	2	AT1G43170.6	AT1G61580.1; AT1G43170.6	0	2	0.5792	0	1	1	492.274	983.54	983.542	-2.01	-0.00099	HCD (High Energy Collision Dissociation)	MS2	21.8951	512	16.0831	3449	8-14DMSOF-2.raw	F26	1.83
Checked	Confidence	Sequence	Modifications	# Protein Groups	# Proteins	# PSMs	Master Protein Accessions	# Missed Cleavages	Theo. MH+ [Da]	Confidence (by Search Engine): Sequest HT	XCorr (by Search Engine): Sequest HT
FALSE	High	HGSLGFLPR		1	2	3	AT1G43170.6	0	983.542	High	3.36
Low	Sequest HT (A7)	Unambiguous	VSYTVAR		1	3	AT1G43170.6	AT1G61580.1; AT1G43170.4; AT1G43170.6	0	2	0.5854	0	1	1	398.22	795.433	795.436	-3.72	-0.00148	HCD (High Energy Collision Dissociation)	MS2	30.8707	512	11.7152	2638	8-14DMSOF-2.raw	F26	1.64
Checked	Confidence	Sequence	Modifications	# Protein Groups	# Proteins	# PSMs	Master Protein Accessions	# Missed Cleavages	Theo. MH+ [Da]	Confidence (by Search Engine): Sequest HT	XCorr (by Search Engine): Sequest HT
FALSE	Low	VSYTVAR		1	3	1	AT1G43170.6	0	795.436	Low	1.64
Low	Sequest HT (A7)	Unambiguous	KFEHPR		1	2	AT1G43170.6	AT1G61580.1; AT1G43170.6	1	2	0.3232	0	1	1	407.221	813.434	813.437	-3.03	-0.00123	HCD (High Energy Collision Dissociation)	MS2	32.4781	512	6.7468	1658	8-14DMSOF-2.raw	F26	1.64
Checked	Confidence	Sequence	Modifications	# Protein Groups	# Proteins	# PSMs	Master Protein Accessions	# Missed Cleavages	Theo. MH+ [Da]	Confidence (by Search Engine): Sequest HT	XCorr (by Search Engine): Sequest HT
FALSE	Low	KFEHPR		1	2	1	AT1G43170.6	1	813.437	Low	1.64
Low	Sequest HT (A7)	Unambiguous	HGSLGFLPR		1	2	AT1G43170.6	AT1G61580.1; AT1G43170.6	0	2	0.539	0	1	1	492.274	983.54	983.542	-1.95	-0.00096	HCD (High Energy Collision Dissociation)	MS2	13.2473	512	20.1946	4150	8-14DMSOF-2.raw	F26	1.54
Checked	Confidence	Sequence	Modifications	# Protein Groups	# Proteins	# PSMs	Master Protein Accessions	# Missed Cleavages	Theo. MH+ [Da]	Confidence (by Search Engine): Sequest HT	XCorr (by Search Engine): Sequest HT
FALSE	High	HGSLGFLPR		1	2	3	AT1G43170.6	0	983.542	High	3.36
Low	Sequest HT (A7)	Unambiguous	VLAHTQIR		1	3	AT1G43170.6	AT1G61580.1; AT1G43170.4; AT1G43170.6	0	2	0.2812	0	1	1	469.281	937.555	937.558	-2.66	-0.00125	HCD (High Energy Collision Dissociation)	MS2	29.9033	512	9.7427	2278	8-14DMSOF-2.raw	F26	1.28
Checked	Confidence	Sequence	Modifications	# Protein Groups	# Proteins	# PSMs	Master Protein Accessions	# Missed Cleavages	Theo. MH+ [Da]	Confidence (by Search Engine): Sequest HT	XCorr (by Search Engine): Sequest HT
FALSE	Low	VLAHTQIR		1	3	1	AT1G43170.6	0	937.558	Low	1.28
Master Protein	AT2G47610.1	pep chromosome:TAIR10:2:19529743:19531677:1 gene:AT2G47610 transcript:AT2G47610.1 gene_biotype:protein_coding transcript_biotype:protein_coding gene_symbol:RPL7AA description:60S ribosomal protein L7a-1 [Source:UniProtKB/Swiss-Prot;Acc:P49692]	0	40	9	11	3	1	257	29.1	10.13	31.99	9
Confidence	Identifying Node	PSM Ambiguity	Annotated Sequence	Modifications	# Protein Groups	# Proteins	Master Protein Accessions	Protein Accessions	# Missed Cleavages	Charge	DeltaScore	DeltaCn	Rank	Search Engine Rank	m/z [Da]	MH+ [Da]	Theo. MH+ [Da]	DeltaM [ppm]	Deltam/z [Da]	Activation Type	MS Order	Isolation Interference [%]	Ion Inject Time [ms]	RT [min]	First Scan	Spectrum File	File ID	XCorr
High	Sequest HT (A7)	Unambiguous	TAScLcLTTVKNEDKLEFSK	C4(Carbamidomethyl); C6(Carbamidomethyl)	1	1	AT2G47610.1	AT2G47610.1	2	3	0.5625	0	1	1	782.056	2344.15	2344.15	0.13	0.0001	HCD (High Energy Collision Dissociation)	MS2	0	344.507	21.7638	4389	8-14DMSOF-2.raw	F26	4.48
Checked	Confidence	Sequence	Modifications	# Protein Groups	# Proteins	# PSMs	Master Protein Accessions	# Missed Cleavages	Theo. MH+ [Da]	Confidence (by Search Engine): Sequest HT	XCorr (by Search Engine): Sequest HT
FALSE	High	TASCLCLTTVKNEDKLEFSK	2xCarbamidomethyl [C4; C6]	1	1	1	AT2G47610.1	2	2344.15	High	4.48
High	Sequest HT (A7)	Unambiguous	YGLNHVTYLIEQNK		2	2	AT3G62870.1; AT2G47610.1	AT3G62870.1; AT2G47610.1	0	2	0.5154	0	1	1	846.436	1691.86	1691.88	-6.05	-0.00512	HCD (High Energy Collision Dissociation)	MS2	0	512	23.9186	4777	8-14DMSOF-2.raw	F26	3.9
Checked	Confidence	Sequence	Modifications	# Protein Groups	# Proteins	# PSMs	Master Protein Accessions	# Missed Cleavages	Theo. MH+ [Da]	Confidence (by Search Engine): Sequest HT	XCorr (by Search Engine): Sequest HT
FALSE	High	YGLNHVTYLIEQNK		2	2	1	AT3G62870.1; AT2G47610.1	0	1691.88	High	3.9
High	Sequest HT (A7)	Unambiguous	TLDKNLATSLFK		2	2	AT3G62870.1; AT2G47610.1	AT3G62870.1; AT2G47610.1	1	2	0.621	0	1	1	675.884	1350.76	1350.76	-1.63	-0.0011	HCD (High Energy Collision Dissociation)	MS2	16.7292	512	22.7535	4571	8-14DMSOF-2.raw	F26	3.72
Checked	Confidence	Sequence	Modifications	# Protein Groups	# Proteins	# PSMs	Master Protein Accessions	# Missed Cleavages	Theo. MH+ [Da]	Confidence (by Search Engine): Sequest HT	XCorr (by Search Engine): Sequest HT
FALSE	High	TLDKNLATSLFK		2	2	2	AT3G62870.1; AT2G47610.1	1	1350.76	High	3.72
High	Sequest HT (A7)	Unambiguous	TLDKNLATSLFK		2	2	AT3G62870.1; AT2G47610.1	AT3G62870.1; AT2G47610.1	1	2	0.5877	0	1	1	675.884	1350.76	1350.76	-1.35	-0.00092	HCD (High Energy Collision Dissociation)	MS2	0	512	25.633	5050	8-14DMSOF-2.raw	F26	3.59
Checked	Confidence	Sequence	Modifications	# Protein Groups	# Proteins	# PSMs	Master Protein Accessions	# Missed Cleavages	Theo. MH+ [Da]	Confidence (by Search Engine): Sequest HT	XCorr (by Search Engine): Sequest HT
FALSE	High	TLDKNLATSLFK		2	2	2	AT3G62870.1; AT2G47610.1	1	1350.76	High	3.72
High	Sequest HT (A7)	Unambiguous	LKVPPALNQFTK		2	2	AT3G62870.1; AT2G47610.1	AT3G62870.1; AT2G47610.1	1	2	0.4961	0	1	1	678.405	1355.8	1355.8	-1.57	-0.00107	HCD (High Energy Collision Dissociation)	MS2	0	399.654	24.0224	4792	8-14DMSOF-2.raw	F26	2.56
Checked	Confidence	Sequence	Modifications	# Protein Groups	# Proteins	# PSMs	Master Protein Accessions	# Missed Cleavages	Theo. MH+ [Da]	Confidence (by Search Engine): Sequest HT	XCorr (by Search Engine): Sequest HT
FALSE	High	LKVPPALNQFTK		2	2	2	AT3G62870.1; AT2G47610.1	1	1355.8	High	2.56
Medium	Sequest HT (A7)	Unambiguous	ANFNDKYEEYR		2	2	AT3G62870.1; AT2G47610.1	AT3G62870.1; AT2G47610.1	1	3	0.3728	0	1	1	483.551	1448.64	1448.64	-3.08	-0.00149	HCD (High Energy Collision Dissociation)	MS2	13.0853	512	14.4175	3132	8-14DMSOF-2.raw	F26	2.87
Checked	Confidence	Sequence	Modifications	# Protein Groups	# Proteins	# PSMs	Master Protein Accessions	# Missed Cleavages	Theo. MH+ [Da]	Confidence (by Search Engine): Sequest HT	XCorr (by Search Engine): Sequest HT
FALSE	Medium	ANFNDKYEEYR		2	2	1	AT3G62870.1; AT2G47610.1	1	1448.64	Medium	2.87
Low	Sequest HT (A7)	Unambiguous	AQAEAEGKPSESKKPIVVK		1	1	AT2G47610.1	AT2G47610.1	1	4	0.5201	0	1	1	499.781	1996.1	1996.11	-1.96	-0.00098	HCD (High Energy Collision Dissociation)	MS2	0	512	8.4366	2005	8-14DMSOF-2.raw	F26	2.73
Checked	Confidence	Sequence	Modifications	# Protein Groups	# Proteins	# PSMs	Master Protein Accessions	# Missed Cleavages	Theo. MH+ [Da]	Confidence (by Search Engine): Sequest HT	XCorr (by Search Engine): Sequest HT
FALSE	Low	AQAEAEGKPSESKKPIVVK		1	1	1	AT2G47610.1	1	1996.11	Low	2.73
Low	Sequest HT (A7)	Unambiguous	LKVPPALNQFTK		2	2	AT3G62870.1; AT2G47610.1	AT3G62870.1; AT2G47610.1	1	2	0.4795	0	1	1	678.405	1355.8	1355.8	-1.84	-0.00125	HCD (High Energy Collision Dissociation)	MS2	34.2721	512	21.2276	4304	8-14DMSOF-2.raw	F26	2.19
Checked	Confidence	Sequence	Modifications	# Protein Groups	# Proteins	# PSMs	Master Protein Accessions	# Missed Cleavages	Theo. MH+ [Da]	Confidence (by Search Engine): Sequest HT	XCorr (by Search Engine): Sequest HT
FALSE	High	LKVPPALNQFTK		2	2	2	AT3G62870.1; AT2G47610.1	1	1355.8	High	2.56
Low	Sequest HT (A7)	Unambiguous	VSNPLFER		1	1	AT2G47610.1	AT2G47610.1	0	2	0.3302	0	1	1	481.258	961.509	961.51	-1.56	-0.00075	HCD (High Energy Collision Dissociation)	MS2	0	512	21.3539	4323	8-14DMSOF-2.raw	F26	2.15
Checked	Confidence	Sequence	Modifications	# Protein Groups	# Proteins	# PSMs	Master Protein Accessions	# Missed Cleavages	Theo. MH+ [Da]	Confidence (by Search Engine): Sequest HT	XCorr (by Search Engine): Sequest HT
FALSE	Low	VSNPLFER		1	1	1	AT2G47610.1	0	961.51	Low	2.15
Low	Sequest HT (A7)	Unambiguous	VPPALNQFTK		2	2	AT3G62870.1; AT2G47610.1	AT3G62870.1; AT2G47610.1	0	2	0.4651	0	1	1	557.816	1114.63	1114.63	-0.31	-0.00018	HCD (High Energy Collision Dissociation)	MS2	3.60243	512	21.26	4310	8-14DMSOF-2.raw	F26	2.15
Checked	Confidence	Sequence	Modifications	# Protein Groups	# Proteins	# PSMs	Master Protein Accessions	# Missed Cleavages	Theo. MH+ [Da]	Confidence (by Search Engine): Sequest HT	XCorr (by Search Engine): Sequest HT
FALSE	Low	VPPALNQFTK		2	2	1	AT3G62870.1; AT2G47610.1	0	1114.63	Low	2.15
Low	Sequest HT (A7)	Unambiguous	LGAVVHQK		2	2	AT3G62870.1; AT2G47610.1	AT3G62870.1; AT2G47610.1	0	2	0.4667	0	1	1	426.258	851.508	851.51	-2.31	-0.00098	HCD (High Energy Collision Dissociation)	MS2	46.2377	512	8.2196	1963	8-14DMSOF-2.raw	F26	1.65
Checked	Confidence	Sequence	Modifications	# Protein Groups	# Proteins	# PSMs	Master Protein Accessions	# Missed Cleavages	Theo. MH+ [Da]	Confidence (by Search Engine): Sequest HT	XCorr (by Search Engine): Sequest HT
FALSE	Low	LGAVVHQK		2	2	1	AT3G62870.1; AT2G47610.1	0	851.51	Low	1.65
Master Protein	AT3G62870.1	pep chromosome:TAIR10:3:23242561:23244397:-1 gene:AT3G62870 transcript:AT3G62870.1 gene_biotype:protein_coding transcript_biotype:protein_coding gene_symbol:RPL7AB description:60S ribosomal protein L7a-2 [Source:UniProtKB/Swiss-Prot;Acc:Q9LZH9]	0	30	8	10	2	1	256	29	10.15	30.63	8
Confidence	Identifying Node	PSM Ambiguity	Annotated Sequence	Modifications	# Protein Groups	# Proteins	Master Protein Accessions	Protein Accessions	# Missed Cleavages	Charge	DeltaScore	DeltaCn	Rank	Search Engine Rank	m/z [Da]	MH+ [Da]	Theo. MH+ [Da]	DeltaM [ppm]	Deltam/z [Da]	Activation Type	MS Order	Isolation Interference [%]	Ion Inject Time [ms]	RT [min]	First Scan	Spectrum File	File ID	XCorr
High	Sequest HT (A7)	Unambiguous	TAAALcLTTVKNEDKLEFSK	C6(Carbamidomethyl)	1	1	AT3G62870.1	AT3G62870.1	2	3	0.6262	0	1	1	747.058	2239.16	2239.16	-1.75	-0.0013	HCD (High Energy Collision Dissociation)	MS2	25.7906	512	22.6523	4554	8-14DMSOF-2.raw	F26	5.11
Checked	Confidence	Sequence	Modifications	# Protein Groups	# Proteins	# PSMs	Master Protein Accessions	# Missed Cleavages	Theo. MH+ [Da]	Confidence (by Search Engine): Sequest HT	XCorr (by Search Engine): Sequest HT
FALSE	High	TAAALCLTTVKNEDKLEFSK	1xCarbamidomethyl [C6]	1	1	1	AT3G62870.1	2	2239.16	High	5.11
High	Sequest HT (A7)	Unambiguous	YGLNHVTYLIEQNK		2	2	AT3G62870.1; AT2G47610.1	AT3G62870.1; AT2G47610.1	0	2	0.5154	0	1	1	846.436	1691.86	1691.88	-6.05	-0.00512	HCD (High Energy Collision Dissociation)	MS2	0	512	23.9186	4777	8-14DMSOF-2.raw	F26	3.9
Checked	Confidence	Sequence	Modifications	# Protein Groups	# Proteins	# PSMs	Master Protein Accessions	# Missed Cleavages	Theo. MH+ [Da]	Confidence (by Search Engine): Sequest HT	XCorr (by Search Engine): Sequest HT
FALSE	High	YGLNHVTYLIEQNK		2	2	1	AT3G62870.1; AT2G47610.1	0	1691.88	High	3.9
High	Sequest HT (A7)	Unambiguous	TLDKNLATSLFK		2	2	AT3G62870.1; AT2G47610.1	AT3G62870.1; AT2G47610.1	1	2	0.621	0	1	1	675.884	1350.76	1350.76	-1.63	-0.0011	HCD (High Energy Collision Dissociation)	MS2	16.7292	512	22.7535	4571	8-14DMSOF-2.raw	F26	3.72
Checked	Confidence	Sequence	Modifications	# Protein Groups	# Proteins	# PSMs	Master Protein Accessions	# Missed Cleavages	Theo. MH+ [Da]	Confidence (by Search Engine): Sequest HT	XCorr (by Search Engine): Sequest HT
FALSE	High	TLDKNLATSLFK		2	2	2	AT3G62870.1; AT2G47610.1	1	1350.76	High	3.72
High	Sequest HT (A7)	Unambiguous	TLDKNLATSLFK		2	2	AT3G62870.1; AT2G47610.1	AT3G62870.1; AT2G47610.1	1	2	0.5877	0	1	1	675.884	1350.76	1350.76	-1.35	-0.00092	HCD (High Energy Collision Dissociation)	MS2	0	512	25.633	5050	8-14DMSOF-2.raw	F26	3.59
Checked	Confidence	Sequence	Modifications	# Protein Groups	# Proteins	# PSMs	Master Protein Accessions	# Missed Cleavages	Theo. MH+ [Da]	Confidence (by Search Engine): Sequest HT	XCorr (by Search Engine): Sequest HT
FALSE	High	TLDKNLATSLFK		2	2	2	AT3G62870.1; AT2G47610.1	1	1350.76	High	3.72
High	Sequest HT (A7)	Unambiguous	TAAALcLTTVK	C6(Carbamidomethyl)	1	1	AT3G62870.1	AT3G62870.1	0	2	0.5052	0	1	1	574.819	1148.63	1148.63	-2.8	-0.00161	HCD (High Energy Collision Dissociation)	MS2	0	512	20.8464	4248	8-14DMSOF-2.raw	F26	2.89
Checked	Confidence	Sequence	Modifications	# Protein Groups	# Proteins	# PSMs	Master Protein Accessions	# Missed Cleavages	Theo. MH+ [Da]	Confidence (by Search Engine): Sequest HT	XCorr (by Search Engine): Sequest HT
FALSE	High	TAAALCLTTVK	1xCarbamidomethyl [C6]	1	1	1	AT3G62870.1	0	1148.63	High	2.89
High	Sequest HT (A7)	Unambiguous	LKVPPALNQFTK		2	2	AT3G62870.1; AT2G47610.1	AT3G62870.1; AT2G47610.1	1	2	0.4961	0	1	1	678.405	1355.8	1355.8	-1.57	-0.00107	HCD (High Energy Collision Dissociation)	MS2	0	399.654	24.0224	4792	8-14DMSOF-2.raw	F26	2.56
Checked	Confidence	Sequence	Modifications	# Protein Groups	# Proteins	# PSMs	Master Protein Accessions	# Missed Cleavages	Theo. MH+ [Da]	Confidence (by Search Engine): Sequest HT	XCorr (by Search Engine): Sequest HT
FALSE	High	LKVPPALNQFTK		2	2	2	AT3G62870.1; AT2G47610.1	1	1355.8	High	2.56
Medium	Sequest HT (A7)	Unambiguous	ANFNDKYEEYR		2	2	AT3G62870.1; AT2G47610.1	AT3G62870.1; AT2G47610.1	1	3	0.3728	0	1	1	483.551	1448.64	1448.64	-3.08	-0.00149	HCD (High Energy Collision Dissociation)	MS2	13.0853	512	14.4175	3132	8-14DMSOF-2.raw	F26	2.87
Checked	Confidence	Sequence	Modifications	# Protein Groups	# Proteins	# PSMs	Master Protein Accessions	# Missed Cleavages	Theo. MH+ [Da]	Confidence (by Search Engine): Sequest HT	XCorr (by Search Engine): Sequest HT
FALSE	Medium	ANFNDKYEEYR		2	2	1	AT3G62870.1; AT2G47610.1	1	1448.64	Medium	2.87
Low	Sequest HT (A7)	Unambiguous	LKVPPALNQFTK		2	2	AT3G62870.1; AT2G47610.1	AT3G62870.1; AT2G47610.1	1	2	0.4795	0	1	1	678.405	1355.8	1355.8	-1.84	-0.00125	HCD (High Energy Collision Dissociation)	MS2	34.2721	512	21.2276	4304	8-14DMSOF-2.raw	F26	2.19
Checked	Confidence	Sequence	Modifications	# Protein Groups	# Proteins	# PSMs	Master Protein Accessions	# Missed Cleavages	Theo. MH+ [Da]	Confidence (by Search Engine): Sequest HT	XCorr (by Search Engine): Sequest HT
FALSE	High	LKVPPALNQFTK		2	2	2	AT3G62870.1; AT2G47610.1	1	1355.8	High	2.56
Low	Sequest HT (A7)	Unambiguous	VPPALNQFTK		2	2	AT3G62870.1; AT2G47610.1	AT3G62870.1; AT2G47610.1	0	2	0.4651	0	1	1	557.816	1114.63	1114.63	-0.31	-0.00018	HCD (High Energy Collision Dissociation)	MS2	3.60243	512	21.26	4310	8-14DMSOF-2.raw	F26	2.15
Checked	Confidence	Sequence	Modifications	# Protein Groups	# Proteins	# PSMs	Master Protein Accessions	# Missed Cleavages	Theo. MH+ [Da]	Confidence (by Search Engine): Sequest HT	XCorr (by Search Engine): Sequest HT
FALSE	Low	VPPALNQFTK		2	2	1	AT3G62870.1; AT2G47610.1	0	1114.63	Low	2.15
Low	Sequest HT (A7)	Unambiguous	LGAVVHQK		2	2	AT3G62870.1; AT2G47610.1	AT3G62870.1; AT2G47610.1	0	2	0.4667	0	1	1	426.258	851.508	851.51	-2.31	-0.00098	HCD (High Energy Collision Dissociation)	MS2	46.2377	512	8.2196	1963	8-14DMSOF-2.raw	F26	1.65
Checked	Confidence	Sequence	Modifications	# Protein Groups	# Proteins	# PSMs	Master Protein Accessions	# Missed Cleavages	Theo. MH+ [Da]	Confidence (by Search Engine): Sequest HT	XCorr (by Search Engine): Sequest HT
FALSE	Low	LGAVVHQK		2	2	1	AT3G62870.1; AT2G47610.1	0	851.51	Low	1.65
Master Protein	AT3G13570.1	pep chromosome:TAIR10:3:4429256:4432159:-1 gene:AT3G13570 transcript:AT3G13570.1 gene_biotype:protein_coding transcript_biotype:protein_coding gene_symbol:SCL30A description:Serine/arginine-rich SC35-like splicing factor SCL30A [Source:UniProtKB/Swiss-Prot;Acc:Q9LHP2]	0	28	7	11	3	1	262	30.2	11.68	29.4	7
Confidence	Identifying Node	PSM Ambiguity	Annotated Sequence	Modifications	# Protein Groups	# Proteins	Master Protein Accessions	Protein Accessions	# Missed Cleavages	Charge	DeltaScore	DeltaCn	Rank	Search Engine Rank	m/z [Da]	MH+ [Da]	Theo. MH+ [Da]	DeltaM [ppm]	Deltam/z [Da]	Activation Type	MS Order	Isolation Interference [%]	Ion Inject Time [ms]	RT [min]	First Scan	Spectrum File	File ID	XCorr
High	Sequest HT (A7)	Unambiguous	RPFEQFGPVKDIYLPR		1	1	AT3G13570.1	AT3G13570.1	1	3	0.6027	0	1	1	654.694	1962.07	1962.06	3.4	0.00222	HCD (High Energy Collision Dissociation)	MS2	22.8153	512	26.2842	5171	8-14DMSOF-2.raw	F26	4.43
Checked	Confidence	Sequence	Modifications	# Protein Groups	# Proteins	# PSMs	Master Protein Accessions	# Missed Cleavages	Theo. MH+ [Da]	Confidence (by Search Engine): Sequest HT	XCorr (by Search Engine): Sequest HT
FALSE	High	RPFEQFGPVKDIYLPR		1	1	2	AT3G13570.1	1	1962.06	High	4.43
High	Sequest HT (A7)	Unambiguous	GFGFIQFmDPADAAEAK	M8(Oxidation)	1	1	AT3G13570.1	AT3G13570.1	0	2	0.6777	0	1	1	915.921	1830.83	1830.84	-1.33	-0.00122	HCD (High Energy Collision Dissociation)	MS2	6.08799	512	32.1654	6177	8-14DMSOF-2.raw	F26	3.63
Checked	Confidence	Sequence	Modifications	# Protein Groups	# Proteins	# PSMs	Master Protein Accessions	# Missed Cleavages	Theo. MH+ [Da]	Confidence (by Search Engine): Sequest HT	XCorr (by Search Engine): Sequest HT
FALSE	High	GFGFIQFMDPADAAEAK	1xOxidation [M8]	1	1	1	AT3G13570.1	0	1830.84	High	3.63
High	Sequest HT (A7)	Unambiguous	GFGFIQFMDPADAAEAK		1	1	AT3G13570.1	AT3G13570.1	0	2	0.5706	0	1	1	907.923	1814.84	1814.84	-1.52	-0.00138	HCD (High Energy Collision Dissociation)	MS2	6.55921	320.147	36.1257	6852	8-14DMSOF-2.raw	F26	3.61
Checked	Confidence	Sequence	Modifications	# Protein Groups	# Proteins	# PSMs	Master Protein Accessions	# Missed Cleavages	Theo. MH+ [Da]	Confidence (by Search Engine): Sequest HT	XCorr (by Search Engine): Sequest HT
FALSE	High	GFGFIQFMDPADAAEAK		1	1	1	AT3G13570.1	0	1814.84	High	3.61
High	Sequest HT (A7)	Unambiguous	ELTVVFAEENR		2	6	AT3G13570.1; AT1G55310.1	AT1G55310.2; AT1G55310.4; AT1G55310.7; AT3G13570.1; AT1G55310.3; AT1G55310.1	0	2	0.5312	0	1	1	653.835	1306.66	1306.66	-1.32	-0.00086	HCD (High Energy Collision Dissociation)	MS2	22.5078	512	23.908	4775	8-14DMSOF-2.raw	F26	3.2
Checked	Confidence	Sequence	Modifications	# Protein Groups	# Proteins	# PSMs	Master Protein Accessions	# Missed Cleavages	Theo. MH+ [Da]	Confidence (by Search Engine): Sequest HT	XCorr (by Search Engine): Sequest HT
FALSE	High	ELTVVFAEENR		2	6	3	AT3G13570.1; AT1G55310.1	0	1306.66	High	3.2
High	Sequest HT (A7)	Unambiguous	ELTVVFAEENR		2	6	AT3G13570.1; AT1G55310.1	AT1G55310.2; AT1G55310.4; AT1G55310.7; AT3G13570.1; AT1G55310.3; AT1G55310.1	0	2	0.6058	0	1	1	653.835	1306.66	1306.66	-1.5	-0.00098	HCD (High Energy Collision Dissociation)	MS2	9.53209	202.142	24.5205	4871	8-14DMSOF-2.raw	F26	2.74
Checked	Confidence	Sequence	Modifications	# Protein Groups	# Proteins	# PSMs	Master Protein Accessions	# Missed Cleavages	Theo. MH+ [Da]	Confidence (by Search Engine): Sequest HT	XCorr (by Search Engine): Sequest HT
FALSE	High	ELTVVFAEENR		2	6	3	AT3G13570.1; AT1G55310.1	0	1306.66	High	3.2
High	Sequest HT (A7)	Unambiguous	DSDLPTSLLVR		1	1	AT3G13570.1	AT3G13570.1	0	2	0.5037	0	1	1	608.331	1215.66	1215.66	-2.06	-0.00125	HCD (High Energy Collision Dissociation)	MS2	1.5325	512	28.0094	5483	8-14DMSOF-2.raw	F26	2.7
Checked	Confidence	Sequence	Modifications	# Protein Groups	# Proteins	# PSMs	Master Protein Accessions	# Missed Cleavages	Theo. MH+ [Da]	Confidence (by Search Engine): Sequest HT	XCorr (by Search Engine): Sequest HT
FALSE	High	DSDLPTSLLVR		1	1	1	AT3G13570.1	0	1215.66	High	2.7
High	Sequest HT (A7)	Unambiguous	ELTVVFAEENR		2	6	AT3G13570.1; AT1G55310.1	AT1G55310.2; AT1G55310.4; AT1G55310.7; AT3G13570.1; AT1G55310.3; AT1G55310.1	0	2	0.6157	0	1	1	653.835	1306.66	1306.66	-0.48	-0.00031	HCD (High Energy Collision Dissociation)	MS2	3.77469	512	21.1727	4296	8-14DMSOF-2.raw	F26	2.68
Checked	Confidence	Sequence	Modifications	# Protein Groups	# Proteins	# PSMs	Master Protein Accessions	# Missed Cleavages	Theo. MH+ [Da]	Confidence (by Search Engine): Sequest HT	XCorr (by Search Engine): Sequest HT
FALSE	High	ELTVVFAEENR		2	6	3	AT3G13570.1; AT1G55310.1	0	1306.66	High	3.2
Low	Sequest HT (A7)	Unambiguous	RPFEQFGPVKDIYLPR		1	1	AT3G13570.1	AT3G13570.1	1	4	0.6858	0	1	1	491.27	1962.06	1962.06	-1.25	-0.00061	HCD (High Energy Collision Dissociation)	MS2	19.1671	512	24.2624	4829	8-14DMSOF-2.raw	F26	4.01
Checked	Confidence	Sequence	Modifications	# Protein Groups	# Proteins	# PSMs	Master Protein Accessions	# Missed Cleavages	Theo. MH+ [Da]	Confidence (by Search Engine): Sequest HT	XCorr (by Search Engine): Sequest HT
FALSE	High	RPFEQFGPVKDIYLPR		1	1	2	AT3G13570.1	1	1962.06	High	4.43
Low	Sequest HT (A7)	Unambiguous	ELTVVFAEENRK		2	6	AT3G13570.1; AT1G55310.1	AT1G55310.2; AT1G55310.4; AT1G55310.7; AT3G13570.1; AT1G55310.3; AT1G55310.1	1	3	0.4042	0	1	1	478.923	1434.76	1434.76	-2.59	-0.00124	HCD (High Energy Collision Dissociation)	MS2	0	512	21.3259	4319	8-14DMSOF-2.raw	F26	2.4
Checked	Confidence	Sequence	Modifications	# Protein Groups	# Proteins	# PSMs	Master Protein Accessions	# Missed Cleavages	Theo. MH+ [Da]	Confidence (by Search Engine): Sequest HT	XCorr (by Search Engine): Sequest HT
FALSE	Low	ELTVVFAEENRK		2	6	1	AT3G13570.1; AT1G55310.1	1	1434.76	Low	2.4
Low	Sequest HT (A7)	Unambiguous	HDcRQEDLR	C3(Carbamidomethyl)	2	4	AT3G13570.1; AT1G55310.1	AT1G55310.2; AT3G13570.1; AT1G55310.3; AT1G55310.1	1	3	0.4545	0	1	1	410.187	1228.55	1228.55	-1.92	-0.00078	HCD (High Energy Collision Dissociation)	MS2	47.4312	512	7.0534	1715	8-14DMSOF-2.raw	F26	1.54
Checked	Confidence	Sequence	Modifications	# Protein Groups	# Proteins	# PSMs	Master Protein Accessions	# Missed Cleavages	Theo. MH+ [Da]	Confidence (by Search Engine): Sequest HT	XCorr (by Search Engine): Sequest HT
FALSE	Low	HDCRQEDLR	1xCarbamidomethyl [C3]	2	4	1	AT3G13570.1; AT1G55310.1	1	1228.55	Low	1.54
Low	Sequest HT (A7)	Unambiguous	DYYTGDPR		2	3	AT3G13570.1; AT1G55310.1	AT1G55310.2; AT3G13570.1; AT1G55310.1	0	2	0.3697	0	1	1	493.713	986.419	986.421	-2.19	-0.00108	HCD (High Energy Collision Dissociation)	MS2	13.8259	512	11.6624	2628	8-14DMSOF-2.raw	F26	1.19
Checked	Confidence	Sequence	Modifications	# Protein Groups	# Proteins	# PSMs	Master Protein Accessions	# Missed Cleavages	Theo. MH+ [Da]	Confidence (by Search Engine): Sequest HT	XCorr (by Search Engine): Sequest HT
FALSE	Low	DYYTGDPR		2	3	1	AT3G13570.1; AT1G55310.1	0	986.421	Low	1.19
Master Protein	AT2G21660.1	pep chromosome:TAIR10:2:9265084:9266557:-1 gene:AT2G21660 transcript:AT2G21660.1 gene_biotype:protein_coding transcript_biotype:protein_coding gene_symbol:RBG7 description:Glycine-rich RNA-binding protein 7 [Source:UniProtKB/Swiss-Prot;Acc:Q03250]	0	51	8	9	6	1	176	16.9	6.15	29.04	8
Confidence	Identifying Node	PSM Ambiguity	Annotated Sequence	Modifications	# Protein Groups	# Proteins	Master Protein Accessions	Protein Accessions	# Missed Cleavages	Charge	DeltaScore	DeltaCn	Rank	Search Engine Rank	m/z [Da]	MH+ [Da]	Theo. MH+ [Da]	DeltaM [ppm]	Deltam/z [Da]	Activation Type	MS Order	Isolation Interference [%]	Ion Inject Time [ms]	RT [min]	First Scan	Spectrum File	File ID	XCorr
High	Sequest HT (A7)	Unambiguous	cFVGGLAWATDDRALETAFAQYGDVIDSK	C1(Carbamidomethyl)	1	2	AT2G21660.1	AT2G21660.2; AT2G21660.1	1	3	0.6302	0	1	1	1059.5	3176.49	3176.5	-1.95	-0.00207	HCD (High Energy Collision Dissociation)	MS2	2.29602	146.702	36.3899	6910	8-14DMSOF-2.raw	F26	4.84
Checked	Confidence	Sequence	Modifications	# Protein Groups	# Proteins	# PSMs	Master Protein Accessions	# Missed Cleavages	Theo. MH+ [Da]	Confidence (by Search Engine): Sequest HT	XCorr (by Search Engine): Sequest HT
FALSE	High	CFVGGLAWATDDRALETAFAQYGDVIDSK	1xCarbamidomethyl [C1]	1	2	1	AT2G21660.1	1	3176.5	High	4.84
High	Sequest HT (A7)	Unambiguous	ALETAFAQYGDVIDSK		1	2	AT2G21660.1	AT2G21660.2; AT2G21660.1	0	2	0.6425	0	1	1	864.427	1727.85	1727.85	-0.55	-0.00048	HCD (High Energy Collision Dissociation)	MS2	4.55359	512	28.5059	5568	8-14DMSOF-2.raw	F26	4.42
Checked	Confidence	Sequence	Modifications	# Protein Groups	# Proteins	# PSMs	Master Protein Accessions	# Missed Cleavages	Theo. MH+ [Da]	Confidence (by Search Engine): Sequest HT	XCorr (by Search Engine): Sequest HT
FALSE	High	ALETAFAQYGDVIDSK		1	2	1	AT2G21660.1	0	1727.85	High	4.42
High	Sequest HT (A7)	Unambiguous	GFGFVTFKDEK		2	6	AT4G39260.1; AT2G21660.1	AT4G39260.3; AT4G39260.1; AT4G39260.2; AT2G21660.2; AT2G21660.1; AT4G39260.4	1	2	0.4435	0	1	1	637.823	1274.64	1274.64	-2.23	-0.00142	HCD (High Energy Collision Dissociation)	MS2	31.113	512	21.6701	4374	8-14DMSOF-2.raw	F26	3.63
Checked	Confidence	Sequence	Modifications	# Protein Groups	# Proteins	# PSMs	Master Protein Accessions	# Missed Cleavages	Theo. MH+ [Da]	Confidence (by Search Engine): Sequest HT	XCorr (by Search Engine): Sequest HT
FALSE	High	GFGFVTFKDEK		2	6	2	AT4G39260.1; AT2G21660.1	1	1274.64	High	3.63
High	Sequest HT (A7)	Unambiguous	GFGFVTFKDEK		2	6	AT4G39260.1; AT2G21660.1	AT4G39260.3; AT4G39260.1; AT4G39260.2; AT2G21660.2; AT2G21660.1; AT4G39260.4	1	2	0.4349	0	1	1	637.823	1274.64	1274.64	-1.85	-0.00118	HCD (High Energy Collision Dissociation)	MS2	0	512	25.0507	4952	8-14DMSOF-2.raw	F26	3.38
Checked	Confidence	Sequence	Modifications	# Protein Groups	# Proteins	# PSMs	Master Protein Accessions	# Missed Cleavages	Theo. MH+ [Da]	Confidence (by Search Engine): Sequest HT	XCorr (by Search Engine): Sequest HT
FALSE	High	GFGFVTFKDEK		2	6	2	AT4G39260.1; AT2G21660.1	1	1274.64	High	3.63
High	Sequest HT (A7)	Unambiguous	cFVGGLAWATDDR	C1(Carbamidomethyl)	1	2	AT2G21660.1	AT2G21660.2; AT2G21660.1	0	2	0.5599	0	1	1	734.338	1467.67	1467.67	0.49	0.00036	HCD (High Energy Collision Dissociation)	MS2	18.1394	512	29.0526	5659	8-14DMSOF-2.raw	F26	3.09
Checked	Confidence	Sequence	Modifications	# Protein Groups	# Proteins	# PSMs	Master Protein Accessions	# Missed Cleavages	Theo. MH+ [Da]	Confidence (by Search Engine): Sequest HT	XCorr (by Search Engine): Sequest HT
FALSE	High	CFVGGLAWATDDR	1xCarbamidomethyl [C1]	1	2	1	AT2G21660.1	0	1467.67	High	3.09
Medium	Sequest HT (A7)	Unambiguous	SGGGGGYSGGGGSYGGGGGRR		1	1	AT2G21660.1	AT2G21660.1	1	3	0.5	0	1	1	572.918	1716.74	1716.74	-2.51	-0.00144	HCD (High Energy Collision Dissociation)	MS2	5.69372	512	8.1879	1956	8-14DMSOF-2.raw	F26	2.78
Checked	Confidence	Sequence	Modifications	# Protein Groups	# Proteins	# PSMs	Master Protein Accessions	# Missed Cleavages	Theo. MH+ [Da]	Confidence (by Search Engine): Sequest HT	XCorr (by Search Engine): Sequest HT
FALSE	Medium	SGGGGGYSGGGGSYGGGGGRR		1	1	1	AT2G21660.1	1	1716.74	Medium	2.78
Low	Sequest HT (A7)	Unambiguous	SRGFGFVTFKDEK		2	6	AT4G39260.1; AT2G21660.1	AT4G39260.3; AT4G39260.1; AT4G39260.2; AT2G21660.2; AT2G21660.1; AT4G39260.4	2	3	0.5078	0	1	1	506.596	1517.77	1517.77	-0.63	-0.00032	HCD (High Energy Collision Dissociation)	MS2	0	512	21.836	4402	8-14DMSOF-2.raw	F26	2.58
Checked	Confidence	Sequence	Modifications	# Protein Groups	# Proteins	# PSMs	Master Protein Accessions	# Missed Cleavages	Theo. MH+ [Da]	Confidence (by Search Engine): Sequest HT	XCorr (by Search Engine): Sequest HT
FALSE	Low	SRGFGFVTFKDEK		2	6	1	AT4G39260.1; AT2G21660.1	2	1517.77	Low	2.58
Low	Sequest HT (A7)	Unambiguous	EGGGGYSGGGGGYSSR		1	2	AT2G21660.1	AT2G21660.2; AT2G21660.1	0	2	0.6368	0	1	1	702.791	1404.57	1404.58	-2.1	-0.00147	HCD (High Energy Collision Dissociation)	MS2	0	512	9.1388	2146	8-14DMSOF-2.raw	F26	2.23
Checked	Confidence	Sequence	Modifications	# Protein Groups	# Proteins	# PSMs	Master Protein Accessions	# Missed Cleavages	Theo. MH+ [Da]	Confidence (by Search Engine): Sequest HT	XCorr (by Search Engine): Sequest HT
FALSE	Low	EGGGGYSGGGGGYSSR		1	2	1	AT2G21660.1	0	1404.58	Low	2.23
Low	Sequest HT (A7)	Unambiguous	SITVNEAQSR		1	2	AT2G21660.1	AT2G21660.2; AT2G21660.1	0	2	0.3429	0	1	1	552.785	1104.56	1104.56	-2.32	-0.00128	HCD (High Energy Collision Dissociation)	MS2	59.5838	487.385	10.9531	2501	8-14DMSOF-2.raw	F26	2.1
Checked	Confidence	Sequence	Modifications	# Protein Groups	# Proteins	# PSMs	Master Protein Accessions	# Missed Cleavages	Theo. MH+ [Da]	Confidence (by Search Engine): Sequest HT	XCorr (by Search Engine): Sequest HT
FALSE	Low	SITVNEAQSR		1	2	1	AT2G21660.1	0	1104.56	Low	2.1
Master Protein	AT3G55460.1	pep chromosome:TAIR10:3:20560802:20563885:1 gene:AT3G55460 transcript:AT3G55460.1 gene_biotype:protein_coding transcript_biotype:protein_coding gene_symbol:SCL30 description:Serine/arginine-rich SC35-like splicing factor SCL30 [Source:UniProtKB/Swiss-Prot;Acc:Q8L3X8]	0	35	9	16	9	1	262	29.6	11.27	27.81	9
Confidence	Identifying Node	PSM Ambiguity	Annotated Sequence	Modifications	# Protein Groups	# Proteins	Master Protein Accessions	Protein Accessions	# Missed Cleavages	Charge	DeltaScore	DeltaCn	Rank	Search Engine Rank	m/z [Da]	MH+ [Da]	Theo. MH+ [Da]	DeltaM [ppm]	Deltam/z [Da]	Activation Type	MS Order	Isolation Interference [%]	Ion Inject Time [ms]	RT [min]	First Scan	Spectrum File	File ID	XCorr
High	Sequest HT (A7)	Unambiguous	GFAFVEFVDAYDAGEAQR		1	1	AT3G55460.1	AT3G55460.1	0	2	0.5516	0	1	1	996.455	1991.9	1991.91	-5.52	-0.0055	HCD (High Energy Collision Dissociation)	MS2	0	372.409	35.414	6730	8-14DMSOF-2.raw	F26	5.04
Checked	Confidence	Sequence	Modifications	# Protein Groups	# Proteins	# PSMs	Master Protein Accessions	# Missed Cleavages	Theo. MH+ [Da]	Confidence (by Search Engine): Sequest HT	XCorr (by Search Engine): Sequest HT
FALSE	High	GFAFVEFVDAYDAGEAQR		1	1	2	AT3G55460.1	0	1991.91	High	5.04
High	Sequest HT (A7)	Unambiguous	GFAFVEFVDAYDAGEAQR		1	1	AT3G55460.1	AT3G55460.1	0	2	0.7017	0	1	1	996.457	1991.91	1991.91	-3.8	-0.00379	HCD (High Energy Collision Dissociation)	MS2	11.0116	512	35.9529	6823	8-14DMSOF-2.raw	F26	4.09
Checked	Confidence	Sequence	Modifications	# Protein Groups	# Proteins	# PSMs	Master Protein Accessions	# Missed Cleavages	Theo. MH+ [Da]	Confidence (by Search Engine): Sequest HT	XCorr (by Search Engine): Sequest HT
FALSE	High	GFAFVEFVDAYDAGEAQR		1	1	2	AT3G55460.1	0	1991.91	High	5.04
High	Sequest HT (A7)	Unambiguous	EITVVVASESR		1	1	AT3G55460.1	AT3G55460.1	0	2	0.4631	0	1	1	595.323	1189.64	1189.64	-3.41	-0.00203	HCD (High Energy Collision Dissociation)	MS2	27.1293	425.724	13.6115	2997	8-14DMSOF-2.raw	F26	3.39
Checked	Confidence	Sequence	Modifications	# Protein Groups	# Proteins	# PSMs	Master Protein Accessions	# Missed Cleavages	Theo. MH+ [Da]	Confidence (by Search Engine): Sequest HT	XCorr (by Search Engine): Sequest HT
FALSE	High	EITVVVASESR		1	1	4	AT3G55460.1	0	1189.64	High	3.39
High	Sequest HT (A7)	Unambiguous	FGPVRDVYIPR		1	1	AT3G55460.1	AT3G55460.1	1	3	0.4119	0	1	1	440.246	1318.72	1318.73	-1.85	-0.00082	HCD (High Energy Collision Dissociation)	MS2	0	512	22.2599	4482	8-14DMSOF-2.raw	F26	3.18
Checked	Confidence	Sequence	Modifications	# Protein Groups	# Proteins	# PSMs	Master Protein Accessions	# Missed Cleavages	Theo. MH+ [Da]	Confidence (by Search Engine): Sequest HT	XCorr (by Search Engine): Sequest HT
FALSE	High	FGPVRDVYIPR		1	1	3	AT3G55460.1	1	1318.73	High	3.18
High	Sequest HT (A7)	Unambiguous	EITVVVASESR		1	1	AT3G55460.1	AT3G55460.1	0	2	0.554	0	1	1	595.324	1189.64	1189.64	-1.46	-0.00087	HCD (High Energy Collision Dissociation)	MS2	14.4112	512	13.082	2897	8-14DMSOF-2.raw	F26	2.87
Checked	Confidence	Sequence	Modifications	# Protein Groups	# Proteins	# PSMs	Master Protein Accessions	# Missed Cleavages	Theo. MH+ [Da]	Confidence (by Search Engine): Sequest HT	XCorr (by Search Engine): Sequest HT
FALSE	High	EITVVVASESR		1	1	4	AT3G55460.1	0	1189.64	High	3.39
High	Sequest HT (A7)	Unambiguous	EITVVVASESR		1	1	AT3G55460.1	AT3G55460.1	0	2	0.5231	0	1	1	595.324	1189.64	1189.64	-1.77	-0.00105	HCD (High Energy Collision Dissociation)	MS2	1.30357	256.39	18.1506	3829	8-14DMSOF-2.raw	F26	2.6
Checked	Confidence	Sequence	Modifications	# Protein Groups	# Proteins	# PSMs	Master Protein Accessions	# Missed Cleavages	Theo. MH+ [Da]	Confidence (by Search Engine): Sequest HT	XCorr (by Search Engine): Sequest HT
FALSE	High	EITVVVASESR		1	1	4	AT3G55460.1	0	1189.64	High	3.39
Low	Sequest HT (A7)	Unambiguous	EITVVVASESR		1	1	AT3G55460.1	AT3G55460.1	0	2	0.4938	0	1	1	595.324	1189.64	1189.64	-1.26	-0.00075	HCD (High Energy Collision Dissociation)	MS2	0	512	17.6087	3734	8-14DMSOF-2.raw	F26	2.43
Checked	Confidence	Sequence	Modifications	# Protein Groups	# Proteins	# PSMs	Master Protein Accessions	# Missed Cleavages	Theo. MH+ [Da]	Confidence (by Search Engine): Sequest HT	XCorr (by Search Engine): Sequest HT
FALSE	High	EITVVVASESR		1	1	4	AT3G55460.1	0	1189.64	High	3.39
Low	Sequest HT (A7)	Unambiguous	FGPVRDVYIPR		1	1	AT3G55460.1	AT3G55460.1	1	3	0.5022	0	1	1	440.246	1318.72	1318.73	-2.27	-0.001	HCD (High Energy Collision Dissociation)	MS2	3.97161	512	18.7016	3925	8-14DMSOF-2.raw	F26	2.29
Checked	Confidence	Sequence	Modifications	# Protein Groups	# Proteins	# PSMs	Master Protein Accessions	# Missed Cleavages	Theo. MH+ [Da]	Confidence (by Search Engine): Sequest HT	XCorr (by Search Engine): Sequest HT
FALSE	High	FGPVRDVYIPR		1	1	3	AT3G55460.1	1	1318.73	High	3.18
Low	Sequest HT (A7)	Unambiguous	NIPLDcRPEELREPFER	C6(Carbamidomethyl)	1	1	AT3G55460.1	AT3G55460.1	1	3	0.2475	0	1	1	724.029	2170.07	2170.07	0.17	0.00012	HCD (High Energy Collision Dissociation)	MS2	9.76569	512	20.2226	4154	8-14DMSOF-2.raw	F26	1.98
Checked	Confidence	Sequence	Modifications	# Protein Groups	# Proteins	# PSMs	Master Protein Accessions	# Missed Cleavages	Theo. MH+ [Da]	Confidence (by Search Engine): Sequest HT	XCorr (by Search Engine): Sequest HT
FALSE	Low	NIPLDCRPEELREPFER	1xCarbamidomethyl [C6]	1	1	2	AT3G55460.1	1	2170.07	Low	1.98
Low	Sequest HT (A7)	Unambiguous	RGSSHGSLLVR		1	1	AT3G55460.1	AT3G55460.1	1	2	0.3229	0	1	1	584.83	1168.65	1168.65	-1.41	-0.00082	HCD (High Energy Collision Dissociation)	MS2	0	512	10.6377	2447	8-14DMSOF-2.raw	F26	1.92
Checked	Confidence	Sequence	Modifications	# Protein Groups	# Proteins	# PSMs	Master Protein Accessions	# Missed Cleavages	Theo. MH+ [Da]	Confidence (by Search Engine): Sequest HT	XCorr (by Search Engine): Sequest HT
FALSE	Low	RGSSHGSLLVR		1	1	1	AT3G55460.1	1	1168.65	Low	1.92
Low	Sequest HT (A7)	Unambiguous	NIPLDcRPEELREPFER	C6(Carbamidomethyl)	1	1	AT3G55460.1	AT3G55460.1	1	3	0.1705	0	1	1	724.026	2170.06	2170.07	-3.55	-0.00257	HCD (High Energy Collision Dissociation)	MS2	8.44692	512	22.7884	4577	8-14DMSOF-2.raw	F26	1.76
Checked	Confidence	Sequence	Modifications	# Protein Groups	# Proteins	# PSMs	Master Protein Accessions	# Missed Cleavages	Theo. MH+ [Da]	Confidence (by Search Engine): Sequest HT	XCorr (by Search Engine): Sequest HT
FALSE	Low	NIPLDCRPEELREPFER	1xCarbamidomethyl [C6]	1	1	2	AT3G55460.1	1	2170.07	Low	1.98
Low	Sequest HT (A7)	Unambiguous	FGPVRDVYIPR		1	1	AT3G55460.1	AT3G55460.1	1	3	0.4132	0	1	1	440.246	1318.72	1318.73	-3.03	-0.00133	HCD (High Energy Collision Dissociation)	MS2	7.94924	512	19.2468	4010	8-14DMSOF-2.raw	F26	1.67
Checked	Confidence	Sequence	Modifications	# Protein Groups	# Proteins	# PSMs	Master Protein Accessions	# Missed Cleavages	Theo. MH+ [Da]	Confidence (by Search Engine): Sequest HT	XCorr (by Search Engine): Sequest HT
FALSE	High	FGPVRDVYIPR		1	1	3	AT3G55460.1	1	1318.73	High	3.18
Low	Sequest HT (A7)	Unambiguous	GSSHGSLLVR		1	1	AT3G55460.1	AT3G55460.1	0	2	0.414	0	1	1	506.779	1012.55	1012.55	-2.5	-0.00126	HCD (High Energy Collision Dissociation)	MS2	15.0633	512	12.5583	2805	8-14DMSOF-2.raw	F26	1.57
Checked	Confidence	Sequence	Modifications	# Protein Groups	# Proteins	# PSMs	Master Protein Accessions	# Missed Cleavages	Theo. MH+ [Da]	Confidence (by Search Engine): Sequest HT	XCorr (by Search Engine): Sequest HT
FALSE	Low	GSSHGSLLVR		1	1	1	AT3G55460.1	0	1012.55	Low	1.57
Low	Sequest HT (A7)	Unambiguous	DYYSGQPR		1	1	AT3G55460.1	AT3G55460.1	0	2	0.604	0	1	1	493.221	985.434	985.437	-3.55	-0.00175	HCD (High Energy Collision Dissociation)	MS2	0	512	10.687	2455	8-14DMSOF-2.raw	F26	1.49
Checked	Confidence	Sequence	Modifications	# Protein Groups	# Proteins	# PSMs	Master Protein Accessions	# Missed Cleavages	Theo. MH+ [Da]	Confidence (by Search Engine): Sequest HT	XCorr (by Search Engine): Sequest HT
FALSE	Low	DYYSGQPR		1	1	1	AT3G55460.1	0	985.437	Low	1.49
Low	Sequest HT (A7)	Unambiguous	GGPPRGEEDENYSRR		1	1	AT3G55460.1	AT3G55460.1	2	3	0.1864	0	1	1	573.598	1718.78	1718.78	-3.31	-0.00189	HCD (High Energy Collision Dissociation)	MS2	53.2336	512	8.074	1935	8-14DMSOF-2.raw	F26	1.18
Checked	Confidence	Sequence	Modifications	# Protein Groups	# Proteins	# PSMs	Master Protein Accessions	# Missed Cleavages	Theo. MH+ [Da]	Confidence (by Search Engine): Sequest HT	XCorr (by Search Engine): Sequest HT
FALSE	Low	GGPPRGEEDENYSRR		1	1	1	AT3G55460.1	2	1718.78	Low	1.18
Low	Sequest HT (A7)	Unambiguous	DVYIPR		1	1	AT3G55460.1	AT3G55460.1	0	2	0.0617	0	1	1	381.71	762.412	762.414	-2.79	-0.00106	HCD (High Energy Collision Dissociation)	MS2	30.4919	512	16.9879	3629	8-14DMSOF-2.raw	F26	0.81
Checked	Confidence	Sequence	Modifications	# Protein Groups	# Proteins	# PSMs	Master Protein Accessions	# Missed Cleavages	Theo. MH+ [Da]	Confidence (by Search Engine): Sequest HT	XCorr (by Search Engine): Sequest HT
FALSE	Low	DVYIPR		1	1	1	AT3G55460.1	0	762.414	Low	0.81
Master Protein	AT5G20290.1	pep chromosome:TAIR10:5:6851341:6853106:-1 gene:AT5G20290 transcript:AT5G20290.1 gene_biotype:protein_coding transcript_biotype:protein_coding gene_symbol:RPS8A description:40S ribosomal protein S8 [Source:UniProtKB/TrEMBL;Acc:A0A178UCD3]	0	40	5	6	5	1	222	25	10.32	24.42	5
Confidence	Identifying Node	PSM Ambiguity	Annotated Sequence	Modifications	# Protein Groups	# Proteins	Master Protein Accessions	Protein Accessions	# Missed Cleavages	Charge	DeltaScore	DeltaCn	Rank	Search Engine Rank	m/z [Da]	MH+ [Da]	Theo. MH+ [Da]	DeltaM [ppm]	Deltam/z [Da]	Activation Type	MS Order	Isolation Interference [%]	Ion Inject Time [ms]	RT [min]	First Scan	Spectrum File	File ID	XCorr
High	Sequest HT (A7)	Unambiguous	SAIVQVDAAPFKQWYLSHYGVELGR		1	1	AT5G20290.1	AT5G20290.1	1	3	0.6343	0	1	1	945.494	2834.47	2834.46	1.79	0.00169	HCD (High Energy Collision Dissociation)	MS2	2.6677	512	32.042	6151	8-14DMSOF-2.raw	F26	4.84
Checked	Confidence	Sequence	Modifications	# Protein Groups	# Proteins	# PSMs	Master Protein Accessions	# Missed Cleavages	Theo. MH+ [Da]	Confidence (by Search Engine): Sequest HT	XCorr (by Search Engine): Sequest HT
FALSE	High	SAIVQVDAAPFKQWYLSHYGVELGR		1	1	1	AT5G20290.1	1	2834.46	High	4.84
High	Sequest HT (A7)	Unambiguous	LDTGNYSWGSEATTR		1	1	AT5G20290.1	AT5G20290.1	0	2	0.6427	0	1	1	829.375	1657.74	1657.75	-1.23	-0.00102	HCD (High Energy Collision Dissociation)	MS2	9.62458	512	20.363	4176	8-14DMSOF-2.raw	F26	4.31
Checked	Confidence	Sequence	Modifications	# Protein Groups	# Proteins	# PSMs	Master Protein Accessions	# Missed Cleavages	Theo. MH+ [Da]	Confidence (by Search Engine): Sequest HT	XCorr (by Search Engine): Sequest HT
FALSE	High	LDTGNYSWGSEATTR		1	1	1	AT5G20290.1	0	1657.75	High	4.31
High	Sequest HT (A7)	Unambiguous	SLDSHIEDQFASGR		1	1	AT5G20290.1	AT5G20290.1	0	2	0.7354	0	1	1	781.364	1561.72	1561.72	-2	-0.00156	HCD (High Energy Collision Dissociation)	MS2	0	512	19.8859	4104	8-14DMSOF-2.raw	F26	4.27
Checked	Confidence	Sequence	Modifications	# Protein Groups	# Proteins	# PSMs	Master Protein Accessions	# Missed Cleavages	Theo. MH+ [Da]	Confidence (by Search Engine): Sequest HT	XCorr (by Search Engine): Sequest HT
FALSE	High	SLDSHIEDQFASGR		1	1	1	AT5G20290.1	0	1561.72	High	4.27
High	Sequest HT (A7)	Unambiguous	KDGEEGEEAAVAAPEEVKK		1	1	AT5G20290.1	AT5G20290.1	2	3	0.5762	0	1	1	662.661	1985.97	1985.97	0.68	0.00045	HCD (High Energy Collision Dissociation)	MS2	61.1894	512	11.9786	2685	8-14DMSOF-2.raw	F26	3.87
Checked	Confidence	Sequence	Modifications	# Protein Groups	# Proteins	# PSMs	Master Protein Accessions	# Missed Cleavages	Theo. MH+ [Da]	Confidence (by Search Engine): Sequest HT	XCorr (by Search Engine): Sequest HT
FALSE	High	KDGEEGEEAAVAAPEEVKK		1	1	1	AT5G20290.1	2	1985.97	High	3.87
High	Sequest HT (A7)	Unambiguous	VLDVVYNASNNELVR		1	1	AT5G20290.1	AT5G20290.1	0	2	0.549	0	1	1	852.948	1704.89	1704.89	-1.72	-0.00146	HCD (High Energy Collision Dissociation)	MS2	18.0017	512	22.6614	4555	8-14DMSOF-2.raw	F26	3.57
Checked	Confidence	Sequence	Modifications	# Protein Groups	# Proteins	# PSMs	Master Protein Accessions	# Missed Cleavages	Theo. MH+ [Da]	Confidence (by Search Engine): Sequest HT	XCorr (by Search Engine): Sequest HT
FALSE	High	VLDVVYNASNNELVR		1	1	2	AT5G20290.1	0	1704.89	High	3.57
High	Sequest HT (A7)	Unambiguous	VLDVVYNASNNELVR		1	1	AT5G20290.1	AT5G20290.1	0	2	0.5746	0	1	1	852.948	1704.89	1704.89	-2.07	-0.00177	HCD (High Energy Collision Dissociation)	MS2	36.065	309.488	25.3122	4994	8-14DMSOF-2.raw	F26	3.55
Checked	Confidence	Sequence	Modifications	# Protein Groups	# Proteins	# PSMs	Master Protein Accessions	# Missed Cleavages	Theo. MH+ [Da]	Confidence (by Search Engine): Sequest HT	XCorr (by Search Engine): Sequest HT
FALSE	High	VLDVVYNASNNELVR		1	1	2	AT5G20290.1	0	1704.89	High	3.57
Master Protein	AT2G39460.1	pep chromosome:TAIR10:2:16474923:16476108:1 gene:AT2G39460 transcript:AT2G39460.1 gene_biotype:protein_coding transcript_biotype:protein_coding gene_symbol:RPL23AA description:60S ribosomal protein L23a-1 [Source:UniProtKB/Swiss-Prot;Acc:Q8LD46]	0	32	6	8	6	1	154	17.4	10.2	22.39	6
Confidence	Identifying Node	PSM Ambiguity	Annotated Sequence	Modifications	# Protein Groups	# Proteins	Master Protein Accessions	Protein Accessions	# Missed Cleavages	Charge	DeltaScore	DeltaCn	Rank	Search Engine Rank	m/z [Da]	MH+ [Da]	Theo. MH+ [Da]	DeltaM [ppm]	Deltam/z [Da]	Activation Type	MS Order	Isolation Interference [%]	Ion Inject Time [ms]	RT [min]	First Scan	Spectrum File	File ID	XCorr
High	Sequest HT (A7)	Unambiguous	LTPDYDALDVANKIGII		1	3	AT2G39460.1	AT3G55280.2; AT2G39460.1; AT3G55280.3	1	2	0.5733	0	1	1	915.994	1830.98	1830.98	-1.78	-0.00163	HCD (High Energy Collision Dissociation)	MS2	7.22438	405.272	35.5118	6749	8-14DMSOF-2.raw	F26	4.5
Checked	Confidence	Sequence	Modifications	# Protein Groups	# Proteins	# PSMs	Master Protein Accessions	# Missed Cleavages	Theo. MH+ [Da]	Confidence (by Search Engine): Sequest HT	XCorr (by Search Engine): Sequest HT
FALSE	High	LTPDYDALDVANKIGII		1	3	2	AT2G39460.1	1	1830.98	High	4.5
High	Sequest HT (A7)	Unambiguous	IEDNNTLVFIVDIR		1	3	AT2G39460.1	AT3G55280.2; AT2G39460.1; AT3G55280.3	0	2	0.5758	0	1	1	830.948	1660.89	1660.89	-1.12	-0.00093	HCD (High Energy Collision Dissociation)	MS2	10.4824	512	35.117	6684	8-14DMSOF-2.raw	F26	3.89
Checked	Confidence	Sequence	Modifications	# Protein Groups	# Proteins	# PSMs	Master Protein Accessions	# Missed Cleavages	Theo. MH+ [Da]	Confidence (by Search Engine): Sequest HT	XCorr (by Search Engine): Sequest HT
FALSE	High	IEDNNTLVFIVDIR		1	3	1	AT2G39460.1	0	1660.89	High	3.89
High	Sequest HT (A7)	Unambiguous	KIEDNNTLVFIVDIR		1	3	AT2G39460.1	AT3G55280.2; AT2G39460.1; AT3G55280.3	1	3	0.6208	0	1	1	596.999	1788.98	1788.99	-2.44	-0.00146	HCD (High Energy Collision Dissociation)	MS2	0	512	32.4206	6228	8-14DMSOF-2.raw	F26	3.27
Checked	Confidence	Sequence	Modifications	# Protein Groups	# Proteins	# PSMs	Master Protein Accessions	# Missed Cleavages	Theo. MH+ [Da]	Confidence (by Search Engine): Sequest HT	XCorr (by Search Engine): Sequest HT
FALSE	High	KIEDNNTLVFIVDIR		1	3	1	AT2G39460.1	1	1788.99	High	3.27
High	Sequest HT (A7)	Unambiguous	LTPDYDALDVANK		1	3	AT2G39460.1	AT3G55280.2; AT2G39460.1; AT3G55280.3	0	2	0.5084	0	1	1	717.857	1434.71	1434.71	-3.14	-0.00225	HCD (High Energy Collision Dissociation)	MS2	47.8933	333.265	19.4008	4032	8-14DMSOF-2.raw	F26	2.99
Checked	Confidence	Sequence	Modifications	# Protein Groups	# Proteins	# PSMs	Master Protein Accessions	# Missed Cleavages	Theo. MH+ [Da]	Confidence (by Search Engine): Sequest HT	XCorr (by Search Engine): Sequest HT
FALSE	High	LTPDYDALDVANK		1	3	2	AT2G39460.1	0	1434.71	High	2.99
High	Sequest HT (A7)	Unambiguous	LTPDYDALDVANK		1	3	AT2G39460.1	AT3G55280.2; AT2G39460.1; AT3G55280.3	0	2	0.5433	0	1	1	717.858	1434.71	1434.71	-1.36	-0.00097	HCD (High Energy Collision Dissociation)	MS2	8.13186	512	22.4276	4509	8-14DMSOF-2.raw	F26	2.89
Checked	Confidence	Sequence	Modifications	# Protein Groups	# Proteins	# PSMs	Master Protein Accessions	# Missed Cleavages	Theo. MH+ [Da]	Confidence (by Search Engine): Sequest HT	XCorr (by Search Engine): Sequest HT
FALSE	High	LTPDYDALDVANK		1	3	2	AT2G39460.1	0	1434.71	High	2.99
Low	Sequest HT (A7)	Unambiguous	NKLDHYQILK		1	3	AT2G39460.1	AT3G55280.2; AT2G39460.1; AT3G55280.3	1	3	0.3089	0	1	1	424.574	1271.71	1271.71	-2.72	-0.00115	HCD (High Energy Collision Dissociation)	MS2	23.6666	512	15.7129	3378	8-14DMSOF-2.raw	F26	2.46
Checked	Confidence	Sequence	Modifications	# Protein Groups	# Proteins	# PSMs	Master Protein Accessions	# Missed Cleavages	Theo. MH+ [Da]	Confidence (by Search Engine): Sequest HT	XCorr (by Search Engine): Sequest HT
FALSE	Low	NKLDHYQILK		1	3	1	AT2G39460.1	1	1271.71	Low	2.46
Low	Sequest HT (A7)	Unambiguous	LTPDYDALDVANKIGII		1	3	AT2G39460.1	AT3G55280.2; AT2G39460.1; AT3G55280.3	1	2	0.5063	0	1	1	915.996	1830.98	1830.98	-0.25	-0.00023	HCD (High Energy Collision Dissociation)	MS2	13.8542	512	34.6223	6607	8-14DMSOF-2.raw	F26	2.39
Checked	Confidence	Sequence	Modifications	# Protein Groups	# Proteins	# PSMs	Master Protein Accessions	# Missed Cleavages	Theo. MH+ [Da]	Confidence (by Search Engine): Sequest HT	XCorr (by Search Engine): Sequest HT
FALSE	High	LTPDYDALDVANKIGII		1	3	2	AT2G39460.1	1	1830.98	High	4.5
Low	Sequest HT (A7)	Unambiguous	VTFHRPK		1	3	AT2G39460.1	AT3G55280.2; AT2G39460.1; AT3G55280.3	0	2	0.2621	0	1	1	442.757	884.508	884.51	-2.8	-0.00124	HCD (High Energy Collision Dissociation)	MS2	26.6628	512	8.6881	2053	8-14DMSOF-2.raw	F26	1.45
Checked	Confidence	Sequence	Modifications	# Protein Groups	# Proteins	# PSMs	Master Protein Accessions	# Missed Cleavages	Theo. MH+ [Da]	Confidence (by Search Engine): Sequest HT	XCorr (by Search Engine): Sequest HT
FALSE	Low	VTFHRPK		1	3	1	AT2G39460.1	0	884.51	Low	1.45
Master Protein	AT2G18020.1	pep chromosome:TAIR10:2:7837067:7838476:1 gene:AT2G18020 transcript:AT2G18020.1 gene_biotype:protein_coding transcript_biotype:protein_coding gene_symbol:RPL8A description:EMB2296 [Source:UniProtKB/TrEMBL;Acc:A0A178VSS0]	0	17	3	6	1	1	258	27.8	10.9	22.29	3
Confidence	Identifying Node	PSM Ambiguity	Annotated Sequence	Modifications	# Protein Groups	# Proteins	Master Protein Accessions	Protein Accessions	# Missed Cleavages	Charge	DeltaScore	DeltaCn	Rank	Search Engine Rank	m/z [Da]	MH+ [Da]	Theo. MH+ [Da]	DeltaM [ppm]	Deltam/z [Da]	Activation Type	MS Order	Isolation Interference [%]	Ion Inject Time [ms]	RT [min]	First Scan	Spectrum File	File ID	XCorr
High	Sequest HT (A7)	Unambiguous	ASGDYAIVIAHNPDSDTTR		1	1	AT2G18020.1	AT2G18020.1	0	3	0.6357	0	1	1	668.318	2002.94	2002.95	-4.07	-0.00272	HCD (High Energy Collision Dissociation)	MS2	1.99941	384.285	19.2023	4004	8-14DMSOF-2.raw	F26	5.38
Checked	Confidence	Sequence	Modifications	# Protein Groups	# Proteins	# PSMs	Master Protein Accessions	# Missed Cleavages	Theo. MH+ [Da]	Confidence (by Search Engine): Sequest HT	XCorr (by Search Engine): Sequest HT
FALSE	High	ASGDYAIVIAHNPDSDTTR		1	1	2	AT2G18020.1	0	2002.95	High	5.38
High	Sequest HT (A7)	Unambiguous	ASGDYAIVIAHNPDSDTTR		1	1	AT2G18020.1	AT2G18020.1	0	3	0.6051	0	1	1	668.32	2002.94	2002.95	-1.14	-0.00076	HCD (High Energy Collision Dissociation)	MS2	11.3351	512	14.9808	3234	8-14DMSOF-2.raw	F26	3.95
Checked	Confidence	Sequence	Modifications	# Protein Groups	# Proteins	# PSMs	Master Protein Accessions	# Missed Cleavages	Theo. MH+ [Da]	Confidence (by Search Engine): Sequest HT	XCorr (by Search Engine): Sequest HT
FALSE	High	ASGDYAIVIAHNPDSDTTR		1	1	2	AT2G18020.1	0	2002.95	High	5.38
High	Sequest HT (A7)	Unambiguous	GVVTEIIHDPGR		2	2	AT2G18020.1; AT4G36130.1	AT2G18020.1; AT4G36130.1	0	2	0.5385	0	1	1	646.851	1292.69	1292.7	-1.13	-0.00073	HCD (High Energy Collision Dissociation)	MS2	24.533	512	20.0735	4133	8-14DMSOF-2.raw	F26	3.9
Checked	Confidence	Sequence	Modifications	# Protein Groups	# Proteins	# PSMs	Master Protein Accessions	# Missed Cleavages	Theo. MH+ [Da]	Confidence (by Search Engine): Sequest HT	XCorr (by Search Engine): Sequest HT
FALSE	High	GVVTEIIHDPGR		2	2	2	AT2G18020.1; AT4G36130.1	0	1292.7	High	3.9
High	Sequest HT (A7)	Unambiguous	GVVTEIIHDPGR		2	2	AT2G18020.1; AT4G36130.1	AT2G18020.1; AT4G36130.1	0	2	0.4884	0	1	1	646.851	1292.69	1292.7	-1.51	-0.00098	HCD (High Energy Collision Dissociation)	MS2	11.9149	512	16.0003	3434	8-14DMSOF-2.raw	F26	3.46
Checked	Confidence	Sequence	Modifications	# Protein Groups	# Proteins	# PSMs	Master Protein Accessions	# Missed Cleavages	Theo. MH+ [Da]	Confidence (by Search Engine): Sequest HT	XCorr (by Search Engine): Sequest HT
FALSE	High	GVVTEIIHDPGR		2	2	2	AT2G18020.1; AT4G36130.1	0	1292.7	High	3.9
High	Sequest HT (A7)	Unambiguous	ATLVVGNVLPLR		2	2	AT2G18020.1; AT4G36130.1	AT2G18020.1; AT4G36130.1	0	2	0.4781	0	1	1	626.392	1251.78	1251.78	-2.02	-0.00126	HCD (High Energy Collision Dissociation)	MS2	15.0185	512	30.1046	5833	8-14DMSOF-2.raw	F26	2.97
Checked	Confidence	Sequence	Modifications	# Protein Groups	# Proteins	# PSMs	Master Protein Accessions	# Missed Cleavages	Theo. MH+ [Da]	Confidence (by Search Engine): Sequest HT	XCorr (by Search Engine): Sequest HT
FALSE	High	ATLVVGNVLPLR		2	2	2	AT2G18020.1; AT4G36130.1	0	1251.78	High	2.97
High	Sequest HT (A7)	Unambiguous	ATLVVGNVLPLR		2	2	AT2G18020.1; AT4G36130.1	AT2G18020.1; AT4G36130.1	0	2	0.5437	0	1	1	626.392	1251.78	1251.78	-1.92	-0.0012	HCD (High Energy Collision Dissociation)	MS2	15.8029	512	28.3594	5545	8-14DMSOF-2.raw	F26	2.63
Checked	Confidence	Sequence	Modifications	# Protein Groups	# Proteins	# PSMs	Master Protein Accessions	# Missed Cleavages	Theo. MH+ [Da]	Confidence (by Search Engine): Sequest HT	XCorr (by Search Engine): Sequest HT
FALSE	High	ATLVVGNVLPLR		2	2	2	AT2G18020.1; AT4G36130.1	0	1251.78	High	2.97
Master Protein	AT3G54230.2	pep chromosome:TAIR10:3:20073102:20080384:1 gene:AT3G54230 transcript:AT3G54230.2 gene_biotype:protein_coding transcript_biotype:protein_coding gene_symbol:SUA description:suppressor of abi3-5 [Source:TAIR;Acc:AT3G54230]	0	7	5	6	5	1	1008	112.6	7.34	20.26	5
Confidence	Identifying Node	PSM Ambiguity	Annotated Sequence	Modifications	# Protein Groups	# Proteins	Master Protein Accessions	Protein Accessions	# Missed Cleavages	Charge	DeltaScore	DeltaCn	Rank	Search Engine Rank	m/z [Da]	MH+ [Da]	Theo. MH+ [Da]	DeltaM [ppm]	Deltam/z [Da]	Activation Type	MS Order	Isolation Interference [%]	Ion Inject Time [ms]	RT [min]	First Scan	Spectrum File	File ID	XCorr
High	Sequest HT (A7)	Unambiguous	STEEDLYQILAEWGPLHHVR		1	4	AT3G54230.2	AT3G54230.4; AT3G54230.2; AT3G54230.1; AT3G54230.3	0	3	0.5683	0	1	1	798.398	2393.18	2393.19	-4.2	-0.00335	HCD (High Energy Collision Dissociation)	MS2	9.73252	399.895	36.0372	6835	8-14DMSOF-2.raw	F26	4.61
Checked	Confidence	Sequence	Modifications	# Protein Groups	# Proteins	# PSMs	Master Protein Accessions	# Missed Cleavages	Theo. MH+ [Da]	Confidence (by Search Engine): Sequest HT	XCorr (by Search Engine): Sequest HT
FALSE	High	STEEDLYQILAEWGPLHHVR		1	4	1	AT3G54230.2	0	2393.19	High	4.61
High	Sequest HT (A7)	Unambiguous	GFAFIDFPTVDAAR		1	4	AT3G54230.2	AT3G54230.4; AT3G54230.2; AT3G54230.1; AT3G54230.3	0	2	0.5045	0	1	1	763.885	1526.76	1526.76	-1.02	-0.00078	HCD (High Energy Collision Dissociation)	MS2	0	512	35.2946	6712	8-14DMSOF-2.raw	F26	3.33
Checked	Confidence	Sequence	Modifications	# Protein Groups	# Proteins	# PSMs	Master Protein Accessions	# Missed Cleavages	Theo. MH+ [Da]	Confidence (by Search Engine): Sequest HT	XCorr (by Search Engine): Sequest HT
FALSE	High	GFAFIDFPTVDAAR		1	4	2	AT3G54230.2	0	1526.76	High	3.33
High	Sequest HT (A7)	Unambiguous	FGVSYDDGYPDER		1	2	AT3G54230.2	AT3G54230.2; AT3G54230.1	0	2	0.7229	0	1	1	760.32	1519.63	1519.63	-0.63	-0.00048	HCD (High Energy Collision Dissociation)	MS2	47.3094	381.085	20.5121	4198	8-14DMSOF-2.raw	F26	3.32
Checked	Confidence	Sequence	Modifications	# Protein Groups	# Proteins	# PSMs	Master Protein Accessions	# Missed Cleavages	Theo. MH+ [Da]	Confidence (by Search Engine): Sequest HT	XCorr (by Search Engine): Sequest HT
FALSE	High	FGVSYDDGYPDER		1	2	1	AT3G54230.2	0	1519.63	High	3.32
High	Sequest HT (A7)	Unambiguous	GFAFIDFPTVDAAR		1	4	AT3G54230.2	AT3G54230.4; AT3G54230.2; AT3G54230.1; AT3G54230.3	0	2	0.5	0	1	1	763.884	1526.76	1526.76	-1.5	-0.00114	HCD (High Energy Collision Dissociation)	MS2	3.48118	512	34.0779	6513	8-14DMSOF-2.raw	F26	3.3
Checked	Confidence	Sequence	Modifications	# Protein Groups	# Proteins	# PSMs	Master Protein Accessions	# Missed Cleavages	Theo. MH+ [Da]	Confidence (by Search Engine): Sequest HT	XCorr (by Search Engine): Sequest HT
FALSE	High	GFAFIDFPTVDAAR		1	4	2	AT3G54230.2	0	1526.76	High	3.33
High	Sequest HT (A7)	Unambiguous	NYEENYPSELR		1	3	AT3G54230.2	AT3G54230.4; AT3G54230.2; AT3G54230.1	0	2	0.6319	0	1	1	707.316	1413.63	1413.63	-1.81	-0.00128	HCD (High Energy Collision Dissociation)	MS2	0	512	17.9598	3799	8-14DMSOF-2.raw	F26	2.88
Checked	Confidence	Sequence	Modifications	# Protein Groups	# Proteins	# PSMs	Master Protein Accessions	# Missed Cleavages	Theo. MH+ [Da]	Confidence (by Search Engine): Sequest HT	XCorr (by Search Engine): Sequest HT
FALSE	High	NYEENYPSELR		1	3	1	AT3G54230.2	0	1413.63	High	2.88
Medium	Sequest HT (A7)	Unambiguous	ISETGPTHVLVVR		1	4	AT3G54230.2	AT3G54230.4; AT3G54230.2; AT3G54230.1; AT3G54230.3	0	3	0.4507	0	1	1	469.936	1407.79	1407.8	-1.99	-0.00093	HCD (High Energy Collision Dissociation)	MS2	48.2839	512	18.0644	3816	8-14DMSOF-2.raw	F26	2.84
Checked	Confidence	Sequence	Modifications	# Protein Groups	# Proteins	# PSMs	Master Protein Accessions	# Missed Cleavages	Theo. MH+ [Da]	Confidence (by Search Engine): Sequest HT	XCorr (by Search Engine): Sequest HT
FALSE	Medium	ISETGPTHVLVVR		1	4	1	AT3G54230.2	0	1407.8	Medium	2.84
Master Protein	AT4G15000.1	pep chromosome:TAIR10:4:8571816:8572681:1 gene:AT4G15000 transcript:AT4G15000.1 gene_biotype:protein_coding transcript_biotype:protein_coding gene_symbol:RPL27C description:60S ribosomal protein L27 [Source:UniProtKB/TrEMBL;Acc:Q0WRB8]	0	20	4	7	2	1	135	15.6	10.26	19.52	4
Confidence	Identifying Node	PSM Ambiguity	Annotated Sequence	Modifications	# Protein Groups	# Proteins	Master Protein Accessions	Protein Accessions	# Missed Cleavages	Charge	DeltaScore	DeltaCn	Rank	Search Engine Rank	m/z [Da]	MH+ [Da]	Theo. MH+ [Da]	DeltaM [ppm]	Deltam/z [Da]	Activation Type	MS Order	Isolation Interference [%]	Ion Inject Time [ms]	RT [min]	First Scan	Spectrum File	File ID	XCorr
High	Sequest HT (A7)	Unambiguous	YTLDVDLKEVATLDALQSK		1	2	AT4G15000.1	AT4G15000.1; AT4G15000.2	1	3	0.5048	0	1	1	708.047	2122.13	2122.13	-0.9	-0.00063	HCD (High Energy Collision Dissociation)	MS2	0	512	31.8932	6129	8-14DMSOF-2.raw	F26	5.19
Checked	Confidence	Sequence	Modifications	# Protein Groups	# Proteins	# PSMs	Master Protein Accessions	# Missed Cleavages	Theo. MH+ [Da]	Confidence (by Search Engine): Sequest HT	XCorr (by Search Engine): Sequest HT
FALSE	High	YTLDVDLKEVATLDALQSK		1	2	1	AT4G15000.1	1	2122.13	High	5.19
High	Sequest HT (A7)	Unambiguous	EVATLDALQSK		1	2	AT4G15000.1	AT4G15000.1; AT4G15000.2	0	2	0.5413	0	1	1	587.818	1174.63	1174.63	-1.45	-0.00085	HCD (High Energy Collision Dissociation)	MS2	5.25753	365.402	19.8131	4094	8-14DMSOF-2.raw	F26	3.51
Checked	Confidence	Sequence	Modifications	# Protein Groups	# Proteins	# PSMs	Master Protein Accessions	# Missed Cleavages	Theo. MH+ [Da]	Confidence (by Search Engine): Sequest HT	XCorr (by Search Engine): Sequest HT
FALSE	High	EVATLDALQSK		1	2	2	AT4G15000.1	0	1174.63	High	3.51
High	Sequest HT (A7)	Unambiguous	EVATLDALQSK		1	2	AT4G15000.1	AT4G15000.1; AT4G15000.2	0	2	0.5089	0	1	1	587.818	1174.63	1174.63	-1.97	-0.00116	HCD (High Energy Collision Dissociation)	MS2	11.3127	512	15.4676	3330	8-14DMSOF-2.raw	F26	2.81
Checked	Confidence	Sequence	Modifications	# Protein Groups	# Proteins	# PSMs	Master Protein Accessions	# Missed Cleavages	Theo. MH+ [Da]	Confidence (by Search Engine): Sequest HT	XCorr (by Search Engine): Sequest HT
FALSE	High	EVATLDALQSK		1	2	2	AT4G15000.1	0	1174.63	High	3.51
Low	Sequest HT (A7)	Unambiguous	YTLDVDLK		2	3	AT3G22230.1; AT4G15000.1	AT3G22230.1; AT4G15000.1; AT4G15000.2	0	2	0.662	0	1	1	483.76	966.513	966.514	-1.36	-0.00066	HCD (High Energy Collision Dissociation)	MS2	2.33932	512	23.3266	4680	8-14DMSOF-2.raw	F26	2.13
Checked	Confidence	Sequence	Modifications	# Protein Groups	# Proteins	# PSMs	Master Protein Accessions	# Missed Cleavages	Theo. MH+ [Da]	Confidence (by Search Engine): Sequest HT	XCorr (by Search Engine): Sequest HT
FALSE	Low	YTLDVDLK		2	3	2	AT3G22230.1; AT4G15000.1	0	966.514	Low	2.13
Low	Sequest HT (A7)	Unambiguous	AVILLQGR		2	4	AT3G22230.1; AT4G15000.1	AT2G32220.1; AT3G22230.1; AT4G15000.1; AT4G15000.2	0	2	0.3532	0	1	1	435.281	869.555	869.557	-2.34	-0.00102	HCD (High Energy Collision Dissociation)	MS2	55.8912	512	20.9976	4270	8-14DMSOF-2.raw	F26	2.01
Checked	Confidence	Sequence	Modifications	# Protein Groups	# Proteins	# PSMs	Master Protein Accessions	# Missed Cleavages	Theo. MH+ [Da]	Confidence (by Search Engine): Sequest HT	XCorr (by Search Engine): Sequest HT
FALSE	Low	AVILLQGR		2	4	2	AT3G22230.1; AT4G15000.1	0	869.557	Low	2.01
Low	Sequest HT (A7)	Unambiguous	YTLDVDLK		2	3	AT3G22230.1; AT4G15000.1	AT3G22230.1; AT4G15000.1; AT4G15000.2	0	2	0.575	0	1	1	483.76	966.512	966.514	-2.18	-0.00105	HCD (High Energy Collision Dissociation)	MS2	0	512	19.9251	4110	8-14DMSOF-2.raw	F26	2
Checked	Confidence	Sequence	Modifications	# Protein Groups	# Proteins	# PSMs	Master Protein Accessions	# Missed Cleavages	Theo. MH+ [Da]	Confidence (by Search Engine): Sequest HT	XCorr (by Search Engine): Sequest HT
FALSE	Low	YTLDVDLK		2	3	2	AT3G22230.1; AT4G15000.1	0	966.514	Low	2.13
Low	Sequest HT (A7)	Unambiguous	AVILLQGR		2	4	AT3G22230.1; AT4G15000.1	AT2G32220.1; AT3G22230.1; AT4G15000.1; AT4G15000.2	0	2	0.2674	0	1	1	435.281	869.555	869.557	-1.85	-0.00081	HCD (High Energy Collision Dissociation)	MS2	26.2035	512	17.0523	3641	8-14DMSOF-2.raw	F26	1.87
Checked	Confidence	Sequence	Modifications	# Protein Groups	# Proteins	# PSMs	Master Protein Accessions	# Missed Cleavages	Theo. MH+ [Da]	Confidence (by Search Engine): Sequest HT	XCorr (by Search Engine): Sequest HT
FALSE	Low	AVILLQGR		2	4	2	AT3G22230.1; AT4G15000.1	0	869.557	Low	2.01
Master Protein	AT4G16720.1	pep chromosome:TAIR10:4:9399865:9401408:-1 gene:AT4G16720 transcript:AT4G16720.1 gene_biotype:protein_coding transcript_biotype:protein_coding gene_symbol:RPL15A description:Ribosomal protein L15 [Source:UniProtKB/TrEMBL;Acc:A0A178V5T1]	0	37	7	9	7	1	204	24.2	11.44	19.49	7
Confidence	Identifying Node	PSM Ambiguity	Annotated Sequence	Modifications	# Protein Groups	# Proteins	Master Protein Accessions	Protein Accessions	# Missed Cleavages	Charge	DeltaScore	DeltaCn	Rank	Search Engine Rank	m/z [Da]	MH+ [Da]	Theo. MH+ [Da]	DeltaM [ppm]	Deltam/z [Da]	Activation Type	MS Order	Isolation Interference [%]	Ion Inject Time [ms]	RT [min]	First Scan	Spectrum File	File ID	XCorr
High	Sequest HT (A7)	Unambiguous	VVNSYWLNEDSTYKYYEIILVDPAHNAVR		1	2	AT4G16720.1	AT4G16720.1; AT4G17390.1	1	3	0.4004	0	1	1	1157.91	3471.71	3471.72	-2.16	-0.0025	HCD (High Energy Collision Dissociation)	MS2	61.261	512	34.2557	6546	8-14DMSOF-2.raw	F26	4.62
Checked	Confidence	Sequence	Modifications	# Protein Groups	# Proteins	# PSMs	Master Protein Accessions	# Missed Cleavages	Theo. MH+ [Da]	Confidence (by Search Engine): Sequest HT	XCorr (by Search Engine): Sequest HT
FALSE	High	VVNSYWLNEDSTYKYYEIILVDPAHNAVR		1	2	2	AT4G16720.1	1	3471.72	High	4.62
High	Sequest HT (A7)	Unambiguous	GIVYGKPTNQGVTQLK		1	2	AT4G16720.1	AT4G16720.1; AT4G17390.1	0	3	0.6981	0	1	1	568.32	1702.95	1702.95	-1.87	-0.00106	HCD (High Energy Collision Dissociation)	MS2	13.0838	512	16.0723	3447	8-14DMSOF-2.raw	F26	3.71
Checked	Confidence	Sequence	Modifications	# Protein Groups	# Proteins	# PSMs	Master Protein Accessions	# Missed Cleavages	Theo. MH+ [Da]	Confidence (by Search Engine): Sequest HT	XCorr (by Search Engine): Sequest HT
FALSE	High	GIVYGKPTNQGVTQLK		1	2	1	AT4G16720.1	0	1702.95	High	3.71
High	Sequest HT (A7)	Unambiguous	INWIcNPVHK	C5(Carbamidomethyl)	1	2	AT4G16720.1	AT4G16720.1; AT4G17390.1	0	2	0.3724	0	1	1	640.831	1280.65	1280.66	-1.47	-0.00094	HCD (High Energy Collision Dissociation)	MS2	8.31302	388.069	21.6541	4372	8-14DMSOF-2.raw	F26	2.9
Checked	Confidence	Sequence	Modifications	# Protein Groups	# Proteins	# PSMs	Master Protein Accessions	# Missed Cleavages	Theo. MH+ [Da]	Confidence (by Search Engine): Sequest HT	XCorr (by Search Engine): Sequest HT
FALSE	High	INWICNPVHK	1xCarbamidomethyl [C5]	1	2	1	AT4G16720.1	0	1280.66	High	2.9
Low	Sequest HT (A7)	Unambiguous	VVNSYWLNEDSTYKYYEIILVDPAHNAVR		1	2	AT4G16720.1	AT4G16720.1; AT4G17390.1	1	4	0.4242	0	1	1	868.682	3471.7	3471.72	-5.1	-0.00443	HCD (High Energy Collision Dissociation)	MS2	3.624	512	33.2855	6377	8-14DMSOF-2.raw	F26	3.96
Checked	Confidence	Sequence	Modifications	# Protein Groups	# Proteins	# PSMs	Master Protein Accessions	# Missed Cleavages	Theo. MH+ [Da]	Confidence (by Search Engine): Sequest HT	XCorr (by Search Engine): Sequest HT
FALSE	High	VVNSYWLNEDSTYKYYEIILVDPAHNAVR		1	2	2	AT4G16720.1	1	3471.72	High	4.62
Low	Sequest HT (A7)	Unambiguous	QGFVVYR		1	2	AT4G16720.1	AT4G16720.1; AT4G17390.1	0	2	0.4054	0	1	1	434.736	868.465	868.468	-2.58	-0.00112	HCD (High Energy Collision Dissociation)	MS2	15.0576	512	19.3	4018	8-14DMSOF-2.raw	F26	2.22
Checked	Confidence	Sequence	Modifications	# Protein Groups	# Proteins	# PSMs	Master Protein Accessions	# Missed Cleavages	Theo. MH+ [Da]	Confidence (by Search Engine): Sequest HT	XCorr (by Search Engine): Sequest HT
FALSE	Low	QGFVVYR		1	2	2	AT4G16720.1	0	868.468	Low	2.22
Low	Sequest HT (A7)	Unambiguous	QGFVVYR		1	2	AT4G16720.1	AT4G16720.1; AT4G17390.1	0	2	0.4135	0	1	1	434.736	868.466	868.468	-2.37	-0.00103	HCD (High Energy Collision Dissociation)	MS2	32.5352	512	14.1927	3090	8-14DMSOF-2.raw	F26	2.08
Checked	Confidence	Sequence	Modifications	# Protein Groups	# Proteins	# PSMs	Master Protein Accessions	# Missed Cleavages	Theo. MH+ [Da]	Confidence (by Search Engine): Sequest HT	XCorr (by Search Engine): Sequest HT
FALSE	Low	QGFVVYR		1	2	2	AT4G16720.1	0	868.468	Low	2.22
Low	Sequest HT (A7)	Unambiguous	QQPSIVR		1	2	AT4G16720.1	AT4G16720.1; AT4G17390.1	0	2	0.2829	0	1	1	414.24	827.472	827.473	-1.7	-0.0007	HCD (High Energy Collision Dissociation)	MS2	38.5629	512	11.1189	2533	8-14DMSOF-2.raw	F26	1.52
Checked	Confidence	Sequence	Modifications	# Protein Groups	# Proteins	# PSMs	Master Protein Accessions	# Missed Cleavages	Theo. MH+ [Da]	Confidence (by Search Engine): Sequest HT	XCorr (by Search Engine): Sequest HT
FALSE	Low	QQPSIVR		1	2	1	AT4G16720.1	0	827.473	Low	1.52
Low	Sequest HT (A7)	Unambiguous	YVSELWR		1	2	AT4G16720.1	AT4G16720.1; AT4G17390.1	0	2	0.2681	0	1	1	476.747	952.487	952.489	-2.11	-0.00101	HCD (High Energy Collision Dissociation)	MS2	31.6292	512	23.402	4691	8-14DMSOF-2.raw	F26	1.38
Checked	Confidence	Sequence	Modifications	# Protein Groups	# Proteins	# PSMs	Master Protein Accessions	# Missed Cleavages	Theo. MH+ [Da]	Confidence (by Search Engine): Sequest HT	XCorr (by Search Engine): Sequest HT
FALSE	Low	YVSELWR		1	2	1	AT4G16720.1	0	952.489	Low	1.38
Low	Sequest HT (A7)	Selected	YYEIILVDPAHNAVR		1	2	AT4G16720.1	AT4G16720.1; AT4G17390.1	0	2	0.0082	0	1	1	886.969	1772.93	1772.93	-1.29	-0.00114	HCD (High Energy Collision Dissociation)	MS2	0	507.188	30.5211	5903	8-14DMSOF-2.raw	F26	1.22
Checked	Confidence	Sequence	Modifications	# Protein Groups	# Proteins	# PSMs	Master Protein Accessions	# Missed Cleavages	Theo. MH+ [Da]	Confidence (by Search Engine): Sequest HT	XCorr (by Search Engine): Sequest HT
FALSE	Low	YYEIILVDPAHNAVR		1	2	1	AT4G16720.1	0	1772.93	Low	1.22
Master Protein	AT5G10360.1	pep chromosome:TAIR10:5:3258404:3260254:-1 gene:AT5G10360 transcript:AT5G10360.1 gene_biotype:protein_coding transcript_biotype:protein_coding gene_symbol:RPS6B description:40S ribosomal protein S6 [Source:UniProtKB/TrEMBL;Acc:A0A178USM6]	0	29	6	6	6	1	249	28.1	10.83	19.29	6
Confidence	Identifying Node	PSM Ambiguity	Annotated Sequence	Modifications	# Protein Groups	# Proteins	Master Protein Accessions	Protein Accessions	# Missed Cleavages	Charge	DeltaScore	DeltaCn	Rank	Search Engine Rank	m/z [Da]	MH+ [Da]	Theo. MH+ [Da]	DeltaM [ppm]	Deltam/z [Da]	Activation Type	MS Order	Isolation Interference [%]	Ion Inject Time [ms]	RT [min]	First Scan	Spectrum File	File ID	XCorr
High	Sequest HT (A7)	Unambiguous	LSQEVSGDALGEEFKGYVFK		1	2	AT5G10360.1	AT5G10360.1; AT5G10360.2	1	3	0	0	1	1	735.034	2203.09	2203.09	-2.29	-0.00168	HCD (High Energy Collision Dissociation)	MS2	17.8822	512	29.1137	5669	8-14DMSOF-2.raw	F26	5.72
Checked	Confidence	Sequence	Modifications	# Protein Groups	# Proteins	# PSMs	Master Protein Accessions	# Missed Cleavages	Theo. MH+ [Da]	Confidence (by Search Engine): Sequest HT	XCorr (by Search Engine): Sequest HT
FALSE	High	LSQEVSGDALGEEFKGYVFK		1	3	2	AT5G10360.1	1	2203.09	High	5.72
High	Sequest HT (A7)	Unambiguous	GcIVSPDLSVLNLVIVK	C2(Carbamidomethyl)	1	4	AT5G10360.1	AT4G31700.2; AT5G10360.1; AT5G10360.2; AT4G31700.1	0	2	0.601	0	1	1	913.526	1826.04	1826.05	-0.8	-0.00073	HCD (High Energy Collision Dissociation)	MS2	12.61	261.859	36.4651	6936	8-14DMSOF-2.raw	F26	3.96
Checked	Confidence	Sequence	Modifications	# Protein Groups	# Proteins	# PSMs	Master Protein Accessions	# Missed Cleavages	Theo. MH+ [Da]	Confidence (by Search Engine): Sequest HT	XCorr (by Search Engine): Sequest HT
FALSE	High	GCIVSPDLSVLNLVIVK	1xCarbamidomethyl [C2]	1	4	1	AT5G10360.1	0	1826.05	High	3.96
High	Sequest HT (A7)	Unambiguous	GVSDLPGLTDTEKPR		1	1	AT5G10360.1	AT5G10360.1	0	2	0.6358	0	1	1	792.913	1584.82	1584.82	-3.14	-0.00249	HCD (High Energy Collision Dissociation)	MS2	0	512	19.6817	4076	8-14DMSOF-2.raw	F26	3.35
Checked	Confidence	Sequence	Modifications	# Protein Groups	# Proteins	# PSMs	Master Protein Accessions	# Missed Cleavages	Theo. MH+ [Da]	Confidence (by Search Engine): Sequest HT	XCorr (by Search Engine): Sequest HT
FALSE	High	GVSDLPGLTDTEKPR		1	1	1	AT5G10360.1	0	1584.82	High	3.35
Low	Sequest HT (A7)	Unambiguous	KGVSDLPGLTDTEKPR		1	1	AT5G10360.1	AT5G10360.1	1	3	0.3394	0	1	1	571.643	1712.92	1712.92	-1.38	-0.00079	HCD (High Energy Collision Dissociation)	MS2	20.0124	512	17.3821	3694	8-14DMSOF-2.raw	F26	2.18
Checked	Confidence	Sequence	Modifications	# Protein Groups	# Proteins	# PSMs	Master Protein Accessions	# Missed Cleavages	Theo. MH+ [Da]	Confidence (by Search Engine): Sequest HT	XCorr (by Search Engine): Sequest HT
FALSE	Low	KGVSDLPGLTDTEKPR		1	1	1	AT5G10360.1	1	1712.92	Low	2.18
Low	Sequest HT (A7)	Unambiguous	KLEIDDDQKLR		1	3	AT5G10360.1	AT5G10360.1; AT5G10360.2; AT4G31700.1	2	3	0.3474	0	1	1	458.251	1372.74	1372.74	-4.15	-0.0019	HCD (High Energy Collision Dissociation)	MS2	38.2452	512	13.5924	2994	8-14DMSOF-2.raw	F26	2.13
Checked	Confidence	Sequence	Modifications	# Protein Groups	# Proteins	# PSMs	Master Protein Accessions	# Missed Cleavages	Theo. MH+ [Da]	Confidence (by Search Engine): Sequest HT	XCorr (by Search Engine): Sequest HT
FALSE	Low	KLEIDDDQKLR		1	3	1	AT5G10360.1	2	1372.74	Low	2.13
Low	Sequest HT (A7)	Unambiguous	QGVLTPGR		1	4	AT5G10360.1	AT4G31700.2; AT5G10360.1; AT5G10360.2; AT4G31700.1	0	2	0.4051	0	1	1	414.24	827.472	827.473	-1.85	-0.00076	HCD (High Energy Collision Dissociation)	MS2	36.9124	512	12.2783	2744	8-14DMSOF-2.raw	F26	1.95
Checked	Confidence	Sequence	Modifications	# Protein Groups	# Proteins	# PSMs	Master Protein Accessions	# Missed Cleavages	Theo. MH+ [Da]	Confidence (by Search Engine): Sequest HT	XCorr (by Search Engine): Sequest HT
FALSE	Low	QGVLTPGR		1	4	1	AT5G10360.1	0	827.473	Low	1.95
Master Protein	AT1G49240.1	pep chromosome:TAIR10:1:18215800:18218339:1 gene:AT1G49240 transcript:AT1G49240.1 gene_biotype:protein_coding transcript_biotype:protein_coding gene_symbol:ACT8 description:Actin-8 [Source:UniProtKB/Swiss-Prot;Acc:Q96293]	0	14	3	4	3	1	377	41.8	5.58	19.24	3
Confidence	Identifying Node	PSM Ambiguity	Annotated Sequence	Modifications	# Protein Groups	# Proteins	Master Protein Accessions	Protein Accessions	# Missed Cleavages	Charge	DeltaScore	DeltaCn	Rank	Search Engine Rank	m/z [Da]	MH+ [Da]	Theo. MH+ [Da]	DeltaM [ppm]	Deltam/z [Da]	Activation Type	MS Order	Isolation Interference [%]	Ion Inject Time [ms]	RT [min]	First Scan	Spectrum File	File ID	XCorr
High	Sequest HT (A7)	Unambiguous	KYSVWIGGSILASLSTFQQMWISK		1	3	AT1G49240.1	AT3G18780.3; AT5G09810.1; AT1G49240.1	1	3	0.1008	0	1	1	910.815	2730.43	2730.43	-1.17	-0.00107	HCD (High Energy Collision Dissociation)	MS2	1.3451	220.853	36.9802	7053	8-14DMSOF-2.raw	F26	6.25
Checked	Confidence	Sequence	Modifications	# Protein Groups	# Proteins	# PSMs	Master Protein Accessions	# Missed Cleavages	Theo. MH+ [Da]	Confidence (by Search Engine): Sequest HT	XCorr (by Search Engine): Sequest HT
FALSE	High	KYSVWIGGSILASLSTFQQMWISK		1	3	1	AT1G49240.1	1	2730.43	High	6.25
High	Sequest HT (A7)	Unambiguous	YSVWIGGSILASLSTFQQMWISK		1	3	AT1G49240.1	AT3G18780.3; AT5G09810.1; AT1G49240.1	0	3	0.1277	0	1	1	868.116	2602.33	2602.34	-1.98	-0.00172	HCD (High Energy Collision Dissociation)	MS2	0	512	37.2944	7105	8-14DMSOF-2.raw	F26	5.01
Checked	Confidence	Sequence	Modifications	# Protein Groups	# Proteins	# PSMs	Master Protein Accessions	# Missed Cleavages	Theo. MH+ [Da]	Confidence (by Search Engine): Sequest HT	XCorr (by Search Engine): Sequest HT
FALSE	High	YSVWIGGSILASLSTFQQMWISK		1	3	1	AT1G49240.1	0	2602.34	High	5.01
High	Sequest HT (A7)	Unambiguous	YSVWIGGSILASLSTFQQmWISK	M19(Oxidation)	1	3	AT1G49240.1	AT3G18780.3; AT5G09810.1; AT1G49240.1	0	3	0.501	0	1	1	873.447	2618.33	2618.33	-1.87	-0.00163	HCD (High Energy Collision Dissociation)	MS2	1.71223	325.778	37.0812	7069	8-14DMSOF-2.raw	F26	4.79
Checked	Confidence	Sequence	Modifications	# Protein Groups	# Proteins	# PSMs	Master Protein Accessions	# Missed Cleavages	Theo. MH+ [Da]	Confidence (by Search Engine): Sequest HT	XCorr (by Search Engine): Sequest HT
FALSE	High	YSVWIGGSILASLSTFQQMWISK	1xOxidation [M19]	1	3	1	AT1G49240.1	0	2618.33	High	4.79
High	Sequest HT (A7)	Selected	mTQImFETFNSPAMYVAIQAVLSLYASGR	M1(Oxidation); M5(Oxidation)	1	3	AT1G49240.1	AT3G18780.3; AT1G49240.1; AT3G18780.1	0	3		0.0031	2	2	1091.2	3271.6	3271.58	4.44	0.00484	HCD (High Energy Collision Dissociation)	MS2	30.7379	512	40.1483	7773	8-14DMSOF-2.raw	F26	3.19
Checked	Confidence	Sequence	Modifications	# Protein Groups	# Proteins	# PSMs	Master Protein Accessions	# Missed Cleavages	Theo. MH+ [Da]	Confidence (by Search Engine): Sequest HT	XCorr (by Search Engine): Sequest HT
FALSE	High	MTQIMFETFNSPAMYVAIQAVLSLYASGR	2xOxidation [M1; M5]	1	3	1	AT1G49240.1	0	3271.58	High	3.19
Master Protein	AT1G54010.1	pep chromosome:TAIR10:1:20158589:20160864:-1 gene:AT1G54010 transcript:AT1G54010.1 gene_biotype:protein_coding transcript_biotype:protein_coding gene_symbol:GLL23 description:Inactive GDSL esterase/lipase-like protein 23 [Source:UniProtKB/Swiss-Prot;Acc:Q8W4H8]	0	19	4	5	4	1	386	43.1	8.07	18.36	4
Confidence	Identifying Node	PSM Ambiguity	Annotated Sequence	Modifications	# Protein Groups	# Proteins	Master Protein Accessions	Protein Accessions	# Missed Cleavages	Charge	DeltaScore	DeltaCn	Rank	Search Engine Rank	m/z [Da]	MH+ [Da]	Theo. MH+ [Da]	DeltaM [ppm]	Deltam/z [Da]	Activation Type	MS Order	Isolation Interference [%]	Ion Inject Time [ms]	RT [min]	First Scan	Spectrum File	File ID	XCorr
High	Sequest HT (A7)	Unambiguous	GASFAVADATLLGAPVESLTLNQQVR		1	1	AT1G54010.1	AT1G54010.1	0	3	0.4555	0	1	1	876.803	2628.4	2628.4	-1.33	-0.00116	HCD (High Energy Collision Dissociation)	MS2	0.796258	270.474	35.685	6780	8-14DMSOF-2.raw	F26	4.94
Checked	Confidence	Sequence	Modifications	# Protein Groups	# Proteins	# PSMs	Master Protein Accessions	# Missed Cleavages	Theo. MH+ [Da]	Confidence (by Search Engine): Sequest HT	XCorr (by Search Engine): Sequest HT
FALSE	High	GASFAVADATLLGAPVESLTLNQQVR		1	1	2	AT1G54010.1	0	2628.4	High	4.94
High	Sequest HT (A7)	Unambiguous	GASFAVADATLLGAPVESLTLNQQVR		1	1	AT1G54010.1	AT1G54010.1	0	3	0.4987	0	1	1	876.804	2628.4	2628.4	-1.12	-0.00098	HCD (High Energy Collision Dissociation)	MS2	0	461.743	35.1519	6688	8-14DMSOF-2.raw	F26	3.81
Checked	Confidence	Sequence	Modifications	# Protein Groups	# Proteins	# PSMs	Master Protein Accessions	# Missed Cleavages	Theo. MH+ [Da]	Confidence (by Search Engine): Sequest HT	XCorr (by Search Engine): Sequest HT
FALSE	High	GASFAVADATLLGAPVESLTLNQQVR		1	1	2	AT1G54010.1	0	2628.4	High	4.94
High	Sequest HT (A7)	Unambiguous	TAPASAPFQFTVFDFYNAILTR		1	1	AT1G54010.1	AT1G54010.1	0	3	0.5598	0	1	1	826.42	2477.25	2477.25	-1.48	-0.00122	HCD (High Energy Collision Dissociation)	MS2	3.12788	333.965	36.9845	7054	8-14DMSOF-2.raw	F26	3.68
Checked	Confidence	Sequence	Modifications	# Protein Groups	# Proteins	# PSMs	Master Protein Accessions	# Missed Cleavages	Theo. MH+ [Da]	Confidence (by Search Engine): Sequest HT	XCorr (by Search Engine): Sequest HT
FALSE	High	TAPASAPFQFTVFDFYNAILTR		1	1	1	AT1G54010.1	0	2477.25	High	3.68
High	Sequest HT (A7)	Unambiguous	FSDGLIAPDFLAK		1	1	AT1G54010.1	AT1G54010.1	0	2	0.4771	0	1	1	697.371	1393.74	1393.74	-0.39	-0.00027	HCD (High Energy Collision Dissociation)	MS2	16.6489	512	32.59	6256	8-14DMSOF-2.raw	F26	3.06
Checked	Confidence	Sequence	Modifications	# Protein Groups	# Proteins	# PSMs	Master Protein Accessions	# Missed Cleavages	Theo. MH+ [Da]	Confidence (by Search Engine): Sequest HT	XCorr (by Search Engine): Sequest HT
FALSE	High	FSDGLIAPDFLAK		1	1	1	AT1G54010.1	0	1393.74	High	3.06
High	Sequest HT (A7)	Unambiguous	TLLPQTFWPYGK		1	1	AT1G54010.1	AT1G54010.1	0	2	0.6829	0	1	1	725.889	1450.77	1450.77	-1.71	-0.00124	HCD (High Energy Collision Dissociation)	MS2	0	512	33.3839	6392	8-14DMSOF-2.raw	F26	2.87
[truncated: 13,441 more rows]

## Sheet: Set 2
Master	Accession	Description	Exp. q-value: Sequest HT	Coverage [%]	# Peptides	# PSMs	# Unique Peptides	# Protein Groups	# AAs	MW [kDa]	calc. pI	Score Sequest HT: Sequest HT	# Peptides (by Search Engine): Sequest HT
[truncated: 16,131 more rows]

[truncated: 1 more sheets: Set 3]
