# Supplementary material for: Pupylation-Based Proximity-Tagging of FERONIA-Interacting Proteins in Arabidopsis
Source: Mol Cell Proteomics. 2024 Aug 13;23(11):100828. doi: 10.1016/j.mcpro.2024.100828 (PMC11532908; doi:10.1016/j.mcpro.2024.100828)
Supplement: Supplemental Table S13 — Statistical analysis of quantities of proteins identified in experimental and control samples from flowers. [file mmc13.xlsx]

## Sheet: Legend
Column Header	Description
Master	Protein with largest value in the # Protein Unique Peptides column and with the smallest value in the Coverage column (the longest protein)
Accession	TAIR protein model
Description	TAIR annotation for protein model
Exp. q-value: Combined	FDR threshold
Sum PEP Score	Posterior error probability (PEP) is the probability that the observed PSM is incorrect
Coverage [%]	Percentage of the protein sequences covered by identified peptides
# Peptides	Total number of distinct peptide sequences identified
# PSMs	Number of identified peptide spectrum matches
# Unique Peptides	Total number of distinct peptide sequences unique to the protein model
# Protein Groups	The number of the master protein
# AAs	Number of amino acid in the protein model
MW [kDa]	Molecular weight of protein model in kiloDaltons
calc. pI	Calculated isoelectric point
Score Sequest HT: Sequest HT	Sum of all peptide XCorr values above the specified score threshold
# Peptides (by Search Engine): Sequest HT	The peptides number identified by search engine
# Razor Peptides	Number of peptides shared between protein groups
Abundances (Normalized): F77: Control, rep 1, flowers	Abundance normalized for control repeat 1
Abundances (Normalized): F78: Control, rep 2, flowers	Abundance normalized for control repeat 2
Abundances (Normalized): F79: Control, rep 3, flowers	Abundance normalized for control repeat 3
Abundances (Normalized): F80: Sample, rep 1, flowers	Abundance normalized for experimental repeat 1
Abundances (Normalized): F81: Sample, rep 2, flowers	Abundance normalized for experimental repeat 2
Abundances (Normalized): F82: Sample, rep 3, flowers	Abundance normalized for experimental repeat 3

## Sheet: data
Master	Accession	Description	Exp. q-value: Combined	Sum PEP Score	Coverage [%]	# Peptides	# PSMs	# Unique Peptides	# Protein Groups	# AAs	MW [kDa]	calc. pI	Score Sequest HT: Sequest HT	# Peptides (by Search Engine): Sequest HT	# Razor Peptides	Abundances (Normalized): F77: Control, rep 1, flowers	Abundances (Normalized): F78: Control, rep 2, flowers	Abundances (Normalized): F79: Control, rep 3, flowers	Abundances (Normalized): F80: Sample, rep 1, flowers	Abundances (Normalized): F81: Sample, rep 2, flowers	Abundances (Normalized): F82: Sample, rep 3, flowers
Master Protein	AT5G40490.1	pep chromosome:TAIR10:5:16225326:16227757:1 gene:AT5G40490 transcript:AT5G40490.1 gene_biotype:protein_coding transcript_biotype:protein_coding description:RNA-binding (RRM/RBD/RNP motifs) family protein [Source:UniProtKB/TrEMBL;Acc:Q9FM47]	0	89.718	54	24	117	23	1	423	42.4	6.47	419.56	24	1	2.28767e+07	4.95256e+06	2.33548e+07	3.91047e+07	4.07201e+07	4.11187e+07
Master Protein	AT5G25980.2	pep chromosome:TAIR10:5:9072708:9075777:1 gene:AT5G25980 transcript:AT5G25980.2 gene_biotype:protein_coding transcript_biotype:protein_coding gene_symbol:TGG2 description:Myrosinase 2 [Source:UniProtKB/Swiss-Prot;Acc:Q9C5C2]	0	57.413	46	20	55	19	1	547	62.7	7.44	163.53	20	1	1.43417e+07	496542	1.46867e+07	9.72538e+06	4.61058e+06	9.39825e+06
Master Protein	AT1G23860.1	pep chromosome:TAIR10:1:8427257:8429485:-1 gene:AT1G23860 transcript:AT1G23860.1 gene_biotype:protein_coding transcript_biotype:protein_coding gene_symbol:RSZ21 description:SRZ21 [Source:UniProtKB/TrEMBL;Acc:A0A178WC08]	0	40.939	39	11	74	10	1	187	21.5	11.33	228.56	11	1	2.63493e+07	2.96895e+07	2.38452e+07	2.70618e+07	3.38937e+07	2.62662e+07
Master Protein	AT5G20290.1	pep chromosome:TAIR10:5:6851341:6853106:-1 gene:AT5G20290 transcript:AT5G20290.1 gene_biotype:protein_coding transcript_biotype:protein_coding gene_symbol:RPS8A description:40S ribosomal protein S8 [Source:UniProtKB/TrEMBL;Acc:A0A178UCD3]	0	37.53	44	8	28	8	1	222	25	10.32	107.2	8	0	2.8699e+06	3.41428e+06	2.62124e+06	1.93338e+06	1.54002e+06	1.81994e+06
Master Protein	AT1G43170.6	pep chromosome:TAIR10:1:16266641:16268865:1 gene:AT1G43170 transcript:AT1G43170.6 gene_biotype:protein_coding transcript_biotype:protein_coding gene_symbol:ARP1 description:60S ribosomal protein L3-1 [Source:UniProtKB/Swiss-Prot;Acc:P17094]	0	36.737	40	19	64	10	1	389	44.5	10.17	148.43	19	9	7.07785e+06	5.49433e+06	1.14764e+07	3.95394e+06	2.79495e+06	3.25448e+06
Master Protein	ATCG00490.1	pep chromosome:TAIR10:Pt:54958:56397:1 gene:ATCG00490 transcript:ATCG00490.1 gene_biotype:protein_coding transcript_biotype:protein_coding gene_symbol:RBCL description:Ribulose bisphosphate carboxylase large chain [Source:UniProtKB/Swiss-Prot;Acc:O03042]	0	35.118	32	13	39	13	1	479	52.9	6.29	99.88	13	0	931042	655198	364621	6.9761e+06	5.24194e+06	1.41622e+07
Master Protein	AT1G52400.1	pep chromosome:TAIR10:1:19514989:19518216:1 gene:AT1G52400 transcript:AT1G52400.1 gene_biotype:protein_coding transcript_biotype:protein_coding gene_symbol:BGLU18 description:Beta-D-glucopyranosyl abscisate beta-glucosidase [Source:UniProtKB/Swiss-Prot;Acc:Q9SE50]	0	34.997	30	10	25	9	1	528	60.4	7.21	80.93	10	0	1.44023e+06	640304	2.06628e+06	3.05694e+06	4.09705e+06	3.60386e+06
Master Protein	AT3G20820.1	pep chromosome:TAIR10:3:7280792:7282377:1 gene:AT3G20820 transcript:AT3G20820.1 gene_biotype:protein_coding transcript_biotype:protein_coding description:Leucine-rich repeat (LRR) family protein [Source:UniProtKB/TrEMBL;Acc:Q9LT39]	0	31.959	37	11	46	11	1	365	39.8	8.41	142.37	11	0	7.28047e+06	1.39603e+06	4.20467e+06	3.17075e+06	2.74957e+06	3.67852e+06
Master Protein	AT2G47610.1	pep chromosome:TAIR10:2:19529743:19531677:1 gene:AT2G47610 transcript:AT2G47610.1 gene_biotype:protein_coding transcript_biotype:protein_coding gene_symbol:RPL7AA description:60S ribosomal protein L7a-1 [Source:UniProtKB/Swiss-Prot;Acc:P49692]	0	30.711	43	11	41	2	1	257	29.1	10.13	110.49	11	9	6.54069e+06	2.55255e+06	6.36386e+06	2.739e+06	4.19739e+06	2.95242e+06
Master Protein	AT5G24780.1	pep chromosome:TAIR10:5:8507590:8509201:-1 gene:AT5G24780 transcript:AT5G24780.1 gene_biotype:protein_coding transcript_biotype:protein_coding gene_symbol:VSP1 description:Vegetative storage protein 1 [Source:UniProtKB/Swiss-Prot;Acc:O49195]	0	30.473	31	10	69	5	1	270	30.2	5.67	206.35	10	5	6.40321e+07	611144	1.92095e+07	2.02678e+07	8.98258e+07	3.7973e+07
Master Protein	AT3G62870.1	pep chromosome:TAIR10:3:23242561:23244397:-1 gene:AT3G62870 transcript:AT3G62870.1 gene_biotype:protein_coding transcript_biotype:protein_coding gene_symbol:RPL7AB description:60S ribosomal protein L7a-2 [Source:UniProtKB/Swiss-Prot;Acc:Q9LZH9]	0	29.576	36	10	41	1	1	256	29	10.15	109.84	10	0	324115	140104	262521	305003	300457	239311
Master Protein	AT3G09260.1	pep chromosome:TAIR10:3:2840477:2843781:-1 gene:AT3G09260 transcript:AT3G09260.1 gene_biotype:protein_coding transcript_biotype:protein_coding gene_symbol:BGLU23 description:PYK10 [Source:UniProtKB/TrEMBL;Acc:A0A178VCN3]	0	28.893	21	10	16	7	1	524	59.7	6.92	43.39	10	3	1.95005e+06	3.60699e+06	269498	61782.1	38778.2	22557.4
Master Protein	AT5G10360.1	pep chromosome:TAIR10:5:3258404:3260254:-1 gene:AT5G10360 transcript:AT5G10360.1 gene_biotype:protein_coding transcript_biotype:protein_coding gene_symbol:RPS6B description:40S ribosomal protein S6 [Source:UniProtKB/TrEMBL;Acc:A0A178USM6]	0	26.679	26	7	25	2	1	249	28.1	10.83	99.62	7	4	3.01671e+06	2.62314e+06	3.05407e+06	2.82438e+06	1.50066e+06	2.03332e+06
Master Protein	AT1G55310.1	pep chromosome:TAIR10:1:20629698:20633007:1 gene:AT1G55310 transcript:AT1G55310.1 gene_biotype:protein_coding transcript_biotype:protein_coding gene_symbol:SR33 description:SC35-like splicing factor 33 [Source:TAIR;Acc:AT1G55310]	0	25.412	26	12	64	7	1	287	33.3	11.74	140.27	12	5	1.34733e+07	6.54507e+06	3.41154e+06	6.54336e+06	4.25953e+07	6.60311e+06
Master Protein	AT3G13570.1	pep chromosome:TAIR10:3:4429256:4432159:-1 gene:AT3G13570 transcript:AT3G13570.1 gene_biotype:protein_coding transcript_biotype:protein_coding gene_symbol:SCL30A description:Serine/arginine-rich SC35-like splicing factor SCL30A [Source:UniProtKB/Swiss-Prot;Acc:Q9LHP2]	0	24.68	28	11	49	6	1	262	30.2	11.68	123.8	11	0	2.08158e+06	960426	1.89261e+06	3.70981e+06	1.53015e+07	5.50474e+06
Master Protein	AT4G16720.1	pep chromosome:TAIR10:4:9399865:9401408:-1 gene:AT4G16720 transcript:AT4G16720.1 gene_biotype:protein_coding transcript_biotype:protein_coding gene_symbol:RPL15A description:Ribosomal protein L15 [Source:UniProtKB/TrEMBL;Acc:A0A178V5T1]	0	23.375	37	8	36	8	1	204	24.2	11.44	77.87	8	0	4.45896e+06	3.91837e+06	6.35088e+06	3.08282e+06	2.40628e+06	2.33844e+06
Master Protein	AT5G15200.1	pep chromosome:TAIR10:5:4934810:4936429:-1 gene:AT5G15200 transcript:AT5G15200.1 gene_biotype:protein_coding transcript_biotype:protein_coding gene_symbol:RPS9B description:40S ribosomal protein S9-1 [Source:UniProtKB/Swiss-Prot;Acc:Q9LXG1]	0	23.291	48	13	31	13	1	198	23	10.17	53.55	13	0	2.27184e+06	321175	3.05824e+06	1.8312e+06	1.85926e+06	1.62669e+06
Master Protein	AT4G31700.1	pep chromosome:TAIR10:4:15345979:15347804:-1 gene:AT4G31700 transcript:AT4G31700.1 gene_biotype:protein_coding transcript_biotype:protein_coding gene_symbol:RPS6A description:40S ribosomal protein S6-1 [Source:UniProtKB/Swiss-Prot;Acc:O48549]	0	22.433	28	7	21	2	1	250	28.4	10.61	87.13	7	0	311914	328780	371171	184366	117391	114711
Master Protein	AT3G54230.2	pep chromosome:TAIR10:3:20073102:20080384:1 gene:AT3G54230 transcript:AT3G54230.2 gene_biotype:protein_coding transcript_biotype:protein_coding gene_symbol:SUA description:suppressor of abi3-5 [Source:TAIR;Acc:AT3G54230]	0	21.899	10	7	24	7	1	1008	112.6	7.34	83.1	7	0	3.36054e+06	1.08858e+06	2.52922e+06	1.60478e+06	3.96677e+06	2.86545e+06
Master Protein	AT1G76010.1	pep chromosome:TAIR10:1:28528059:28531771:-1 gene:AT1G76010 transcript:AT1G76010.1 gene_biotype:protein_coding transcript_biotype:protein_coding description:Alba DNA/RNA-binding protein [Source:UniProtKB/TrEMBL;Acc:Q93VA8]	0	21.154	48	12	42	12	1	350	37.4	9.77	74.53	12	0	3.77259e+06	2.38393e+06	3.8195e+06	5.83917e+06	3.03397e+06	5.93445e+06
Master Protein	AT2G21660.1	pep chromosome:TAIR10:2:9265084:9266557:-1 gene:AT2G21660 transcript:AT2G21660.1 gene_biotype:protein_coding transcript_biotype:protein_coding gene_symbol:RBG7 description:Glycine-rich RNA-binding protein 7 [Source:UniProtKB/Swiss-Prot;Acc:Q03250]	0	20.862	43	7	29	5	1	176	16.9	6.15	79.89	7	2	2.65574e+06	1.24909e+06	1.44448e+06	4.90428e+06	6.99411e+06	4.40027e+06
Master Protein	AT2G39460.1	pep chromosome:TAIR10:2:16474923:16476108:1 gene:AT2G39460 transcript:AT2G39460.1 gene_biotype:protein_coding transcript_biotype:protein_coding gene_symbol:RPL23AA description:60S ribosomal protein L23a-1 [Source:UniProtKB/Swiss-Prot;Acc:Q8LD46]	0	20.132	44	10	35	10	1	154	17.4	10.2	98.06	10	0	7.30434e+06	1.41847e+06	4.92409e+06	3.94988e+06	7.23248e+06	3.50372e+06
Master Protein	AT2G24590.1	pep chromosome:TAIR10:2:10449631:10451184:1 gene:AT2G24590 transcript:AT2G24590.1 gene_biotype:protein_coding transcript_biotype:protein_coding gene_symbol:RSZ22A description:Serine/arginine-rich splicing factor RSZ22A [Source:UniProtKB/Swiss-Prot;Acc:Q9SJA6]	0	19.407	27	8	71	5	1	196	21.9	11.34	151.61	8	2	6.73849e+06	1.20894e+07	6.81987e+06	1.28137e+07	1.90692e+07	1.17461e+07
Master Protein	AT5G24770.1	pep chromosome:TAIR10:5:8500468:8502224:-1 gene:AT5G24770 transcript:AT5G24770.1 gene_biotype:protein_coding transcript_biotype:protein_coding gene_symbol:VSP2 description:Vegetative storage protein 2 [Source:UniProtKB/Swiss-Prot;Acc:O82122]	0	19.344	23	7	40	2	1	265	29.8	6.37	117.71	7	0	591265	13963.5	288154	377514	515951	564667
Master Protein	AT1G16610.3	pep chromosome:TAIR10:1:5675848:5678852:-1 gene:AT1G16610 transcript:AT1G16610.3 gene_biotype:protein_coding transcript_biotype:protein_coding gene_symbol:SR45 description:arginine/serine-rich 45 [Source:TAIR;Acc:AT1G16610]	0	18.581	21	9	19	9	1	425	46.6	12.37	31.74	9	0	1.20659e+06	516260	1.03623e+06	1.03853e+06	2.64468e+06	898086
Master Protein	AT2G18020.1	pep chromosome:TAIR10:2:7837067:7838476:1 gene:AT2G18020 transcript:AT2G18020.1 gene_biotype:protein_coding transcript_biotype:protein_coding gene_symbol:RPL8A description:EMB2296 [Source:UniProtKB/TrEMBL;Acc:A0A178VSS0]	0	18.444	30	8	36	1	1	258	27.8	10.9	115.04	8	7	4.94045e+06	4.86921e+06	7.52895e+06	2.40624e+06	2.72236e+06	2.20727e+06
Master Protein	AT4G31580.2	pep chromosome:TAIR10:4:15306702:15308347:1 gene:AT4G31580 transcript:AT4G31580.2 gene_biotype:protein_coding transcript_biotype:protein_coding gene_symbol:RSZ22 description:Serine/arginine-rich splicing factor RSZ22 [Source:UniProtKB/Swiss-Prot;Acc:O81126]	0	17.4	22	7	83	4	1	200	22.4	11.44	183	7	0	3.1745e+06	4.53957e+06	3.02172e+06	8.2627e+06	1.39076e+07	6.69686e+06
Master Protein	AT5G55670.1	pep chromosome:TAIR10:5:22543728:22547062:-1 gene:AT5G55670 transcript:AT5G55670.1 gene_biotype:protein_coding transcript_biotype:protein_coding description:RNA-binding (RRM/RBD/RNP motifs) family protein [Source:UniProtKB/TrEMBL;Acc:Q9FM71]	0	17.275	8	4	9	4	1	710	76.4	5.48	36.05	4	0	483838	29276.8	399153	809277	778647	669778
Master Protein	AT4G36130.1	pep chromosome:TAIR10:4:17097405:17098906:1 gene:AT4G36130 transcript:AT4G36130.1 gene_biotype:protein_coding transcript_biotype:protein_coding gene_symbol:RPL8C description:60S ribosomal protein L8-3 [Source:UniProtKB/Swiss-Prot;Acc:Q42064]	0	17.198	30	8	28	1	1	258	27.9	10.83	74.08	8	0	306422	174080	245466	157970	187016	108224
Master Protein	AT3G07010.1	pep chromosome:TAIR10:3:2212289:2216483:-1 gene:AT3G07010 transcript:AT3G07010.1 gene_biotype:protein_coding transcript_biotype:protein_coding description:Probable pectate lyase 8 [Source:UniProtKB/Swiss-Prot;Acc:Q9M8Z8]	0	17.173	14	5	10	4	1	416	46.1	8.34	31.55	5	1	1.0253e+06	84309.4	881636	1.02799e+06	1.07707e+06	1.38043e+06
Master Protein	AT3G46970.1	pep chromosome:TAIR10:3:17301394:17306633:-1 gene:AT3G46970 transcript:AT3G46970.1 gene_biotype:protein_coding transcript_biotype:protein_coding gene_symbol:PHS2 description:Alpha-glucan phosphorylase 2, cytosolic [Source:UniProtKB/Swiss-Prot;Acc:Q9SD76]	0	14.908	11	5	9	5	1	841	95.1	6.11	34.9	5	0			175215	774682	960597	1.62282e+06
Master Protein	AT3G55460.1	pep chromosome:TAIR10:3:20560802:20563885:1 gene:AT3G55460 transcript:AT3G55460.1 gene_biotype:protein_coding transcript_biotype:protein_coding gene_symbol:SCL30 description:Serine/arginine-rich SC35-like splicing factor SCL30 [Source:UniProtKB/Swiss-Prot;Acc:Q8L3X8]	0	14.425	32	9	60	9	1	262	29.6	11.27	130.09	9	0	1.81324e+07	1.51521e+07	8.15579e+06	8.38107e+06	1.90571e+07	9.00947e+06
Master Protein	AT1G54010.1	pep chromosome:TAIR10:1:20158589:20160864:-1 gene:AT1G54010 transcript:AT1G54010.1 gene_biotype:protein_coding transcript_biotype:protein_coding gene_symbol:GLL23 description:Inactive GDSL esterase/lipase-like protein 23 [Source:UniProtKB/Swiss-Prot;Acc:Q8W4H8]	0	14.367	19	4	8	4	1	386	43.1	8.07	28.84	4	0	2.02173e+06	927173	46609.6			21351.9
Master Protein	AT4G35090.1	pep chromosome:TAIR10:4:16700312:16703504:-1 gene:AT4G35090 transcript:AT4G35090.1 gene_biotype:protein_coding transcript_biotype:protein_coding gene_symbol:CAT2 description:catalase 2 [Source:TAIR;Acc:AT4G35090]	0	13.965	21	7	13	5	1	492	56.9	7.12	32.99	7	1	629460	1.00973e+06	606274	338350	924233	714079
Master Protein	AT3G46520.1	pep chromosome:TAIR10:3:17128211:17130412:1 gene:AT3G46520 transcript:AT3G46520.1 gene_biotype:protein_coding transcript_biotype:protein_coding gene_symbol:ACT12 description:Actin-12 [Source:UniProtKB/Swiss-Prot;Acc:P53497]	0	13.675	15	4	10	3	1	377	41.8	5.58	44.32	4	1	4.45426e+06	548632	711314	64181.7	96354.9	181205
Master Protein	AT1G70600.1	pep chromosome:TAIR10:1:26620821:26621779:-1 gene:AT1G70600 transcript:AT1G70600.1 gene_biotype:protein_coding transcript_biotype:protein_coding gene_symbol:RPL27AC description:60S ribosomal protein L27a-3 [Source:UniProtKB/Swiss-Prot;Acc:P49637]	0	13.618	45	6	9	6	1	146	16.4	10.59	26.62	6	0	250273	562442	766863	325583	603581	452106
Master Protein	AT3G25520.3	pep chromosome:TAIR10:3:9269281:9271432:-1 gene:AT3G25520 transcript:AT3G25520.3 gene_biotype:protein_coding transcript_biotype:protein_coding gene_symbol:ATL5 description:RPL5A [Source:UniProtKB/TrEMBL;Acc:A0A178V891]	0	13.507	23	6	19	6	1	301	34.3	9.31	56.17	6	0	1.48977e+06	722344	1.45725e+06	1.06939e+06	2.70497e+06	1.84911e+06
Master Protein	AT4G28990.2	pep chromosome:TAIR10:4:14291151:14293174:1 gene:AT4G28990 transcript:AT4G28990.2 gene_biotype:protein_coding transcript_biotype:protein_coding description:RNA-binding protein-like protein [Source:UniProtKB/TrEMBL;Acc:F4JM55]	0	13.415	22	8	12	8	1	395	45.3	10.39	24.15	8	0	959601	455909	1.62483e+06	422431	69982.6	353843
Master Protein	AT3G16460.1	pep chromosome:TAIR10:3:5592491:5595912:1 gene:AT3G16460 transcript:AT3G16460.1 gene_biotype:protein_coding transcript_biotype:protein_coding gene_symbol:JAL34 description:Jacalin-related lectin 34 [Source:UniProtKB/Swiss-Prot;Acc:O04310]	0	12.795	13	6	8	6	1	705	72.4	5.5	23.05	6	0	40977.7	1.52333e+06	32236.5
Master Protein	AT5G04290.1	pep chromosome:TAIR10:5:1196069:1202653:1 gene:AT5G04290 transcript:AT5G04290.1 gene_biotype:protein_coding transcript_biotype:protein_coding gene_symbol:RDM3 description:Protein RNA-directed DNA methylation 3 [Source:UniProtKB/Swiss-Prot;Acc:F4JW79]	0	12.299	7	5	7	5	1	1493	157.9	5.72	20.63	5	0	273443	18009.5	281364	509625	693108	605375
Master Protein	ATCG00380.1	pep chromosome:TAIR10:Pt:45223:45828:-1 gene:ATCG00380 transcript:ATCG00380.1 gene_biotype:protein_coding transcript_biotype:protein_coding gene_symbol:RPS4 description:30S ribosomal protein S4, chloroplastic [Source:UniProtKB/TrEMBL;Acc:A0A1B1W4U6]	0	12.167	41	5	6	5	1	201	23.2	10.33	14.63	5	0	501013	97142	716941	109030	66071.8	132858
Master Protein	AT3G45140.1	pep chromosome:TAIR10:3:16525245:16529352:1 gene:AT3G45140 transcript:AT3G45140.1 gene_biotype:protein_coding transcript_biotype:protein_coding gene_symbol:LOX2 description:Lipoxygenase 2, chloroplastic [Source:UniProtKB/Swiss-Prot;Acc:P38418]	0	12.157	6	4	8	4	1	896	102	5.62	24.94	4	0	83220		30339	871926	1.35148e+06	725540
Master Protein	AT4G15000.1	pep chromosome:TAIR10:4:8571816:8572681:1 gene:AT4G15000 transcript:AT4G15000.1 gene_biotype:protein_coding transcript_biotype:protein_coding gene_symbol:RPL27C description:60S ribosomal protein L27 [Source:UniProtKB/TrEMBL;Acc:Q0WRB8]	0	11.958	28	5	24	2	1	135	15.6	10.26	60.99	5	0	1.4831e+06	712707	1.29823e+06	442463	360195	426970
Master Protein	AT5G04280.1	pep chromosome:TAIR10:5:1192259:1195759:1 gene:AT5G04280 transcript:AT5G04280.1 gene_biotype:protein_coding transcript_biotype:protein_coding gene_symbol:RZ1C description:Glycine-rich RNA-binding protein RZ1C [Source:UniProtKB/Swiss-Prot;Acc:Q8RWN5]	0	11.593	31	11	33	11	1	310	33.5	9	57.53	11	0	2.4929e+06	1.39861e+06	2.54551e+06	2.82759e+06	1.72057e+06	3.40047e+06
Master Protein	AT1G66280.1	pep chromosome:TAIR10:1:24706512:24709996:-1 gene:AT1G66280 transcript:AT1G66280.1 gene_biotype:protein_coding transcript_biotype:protein_coding gene_symbol:BGLU22 description:Beta-glucosidase 22 [Source:UniProtKB/Swiss-Prot;Acc:Q9C8Y9]	0	11.48	21	8	12	4	1	524	59.7	7.21	20.16	8	1	265293	1.03746e+06	140258	311654	526013	427844
Master Protein	AT1G61580.1	pep chromosome:TAIR10:1:22720560:22723152:-1 gene:AT1G61580 transcript:AT1G61580.1 gene_biotype:protein_coding transcript_biotype:protein_coding gene_symbol:ARP2 description:60S ribosomal protein L3-2 [Source:UniProtKB/Swiss-Prot;Acc:P22738]	0	11.365	20	11	33	2	1	390	44.5	10.11	52.46	11	0	10851.7		117366			33088.2
Master Protein	AT3G07030.4	pep chromosome:TAIR10:3:2222566:2225522:-1 gene:AT3G07030 transcript:AT3G07030.4 gene_biotype:protein_coding transcript_biotype:protein_coding description:Alba DNA/RNA-binding protein [Source:UniProtKB/TrEMBL;Acc:A0A1I9LSC0]	0	11.187	28	8	22	8	1	414	43.7	9.61	28.85	8	0	1.83688e+06		1.34437e+06	2.6354e+06	2.51698e+06	2.92229e+06
Master Protein	AT3G22230.1	pep chromosome:TAIR10:3:7843536:7844597:-1 gene:AT3G22230 transcript:AT3G22230.1 gene_biotype:protein_coding transcript_biotype:protein_coding gene_symbol:RPL27B description:60S ribosomal protein L27-2 [Source:UniProtKB/Swiss-Prot;Acc:Q8LCL3]	0	10.692	27	5	17	2	1	135	15.6	10.27	35.97	5	3	3.32721e+06	2.10777e+06	3.76754e+06	872979	541119	694158
Master Protein	ATCG01310.1	pep chromosome:TAIR10:Pt:152806:154312:1 gene:ATCG01310 transcript:ATCG01310.1 gene_biotype:protein_coding transcript_biotype:protein_coding gene_symbol:rpl2-A description:50S ribosomal protein L2, chloroplastic [Source:UniProtKB/TrEMBL;Acc:A0A1B1W512]	0	10.662	18	3	4	3	1	274	29.8	10.84	13.98	3	0	295926	44299.2	423745	292459	278846	338096
Master Protein	AT5G59690.1	pep chromosome:TAIR10:5:24051474:24052218:1 gene:AT5G59690 transcript:AT5G59690.1 gene_biotype:protein_coding transcript_biotype:protein_coding description:Histone H4 [Source:UniProtKB/TrEMBL;Acc:Q6NR90]	0	10.516	39	4	11	4	1	103	11.4	11.47	16.65	4	0	1.04049e+06	716306	945562	1.16237e+06	927230	900021
Master Protein	AT2G40590.1	pep chromosome:TAIR10:2:16944984:16946548:-1 gene:AT2G40590 transcript:AT2G40590.1 gene_biotype:protein_coding transcript_biotype:protein_coding gene_symbol:RPS26A description:40S ribosomal protein S26 [Source:UniProtKB/TrEMBL;Acc:A0A178VPZ6]	0	10.506	47	6	19	2	1	131	14.7	11.09	42.09	6	4	2.36181e+06	1.6742e+06	2.93938e+06	1.99665e+06	1.76657e+06	2.17849e+06
Master Protein	AT3G56340.1	pep chromosome:TAIR10:3:20892007:20893478:-1 gene:AT3G56340 transcript:AT3G56340.1 gene_biotype:protein_coding transcript_biotype:protein_coding gene_symbol:RPS26C description:40S ribosomal protein S26 [Source:UniProtKB/TrEMBL;Acc:A0A178VFW7]	0	10.421	42	5	20	1	1	130	14.6	11.09	42.94	5	0	2.47666e+06	3.24813e+06	1.99783e+06	2.90079e+06	2.404e+06	3.05822e+06
Master Protein	AT5G09810.1	pep chromosome:TAIR10:5:3052062:3054691:1 gene:AT5G09810 transcript:AT5G09810.1 gene_biotype:protein_coding transcript_biotype:protein_coding gene_symbol:ACT7 description:AtACT7 [Source:UniProtKB/TrEMBL;Acc:A0A178UEW4]	0	10.231	9	3	7	2	1	377	41.7	5.49	32.7	3	0	1.41181e+06	252850	211550
Master Protein	AT4G39260.1	pep chromosome:TAIR10:4:18273829:18275216:-1 gene:AT4G39260 transcript:AT4G39260.1 gene_biotype:protein_coding transcript_biotype:protein_coding gene_symbol:RBG8 description:GRP8 [Source:UniProtKB/TrEMBL;Acc:A0A384L218]	0	10.188	37	5	16	3	1	169	16.6	5.68	32.57	5	0	314246	118620	67493.8	440372	525712	377787
Master Protein	AT3G07850.1	pep chromosome:TAIR10:3:2505546:2507558:-1 gene:AT3G07850 transcript:AT3G07850.1 gene_biotype:protein_coding transcript_biotype:protein_coding description:Exopolygalacturonase clone GBGA483 [Source:UniProtKB/Swiss-Prot;Acc:P49063]	0	10.125	16	5	6	5	1	444	45.6	8.31	11.22	5	0	749993	24564.8	15456.6	279565	292561	568488
Master Protein	AT5G26280.3	pep chromosome:TAIR10:5:9208573:9210654:1 gene:AT5G26280 transcript:AT5G26280.3 gene_biotype:protein_coding transcript_biotype:protein_coding description:TRAF-like family protein [Source:TAIR;Acc:AT5G26280]	0	10.101	26	5	5	4	1	369	41.6	8.7	16.06	5	1		1.50223e+06	173406	202195
Master Protein	AT3G03920.1	pep chromosome:TAIR10:3:1008995:1010573:-1 gene:AT3G03920 transcript:AT3G03920.1 gene_biotype:protein_coding transcript_biotype:protein_coding description:Putative H/ACA ribonucleoprotein complex subunit 1-like protein 1 [Source:UniProtKB/Swiss-Prot;Acc:Q8VZT0]	0	10.052	17	3	6	3	1	202	21	11.41	22	3	0	354711	176103	752373			777205
Master Protein	AT2G36620.1	pep chromosome:TAIR10:2:15350268:15352013:-1 gene:AT2G36620 transcript:AT2G36620.1 gene_biotype:protein_coding transcript_biotype:protein_coding gene_symbol:RPL24A description:60S ribosomal protein L24-1 [Source:UniProtKB/Swiss-Prot;Acc:Q42347]	0	10.046	21	4	16	4	1	164	18.8	10.7	49.09	4	0	2.15665e+06	1.84389e+06	2.16473e+06	1.15293e+06	720349	1.10544e+06
Master Protein	AT3G16470.3	pep chromosome:TAIR10:3:5595282:5599224:-1 gene:AT3G16470 transcript:AT3G16470.3 gene_biotype:protein_coding transcript_biotype:protein_coding gene_symbol:JAL35 description:Jacalin-related lectin 35 [Source:UniProtKB/Swiss-Prot;Acc:O04309]	0	9.812	16	3	4	3	1	297	32.1	5.44	12.85	3	0	37979.3		151953	325434	407908	397162
Master Protein	AT5G52470.1	pep chromosome:TAIR10:5:21294147:21296819:1 gene:AT5G52470 transcript:AT5G52470.1 gene_biotype:protein_coding transcript_biotype:protein_coding gene_symbol:MED36B description:Probable mediator of RNA polymerase II transcription subunit 36b [Source:UniProtKB/Swiss-Prot;Acc:Q9FEF8]	0	9.75	16	3	3	3	1	308	32.8	10.14	12.26	3	0		163144	380703	216857	23256.3
Master Protein	AT1G14320.1	pep chromosome:TAIR10:1:4888114:4889704:1 gene:AT1G14320 transcript:AT1G14320.1 gene_biotype:protein_coding transcript_biotype:protein_coding gene_symbol:RPL10A description:60S ribosomal protein L10-1 [Source:UniProtKB/Swiss-Prot;Acc:Q93VT9]	0	9.502	23	6	20	6	1	220	24.9	10.49	53.91	6	0	4.97829e+06	2.78647e+06	6.7005e+06	1.65766e+06	1.27998e+06	1.5851e+06
Master Protein	AT2G31610.1	pep chromosome:TAIR10:2:13450241:13451982:1 gene:AT2G31610 transcript:AT2G31610.1 gene_biotype:protein_coding transcript_biotype:protein_coding gene_symbol:RPS3A description:40S ribosomal protein S3-1 [Source:UniProtKB/Swiss-Prot;Acc:Q9SIP7]	0	9.442	12	3	6	3	1	250	27.5	9.54	21.84	3	0	558274	139274	367726	164437	300489	207882
Master Protein	AT3G13224.2	pep chromosome:TAIR10:3:4254726:4257407:1 gene:AT3G13224 transcript:AT3G13224.2 gene_biotype:protein_coding transcript_biotype:protein_coding description:RNA-binding (RRM/RBD/RNP motifs) family protein [Source:UniProtKB/TrEMBL;Acc:Q9LHL2]	0	9.225	32	5	10	4	1	358	37.8	8.87	30.69	5	0	152392	15746.2	157306	404252	1.23718e+06	909008
Master Protein	AT5G52040.2	pep chromosome:TAIR10:5:21130320:21133551:1 gene:AT5G52040 transcript:AT5G52040.2 gene_biotype:protein_coding transcript_biotype:protein_coding gene_symbol:ATRSP41 description:RNA-binding (RRM/RBD/RNP motifs) family protein [Source:TAIR;Acc:AT5G52040]	0	9.107	20	5	9	3	1	357	41.3	10.32	20.5	5	1	578040	1.14587e+06	704216	353704	1.79329e+06	983049
Master Protein	AT5G17920.1	pep chromosome:TAIR10:5:5935038:5939865:1 gene:AT5G17920 transcript:AT5G17920.1 gene_biotype:protein_coding transcript_biotype:protein_coding gene_symbol:MS1 description:5-methyltetrahydropteroyltriglutamate--homocysteine methyltransferase 1 [Source:UniProtKB/Swiss-Prot;Acc:O50008]	0	9.087	7	4	8	4	1	765	84.3	6.51	23.48	4	0	273955	444604	188568	178932	197433	303802
Master Protein	AT1G60650.2	pep chromosome:TAIR10:1:22339887:22342337:1 gene:AT1G60650 transcript:AT1G60650.2 gene_biotype:protein_coding transcript_biotype:protein_coding gene_symbol:RZ1B description:Glycine-rich RNA-binding protein RZ1B [Source:UniProtKB/Swiss-Prot;Acc:O22703]	0	8.949	21	7	9	7	1	292	34.4	8.38	19.16	7	0	857257	546008	1.03914e+06	4.99814e+06	3.31801e+06	4.55764e+06
Master Protein	AT3G09440.2	pep chromosome:TAIR10:3:2902355:2905947:-1 gene:AT3G09440 transcript:AT3G09440.2 gene_biotype:protein_coding transcript_biotype:protein_coding gene_symbol:HSP70-3 description:Heat shock protein 70 (Hsp 70) family protein [Source:UniProtKB/TrEMBL;Acc:A0A178VI76]	0	8.826	13	5	11	2	1	649	71.1	5.07	27.96	5	3	2.03455e+06	27865.5	211479	1.79194e+06	2.17694e+06	2.11612e+06
Master Protein	AT2G01250.1	pep chromosome:TAIR10:2:132578:134455:-1 gene:AT2G01250 transcript:AT2G01250.1 gene_biotype:protein_coding transcript_biotype:protein_coding gene_symbol:RPL7B description:60S ribosomal protein L7-2 [Source:UniProtKB/Swiss-Prot;Acc:P60040]	0	8.658	17	4	8	4	1	242	28.2	9.94	18.73	4	0	756756	177565	585572	119228	288132	276370
Master Protein	AT4G34670.1	pep chromosome:TAIR10:4:16548600:16550549:1 gene:AT4G34670 transcript:AT4G34670.1 gene_biotype:protein_coding transcript_biotype:protein_coding gene_symbol:RPS3AB description:40S ribosomal protein S3a [Source:UniProtKB/TrEMBL;Acc:A0A178UZT1]	0	8.644	18	4	15	4	1	262	29.8	9.74	36.99	4	0	855960	842028	878014	424214	667342	1.07561e+06
Master Protein	AT5G62390.1	pep chromosome:TAIR10:5:25051978:25054444:-1 gene:AT5G62390 transcript:AT5G62390.1 gene_biotype:protein_coding transcript_biotype:protein_coding gene_symbol:BAG7 description:BAG family molecular chaperone regulator 7 [Source:UniProtKB/Swiss-Prot;Acc:Q9LVA0]	0	8.267	13	6	8	6	1	446	51.5	9.26	16.55	6	0	494401	353727	894894	251124		150844
Master Protein	AT3G04920.1	pep chromosome:TAIR10:3:1360837:1362449:1 gene:AT3G04920 transcript:AT3G04920.1 gene_biotype:protein_coding transcript_biotype:protein_coding gene_symbol:RPS24A description:40S ribosomal protein S24-1 [Source:UniProtKB/Swiss-Prot;Acc:Q9SS17]	0	7.99	20	2	11	1	1	133	15.4	10.7	37.83	2	1	982790	900843	807927	373372	615070	535462
Master Protein	AT1G18540.1	pep chromosome:TAIR10:1:6376639:6378580:-1 gene:AT1G18540 transcript:AT1G18540.1 gene_biotype:protein_coding transcript_biotype:protein_coding gene_symbol:RPL6A description:60S ribosomal protein L6-1 [Source:UniProtKB/Swiss-Prot;Acc:Q9FZ76]	0	7.673	23	3	6	3	1	233	26.1	10.1	10.49	3	0	372514	1.06e+06	425941	81516.5	67699.7	93112.4
Master Protein	AT2G34480.2	pep chromosome:TAIR10:2:14532624:14534409:-1 gene:AT2G34480 transcript:AT2G34480.2 gene_biotype:protein_coding transcript_biotype:protein_coding description:Ribosomal protein L18ae/LX family protein [Source:TAIR;Acc:AT2G34480]	0	7.531	21	6	15	6	1	217	25.7	10.55	29.32	6	0	1.89972e+06	1.16076e+06	2.52971e+06	777398	513599	567485
Master Protein	AT1G01300.1	pep chromosome:TAIR10:1:116784:118845:1 gene:AT1G01300 transcript:AT1G01300.1 gene_biotype:protein_coding transcript_biotype:protein_coding gene_symbol:APF2 description:Aspartyl protease family protein 2 [Source:UniProtKB/Swiss-Prot;Acc:Q9LNJ3]	0	7.438	13	6	7	6	1	485	52.1	8.98	12.97	6	0	346549	85987.4	760013	66299.3	42450.5	44362.8
Master Protein	AT1G27400.1	pep chromosome:TAIR10:1:9515114:9517070:1 gene:AT1G27400 transcript:AT1G27400.1 gene_biotype:protein_coding transcript_biotype:protein_coding gene_symbol:RPL17A description:60S ribosomal protein L17-1 [Source:UniProtKB/Swiss-Prot;Acc:Q93VI3]	0	7.418	41	5	12	5	1	176	19.9	10.11	26.99	5	0	1.13797e+06	678246	1.02362e+06	2.74166e+06	2.78709e+06	4.16811e+06
Master Protein	AT1G56410.1	pep chromosome:TAIR10:1:21117147:21119241:1 gene:AT1G56410 transcript:AT1G56410.1 gene_biotype:protein_coding transcript_biotype:protein_coding gene_symbol:HSP70-18 description:Heat shock 70 kDa protein 18 [Source:UniProtKB/Swiss-Prot;Acc:Q9C7X7]	0	7.166	18	5	11	2	1	617	68.3	5.35	24.82	5	0
Master Protein	AT3G09630.1	pep chromosome:TAIR10:3:2953693:2955738:1 gene:AT3G09630 transcript:AT3G09630.1 gene_biotype:protein_coding transcript_biotype:protein_coding gene_symbol:RPL4A description:60S ribosomal protein L4-1 [Source:UniProtKB/Swiss-Prot;Acc:Q9SF40]	0	7.063	10	3	5	1	1	406	44.7	10.35	10.84	3	2	204794	27074.5	36149.6	920069	431410	576533
Master Protein	AT5G26260.1	pep chromosome:TAIR10:5:9200271:9202461:1 gene:AT5G26260 transcript:AT5G26260.1 gene_biotype:protein_coding transcript_biotype:protein_coding description:F9D12.8 protein [Source:UniProtKB/TrEMBL;Acc:O81493]	0	6.976	15	4	9	3	1	351	39.8	9.22	16.55	4	0	89142.6	943024	87990.5	597214	951399	517146
Master Protein	AT3G05590.1	pep chromosome:TAIR10:3:1621355:1623052:1 gene:AT3G05590 transcript:AT3G05590.1 gene_biotype:protein_coding transcript_biotype:protein_coding gene_symbol:RPL18B description:RPL18 [Source:UniProtKB/TrEMBL;Acc:A0A178V8M9]	0	6.949	13	2	10	2	1	187	20.9	10.98	32.94	2	0	413889	1.10756e+06	1.02422e+06	1.068e+06	899818	973323
Master Protein	AT5G48900.1	pep chromosome:TAIR10:5:19825078:19829140:1 gene:AT5G48900 transcript:AT5G48900.1 gene_biotype:protein_coding transcript_biotype:protein_coding description:Probable pectate lyase 20 [Source:UniProtKB/Swiss-Prot;Acc:Q93WF1]	0	6.904	13	3	6	2	1	417	46.7	8.59	16.71	3	0	284043		279780	147510	240685	203540
Master Protein	AT1G02780.1	pep chromosome:TAIR10:1:607799:609534:-1 gene:AT1G02780 transcript:AT1G02780.1 gene_biotype:protein_coding transcript_biotype:protein_coding gene_symbol:RPL19A description:60S ribosomal protein L19-1 [Source:UniProtKB/Swiss-Prot;Acc:Q9SRX2]	0	6.787	24	5	8	5	1	214	24.6	11.36	14.1	5	0	902088	995308	1.94529e+06	882073	602028	712573
Master Protein	AT3G04120.1	pep chromosome:TAIR10:3:1080942:1083690:1 gene:AT3G04120 transcript:AT3G04120.1 gene_biotype:protein_coding transcript_biotype:protein_coding gene_symbol:GAPC1 description:Glyceraldehyde-3-phosphate dehydrogenase GAPC1, cytosolic [Source:UniProtKB/Swiss-Prot;Acc:P25858]	0	6.772	11	3	6	3	1	338	36.9	7.12	13.6	3	0	128942	160060	91463.9	230554	480358	579918
Master Protein	AT1G67090.1	pep chromosome:TAIR10:1:25048158:25049667:-1 gene:AT1G67090 transcript:AT1G67090.1 gene_biotype:protein_coding transcript_biotype:protein_coding gene_symbol:RBCS-1A description:Ribulose bisphosphate carboxylase small chain [Source:UniProtKB/TrEMBL;Acc:A0A178WD57]	0	6.767	23	4	14	4	1	180	20.2	7.71	16.04	4	0	861581	843034	372052	1.35364e+06	1.19255e+06	2.13961e+06
Master Protein	AT4G22010.1	pep chromosome:TAIR10:4:11663186:11666716:1 gene:AT4G22010 transcript:AT4G22010.1 gene_biotype:protein_coding transcript_biotype:protein_coding gene_symbol:sks4 description:At4g22010 [Source:UniProtKB/TrEMBL;Acc:O65449]	0	6.675	13	5	10	5	1	541	60.4	9.89	22.23	5	0	199271	509559	354468	308300	388574	363972
Master Protein	AT3G15730.1	pep chromosome:TAIR10:3:5330194:5333745:1 gene:AT3G15730 transcript:AT3G15730.1 gene_biotype:protein_coding transcript_biotype:protein_coding gene_symbol:PLDALPHA1 description:Phospholipase D alpha 1 [Source:UniProtKB/Swiss-Prot;Acc:Q38882]	0	6.481	7	3	3	2	1	810	91.8	5.87	7.36	3	1		26540.7			1.01026e+06	28157.8
Master Protein	AT1G12900.5	pep chromosome:TAIR10:1:4392438:4394454:-1 gene:AT1G12900 transcript:AT1G12900.5 gene_biotype:protein_coding transcript_biotype:protein_coding gene_symbol:GAPA-2 description:glyceraldehyde 3-phosphate dehydrogenase A subunit 2 [Source:TAIR;Acc:AT1G12900]	0	6.437	6	2	4	2	1	441	47.6	8.25	12.63	2	0	478045		73056.9	171036	255810	355502
Master Protein	AT5G28060.1	pep chromosome:TAIR10:5:10069440:10070899:-1 gene:AT5G28060 transcript:AT5G28060.1 gene_biotype:protein_coding transcript_biotype:protein_coding gene_symbol:RPS24B description:40S ribosomal protein S24-2 [Source:UniProtKB/Swiss-Prot;Acc:Q8LC83]	0	6.361	20	2	5	1	1	133	15.4	10.52	16.05	2	0	33146.2	55284.3	80177.3	204928	279656	254787
Master Protein	AT1G07940.1	pep chromosome:TAIR10:1:2462953:2465545:-1 gene:AT1G07940 transcript:AT1G07940.1 gene_biotype:protein_coding transcript_biotype:protein_coding gene_symbol:A1 description:Elongation factor 1-alpha 4 [Source:UniProtKB/Swiss-Prot;Acc:Q8GTY0]	0	6.222	5	2	5	2	1	449	49.5	9.11	14.43	2	0	359406	499312	296241	349448	664539	735010
Master Protein	AT3G49010.6	pep chromosome:TAIR10:3:18166737:18168700:-1 gene:AT3G49010 transcript:AT3G49010.6 gene_biotype:protein_coding transcript_biotype:protein_coding gene_symbol:RPL13B description:60S ribosomal protein L13-1 [Source:UniProtKB/Swiss-Prot;Acc:P41127]	0	6.215	13	3	14	3	1	206	23.8	11.02	31.61	3	0	712494	1.44534e+06	828860	1.56973e+06	1.05191e+06	986154
Master Protein	AT4G38680.1	pep chromosome:TAIR10:4:18071449:18073182:-1 gene:AT4G38680 transcript:AT4G38680.1 gene_biotype:protein_coding transcript_biotype:protein_coding gene_symbol:CSP2 description:GRP2 [Source:UniProtKB/TrEMBL;Acc:A0A178UYV3]	0	6.117	21	2	8	2	1	203	19.1	5.92	37.06	2	0	922896	1.05491e+06	662194	1.42231e+06	2.38612e+06	1.48073e+06
Master Protein	AT1G29910.1	pep chromosome:TAIR10:1:10472280:10473502:-1 gene:AT1G29910 transcript:AT1G29910.1 gene_biotype:protein_coding transcript_biotype:protein_coding gene_symbol:LHCB1.1 description:Chlorophyll a-b binding protein 3, chloroplastic [Source:UniProtKB/Swiss-Prot;Acc:Q8VZ87]	0	5.829	24	4	11	1	1	267	28.2	5.43	28.28	4	2	727138	373277	440707	4.41237e+06	1.37008e+06	889893
Master Protein	AT2G21060.1	pep chromosome:TAIR10:2:9036766:9037782:-1 gene:AT2G21060 transcript:AT2G21060.1 gene_biotype:protein_coding transcript_biotype:protein_coding gene_symbol:CSP4 description:GRP2B [Source:UniProtKB/TrEMBL;Acc:A0A178VU21]	0	5.819	11	1	5	1	1	201	19.1	6.76	24.67	1	0	265011	66906.2	208315	205977	422415	234949
Master Protein	AT2G37340.1	pep chromosome:TAIR10:2:15670147:15672700:-1 gene:AT2G37340 transcript:AT2G37340.1 gene_biotype:protein_coding transcript_biotype:protein_coding gene_symbol:RS2Z33 description:Serine/arginine-rich splicing factor RS2Z33 [Source:UniProtKB/Swiss-Prot;Acc:Q8VYA5]	0	5.675	13	5	20	5	1	290	32.9	10.15	34.1	5	0	1.86191e+06	2.49666e+06	916469	909634	3.74684e+06	1.0312e+06
Master Protein	AT5G64200.2	pep chromosome:TAIR10:5:25681240:25683641:-1 gene:AT5G64200 transcript:AT5G64200.2 gene_biotype:protein_coding transcript_biotype:protein_coding gene_symbol:SC35 description:Serine/arginine-rich splicing factor SC35 [Source:UniProtKB/Swiss-Prot;Acc:Q9FMG4]	0	5.594	9	3	4	3	1	303	35.1	11.55	9.52	3	0	17685.6	290804	90106.1	41595.7	3.03512e+06	63059.2
Master Protein	AT4G25500.4	pep chromosome:TAIR10:4:13024598:13027484:1 gene:AT4G25500 transcript:AT4G25500.4 gene_biotype:protein_coding transcript_biotype:protein_coding gene_symbol:RS40 description:Serine/arginine-rich splicing factor RS40 [Source:UniProtKB/Swiss-Prot;Acc:P92965]	0	5.495	12	3	3	1	1	350	40.3	10.2	3.84	3	0
Master Protein	AT1G56070.1	pep chromosome:TAIR10:1:20967652:20971742:-1 gene:AT1G56070 transcript:AT1G56070.1 gene_biotype:protein_coding transcript_biotype:protein_coding gene_symbol:LOS1 description:Elongation factor 2 [Source:UniProtKB/Swiss-Prot;Acc:Q9ASR1]	0	5.464	6	4	7	4	1	843	93.8	6.25	11.48	4	0	163534	28437.9	36665.9	52204.9	103803	187061
Master Protein	AT5G02870.1	pep chromosome:TAIR10:5:657675:659800:1 gene:AT5G02870 transcript:AT5G02870.1 gene_biotype:protein_coding transcript_biotype:protein_coding gene_symbol:RPL4D description:60S ribosomal protein L4-2 [Source:UniProtKB/Swiss-Prot;Acc:P49691]	0	5.456	11	3	3	1	1	407	44.7	10.3	7.15	3	0				135304	63850.6	90683.7
Master Protein	AT4G02290.1	pep chromosome:TAIR10:4:1002338:1005305:-1 gene:AT4G02290 transcript:AT4G02290.1 gene_biotype:protein_coding transcript_biotype:protein_coding gene_symbol:AtGH9B13 description:Endoglucanase 17 [Source:UniProtKB/Swiss-Prot;Acc:O81416]	0	5.4	6	2	3	1	1	516	57.3	8.98	7.75	2	0		30324.8	76940.1
Master Protein	AT1G26880.1	pep chromosome:TAIR10:1:9315305:9316880:-1 gene:AT1G26880 transcript:AT1G26880.1 gene_biotype:protein_coding transcript_biotype:protein_coding gene_symbol:RPL34A description:60S ribosomal protein L34-1 [Source:UniProtKB/Swiss-Prot;Acc:Q42351]	0	5.387	17	2	17	2	1	120	13.7	11.59	36.23	2	0	3.10312e+06	1.80796e+06	3.20889e+06	1.64134e+06	1.06904e+06	1.02493e+06
Master Protein	AT1G71695.1	pep chromosome:TAIR10:1:26964087:26966688:1 gene:AT1G71695 transcript:AT1G71695.1 gene_biotype:protein_coding transcript_biotype:protein_coding gene_symbol:PER12 description:Peroxidase [Source:UniProtKB/TrEMBL;Acc:A0A178WB34]	0	5.264	7	2	4	2	1	358	39.5	8.28	11.48	2	0		833373		117754	162141	317020
Master Protein	AT3G53500.2	pep chromosome:TAIR10:3:19834240:19837088:-1 gene:AT3G53500 transcript:AT3G53500.2 gene_biotype:protein_coding transcript_biotype:protein_coding gene_symbol:RS2Z32 description:RSZ32 [Source:UniProtKB/TrEMBL;Acc:A0A178V7M8]	0	5.224	13	5	10	5	1	284	31.8	10.23	11.54	5	0	654131	616761	415928	401491	2.1412e+06	370898
Master Protein	AT1G48920.1	pep chromosome:TAIR10:1:18098081:18101732:1 gene:AT1G48920 transcript:AT1G48920.1 gene_biotype:protein_coding transcript_biotype:protein_coding gene_symbol:NUCL1 description:Nucleolin 1 [Source:UniProtKB/Swiss-Prot;Acc:Q9FVQ1]	0	5.029	9	3	3	3	1	557	58.7	5.22	7.48	3	0		52987.4	18760.2	440181	204663	294118
Master Protein	AT3G04400.1	pep chromosome:TAIR10:3:1167250:1168723:1 gene:AT3G04400 transcript:AT3G04400.1 gene_biotype:protein_coding transcript_biotype:protein_coding gene_symbol:RPL23A description:60S ribosomal protein L23 [Source:UniProtKB/Swiss-Prot;Acc:P49690]	0	4.912	19	3	8	3	1	140	15	10.48	14.87	3	0	471178	344292	625326	526326	526398	597958
Master Protein	AT5G42020.3	pep chromosome:TAIR10:5:16807404:16810646:-1 gene:AT5G42020 transcript:AT5G42020.3 gene_biotype:protein_coding transcript_biotype:protein_coding gene_symbol:BIP description:Heat shock protein 70 (Hsp 70) family protein [Source:TAIR;Acc:AT5G42020]	0	4.88	6	2	4	1	1	673	74.3	5.19	11.86	2	0		102129
Master Protein	ATCG00120.1	pep chromosome:TAIR10:Pt:9938:11461:-1 gene:ATCG00120 transcript:ATCG00120.1 gene_biotype:protein_coding transcript_biotype:protein_coding gene_symbol:ATPA description:ATP synthase subunit alpha, chloroplastic [Source:UniProtKB/TrEMBL;Acc:A0A1B1W4S8]	0	4.81	9	3	3	3	1	507	55.3	5.25	8.17	3	0	16632		10476.6	431103	288991	863299
Master Protein	AT4G40030.2	pep chromosome:TAIR10:4:18555618:18556904:-1 gene:AT4G40030 transcript:AT4G40030.2 gene_biotype:protein_coding transcript_biotype:protein_coding description:Histone superfamily protein [Source:UniProtKB/TrEMBL;Acc:A8MRL0]	0	4.759	29	7	14	2	1	164	18.7	11.14	22.41	7	5	2.37367e+06	1.00701e+06	2.62374e+06	823334	628490	779995
Master Protein	AT5G65350.1	pep chromosome:TAIR10:5:26119211:26119825:-1 gene:AT5G65350 transcript:AT5G65350.1 gene_biotype:protein_coding transcript_biotype:protein_coding gene_symbol:HTR11 description:Histone H3-like 5 [Source:UniProtKB/Swiss-Prot;Acc:Q9FKQ3]	0	4.495	29	6	13	1	1	139	15.6	11.25	22.02	6	0	265293	137437	511624	73623.3
Master Protein	AT3G48930.1	pep chromosome:TAIR10:3:18140771:18142281:-1 gene:AT3G48930 transcript:AT3G48930.1 gene_biotype:protein_coding transcript_biotype:protein_coding gene_symbol:RPS11A description:40S ribosomal protein S11-1 [Source:UniProtKB/Swiss-Prot;Acc:P16181]	0	4.454	14	2	3	2	1	160	17.9	10.56	6.58	2	0	242734	155833	299233	22120.1		15110.7
Master Protein	AT5G44020.1	pep chromosome:TAIR10:5:17712203:17714406:1 gene:AT5G44020 transcript:AT5G44020.1 gene_biotype:protein_coding transcript_biotype:protein_coding description:HAD superfamily, subfamily IIIB acid phosphatase [Source:UniProtKB/TrEMBL;Acc:Q9FNC4]	0	4.439	24	4	4	3	1	272	31	7.91	6.14	4	0		210020		272365	332104	415917
Master Protein	AT3G27690.2	pep chromosome:TAIR10:3:10255906:10257489:1 gene:AT3G27690 transcript:AT3G27690.2 gene_biotype:protein_coding transcript_biotype:protein_coding gene_symbol:LHCB2.4 description:Chlorophyll a-b binding protein, chloroplastic [Source:UniProtKB/TrEMBL;Acc:A0A1I9LMB4]	0	4.39	18	3	7	2	1	298	32.6	6.23	19.1	3	0	106512	40870.4	133348
Master Protein	AT5G02960.1	pep chromosome:TAIR10:5:693079:694515:-1 gene:AT5G02960 transcript:AT5G02960.1 gene_biotype:protein_coding transcript_biotype:protein_coding gene_symbol:RPS23B description:40S ribosomal protein S23-2 [Source:UniProtKB/Swiss-Prot;Acc:P49201]	0	4.354	22	3	10	3	1	142	15.7	10.37	26.01	3	0	563705	1.93212e+06	1.84398e+06	1.53433e+06	35052.1	1.7414e+06
Master Protein	AT3G18080.1	pep chromosome:TAIR10:3:6191461:6194452:1 gene:AT3G18080 transcript:AT3G18080.1 gene_biotype:protein_coding transcript_biotype:protein_coding gene_symbol:BGLU44 description:Beta-glucosidase 44 [Source:UniProtKB/Swiss-Prot;Acc:Q9LV33]	0	4.294	9	3	3	3	1	512	58.9	9.42	5.77	3	0		318604		57547.8		116448
Master Protein	AT2G34420.1	pep chromosome:TAIR10:2:14522524:14523568:-1 gene:AT2G34420 transcript:AT2G34420.1 gene_biotype:protein_coding transcript_biotype:protein_coding gene_symbol:LHB1B2 description:Chlorophyll a-b binding protein, chloroplastic [Source:UniProtKB/TrEMBL;Acc:Q39141]	0	4.294	24	4	10	1	1	265	28	5.44	21.7	4	0				265756	40808.7	322969
Master Protein	AT1G20130.1	pep chromosome:TAIR10:1:6977880:6980241:1 gene:AT1G20130 transcript:AT1G20130.1 gene_biotype:protein_coding transcript_biotype:protein_coding gene_symbol:APG description:Anther-specific proline-rich protein APG [Source:UniProtKB/Swiss-Prot;Acc:P40602]	0	4.267	6	2	2	2	1	534	58	9.57	6.46	2	0	1.22825e+06
Master Protein	AT3G53740.2	pep chromosome:TAIR10:3:19913651:19915066:-1 gene:AT3G53740 transcript:AT3G53740.2 gene_biotype:protein_coding transcript_biotype:protein_coding gene_symbol:RPL36B description:60S ribosomal protein L36 [Source:UniProtKB/TrEMBL;Acc:A0A178VA59]	0	4.152	32	5	8	5	1	112	12.7	11.75	8.29	5	0	422853	353484	340008	307873	152100	179898
Master Protein	AT5G09500.1	pep chromosome:TAIR10:5:2953884:2954918:-1 gene:AT5G09500 transcript:AT5G09500.1 gene_biotype:protein_coding transcript_biotype:protein_coding gene_symbol:RPS15C description:40S ribosomal protein S15-3 [Source:UniProtKB/Swiss-Prot;Acc:Q9FY65]	0	4.142	20	2	2	2	1	150	16.7	10.52	4	2	0		54154.7	103474	1.52704e+06	844225	528963
Master Protein	AT3G57150.1	pep chromosome:TAIR10:3:21153815:21156075:-1 gene:AT3G57150 transcript:AT3G57150.1 gene_biotype:protein_coding transcript_biotype:protein_coding gene_symbol:CBF5 description:Uncharacterized protein At3g57150 (Fragment) [Source:UniProtKB/TrEMBL;Acc:C0SVF3]	0	4.131	9	4	5	4	1	565	63	9.14	8.94	4	0	416678		1.29028e+06	176501	98982.2	90219.3
Master Protein	AT3G55440.1	pep chromosome:TAIR10:3:20553403:20556560:1 gene:AT3G55440 transcript:AT3G55440.1 gene_biotype:protein_coding transcript_biotype:protein_coding gene_symbol:CTIMC description:Triosephosphate isomerase, cytosolic [Source:UniProtKB/Swiss-Prot;Acc:P48491]	0	4.008	9	1	1	1	1	254	27.2	5.5	4.26	1	0	133369
Master Protein	AT3G11510.1	pep chromosome:TAIR10:3:3623448:3624961:-1 gene:AT3G11510 transcript:AT3G11510.1 gene_biotype:protein_coding transcript_biotype:protein_coding gene_symbol:RPS14B description:At3g11510 [Source:UniProtKB/TrEMBL;Acc:Q1H555]	0	4.007	15	2	5	2	1	150	16.3	10.59	12.45	2	0	360835	132243	199845	235997	206686	333952
Master Protein	AT1G52570.1	pep chromosome:TAIR10:1:19583617:19587428:-1 gene:AT1G52570 transcript:AT1G52570.1 gene_biotype:protein_coding transcript_biotype:protein_coding gene_symbol:PLDALPHA2 description:Phospholipase D alpha 2 [Source:UniProtKB/Swiss-Prot;Acc:Q9SSQ9]	0	3.893	3	2	2	1	1	810	91.5	6.24	4.2	2	0
Master Protein	AT2G07698.1	pep chromosome:TAIR10:2:3361463:3364127:1 gene:AT2G07698 transcript:AT2G07698.1 gene_biotype:protein_coding transcript_biotype:protein_coding description:ATPase, F1 complex, alpha subunit protein [Source:UniProtKB/TrEMBL;Acc:F4IMB5]	0	3.891	4	2	3	2	1	777	85.9	5.57	4.69	2	0	251791	140063				101203
Master Protein	AT1G04820.1	pep chromosome:TAIR10:1:1356084:1358547:-1 gene:AT1G04820 transcript:AT1G04820.1 gene_biotype:protein_coding transcript_biotype:protein_coding gene_symbol:TUBA4 description:Tubulin alpha-2 chain [Source:UniProtKB/Swiss-Prot;Acc:B9DGT7]	0	3.838	6	2	6	2	1	450	49.5	5.06	15.27	2	0	249557	179629	95576.7	901983	542495	1.29186e+06
Master Protein	AT5G07090.1	pep chromosome:TAIR10:5:2202364:2204150:1 gene:AT5G07090 transcript:AT5G07090.1 gene_biotype:protein_coding transcript_biotype:protein_coding gene_symbol:RPS4B description:40S ribosomal protein S4-2 [Source:UniProtKB/Swiss-Prot;Acc:P49204]	0	3.726	12	3	4	3	1	262	29.9	10.17	7.15	3	0	116066	486577	359775	232759	112962	241598
Master Protein	AT3G50670.1	pep chromosome:TAIR10:3:18826160:18829684:-1 gene:AT3G50670 transcript:AT3G50670.1 gene_biotype:protein_coding transcript_biotype:protein_coding gene_symbol:RNU1 description:U1SNRNP [Source:UniProtKB/TrEMBL;Acc:A0A178VDW4]	0	3.692	7	2	3	2	1	427	50.4	9.39	6.66	2	0	87495.6	172259	116473	127944	78159	81871.4
Master Protein	AT2G17870.1	pep chromosome:TAIR10:2:7763528:7765276:-1 gene:AT2G17870 transcript:AT2G17870.1 gene_biotype:protein_coding transcript_biotype:protein_coding gene_symbol:CSP3 description:Cold shock domain-containing protein 3 [Source:UniProtKB/Swiss-Prot;Acc:Q94C69]	0	3.579	27	3	4	3	1	301	29.5	7.42	9.48	3	0		92803.5	137782	38277.9
Master Protein	AT2G27100.1	pep chromosome:TAIR10:2:11572397:11576658:1 gene:AT2G27100 transcript:AT2G27100.1 gene_biotype:protein_coding transcript_biotype:protein_coding gene_symbol:SE description:SE [Source:UniProtKB/TrEMBL;Acc:A0A178VZD4]	0	3.563	5	2	3	2	1	720	81	8.38	8.82	2	0		62740.6		323766	647514	283653
Master Protein	AT1G20220.1	pep chromosome:TAIR10:1:7004824:7007717:-1 gene:AT1G20220 transcript:AT1G20220.1 gene_biotype:protein_coding transcript_biotype:protein_coding description:Alba DNA/RNA-binding protein [Source:UniProtKB/TrEMBL;Acc:Q944A2]	0	3.56	4	1	1	1	1	315	33.7	9.92	3.27	1	0	27158.7		104044
Master Protein	AT2G42740.1	pep chromosome:TAIR10:2:17791692:17793142:1 gene:AT2G42740 transcript:AT2G42740.1 gene_biotype:protein_coding transcript_biotype:protein_coding gene_symbol:RPL11A description:60S ribosomal protein L11-1 [Source:UniProtKB/Swiss-Prot;Acc:P42795]	0	3.546	12	2	4	2	1	182	20.8	9.92	8.09	2	0	412128	114044	309790	154456	291635	170652
Master Protein	AT4G20260.4	pep chromosome:TAIR10:4:10940746:10943502:1 gene:AT4G20260 transcript:AT4G20260.4 gene_biotype:protein_coding transcript_biotype:protein_coding gene_symbol:PCAP1 description:plasma-membrane associated cation-binding protein 1 [Source:TAIR;Acc:AT4G20260]	0	3.511	6	1	1	1	1	226	24.7	4.96	2.85	1	0	107668			14277.7		22831.8
Master Protein	AT1G20630.1	pep chromosome:TAIR10:1:7146636:7150180:1 gene:AT1G20630 transcript:AT1G20630.1 gene_biotype:protein_coding transcript_biotype:protein_coding gene_symbol:CAT1 description:CAT1 [Source:UniProtKB/TrEMBL;Acc:A0A384KXY6]	0	3.385	12	4	7	2	1	492	56.7	7.42	9.18	4	0	49636.7	151328	175156	353774	901360	543523
Master Protein	AT2G28790.2	pep chromosome:TAIR10:2:12354329:12355570:-1 gene:AT2G28790 transcript:AT2G28790.2 gene_biotype:protein_coding transcript_biotype:protein_coding description:Pathogenesis-related thaumatin superfamily protein [Source:TAIR;Acc:AT2G28790]	0	3.347	8	2	3	2	1	274	30.2	7.81	2.58	2	0	150648	86435.2	83608.6	197510	893327	458241
Master Protein	AT5G38600.1	pep chromosome:TAIR10:5:15456555:15460767:1 gene:AT5G38600 transcript:AT5G38600.1 gene_biotype:protein_coding transcript_biotype:protein_coding description:Proline-rich spliceosome-associated (PSP) family protein / zinc knuckle (CCHC-type) family protein [Source:UniProtKB/TrEMBL;Acc:Q93YW4]	0	3.265	8	2	2	2	1	532	60.5	5.11	4.65	2	0		37819.5	148836	201414	544064	381459
Master Protein	AT3G60770.1	pep chromosome:TAIR10:3:22460189:22461779:-1 gene:AT3G60770 transcript:AT3G60770.1 gene_biotype:protein_coding transcript_biotype:protein_coding gene_symbol:RPS13A description:40S ribosomal protein S13-1 [Source:UniProtKB/Swiss-Prot;Acc:P59223]	0	3.257	19	3	9	3	1	151	17.1	10.39	11.9	3	0	781271	709805	387060	914522	531571	543325
Master Protein	AT4G37470.1	pep chromosome:TAIR10:4:17616659:17618656:-1 gene:AT4G37470 transcript:AT4G37470.1 gene_biotype:protein_coding transcript_biotype:protein_coding gene_symbol:KAI2 description:KAI2 [Source:UniProtKB/TrEMBL;Acc:A0A178V1E5]	0	3.244	17	2	2	2	1	270	29.8	4.83	7.67	2	0
Master Protein	AT3G26420.1	pep chromosome:TAIR10:3:9671517:9676005:1 gene:AT3G26420 transcript:AT3G26420.1 gene_biotype:protein_coding transcript_biotype:protein_coding gene_symbol:RZ1A description:Glycine-rich RNA-binding protein RZ1A [Source:UniProtKB/Swiss-Prot;Acc:Q9LIN3]	0	3.237	7	2	2	2	1	245	26.9	8.78	4.29	2	0	48683.8	114857	177574	109587	71932.9	155487
Master Protein	AT5G51750.1	pep chromosome:TAIR10:5:21020014:21022903:1 gene:AT5G51750 transcript:AT5G51750.1 gene_biotype:protein_coding transcript_biotype:protein_coding gene_symbol:SBT1.3 description:Subtilisin-like protease SBT1.3 [Source:UniProtKB/Swiss-Prot;Acc:Q9FLI4]	0	3.219	3	2	4	2	1	780	84.9	9.33	4.77	2	0		102420	272170	46312.3	151128	129347
Master Protein	AT1G36240.1	pep chromosome:TAIR10:1:13614890:13616233:1 gene:AT1G36240 transcript:AT1G36240.1 gene_biotype:protein_coding transcript_biotype:protein_coding gene_symbol:RPL30A description:Putative 60S ribosomal protein L30-1 [Source:UniProtKB/Swiss-Prot;Acc:Q9C8F7]	0	3.119	18	2	2	2	1	112	12.3	9.77	4.9	2	0	150944		188093
Master Protein	AT4G27000.1	pep chromosome:TAIR10:4:13554604:13557915:-1 gene:AT4G27000 transcript:AT4G27000.1 gene_biotype:protein_coding transcript_biotype:protein_coding gene_symbol:RBP45C description:Polyadenylate-binding protein RBP45C [Source:UniProtKB/Swiss-Prot;Acc:Q93W34]	0	3.046	3	1	1	1	1	415	44.9	5.9	2.97	1	0	7941.08	51599.8	65929.9			47655.2
Master Protein	AT1G05260.1	pep chromosome:TAIR10:1:1529767:1531484:1 gene:AT1G05260 transcript:AT1G05260.1 gene_biotype:protein_coding transcript_biotype:protein_coding gene_symbol:PER3 description:Peroxidase [Source:UniProtKB/TrEMBL;Acc:Q0WSR2]	0	3.003	10	2	2	2	1	326	34.9	8.4	3.58	2	0		176750	215472
Master Protein	AT3G16420.3	pep chromosome:TAIR10:3:5579386:5580885:1 gene:AT3G16420 transcript:AT3G16420.3 gene_biotype:protein_coding transcript_biotype:protein_coding gene_symbol:PBP1 description:PYK10-binding protein 1 [Source:UniProtKB/Swiss-Prot;Acc:O04314]	0	3	5	1	1	1	1	298	32.1	5.77	3.1	1	0	33556.5	278214
Master Protein	AT2G29550.1	pep chromosome:TAIR10:2:12643917:12646057:-1 gene:AT2G29550 transcript:AT2G29550.1 gene_biotype:protein_coding transcript_biotype:protein_coding gene_symbol:TUBB7 description:Tubulin beta-7 chain [Source:UniProtKB/Swiss-Prot;Acc:P29515]	0	2.997	5	2	6	2	1	449	50.7	4.83	14.98	2	0	256390	145335	108152	161385	529428	474179
Master Protein	AT3G50370.2	pep chromosome:TAIR10:3:18675998:18684377:-1 gene:AT3G50370 transcript:AT3G50370.2 gene_biotype:protein_coding transcript_biotype:protein_coding description:unknown protein; FUNCTIONS IN: molecular_function unknown; INVOLVED IN: biological_process unknown; LOCATED IN: cellular_component unknown; EXPRESSED IN: 26 plant structures; EXPRESSED DURING: 15 growth stages; Ha. [Source:TAIR;Acc:AT3G50370]	0	2.898	4	6	6	6	1	2160	236.6	6.64	3.7	6	0	276866	366251	311606	463493	763150	492820
Master Protein	AT5G59870.1	pep chromosome:TAIR10:5:24115354:24116220:-1 gene:AT5G59870 transcript:AT5G59870.1 gene_biotype:protein_coding transcript_biotype:protein_coding gene_symbol:HTA6 description:Probable histone H2A.7 [Source:UniProtKB/Swiss-Prot;Acc:Q9FJE8]	0	2.882	13	2	3	2	1	150	16	10.55	3.94	2	0	438212	409098	5921.3
Master Protein	AT2G33380.1	pep chromosome:TAIR10:2:14144831:14146555:-1 gene:AT2G33380 transcript:AT2G33380.1 gene_biotype:protein_coding transcript_biotype:protein_coding gene_symbol:PXG3 description:Probable peroxygenase 3 [Source:UniProtKB/Swiss-Prot;Acc:O22788]	0	2.79	5	1	1	1	1	236	26.6	5.34	2.27	1	0	274212
Master Protein	AT4G18100.1	pep chromosome:TAIR10:4:10035468:10036647:-1 gene:AT4G18100 transcript:AT4G18100.1 gene_biotype:protein_coding transcript_biotype:protein_coding gene_symbol:RPL32A description:60S ribosomal protein L32-1 [Source:UniProtKB/Swiss-Prot;Acc:P49211]	0	2.77	22	2	4	2	1	133	15.5	10.89	9.1	2	0	230818	227424	183296	192852	157767	184770
Master Protein	ATCG00020.1	pep chromosome:TAIR10:Pt:383:1444:-1 gene:ATCG00020 transcript:ATCG00020.1 gene_biotype:protein_coding transcript_biotype:protein_coding gene_symbol:PSBA description:Photosystem II protein D1 [Source:UniProtKB/Swiss-Prot;Acc:P83755]	0	2.766	3	1	3	1	1	353	38.9	5.25	8.66	1	0	249093		61464.1	201441	352015	344139
Master Protein	AT1G75660.1	pep chromosome:TAIR10:1:28408134:28415118:1 gene:AT1G75660 transcript:AT1G75660.1 gene_biotype:protein_coding transcript_biotype:protein_coding gene_symbol:XRN3 description:5'-3' exoribonuclease 3 [Source:UniProtKB/Swiss-Prot;Acc:Q9FQ03]	0	2.737	3	2	2	2	1	1020	116.8	7.01	2.78	2	0			31858.8	141556		99291.9
Master Protein	AT5G58470.2	pep chromosome:TAIR10:5:23637415:23640973:-1 gene:AT5G58470 transcript:AT5G58470.2 gene_biotype:protein_coding transcript_biotype:protein_coding gene_symbol:TAF15B description:Transcription initiation factor TFIID subunit 15b [Source:UniProtKB/Swiss-Prot;Acc:Q94KD0]	0	2.652	6	1	6	1	1	422	42.3	8.5	26.03	1	0	391581	175746	446323	941731	216009	769584
Master Protein	AT5G37600.1	pep chromosome:TAIR10:5:14933286:14935885:-1 gene:AT5G37600 transcript:AT5G37600.1 gene_biotype:protein_coding transcript_biotype:protein_coding gene_symbol:GLN1-1 description:Glutamine synthetase cytosolic isozyme 1-1 [Source:UniProtKB/Swiss-Prot;Acc:Q56WN1]	0	2.647	7	1	1	1	1	356	39.1	5.47	4.7	1	0
Master Protein	AT3G63400.4	pep chromosome:TAIR10:3:23412024:23415435:1 gene:AT3G63400 transcript:AT3G63400.4 gene_biotype:protein_coding transcript_biotype:protein_coding gene_symbol:CYP63 description:Peptidyl-prolyl cis-trans isomerase CYP63 [Source:UniProtKB/Swiss-Prot;Acc:Q9LY75]	0	2.592	4	2	2	2	1	570	63.5	10.95	3.44	2	0			49907.1
Master Protein	AT5G13010.1	pep chromosome:TAIR10:5:4122400:4129005:1 gene:AT5G13010 transcript:AT5G13010.1 gene_biotype:protein_coding transcript_biotype:protein_coding gene_symbol:CUV description:Pre-mRNA-splicing factor ATP-dependent RNA helicase DEAH7 [Source:UniProtKB/Swiss-Prot;Acc:F4K2E9]	0	2.536	3	3	4	3	1	1255	141.8	6.64	4.35	3	0	21883.1	1.43231e+06	4518.11	225366	207485	231795
Master Protein	AT1G75930.1	pep chromosome:TAIR10:1:28508072:28509881:1 gene:AT1G75930 transcript:AT1G75930.1 gene_biotype:protein_coding transcript_biotype:protein_coding gene_symbol:EXL6 description:GDSL esterase/lipase EXL6 [Source:UniProtKB/Swiss-Prot;Acc:Q93X94]	0	2.475	4	1	1	1	1	343	38.6	9.45	2.96	1	0	246590
Master Protein	AT1G09590.1	pep chromosome:TAIR10:1:3106367:3107801:1 gene:AT1G09590 transcript:AT1G09590.1 gene_biotype:protein_coding transcript_biotype:protein_coding gene_symbol:RPL21A description:60S ribosomal protein L21-1 [Source:UniProtKB/Swiss-Prot;Acc:Q43291]	0	2.453	6	1	3	1	1	164	18.6	10.46	6.35	1	0	214567	156456	232125	154585	220820	187089
Master Protein	AT5G08680.1	pep chromosome:TAIR10:5:2821739:2825039:1 gene:AT5G08680 transcript:AT5G08680.1 gene_biotype:protein_coding transcript_biotype:protein_coding description:ATP synthase subunit beta-3, mitochondrial [Source:UniProtKB/Swiss-Prot;Acc:Q9C5A9]	0	2.42	6	2	2	2	1	559	59.8	6.49	3.02	2	0	815231	17609.9	26714.6	23350.6	30109.9	31344.6
Master Protein	AT2G47110.1	pep chromosome:TAIR10:2:19344635:19345345:1 gene:AT2G47110 transcript:AT2G47110.1 gene_biotype:protein_coding transcript_biotype:protein_coding gene_symbol:RPS27AB description:UBQ6 [Source:UniProtKB/TrEMBL;Acc:A0A178VYW3]	0	2.4	5	1	7	1	1	157	17.8	9.8	15.88	1	0	425026	805919	509232	1.33404e+06	853402	1.0767e+06
Master Protein	AT5G62300.2	pep chromosome:TAIR10:5:25021201:25022417:-1 gene:AT5G62300 transcript:AT5G62300.2 gene_biotype:protein_coding transcript_biotype:protein_coding gene_symbol:RPS20C description:40S ribosomal protein S20-1 [Source:UniProtKB/Swiss-Prot;Acc:P49200]	0	2.385	10	1	5	1	1	124	13.9	9.72	13.35	1	0	250574	127156	117404	273715	603783	362566
Master Protein	AT5G22040.1	pep chromosome:TAIR10:5:7296999:7299313:-1 gene:AT5G22040 transcript:AT5G22040.1 gene_biotype:protein_coding transcript_biotype:protein_coding description:At5g22040 [Source:UniProtKB/TrEMBL;Acc:Q9C584]	0	2.383	9	2	3	2	1	284	32.1	6.06	4.3	2	0	96301.2			116619	315777	110119
Master Protein	AT3G13930.1	pep chromosome:TAIR10:3:4595767:4600469:1 gene:AT3G13930 transcript:AT3G13930.1 gene_biotype:protein_coding transcript_biotype:protein_coding description:Dihydrolipoyllysine-residue acetyltransferase component 2 of pyruvate dehydrogenase complex, mitochondrial [Source:UniProtKB/Swiss-Prot;Acc:Q8RWN9]	0	2.354	4	2	2	1	1	539	58.4	7.65	2.12	2	1	226459	137825		134076	371341	129944
Master Protein	AT1G15820.1	pep chromosome:TAIR10:1:5446462:5447880:-1 gene:AT1G15820 transcript:AT1G15820.1 gene_biotype:protein_coding transcript_biotype:protein_coding gene_symbol:LHCB6 description:Chlorophyll a-b binding protein, chloroplastic [Source:UniProtKB/TrEMBL;Acc:Q9LMQ2]	0	2.35	4	1	3	1	1	258	27.5	7.4	5.95	1	0	236921	61634.8	41965	171724	255982	355307
Master Protein	AT1G34030.1	pep chromosome:TAIR10:1:12370065:12371554:-1 gene:AT1G34030 transcript:AT1G34030.1 gene_biotype:protein_coding transcript_biotype:protein_coding gene_symbol:RPS18C description:40S ribosomal protein S18 [Source:UniProtKB/Swiss-Prot;Acc:P34788]	0	2.317	19	2	2	2	1	152	17.5	10.54	2.1	2	0	176657	72907.4		269951	450426	252104
Master Protein	AT3G58570.1	pep chromosome:TAIR10:3:21656484:21660812:1 gene:AT3G58570 transcript:AT3G58570.1 gene_biotype:protein_coding transcript_biotype:protein_coding gene_symbol:RH52 description:DEAD-box ATP-dependent RNA helicase 52 [Source:UniProtKB/Swiss-Prot;Acc:Q9M2F9]	0	2.146	10	3	4	3	1	646	69.2	7.81	5.35	3	0	179506		59738.6	385583		523628
Master Protein	AT4G27150.1	pep chromosome:TAIR10:4:13609341:13610075:1 gene:AT4G27150 transcript:AT4G27150.1 gene_biotype:protein_coding transcript_biotype:protein_coding gene_symbol:AT2S2 description:SESA2 [Source:UniProtKB/TrEMBL;Acc:A0A178V1B5]	0	2.073	8	1	1	1	1	170	19.3	7.15	2.76	1	0
Master Protein	AT5G26320.1	pep chromosome:TAIR10:5:9238227:9241333:1 gene:AT5G26320 transcript:AT5G26320.1 gene_biotype:protein_coding transcript_biotype:protein_coding description:TRAF-like family protein [Source:UniProtKB/TrEMBL;Acc:F4JZS7]	0	2.052	13	2	2	1	1	352	40	7.05	2.88	2	0				97387	251431	177288
Master Protein	AT4G27170.1	pep chromosome:TAIR10:4:13613596:13614283:1 gene:AT4G27170 transcript:AT4G27170.1 gene_biotype:protein_coding transcript_biotype:protein_coding gene_symbol:AT2S4 description:2S seed storage protein 4 [Source:UniProtKB/Swiss-Prot;Acc:P15460]	0	2.02	7	1	1	1	1	166	19.2	7.5	2.23	1	0		94451.4
Master Protein	AT2G33410.1	pep chromosome:TAIR10:2:14155853:14157864:1 gene:AT2G33410 transcript:AT2G33410.1 gene_biotype:protein_coding transcript_biotype:protein_coding description:Putative RNA-binding protein [Source:UniProtKB/TrEMBL;Acc:O22791]	0	2	4	1	1	1	1	404	41.3	6.55	2.76	1	0	17207.2	17397.9	60395.8	158560	198500	176511
Master Protein	AT2G28720.1	pep chromosome:TAIR10:2:12326808:12327808:1 gene:AT2G28720 transcript:AT2G28720.1 gene_biotype:protein_coding transcript_biotype:protein_coding description:Histone H2B.3 [Source:UniProtKB/Swiss-Prot;Acc:Q9SI96]	0	1.99	6	1	1	1	1	151	16.5	9.99	0	1	0	439575
Master Protein	AT1G47128.1	pep chromosome:TAIR10:1:17282749:17285749:-1 gene:AT1G47128 transcript:AT1G47128.1 gene_biotype:protein_coding transcript_biotype:protein_coding gene_symbol:RD21A description:RD21A [Source:UniProtKB/TrEMBL;Acc:A0A178WIH7]	0	1.962	6	2	2	2	1	462	50.9	5.41	2.55	2	0	372951
Master Protein	AT5G01530.1	pep chromosome:TAIR10:5:208866:210548:1 gene:AT5G01530 transcript:AT5G01530.1 gene_biotype:protein_coding transcript_biotype:protein_coding gene_symbol:LHCB4.1 description:Chlorophyll a-b binding protein CP29.1, chloroplastic [Source:UniProtKB/Swiss-Prot;Acc:Q07473]	0	1.923	4	1	2	1	1	290	31.1	6.14	5.1	1	0				77347.7	103141	147748
Master Protein	AT5G64260.1	pep chromosome:TAIR10:5:25703649:25705339:1 gene:AT5G64260 transcript:AT5G64260.1 gene_biotype:protein_coding transcript_biotype:protein_coding gene_symbol:EXL2 description:Protein EXORDIUM-like 2 [Source:UniProtKB/Swiss-Prot;Acc:Q9FE06]	0	1.861	4	1	1	1	1	305	32.7	9.38	2.38	1	0	21700.2	85026.1	52213.5	134877	296994	214119
Master Protein	AT3G61860.1	pep chromosome:TAIR10:3:22900050:22902395:-1 gene:AT3G61860 transcript:AT3G61860.1 gene_biotype:protein_coding transcript_biotype:protein_coding gene_symbol:RS31 description:RSP31 [Source:UniProtKB/TrEMBL;Acc:A0A178VG60]	0	1.786	13	3	9	3	1	264	31.1	9.98	11.24	3	0	319114	363811	195821	697237	809345	867630
Master Protein	AT4G35785.2	pep chromosome:TAIR10:4:16952963:16955342:-1 gene:AT4G35785 transcript:AT4G35785.2 gene_biotype:protein_coding transcript_biotype:protein_coding description:At4g35785 [Source:UniProtKB/TrEMBL;Acc:Q494N5]	0	1.786	5	1	1	1	1	239	28.3	11.71	2.85	1	0		60662.7	84362.4
Master Protein	AT1G28290.1	pep chromosome:TAIR10:1:9889101:9891015:-1 gene:AT1G28290 transcript:AT1G28290.1 gene_biotype:protein_coding transcript_biotype:protein_coding gene_symbol:AGP31 description:Non-classical arabinogalactan protein 31 [Source:UniProtKB/Swiss-Prot;Acc:Q9FZA2]	0	1.622	6	2	3	2	1	359	38.5	10.17	3.94	2	0	249709	744795	141452		21070.3	85111.1
Master Protein	AT3G21370.1	pep chromosome:TAIR10:3:7524054:7527677:-1 gene:AT3G21370 transcript:AT3G21370.1 gene_biotype:protein_coding transcript_biotype:protein_coding gene_symbol:BGLU19 description:Beta-glucosidase 19 [Source:UniProtKB/Swiss-Prot;Acc:Q9LIF9]	0.002	1.483	3	2	3	1	1	527	60	6.65	2.5	2	0	597811	16735.8
Master Protein	AT3G04560.1	pep chromosome:TAIR10:3:1227360:1229763:-1 gene:AT3G04560 transcript:AT3G04560.1 gene_biotype:protein_coding transcript_biotype:protein_coding description:F7O18.3 protein [Source:UniProtKB/TrEMBL;Acc:Q9SR18]	0.002	1.483	3	1	29	1	1	417	45.9	6.95	60.5	1	0	4.94302e+07	3.65788e+07	6.99872e+07	3.87048e+07	4.4485e+07	5.24861e+07
Master Protein	AT1G54000.1	pep chromosome:TAIR10:1:20154154:20156520:-1 gene:AT1G54000 transcript:AT1G54000.1 gene_biotype:protein_coding transcript_biotype:protein_coding gene_symbol:GLL22 description:GDSL esterase/lipase 22 [Source:UniProtKB/Swiss-Prot;Acc:Q1H583]	0.002	1.478	2	1	1	1	1	391	43.2	7.11	1.93	1	0		242759
Master Protein	AT3G49142.1	pep chromosome:TAIR10:3:18215788:18217884:-1 gene:AT3G49142 transcript:AT3G49142.1 gene_biotype:protein_coding transcript_biotype:protein_coding gene_symbol:PCMP-H77 description:Putative pentatricopeptide repeat-containing protein At3g49142 [Source:UniProtKB/Swiss-Prot;Acc:P0C899]	0.002	1.393	6	1	1	1	1	686	76.7	7.78	0	1	0
Master Protein	AT3G51600.1	pep chromosome:TAIR10:3:19138338:19139423:-1 gene:AT3G51600 transcript:AT3G51600.1 gene_biotype:protein_coding transcript_biotype:protein_coding gene_symbol:LTP5 description:Non-specific lipid-transfer protein 5 [Source:UniProtKB/Swiss-Prot;Acc:Q9XFS7]	0.002	1.369	7	1	6	1	1	118	12.5	10.36	5.96	1	0	218446	2.54409e+06	116519	727832	595770	455793
Master Protein	AT1G51470.1	pep chromosome:TAIR10:1:19087384:19090523:1 gene:AT1G51470 transcript:AT1G51470.1 gene_biotype:protein_coding transcript_biotype:protein_coding gene_symbol:TGG5 description:Myrosinase 5 [Source:UniProtKB/Swiss-Prot;Acc:Q3ECS3]	0.002	1.313	6	2	3	1	1	511	57.4	8.1	1.88	2	0
Master Protein	AT3G24660.1	pep chromosome:TAIR10:3:9003569:9005943:1 gene:AT3G24660 transcript:AT3G24660.1 gene_biotype:protein_coding transcript_biotype:protein_coding gene_symbol:TMKL1 description:Putative kinase-like protein TMKL1 [Source:UniProtKB/Swiss-Prot;Acc:P33543]	0.002	1.301	4	1	1	1	1	674	73.3	6.24	0	1	0
Master Protein	AT5G17820.2	pep chromosome:TAIR10:5:5887906:5890260:-1 gene:AT5G17820 transcript:AT5G17820.2 gene_biotype:protein_coding transcript_biotype:protein_coding description:Peroxidase superfamily protein [Source:TAIR;Acc:AT5G17820]	0.007	1.237	4	1	1	1	1	366	40.6	9.47	2.84	1	0		278566
Master Protein	AT1G04040.1	pep chromosome:TAIR10:1:1042362:1043887:-1 gene:AT1G04040 transcript:AT1G04040.1 gene_biotype:protein_coding transcript_biotype:protein_coding description:At1g04040/F21M11_2 [Source:UniProtKB/TrEMBL;Acc:Q9ZWC4]	0.007	1.18	13	3	4	2	1	271	31.1	9.11	1.69	3	0	108268	250842	129812	246432	267995	361243
Master Protein	AT1G26110.1	pep chromosome:TAIR10:1:9024341:9027955:-1 gene:AT1G26110 transcript:AT1G26110.1 gene_biotype:protein_coding transcript_biotype:protein_coding gene_symbol:DCP5 description:Protein decapping 5 [Source:UniProtKB/Swiss-Prot;Acc:Q9C658]	0.007	1.18	2	1	1	1	1	611	64.3	7.71	2.1	1	0	29095.2		49225.3	217868		123966
Master Protein	AT5G13490.2	pep chromosome:TAIR10:5:4335595:4337730:1 gene:AT5G13490 transcript:AT5G13490.2 gene_biotype:protein_coding transcript_biotype:protein_coding gene_symbol:AAC2 description:ADP,ATP carrier protein 2, mitochondrial [Source:UniProtKB/Swiss-Prot;Acc:P40941]	0.007	1.171	5	2	2	2	1	385	41.7	9.79	0	2	0		77429.6
Master Protein	AT5G26000.1	pep chromosome:TAIR10:5:9079452:9082384:-1 gene:AT5G26000 transcript:AT5G26000.1 gene_biotype:protein_coding transcript_biotype:protein_coding gene_symbol:TGG1 description:TGG1 [Source:UniProtKB/TrEMBL;Acc:A0A178U7L7]	0.007	1.167	6	3	9	2	1	541	61.1	5.92	8.4	3	0	155089	194327		1.15104e+06		1.49851e+06
Master Protein	AT4G39010.1	pep chromosome:TAIR10:4:18175900:18179266:-1 gene:AT4G39010 transcript:AT4G39010.1 gene_biotype:protein_coding transcript_biotype:protein_coding gene_symbol:AtGH9B18 description:Endoglucanase 24 [Source:UniProtKB/Swiss-Prot;Acc:Q93YQ7]	0.007	1.133	7	2	3	1	1	497	55.5	5.21	3.68	2	0				180455	273202	394785
Master Protein	AT1G70710.1	pep chromosome:TAIR10:1:26659129:26663337:-1 gene:AT1G70710 transcript:AT1G70710.1 gene_biotype:protein_coding transcript_biotype:protein_coding gene_symbol:CEL1 description:Endoglucanase 8 [Source:UniProtKB/Swiss-Prot;Acc:Q9CAC1]	0.007	1.133	6	2	3	1	1	492	54.6	9.28	3.68	2	0
Master Protein	AT1G02800.1	pep chromosome:TAIR10:1:613197:616231:-1 gene:AT1G02800 transcript:AT1G02800.1 gene_biotype:protein_coding transcript_biotype:protein_coding gene_symbol:CEL2 description:Endoglucanase 1 [Source:UniProtKB/Swiss-Prot;Acc:Q9SRX3]	0.007	1.133	11	4	7	3	1	501	55.4	7.96	3.68	4	1	48096.3	847432	440479	419294	689409	422843
Master Protein	AT5G66470.2	pep chromosome:TAIR10:5:26541562:26544359:-1 gene:AT5G66470 transcript:AT5G66470.2 gene_biotype:protein_coding transcript_biotype:protein_coding description:GTPase ERA-like, chloroplastic [Source:UniProtKB/Swiss-Prot;Acc:Q8VZ74]	0.007	1.014	5	2	8	2	1	427	48.9	7.06	11.41	2	0	1.0703e+06	4.08516e+06	4.73073e+06	357601	174545	170341
Master Protein	AT4G28520.1	pep chromosome:TAIR10:4:14087556:14089796:1 gene:AT4G28520 transcript:AT4G28520.1 gene_biotype:protein_coding transcript_biotype:protein_coding gene_symbol:CRC description:12S seed storage protein CRC [Source:UniProtKB/Swiss-Prot;Acc:Q96318]	0.011	0.988	3	1	1	1	1	524	58.2	6.99	2.81	1	0	47577.2	56496.2	84797.4
Master Protein	AT2G40610.1	pep chromosome:TAIR10:2:16948791:16950705:-1 gene:AT2G40610 transcript:AT2G40610.1 gene_biotype:protein_coding transcript_biotype:protein_coding gene_symbol:EXPA8 description:Expansin-A8 [Source:UniProtKB/Swiss-Prot;Acc:O22874]	0.011	0.983	8	2	2	2	1	253	27.2	6.96	1.88	2	0	253074	44688	103011
Master Protein	AT3G62150.2	pep chromosome:TAIR10:3:23008653:23013909:-1 gene:AT3G62150 transcript:AT3G62150.2 gene_biotype:protein_coding transcript_biotype:protein_coding gene_symbol:ABCB21 description:ABC transporter B family member 21 [Source:UniProtKB/Swiss-Prot;Acc:Q9M1Q9]	0.011	0.969	3	3	9	3	1	1296	140.2	6.84	2	3	0	2.14559e+06	597983	549060	723073	1.39526e+06	555978
Master Protein	AT2G46050.1	pep chromosome:TAIR10:2:18939262:18941034:1 gene:AT2G46050 transcript:AT2G46050.1 gene_biotype:protein_coding transcript_biotype:protein_coding gene_symbol:PCMP-E39 description:Pentatricopeptide repeat-containing protein At2g46050, mitochondrial [Source:UniProtKB/Swiss-Prot;Acc:O82363]	0.011	0.958	6	1	3	1	1	590	66.3	7.24	5.36	1	0	1.46431e+06	248896
Master Protein	AT1G47980.1	pep chromosome:TAIR10:1:17691811:17693887:-1 gene:AT1G47980 transcript:AT1G47980.1 gene_biotype:protein_coding transcript_biotype:protein_coding description:unknown protein; FUNCTIONS IN: molecular_function unknown; INVOLVED IN: biological_process unknown; LOCATED IN: endomembrane system; EXPRESSED IN: 6 plant structures; EXPRESSED DURING: 4 anthesis, F mature embryo stage, petal differentiation …	0.011	0.949	12	3	4	3	1	315	34.3	8.65	4.09	3	0	432960	55411.3	5837.04	336894	33000.9	391827
Master Protein	AT1G58380.1	pep chromosome:TAIR10:1:21688935:21690290:1 gene:AT1G58380 transcript:AT1G58380.1 gene_biotype:protein_coding transcript_biotype:protein_coding gene_symbol:RPS2A description:At1g59359 [Source:UniProtKB/TrEMBL;Acc:G1JSI6]	0.013	0.927	10	2	12	2	1	284	30.7	10.26	8.71	2	0	988735	1.54734e+06	137705	7.23341e+06	4.829e+06	7.35872e+06
Master Protein	AT1G24020.1	pep chromosome:TAIR10:1:8500119:8501542:-1 gene:AT1G24020 transcript:AT1G24020.1 gene_biotype:protein_coding transcript_biotype:protein_coding gene_symbol:MLP423 description:MLP-like protein 423 [Source:UniProtKB/Swiss-Prot;Acc:Q93VR4]	0.013	0.904	8	1	1	1	1	155	17	5.2	2.32	1	0	40604.5		20214.3	153383	278593	172291
Master Protein	AT3G57680.1	pep chromosome:TAIR10:3:21380648:21383807:1 gene:AT3G57680 transcript:AT3G57680.1 gene_biotype:protein_coding transcript_biotype:protein_coding gene_symbol:CTPA3 description:Carboxyl-terminal-processing peptidase 3, chloroplastic [Source:UniProtKB/Swiss-Prot;Acc:F4J3G5]	0.013	0.887	14	3	8	3	1	519	56.2	5.91	7.33	3	0		166771	203241
Master Protein	AT2G38920.6	pep chromosome:TAIR10:2:16248146:16251002:-1 gene:AT2G38920 transcript:AT2G38920.6 gene_biotype:protein_coding transcript_biotype:protein_coding gene_symbol:RF178 description:Probable E3 ubiquitin-protein ligase BAH1-like [Source:UniProtKB/Swiss-Prot;Acc:Q8GW10]	0.019	0.83	7	1	10	1	1	335	38.8	8.31	18.59	1	0	620013	220510	84627.5	2.09951e+06	2.21434e+06	3.16548e+06
Master Protein	AT5G18000.1	pep chromosome:TAIR10:5:5959900:5961642:-1 gene:AT5G18000 transcript:AT5G18000.1 gene_biotype:protein_coding transcript_biotype:protein_coding gene_symbol:VDD description:B3 domain-containing protein At5g18000 [Source:UniProtKB/Swiss-Prot;Acc:Q9FJG2]	0.025	0.792	2	1	10	1	1	307	35.7	9.55	10.21	1	0	4.55091e+06	3.89229e+06	2.33301e+06	2.38259e+06	1.80026e+06	1.38978e+06
Master Protein	AT5G18560.1	pep chromosome:TAIR10:5:6164526:6166040:-1 gene:AT5G18560 transcript:AT5G18560.1 gene_biotype:protein_coding transcript_biotype:protein_coding gene_symbol:ERF086 description:PUCHI [Source:UniProtKB/TrEMBL;Acc:A0A178URC3]	0.029	0.788	6	1	5	1	1	348	38.4	6.52	0	1	0	584439		88911.7	513166	745876	616478
Master Protein	AT4G14320.1	pep chromosome:TAIR10:4:8242430:8243923:-1 gene:AT4G14320 transcript:AT4G14320.1 gene_biotype:protein_coding transcript_biotype:protein_coding description:Zinc-binding ribosomal protein family protein [Source:UniProtKB/TrEMBL;Acc:F4JUQ4]	0.034	0.776	30	3	3	3	1	105	12.1	10.32	2.03	3	0	193589	20539.8	114274
Master Protein	AT1G15250.2	pep chromosome:TAIR10:1:5248664:5249558:-1 gene:AT1G15250 transcript:AT1G15250.2 gene_biotype:protein_coding transcript_biotype:protein_coding gene_symbol:RPL37A description:60S ribosomal protein L37-1 [Source:UniProtKB/Swiss-Prot;Acc:Q8LFH7]	0.042	0.75	7	1	1	1	1	95	10.8	11.87	1.62	1	0		195771	256852
Master Protein	AT4G39810.1	pep chromosome:TAIR10:4:18474481:18475804:-1 gene:AT4G39810 transcript:AT4G39810.1 gene_biotype:protein_coding transcript_biotype:protein_coding gene_symbol:NEN4 description:Protein NEN4 [Source:UniProtKB/Swiss-Prot;Acc:F4JJ23]	0.048	0.713	5	1	2	1	1	255	28.5	9.6	3.39	1	0		64259.8	71096.4	354601	404278	396198
Master Protein	AT1G02500.2	pep chromosome:TAIR10:1:518254:520437:1 gene:AT1G02500 transcript:AT1G02500.2 gene_biotype:protein_coding transcript_biotype:protein_coding gene_symbol:SAM1 description:S-adenosylmethionine synthase [Source:UniProtKB/TrEMBL;Acc:A0A178WES1]	0.05	0.694	10	2	5	1	1	393	43.1	5.82	2.03	2	1	76080.7	280540	196442	1.38204e+06	694352	947193
Master Protein	AT2G36880.2	pep chromosome:TAIR10:2:15479376:15481377:-1 gene:AT2G36880 transcript:AT2G36880.2 gene_biotype:protein_coding transcript_biotype:protein_coding gene_symbol:METK3 description:S-adenosylmethionine synthase [Source:UniProtKB/TrEMBL;Acc:A0A178VXF8]	0.05	0.694	10	2	8	1	1	390	42.5	6.18	2.03	2	0		45193.7	53801.8	1.90577e+06	4.13833e+06	2.32564e+06
Master Protein	AT3G20250.2	pep chromosome:TAIR10:3:7058871:7063372:-1 gene:AT3G20250 transcript:AT3G20250.2 gene_biotype:protein_coding transcript_biotype:protein_coding gene_symbol:APUM5 description:Pumilio 5 [Source:UniProtKB/TrEMBL;Acc:A0A178VL84]	0.049	0.656	3	2	11	2	1	949	105.6	6	3.53	2	0	2.01919e+06	4.64106e+06	2.7214e+06	1.9729e+06	1.74561e+06	1.78205e+06
Master Protein	AT3G14590.2	pep chromosome:TAIR10:3:4904278:4908067:-1 gene:AT3G14590 transcript:AT3G14590.2 gene_biotype:protein_coding transcript_biotype:protein_coding gene_symbol:NTMC2TYPE6.2 description:Calcium-dependent lipid-binding (CaLB domain) family protein [Source:UniProtKB/TrEMBL;Acc:B3H4I1]	0.049	0.653	9	3	6	3	1	737	83.4	8.27	2	3	0	352486	197474	792290	681967	688733	1.05418e+06
Master Protein	AT5G09620.1	pep chromosome:TAIR10:5:2983448:2985760:-1 gene:AT5G09620 transcript:AT5G09620.1 gene_biotype:protein_coding transcript_biotype:protein_coding description:Gb [Source:UniProtKB/TrEMBL;Acc:Q9LXC6]	0.055	0.638	7	2	3	2	1	531	59.6	5.38	2.6	2	0
Master Protein	AT4G05350.1	pep chromosome:TAIR10:4:2726910:2727530:-1 gene:AT4G05350 transcript:AT4G05350.1 gene_biotype:protein_coding transcript_biotype:protein_coding description:RING/U-box superfamily protein [Source:UniProtKB/TrEMBL;Acc:Q9M0W0]	0.055	0.632	20	2	12	2	1	206	23.3	8.38	5.23	2	0	1.29523e+06	2.26598e+06	2.30816e+06	2.23177e+06	1.97348e+06	1.49318e+06
Master Protein	AT1G04430.2	pep chromosome:TAIR10:1:1198303:1201495:1 gene:AT1G04430 transcript:AT1G04430.2 gene_biotype:protein_coding transcript_biotype:protein_coding description:Probable methyltransferase PMT8 [Source:UniProtKB/Swiss-Prot;Acc:Q940J9]	0.055	0.632	10	4	4	4	1	623	70.5	6.6	1.74	4	0		53179.9	446549
Master Protein	AT1G29880.1	pep chromosome:TAIR10:1:10459457:10462967:-1 gene:AT1G29880 transcript:AT1G29880.1 gene_biotype:protein_coding transcript_biotype:protein_coding description:Glycine--tRNA ligase, mitochondrial 1 [Source:UniProtKB/Swiss-Prot;Acc:O23627]	0.076	0.584	5	2	2	2	1	729	81.9	7.01	3.06	2	0	949041	64937.5	173287
Master Protein	AT3G23890.1	pep chromosome:TAIR10:3:8624636:8631392:1 gene:AT3G23890 transcript:AT3G23890.1 gene_biotype:protein_coding transcript_biotype:protein_coding gene_symbol:TOP2 description:DNA topoisomerase 2 [Source:UniProtKB/Swiss-Prot;Acc:P30182]	0.076	0.576	3	2	6	2	1	1473	164	7.52	12.45	2	0	97193.4	192414	177118	942612	1.0376e+06	1.25305e+06
Master Protein	AT5G58270.1	pep chromosome:TAIR10:5:23561890:23567244:1 gene:AT5G58270 transcript:AT5G58270.1 gene_biotype:protein_coding transcript_biotype:protein_coding gene_symbol:ABCB25 description:ABC transporter B family member 25, mitochondrial [Source:UniProtKB/Swiss-Prot;Acc:Q9LVM1]	0.076	0.575	3	2	6	2	1	728	80.4	9.23	3.51	2	0	261364	442378	845052	237915	311211	252296
Master Protein	AT4G36195.1	pep chromosome:TAIR10:4:17127022:17130023:1 gene:AT4G36195 transcript:AT4G36195.1 gene_biotype:protein_coding transcript_biotype:protein_coding description:Prolyl carboxypeptidase like protein [Source:UniProtKB/TrEMBL;Acc:Q94CC6]	0.076	0.573	8	1	1	1	1	488	54.7	6.52	0	1	0			50248.2
Master Protein	AT1G73820.2	pep chromosome:TAIR10:1:27755512:27757463:-1 gene:AT1G73820 transcript:AT1G73820.2 gene_biotype:protein_coding transcript_biotype:protein_coding description:Ssu72-like family protein [Source:TAIR;Acc:AT1G73820]	0.075	0.562	15	1	1	1	1	209	23.9	6.57	0	1	0
Master Protein	AT1G07320.1	pep chromosome:TAIR10:1:2248967:2250529:1 gene:AT1G07320 transcript:AT1G07320.1 gene_biotype:protein_coding transcript_biotype:protein_coding gene_symbol:RPL4 description:RPL4 [Source:UniProtKB/TrEMBL;Acc:A0A384KN11]	0.075	0.556	6	1	2	1	1	282	30.5	8.94	5.21	1	0	26909.2	26833.5	54857.4	215903	249844	247183
Master Protein	AT3G23690.1	pep chromosome:TAIR10:3:8528609:8531358:-1 gene:AT3G23690 transcript:AT3G23690.1 gene_biotype:protein_coding transcript_biotype:protein_coding gene_symbol:BHLH77 description:Transcription factor bHLH77 [Source:UniProtKB/Swiss-Prot;Acc:Q9LK48]	0.079	0.533	2	1	7	1	1	371	40.7	6.02	3.31	1	0	1.12641e+06	824129	942414	1.09912e+06	812741	588318
Master Protein	AT1G43610.1	pep chromosome:TAIR10:1:16424578:16425345:1 gene:AT1G43610 transcript:AT1G43610.1 gene_biotype:protein_coding transcript_biotype:protein_coding description:Haloacid dehalogenase-like hydrolase (HAD) superfamily protein [Source:UniProtKB/TrEMBL;Acc:Q3ECX9]	0.08	0.513	7	2	3	2	1	255	30.2	9.61	1.62	2	0	198283	415359	131391	735552	666032	573740
Master Protein	AT5G58510.1	pep chromosome:TAIR10:5:23648094:23654622:-1 gene:AT5G58510 transcript:AT5G58510.1 gene_biotype:protein_coding transcript_biotype:protein_coding description:Rab3 GTPase-activating protein catalytic protein [Source:UniProtKB/TrEMBL;Acc:Q8RWW8]	0.086	0.501	3	1	1	1	1	963	108.8	5.12	0	1	0					128018	108525
Master Protein	AT3G63300.1	pep chromosome:TAIR10:3:23384988:23387842:1 gene:AT3G63300 transcript:AT3G63300.1 gene_biotype:protein_coding transcript_biotype:protein_coding gene_symbol:VAB description:VAN3-binding protein [Source:UniProtKB/Swiss-Prot;Acc:Q8W4K5]	0.085	0.501	5	2	2	2	1	498	53.3	9.17	0	2	0	213329	190864	57006.2	279515	231065	210289
Master Protein	AT2G07715.1	pep chromosome:TAIR10:2:3410597:3413161:1 gene:AT2G07715 transcript:AT2G07715.1 gene_biotype:protein_coding transcript_biotype:protein_coding description:Nucleic acid-binding, OB-fold-like protein [Source:UniProtKB/TrEMBL;Acc:F4IMC7]	0.093	0.497	4	1	2	1	1	389	42.5	11.15	0	1	0			15752.3	141754	177509	189955
Master Protein	AT1G02990.5	pep chromosome:TAIR10:1:681369:687385:-1 gene:AT1G02990 transcript:AT1G02990.5 gene_biotype:protein_coding transcript_biotype:protein_coding description:BEST Arabidopsis thaliana protein match is: CW-type Zinc Finger (TAIR:AT3G62900.1); Ha. [Source:TAIR;Acc:AT1G02990]	0.094	0.491	6	3	3	3	1	1220	134.1	7.5	0	3	0	144261	34397.5	1.34136e+06		225411
Master Protein	AT1G24190.3	pep chromosome:TAIR10:1:8563554:8570536:-1 gene:AT1G24190 transcript:AT1G24190.3 gene_biotype:protein_coding transcript_biotype:protein_coding gene_symbol:SNL3 description:SIN3-like 3 [Source:TAIR;Acc:AT1G24190]	0.106	0.468	8	5	9	5	1	1338	151.7	5.76	1.9	5	0		252862	101663	258592
Master Protein	AT2G43350.1	pep chromosome:TAIR10:2:18008642:18010614:-1 gene:AT2G43350 transcript:AT2G43350.1 gene_biotype:protein_coding transcript_biotype:protein_coding gene_symbol:GPX3 description:Probable glutathione peroxidase 3, mitochondrial [Source:UniProtKB/Swiss-Prot;Acc:O22850]	0.105	0.466	4	1	1	1	1	206	23.2	9.16	0	1	0	95584.8	62891	88133.1	70591.3	50468.2	67194.4
Master Protein	AT1G29720.1	pep chromosome:TAIR10:1:10393659:10399873:-1 gene:AT1G29720 transcript:AT1G29720.1 gene_biotype:protein_coding transcript_biotype:protein_coding gene_symbol:RFK1 description:Probable LRR receptor-like serine/threonine-protein kinase At1g29720 [Source:UniProtKB/Swiss-Prot;Acc:Q9ASQ6]	0.111	0.459	4	2	7	2	1	1019	112.7	7.28	2.23	2	0	9.38691e+06	2.00895e+07	2.83289e+07	2.42973e+07	2.25016e+07	2.07483e+07
Master Protein	AT1G55040.1	pep chromosome:TAIR10:1:20534874:20539189:1 gene:AT1G55040 transcript:AT1G55040.1 gene_biotype:protein_coding transcript_biotype:protein_coding description:Zinc finger (Ran-binding) family protein [Source:UniProtKB/TrEMBL;Acc:Q9C7M2]	0.11	0.449	3	2	7	2	1	849	94.8	7.03	4.21	2	0	731125	4.84996e+06	1.57046e+06	1.82139e+06	681566	821237
Master Protein	AT3G54850.1	pep chromosome:TAIR10:3:20321353:20324020:1 gene:AT3G54850 transcript:AT3G54850.1 gene_biotype:protein_coding transcript_biotype:protein_coding gene_symbol:PUB14 description:U-box domain-containing protein 14 [Source:UniProtKB/Swiss-Prot;Acc:Q8VZ40]	0.11	0.447	4	2	7	2	1	632	69.4	5.17	7.33	2	0	310075	915882	664247	618939	514734	471799
Master Protein	AT5G25510.1	pep chromosome:TAIR10:5:8882468:8884838:-1 gene:AT5G25510 transcript:AT5G25510.1 gene_biotype:protein_coding transcript_biotype:protein_coding gene_symbol:B'KAPPA description:Serine/threonine protein phosphatase 2A 57 kDa regulatory subunit B' kappa isoform [Source:UniProtKB/Swiss-Prot;Acc:Q93YV6]	0.112	0.437	15	4	14	4	1	500	56.4	8.63	0	4	0		355977	152924
Master Protein	AT5G61930.2	pep chromosome:TAIR10:5:24865086:24867674:-1 gene:AT5G61930 transcript:AT5G61930.2 gene_biotype:protein_coding transcript_biotype:protein_coding gene_symbol:APO3 description:APO protein 3, mitochondrial [Source:UniProtKB/Swiss-Prot;Acc:Q9FH50]	0.112	0.437	10	1	1	1	1	402	45.9	8.27	0	1	0			37163.4
Master Protein	AT4G21760.1	pep chromosome:TAIR10:4:11561201:11563950:1 gene:AT4G21760 transcript:AT4G21760.1 gene_biotype:protein_coding transcript_biotype:protein_coding gene_symbol:BGLU47 description:beta-glucosidase 47 [Source:TAIR;Acc:AT4G21760]	0.141	0.4	9	3	3	3	1	535	61.9	6.7	1.81	3	0	125179	137147	125735
Master Protein	AT3G19380.1	pep chromosome:TAIR10:3:6714133:6716178:-1 gene:AT3G19380 transcript:AT3G19380.1 gene_biotype:protein_coding transcript_biotype:protein_coding gene_symbol:PUB25 description:U-box domain-containing protein 25 [Source:UniProtKB/Swiss-Prot;Acc:Q9LT79]	0.141	0.399	9	2	22	2	1	421	46	7.31	5.64	2	0	9.312e+06	1.05828e+07	1.72465e+07	5.14439e+06	3.73493e+06	3.81316e+06
Master Protein	AT3G28730.1	pep chromosome:TAIR10:3:10784888:10788729:1 gene:AT3G28730 transcript:AT3G28730.1 gene_biotype:protein_coding transcript_biotype:protein_coding gene_symbol:SSRP1 description:FACT complex subunit SSRP1 [Source:UniProtKB/TrEMBL;Acc:A0A178VCP0]	0.14	0.395	3	2	3	2	1	646	71.6	5.81	3.91	2	0	282557	675795	173123	203428	138498	182146
Master Protein	AT5G59900.1	pep chromosome:TAIR10:5:24123913:24126717:-1 gene:AT5G59900 transcript:AT5G59900.1 gene_biotype:protein_coding transcript_biotype:protein_coding description:Putative pentatricopeptide repeat-containing protein At5g59900 [Source:UniProtKB/Swiss-Prot;Acc:Q9FJE6]	0.14	0.388	3	1	3	1	1	907	101.6	7.85	4.55	1	0				184031	281587
Master Protein	AT3G47530.1	pep chromosome:TAIR10:3:17517303:17519305:-1 gene:AT3G47530 transcript:AT3G47530.1 gene_biotype:protein_coding transcript_biotype:protein_coding gene_symbol:PCMP-H76 description:Pentatricopeptide repeat-containing protein At3g47530 [Source:UniProtKB/Swiss-Prot;Acc:Q9SN85]	0.14	0.386	3	1	1	1	1	591	66.3	7.9	0	1	0		165439	103659	73501.7	139524	93212.8
Master Protein	AT5G42130.1	pep chromosome:TAIR10:5:16835233:16836895:-1 gene:AT5G42130 transcript:AT5G42130.1 gene_biotype:protein_coding transcript_biotype:protein_coding gene_symbol:MFL1 description:Protein MITOFERRINLIKE 1, chloroplastic [Source:UniProtKB/Swiss-Prot;Acc:Q9FHX2]	0.147	0.377	2	1	4	1	1	412	44.3	9.32	6.94	1	0	197515	420623	308250	440043	289024	352512
Master Protein	AT5G40870.1	pep chromosome:TAIR10:5:16374799:16378652:1 gene:AT5G40870 transcript:AT5G40870.1 gene_biotype:protein_coding transcript_biotype:protein_coding gene_symbol:UKL1 description:Uridine kinase [Source:UniProtKB/TrEMBL;Acc:A0A178UHR6]	0.149	0.364	12	2	2	2	1	486	54.4	6.61	2.53	2	0		224316	392094
Master Protein	AT4G02510.1	pep chromosome:TAIR10:4:1104429:1110688:1 gene:AT4G02510 transcript:AT4G02510.1 gene_biotype:protein_coding transcript_biotype:protein_coding gene_symbol:TOC159 description:Translocase of chloroplast 159, chloroplastic [Source:UniProtKB/Swiss-Prot;Acc:O81283]	0.161	0.359	4	2	6	2	1	1503	160.7	4.55	0	2	0	250789	18778.7	7044.22
Master Protein	AT1G77340.1	pep chromosome:TAIR10:1:29068343:29070037:-1 gene:AT1G77340 transcript:AT1G77340.1 gene_biotype:protein_coding transcript_biotype:protein_coding description:Pentatricopeptide repeat (PPR) superfamily protein [Source:UniProtKB/TrEMBL;Acc:F4I704]	0.165	0.344	2	1	8	1	1	402	45.4	6.74	0	1	0	4.45236e+06	3.73032e+06	5.83283e+06	1.44202e+06	1.24851e+06	1.1352e+06
Master Protein	AT2G03560.1	pep chromosome:TAIR10:2:1079639:1080826:1 gene:AT2G03560 transcript:AT2G03560.1 gene_biotype:protein_coding transcript_biotype:protein_coding gene_symbol:FBX7 description:F-box only protein 7 [Source:UniProtKB/Swiss-Prot;Acc:Q9ZPS0]	0.168	0.337	7	1	7	1	1	395	46.8	9.14	13.68	1	0		498049	1.38355e+06		1.87676e+06	4.68391e+06
Master Protein	AT3G11920.1	pep chromosome:TAIR10:3:3772311:3774887:1 gene:AT3G11920 transcript:AT3G11920.1 gene_biotype:protein_coding transcript_biotype:protein_coding description:F26K24.21 protein [Source:UniProtKB/TrEMBL;Acc:Q9SF07]	0.177	0.33	3	2	5	2	1	630	72.5	7.58	0	2	0	389427	478044	441531	148495	78974.5	100616
Master Protein	AT2G44530.1	pep chromosome:TAIR10:2:18383515:18386208:1 gene:AT2G44530 transcript:AT2G44530.1 gene_biotype:protein_coding transcript_biotype:protein_coding gene_symbol:PRS5 description:Ribose-phosphate pyrophosphokinase 5, chloroplastic [Source:UniProtKB/Swiss-Prot;Acc:O64888]	0.18	0.328	10	1	2	1	1	394	42.6	7.15	0	1	0		338827	674079		278143	191130
Master Protein	AT4G33090.1	pep chromosome:TAIR10:4:15965593:15970557:-1 gene:AT4G33090 transcript:AT4G33090.1 gene_biotype:protein_coding transcript_biotype:protein_coding gene_symbol:APM1 description:Aminopeptidase [Source:UniProtKB/TrEMBL;Acc:A0A178UWR6]	0.182	0.327	5	2	2	2	1	879	98.1	5.5	2.4	2	0	32923.5	33061.2		217026	161334	176761
Master Protein	AT5G22820.3	pep chromosome:TAIR10:5:7622962:7627037:-1 gene:AT5G22820 transcript:AT5G22820.3 gene_biotype:protein_coding transcript_biotype:protein_coding description:ARM repeat superfamily protein [Source:UniProtKB/TrEMBL;Acc:C0Z225]	0.181	0.326	6	1	1	1	1	534	59.4	4.6	0	1	0
Master Protein	AT5G14300.1	pep chromosome:TAIR10:5:4613102:4614023:1 gene:AT5G14300 transcript:AT5G14300.1 gene_biotype:protein_coding transcript_biotype:protein_coding gene_symbol:PHB5 description:Prohibitin-5, mitochondrial [Source:UniProtKB/Swiss-Prot;Acc:Q9LY99]	0.184	0.321	2	1	2	1	1	249	27.4	9.77	3.76	1	0				272349	222132	217912
Master Protein	AT2G40140.1	pep chromosome:TAIR10:2:16771997:16774734:1 gene:AT2G40140 transcript:AT2G40140.1 gene_biotype:protein_coding transcript_biotype:protein_coding gene_symbol:CZF1 description:Zinc finger CCCH domain-containing protein 29 [Source:UniProtKB/Swiss-Prot;Acc:Q9XEE6]	0.186	0.321	4	1	7	1	1	597	66.1	7.05	0	1	0	4.00106e+06	8.25597e+06	9.01632e+06	2.282e+06	4.50487e+06	2.05148e+06
Master Protein	AT5G26751.1	pep chromosome:TAIR10:5:9399377:9402476:-1 gene:AT5G26751 transcript:AT5G26751.1 gene_biotype:protein_coding transcript_biotype:protein_coding gene_symbol:ASK1 description:Shaggy-related protein kinase alpha [Source:UniProtKB/Swiss-Prot;Acc:P43288]	0.195	0.315	9	1	1	1	1	405	46	8.46	0	1	0
Master Protein	AT1G64450.1	pep chromosome:TAIR10:1:23941598:23942900:-1 gene:AT1G64450 transcript:AT1G64450.1 gene_biotype:protein_coding transcript_biotype:protein_coding description:At1g64450 [Source:UniProtKB/TrEMBL;Acc:Q9SGW9]	0.194	0.314	15	2	2	2	1	342	35.9	9.23	2.59	2	0		102256			20896.9
Master Protein	AT3G49430.6	pep chromosome:TAIR10:3:18331509:18335154:1 gene:AT3G49430 transcript:AT3G49430.6 gene_biotype:protein_coding transcript_biotype:protein_coding gene_symbol:SR34A description:Serine/arginine-rich splicing factor SR34A [Source:UniProtKB/Swiss-Prot;Acc:A2RVS6]	0.193	0.314	6	2	2	2	1	300	33.6	10.83	2.06	2	0			551104	228163	384966	255667
Master Protein	AT3G51780.1	pep chromosome:TAIR10:3:19206768:19208648:-1 gene:AT3G51780 transcript:AT3G51780.1 gene_biotype:protein_coding transcript_biotype:protein_coding gene_symbol:BAG4 description:BAG family molecular chaperone regulator 4 [Source:UniProtKB/Swiss-Prot;Acc:Q8RX71]	0.192	0.311	4	1	4	1	1	269	29.2	5.34	5.76	1	0	9.40121e+06	1.70293e+06	2.04576e+06	1.5093e+06	1.69753e+06	1.36684e+06
Master Protein	AT3G18460.1	pep chromosome:TAIR10:3:6333048:6333948:-1 gene:AT3G18460 transcript:AT3G18460.1 gene_biotype:protein_coding transcript_biotype:protein_coding gene_symbol:PCR4 description:Protein PLANT CADMIUM RESISTANCE 4 [Source:UniProtKB/Swiss-Prot;Acc:Q9LS44]	0.194	0.307	15	1	3	1	1	184	20.1	5.76	0	1	0	472910	868522	168393	1.07903e+06	842712	116759
Master Protein	AT5G63570.1	pep chromosome:TAIR10:5:25451800:25453845:1 gene:AT5G63570 transcript:AT5G63570.1 gene_biotype:protein_coding transcript_biotype:protein_coding gene_symbol:GSA1 description:Glutamate-1-semialdehyde 2,1-aminomutase 1, chloroplastic [Source:UniProtKB/Swiss-Prot;Acc:P42799]	0.2	0.306	10	2	6	2	1	474	50.3	6.87	6.46	2	0		326845	2.2656e+06	1.12571e+06	941160	924358
Master Protein	AT4G28360.1	pep chromosome:TAIR10:4:14028983:14031049:-1 gene:AT4G28360 transcript:AT4G28360.1 gene_biotype:protein_coding transcript_biotype:protein_coding description:At4g28360 [Source:UniProtKB/TrEMBL;Acc:Q8LDU0]	0.199	0.304	3	1	59	1	1	271	30.4	10.92	0	1	0	7.73233e+07	2.00468e+08	2.33973e+08	3.33298e+07	2.22481e+07	3.17656e+07
Master Protein	AT4G22290.1	pep chromosome:TAIR10:4:11782840:11785937:-1 gene:AT4G22290 transcript:AT4G22290.1 gene_biotype:protein_coding transcript_biotype:protein_coding description:At4g22290 [Source:UniProtKB/TrEMBL;Acc:Q8L6X7]	0.2	0.299	8	2	10	2	1	445	47.5	9.72	20.67	2	0	889331	632096	825499	887615	1.5547e+06	936692
Master Protein	AT2G01210.1	pep chromosome:TAIR10:2:119270:121980:-1 gene:AT2G01210 transcript:AT2G01210.1 gene_biotype:protein_coding transcript_biotype:protein_coding gene_symbol:ZAR1 description:Receptor protein kinase-like protein ZAR1 [Source:UniProtKB/Swiss-Prot;Acc:Q9ZU46]	0.218	0.29	1	1	26	1	1	716	78.3	6.11	0	1	0	7.5142e+07	1.19107e+08	1.15269e+08	1.83575e+07	1.85076e+07	2.0859e+07
Master Protein	AT3G12190.1	pep chromosome:TAIR10:3:3886183:3886992:1 gene:AT3G12190 transcript:AT3G12190.1 gene_biotype:protein_coding transcript_biotype:protein_coding description:Golgin family A protein [Source:UniProtKB/TrEMBL;Acc:Q9LHI8]	0.224	0.289	6	2	7	2	1	269	32.6	9.55	1.79	2	0	400541	111627	97763.1	362921	323916	353587
Master Protein	AT2G12190.1	pep chromosome:TAIR10:2:4891642:4893397:-1 gene:AT2G12190 transcript:AT2G12190.1 gene_biotype:protein_coding transcript_biotype:protein_coding description:Cytochrome P450 superfamily protein [Source:UniProtKB/TrEMBL;Acc:Q9ZUQ6]	0.223	0.287	6	2	8	2	1	512	59.3	8.78	5.63	2	0	189152	561244	919038	671608	860753	877409
Master Protein	AT5G01360.1	pep chromosome:TAIR10:5:147416:149495:-1 gene:AT5G01360 transcript:AT5G01360.1 gene_biotype:protein_coding transcript_biotype:protein_coding gene_symbol:TBL3 description:Protein trichome birefringence-like 3 [Source:UniProtKB/Swiss-Prot;Acc:Q8LED3]	0.222	0.284	6	2	7	2	1	434	49.8	8.76	9.87	2	0	337874	109916	146621	1.69088e+06	1.69986e+06	1.99648e+06
Master Protein	AT4G37770.1	pep chromosome:TAIR10:4:17752079:17754157:1 gene:AT4G37770 transcript:AT4G37770.1 gene_biotype:protein_coding transcript_biotype:protein_coding gene_symbol:ACS8 description:1-aminocyclopropane-1-carboxylate synthase-like protein [Source:UniProtKB/TrEMBL;Acc:Q56Y32]	0.231	0.283	8	1	1	1	1	469	53.3	7.9	0	1	0
Master Protein	AT4G29920.2	pep chromosome:TAIR10:4:14632413:14636101:-1 gene:AT4G29920 transcript:AT4G29920.2 gene_biotype:protein_coding transcript_biotype:protein_coding description:Double Clp-N motif-containing P-loop nucleoside triphosphate hydrolases superfamily protein [Source:TAIR;Acc:AT4G29920]	0.232	0.282	4	2	2	2	1	1020	114	6.19	2.08	2	0	617599		450486
Master Protein	AT2G41450.1	pep chromosome:TAIR10:2:17278148:17281830:1 gene:AT2G41450 transcript:AT2G41450.1 gene_biotype:protein_coding transcript_biotype:protein_coding description:N-acetyltransferase [Source:UniProtKB/TrEMBL;Acc:B3H6L5]	0.238	0.277	10	3	14	3	1	612	67.8	8.37	11.97	3	0	1.65516e+06	1.00966e+06	436365	1.7053e+06	1.98369e+06	1.48878e+06
Master Protein	AT1G16300.1	pep chromosome:TAIR10:1:5574257:5577622:1 gene:AT1G16300 transcript:AT1G16300.1 gene_biotype:protein_coding transcript_biotype:protein_coding gene_symbol:GAPCP2 description:Glyceraldehyde-3-phosphate dehydrogenase GAPCP2, chloroplastic [Source:UniProtKB/Swiss-Prot;Acc:Q5E924]	0.237	0.276	8	1	3	1	1	420	44.8	8.62	2.49	1	0	660760	717503	2.16513e+06	308635	786602	228113
Master Protein	AT4G09920.5	pep chromosome:TAIR10:4:6224561:6225905:1 gene:AT4G09920 transcript:AT4G09920.5 gene_biotype:protein_coding transcript_biotype:protein_coding description:F-box protein At4g09920 [Source:UniProtKB/Swiss-Prot;Acc:Q9T0F1]	0.237	0.27	9	2	5	2	1	316	36.6	8.69	0	2	0	280844	167082	160809	2.14586e+06	717500	1.71886e+06
Master Protein	AT3G15880.2	pep chromosome:TAIR10:3:5364081:5372289:-1 gene:AT3G15880 transcript:AT3G15880.2 gene_biotype:protein_coding transcript_biotype:protein_coding gene_symbol:WSIP2 description:WUS-interacting protein 2 [Source:TAIR;Acc:AT3G15880]	0.238	0.266	6	2	5	2	1	1137	124.2	7.23	2.45	2	0	316440	234563	120453	363321	667595	704478
Master Protein	AT5G46020.1	pep chromosome:TAIR10:5:18662805:18664908:-1 gene:AT5G46020 transcript:AT5G46020.1 gene_biotype:protein_coding transcript_biotype:protein_coding description:28 kDa heat/acid-stable phosphoprotein-like protein [Source:UniProtKB/TrEMBL;Acc:Q9FNM0]	0.237	0.266	5	1	7	1	1	164	19	7.27	9.01	1	0	336574	2.98045e+06	1.92814e+06	3.80607e+06	7.44885e+06	5.50255e+06
Master Protein	AT2G43750.1	pep chromosome:TAIR10:2:18129435:18132638:-1 gene:AT2G43750 transcript:AT2G43750.1 gene_biotype:protein_coding transcript_biotype:protein_coding gene_symbol:OASB description:Cysteine synthase [Source:UniProtKB/TrEMBL;Acc:Q0WW95]	0.247	0.261	8	1	2	1	1	392	41.6	8.02	4.64	1	0		563913	469594	1.67948e+06		1.48533e+06
Master Protein	AT2G31680.1	pep chromosome:TAIR10:2:13473594:13475085:-1 gene:AT2G31680 transcript:AT2G31680.1 gene_biotype:protein_coding transcript_biotype:protein_coding gene_symbol:RABA5D description:Ras-related protein RABA5d [Source:UniProtKB/Swiss-Prot;Acc:Q9SIP0]	0.263	0.258	8	1	3	1	1	219	24.3	5.36	2.42	1	0		80853	108593	406599	438161	471359
Master Protein	AT1G55350.5	pep chromosome:TAIR10:1:20654061:20665095:-1 gene:AT1G55350 transcript:AT1G55350.5 gene_biotype:protein_coding transcript_biotype:protein_coding gene_symbol:DEK1 description:Calpain-type cysteine protease family [Source:UniProtKB/TrEMBL;Acc:F4I0A4]	0.266	0.257	1	1	6	1	1	2179	241.6	6.65	0	1	0	934178	1.70712e+06	1.38208e+06	2.80357e+06	2.47601e+06	1.79252e+06
Master Protein	AT5G35390.1	pep chromosome:TAIR10:5:13596824:13599269:1 gene:AT5G35390 transcript:AT5G35390.1 gene_biotype:protein_coding transcript_biotype:protein_coding gene_symbol:PRK1 description:Pollen receptor-like kinase 1 [Source:UniProtKB/Swiss-Prot;Acc:C0LGU0]	0.282	0.252	3	2	2	2	1	662	73.4	8.24	0	2	0		224170		102492	42185.1	140116
Master Protein	AT1G07350.1	pep chromosome:TAIR10:1:2257394:2260187:-1 gene:AT1G07350 transcript:AT1G07350.1 gene_biotype:protein_coding transcript_biotype:protein_coding gene_symbol:SR45A description:Serine/arginine-rich splicing factor SR45a [Source:UniProtKB/Swiss-Prot;Acc:Q84TH4]	0.282	0.252	5	2	4	2	1	382	45	11.56	0	2	0	1.71052e+06	1.79009e+06	451002	133369	171262	145988
Master Protein	AT1G19990.1	pep chromosome:TAIR10:1:6935218:6936928:1 gene:AT1G19990 transcript:AT1G19990.1 gene_biotype:protein_coding transcript_biotype:protein_coding description:unknown protein; FUNCTIONS IN: molecular_function unknown; INVOLVED IN: biological_process unknown; LOCATED IN: cellular_component unknown; EXPRESSED IN: cultured cell; BEST Arabidopsis thaliana protein match is: unknown protein (TAIR:AT5G11600.…	0.285	0.249	6	1	1	1	1	251	28.2	9.66	2.27	1	0	55024.4	282658	174804	1.08247e+06	1.89267e+06	1.61009e+06
Master Protein	AT5G37920.1	pep chromosome:TAIR10:5:15099341:15101170:-1 gene:AT5G37920 transcript:AT5G37920.1 gene_biotype:protein_coding transcript_biotype:protein_coding description:Similarity to unknown protein [Source:UniProtKB/TrEMBL;Acc:Q9FKD4]	0.291	0.248	10	4	8	4	1	609	71.1	6.57	5.38	4	0	383083	516908	658028	632800	701693	1.03444e+06
Master Protein	AT1G11280.1	pep chromosome:TAIR10:1:3787318:3790935:-1 gene:AT1G11280 transcript:AT1G11280.1 gene_biotype:protein_coding transcript_biotype:protein_coding description:S-locus lectin protein kinase family protein [Source:TAIR;Acc:AT1G11280]	0.296	0.242	4	2	6	2	1	830	92.5	8.05	6.61	2	0	3.43532e+06	4.81612e+06	4.85706e+06	1.00552e+06	1.65738e+06	937684
Master Protein	AT1G63740.2	pep chromosome:TAIR10:1:23645206:23649289:1 gene:AT1G63740 transcript:AT1G63740.2 gene_biotype:protein_coding transcript_biotype:protein_coding description:Disease resistance protein (TIR-NBS-LRR class) family [Source:UniProtKB/TrEMBL;Acc:Q9CAD9]	0.299	0.241	4	2	7	2	1	1063	121.7	6.43	4.32	2	0		208787	5.1012e+06	1.01521e+07	7.90958e+06	1.7981e+07
Master Protein	AT1G19835.2	pep chromosome:TAIR10:1:6855952:6859908:-1 gene:AT1G19835 transcript:AT1G19835.2 gene_biotype:protein_coding transcript_biotype:protein_coding gene_symbol:FPP4 description:Filament-like plant protein 4 [Source:UniProtKB/Swiss-Prot;Acc:Q0WSY2]	0.299	0.241	8	4	9	4	1	982	109.7	5.27	0	4	0		2.67617e+06	161104	1.04701e+07	7.92928e+06	5.16383e+06
Master Protein	AT4G04695.1	pep chromosome:TAIR10:4:2381348:2384121:-1 gene:AT4G04695 transcript:AT4G04695.1 gene_biotype:protein_coding transcript_biotype:protein_coding gene_symbol:CPK31 description:Calcium-dependent protein kinase 31 [Source:UniProtKB/Swiss-Prot;Acc:Q9S9V0]	0.311	0.236	13	3	5	3	1	484	54.7	6.38	4.37	3	0	168709	197219	121403	1.69519e+06	1.84173e+06	844643
Master Protein	AT1G20670.1	pep chromosome:TAIR10:1:7164082:7168041:-1 gene:AT1G20670 transcript:AT1G20670.1 gene_biotype:protein_coding transcript_biotype:protein_coding description:At1g20670 [Source:UniProtKB/TrEMBL;Acc:Q9LM88]	0.322	0.234	6	1	1	1	1	652	72.9	6.87	0	1	0		60887.5	104378
Master Protein	AT2G17905.1	pep chromosome:TAIR10:2:7777279:7777805:1 gene:AT2G17905 transcript:AT2G17905.1 gene_biotype:protein_coding transcript_biotype:protein_coding description:Ta11-like non-LTR retrotransposon [Source:UniProtKB/TrEMBL;Acc:Q1G3C5]	0.323	0.231	6	1	4	1	1	172	20.6	5.27	0	1	0	259342		727247	654997	162858	566293
Master Protein	AT5G53810.1	pep chromosome:TAIR10:5:21850141:21853011:-1 gene:AT5G53810 transcript:AT5G53810.1 gene_biotype:protein_coding transcript_biotype:protein_coding description:Caffeic acid 3-O-methyltransferase-like protein [Source:UniProtKB/TrEMBL;Acc:Q9FHZ5]	0.324	0.229	16	3	5	3	1	378	41.9	5.49	0	3	0	84899.5	50406.1	120450	393821	334098	499204
Master Protein	AT4G39800.1	pep chromosome:TAIR10:4:18469255:18472048:-1 gene:AT4G39800 transcript:AT4G39800.1 gene_biotype:protein_coding transcript_biotype:protein_coding gene_symbol:IPS1 description:Inositol-3-phosphate synthase isozyme 1 [Source:UniProtKB/Swiss-Prot;Acc:P42801]	0.323	0.229	10	2	2	2	1	511	56.5	5.57	0	2	0	241625	440363	210980	38232.6
Master Protein	AT2G19650.1	pep chromosome:TAIR10:2:8493469:8495892:-1 gene:AT2G19650 transcript:AT2G19650.1 gene_biotype:protein_coding transcript_biotype:protein_coding description:Cysteine/Histidine-rich C1 domain family protein [Source:UniProtKB/TrEMBL;Acc:Q9ZUM8]	0.328	0.226	11	2	3	2	1	682	79.1	7.03	0	2	0
Master Protein	AT2G13560.1	pep chromosome:TAIR10:2:5649928:5655320:1 gene:AT2G13560 transcript:AT2G13560.1 gene_biotype:protein_coding transcript_biotype:protein_coding gene_symbol:NAD-ME1 description:NAD-dependent malic enzyme 1, mitochondrial [Source:UniProtKB/Swiss-Prot;Acc:Q9SIU0]	0.347	0.219	2	1	2	1	1	623	69.6	5.45	4.69	1	0	244344	214369	102428	170181	196799	133935
Master Protein	AT5G17020.1	pep chromosome:TAIR10:5:5594632:5602969:1 gene:AT5G17020 transcript:AT5G17020.1 gene_biotype:protein_coding transcript_biotype:protein_coding gene_symbol:XPO1 description:XPO1A [Source:UniProtKB/TrEMBL;Acc:A0A178U9W2]	0.35	0.216	8	4	6	4	1	1075	123.2	5.57	1.6	4	0	286115	1.35441e+06	1.3239e+06	381133	491772	404778
Master Protein	AT5G44590.2	pep chromosome:TAIR10:5:17987591:17989334:1 gene:AT5G44590 transcript:AT5G44590.2 gene_biotype:protein_coding transcript_biotype:protein_coding description:S-adenosyl-L-methionine-dependent methyltransferases superfamily protein [Source:UniProtKB/TrEMBL;Acc:Q9LU07]	0.358	0.215	11	1	1	1	1	331	36.7	4.84	0	1	0
Master Protein	AT1G66090.1	pep chromosome:TAIR10:1:24602033:24604763:1 gene:AT1G66090 transcript:AT1G66090.1 gene_biotype:protein_coding transcript_biotype:protein_coding description:Disease resistance protein (TIR-NBS class) [Source:UniProtKB/TrEMBL;Acc:Q9C515]	0.366	0.212	8	2	6	2	1	429	48	7.5	0	2	0	289985	570082	334326	628397	403528	912834
Master Protein	AT2G33530.1	pep chromosome:TAIR10:2:14197646:14200674:-1 gene:AT2G33530 transcript:AT2G33530.1 gene_biotype:protein_coding transcript_biotype:protein_coding gene_symbol:SCPL46 description:Serine carboxypeptidase-like 46 [Source:UniProtKB/Swiss-Prot;Acc:Q8VY01]	0.365	0.211	2	1	10	1	1	465	51.9	8.44	0	1	0	1.70866e+06	2.80781e+06	1.6096e+06	4.2748e+06	4.21162e+06	4.9733e+06
Master Protein	AT4G40000.1	pep chromosome:TAIR10:4:18543893:18547556:-1 gene:AT4G40000 transcript:AT4G40000.1 gene_biotype:protein_coding transcript_biotype:protein_coding description:S-adenosyl-L-methionine-dependent methyltransferases superfamily protein [Source:UniProtKB/TrEMBL;Acc:F4JJ52]	0.398	0.201	7	3	3	3	1	783	88.1	6.92	0	3	0
Master Protein	AT5G65130.2	pep chromosome:TAIR10:5:26017185:26018325:1 gene:AT5G65130 transcript:AT5G65130.2 gene_biotype:protein_coding transcript_biotype:protein_coding description:Integrase-type DNA-binding superfamily protein [Source:TAIR;Acc:AT5G65130]	0.401	0.199	5	1	1	1	1	279	31.4	7.03	2.04	1	0	100756	292066	116415	598537	394388	427061
Master Protein	AT1G16920.1	pep chromosome:TAIR10:1:5787150:5789312:-1 gene:AT1G16920 transcript:AT1G16920.1 gene_biotype:protein_coding transcript_biotype:protein_coding gene_symbol:RABA1B description:RABA1b [Source:UniProtKB/TrEMBL;Acc:A0A178WJV5]	0.414	0.193	10	1	9	1	1	216	24	5.77	23.27	1	0	1.67115e+06	2.43024e+06	1.18677e+06	666233	1.92125e+06	1.19525e+06
Master Protein	AT3G27600.1	pep chromosome:TAIR10:3:10223743:10224948:-1 gene:AT3G27600 transcript:AT3G27600.1 gene_biotype:protein_coding transcript_biotype:protein_coding description:SWAP (Suppressor-of-White-APricot)/surp RNA-binding domain-containing protein [Source:UniProtKB/TrEMBL;Acc:F4IWK8]	0.413	0.193	11	2	7	2	1	313	36.1	6.9	2.13	2	0	517884	613303	351885	170622	170442	244587
Master Protein	AT5G13310.2	pep chromosome:TAIR10:5:4263490:4265952:1 gene:AT5G13310 transcript:AT5G13310.2 gene_biotype:protein_coding transcript_biotype:protein_coding description:Uncharacterized protein At5g13310 [Source:UniProtKB/TrEMBL;Acc:Q9LYU5]	0.419	0.189	16	3	3	3	1	370	41	4.69	0	3	0	494936	982360	757639	67080.8
Master Protein	AT5G56290.1	pep chromosome:TAIR10:5:22786496:22792306:1 gene:AT5G56290 transcript:AT5G56290.1 gene_biotype:protein_coding transcript_biotype:protein_coding gene_symbol:PEX5 description:Peroxisome biogenesis protein 5 [Source:UniProtKB/Swiss-Prot;Acc:Q9FMA3]	0.419	0.189	9	3	5	3	1	728	80.9	4.83	3.85	3	0	374020	8.8471e+06	23069556	9.63289e+06	1.07802e+07	1.35354e+07
Master Protein	AT3G28030.3	pep chromosome:TAIR10:3:10424253:10431364:1 gene:AT3G28030 transcript:AT3G28030.3 gene_biotype:protein_coding transcript_biotype:protein_coding gene_symbol:UVH3 description:5'-3' exonuclease family protein [Source:UniProtKB/TrEMBL;Acc:A0A1I9LM66]	0.421	0.188	5	3	6	3	1	1508	168.8	4.93	0	3	0	164320	612406	399235	319227	532511	445253
Master Protein	AT2G23520.1	pep chromosome:TAIR10:2:10013904:10017373:-1 gene:AT2G23520 transcript:AT2G23520.1 gene_biotype:protein_coding transcript_biotype:protein_coding description:Pyridoxal phosphate (PLP)-dependent transferases superfamily protein [Source:UniProtKB/TrEMBL;Acc:F4IMJ8]	0.43	0.185	6	3	4	3	1	895	100	6.28	0	3	0	151262	34617.2	30592.1	2.17668e+06	4.86579e+06	2.02644e+06
Master Protein	AT1G10880.1	pep chromosome:TAIR10:1:3625623:3627082:-1 gene:AT1G10880 transcript:AT1G10880.1 gene_biotype:protein_coding transcript_biotype:protein_coding description:Core-2/I-branching beta-1,6-n-acetylglucosaminyltransferase family protein [Source:UniProtKB/TrEMBL;Acc:Q0WR07]	0.448	0.178	8	1	2	1	1	386	44.7	9.5	0	1	0		385225		735095	840829	510804
Master Protein	AT2G17033.2	pep chromosome:TAIR10:2:7401117:7403646:1 gene:AT2G17033 transcript:AT2G17033.2 gene_biotype:protein_coding transcript_biotype:protein_coding description:Pentatricopeptide repeat-containing protein At2g17033 [Source:UniProtKB/Swiss-Prot;Acc:Q8GWA9]	0.452	0.176	8	2	2	2	1	505	56.5	8.92	0	2	0	274385	310982	142533	2.02613e+06	1.99384e+06	3.00196e+06
Master Protein	AT5G52680.1	pep chromosome:TAIR10:5:21365651:21366953:1 gene:AT5G52680 transcript:AT5G52680.1 gene_biotype:protein_coding transcript_biotype:protein_coding description:Copper transport protein family [Source:UniProtKB/TrEMBL;Acc:Q9LTE9]	0.451	0.176	19	2	3	2	1	238	26.7	9.35	0	2	0	435320	14025.2	8202.09
Master Protein	AT3G10180.1	pep chromosome:TAIR10:3:3146129:3154815:-1 gene:AT3G10180 transcript:AT3G10180.1 gene_biotype:protein_coding transcript_biotype:protein_coding gene_symbol:KIN7O description:Kinesin-like protein KIN-7O [Source:UniProtKB/Swiss-Prot;Acc:F4J2K4]	0.451	0.176	5	3	3	3	1	1273	144.7	5.4	2.63	3	0
Master Protein	AT4G22214.1	pep chromosome:TAIR10:4:11754912:11756270:1 gene:AT4G22214 transcript:AT4G22214.1 gene_biotype:protein_coding transcript_biotype:protein_coding description:Defensin-like protein 99 [Source:UniProtKB/Swiss-Prot;Acc:Q7X6T3]	0.464	0.173	13	1	2	1	1	188	21	7.28	0	1	0	50900.2		166043
Master Protein	AT5G20660.1	pep chromosome:TAIR10:5:6986180:6991139:1 gene:AT5G20660 transcript:AT5G20660.1 gene_biotype:protein_coding transcript_biotype:protein_coding description:24 kDa vacuolar protein-like [Source:UniProtKB/TrEMBL;Acc:Q0WVZ7]	0.463	0.173	1	1	2	1	1	910	100	7.12	0	1	0	747406	476007	868153	1.08296e+06	1.25922e+06	1.39508e+06
Master Protein	AT3G43300.1	pep chromosome:TAIR10:3:15233896:15245034:-1 gene:AT3G43300 transcript:AT3G43300.1 gene_biotype:protein_coding transcript_biotype:protein_coding gene_symbol:ATMIN7 description:HOPM interactor 7 [Source:TAIR;Acc:AT3G43300]	0.467	0.171	3	3	3	3	1	1758	194.9	5.58	3.97	3	0	283295	97984	202658	174649	246305	182996
Master Protein	AT3G48195.1	pep chromosome:TAIR10:3:17828572:17832759:-1 gene:AT3G48195 transcript:AT3G48195.1 gene_biotype:protein_coding transcript_biotype:protein_coding description:Phox (PX) domain-containing protein [Source:UniProtKB/TrEMBL;Acc:F4JDV4]	0.467	0.17	2	1	1	1	1	938	103.5	5.03	0	1	0	20623.1	332343	147267	41113.4	22886.4
Master Protein	AT4G23150.1	pep chromosome:TAIR10:4:12125664:12128490:1 gene:AT4G23150 transcript:AT4G23150.1 gene_biotype:protein_coding transcript_biotype:protein_coding gene_symbol:CRK7 description:Cysteine-rich receptor-like protein kinase 7 [Source:UniProtKB/Swiss-Prot;Acc:Q8L7G3]	0.473	0.17	4	1	1	1	1	659	73.9	7.99	0	1	0
Master Protein	AT1G48120.1	pep chromosome:TAIR10:1:17773627:17780106:-1 gene:AT1G48120 transcript:AT1G48120.1 gene_biotype:protein_coding transcript_biotype:protein_coding gene_symbol:MAIL3 description:Serine/threonine-protein phosphatase 7 long form homolog [Source:UniProtKB/Swiss-Prot;Acc:Q9LNG5]	0.472	0.169	12	6	9	6	1	1340	149.4	5.19	3.64	6	0	327928	1.59407e+06	1.48694e+06	421423	690925	756454
Master Protein	AT3G12510.1	pep chromosome:TAIR10:3:3967058:3967822:1 gene:AT3G12510 transcript:AT3G12510.1 gene_biotype:protein_coding transcript_biotype:protein_coding description:At3g12510 [Source:UniProtKB/TrEMBL;Acc:Q9LHF8]	0.473	0.167	24	2	9	2	1	173	19.5	4.54	8.75	2	0	376890	353727		2.97049e+06	2.98498e+06	4.63859e+06
Master Protein	AT1G75560.1	pep chromosome:TAIR10:1:28371141:28373301:-1 gene:AT1G75560 transcript:AT1G75560.1 gene_biotype:protein_coding transcript_biotype:protein_coding description:Putative DNA-binding protein [Source:UniProtKB/TrEMBL;Acc:Q8GXC5]	0.472	0.165	12	3	9	3	1	257	28.7	9.47	2.46	3	0	263713	628009	444675	391912	275764	259387
Master Protein	AT3G42630.1	pep chromosome:TAIR10:3:14722250:14723919:1 gene:AT3G42630 transcript:AT3G42630.1 gene_biotype:protein_coding transcript_biotype:protein_coding description:Pentatricopeptide repeat-containing protein At3g42630 [Source:UniProtKB/Swiss-Prot;Acc:Q9M2A1]	0.471	0.165	6	3	5	3	1	415	47.7	8.88	4.78	3	0	262928	1.25571e+06	293488	287765	509420	380380
Master Protein	AT4G18253.1	pep chromosome:TAIR10:4:10091101:10092224:-1 gene:AT4G18253 transcript:AT4G18253.1 gene_biotype:protein_coding transcript_biotype:protein_coding description:Receptor Serine/Threonine kinase-like protein [Source:UniProtKB/TrEMBL;Acc:A0A1P8B6P8]	0.47	0.165	9	1	6	1	1	243	27	7.62	0	1	0	543925	1.18689e+06	705052	132968	44979.2	94599
Master Protein	AT2G40760.1	pep chromosome:TAIR10:2:17009951:17012116:1 gene:AT2G40760 transcript:AT2G40760.1 gene_biotype:protein_coding transcript_biotype:protein_coding gene_symbol:STR7 description:Rhodanese-like domain-containing protein 7 [Source:UniProtKB/Swiss-Prot;Acc:Q1JPN0]	0.468	0.164	7	1	1	1	1	474	52.6	6.84	0	1	0			77698.6
Master Protein	AT1G14650.3	pep chromosome:TAIR10:1:5027611:5030792:1 gene:AT1G14650 transcript:AT1G14650.3 gene_biotype:protein_coding transcript_biotype:protein_coding description:Probable splicing factor 3A subunit 1 [Source:UniProtKB/Swiss-Prot;Acc:Q8RXF1]	0.472	0.162	2	1	4	1	1	785	87.5	5.15	3.49	1	0	341282	378170	164952	170728	104839	129613
Master Protein	AT5G18475.1	pep chromosome:TAIR10:5:6129237:6131120:-1 gene:AT5G18475 transcript:AT5G18475.1 gene_biotype:protein_coding transcript_biotype:protein_coding description:Pentatricopeptide repeat-containing protein At5g18475 [Source:UniProtKB/Swiss-Prot;Acc:Q3E9F0]	0.471	0.161	16	4	4	4	1	506	57.3	8.63	0	4	0	1.6267e+06	548535	249848	105228	68882.2	66907.7
Master Protein	AT1G34120.2	pep chromosome:TAIR10:1:12426778:12429710:1 gene:AT1G34120 transcript:AT1G34120.2 gene_biotype:protein_coding transcript_biotype:protein_coding gene_symbol:IP5P1 description:Type I inositol polyphosphate 5-phosphatase 1 [Source:UniProtKB/Swiss-Prot;Acc:Q84MA2]	0.469	0.161	11	3	4	3	1	590	67.7	5.96	0	3	0	64852	70313.4		371858	282627	255179
Master Protein	AT3G06455.1	pep chromosome:TAIR10:3:1980542:1982162:1 gene:AT3G06455 transcript:AT3G06455.1 gene_biotype:protein_coding transcript_biotype:protein_coding description:Ubiquitin family protein [Source:UniProtKB/TrEMBL;Acc:F4JAX0]	0.475	0.16	10	2	2	2	1	345	37.7	8.44	0	2	0		47998.5	68700.5	184462	412646	253181
Master Protein	AT1G13540.1	pep chromosome:TAIR10:1:4635463:4636805:-1 gene:AT1G13540 transcript:AT1G13540.1 gene_biotype:protein_coding transcript_biotype:protein_coding description:At1g13540 [Source:UniProtKB/TrEMBL;Acc:Q6NM24]	0.489	0.158	5	1	5	1	1	381	43.9	5.95	0	1	0	147982	438887	215951	1.12584e+06	1.5408e+06	749067
Master Protein	AT5G62030.1	pep chromosome:TAIR10:5:24918479:24920955:1 gene:AT5G62030 transcript:AT5G62030.1 gene_biotype:protein_coding transcript_biotype:protein_coding description:Diphthamide synthesis DPH2 family protein [Source:UniProtKB/TrEMBL;Acc:Q8RWW3]	0.494	0.156	7	2	2	2	1	453	50.3	7.09	0	2	0	43629.2	60004.5	16114.1	366659	299970	439459
Master Protein	AT3G45850.2	pep chromosome:TAIR10:3:16855500:16861529:-1 gene:AT3G45850 transcript:AT3G45850.2 gene_biotype:protein_coding transcript_biotype:protein_coding description:P-loop containing nucleoside triphosphate hydrolases superfamily protein [Source:TAIR;Acc:AT3G45850]	0.493	0.155	3	3	6	2	1	1065	119.8	6.04	7.63	3	0	31313.5			1.44684e+06	782766	1.59122e+06
Master Protein	AT1G15020.2	pep chromosome:TAIR10:1:5172973:5176479:-1 gene:AT1G15020 transcript:AT1G15020.2 gene_biotype:protein_coding transcript_biotype:protein_coding gene_symbol:QSOX1 description:Sulfhydryl oxidase 1 [Source:UniProtKB/Swiss-Prot;Acc:Q8W4J3]	0.493	0.154	4	1	1	1	1	528	60	7.66	0	1	0	234729	288353	839957	637688	515709	581988
Master Protein	AT5G22010.1	pep chromosome:TAIR10:5:7280321:7287434:-1 gene:AT5G22010 transcript:AT5G22010.1 gene_biotype:protein_coding transcript_biotype:protein_coding gene_symbol:RFC1 description:Replication factor C subunit 1 [Source:UniProtKB/Swiss-Prot;Acc:Q9C587]	0.491	0.154	3	2	2	2	1	956	104.3	9.26	1.95	2	0	43471.2		103497	34898.7
Master Protein	AT3G14760.1	pep chromosome:TAIR10:3:4956349:4957306:1 gene:AT3G14760 transcript:AT3G14760.1 gene_biotype:protein_coding transcript_biotype:protein_coding description:Transmembrane protein [Source:UniProtKB/TrEMBL;Acc:Q9LH80]	0.49	0.154	8	1	10	1	1	168	19.1	9.45	0	1	0	2.03964e+06	2.81591e+06	1.4982e+06	2.77827e+06	2.81798e+06	2.20776e+06
Master Protein	AT3G61670.1	pep chromosome:TAIR10:3:22818589:22822023:1 gene:AT3G61670 transcript:AT3G61670.1 gene_biotype:protein_coding transcript_biotype:protein_coding description:Extra-large G-like protein, putative (DUF3133) [Source:UniProtKB/TrEMBL;Acc:Q9M371]	0.497	0.151	3	1	1	1	1	790	87.3	7.5	2.37	1	0
Master Protein	AT5G16970.1	pep chromosome:TAIR10:5:5575973:5578086:-1 gene:AT5G16970 transcript:AT5G16970.1 gene_biotype:protein_coding transcript_biotype:protein_coding gene_symbol:AER description:NADPH-dependent oxidoreductase 2-alkenal reductase [Source:UniProtKB/Swiss-Prot;Acc:Q39172]	0.497	0.148	10	1	3	1	1	345	38.1	6.18	0	1	0		623659	998169
Master Protein	AT2G33160.1	pep chromosome:TAIR10:2:14053404:14056246:1 gene:AT2G33160 transcript:AT2G33160.1 gene_biotype:protein_coding transcript_biotype:protein_coding description:Glycoside hydrolase family 28 protein / polygalacturonase (Pectinase) family protein [Source:UniProtKB/TrEMBL;Acc:O49319]	0.496	0.147	6	2	2	2	1	664	74.9	8.46	0	2	0		108018	98327.2	655374	749279	368963
Master Protein	AT1G64790.2	pep chromosome:TAIR10:1:24065014:24083428:-1 gene:AT1G64790 transcript:AT1G64790.2 gene_biotype:protein_coding transcript_biotype:protein_coding gene_symbol:ILA description:Protein ILITYHIA [Source:UniProtKB/Swiss-Prot;Acc:F4I893]	0.497	0.146	2	5	6	5	1	2696	293.9	6.89	3.24	5	0	104980	141392	101002	686182	428380	515556
Master Protein	AT1G70460.1	pep chromosome:TAIR10:1:26555705:26559322:1 gene:AT1G70460 transcript:AT1G70460.1 gene_biotype:protein_coding transcript_biotype:protein_coding gene_symbol:PERK13 description:RHS10 [Source:UniProtKB/TrEMBL;Acc:A0A178WB53]	0.496	0.146	6	2	4	1	1	710	75.3	6.38	0	2	0	220733			2.30335e+06	534995	2.28883e+06
Master Protein	AT1G69470.1	pep chromosome:TAIR10:1:26113575:26113997:1 gene:AT1G69470 transcript:AT1G69470.1 gene_biotype:protein_coding transcript_biotype:protein_coding description:At1g69470 [Source:UniProtKB/TrEMBL;Acc:Q9C790]	0.497	0.146	6	1	5	1	1	140	15.7	7.06	3.36	1	0	656910	333324	279979	1.17068e+06	1.10221e+06	1.08658e+06
Master Protein	AT5G48050.1	pep chromosome:TAIR10:5:19472446:19473838:-1 gene:AT5G48050 transcript:AT5G48050.1 gene_biotype:protein_coding transcript_biotype:protein_coding description:Copia-like polyprotein/retrotransposon [Source:UniProtKB/TrEMBL;Acc:Q9FI33]	0.501	0.146	11	3	9	3	1	369	42.5	7.93	5.24	3	0	1.32271e+06	3.42643e+06	6.98242e+06	4.96356e+06	2.753e+06	3.87559e+06
Master Protein	AT2G19500.1	pep chromosome:TAIR10:2:8444204:8447355:-1 gene:AT2G19500 transcript:AT2G19500.1 gene_biotype:protein_coding transcript_biotype:protein_coding gene_symbol:CKX2 description:Cytokinin dehydrogenase 2 [Source:UniProtKB/Swiss-Prot;Acc:Q9FUJ3]	0.5	0.145	1	1	5	1	1	501	55.5	7.58	0	1	0	586058	914545	938882	1.07956e+06	1.06273e+06	965159
Master Protein	AT5G66420.3	pep chromosome:TAIR10:5:26522456:26525115:-1 gene:AT5G66420 transcript:AT5G66420.3 gene_biotype:protein_coding transcript_biotype:protein_coding description:AT5G66420 protein [Source:UniProtKB/TrEMBL;Acc:Q9FJZ7]	0.5	0.144	7	1	1	1	1	619	66.2	5.48	0	1	0		87318.5
Master Protein	AT5G48230.2	pep chromosome:TAIR10:5:19552142:19555531:-1 gene:AT5G48230 transcript:AT5G48230.2 gene_biotype:protein_coding transcript_biotype:protein_coding gene_symbol:AAT1 description:AT5G48230 protein [Source:UniProtKB/TrEMBL;Acc:B9DGQ1]	0.501	0.144	9	1	1	1	1	403	41.4	6.89	0	1	0
Master Protein	AT1G53090.3	pep chromosome:TAIR10:1:19783185:19786897:1 gene:AT1G53090 transcript:AT1G53090.3 gene_biotype:protein_coding transcript_biotype:protein_coding gene_symbol:SPA4 description:SPA4 [Source:UniProtKB/TrEMBL;Acc:A0A178WBA0]	0.502	0.143	3	2	7	2	1	794	89	5.64	1.87	2	0	725787	574983	6.22552e+06	561069	625879	581069
Master Protein	AT5G61270.1	pep chromosome:TAIR10:5:24638491:24640765:-1 gene:AT5G61270 transcript:AT5G61270.1 gene_biotype:protein_coding transcript_biotype:protein_coding gene_symbol:BHLH72 description:Transcription factor PIF7 [Source:UniProtKB/Swiss-Prot;Acc:Q570R7]	0.501	0.143	8	1	1	1	1	366	40.8	7.96	0	1	0			58738.1
Master Protein	AT1G65200.1	pep chromosome:TAIR10:1:24218470:24222794:-1 gene:AT1G65200 transcript:AT1G65200.1 gene_biotype:protein_coding transcript_biotype:protein_coding description:Ubiquitin carboxyl-terminal hydrolase-related protein [Source:UniProtKB/TrEMBL;Acc:F4I9V7]	0.501	0.143	8	6	10	6	1	1101	126.5	6.74	3.89	6	0	405593	779705	314084	302460	656273	460723
Master Protein	AT5G18930.1	pep chromosome:TAIR10:5:6311725:6313372:-1 gene:AT5G18930 transcript:AT5G18930.1 gene_biotype:protein_coding transcript_biotype:protein_coding gene_symbol:SAMDC4 description:S-adenosylmethionine decarboxylase proenzyme 4 [Source:UniProtKB/Swiss-Prot;Acc:Q3E9D5]	0.507	0.142	12	1	1	1	1	347	39	6.14	0	1	0
Master Protein	AT4G23940.1	pep chromosome:TAIR10:4:12437108:12442030:1 gene:AT4G23940 transcript:AT4G23940.1 gene_biotype:protein_coding transcript_biotype:protein_coding gene_symbol:FTSHI1 description:Probable inactive ATP-dependent zinc metalloprotease FTSHI 1, chloroplastic [Source:UniProtKB/Swiss-Prot;Acc:O22993]	0.506	0.141	4	3	6	3	1	946	105.5	7.83	0	3	0	204805	112718	1.22082e+06	219057	238811	180128
Master Protein	AT4G35550.1	pep chromosome:TAIR10:4:16875521:16877451:-1 gene:AT4G35550 transcript:AT4G35550.1 gene_biotype:protein_coding transcript_biotype:protein_coding gene_symbol:WOX13 description:WOX13 [Source:UniProtKB/TrEMBL;Acc:A0A178UZQ1]	0.509	0.14	13	1	2	1	1	268	29.7	5.62	0	1	0
Master Protein	AT2G38440.1	pep chromosome:TAIR10:2:16095235:16101221:1 gene:AT2G38440 transcript:AT2G38440.1 gene_biotype:protein_coding transcript_biotype:protein_coding gene_symbol:SCAR2 description:Protein SCAR2 [Source:UniProtKB/Swiss-Prot;Acc:Q5XPJ9]	0.508	0.139	1	1	2	1	1	1399	151.5	4.63	0	1	0	190785	307218	84362.9	371709	4.73507e+06	359150
Master Protein	AT2G15570.2	pep chromosome:TAIR10:2:6791290:6792933:-1 gene:AT2G15570 transcript:AT2G15570.2 gene_biotype:protein_coding transcript_biotype:protein_coding gene_symbol:ATHM3 description:Thioredoxin superfamily protein [Source:UniProtKB/TrEMBL;Acc:F4IIH6]	0.506	0.139	16	1	6	1	1	174	19.6	8.35	2.22	1	0	314501	293947	266045		216641
Master Protein	AT5G65600.1	pep chromosome:TAIR10:5:26215991:26218623:-1 gene:AT5G65600 transcript:AT5G65600.1 gene_biotype:protein_coding transcript_biotype:protein_coding gene_symbol:LECRK92 description:L-type lectin-domain containing receptor kinase IX.2 [Source:UniProtKB/Swiss-Prot;Acc:Q9LSL5]	0.506	0.139	2	1	2	1	1	675	75.2	6.1	2.08	1	0		86471.3	54294.6	262986	142694	190924
Master Protein	AT4G19530.2	pep chromosome:TAIR10:4:10651744:10657282:1 gene:AT4G19530 transcript:AT4G19530.2 gene_biotype:protein_coding transcript_biotype:protein_coding description:disease resistance protein (TIR-NBS-LRR class) family [Source:TAIR;Acc:AT4G19530]	0.506	0.138	5	3	7	3	1	1189	135.1	7.66	6.64	3	0	352017	451402		985695	1.04607e+06	1.16495e+06
Master Protein	AT2G32610.1	pep chromosome:TAIR10:2:13836117:13839640:1 gene:AT2G32610 transcript:AT2G32610.1 gene_biotype:protein_coding transcript_biotype:protein_coding gene_symbol:CSLB1 description:Cellulose synthase-like protein B1 [Source:UniProtKB/Swiss-Prot;Acc:O80898]	0.511	0.136	1	1	5	1	1	757	85	7.11	5.18	1	0	951860	1.04051e+06	1.14377e+06	1.55898e+06	1.58187e+06	1.33249e+06
Master Protein	AT4G38130.1	pep chromosome:TAIR10:4:17896278:17899509:-1 gene:AT4G38130 transcript:AT4G38130.1 gene_biotype:protein_coding transcript_biotype:protein_coding gene_symbol:HDA19 description:Histone deacetylase 19 [Source:UniProtKB/Swiss-Prot;Acc:O22446]	0.509	0.136	5	1	6	1	1	501	56	5.34	0	1	0	415406	1.66417e+06	547753	3.41743e+06	2.42254e+06	3.1878e+06
Master Protein	AT1G32090.1	pep chromosome:TAIR10:1:11539993:11544166:-1 gene:AT1G32090 transcript:AT1G32090.1 gene_biotype:protein_coding transcript_biotype:protein_coding description:Hyperosmolality-gated Ca2+ permeable channel 1.8 [Source:UniProtKB/TrEMBL;Acc:A0A097NUQ2]	0.508	0.136	6	2	4	2	1	806	93.1	9.04	0	2	0
Master Protein	AT2G31290.2	pep chromosome:TAIR10:2:13343724:13346332:1 gene:AT2G31290 transcript:AT2G31290.2 gene_biotype:protein_coding transcript_biotype:protein_coding description:Ubiquitin carboxyl-terminal hydrolase family protein [Source:UniProtKB/TrEMBL;Acc:Q9SJW7]	0.512	0.135	3	1	10	1	1	415	48.7	9.13	10.27	1	0	484526	1.23763e+06	166696	6.15294e+06	4.2687e+06	5.27851e+06
Master Protein	AT1G02360.3	pep chromosome:TAIR10:1:471971:473336:-1 gene:AT1G02360 transcript:AT1G02360.3 gene_biotype:protein_coding transcript_biotype:protein_coding description:Chitinase family protein [Source:TAIR;Acc:AT1G02360]	0.511	0.135	7	1	2	1	1	324	36.3	9.11	2.09	1	0	355767	443349	359364	415044	397816	321133
Master Protein	AT1G60940.1	pep chromosome:TAIR10:1:22439063:22442221:-1 gene:AT1G60940 transcript:AT1G60940.1 gene_biotype:protein_coding transcript_biotype:protein_coding gene_symbol:SRK2B description:Serine/threonine-protein kinase SRK2B [Source:UniProtKB/Swiss-Prot;Acc:Q9C958]	0.515	0.133	17	3	7	3	1	361	41	5.87	5.32	3	0	325225	486213	548146	239194	228841	294633
Master Protein	AT4G21065.1	pep chromosome:TAIR10:4:11245790:11247807:1 gene:AT4G21065 transcript:AT4G21065.1 gene_biotype:protein_coding transcript_biotype:protein_coding gene_symbol:PCMP-H28 description:Pentatricopeptide repeat-containing protein At4g21065 [Source:UniProtKB/Swiss-Prot;Acc:A8MQA3]	0.511	0.132	10	5	7	5	1	595	67.1	7.93	3.7	5	0	191603	383167	342852	156304	50276.4	85818.1
Master Protein	AT1G32350.1	pep chromosome:TAIR10:1:11666886:11668690:-1 gene:AT1G32350 transcript:AT1G32350.1 gene_biotype:protein_coding transcript_biotype:protein_coding gene_symbol:AOX3 description:AOX1D [Source:UniProtKB/TrEMBL;Acc:A0A384LFI3]	0.527	0.128	7	1	5	1	1	318	36.2	8.59	10.63	1	0	623062	608447	1.11854e+06	1.27644e+06	914008	770282
Master Protein	AT2G47390.1	pep chromosome:TAIR10:2:19441992:19446365:-1 gene:AT2G47390 transcript:AT2G47390.1 gene_biotype:protein_coding transcript_biotype:protein_coding description:Prolyl oligopeptidase family protein [Source:TAIR;Acc:AT2G47390]	0.529	0.127	2	1	7	1	1	961	106.2	6.42	4.24	1	0	506582	1.18338e+06	997925	1.59691e+06	1.45551e+06	1.38238e+06
Master Protein	AT3G50530.2	pep chromosome:TAIR10:3:18753541:18756773:1 gene:AT3G50530 transcript:AT3G50530.2 gene_biotype:protein_coding transcript_biotype:protein_coding gene_symbol:CRK description:CDPK-related kinase [Source:TAIR;Acc:AT3G50530]	0.528	0.127	9	3	4	3	1	632	70.4	8.85	2.1	3	0	298917	384551	269318	169040	42560.9	76508.4
Master Protein	AT1G10680.1	pep chromosome:TAIR10:1:3538341:3543925:-1 gene:AT1G10680 transcript:AT1G10680.1 gene_biotype:protein_coding transcript_biotype:protein_coding gene_symbol:ABCB10 description:ABC transporter B family member 10 [Source:UniProtKB/Swiss-Prot;Acc:Q9SGY1]	0.526	0.127	1	1	1	1	1	1227	134.4	7.21	2.09	1	0				179780	54382.5	105497
Master Protein	AT5G65274.1	pep chromosome:TAIR10:5:26085300:26085960:1 gene:AT5G65274 transcript:AT5G65274.1 gene_biotype:protein_coding transcript_biotype:protein_coding gene_symbol:ARPC5B description:Actin-related protein 2/3 complex subunit 5B [Source:UniProtKB/Swiss-Prot;Acc:B3H6Y2]	0.528	0.127	11	1	7	1	1	135	15.1	5.83	2.43	1	0	8.57917e+06	1.02133e+07	5.41886e+06	2.32106e+06	3.93072e+06	3.62412e+06
Master Protein	AT2G44000.1	pep chromosome:TAIR10:2:18214089:18215571:1 gene:AT2G44000 transcript:AT2G44000.1 gene_biotype:protein_coding transcript_biotype:protein_coding description:Late embryogenesis abundant (LEA) hydroxyproline-rich glycoprotein family [Source:UniProtKB/TrEMBL;Acc:O80570]	0.527	0.126	9	1	1	1	1	209	23.9	9.36	0	1	0
Master Protein	AT4G26270.1	pep chromosome:TAIR10:4:13300778:13304440:-1 gene:AT4G26270 transcript:AT4G26270.1 gene_biotype:protein_coding transcript_biotype:protein_coding gene_symbol:PFK3 description:ATP-dependent 6-phosphofructokinase 3 [Source:UniProtKB/Swiss-Prot;Acc:Q94AA4]	0.527	0.126	5	2	3	2	1	489	53.6	7.06	0	2	0
Master Protein	AT1G62520.1	pep chromosome:TAIR10:1:23144385:23145531:1 gene:AT1G62520 transcript:AT1G62520.1 gene_biotype:protein_coding transcript_biotype:protein_coding description:Sulfated surface-like glycoprotein [Source:UniProtKB/TrEMBL;Acc:Q9SXE5]	0.526	0.126	8	2	2	2	1	280	30.8	9.74	3.82	2	0	1.8875e+06	56841.7	63895.1	122686	159480	213218
Master Protein	AT4G31810.1	pep chromosome:TAIR10:4:15386788:15390430:-1 gene:AT4G31810 transcript:AT4G31810.1 gene_biotype:protein_coding transcript_biotype:protein_coding description:3-hydroxyisobutyryl-CoA hydrolase-like protein 2, mitochondrial [Source:UniProtKB/Swiss-Prot;Acc:Q8RXN4]	0.525	0.126	8	1	1	1	1	409	45.5	5.22	0	1	0
Master Protein	AT2G29690.1	pep chromosome:TAIR10:2:12693734:12697091:1 gene:AT2G29690 transcript:AT2G29690.1 gene_biotype:protein_coding transcript_biotype:protein_coding gene_symbol:ASA2 description:Anthranilate synthase alpha subunit 2, chloroplastic [Source:UniProtKB/Swiss-Prot;Acc:P32069]	0.529	0.126	3	1	4	1	1	621	69.8	6.71	6.56	1	0				373185	542502	385225
Master Protein	AT4G29750.1	pep chromosome:TAIR10:4:14569665:14573177:1 gene:AT4G29750 transcript:AT4G29750.1 gene_biotype:protein_coding transcript_biotype:protein_coding description:CRS1 / YhbY (CRM) domain-containing protein [Source:UniProtKB/TrEMBL;Acc:F4JNR2]	0.533	0.125	3	2	14	2	1	841	96.3	7.31	0	2	0	4.40028e+06	4.98994e+06	423054	2.3039e+07	1.41838e+07	2.42105e+07
Master Protein	AT4G25650.2	pep chromosome:TAIR10:4:13080901:13083197:-1 gene:AT4G25650 transcript:AT4G25650.2 gene_biotype:protein_coding transcript_biotype:protein_coding gene_symbol:PTC52 description:Protochlorophyllide-dependent translocon component 52, chloroplastic [Source:UniProtKB/Swiss-Prot;Acc:Q8W496]	0.539	0.123	10	3	17	3	1	559	63.8	8.65	12.74	3	0	2.02031e+06	3.26446e+06	1.42439e+06	478184	630817	622097
Master Protein	AT1G36970.1	pep chromosome:TAIR10:1:14016385:14018356:-1 gene:AT1G36970 transcript:AT1G36970.1 gene_biotype:protein_coding transcript_biotype:protein_coding description:Domain of unknown function (DUF1985) [Source:TAIR;Acc:AT1G36970]	0.545	0.123	11	2	2	2	1	439	49.7	5.96	0	2	0		115860	74545.7
Master Protein	AT1G02470.1	pep chromosome:TAIR10:1:511765:513721:-1 gene:AT1G02470 transcript:AT1G02470.1 gene_biotype:protein_coding transcript_biotype:protein_coding description:Polyketide cyclase/dehydrase and lipid transport superfamily protein [Source:UniProtKB/TrEMBL;Acc:F4HXI8]	0.543	0.122	4	1	1	1	1	220	24.6	9.91	0	1	0	282211	288222	175572	108959	39207.3	74662.7
Master Protein	AT3G22380.2	pep chromosome:TAIR10:3:7912905:7919510:1 gene:AT3G22380 transcript:AT3G22380.2 gene_biotype:protein_coding transcript_biotype:protein_coding gene_symbol:TIC description:Time for coffee [Source:UniProtKB/TrEMBL;Acc:B3H7F6]	0.541	0.122	5	3	4	3	1	1555	164.8	9.69	0	3	0	710643
Master Protein	AT1G01740.1	pep chromosome:TAIR10:1:272111:274569:-1 gene:AT1G01740 transcript:AT1G01740.1 gene_biotype:protein_coding transcript_biotype:protein_coding gene_symbol:BSK4 description:Serine/threonine-protein kinase BSK4 [Source:UniProtKB/Swiss-Prot;Acc:F4HU55]	0.546	0.121	11	2	3	2	1	483	54	5.64	0	2	0		408189	326250	288848		262019
Master Protein	AT5G65540.1	pep chromosome:TAIR10:5:26195689:26198322:1 gene:AT5G65540 transcript:AT5G65540.1 gene_biotype:protein_coding transcript_biotype:protein_coding description:Transcription initiation factor TFIID subunit [Source:UniProtKB/TrEMBL;Acc:Q8GXR1]	0.544	0.121	1	1	4	1	1	605	68.7	9.39	0	1	0
Master Protein	AT4G13340.1	pep chromosome:TAIR10:4:7758275:7761362:1 gene:AT4G13340 transcript:AT4G13340.1 gene_biotype:protein_coding transcript_biotype:protein_coding gene_symbol:LRX3 description:Leucine-rich repeat extensin-like protein 3 [Source:UniProtKB/Swiss-Prot;Acc:Q9T0K5]	0.547	0.119	5	1	1	1	1	760	82.2	6.96	0	1	0				284522
Master Protein	AT4G18210.1	pep chromosome:TAIR10:4:10075527:10078261:1 gene:AT4G18210 transcript:AT4G18210.1 gene_biotype:protein_coding transcript_biotype:protein_coding gene_symbol:PUP10 description:Probable purine permease 10 [Source:UniProtKB/Swiss-Prot;Acc:O49725]	0.548	0.119	7	1	1	1	1	390	43.5	7.78	0	1	0		66674.7	2.13577e+06
Master Protein	AT5G44080.1	pep chromosome:TAIR10:5:17737874:17739949:-1 gene:AT5G44080 transcript:AT5G44080.1 gene_biotype:protein_coding transcript_biotype:protein_coding description:Basic leucine zipper transcription factor [Source:UniProtKB/TrEMBL;Acc:Q9FNB9]	0.547	0.119	8	1	1	1	1	315	34.9	5.54	0	1	0	1.06631e+06	149997	43916.5	218440
Master Protein	AT1G71820.1	pep chromosome:TAIR10:1:27009579:27017124:1 gene:AT1G71820 transcript:AT1G71820.1 gene_biotype:protein_coding transcript_biotype:protein_coding gene_symbol:SEC6 description:SEC6 [Source:UniProtKB/TrEMBL;Acc:F4IA34]	0.546	0.118	9	2	2	2	1	752	85.6	4.88	0	2	0	318897	544708	388816
Master Protein	AT4G37870.1	pep chromosome:TAIR10:4:17802690:17806705:-1 gene:AT4G37870 transcript:AT4G37870.1 gene_biotype:protein_coding transcript_biotype:protein_coding gene_symbol:PCKA description:Phosphoenolpyruvate carboxykinase (ATP)-like protein [Source:UniProtKB/TrEMBL;Acc:Q0WWL8]	0.547	0.118	5	2	2	2	1	671	73.4	7.08	1.8	2	0	114354	34276.3	150793
Master Protein	AT5G61920.6	pep chromosome:TAIR10:5:24864302:24865628:1 gene:AT5G61920 transcript:AT5G61920.6 gene_biotype:protein_coding transcript_biotype:protein_coding gene_symbol:FLXL4 description:FLX4 [Source:UniProtKB/TrEMBL;Acc:A0A178USJ6]	0.546	0.117	5	1	2	1	1	238	27.1	9.07	0	1	0			85805.7
Master Protein	AT1G17340.1	pep chromosome:TAIR10:1:5933780:5938817:1 gene:AT1G17340 transcript:AT1G17340.1 gene_biotype:protein_coding transcript_biotype:protein_coding gene_symbol:SAC5 description:Phosphoinositide phosphatase SAC5 [Source:UniProtKB/Swiss-Prot;Acc:Q8RW97]	0.545	0.117	1	1	9	1	1	785	89.8	8.38	10.37	1	0	1.48862e+06	2.50027e+06	917739	5.60633e+06	5.42148e+06	4.72474e+06
Master Protein	AT1G19485.1	pep chromosome:TAIR10:1:6746812:6751507:1 gene:AT1G19485 transcript:AT1G19485.1 gene_biotype:protein_coding transcript_biotype:protein_coding description:Transducin/WD40 repeat-like superfamily protein [Source:UniProtKB/TrEMBL;Acc:F4HP69]	0.548	0.115	6	3	7	3	1	815	90	7.97	7.45	3	0	220932	391595	409045	334876	133921	170801
Master Protein	AT5G56500.1	pep chromosome:TAIR10:5:22873668:22877407:1 gene:AT5G56500 transcript:AT5G56500.1 gene_biotype:protein_coding transcript_biotype:protein_coding gene_symbol:CPN60B3 description:Chaperonin 60 subunit beta 3, chloroplastic [Source:UniProtKB/Swiss-Prot;Acc:C0Z361]	0.547	0.115	9	3	4	3	1	597	63.3	5.87	0	3	0	1.2212e+06	528344	235731	422420	170628	691098
Master Protein	AT1G59840.1	pep chromosome:TAIR10:1:22026462:22028419:1 gene:AT1G59840 transcript:AT1G59840.1 gene_biotype:protein_coding transcript_biotype:protein_coding gene_symbol:CCB4 description:Protein COFACTOR ASSEMBLY OF COMPLEX C SUBUNIT B CCB4, chloroplastic [Source:UniProtKB/Swiss-Prot;Acc:Q6NQK9]	0.549	0.114	4	1	1	1	1	297	32.2	9.23	0	1	0	38094.5		56618.4	189120	135043	145781
Master Protein	AT2G43680.1	pep chromosome:TAIR10:2:18108119:18111831:1 gene:AT2G43680 transcript:AT2G43680.1 gene_biotype:protein_coding transcript_biotype:protein_coding gene_symbol:IQD14 description:IQD14 [Source:UniProtKB/TrEMBL;Acc:A0A178VRE6]	0.549	0.114	1	1	2	1	1	669	74.4	11.33	0	1	0
Master Protein	AT5G53090.1	pep chromosome:TAIR10:5:21523365:21525713:1 gene:AT5G53090 transcript:AT5G53090.1 gene_biotype:protein_coding transcript_biotype:protein_coding description:At5g53090 [Source:UniProtKB/TrEMBL;Acc:Q66GR1]	0.548	0.114	3	1	3	1	1	375	41.9	8.12	3.29	1	0	21282.5	8856.3	30115.3	599971	697435	735929
Master Protein	AT2G25250.1	pep chromosome:TAIR10:2:10753602:10754935:1 gene:AT2G25250 transcript:AT2G25250.1 gene_biotype:protein_coding transcript_biotype:protein_coding description:At2g25250 [Source:UniProtKB/TrEMBL;Acc:Q9SIR8]	0.546	0.113	7	1	5	1	1	155	17.2	10.8	0	1	0	2.65176e+06	2.53051e+06	4064718	1.00629e+06	594055	599190
Master Protein	AT1G80550.1	pep chromosome:TAIR10:1:30284890:30286798:-1 gene:AT1G80550 transcript:AT1G80550.1 gene_biotype:protein_coding transcript_biotype:protein_coding description:Pentatricopeptide repeat-containing protein At1g80550, mitochondrial [Source:UniProtKB/Swiss-Prot;Acc:Q9M8M3]	0.548	0.112	13	2	2	2	1	448	52.5	8.09	0	2	0
Master Protein	AT3G01610.2	pep chromosome:TAIR10:3:231651:235279:1 gene:AT3G01610 transcript:AT3G01610.2 gene_biotype:protein_coding transcript_biotype:protein_coding gene_symbol:CDC48C description:Cell division cycle 48C [Source:UniProtKB/TrEMBL;Acc:A0A1I9LNC6]	0.55	0.112	6	3	4	3	1	830	91.1	6.55	6.48	3	0	190614	520193	240271	229457		114846
Master Protein	AT5G38670.1	pep chromosome:TAIR10:5:15475786:15476871:1 gene:AT5G38670 transcript:AT5G38670.1 gene_biotype:protein_coding transcript_biotype:protein_coding description:F-box/kelch-repeat protein At5g38670 [Source:UniProtKB/Swiss-Prot;Acc:Q9FFV5]	0.549	0.111	7	1	2	1	1	291	33.8	8.15	2.41	1	0				461874	520072	837391
Master Protein	AT4G33200.1	pep chromosome:TAIR10:4:16002466:16014981:-1 gene:AT4G33200 transcript:AT4G33200.1 gene_biotype:protein_coding transcript_biotype:protein_coding gene_symbol:XI-I description:myosin, putative [Source:TAIR;Acc:AT4G33200]	0.547	0.111	5	3	3	3	1	1522	173.3	8.69	0	3	0		269875		132991		91358.7
Master Protein	AT2G03260.1	pep chromosome:TAIR10:2:987934:992332:-1 gene:AT2G03260 transcript:AT2G03260.1 gene_biotype:protein_coding transcript_biotype:protein_coding gene_symbol:PHO1-H2 description:Phosphate transporter PHO1 homolog 2 [Source:UniProtKB/Swiss-Prot;Acc:Q6R8G8]	0.553	0.11	5	2	16	2	1	807	93.3	9.33	31.62	2	0	1.07451e+07	1.58472e+07	3.2171e+07	5.58225e+06	312799	325536
Master Protein	AT4G25960.1	pep chromosome:TAIR10:4:13177356:13183692:1 gene:AT4G25960 transcript:AT4G25960.1 gene_biotype:protein_coding transcript_biotype:protein_coding gene_symbol:ABCB2 description:ABC transporter B family member 2 [Source:UniProtKB/Swiss-Prot;Acc:Q8LPK2]	0.553	0.11	3	2	3	2	1	1273	139.8	8.95	6.98	2	0	67606.4	66757.9	156798	182797	239469	190392
Master Protein	AT3G24715.1	pep chromosome:TAIR10:3:9024943:9030311:1 gene:AT3G24715 transcript:AT3G24715.1 gene_biotype:protein_coding transcript_biotype:protein_coding description:Kinase superfamily with octicosapeptide/Phox/Bem1p domain-containing protein [Source:UniProtKB/TrEMBL;Acc:Q9LRY7]	0.552	0.109	3	1	1	1	1	1117	124.8	6.71	0	1	0		152944	59840.3
Master Protein	AT3G58030.2	pep chromosome:TAIR10:3:21484375:21487075:1 gene:AT3G58030 transcript:AT3G58030.2 gene_biotype:protein_coding transcript_biotype:protein_coding description:At3g58030 [Source:UniProtKB/TrEMBL;Acc:Q8RXF2]	0.551	0.109	11	2	4	2	1	436	48.7	5.99	0	2	0		185550	107153	202955	217601	201784
Master Protein	AT4G02660.2	pep chromosome:TAIR10:4:1159494:1174321:-1 gene:AT4G02660 transcript:AT4G02660.2 gene_biotype:protein_coding transcript_biotype:protein_coding description:Beige/BEACH domain ;WD domain, G-beta repeat protein [Source:TAIR;Acc:AT4G02660]	0.551	0.109	2	4	4	4	1	3576	398.7	6.38	0	4	0	119020			622875	1.43948e+06	1.41745e+06
Master Protein	AT1G56145.2	pep chromosome:TAIR10:1:21008149:21014018:-1 gene:AT1G56145 transcript:AT1G56145.2 gene_biotype:protein_coding transcript_biotype:protein_coding description:Leucine-rich repeat transmembrane protein kinase [Source:UniProtKB/TrEMBL;Acc:F4I3K4]	0.552	0.108	5	2	2	2	1	1039	114.8	8.32	0	2	0
Master Protein	AT1G01650.1	pep chromosome:TAIR10:1:232840:237905:-1 gene:AT1G01650 transcript:AT1G01650.1 gene_biotype:protein_coding transcript_biotype:protein_coding gene_symbol:SPPL4 description:Signal peptide peptidase-like 4 [Source:UniProtKB/Swiss-Prot;Acc:Q0WMJ8]	0.552	0.107	2	1	3	1	1	540	59.9	8.05	2.04	1	0	1.16889e+06	1.7575e+06	4.0669e+06	444484	209466	245848
Master Protein	AT3G54150.1	pep chromosome:TAIR10:3:20050564:20052931:-1 gene:AT3G54150 transcript:AT3G54150.1 gene_biotype:protein_coding transcript_biotype:protein_coding description:Embryonic abundant protein-like [Source:UniProtKB/TrEMBL;Acc:Q9M389]	0.552	0.107	3	1	6	1	1	323	36.6	6.11	0	1	0	839871	331771	342805	660693	1.02562e+06	1.21572e+06
Master Protein	AT4G00930.1	pep chromosome:TAIR10:4:396444:400939:1 gene:AT4G00930 transcript:AT4G00930.1 gene_biotype:protein_coding transcript_biotype:protein_coding gene_symbol:CIP4.1 description:COP1-interacting protein 4.1 [Source:UniProtKB/TrEMBL;Acc:F4JHQ0]	0.555	0.106	3	2	2	2	1	1133	122.4	5.9	0	2	0	160425
Master Protein	AT5G52710.2	pep chromosome:TAIR10:5:21375704:21378172:1 gene:AT5G52710 transcript:AT5G52710.2 gene_biotype:protein_coding transcript_biotype:protein_coding description:Copper transport protein family [Source:UniProtKB/TrEMBL;Acc:Q9LTE6]	0.558	0.105	10	3	6	3	1	451	51.2	9.42	4.2	3	0	621199	172428	69227.2	412468	358863	311740
Master Protein	AT1G34575.1	pep chromosome:TAIR10:1:12657027:12658756:-1 gene:AT1G34575 transcript:AT1G34575.1 gene_biotype:protein_coding transcript_biotype:protein_coding description:Berberine bridge enzyme-like 14 [Source:UniProtKB/Swiss-Prot;Acc:F4HV09]	0.56	0.103	7	2	2	1	1	527	59	9.04	0	2	0			52125.3
Master Protein	AT5G59305.1	pep chromosome:TAIR10:5:23923184:23923917:1 gene:AT5G59305 transcript:AT5G59305.1 gene_biotype:protein_coding transcript_biotype:protein_coding gene_symbol:CLE46 description:CLAVATA3/ESR (CLE)-related protein 46 [Source:UniProtKB/Swiss-Prot;Acc:Q8LDN4]	0.575	0.101	17	1	1	1	1	76	8.8	10.43	2.69	1	0	47407.8		221240
Master Protein	AT4G35260.1	pep chromosome:TAIR10:4:16774142:16776371:-1 gene:AT4G35260 transcript:AT4G35260.1 gene_biotype:protein_coding transcript_biotype:protein_coding gene_symbol:IDH1 description:Isocitrate dehydrogenase [NAD] regulatory subunit 1, mitochondrial [Source:UniProtKB/Swiss-Prot;Acc:Q8LFC0]	0.578	0.1	8	2	2	2	1	367	39.6	8.13	0	2	0	236303	426423	275132	173538	118086	143816
Master Protein	AT3G46370.1	pep chromosome:TAIR10:3:17051520:17055514:1 gene:AT3G46370 transcript:AT3G46370.1 gene_biotype:protein_coding transcript_biotype:protein_coding description:Leucine-rich repeat protein kinase family protein [Source:UniProtKB/TrEMBL;Acc:Q9SNA0]	0.578	0.1	4	1	1	1	1	793	88.8	6.86	0	1	0		73030.9			53343.3
Master Protein	AT5G18820.1	pep chromosome:TAIR10:5:6271386:6274599:1 gene:AT5G18820 transcript:AT5G18820.1 gene_biotype:protein_coding transcript_biotype:protein_coding gene_symbol:CPN60A2 description:Chaperonin 60 subunit alpha 2, chloroplastic [Source:UniProtKB/Swiss-Prot;Acc:Q56XV8]	0.577	0.1	2	1	2	1	1	575	61.2	7.84	0	1	0	30745.3	614657		162904	208756	232018
Master Protein	AT1G05600.1	pep chromosome:TAIR10:1:1671916:1673847:1 gene:AT1G05600 transcript:AT1G05600.1 gene_biotype:protein_coding transcript_biotype:protein_coding description:Pentatricopeptide repeat-containing protein At1g05600 [Source:UniProtKB/Swiss-Prot;Acc:Q9SYK1]	0.578	0.099	11	2	8	2	1	504	57.2	6.24	4.64	2	0	893505	1.05811e+06	550725	3.47463e+06	4.18677e+06	3.05811e+06
Master Protein	AT5G05810.1	pep chromosome:TAIR10:5:1746548:1748327:1 gene:AT5G05810 transcript:AT5G05810.1 gene_biotype:protein_coding transcript_biotype:protein_coding gene_symbol:ATL43 description:ATL43 [Source:UniProtKB/TrEMBL;Acc:A0A178ULT1]	0.577	0.099	10	2	2	2	1	407	45.2	9.09	0	2	0
Master Protein	AT1G07390.3	pep chromosome:TAIR10:1:2269893:2274820:1 gene:AT1G07390 transcript:AT1G07390.3 gene_biotype:protein_coding transcript_biotype:protein_coding gene_symbol:AtRLP1 description:Receptor like protein 1 [Source:UniProtKB/TrEMBL;Acc:F4HQM4]	0.576	0.099	2	2	10	2	1	1083	121.8	6.43	10.41	2	0	6.48741e+06	2.72289e+06	1.52343e+06	3.48755e+06	3.30644e+06	1.82824e+06
Master Protein	AT5G62310.1	pep chromosome:TAIR10:5:25023155:25028686:1 gene:AT5G62310 transcript:AT5G62310.1 gene_biotype:protein_coding transcript_biotype:protein_coding gene_symbol:IRE description:Probable serine/threonine protein kinase IRE [Source:UniProtKB/Swiss-Prot;Acc:Q9LE81]	0.573	0.099	9	5	7	5	1	1168	130.1	5.54	0	5	0				284849	391773	377240
Master Protein	AT3G25810.1	pep chromosome:TAIR10:3:9430762:9434000:1 gene:AT3G25810 transcript:AT3G25810.1 gene_biotype:protein_coding transcript_biotype:protein_coding gene_symbol:TPS24 description:Beta-myrcene/(E)-beta-ocimene synthase 2, chloroplastic [Source:UniProtKB/Swiss-Prot;Acc:Q9LRZ6]	0.579	0.097	4	2	4	2	1	598	69.8	6.19	3.26	2	0	251708	205151	842564	25943.3	35499.9	32579.7
Master Protein	AT3G05660.1	pep chromosome:TAIR10:3:1648843:1652149:-1 gene:AT3G05660 transcript:AT3G05660.1 gene_biotype:protein_coding transcript_biotype:protein_coding gene_symbol:AtRLP33 description:Receptor-like protein 33 [Source:UniProtKB/Swiss-Prot;Acc:F4J8G2]	0.581	0.096	3	1	1	1	1	875	97.6	8.03	0	1	0			89671.8
Master Protein	AT5G15350.1	pep chromosome:TAIR10:5:4984919:4986377:-1 gene:AT5G15350 transcript:AT5G15350.1 gene_biotype:protein_coding transcript_biotype:protein_coding gene_symbol:ENODL17 description:Lamin-like protein [Source:UniProtKB/Swiss-Prot;Acc:Q39131]	0.585	0.096	9	1	1	1	1	172	19.4	9.42	0	1	0	28035.4	40903.7	622657	424389	681113	263977
Master Protein	AT1G68870.1	pep chromosome:TAIR10:1:25889074:25889734:1 gene:AT1G68870 transcript:AT1G68870.1 gene_biotype:protein_coding transcript_biotype:protein_coding gene_symbol:ATSOFL2 description:At1g68870 [Source:UniProtKB/TrEMBL;Acc:Q9CA45]	0.583	0.096	7	1	1	1	1	147	16.4	4.56	2.68	1	0			178643	89702.9	73217	76217.2
Master Protein	AT5G08490.3	pep chromosome:TAIR10:5:2743342:2747992:-1 gene:AT5G08490 transcript:AT5G08490.3 gene_biotype:protein_coding transcript_biotype:protein_coding gene_symbol:PCMP-E32 description:Putative pentatricopeptide repeat-containing protein At5g08490 [Source:UniProtKB/Swiss-Prot;Acc:Q9FNN9]	0.583	0.095	5	2	3	2	1	849	94.4	7.31	0	2	0	193830	138886	485670	163904	204639	169926
Master Protein	AT5G16020.1	pep chromosome:TAIR10:5:5229513:5232311:1 gene:AT5G16020 transcript:AT5G16020.1 gene_biotype:protein_coding transcript_biotype:protein_coding gene_symbol:GEX3 description:Protein GAMETE EXPRESSED 3 [Source:UniProtKB/Swiss-Prot;Acc:Q9LFS2]	0.582	0.095	3	3	13	3	1	641	73.3	5.53	0	3	0	2.61023e+06	5.86248e+06	5.50089e+06	3.65322e+06	2.67519e+06	2.73866e+06
Master Protein	AT1G45160.2	pep chromosome:TAIR10:1:17083077:17090588:-1 gene:AT1G45160 transcript:AT1G45160.2 gene_biotype:protein_coding transcript_biotype:protein_coding description:Protein kinase superfamily protein [Source:UniProtKB/TrEMBL;Acc:F4HPN1]	0.582	0.095	3	2	6	2	1	1067	120.2	5.97	0	2	0	1.1873e+06	308533	139188	99592.2
Master Protein	AT1G01730.1	pep chromosome:TAIR10:1:270797:272189:1 gene:AT1G01730 transcript:AT1G01730.1 gene_biotype:protein_coding transcript_biotype:protein_coding description:T1N6.14 protein [Source:UniProtKB/TrEMBL;Acc:Q9LQ83]	0.58	0.095	12	1	2	1	1	224	24.3	6.37	0	1	0	176665		141003	254411	98668.6	287736
Master Protein	AT2G19630.1	pep chromosome:TAIR10:2:8490217:8491110:-1 gene:AT2G19630 transcript:AT2G19630.1 gene_biotype:protein_coding transcript_biotype:protein_coding description:Putative F-box protein At2g19630 [Source:UniProtKB/Swiss-Prot;Acc:Q9ZUN0]	0.58	0.095	11	1	1	1	1	297	34.6	8.62	0	1	0
Master Protein	AT3G12810.1	pep chromosome:TAIR10:3:4065042:4074194:1 gene:AT3G12810 transcript:AT3G12810.1 gene_biotype:protein_coding transcript_biotype:protein_coding gene_symbol:PIE1 description:Protein PHOTOPERIOD-INDEPENDENT EARLY FLOWERING 1 [Source:UniProtKB/Swiss-Prot;Acc:Q7X9V2]	0.58	0.095	5	4	8	4	1	2055	233.9	5.34	4.67	4	0		1.36617e+06	448738	1.20646e+06	1.49663e+06	1.57304e+06
Master Protein	AT2G05120.2	pep chromosome:TAIR10:2:1841887:1846912:-1 gene:AT2G05120 transcript:AT2G05120.2 gene_biotype:protein_coding transcript_biotype:protein_coding description:Nucleoporin, Nup133/Nup155-like [Source:TAIR;Acc:AT2G05120]	0.58	0.095	6	2	4	2	1	1220	137	5.52	0	2	0	397916	491929	425099	1.10537e+06	677055	757651
Master Protein	AT5G57950.2	pep chromosome:TAIR10:5:23460673:23462388:1 gene:AT5G57950 transcript:AT5G57950.2 gene_biotype:protein_coding transcript_biotype:protein_coding description:26S proteasome regulatory subunit, putative [Source:TAIR;Acc:AT5G57950]	0.578	0.094	3	1	3	1	1	256	27.9	6.38	0	1	0
Master Protein	AT4G12910.1	pep chromosome:TAIR10:4:7550238:7553375:-1 gene:AT4G12910 transcript:AT4G12910.1 gene_biotype:protein_coding transcript_biotype:protein_coding gene_symbol:SCPL20 description:Serine carboxypeptidase-like 20 [Source:UniProtKB/Swiss-Prot;Acc:Q8L7B2]	0.58	0.094	6	1	1	1	1	497	55.8	6.25	2.37	1	0
Master Protein	AT4G30490.1	pep chromosome:TAIR10:4:14899034:14902144:-1 gene:AT4G30490 transcript:AT4G30490.1 gene_biotype:protein_coding transcript_biotype:protein_coding description:AFG1-like ATPase family protein [Source:UniProtKB/TrEMBL;Acc:Q8L517]	0.585	0.093	12	2	5	2	1	497	56.5	8.38	2.47	2	0	31944.3	657863	616972
Master Protein	AT5G35980.1	pep chromosome:TAIR10:5:14127960:14136351:1 gene:AT5G35980 transcript:AT5G35980.1 gene_biotype:protein_coding transcript_biotype:protein_coding gene_symbol:YAK1 description:Dual specificity protein kinase YAK1 homolog [Source:UniProtKB/Swiss-Prot;Acc:Q8RWH3]	0.584	0.092	8	4	5	4	1	956	105.5	8.34	6.3	4	0	174614	364966		57103.6	940298	741249
Master Protein	AT5G39980.1	pep chromosome:TAIR10:5:16000712:16003072:-1 gene:AT5G39980 transcript:AT5G39980.1 gene_biotype:protein_coding transcript_biotype:protein_coding description:Pentatricopeptide repeat-containing protein At5g39980, chloroplastic [Source:UniProtKB/Swiss-Prot;Acc:Q9FLD8]	0.589	0.092	9	3	4	3	1	678	78.2	8.19	2.07	3	0		88542	275255	1.35631e+06
Master Protein	AT5G54380.1	pep chromosome:TAIR10:5:22077040:22080341:-1 gene:AT5G54380 transcript:AT5G54380.1 gene_biotype:protein_coding transcript_biotype:protein_coding gene_symbol:THE1 description:Receptor-like protein kinase THESEUS 1 [Source:UniProtKB/Swiss-Prot;Acc:Q9LK35]	0.591	0.091	8	2	2	2	1	855	93.2	6.07	0	2	0
Master Protein	AT3G21380.1	pep chromosome:TAIR10:3:7528181:7530686:1 gene:AT3G21380 transcript:AT3G21380.1 gene_biotype:protein_coding transcript_biotype:protein_coding gene_symbol:JAL36 description:Jacalin-related lectin 36 [Source:UniProtKB/Swiss-Prot;Acc:Q9LIF8]	0.591	0.09	19	3	15	3	1	460	49.7	6.49	12.28	3	0	1.78663e+07	1.30388e+07	2.54528e+07	2.26925e+07	1.60657e+07	2.65025e+07
Master Protein	AT1G30170.1	pep chromosome:TAIR10:1:10607888:10609618:-1 gene:AT1G30170 transcript:AT1G30170.1 gene_biotype:protein_coding transcript_biotype:protein_coding description:Uncharacterized protein T2H7.3 [Source:UniProtKB/TrEMBL;Acc:Q9C6Z8]	0.59	0.09	20	3	4	3	1	366	41.5	6.19	0	3	0
Master Protein	AT1G09210.1	pep chromosome:TAIR10:1:2972638:2977002:-1 gene:AT1G09210 transcript:AT1G09210.1 gene_biotype:protein_coding transcript_biotype:protein_coding gene_symbol:CRT2 description:Calreticulin-2 [Source:UniProtKB/Swiss-Prot;Acc:Q38858]	0.59	0.09	5	2	3	2	1	424	48.1	4.53	3.88	2	0	1.39871e+06	90803.4		450447	416248	469358
Master Protein	AT4G17565.1	pep chromosome:TAIR10:4:9782508:9783644:-1 gene:AT4G17565 transcript:AT4G17565.1 gene_biotype:protein_coding transcript_biotype:protein_coding description:Putative F-box protein At4g17565 [Source:UniProtKB/Swiss-Prot;Acc:Q3EA00]	0.59	0.09	5	1	1	1	1	378	44.2	8.75	0	1	0	66373	21587.7	9151.36	83708	244658	165694
Master Protein	AT2G04350.2	pep chromosome:TAIR10:2:1515828:1519307:1 gene:AT2G04350 transcript:AT2G04350.2 gene_biotype:protein_coding transcript_biotype:protein_coding gene_symbol:LACS8 description:Long chain acyl-CoA synthetase 8 [Source:UniProtKB/Swiss-Prot;Acc:Q9SJD4]	0.597	0.089	8	2	7	2	1	720	78.3	7.61	0	2	0		1.09956e+06	1.23743e+06		2.83797e+06	2.39356e+06
Master Protein	AT1G49650.1	pep chromosome:TAIR10:1:18377154:18378634:-1 gene:AT1G49650 transcript:AT1G49650.1 gene_biotype:protein_coding transcript_biotype:protein_coding gene_symbol:CXE4 description:Probable carboxylesterase 4, mitochondrial [Source:UniProtKB/Swiss-Prot;Acc:Q9FX93]	0.597	0.089	26	3	3	3	1	374	41.7	6.99	2.33	3	0	802836	136140	48529.1
Master Protein	AT3G01460.1	pep chromosome:TAIR10:3:173190:182454:1 gene:AT3G01460 transcript:AT3G01460.1 gene_biotype:protein_coding transcript_biotype:protein_coding gene_symbol:MBD9 description:MBD9 [Source:UniProtKB/TrEMBL;Acc:A0A178VJY9]	0.598	0.088	3	2	2	2	1	2176	240.3	5.52	0	2	0
Master Protein	AT4G18740.1	pep chromosome:TAIR10:4:10303343:10304624:-1 gene:AT4G18740 transcript:AT4G18740.1 gene_biotype:protein_coding transcript_biotype:protein_coding description:Rho termination factor [Source:UniProtKB/TrEMBL;Acc:F4JRN0]	0.597	0.087	4	1	3	1	1	245	27.3	9.91	0	1	0	254582	712066	508188	2.19164e+06	2.15162e+06	3.03769e+06
Master Protein	AT3G07860.2	pep chromosome:TAIR10:3:2507880:2509589:1 gene:AT3G07860 transcript:AT3G07860.2 gene_biotype:protein_coding transcript_biotype:protein_coding gene_symbol:SNRNP25 description:Ubiquitin-like superfamily protein [Source:UniProtKB/TrEMBL;Acc:A0A178V8D0]	0.596	0.087	22	1	1	1	1	154	17.3	7.9	0	1	0
Master Protein	AT5G37400.2	pep chromosome:TAIR10:5:14834208:14836408:1 gene:AT5G37400 transcript:AT5G37400.2 gene_biotype:protein_coding transcript_biotype:protein_coding description:Family of unknown function (DUF577) [Source:TAIR;Acc:AT5G37400]	0.596	0.087	2	1	2	1	1	625	72.3	5.01	0	1	0	95112.2	196388	101548	95537.9
Master Protein	AT2G34090.4	pep chromosome:TAIR10:2:14396283:14399275:-1 gene:AT2G34090 transcript:AT2G34090.4 gene_biotype:protein_coding transcript_biotype:protein_coding gene_symbol:MEE18 description:maternal effect embryo arrest 18 [Source:TAIR;Acc:AT2G34090]	0.594	0.087	6	1	4	1	1	506	55.8	8.22	6.97	1	0	264158	1.18852e+06	931748		878282
Master Protein	AT2G27190.1	pep chromosome:TAIR10:2:11621222:11623618:-1 gene:AT2G27190 transcript:AT2G27190.1 gene_biotype:protein_coding transcript_biotype:protein_coding gene_symbol:PAP12 description:Fe(3+)-Zn(2+) purple acid phosphatase 12 [Source:UniProtKB/Swiss-Prot;Acc:Q38924]	0.597	0.086	10	2	2	2	1	469	54.1	6.43	2.46	2	0		42904.4		123386	296083	188035
Master Protein	AT2G04810.1	pep chromosome:TAIR10:2:1688773:1689966:1 gene:AT2G04810 transcript:AT2G04810.1 gene_biotype:protein_coding transcript_biotype:protein_coding description:Putative F-box protein At2g04810 [Source:UniProtKB/Swiss-Prot;Acc:Q9SJ78]	0.596	0.086	9	2	7	2	1	397	46.6	8.47	0	2	0	242375	338318	953407	398384	745019	609868
Master Protein	AT5G01710.1	pep chromosome:TAIR10:5:263511:265633:-1 gene:AT5G01710 transcript:AT5G01710.1 gene_biotype:protein_coding transcript_biotype:protein_coding description:Methyltransferase [Source:UniProtKB/TrEMBL;Acc:Q9M005]	0.597	0.086	3	2	4	2	1	513	58.3	8.25	0	2	0
Master Protein	AT1G70420.1	pep chromosome:TAIR10:1:26539542:26540818:-1 gene:AT1G70420 transcript:AT1G70420.1 gene_biotype:protein_coding transcript_biotype:protein_coding description:At1g70420/F17O7_4 [Source:UniProtKB/TrEMBL;Acc:O64594]	0.598	0.085	6	1	5	1	1	272	31	6.11	0	1	0		117293		1.54536e+06	868803	1.48403e+06
Master Protein	AT3G62540.1	pep chromosome:TAIR10:3:23133330:23135384:-1 gene:AT3G62540 transcript:AT3G62540.1 gene_biotype:protein_coding transcript_biotype:protein_coding description:Pentatricopeptide repeat-containing protein At3g62540, mitochondrial [Source:UniProtKB/Swiss-Prot;Acc:Q3EAF8]	0.603	0.085	6	2	2	2	1	599	68.5	7.72	0	2	0
Master Protein	AT3G22200.1	pep chromosome:TAIR10:3:7835149:7839061:1 gene:AT3G22200 transcript:AT3G22200.1 gene_biotype:protein_coding transcript_biotype:protein_coding gene_symbol:POP2 description:Pyridoxal phosphate (PLP)-dependent transferases superfamily protein [Source:TAIR;Acc:AT3G22200]	0.603	0.085	14	3	3	3	1	504	55.2	7.94	0	3	0	105744	1.35984e+06	1.32469e+06	173565	131239	133230
Master Protein	AT3G55220.1	pep chromosome:TAIR10:3:20466676:20471171:-1 gene:AT3G55220 transcript:AT3G55220.1 gene_biotype:protein_coding transcript_biotype:protein_coding gene_symbol:SAP130A description:Spliceosome-associated protein 130 A [Source:UniProtKB/Swiss-Prot;Acc:P0DKL4]	0.602	0.084	2	2	4	2	1	1214	134.9	5.54	3.42	2	0	68329.7			293818	442477	361544
Master Protein	AT4G00290.1	pep chromosome:TAIR10:4:122851:125591:-1 gene:AT4G00290 transcript:AT4G00290.1 gene_biotype:protein_coding transcript_biotype:protein_coding gene_symbol:MSL1 description:Mechanosensitive ion channel protein 1, mitochondrial [Source:UniProtKB/Swiss-Prot;Acc:Q8VZL4]	0.601	0.084	5	1	1	1	1	497	53.9	8.95	2.64	1	0		1.15304e+06	910603	1.87425e+06	808867	719521
Master Protein	AT1G74540.1	pep chromosome:TAIR10:1:28013180:28015049:1 gene:AT1G74540 transcript:AT1G74540.1 gene_biotype:protein_coding transcript_biotype:protein_coding gene_symbol:CYP98A8 description:Cytochrome P450 98A8 [Source:UniProtKB/Swiss-Prot;Acc:Q9CA61]	0.603	0.084	2	1	7	1	1	497	56.7	8.21	0	1	0	5.30081e+06	4.7333e+06	1.49529e+06	8.40889e+06	9.94299e+06	8.34289e+06
Master Protein	AT5G59210.1	pep chromosome:TAIR10:5:23890546:23893769:-1 gene:AT5G59210 transcript:AT5G59210.1 gene_biotype:protein_coding transcript_biotype:protein_coding description:AT5g59210/mnc17_100 [Source:UniProtKB/TrEMBL;Acc:Q8RY08]	0.602	0.084	6	1	1	1	1	434	48.9	5.4	0	1	0		58572.5	26929.9
Master Protein	AT3G02160.1	pep chromosome:TAIR10:3:394044:395994:1 gene:AT3G02160 transcript:AT3G02160.1 gene_biotype:protein_coding transcript_biotype:protein_coding description:At3g02160 [Source:UniProtKB/TrEMBL;Acc:Q9S7R9]	0.601	0.084	4	1	4	1	1	397	44	5.47	0	1	0
Master Protein	AT2G13370.3	pep chromosome:TAIR10:2:5544181:5556550:-1 gene:AT2G13370 transcript:AT2G13370.3 gene_biotype:protein_coding transcript_biotype:protein_coding gene_symbol:CHR5 description:Protein CHROMATIN REMODELING 5 [Source:UniProtKB/Swiss-Prot;Acc:F4IV99]	0.606	0.083	2	3	3	3	1	1724	197.1	5.71	0	3	0	234617	331167	217680		5.50373e+06	3.70785e+06
Master Protein	AT1G29710.1	pep chromosome:TAIR10:1:10387514:10389286:1 gene:AT1G29710 transcript:AT1G29710.1 gene_biotype:protein_coding transcript_biotype:protein_coding gene_symbol:PCMP-H67 description:Pentatricopeptide repeat-containing protein At1g29710, mitochondrial [Source:UniProtKB/Swiss-Prot;Acc:Q9C6G2]	0.605	0.082	4	1	2	1	1	475	53.8	6.79	0	1	0	1.47189e+06	300444	602987	183834	226162	135700
Master Protein	AT3G28580.1	pep chromosome:TAIR10:3:10715597:10717393:1 gene:AT3G28580 transcript:AT3G28580.1 gene_biotype:protein_coding transcript_biotype:protein_coding description:AAA-ATPase At3g28580 [Source:UniProtKB/Swiss-Prot;Acc:Q9LJJ7]	0.604	0.082	9	2	2	2	1	500	58.5	6.83	0	2	0
Master Protein	AT2G13690.1	pep chromosome:TAIR10:2:5706472:5709017:-1 gene:AT2G13690 transcript:AT2G13690.1 gene_biotype:protein_coding transcript_biotype:protein_coding gene_symbol:PRL1-IFG description:BTB/POZ domain-containing protein At2g13690 [Source:UniProtKB/Swiss-Prot;Acc:Q9SKH2]	0.605	0.082	7	3	10	3	1	544	61.3	6.16	16.08	3	0	1.17874e+06	1.51093e+06	1.41236e+06	665951	817941	657768
Master Protein	AT5G10370.1	pep chromosome:TAIR10:5:3261149:3267399:1 gene:AT5G10370 transcript:AT5G10370.1 gene_biotype:protein_coding transcript_biotype:protein_coding description:ATP-dependent RNA helicase DEAH12, chloroplastic [Source:UniProtKB/Swiss-Prot;Acc:F4KGU4]	0.609	0.082	3	3	8	3	1	1775	201.2	7.49	0	3	0	135674	163755	81642.5	1.26939e+06	983561	1.46574e+06
Master Protein	AT1G37140.1	pep chromosome:TAIR10:1:14170351:14172040:-1 gene:AT1G37140 transcript:AT1G37140.1 gene_biotype:protein_coding transcript_biotype:protein_coding gene_symbol:MCT1 description:MEI2 C-terminal RRM only like 1 [Source:UniProtKB/TrEMBL;Acc:Q4PT05]	0.608	0.081	8	1	7	1	1	233	26.7	10.01	6.9	1	0	363498	1.97517e+06	976268	1.65893e+06	1.40773e+06	1.78124e+06
Master Protein	AT5G06310.1	pep chromosome:TAIR10:5:1928343:1930951:1 gene:AT5G06310 transcript:AT5G06310.1 gene_biotype:protein_coding transcript_biotype:protein_coding gene_symbol:POT1B description:Protection of telomeres protein 1b [Source:UniProtKB/Swiss-Prot;Acc:Q6NKX5]	0.608	0.08	4	1	3	1	1	454	52.5	8.06	0	1	0	182209	121823	86740.6	258096	328326	296075
Master Protein	AT4G15080.2	pep chromosome:TAIR10:4:8608658:8612693:-1 gene:AT4G15080 transcript:AT4G15080.2 gene_biotype:protein_coding transcript_biotype:protein_coding gene_symbol:PAT19 description:Probable protein S-acyltransferase 19 [Source:UniProtKB/Swiss-Prot;Acc:Q8L5Y5]	0.619	0.079	2	2	3	2	1	718	78.7	8.47	0	2	0			118754	16632.9		11469.6
Master Protein	AT1G76850.1	pep chromosome:TAIR10:1:28847871:28854499:1 gene:AT1G76850 transcript:AT1G76850.1 gene_biotype:protein_coding transcript_biotype:protein_coding gene_symbol:SEC5A description:Exocyst complex component SEC5A [Source:UniProtKB/Swiss-Prot;Acc:Q8S3U9]	0.618	0.079	5	3	3	3	1	1090	121.8	5.8	0	3	0
Master Protein	AT1G58390.1	pep chromosome:TAIR10:1:21690642:21694447:-1 gene:AT1G58390 transcript:AT1G58390.1 gene_biotype:protein_coding transcript_biotype:protein_coding description:Probable disease resistance protein At1g58390 [Source:UniProtKB/Swiss-Prot;Acc:Q8W474]	0.624	0.078	1	1	3	1	1	907	104.5	6.96	0	1	0		128858	19714.6	895806	963876	1.24559e+06
Master Protein	AT2G40770.2	pep chromosome:TAIR10:2:17013535:17021606:-1 gene:AT2G40770 transcript:AT2G40770.2 gene_biotype:protein_coding transcript_biotype:protein_coding description:RING-finger, DEAD-like helicase, PHD and SNF2 domain-containing protein [Source:UniProtKB/TrEMBL;Acc:F4II36]	0.623	0.078	2	1	1	1	1	1664	188	6.61	0	1	0
Master Protein	AT2G02880.1	pep chromosome:TAIR10:2:841246:843629:1 gene:AT2G02880 transcript:AT2G02880.1 gene_biotype:protein_coding transcript_biotype:protein_coding description:Mucin-like protein [Source:UniProtKB/TrEMBL;Acc:O80607]	0.627	0.077	4	1	1	1	1	314	35.9	5.34	0	1	0
Master Protein	AT3G06010.1	pep chromosome:TAIR10:3:1802141:1807530:-1 gene:AT3G06010 transcript:AT3G06010.1 gene_biotype:protein_coding transcript_biotype:protein_coding gene_symbol:CHR12 description:Probable ATP-dependent DNA helicase CHR12 [Source:UniProtKB/Swiss-Prot;Acc:F4J9M5]	0.63	0.077	6	4	9	4	1	1102	126.7	6.55	0	4	0	6.32717e+06	557337	400893	736299	1.22932e+06	993374
Master Protein	AT4G13850.1	pep chromosome:TAIR10:4:8020713:8022476:1 gene:AT4G13850 transcript:AT4G13850.1 gene_biotype:protein_coding transcript_biotype:protein_coding gene_symbol:RBG2 description:Glycine-rich RNA-binding protein 2, mitochondrial [Source:UniProtKB/Swiss-Prot;Acc:Q9SVM8]	0.627	0.077	18	1	1	1	1	158	15.7	7.34	0	1	0		1.59332e+06	3.23775e+06	830067	1.06197e+06	699211
Master Protein	AT3G18910.1	pep chromosome:TAIR10:3:6521569:6523061:1 gene:AT3G18910 transcript:AT3G18910.1 gene_biotype:protein_coding transcript_biotype:protein_coding gene_symbol:ETP2 description:F-box protein ETP2 [Source:UniProtKB/Swiss-Prot;Acc:Q9LJ74]	0.626	0.077	7	1	3	1	1	388	44.6	8.56	0	1	0	723627	971646	1.4189e+06	542739	492709	483008
Master Protein	AT3G20440.2	pep chromosome:TAIR10:3:7123182:7130450:-1 gene:AT3G20440 transcript:AT3G20440.2 gene_biotype:protein_coding transcript_biotype:protein_coding gene_symbol:SBE3 description:1,4-alpha-glucan-branching enzyme 3, chloroplastic/amyloplastic [Source:UniProtKB/Swiss-Prot;Acc:D2WL32]	0.626	0.077	4	1	1	1	1	899	103.5	6.23	0	1	0
Master Protein	AT1G49390.1	pep chromosome:TAIR10:1:18279559:18281122:1 gene:AT1G49390 transcript:AT1G49390.1 gene_biotype:protein_coding transcript_biotype:protein_coding description:2-oxoglutarate (2OG) and Fe(II)-dependent oxygenase superfamily protein [Source:UniProtKB/TrEMBL;Acc:Q9XIA5]	0.624	0.076	6	1	1	1	1	348	39.6	6.2	0	1	0		148611	97306.6		44409.1	127399
Master Protein	AT2G31960.5	pep chromosome:TAIR10:2:13588574:13600375:1 gene:AT2G31960 transcript:AT2G31960.5 gene_biotype:protein_coding transcript_biotype:protein_coding gene_symbol:CALS2 description:Callose synthase 2 [Source:UniProtKB/Swiss-Prot;Acc:Q9SL03]	0.623	0.076	2	3	4	3	1	1950	225.9	9.16	2.28	3	0	43116.6	92611.4	124331	3.24416e+06	2.73344e+06	3.71121e+06
Master Protein	AT4G39756.1	pep chromosome:TAIR10:4:18441756:18443000:1 gene:AT4G39756 transcript:AT4G39756.1 gene_biotype:protein_coding transcript_biotype:protein_coding description:Putative F-box/kelch-repeat protein At4g39756 [Source:UniProtKB/Swiss-Prot;Acc:P0C2F9]	0.625	0.075	3	1	1	1	1	374	43.2	9.04	2.06	1	0				771163		942743
Master Protein	AT1G77840.1	pep chromosome:TAIR10:1:29268336:29270700:1 gene:AT1G77840 transcript:AT1G77840.1 gene_biotype:protein_coding transcript_biotype:protein_coding description:Probable eukaryotic translation initiation factor 5-2 [Source:UniProtKB/Swiss-Prot;Acc:Q9S825]	0.625	0.075	3	1	16	1	1	437	48.6	5.59	26.14	1	0	6.45755e+06	7.52616e+06	5.70157e+06	4.49628e+06	3.17344e+06	3.23731e+06
Master Protein	AT5G57670.2	pep chromosome:TAIR10:5:23360400:23363839:-1 gene:AT5G57670 transcript:AT5G57670.2 gene_biotype:protein_coding transcript_biotype:protein_coding description:Probable receptor-like serine/threonine-protein kinase At5g57670 [Source:UniProtKB/Swiss-Prot;Acc:Q5XF57]	0.626	0.074	2	1	2	1	1	579	65	7.58	3.43	1	0	573347	994405	1.69608e+06	810111	496165	671510
Master Protein	AT4G34260.1	pep chromosome:TAIR10:4:16397995:16402118:1 gene:AT4G34260 transcript:AT4G34260.1 gene_biotype:protein_coding transcript_biotype:protein_coding gene_symbol:FUC95A description:Alpha-L-fucosidase 2 [Source:UniProtKB/Swiss-Prot;Acc:Q8L7W8]	0.625	0.074	4	2	2	2	1	843	93.7	7.24	2.16	2	0			45197.5
Master Protein	AT4G02480.1	pep chromosome:TAIR10:4:1081671:1088846:-1 gene:AT4G02480 transcript:AT4G02480.1 gene_biotype:protein_coding transcript_biotype:protein_coding description:AAA-type ATPase family protein [Source:UniProtKB/TrEMBL;Acc:Q0WM93]	0.628	0.074	5	3	5	3	1	1265	136.4	5.96	5.38	3	0	964854	45806.9	79928.1	63592.1
Master Protein	AT4G40100.1	pep chromosome:TAIR10:4:18583244:18584524:1 gene:AT4G40100 transcript:AT4G40100.1 gene_biotype:protein_coding transcript_biotype:protein_coding description:GRAM domain family protein [Source:TAIR;Acc:AT4G40100]	0.635	0.073	12	2	3	2	1	225	24.8	6.54	0	2	0			81973.1			192112
Master Protein	AT2G21450.1	pep chromosome:TAIR10:2:9179410:9182356:-1 gene:AT2G21450 transcript:AT2G21450.1 gene_biotype:protein_coding transcript_biotype:protein_coding gene_symbol:CHR34 description:chromatin remodeling 34 [Source:TAIR;Acc:AT2G21450]	0.635	0.073	4	2	2	2	1	816	93.2	7.28	0	2	0	48001.3		69356.3	814581	710679	727384
Master Protein	AT1G54570.1	pep chromosome:TAIR10:1:20380435:20385380:-1 gene:AT1G54570 transcript:AT1G54570.1 gene_biotype:protein_coding transcript_biotype:protein_coding description:Acyltransferase-like protein At1g54570, chloroplastic [Source:UniProtKB/Swiss-Prot;Acc:Q9ZVN2]	0.635	0.073	4	2	4	2	1	704	78.2	7.93	3.26	2	0				944809	1.14584e+06	1.51219e+06
Master Protein	AT1G12290.1	pep chromosome:TAIR10:1:4178359:4181466:-1 gene:AT1G12290 transcript:AT1G12290.1 gene_biotype:protein_coding transcript_biotype:protein_coding description:Probable disease resistance protein At1g12290 [Source:UniProtKB/Swiss-Prot;Acc:P60839]	0.633	0.073	4	2	4	2	1	884	100.4	6.47	2.35	2	0		1.24639e+06	1.88088e+06	750599	691293	712211
Master Protein	AT1G12990.1	pep chromosome:TAIR10:1:4433605:4436102:1 gene:AT1G12990 transcript:AT1G12990.1 gene_biotype:protein_coding transcript_biotype:protein_coding description:Beta-1,4-N-acetylglucosaminyltransferase family protein [Source:UniProtKB/TrEMBL;Acc:F4HP06]	0.633	0.073	6	1	5	1	1	392	45.9	7.96	6.3	1	0				231152	562844	332610
Master Protein	AT3G05690.2	pep chromosome:TAIR10:3:1676504:1678968:-1 gene:AT3G05690 transcript:AT3G05690.2 gene_biotype:protein_coding transcript_biotype:protein_coding gene_symbol:UNE8 description:Nuclear factor Y, subunit A2 [Source:UniProtKB/TrEMBL;Acc:A0A1I9LSX7]	0.631	0.073	4	1	5	1	1	332	36.7	9.67	1.73	1	0	1.44747e+06	1.18697e+06	2.14597e+06	819293	602975	494819
Master Protein	AT5G64960.1	pep chromosome:TAIR10:5:25955374:25958995:1 gene:AT5G64960 transcript:AT5G64960.1 gene_biotype:protein_coding transcript_biotype:protein_coding gene_symbol:CDKC-2 description:Cyclin-dependent kinase C-2 [Source:UniProtKB/Swiss-Prot;Acc:Q8W4P1]	0.634	0.072	6	2	2	2	1	513	57.1	9.1	0	2	0
Master Protein	AT2G32560.1	pep chromosome:TAIR10:2:13824663:13827260:1 gene:AT2G32560 transcript:AT2G32560.1 gene_biotype:protein_coding transcript_biotype:protein_coding description:F-box protein At2g32560 [Source:UniProtKB/Swiss-Prot;Acc:Q8RY82]	0.632	0.072	20	3	10	3	1	371	43	7.42	0	3	0	1.44706e+06	1.32259e+06		243666	836128	561673
Master Protein	AT1G41820.1	pep chromosome:TAIR10:1:15582423:15585143:-1 gene:AT1G41820 transcript:AT1G41820.1 gene_biotype:protein_coding transcript_biotype:protein_coding description:Uncharacterized protein T4I21.4 [Source:UniProtKB/TrEMBL;Acc:Q9C8Q4]	0.637	0.072	7	2	2	2	1	401	46.5	7.15	1.63	2	0
Master Protein	AT1G67990.1	pep chromosome:TAIR10:1:25489455:25490867:1 gene:AT1G67990 transcript:AT1G67990.1 gene_biotype:protein_coding transcript_biotype:protein_coding gene_symbol:TSM1 description:TSM1 [Source:UniProtKB/TrEMBL;Acc:A0A178W5L4]	0.636	0.072	5	1	2	1	1	233	26.3	5.39	3.6	1	0				319522	156359	321680
Master Protein	AT5G13530.1	pep chromosome:TAIR10:5:4345202:4354723:1 gene:AT5G13530 transcript:AT5G13530.1 gene_biotype:protein_coding transcript_biotype:protein_coding gene_symbol:KEG description:E3 ubiquitin-protein ligase KEG [Source:UniProtKB/Swiss-Prot;Acc:Q9FY48]	0.64	0.071	4	3	3	3	1	1625	178.1	6.23	0	3	0		34983	179051	23789
Master Protein	AT3G08020.1	pep chromosome:TAIR10:3:2557437:2561848:-1 gene:AT3G08020 transcript:AT3G08020.1 gene_biotype:protein_coding transcript_biotype:protein_coding description:PHD finger family protein [Source:UniProtKB/TrEMBL;Acc:Q0WKW1]	0.638	0.071	2	1	4	1	1	779	86.2	8.66	2.17	1	0	902835		47745.2	402453	529501	374696
Master Protein	AT1G74750.2	pep chromosome:TAIR10:1:28085753:28089642:1 gene:AT1G74750 transcript:AT1G74750.2 gene_biotype:protein_coding transcript_biotype:protein_coding description:Pentatricopeptide repeat-containing protein At1g74750 [Source:UniProtKB/Swiss-Prot;Acc:Q9SSF9]	0.639	0.071	8	2	8	2	1	855	94.6	8.4	2.13	2	0	150185	896220	3.05296e+06	3.39637e+06	3.07315e+06	5.05045e+06
Master Protein	AT1G73960.1	pep chromosome:TAIR10:1:27804879:27814519:-1 gene:AT1G73960 transcript:AT1G73960.1 gene_biotype:protein_coding transcript_biotype:protein_coding gene_symbol:TAF2 description:Transcription initiation factor TFIID subunit 2 [Source:UniProtKB/Swiss-Prot;Acc:Q8LPF0]	0.638	0.071	3	2	2	2	1	1390	155.6	6.61	0	2	0	616540	85091.3	143804
Master Protein	AT1G47510.1	pep chromosome:TAIR10:1:17435587:17438490:-1 gene:AT1G47510 transcript:AT1G47510.1 gene_biotype:protein_coding transcript_biotype:protein_coding gene_symbol:IP5P11 description:Type IV inositol polyphosphate 5-phosphatase 11 [Source:UniProtKB/Swiss-Prot;Acc:Q5EAF2]	0.639	0.07	7	1	3	1	1	334	37.6	9.28	2.15	1	0				390602	430013	656075
Master Protein	AT5G40340.1	pep chromosome:TAIR10:5:16131397:16135393:-1 gene:AT5G40340 transcript:AT5G40340.1 gene_biotype:protein_coding transcript_biotype:protein_coding description:Tudor/PWWP/MBT superfamily protein [Source:UniProtKB/TrEMBL;Acc:Q9FNE4]	0.639	0.07	6	3	3	3	1	1008	114.2	5.07	2.15	3	0			87567.2	22497.4	223302	268116
Master Protein	AT5G36970.1	pep chromosome:TAIR10:5:14604199:14605310:-1 gene:AT5G36970 transcript:AT5G36970.1 gene_biotype:protein_coding transcript_biotype:protein_coding gene_symbol:NHL25 description:NHL25 [Source:UniProtKB/TrEMBL;Acc:A0A178UFH9]	0.637	0.07	3	1	7	1	1	248	27.9	9.85	8.43	1	0	1.76888e+07	3.48799e+07	3.59039e+07	717648	839796	874567
Master Protein	AT4G16070.3	pep chromosome:TAIR10:4:9096727:9100841:-1 gene:AT4G16070 transcript:AT4G16070.3 gene_biotype:protein_coding transcript_biotype:protein_coding description:Mono-/di-acylglycerol lipase, N-terminal;Lipase, class 3 [Source:TAIR;Acc:AT4G16070]	0.636	0.069	3	2	8	2	1	663	72.9	5.45	0	2	0	229876	1.64334e+06	1.4795e+06	1.17542e+06	965059	765346
Master Protein	AT1G19270.2	pep chromosome:TAIR10:1:6662501:6666028:1 gene:AT1G19270 transcript:AT1G19270.2 gene_biotype:protein_coding transcript_biotype:protein_coding gene_symbol:DA1 description:DA1 [Source:UniProtKB/TrEMBL;Acc:A0A178WC71]	0.635	0.069	7	2	7	2	1	532	60.3	6.43	2	2	0	910561	2.11797e+06	937893	436818	240976	268457
Master Protein	AT1G51410.1	pep chromosome:TAIR10:1:19059720:19061714:1 gene:AT1G51410 transcript:AT1G51410.1 gene_biotype:protein_coding transcript_biotype:protein_coding description:NAD(P)-binding Rossmann-fold superfamily protein [Source:UniProtKB/TrEMBL;Acc:Q4PSZ5]	0.636	0.069	3	1	1	1	1	325	35.9	5.45	0	1	0	122601	165039	93933.5	82227.9	66691.6	71256.2
Master Protein	AT5G60410.5	pep chromosome:TAIR10:5:24294890:24301138:1 gene:AT5G60410 transcript:AT5G60410.5 gene_biotype:protein_coding transcript_biotype:protein_coding gene_symbol:ATSIZ1 description:DNA-binding protein with MIZ/SP-RING zinc finger, PHD-finger and SAP domain [Source:TAIR;Acc:AT5G60410]	0.636	0.068	4	2	2	2	1	885	97.1	5.27	2.59	2	0	385580	277713	153428
Master Protein	AT1G09740.1	pep chromosome:TAIR10:1:3154390:3156376:1 gene:AT1G09740 transcript:AT1G09740.1 gene_biotype:protein_coding transcript_biotype:protein_coding description:Adenine nucleotide alpha hydrolases-like superfamily protein [Source:UniProtKB/TrEMBL;Acc:Q84TF6]	0.634	0.068	12	1	4	1	1	171	18.1	6.51	7.08	1	0	407068	1.06687e+06	1.14245e+06	1.72515e+06	2.37192e+06	1.03844e+06
Master Protein	AT4G05060.1	pep chromosome:TAIR10:4:2590065:2592541:-1 gene:AT4G05060 transcript:AT4G05060.1 gene_biotype:protein_coding transcript_biotype:protein_coding gene_symbol:PVA43 description:Vesicle-associated protein 4-3 [Source:UniProtKB/Swiss-Prot;Acc:Q8LPQ7]	0.633	0.068	10	1	1	1	1	287	31.9	9.29	0	1	0		154895	55682.2
Master Protein	AT2G48120.1	pep chromosome:TAIR10:2:19679730:19681546:1 gene:AT2G48120 transcript:AT2G48120.1 gene_biotype:protein_coding transcript_biotype:protein_coding gene_symbol:PAC description:Protein PALE CRESS, chloroplastic [Source:UniProtKB/Swiss-Prot;Acc:Q39089]	0.635	0.067	8	1	5	1	1	313	36.6	4.98	6.4	1	0	2.74549e+06	1.94787e+06	1.56497e+06			33674.8
Master Protein	AT3G17310.2	pep chromosome:TAIR10:3:5908934:5913345:-1 gene:AT3G17310 transcript:AT3G17310.2 gene_biotype:protein_coding transcript_biotype:protein_coding gene_symbol:DRM3 description:Probable inactive DNA (cytosine-5)-methyltransferase DRM3 [Source:UniProtKB/Swiss-Prot;Acc:Q8H1E8]	0.644	0.066	6	2	3	2	1	710	79.7	4.97	0	2	0		167132	88295.1	640097		868152
Master Protein	AT4G11720.1	pep chromosome:TAIR10:4:7063255:7066878:1 gene:AT4G11720 transcript:AT4G11720.1 gene_biotype:protein_coding transcript_biotype:protein_coding gene_symbol:HAP2 description:Protein HAPLESS 2 [Source:UniProtKB/Swiss-Prot;Acc:F4JP36]	0.642	0.066	6	1	1	1	1	705	80.5	7.58	0	1	0
Master Protein	AT3G51110.1	pep chromosome:TAIR10:3:18983626:18985869:1 gene:AT3G51110 transcript:AT3G51110.1 gene_biotype:protein_coding transcript_biotype:protein_coding description:Tetratricopeptide repeat (TPR)-like superfamily protein [Source:UniProtKB/TrEMBL;Acc:F4J390]	0.646	0.066	8	3	3	3	1	413	50.1	6.6	1.88	3	0
Master Protein	AT1G10510.1	pep chromosome:TAIR10:1:3461635:3465786:1 gene:AT1G10510 transcript:AT1G10510.1 gene_biotype:protein_coding transcript_biotype:protein_coding gene_symbol:emb2004 description:RNI-like superfamily protein [Source:UniProtKB/TrEMBL;Acc:Q93ZV8]	0.647	0.065	6	2	4	1	1	605	64.7	7.58	3.56	2	0			41041.2
Master Protein	AT4G27070.1	pep chromosome:TAIR10:4:13586268:13588897:1 gene:AT4G27070 transcript:AT4G27070.1 gene_biotype:protein_coding transcript_biotype:protein_coding gene_symbol:TSB2 description:Tryptophan synthase [Source:UniProtKB/TrEMBL;Acc:Q0WS13]	0.647	0.065	5	2	5	1	1	475	51.6	6.67	3.56	2	1	155311	217687	347590	1.57166e+06	1.6775e+06	2.28288e+06
Master Protein	AT5G05480.1	pep chromosome:TAIR10:5:1622172:1624270:-1 gene:AT5G05480 transcript:AT5G05480.1 gene_biotype:protein_coding transcript_biotype:protein_coding description:AT5g05480/MOP10_2 [Source:UniProtKB/TrEMBL;Acc:Q9FFG6]	0.646	0.065	6	2	2	2	1	608	68.4	5.58	0	2	0		53849.2	86590	138151
Master Protein	AT2G24000.1	pep chromosome:TAIR10:2:10209421:10214042:1 gene:AT2G24000 transcript:AT2G24000.1 gene_biotype:protein_coding transcript_biotype:protein_coding gene_symbol:SCPL22 description:Serine carboxypeptidase-like 22 [Source:UniProtKB/Swiss-Prot;Acc:Q1PF08]	0.646	0.065	13	2	2	2	1	464	53.1	6.34	0	2	0			185135	108177		244495
Master Protein	AT1G21400.5	pep chromosome:TAIR10:1:7493213:7496741:1 gene:AT1G21400 transcript:AT1G21400.5 gene_biotype:protein_coding transcript_biotype:protein_coding description:Thiamin diphosphate-binding fold (THDP-binding) superfamily protein [Source:TAIR;Acc:AT1G21400]	0.644	0.065	4	1	1	1	1	524	59.3	6.55	0	1	0
Master Protein	AT3G27930.1	pep chromosome:TAIR10:3:10369298:10372534:-1 gene:AT3G27930 transcript:AT3G27930.1 gene_biotype:protein_coding transcript_biotype:protein_coding description:AT3g27930/K24A2_2 [Source:UniProtKB/TrEMBL;Acc:Q8W106]	0.641	0.065	12	2	6	2	1	425	47.2	7.88	0	2	0	28343.8	1.86757e+07	7.91463e+06	2.49225e+07	1.05967e+07	2.73634e+07
Master Protein	AT5G66630.1	pep chromosome:TAIR10:5:26592648:26595922:1 gene:AT5G66630 transcript:AT5G66630.1 gene_biotype:protein_coding transcript_biotype:protein_coding gene_symbol:DAR5 description:Protein DA1-related 5 [Source:UniProtKB/Swiss-Prot;Acc:Q84WJ0]	0.643	0.065	3	1	4	1	1	702	80.2	6.35	0	1	0	252091	46669.2	22416.8	319177	716056	444012
Master Protein	AT1G14170.3	pep chromosome:TAIR10:1:4843184:4845913:-1 gene:AT1G14170 transcript:AT1G14170.3 gene_biotype:protein_coding transcript_biotype:protein_coding description:F7A19.25 protein [Source:UniProtKB/TrEMBL;Acc:Q9XI71]	0.644	0.064	7	2	4	2	1	479	52.5	6.27	0	2	0	35844.3	113524		703974	629625	643247
Master Protein	AT1G76770.1	pep chromosome:TAIR10:1:28813454:28814378:1 gene:AT1G76770 transcript:AT1G76770.1 gene_biotype:protein_coding transcript_biotype:protein_coding description:HSP20-like chaperones superfamily protein [Source:UniProtKB/TrEMBL;Acc:Q9SRD6]	0.643	0.064	4	1	11	1	1	244	28.7	5.06	0	1	0	1.83984e+07	2.8886e+06	2.07353e+07	4.56266e+06	8.63395e+06	3.93857e+06
Master Protein	AT2G11570.1	pep chromosome:TAIR10:2:4634251:4635203:-1 gene:AT2G11570 transcript:AT2G11570.1 gene_biotype:protein_coding transcript_biotype:protein_coding description:Uncharacterized protein At2g11570 [Source:UniProtKB/TrEMBL;Acc:Q9SIG0]	0.642	0.064	3	1	5	1	1	305	33.3	4.75	0	1	0	864102	1.57119e+06	2.5111e+06	580687	565361	515842
Master Protein	AT1G53750.1	pep chromosome:TAIR10:1:20065394:20068500:-1 gene:AT1G53750 transcript:AT1G53750.1 gene_biotype:protein_coding transcript_biotype:protein_coding gene_symbol:RPT1A description:RPT1A [Source:UniProtKB/TrEMBL;Acc:A0A178W3N8]	0.642	0.064	7	1	2	1	1	426	47.8	6.65	2.05	1	0	147282		258027
Master Protein	AT5G01690.1	pep chromosome:TAIR10:5:257306:260490:1 gene:AT5G01690 transcript:AT5G01690.1 gene_biotype:protein_coding transcript_biotype:protein_coding gene_symbol:CHX27 description:CHX27 [Source:UniProtKB/TrEMBL;Acc:A0A178UD66]	0.652	0.063	4	1	1	1	1	767	86.9	8.41	0	1	0
Master Protein	AT1G06143.1	pep chromosome:TAIR10:1:1867037:1868905:-1 gene:AT1G06143 transcript:AT1G06143.1 gene_biotype:protein_coding transcript_biotype:protein_coding gene_symbol:EMB1444 description:Pentatricopeptide repeat-containing protein At1g06143 [Source:UniProtKB/Swiss-Prot;Acc:Q56X05]	0.652	0.063	4	1	1	1	1	577	65	6.68	0	1	0		124252	251636	1.00615e+06	999218	1.41781e+06
Master Protein	AT2G25190.1	pep chromosome:TAIR10:2:10733921:10735795:1 gene:AT2G25190 transcript:AT2G25190.1 gene_biotype:protein_coding transcript_biotype:protein_coding description:Expressed protein [Source:UniProtKB/TrEMBL;Acc:O81728]	0.654	0.063	6	2	3	2	1	240	26.7	9.92	0	2	0	235223	376118	419831		20671.4	12820.8
Master Protein	AT4G22300.1	pep chromosome:TAIR10:4:11787299:11789312:-1 gene:AT4G22300 transcript:AT4G22300.1 gene_biotype:protein_coding transcript_biotype:protein_coding gene_symbol:SOBER1 description:Probable carboxylesterase SOBER1-like [Source:UniProtKB/Swiss-Prot;Acc:Q8GYK2]	0.656	0.062	9	1	7	1	1	262	28.7	8.25	11.79	1	0		2.43675e+06		1.09929e+07	2.18914e+07	1.63404e+07
Master Protein	AT2G24250.1	pep chromosome:TAIR10:2:10313094:10314985:-1 gene:AT2G24250 transcript:AT2G24250.1 gene_biotype:protein_coding transcript_biotype:protein_coding description:F-box/kelch-repeat protein At2g24250 [Source:UniProtKB/Swiss-Prot;Acc:Q9ZUH0]	0.656	0.062	11	1	1	1	1	374	42.3	6.1	0	1	0
Master Protein	AT1G30420.1	pep chromosome:TAIR10:1:10748261:10756695:1 gene:AT1G30420 transcript:AT1G30420.1 gene_biotype:protein_coding transcript_biotype:protein_coding gene_symbol:ABCC11 description:ABC transporter C family member 11 [Source:UniProtKB/Swiss-Prot;Acc:Q9C8H1]	0.656	0.062	1	2	5	2	1	1495	168	7.69	0	2	0	1.19977e+06	1.13863e+06	2.59087e+06	1.24254e+06	735420	781534
Master Protein	AT3G05900.1	pep chromosome:TAIR10:3:1761205:1763984:-1 gene:AT3G05900 transcript:AT3G05900.1 gene_biotype:protein_coding transcript_biotype:protein_coding description:Neurofilament protein-like protein [Source:UniProtKB/TrEMBL;Acc:F4J9K9]	0.656	0.061	12	3	3	3	1	673	73.4	4.35	0	3	0			234517
Master Protein	AT3G45830.1	pep chromosome:TAIR10:3:16840652:16845580:1 gene:AT3G45830 transcript:AT3G45830.1 gene_biotype:protein_coding transcript_biotype:protein_coding description:DNA-binding protein-like [Source:UniProtKB/TrEMBL;Acc:Q9LZU7]	0.655	0.061	7	4	5	4	1	1298	147	5.55	0	4	0	4.77377e+06	4.11752e+06	6.98876e+06	960986	400113	496969
Master Protein	AT1G64500.1	pep chromosome:TAIR10:1:23953099:23954610:1 gene:AT1G64500 transcript:AT1G64500.1 gene_biotype:protein_coding transcript_biotype:protein_coding description:F1N19.7 [Source:UniProtKB/TrEMBL;Acc:Q9SGW5]	0.657	0.061	8	2	3	2	1	368	41	5.82	0	2	0		191315	79138.7	1.47877e+06	2.06902e+06	1.19502e+06
Master Protein	AT5G07980.1	pep chromosome:TAIR10:5:2549038:2555724:-1 gene:AT5G07980 transcript:AT5G07980.1 gene_biotype:protein_coding transcript_biotype:protein_coding description:Dentin sialophosphoprotein-like protein [Source:UniProtKB/TrEMBL;Acc:Q9SD86]	0.657	0.061	1	1	1	1	1	1501	164.3	6.74	0	1	0
Master Protein	AT1G20960.2	pep chromosome:TAIR10:1:7301748:7310250:-1 gene:AT1G20960 transcript:AT1G20960.2 gene_biotype:protein_coding transcript_biotype:protein_coding gene_symbol:BRR2A description:DExH-box ATP-dependent RNA helicase DExH12 [Source:UniProtKB/Swiss-Prot;Acc:Q9SYP1]	0.657	0.061	2	2	3	2	1	2171	247	5.74	0	2	0		116801	124773	40555.7	96261.5	65703.7
Master Protein	AT5G47790.1	pep chromosome:TAIR10:5:19351292:19353495:1 gene:AT5G47790 transcript:AT5G47790.1 gene_biotype:protein_coding transcript_biotype:protein_coding description:Protein phosphatase 1 regulatory inhibitor subunit PPP1R8 homolog [Source:UniProtKB/Swiss-Prot;Acc:Q9FIK2]	0.656	0.06	16	2	2	2	1	369	40	6.64	0	2	0	123630	232185	570363	35999.7	15678.4	20172.2
Master Protein	AT5G13230.1	pep chromosome:TAIR10:5:4222512:4224982:1 gene:AT5G13230 transcript:AT5G13230.1 gene_biotype:protein_coding transcript_biotype:protein_coding gene_symbol:PCMP-H89 description:Putative pentatricopeptide repeat-containing protein At5g13230, mitochondrial [Source:UniProtKB/Swiss-Prot;Acc:Q9LYV3]	0.66	0.06	3	2	7	2	1	822	91.4	7.03	0	2	0	2.37727e+06	2.80977e+06	3.71078e+06	2.59097e+06	1.69242e+06	2.22399e+06
Master Protein	AT3G14225.1	pep chromosome:TAIR10:3:4734616:4735993:-1 gene:AT3G14225 transcript:AT3G14225.1 gene_biotype:protein_coding transcript_biotype:protein_coding gene_symbol:GLIP4 description:GDSL esterase/lipase 4 [Source:UniProtKB/Swiss-Prot;Acc:Q9LJP1]	0.66	0.059	8	1	3	1	1	377	42	8.41	0	1	0	4726.64	1.72519e+06	2.61017e+06	275736	405067	178178
Master Protein	AT3G18450.1	pep chromosome:TAIR10:3:6331033:6332259:-1 gene:AT3G18450 transcript:AT3G18450.1 gene_biotype:protein_coding transcript_biotype:protein_coding gene_symbol:PCR5 description:Protein PLANT CADMIUM RESISTANCE 5 [Source:UniProtKB/Swiss-Prot;Acc:Q9LS45]	0.661	0.059	16	1	5	1	1	184	20.1	6.99	2.49	1	0
Master Protein	AT4G11830.2	pep chromosome:TAIR10:4:7115681:7121919:-1 gene:AT4G11830 transcript:AT4G11830.2 gene_biotype:protein_coding transcript_biotype:protein_coding gene_symbol:PLDGAMMA2 description:Phospholipase D gamma 2 [Source:UniProtKB/Swiss-Prot;Acc:Q9T051]	0.66	0.059	9	3	3	3	1	856	96	8.09	0	3	0		376128	265919			160735
Master Protein	AT2G46040.2	pep chromosome:TAIR10:2:18935236:18938447:-1 gene:AT2G46040 transcript:AT2G46040.2 gene_biotype:protein_coding transcript_biotype:protein_coding description:ARID/BRIGHT DNA-binding domain;ELM2 domain protein [Source:TAIR;Acc:AT2G46040]	0.658	0.059	4	1	2	1	1	576	64.8	7.81	2.35	1	0	26984.5	51528.6	158593
Master Protein	AT5G51930.1	pep chromosome:TAIR10:5:21101123:21103568:1 gene:AT5G51930 transcript:AT5G51930.1 gene_biotype:protein_coding transcript_biotype:protein_coding description:Glucose-methanol-choline (GMC) oxidoreductase family protein [Source:UniProtKB/TrEMBL;Acc:F4KEQ5]	0.654	0.058	5	1	2	1	1	582	64.1	6.89	0	1	0	265866	15940.6	232652
Master Protein	AT2G14800.1	pep chromosome:TAIR10:2:6355993:6356939:1 gene:AT2G14800 transcript:AT2G14800.1 gene_biotype:protein_coding transcript_biotype:protein_coding description:unknown protein; BEST Arabidopsis thaliana protein match is: unknown protein (TAIR:AT3G44713.1); Ha. [Source:TAIR;Acc:AT2G14800]	0.655	0.058	3	1	1	1	1	315	37.5	9.39	0	1	0				232581	252814	277836
Master Protein	AT3G50700.1	pep chromosome:TAIR10:3:18840411:18843053:1 gene:AT3G50700 transcript:AT3G50700.1 gene_biotype:protein_coding transcript_biotype:protein_coding gene_symbol:GAF1 description:Protein indeterminate-domain 2 [Source:UniProtKB/Swiss-Prot;Acc:Q9SCQ6]	0.654	0.058	8	2	14	2	1	452	47.9	9.33	0	2	0	7.13632e+06	8.30611e+06	3.48701e+06	7.19625e+06	6.14459e+06	3.84241e+06
Master Protein	AT3G46110.1	pep chromosome:TAIR10:3:16932066:16933909:1 gene:AT3G46110 transcript:AT3G46110.1 gene_biotype:protein_coding transcript_biotype:protein_coding description:At3g46110 [Source:UniProtKB/TrEMBL;Acc:Q8GY65]	0.654	0.058	4	1	1	1	1	343	38.9	8.66	0	1	0	137984		20239
Master Protein	AT3G20170.1	pep chromosome:TAIR10:3:7041552:7043375:1 gene:AT3G20170 transcript:AT3G20170.1 gene_biotype:protein_coding transcript_biotype:protein_coding description:ARM repeat superfamily protein [Source:UniProtKB/TrEMBL;Acc:Q9LJY1]	0.651	0.058	4	1	3	1	1	475	52.1	5.67	0	1	0	75832.2	215893	48130	200773	970926	107087
Master Protein	AT5G23630.1	pep chromosome:TAIR10:5:7960478:7968197:-1 gene:AT5G23630 transcript:AT5G23630.1 gene_biotype:protein_coding transcript_biotype:protein_coding gene_symbol:PDR2 description:Probable manganese-transporting ATPase PDR2 [Source:UniProtKB/Swiss-Prot;Acc:Q9LT02]	0.65	0.058	1	2	4	2	1	1179	131	8.5	0	2	0	1.27649e+06
Master Protein	AT5G53460.3	pep chromosome:TAIR10:5:21700202:21709736:1 gene:AT5G53460 transcript:AT5G53460.3 gene_biotype:protein_coding transcript_biotype:protein_coding gene_symbol:GLT1 description:Glutamate synthase 1 [NADH], chloroplastic [Source:UniProtKB/Swiss-Prot;Acc:Q9LV03]	0.65	0.058	2	3	5	3	1	2208	241.7	6.37	0	3	0	245266		46450.8
Master Protein	AT3G55660.1	pep chromosome:TAIR10:3:20648830:20651484:-1 gene:AT3G55660 transcript:AT3G55660.1 gene_biotype:protein_coding transcript_biotype:protein_coding gene_symbol:ROPGEF6 description:Rop guanine nucleotide exchange factor 6 [Source:UniProtKB/Swiss-Prot;Acc:Q9M056]	0.649	0.058	3	2	2	2	1	579	64.2	7.64	0	2	0	57621.6		581747		23780.5	68762.9
Master Protein	AT2G27680.1	pep chromosome:TAIR10:2:11803743:11806087:-1 gene:AT2G27680 transcript:AT2G27680.1 gene_biotype:protein_coding transcript_biotype:protein_coding description:At2g27680/F15K20.22 [Source:UniProtKB/TrEMBL;Acc:Q9ZUX0]	0.647	0.058	7	2	2	2	1	384	43.1	8.12	1.89	2	0
Master Protein	AT1G61850.2	pep chromosome:TAIR10:1:22855751:22862398:1 gene:AT1G61850 transcript:AT1G61850.2 gene_biotype:protein_coding transcript_biotype:protein_coding description:phospholipases;galactolipases [Source:TAIR;Acc:AT1G61850]	0.648	0.058	1	1	2	1	1	1352	149.7	5.8	0	1	0	515063	706098		1.14835e+06	775234	989546
Master Protein	AT2G20595.1	pep chromosome:TAIR10:2:8871518:8872061:-1 gene:AT2G20595 transcript:AT2G20595.1 gene_biotype:protein_coding transcript_biotype:protein_coding description:Expressed protein [Source:UniProtKB/TrEMBL;Acc:Q8S8D5]	0.648	0.058	54	1	1	1	1	69	7.5	6.98	0	1	0
Master Protein	AT3G15490.1	pep chromosome:TAIR10:3:5229124:5230646:1 gene:AT3G15490 transcript:AT3G15490.1 gene_biotype:protein_coding transcript_biotype:protein_coding description:Regulator of Vps4 activity in the MVB pathway protein [Source:UniProtKB/TrEMBL;Acc:Q4PSP2]	0.648	0.057	27	2	5	2	1	211	24.4	8.9	8.66	2	0	2.34732e+06	5.5805e+06	3.63582e+06		275939	358100
Master Protein	AT3G27020.1	pep chromosome:TAIR10:3:9961277:9964737:-1 gene:AT3G27020 transcript:AT3G27020.1 gene_biotype:protein_coding transcript_biotype:protein_coding gene_symbol:YSL6 description:Probable metal-nicotianamine transporter YSL6 [Source:UniProtKB/Swiss-Prot;Acc:Q6R3K6]	0.648	0.057	5	1	1	1	1	676	73.5	6.27	0	1	0
Master Protein	AT5G55780.1	pep chromosome:TAIR10:5:22576493:22578682:1 gene:AT5G55780 transcript:AT5G55780.1 gene_biotype:protein_coding transcript_biotype:protein_coding description:Cysteine/Histidine-rich C1 domain family protein [Source:UniProtKB/TrEMBL;Acc:Q9FM61]	0.649	0.057	3	2	3	2	1	685	79.2	7.37	0	2	0	31995.6			469890	200406	468607
Master Protein	AT5G38250.1	pep chromosome:TAIR10:5:15280467:15282769:-1 gene:AT5G38250 transcript:AT5G38250.1 gene_biotype:protein_coding transcript_biotype:protein_coding gene_symbol:LRK10L-2.3 description:LEAF RUST 10 DISEASE-RESISTANCE LOCUS RECEPTOR-LIKE PROTEIN KINASE-like 2.3 [Source:UniProtKB/Swiss-Prot;Acc:F4KA51]	0.65	0.057	5	2	6	1	1	620	69.5	7.85	7.6	2	0	171742	979984	1.45708e+06
Master Protein	AT5G58720.1	pep chromosome:TAIR10:5:23719695:23723175:-1 gene:AT5G58720 transcript:AT5G58720.1 gene_biotype:protein_coding transcript_biotype:protein_coding gene_symbol:PIPC description:SMR domain-containing protein At5g58720 [Source:UniProtKB/Swiss-Prot;Acc:O65573]	0.648	0.057	7	2	2	2	1	519	56.6	5.88	0	2	0
Master Protein	AT3G03330.1	pep chromosome:TAIR10:3:783332:786209:-1 gene:AT3G03330 transcript:AT3G03330.1 gene_biotype:protein_coding transcript_biotype:protein_coding description:AT3g03330/T21P5_25 [Source:UniProtKB/TrEMBL;Acc:Q8L7U0]	0.647	0.056	4	1	1	1	1	328	35.8	9.22	1.61	1	0	484272	110264	539981	354961	293940	250869
Master Protein	AT1G69020.2	pep chromosome:TAIR10:1:25943886:25947211:-1 gene:AT1G69020 transcript:AT1G69020.2 gene_biotype:protein_coding transcript_biotype:protein_coding description:Prolyl oligopeptidase family protein [Source:TAIR;Acc:AT1G69020]	0.648	0.056	5	2	2	2	1	789	89.5	5.55	0	2	0				1.17957e+06	1.39129e+06	1.33205e+06
Master Protein	AT1G75960.1	pep chromosome:TAIR10:1:28517939:28519938:1 gene:AT1G75960 transcript:AT1G75960.1 gene_biotype:protein_coding transcript_biotype:protein_coding gene_symbol:AAE8 description:Probable acyl-activating enzyme 8 [Source:UniProtKB/Swiss-Prot;Acc:Q9LQS1]	0.646	0.056	9	2	4	2	1	544	59.7	6.09	0	2	0		575796
Master Protein	AT3G05220.1	pep chromosome:TAIR10:3:1488329:1491772:1 gene:AT3G05220 transcript:AT3G05220.1 gene_biotype:protein_coding transcript_biotype:protein_coding gene_symbol:HIPP34 description:Heavy metal-associated isoprenylated plant protein 34 [Source:UniProtKB/Swiss-Prot;Acc:Q0WV37]	0.645	0.056	10	2	2	2	1	577	58.8	8.63	0	2	0				369242	169478	222290
Master Protein	AT5G55810.1	pep chromosome:TAIR10:5:22583972:22586405:-1 gene:AT5G55810 transcript:AT5G55810.1 gene_biotype:protein_coding transcript_biotype:protein_coding gene_symbol:AtNMNAT description:Nicotinate/nicotinamide mononucleotide adenyltransferase [Source:UniProtKB/TrEMBL;Acc:F4K688]	0.643	0.056	3	1	3	1	1	238	26.9	6.13	0	1	0		144395	133407	383783	158075	198066
Master Protein	AT4G32375.1	pep chromosome:TAIR10:4:15629115:15631690:1 gene:AT4G32375 transcript:AT4G32375.1 gene_biotype:protein_coding transcript_biotype:protein_coding description:Pectin lyase-like superfamily protein [Source:TAIR;Acc:AT4G32375]	0.644	0.056	3	1	3	1	1	423	46.3	8.43	0	1	0	297399	119706	138686	199786	52501	37923.8
Master Protein	AT1G24764.3	pep chromosome:TAIR10:1:8760001:8763469:-1 gene:AT1G24764 transcript:AT1G24764.3 gene_biotype:protein_coding transcript_biotype:protein_coding gene_symbol:ATMAP70-2 description:microtubule-associated proteins 70-2 [Source:TAIR;Acc:AT1G24764]	0.643	0.056	6	3	3	3	1	693	77.1	7.49	1.89	3	0	272457	67252.9	263700	90360.5
Master Protein	AT5G45430.1	pep chromosome:TAIR10:5:18407388:18411977:1 gene:AT5G45430 transcript:AT5G45430.1 gene_biotype:protein_coding transcript_biotype:protein_coding description:Protein kinase superfamily protein [Source:UniProtKB/TrEMBL;Acc:Q8H0X4]	0.644	0.055	2	1	1	1	1	499	56.6	9.22	2.24	1	0	724534	751086	467961	249966	78670.3	105381
Master Protein	AT4G31170.5	pep chromosome:TAIR10:4:15153173:15155742:-1 gene:AT4G31170 transcript:AT4G31170.5 gene_biotype:protein_coding transcript_biotype:protein_coding description:AT4G31170 protein [Source:UniProtKB/TrEMBL;Acc:Q9M085]	0.642	0.055	30	4	5	4	1	412	46.1	6.39	2.07	4	0	25555.2	17857	32600.2	164019	428859	197272
Master Protein	AT4G34470.1	pep chromosome:TAIR10:4:16480008:16480616:-1 gene:AT4G34470 transcript:AT4G34470.1 gene_biotype:protein_coding transcript_biotype:protein_coding gene_symbol:ASK12 description:SKP1-like protein 12 [Source:UniProtKB/Swiss-Prot;Acc:O65674]	0.643	0.055	11	1	2	1	1	152	17.4	4.35	0	1	0	171363	225615	99120.8	651924	554975	521817
Master Protein	AT5G50280.1	pep chromosome:TAIR10:5:20458939:20461710:1 gene:AT5G50280 transcript:AT5G50280.1 gene_biotype:protein_coding transcript_biotype:protein_coding gene_symbol:EMB1006 description:Pentatricopeptide repeat-containing protein At5g50280, chloroplastic [Source:UniProtKB/Swiss-Prot;Acc:Q9FGR7]	0.642	0.055	2	1	5	1	1	723	82.1	7.23	3.44	1	0	897183	812843	105553	2.31453e+06	3.4137e+06	2.11873e+06
Master Protein	AT1G20060.1	pep chromosome:TAIR10:1:6950655:6956293:-1 gene:AT1G20060 transcript:AT1G20060.1 gene_biotype:protein_coding transcript_biotype:protein_coding description:ATP binding microtubule motor family protein [Source:TAIR;Acc:AT1G20060]	0.64	0.055	5	3	5	3	1	970	108.1	7.28	0	3	0	200467	615914	1.30543e+06	1.54138e+06	1.61926e+06	1.57155e+06
Master Protein	AT3G49600.1	pep chromosome:TAIR10:3:18380417:18387239:-1 gene:AT3G49600 transcript:AT3G49600.1 gene_biotype:protein_coding transcript_biotype:protein_coding gene_symbol:UBP26 description:Ubiquitin carboxyl-terminal hydrolase 26 [Source:UniProtKB/Swiss-Prot;Acc:Q9SCJ9]	0.635	0.054	5	3	3	3	1	1067	119.9	6.04	0	3	0	159425	23949.7	110683	244400	220328	183342
Master Protein	AT5G16150.3	pep chromosome:TAIR10:5:5272630:5275815:1 gene:AT5G16150 transcript:AT5G16150.3 gene_biotype:protein_coding transcript_biotype:protein_coding gene_symbol:GLT1 description:Plastidic glucose transporter 4 [Source:UniProtKB/Swiss-Prot;Acc:Q56ZZ7]	0.636	0.054	9	2	19	2	1	546	56.9	8.92	21.29	2	0	5.46366e+06	5.7096e+06	1.09068e+07	1.01976e+07	6.23742e+06	1.93161e+07
Master Protein	AT2G39300.3	pep chromosome:TAIR10:2:16409539:16413874:-1 gene:AT2G39300 transcript:AT2G39300.3 gene_biotype:protein_coding transcript_biotype:protein_coding description:unknown protein; INVOLVED IN: biological_process unknown; LOCATED IN: vacuole; EXPRESSED IN: 8 plant structures; EXPRESSED DURING: 4 anthesis, petal differentiation and expansion stage; BEST Arabidopsis thaliana protein match is: unknown prot…	0.641	0.054	3	2	3	2	1	803	93.2	6.93	2.5	2	0		81666.1	975776
Master Protein	AT1G15060.1	pep chromosome:TAIR10:1:5183258:5186974:-1 gene:AT1G15060 transcript:AT1G15060.1 gene_biotype:protein_coding transcript_biotype:protein_coding description:Alpha/beta hydrolase family protein [Source:UniProtKB/TrEMBL;Acc:Q8RX69]	0.641	0.054	9	2	4	2	1	578	63.6	5.82	0	2	0	625883	243727	152704	200964	203483	208205
Master Protein	AT5G45700.1	pep chromosome:TAIR10:5:18537239:18538418:1 gene:AT5G45700 transcript:AT5G45700.1 gene_biotype:protein_coding transcript_biotype:protein_coding description:Haloacid dehalogenase-like hydrolase (HAD) superfamily protein [Source:UniProtKB/TrEMBL;Acc:Q9FK73]	0.64	0.054	5	1	2	1	1	272	31.5	9.03	3.66	1	0
Master Protein	AT1G47550.2	pep chromosome:TAIR10:1:17457122:17465195:1 gene:AT1G47550 transcript:AT1G47550.2 gene_biotype:protein_coding transcript_biotype:protein_coding gene_symbol:SEC3A description:Exocyst complex component sec3A [Source:UniProtKB/TrEMBL;Acc:F4HTA1]	0.645	0.053	6	2	2	2	1	888	100.1	5.76	0	2	0	34170.4			119820	283616	246212
Master Protein	AT5G43430.2	pep chromosome:TAIR10:5:17453598:17455296:1 gene:AT5G43430 transcript:AT5G43430.2 gene_biotype:protein_coding transcript_biotype:protein_coding gene_symbol:ETFBETA description:electron transfer flavoprotein beta [Source:TAIR;Acc:AT5G43430]	0.645	0.053	24	2	8	2	1	178	19.1	5.4	17.49	2	0	163050	497370	278413	235825	376863	237822
Master Protein	AT2G44420.2	pep chromosome:TAIR10:2:18330447:18332936:1 gene:AT2G44420 transcript:AT2G44420.2 gene_biotype:protein_coding transcript_biotype:protein_coding description:protein N-terminal asparagine amidohydrolase family protein [Source:TAIR;Acc:AT2G44420]	0.646	0.053	12	2	4	2	1	378	42.6	5.5	2	2	0	335839	122948	145464
Master Protein	AT3G30841.2	pep chromosome:TAIR10:3:12591392:12593527:1 gene:AT3G30841 transcript:AT3G30841.2 gene_biotype:protein_coding transcript_biotype:protein_coding description:Cofactor-independent phosphoglycerate mutase [Source:UniProtKB/TrEMBL;Acc:Q9LHK9]	0.644	0.053	7	1	1	1	1	495	53.3	5.71	0	1	0		531182	67003
Master Protein	AT4G01570.1	pep chromosome:TAIR10:4:679472:681940:1 gene:AT4G01570 transcript:AT4G01570.1 gene_biotype:protein_coding transcript_biotype:protein_coding description:Pentatricopeptide repeat-containing protein At4g01570 [Source:UniProtKB/Swiss-Prot;Acc:Q8VZE4]	0.643	0.053	2	1	2	1	1	805	89.9	7.77	1.66	1	0	312900	142268	254127
Master Protein	AT2G23360.1	pep chromosome:TAIR10:2:9948594:9952896:1 gene:AT2G23360 transcript:AT2G23360.1 gene_biotype:protein_coding transcript_biotype:protein_coding gene_symbol:FPP7 description:Filament-like plant protein 7 [Source:UniProtKB/Swiss-Prot;Acc:Q9SLN1]	0.643	0.053	3	1	2	1	1	898	101.4	6.05	0	1	0				195843		487988
Master Protein	AT5G46880.1	pep chromosome:TAIR10:5:19031301:19035940:1 gene:AT5G46880 transcript:AT5G46880.1 gene_biotype:protein_coding transcript_biotype:protein_coding gene_symbol:HDG5 description:Homeobox-leucine zipper protein HDG5 [Source:UniProtKB/Swiss-Prot;Acc:Q9FJS2]	0.647	0.053	4	2	3	2	1	826	92.1	5.49	0	2	0	324663	98336.5	178542	169480	106843	228538
Master Protein	AT2G23790.1	pep chromosome:TAIR10:2:10125367:10127589:-1 gene:AT2G23790 transcript:AT2G23790.1 gene_biotype:protein_coding transcript_biotype:protein_coding description:Calcium uniporter protein 2, mitochondrial [Source:UniProtKB/Swiss-Prot;Acc:O64823]	0.648	0.053	3	1	11	1	1	336	38.2	8.76	0	1	0	575003	1.02053e+06	83797.8	4.50122e+06	3.75076e+06	4.29841e+06
Master Protein	AT2G32415.3	pep chromosome:TAIR10:2:13761110:13765608:-1 gene:AT2G32415 transcript:AT2G32415.3 gene_biotype:protein_coding transcript_biotype:protein_coding gene_symbol:RRP6L3 description:Protein RRP6-like 3 [Source:UniProtKB/Swiss-Prot;Acc:A9LLI8]	0.655	0.052	3	1	1	1	1	892	101.3	6.8	0	1	0
Master Protein	AT1G74470.1	pep chromosome:TAIR10:1:27991165:27993445:1 gene:AT1G74470 transcript:AT1G74470.1 gene_biotype:protein_coding transcript_biotype:protein_coding gene_symbol:CHLP description:Geranylgeranyl diphosphate reductase, chloroplastic [Source:UniProtKB/Swiss-Prot;Acc:Q9CA67]	0.664	0.052	3	1	3	1	1	467	51.8	8.91	0	1	0	619923	953288	750233	396186	501098	334616
Master Protein	AT3G27325.3	pep chromosome:TAIR10:3:10095255:10102417:1 gene:AT3G27325 transcript:AT3G27325.3 gene_biotype:protein_coding transcript_biotype:protein_coding description:Hydrolases, acting on ester bond [Source:UniProtKB/TrEMBL;Acc:F4IWG2]	0.663	0.052	7	2	2	2	1	1121	124.5	8.32	0	2	0	1.14899e+06
Master Protein	AT5G48620.1	pep chromosome:TAIR10:5:19716145:19721471:1 gene:AT5G48620 transcript:AT5G48620.1 gene_biotype:protein_coding transcript_biotype:protein_coding gene_symbol:RPP8L4 description:Probable disease resistance RPP8-like protein 4 [Source:UniProtKB/Swiss-Prot;Acc:Q9FJK8]	0.663	0.052	2	1	4	1	1	908	104.4	6.84	2.17	1	0
Master Protein	AT5G65920.2	pep chromosome:TAIR10:5:26363913:26366002:-1 gene:AT5G65920 transcript:AT5G65920.2 gene_biotype:protein_coding transcript_biotype:protein_coding gene_symbol:PUB31 description:U-box domain-containing protein 31 [Source:UniProtKB/Swiss-Prot;Acc:Q9FHN9]	0.666	0.051	7	1	1	1	1	444	48.8	8.02	0	1	0	29930.8		174502
Master Protein	AT4G11130.1	pep chromosome:TAIR10:4:6780449:6784632:1 gene:AT4G11130 transcript:AT4G11130.1 gene_biotype:protein_coding transcript_biotype:protein_coding gene_symbol:RDR2 description:RNA-dependent RNA polymerase 2 [Source:UniProtKB/Swiss-Prot;Acc:O82504]	0.666	0.051	5	3	3	3	1	1133	129.2	6.65	0	3	0
Master Protein	AT3G21450.1	pep chromosome:TAIR10:3:7553965:7555236:-1 gene:AT3G21450 transcript:AT3G21450.1 gene_biotype:protein_coding transcript_biotype:protein_coding description:Protein kinase superfamily protein [Source:UniProtKB/TrEMBL;Acc:F4IXL0]	0.665	0.051	4	1	7	1	1	270	30.5	5.07	0	1	0	719629	1.4203e+06	896266	1.61468e+06	1.04269e+06	837667
Master Protein	AT5G38210.1	pep chromosome:TAIR10:5:15260750:15265630:1 gene:AT5G38210 transcript:AT5G38210.1 gene_biotype:protein_coding transcript_biotype:protein_coding description:Protein kinase family protein [Source:TAIR;Acc:AT5G38210]	0.665	0.051	6	2	7	2	1	686	75.2	7.24	0	2	0	175528	321839	1.40311e+06	1.15361e+06	1.73151e+06	1.44914e+06
Master Protein	AT1G08260.1	pep chromosome:TAIR10:1:2588854:2606892:1 gene:AT1G08260 transcript:AT1G08260.1 gene_biotype:protein_coding transcript_biotype:protein_coding gene_symbol:POL2A description:DNA polymerase epsilon catalytic subunit A [Source:UniProtKB/Swiss-Prot;Acc:F4HW04]	0.664	0.051	4	3	3	3	1	2161	248.7	6.6	0	3	0	18073.1	31026.2	15757	106948	106202	152493
Master Protein	AT1G80780.1	pep chromosome:TAIR10:1:30358000:30359555:1 gene:AT1G80780 transcript:AT1G80780.1 gene_biotype:protein_coding transcript_biotype:protein_coding description:Polynucleotidyl transferase, ribonuclease H-like superfamily protein [Source:UniProtKB/TrEMBL;Acc:F4HU15]	0.664	0.05	21	2	3	1	1	274	31.2	5.02	5.56	2	0	495847	85635.2	541952
Master Protein	AT1G03190.1	pep chromosome:TAIR10:1:775527:780044:1 gene:AT1G03190 transcript:AT1G03190.1 gene_biotype:protein_coding transcript_biotype:protein_coding gene_symbol:XPD description:UVH6 [Source:UniProtKB/TrEMBL;Acc:A0A178W4P7]	0.665	0.05	4	2	4	2	1	758	86.2	7.46	2.09	2	0
Master Protein	AT3G52720.4	pep chromosome:TAIR10:3:19538609:19541284:-1 gene:AT3G52720 transcript:AT3G52720.4 gene_biotype:protein_coding transcript_biotype:protein_coding gene_symbol:ACA1 description:Alpha carbonic anhydrase 1, chloroplastic [Source:UniProtKB/Swiss-Prot;Acc:O04846]	0.674	0.05	12	1	6	1	1	284	32.7	9.39	0	1	0
Master Protein	AT3G29590.1	pep chromosome:TAIR10:3:11398592:11400332:-1 gene:AT3G29590 transcript:AT3G29590.1 gene_biotype:protein_coding transcript_biotype:protein_coding gene_symbol:5MAT description:Malonyl-CoA:anthocyanidin 5-O-glucoside-6''-O-malonyltransferase [Source:UniProtKB/Swiss-Prot;Acc:Q9LJB4]	0.672	0.049	4	1	1	1	1	449	49.4	6.4	2.08	1	0				164738	170168	245510
Master Protein	AT1G76680.2	pep chromosome:TAIR10:1:28776861:28778467:1 gene:AT1G76680 transcript:AT1G76680.2 gene_biotype:protein_coding transcript_biotype:protein_coding gene_symbol:OPR1 description:12-oxophytodienoate reductase 1 [Source:UniProtKB/TrEMBL;Acc:F4I403]	0.674	0.049	13	2	7	2	1	397	44	7.5	0	2	0	308873	1.72699e+06	7.90367e+06	1.19911e+06	1.27765e+06	1.75928e+06
Master Protein	AT5G45680.1	pep chromosome:TAIR10:5:18530834:18532337:1 gene:AT5G45680 transcript:AT5G45680.1 gene_biotype:protein_coding transcript_biotype:protein_coding gene_symbol:FKBP13 description:Peptidyl-prolyl cis-trans isomerase FKBP13, chloroplastic [Source:UniProtKB/Swiss-Prot;Acc:Q9SCY2]	0.672	0.049	8	1	6	1	1	208	22	8.69	8.41	1	0	41408.4	317240	214580	894703	1.12635e+06	582286
Master Protein	AT5G26160.2	pep chromosome:TAIR10:5:9142865:9146525:1 gene:AT5G26160 transcript:AT5G26160.2 gene_biotype:protein_coding transcript_biotype:protein_coding gene_symbol:PMIR2 description:Protein PLASTID MOVEMENT IMPAIRED 1-RELATED 2 [Source:UniProtKB/Swiss-Prot;Acc:Q7Y219]	0.671	0.049	7	3	10	3	1	976	107.9	4.94	2.02	3	0	882541	580024	384491
Master Protein	AT1G07260.1	pep chromosome:TAIR10:1:2227594:2229357:-1 gene:AT1G07260 transcript:AT1G07260.1 gene_biotype:protein_coding transcript_biotype:protein_coding gene_symbol:UGT71C3 description:UDP-glycosyltransferase 71C3 [Source:UniProtKB/Swiss-Prot;Acc:Q9LML7]	0.67	0.049	9	2	2	2	1	476	52.9	5.31	2.07	2	0					154855	392742
Master Protein	AT4G13880.1	pep chromosome:TAIR10:4:8025804:8028614:1 gene:AT4G13880 transcript:AT4G13880.1 gene_biotype:protein_coding transcript_biotype:protein_coding gene_symbol:AtRLP48	0.669	0.049	4	2	6	2	1	725	80.9	5.03	0	2	0		990963	693841	626224	569279	604545
Master Protein	AT4G38090.1	pep chromosome:TAIR10:4:17883679:17884776:-1 gene:AT4G38090 transcript:AT4G38090.1 gene_biotype:protein_coding transcript_biotype:protein_coding description:AT4G38090 protein [Source:UniProtKB/TrEMBL;Acc:B9DG41]	0.675	0.049	3	1	1	1	1	234	25.2	8.43	0	1	0		156542	68433.4			19714.7
Master Protein	AT4G23290.2	pep chromosome:TAIR10:4:12177734:12180936:-1 gene:AT4G23290 transcript:AT4G23290.2 gene_biotype:protein_coding transcript_biotype:protein_coding gene_symbol:CRK21 description:Cysteine-rich receptor-like protein kinase 21 [Source:UniProtKB/Swiss-Prot;Acc:Q3E9X6]	0.674	0.048	4	2	2	2	1	690	76.8	8.25	0	2	0	451579
Master Protein	AT5G60120.6	pep chromosome:TAIR10:5:24207689:24211743:1 gene:AT5G60120 transcript:AT5G60120.6 gene_biotype:protein_coding transcript_biotype:protein_coding gene_symbol:TOE2 description:Target of early activation tagged (EAT) 2 [Source:UniProtKB/TrEMBL;Acc:F4JXG9]	0.676	0.048	6	1	2	1	1	478	52.4	7.09	5.03	1	0	600057		304956
Master Protein	AT5G09790.1	pep chromosome:TAIR10:5:3038978:3041206:-1 gene:AT5G09790 transcript:AT5G09790.1 gene_biotype:protein_coding transcript_biotype:protein_coding gene_symbol:ATXR5 description:SDG15 [Source:UniProtKB/TrEMBL;Acc:A0A178UEL1]	0.678	0.048	4	1	1	1	1	378	42.9	8.03	1.7	1	0				164103	194509	181970
Master Protein	AT1G25410.1	pep chromosome:TAIR10:1:8914191:8915219:-1 gene:AT1G25410 transcript:AT1G25410.1 gene_biotype:protein_coding transcript_biotype:protein_coding gene_symbol:IPT6 description:Adenylate isopentenyltransferase 6, chloroplastic [Source:UniProtKB/Swiss-Prot;Acc:Q9C6L1]	0.676	0.048	4	2	17	2	1	342	38.3	8.54	0	2	0	6.28365e+06	1.10507e+07	1.40748e+07	3.60461e+06	2.64841e+06	2.38858e+06
Master Protein	AT3G06580.1	pep chromosome:TAIR10:3:2048900:2052147:-1 gene:AT3G06580 transcript:AT3G06580.1 gene_biotype:protein_coding transcript_biotype:protein_coding gene_symbol:GAL1 description:Galactokinase [Source:UniProtKB/Swiss-Prot;Acc:Q9SEE5]	0.691	0.046	6	1	1	1	1	496	54.3	5.96	0	1	0
Master Protein	AT5G36690.1	pep chromosome:TAIR10:5:14415185:14417288:-1 gene:AT5G36690 transcript:AT5G36690.1 gene_biotype:protein_coding transcript_biotype:protein_coding gene_symbol:PPI3A description:Proton pump-interactor 3B [Source:UniProtKB/Swiss-Prot;Acc:P0DKC0]	0.691	0.046	8	2	2	2	1	576	66.4	6.38	0	2	0	157787	241713	47786	401206	648109	427790
Master Protein	AT5G54280.2	pep chromosome:TAIR10:5:22039389:22046358:-1 gene:AT5G54280 transcript:AT5G54280.2 gene_biotype:protein_coding transcript_biotype:protein_coding gene_symbol:VIII-2 description:Myosin-2 [Source:UniProtKB/Swiss-Prot;Acc:F4K0A6]	0.696	0.046	3	1	1	1	1	1220	138.5	8.69	0	1	0	406981
Master Protein	AT4G37740.1	pep chromosome:TAIR10:4:17725337:17727909:-1 gene:AT4G37740 transcript:AT4G37740.1 gene_biotype:protein_coding transcript_biotype:protein_coding gene_symbol:GRF2 description:GRF2 [Source:UniProtKB/TrEMBL;Acc:A0A178UXW8]	0.696	0.046	4	1	3	1	1	535	58.5	8.68	0	1	0				100083	111544	609410
Master Protein	AT3G26700.1	pep chromosome:TAIR10:3:9809582:9812674:1 gene:AT3G26700 transcript:AT3G26700.1 gene_biotype:protein_coding transcript_biotype:protein_coding description:Protein kinase superfamily protein [Source:UniProtKB/TrEMBL;Acc:F4JDN8]	0.698	0.046	6	1	1	1	1	380	41.8	6.55	0	1	0
Master Protein	AT4G22190.1	pep chromosome:TAIR10:4:11741780:11743318:-1 gene:AT4G22190 transcript:AT4G22190.1 gene_biotype:protein_coding transcript_biotype:protein_coding description:Serine/arginine repetitive matrix-like protein [Source:UniProtKB/TrEMBL;Acc:Q8L4C5]	0.696	0.045	8	2	2	2	1	387	42.3	9.69	0	2	0
Master Protein	AT5G04500.1	pep chromosome:TAIR10:5:1283378:1286374:1 gene:AT5G04500 transcript:AT5G04500.1 gene_biotype:protein_coding transcript_biotype:protein_coding description:Glycosyltransferase family protein 64 protein C5 [Source:UniProtKB/Swiss-Prot;Acc:Q84WB7]	0.698	0.045	6	3	6	3	1	765	86.4	8.92	0	3	0	129358		53915.6	722836	661867	726499
Master Protein	AT1G77180.1	pep chromosome:TAIR10:1:28999577:29002135:-1 gene:AT1G77180 transcript:AT1G77180.1 gene_biotype:protein_coding transcript_biotype:protein_coding gene_symbol:SKIP description:SNW/SKI-interacting protein [Source:UniProtKB/Swiss-Prot;Acc:O80653]	0.697	0.045	1	1	2	1	1	613	69.4	9.17	0	1	0	547871	1.30259e+06	984079	4.26539e+06	3.50885e+06	5.76149e+06
Master Protein	AT3G55000.1	pep chromosome:TAIR10:3:20381460:20383878:1 gene:AT3G55000 transcript:AT3G55000.1 gene_biotype:protein_coding transcript_biotype:protein_coding gene_symbol:TON1A description:Protein TONNEAU 1a [Source:UniProtKB/Swiss-Prot;Acc:Q9FQ25]	0.704	0.045	5	1	6	1	1	260	29.3	5.49	0	1	0	5.23609e+06	4.99276e+06	1.20774e+06	4.21521e+06	1.77883e+06	2.03983e+06
Master Protein	AT4G00540.2	pep chromosome:TAIR10:4:235214:237582:-1 gene:AT4G00540 transcript:AT4G00540.2 gene_biotype:protein_coding transcript_biotype:protein_coding gene_symbol:MYB3R2 description:Transcription factor MYB3R-2 [Source:UniProtKB/Swiss-Prot;Acc:Q9SPN3]	0.704	0.045	9	3	8	3	1	405	46.2	8.79	0	3	0	4.86563e+06	9.94939e+06	5.16922e+06	6.59531e+06	5.56211e+06	8.90806e+06
Master Protein	AT5G11160.1	pep chromosome:TAIR10:5:3550300:3552255:1 gene:AT5G11160 transcript:AT5G11160.1 gene_biotype:protein_coding transcript_biotype:protein_coding gene_symbol:APT5 description:Adenine phosphoribosyltransferase 5 [Source:UniProtKB/Swiss-Prot;Acc:Q9LFP0]	0.704	0.044	7	1	1	1	1	191	20.7	6.39	2.24	1	0	69555.3	78158.3	145006	115333	85300.7	109501
Master Protein	AT1G58030.1	pep chromosome:TAIR10:1:21464001:21468505:-1 gene:AT1G58030 transcript:AT1G58030.1 gene_biotype:protein_coding transcript_biotype:protein_coding gene_symbol:CAT2 description:Cationic amino acid transporter 2, vacuolar [Source:UniProtKB/Swiss-Prot;Acc:Q9ASS7]	0.707	0.044	5	1	2	1	1	635	67.1	5.95	0	1	0				1.13516e+06	2.47188e+06	3.2509e+06
Master Protein	AT5G51560.1	pep chromosome:TAIR10:5:20945676:20948939:1 gene:AT5G51560 transcript:AT5G51560.1 gene_biotype:protein_coding transcript_biotype:protein_coding description:Leucine-rich repeat protein kinase family protein [Source:UniProtKB/TrEMBL;Acc:Q9FHM8]	0.711	0.044	2	1	1	1	1	680	74.7	7.87	0	1	0	431140	380091	763706	197290	318570	151282
Master Protein	AT4G14140.2	pep chromosome:TAIR10:4:8146345:8152131:1 gene:AT4G14140 transcript:AT4G14140.2 gene_biotype:protein_coding transcript_biotype:protein_coding gene_symbol:MET2 description:DNA methyltransferase 2 [Source:TAIR;Acc:AT4G14140]	0.71	0.044	3	3	5	3	1	1545	174.7	6.47	0	3	0	476311	683363	633334	834858	397576	303123
Master Protein	AT2G43060.1	pep chromosome:TAIR10:2:17909007:17910210:1 gene:AT2G43060 transcript:AT2G43060.1 gene_biotype:protein_coding transcript_biotype:protein_coding gene_symbol:IBH1 description:Transcription factor IBH1 [Source:UniProtKB/Swiss-Prot;Acc:Q9SKX1]	0.71	0.044	22	2	3	2	1	156	17.8	10.4	0	2	0		1.17607e+06	756015	1.96107e+06	2.2479e+06	2.03828e+06
Master Protein	AT4G23640.1	pep chromosome:TAIR10:4:12320152:12324604:-1 gene:AT4G23640 transcript:AT4G23640.1 gene_biotype:protein_coding transcript_biotype:protein_coding gene_symbol:POT3 description:TRH1 [Source:UniProtKB/TrEMBL;Acc:A0A384KFZ5]	0.71	0.044	1	1	2	1	1	775	86.8	9.32	1.61	1	0	269201	177968	162020	76145.5	79713	83345
Master Protein	AT4G14370.2	pep chromosome:TAIR10:4:8279634:8283535:-1 gene:AT4G14370 transcript:AT4G14370.2 gene_biotype:protein_coding transcript_biotype:protein_coding description:Disease resistance protein (TIR-NBS-LRR class) family [Source:TAIR;Acc:AT4G14370]	0.709	0.044	3	1	8	1	1	1051	120.1	6.81	0	1	0		4.11877e+06	6967649
Master Protein	AT5G45400.1	pep chromosome:TAIR10:5:18398832:18402284:1 gene:AT5G45400 transcript:AT5G45400.1 gene_biotype:protein_coding transcript_biotype:protein_coding gene_symbol:RPA1C description:Replication protein A 70 kDa DNA-binding subunit C [Source:UniProtKB/Swiss-Prot;Acc:Q9FHJ6]	0.708	0.044	8	3	3	3	1	853	94.3	7.66	0	3	0	26511.5		151507	21642.7
Master Protein	AT4G29720.1	pep chromosome:TAIR10:4:14553211:14555276:-1 gene:AT4G29720 transcript:AT4G29720.1 gene_biotype:protein_coding transcript_biotype:protein_coding gene_symbol:PAO5 description:Probable polyamine oxidase 5 [Source:UniProtKB/Swiss-Prot;Acc:Q9SU79]	0.707	0.043	3	1	4	1	1	533	58.7	6.16	0	1	0	374554	772560	840437
Master Protein	AT3G58010.2	pep chromosome:TAIR10:3:21475805:21478187:-1 gene:AT3G58010 transcript:AT3G58010.2 gene_biotype:protein_coding transcript_biotype:protein_coding gene_symbol:PAP9 description:Probable plastid-lipid-associated protein 9, chloroplastic [Source:UniProtKB/Swiss-Prot;Acc:Q9M2P7]	0.707	0.043	11	1	1	1	1	308	34.1	5.41	0	1	0
Master Protein	AT5G62580.2	pep chromosome:TAIR10:5:25119611:25122577:1 gene:AT5G62580 transcript:AT5G62580.2 gene_biotype:protein_coding transcript_biotype:protein_coding gene_symbol:TOR1L3 description:TORTIFOLIA1-like protein 3 [Source:UniProtKB/Swiss-Prot;Acc:Q6NPR6]	0.707	0.043	8	2	5	2	1	615	66.6	9.45	0	2	0	955617	638301	557055	2.46511e+06	2.95405e+06	2.10353e+06
Master Protein	AT3G16580.1	pep chromosome:TAIR10:3:5647376:5648746:-1 gene:AT3G16580 transcript:AT3G16580.1 gene_biotype:protein_coding transcript_biotype:protein_coding description:F-box/kelch-repeat protein At3g16580 [Source:UniProtKB/Swiss-Prot;Acc:Q9LUS6]	0.708	0.043	2	1	5	1	1	382	44.4	6.74	0	1	0	161333	113632	77765.6	748829	582886	712085
Master Protein	AT5G09350.1	pep chromosome:TAIR10:5:2899001:2906160:-1 gene:AT5G09350 transcript:AT5G09350.1 gene_biotype:protein_coding transcript_biotype:protein_coding gene_symbol:PI4KB2 description:PI4KBETA2 [Source:UniProtKB/TrEMBL;Acc:A0A178UGA7]	0.709	0.043	1	1	1	1	1	1116	126.2	5.8	0	1	0	129162	41277.4		62592.4	499863	27815.7
Master Protein	AT1G80060.4	pep chromosome:TAIR10:1:30114449:30117645:-1 gene:AT1G80060 transcript:AT1G80060.4 gene_biotype:protein_coding transcript_biotype:protein_coding description:At1g80060 [Source:UniProtKB/TrEMBL;Acc:Q5XEN2]	0.706	0.043	10	1	4	1	1	243	27.3	9.36	2.14	1	0	183422	78465.2		383374	425520	494307
Master Protein	AT1G26140.1	pep chromosome:TAIR10:1:9038708:9039540:-1 gene:AT1G26140 transcript:AT1G26140.1 gene_biotype:protein_coding transcript_biotype:protein_coding description:Uncharacterized protein F28B23.18 [Source:UniProtKB/TrEMBL;Acc:Q9C659]	0.708	0.043	12	1	2	1	1	162	18.6	6.52	0	1	0		73663.5	14942.3	363214	736237	421602
Master Protein	AT5G28010.1	pep chromosome:TAIR10:5:10024623:10025520:1 gene:AT5G28010 transcript:AT5G28010.1 gene_biotype:protein_coding transcript_biotype:protein_coding description:Polyketide cyclase/dehydrase and lipid transport superfamily protein [Source:UniProtKB/TrEMBL;Acc:F4K5S5]	0.708	0.043	22	1	4	1	1	166	18.9	5.55	0	1	0		99354.6	327814	2.45605e+06	9.73819e+06	5.97835e+06
Master Protein	AT3G09730.2	pep chromosome:TAIR10:3:2983868:2986455:1 gene:AT3G09730 transcript:AT3G09730.2 gene_biotype:protein_coding transcript_biotype:protein_coding description:POLAR LOCALIZATION DURING ASYMMETRIC DIVISION AND protein [Source:UniProtKB/TrEMBL;Acc:Q9SF30]	0.72	0.042	8	2	4	2	1	405	44.4	5.68	5.47	2	0	987740	692840	1.11601e+06	16648.4	22839.6
Master Protein	AT1G69420.1	pep chromosome:TAIR10:1:26093026:26097167:1 gene:AT1G69420 transcript:AT1G69420.1 gene_biotype:protein_coding transcript_biotype:protein_coding gene_symbol:PAT22 description:S-acyltransferase [Source:UniProtKB/TrEMBL;Acc:A0A178WF77]	0.723	0.042	9	3	8	3	1	596	65.8	8.7	0	3	0	3.36689e+06	3.3238e+06	3.69035e+06	3.94095e+06	2.1207e+06	2.09352e+06
Master Protein	AT5G58550.1	pep chromosome:TAIR10:5:23665295:23668886:-1 gene:AT5G58550 transcript:AT5G58550.1 gene_biotype:protein_coding transcript_biotype:protein_coding gene_symbol:EOL2 description:ETO1-like 2 [Source:TAIR;Acc:AT5G58550]	0.723	0.041	6	2	2	2	1	925	105.4	5.76	0	2	0			87668.5
Master Protein	AT3G20730.1	pep chromosome:TAIR10:3:7246896:7248878:1 gene:AT3G20730 transcript:AT3G20730.1 gene_biotype:protein_coding transcript_biotype:protein_coding gene_symbol:PCMP-E94 description:Pentatricopeptide repeat-containing protein At3g20730 [Source:UniProtKB/Swiss-Prot;Acc:Q9LT48]	0.722	0.041	9	3	4	3	1	565	63.1	8.59	0	3	0	702208	1.90086e+06	2.29013e+06	280405	280193	292456
Master Protein	AT2G45580.1	pep chromosome:TAIR10:2:18782231:18784530:-1 gene:AT2G45580 transcript:AT2G45580.1 gene_biotype:protein_coding transcript_biotype:protein_coding gene_symbol:CYP76C3 description:Cytochrome P450 76C3 [Source:UniProtKB/Swiss-Prot;Acc:O64638]	0.733	0.041	2	1	2	1	1	515	58.1	8.91	4.6	1	0	83086		10420.2	233359	296868	301287
Master Protein	AT2G38680.1	pep chromosome:TAIR10:2:16174001:16176172:-1 gene:AT2G38680 transcript:AT2G38680.1 gene_biotype:protein_coding transcript_biotype:protein_coding description:5'-nucleotidases;magnesium ion binding [Source:TAIR;Acc:AT2G38680]	0.732	0.041	14	2	2	2	1	344	39.3	5.96	0	2	0		335514	736279	1.02255e+06	1.61012e+06	741323
Master Protein	AT5G62060.1	pep chromosome:TAIR10:5:24927688:24928698:1 gene:AT5G62060 transcript:AT5G62060.1 gene_biotype:protein_coding transcript_biotype:protein_coding description:Putative F-box protein At5g62060 [Source:UniProtKB/Swiss-Prot;Acc:Q9FIT3]	0.731	0.041	11	1	2	1	1	303	35.5	8.72	0	1	0	2.5343e+06	1.70628e+06	1.0439e+06
Master Protein	AT1G51880.3	pep chromosome:TAIR10:1:19269862:19274158:-1 gene:AT1G51880 transcript:AT1G51880.3 gene_biotype:protein_coding transcript_biotype:protein_coding gene_symbol:RHS6 description:root hair specific 6 [Source:TAIR;Acc:AT1G51880]	0.73	0.041	12	4	6	4	1	898	100.3	7.23	2.27	4	0	93364.1	80051.1	372462	435683	530020	1.05747e+06
Master Protein	AT5G18525.1	pep chromosome:TAIR10:5:6146725:6153811:-1 gene:AT5G18525 transcript:AT5G18525.1 gene_biotype:protein_coding transcript_biotype:protein_coding gene_symbol:GFS12 description:Protein GFS12 [Source:UniProtKB/Swiss-Prot;Acc:F4JY12]	0.73	0.04	1	1	1	1	1	1639	183.3	6.57	2.23	1	0		1.66477e+06	1.11701e+06	2.70219e+06	2.51694e+06	2.78818e+06
Master Protein	AT2G43780.4	pep chromosome:TAIR10:2:18136213:18137429:-1 gene:AT2G43780 transcript:AT2G43780.4 gene_biotype:protein_coding transcript_biotype:protein_coding description:unknown protein; Ha. [Source:TAIR;Acc:AT2G43780]	0.73	0.04	43	1	1	1	1	93	10.3	5.97	0	1	0	105303
Master Protein	AT1G64140.1	pep chromosome:TAIR10:1:23803793:23807159:-1 gene:AT1G64140 transcript:AT1G64140.1 gene_biotype:protein_coding transcript_biotype:protein_coding description:F22C12.10 [Source:UniProtKB/TrEMBL;Acc:Q9SH64]	0.734	0.04	8	3	11	3	1	646	67.5	8.65	0	3	0	1.16048e+06	876407	959468	783054	591814	587285
Master Protein	AT1G68470.1	pep chromosome:TAIR10:1:25676361:25678468:-1 gene:AT1G68470 transcript:AT1G68470.1 gene_biotype:protein_coding transcript_biotype:protein_coding gene_symbol:GT17 description:Probable xyloglucan galactosyltransferase GT17 [Source:UniProtKB/Swiss-Prot;Acc:Q9CA34]	0.738	0.04	13	3	9	3	1	455	52.9	7.97	0	3	0	91217.6	129596	37024	448783	301009	255043
Master Protein	AT3G57120.1	pep chromosome:TAIR10:3:21138821:21140667:1 gene:AT3G57120 transcript:AT3G57120.1 gene_biotype:protein_coding transcript_biotype:protein_coding description:Protein kinase superfamily protein [Source:UniProtKB/TrEMBL;Acc:Q8VYG5]	0.74	0.04	5	1	2	1	1	456	50.5	9.1	0	1	0	781828	1.5987e+06	1453327	1.21992e+06		1.46682e+06
Master Protein	AT4G19130.2	pep chromosome:TAIR10:4:10466407:10469329:-1 gene:AT4G19130 transcript:AT4G19130.2 gene_biotype:protein_coding transcript_biotype:protein_coding description:Replication factor-A protein 1-related [Source:TAIR;Acc:AT4G19130]	0.739	0.04	2	1	3	1	1	785	86.1	7.69	5.28	1	0	87133.6	77410.5	6603.57	372246	394862	274001
Master Protein	AT4G17486.1	pep chromosome:TAIR10:4:9749578:9751804:-1 gene:AT4G17486 transcript:AT4G17486.1 gene_biotype:protein_coding transcript_biotype:protein_coding description:DeSI-like protein At4g17486 [Source:UniProtKB/Swiss-Prot;Acc:Q93VG8]	0.745	0.039	16	1	1	1	1	224	25.3	4.94	0	1	0
Master Protein	AT5G53370.2	pep chromosome:TAIR10:5:21649683:21651713:-1 gene:AT5G53370 transcript:AT5G53370.2 gene_biotype:protein_coding transcript_biotype:protein_coding gene_symbol:ATPMEPCRF description:pectin methylesterase PCR fragment F [Source:TAIR;Acc:AT5G53370]	0.746	0.039	11	3	8	3	1	623	68.5	8.53	1.7	3	0	75975.5	531919	956289	2.54447e+06	1.02873e+06	1.66401e+06
Master Protein	AT4G30830.1	pep chromosome:TAIR10:4:15015236:15017365:-1 gene:AT4G30830 transcript:AT4G30830.1 gene_biotype:protein_coding transcript_biotype:protein_coding description:Putative uncharacterized protein [Source:UniProtKB/TrEMBL;Acc:Q1PE31]	0.747	0.039	7	2	8	2	1	363	42.1	4.92	0	2	0	3.13025e+06	2.89081e+06	6.25989e+06	1.48166e+06	1.23715e+06	1.0776e+06
Master Protein	AT4G22860.1	pep chromosome:TAIR10:4:11997281:12001631:1 gene:AT4G22860 transcript:AT4G22860.1 gene_biotype:protein_coding transcript_biotype:protein_coding description:At4g22860 [Source:UniProtKB/TrEMBL;Acc:Q4V3C5]	0.762	0.038	6	1	1	1	1	509	58.1	9.47	0	1	0				382158	247810	370009
Master Protein	AT3G57330.1	pep chromosome:TAIR10:3:21211014:21216836:-1 gene:AT3G57330 transcript:AT3G57330.1 gene_biotype:protein_coding transcript_biotype:protein_coding gene_symbol:ACA11 description:Putative calcium-transporting ATPase 11, plasma membrane-type [Source:UniProtKB/Swiss-Prot;Acc:Q9M2L4]	0.765	0.037	5	2	2	2	1	1025	111.9	6.34	0	2	0		124243	73402.6	332834
Master Protein	AT4G34880.2	pep chromosome:TAIR10:4:16615391:16617584:1 gene:AT4G34880 transcript:AT4G34880.2 gene_biotype:protein_coding transcript_biotype:protein_coding description:Amidase family protein [Source:TAIR;Acc:AT4G34880]	0.764	0.037	5	2	5	2	1	512	54.9	6.68	0	2	0	432292	732454	225321	400033	257415	374171
Master Protein	AT5G14250.1	pep chromosome:TAIR10:5:4597868:4600835:1 gene:AT5G14250 transcript:AT5G14250.1 gene_biotype:protein_coding transcript_biotype:protein_coding gene_symbol:CSN3 description:COP9 signalosome complex subunit 3 [Source:UniProtKB/Swiss-Prot;Acc:Q8W575]	0.764	0.037	10	2	2	2	1	429	47.7	6.38	0	2	0		44716.7	46895.5	811804	1.16241e+06	879360
Master Protein	AT5G50310.1	pep chromosome:TAIR10:5:20474457:20479478:1 gene:AT5G50310 transcript:AT5G50310.1 gene_biotype:protein_coding transcript_biotype:protein_coding description:AT5g50310/MXI22_1 [Source:UniProtKB/TrEMBL;Acc:Q945N1]	0.763	0.037	3	2	2	2	1	666	76.1	5.31	0	2	0	62330	96453.1	180614	49415.6	25757.8	31991.8
Master Protein	AT2G03470.1	pep chromosome:TAIR10:2:1045446:1047744:-1 gene:AT2G03470 transcript:AT2G03470.1 gene_biotype:protein_coding transcript_biotype:protein_coding description:ELM2 domain-containing protein [Source:UniProtKB/TrEMBL;Acc:Q9ZQ83]	0.763	0.037	5	2	2	2	1	450	51.8	4.58	1.97	2	0
Master Protein	AT1G79960.1	pep chromosome:TAIR10:1:30079665:30080552:-1 gene:AT1G79960 transcript:AT1G79960.1 gene_biotype:protein_coding transcript_biotype:protein_coding gene_symbol:OFP14 description:OFP14 [Source:UniProtKB/TrEMBL;Acc:A0A178W942]	0.762	0.037	17	2	2	2	1	294	34.3	7.94	0	2	0	37786.8	205083	46438.6
Master Protein	AT5G37820.2	pep chromosome:TAIR10:5:15050002:15051599:1 gene:AT5G37820 transcript:AT5G37820.2 gene_biotype:protein_coding transcript_biotype:protein_coding gene_symbol:NIP4;2 description:NOD26-like intrinsic protein 4;2 [Source:TAIR;Acc:AT5G37820]	0.762	0.037	2	1	1	1	1	319	34.6	9.23	0	1	0	12231.9	45503.4	141670	22890.4
Master Protein	AT1G32660.1	pep chromosome:TAIR10:1:11811040:11812380:1 gene:AT1G32660 transcript:AT1G32660.1 gene_biotype:protein_coding transcript_biotype:protein_coding description:Putative F-box protein At1g32660 [Source:UniProtKB/Swiss-Prot;Acc:Q9LPJ7]	0.76	0.037	4	1	5	1	1	446	50.3	8.46	0	1	0		1.5669e+06	800130	4.22507e+06	9.01981e+06	4.68145e+06
Master Protein	AT2G45730.1	pep chromosome:TAIR10:2:18836264:18839273:-1 gene:AT2G45730 transcript:AT2G45730.1 gene_biotype:protein_coding transcript_biotype:protein_coding description:tRNA (adenine(58)-N(1))-methyltransferase non-catalytic subunit TRM6 [Source:UniProtKB/TrEMBL;Acc:O80846]	0.761	0.036	9	2	16	2	1	446	49.4	6.6	6.3	2	0	7.19932e+06	1.99881e+06	960374	2.18132e+07	5.01957e+07	3.00201e+07
Master Protein	AT5G18770.1	pep chromosome:TAIR10:5:6261311:6263721:1 gene:AT5G18770 transcript:AT5G18770.1 gene_biotype:protein_coding transcript_biotype:protein_coding description:F-box/FBD/LRR-repeat protein At5g18770 [Source:UniProtKB/Swiss-Prot;Acc:Q93ZK9]	0.76	0.036	8	2	2	2	1	481	55.7	6.83	0	2	0	188631	120322	132198
Master Protein	AT5G06460.1	pep chromosome:TAIR10:5:1969960:1974527:1 gene:AT5G06460 transcript:AT5G06460.1 gene_biotype:protein_coding transcript_biotype:protein_coding gene_symbol:UBA2 description:UBA 2 [Source:UniProtKB/TrEMBL;Acc:A0A178UEQ1]	0.761	0.036	9	4	11	4	1	1077	119.5	5.29	2.41	4	0	1.45388e+06	1.55379e+06	950853	225524	2.76718e+06	170281
Master Protein	AT1G65270.2	pep chromosome:TAIR10:1:24241706:24245074:1 gene:AT1G65270 transcript:AT1G65270.2 gene_biotype:protein_coding transcript_biotype:protein_coding description:AT1G65270 protein [Source:UniProtKB/TrEMBL;Acc:O80798]	0.761	0.036	13	1	2	1	1	292	32.5	6.43	0	1	0	59240.2	126037		219564	517912	808980
Master Protein	AT1G71390.2	pep chromosome:TAIR10:1:26906401:26908975:1 gene:AT1G71390 transcript:AT1G71390.2 gene_biotype:protein_coding transcript_biotype:protein_coding gene_symbol:AtRLP11 description:receptor like protein 11 [Source:TAIR;Acc:AT1G71390]	0.765	0.036	3	1	2	1	1	789	89.3	6.8	2.83	1	0		146373	264919	330026
Master Protein	AT3G56130.2	pep chromosome:TAIR10:3:20826658:20829270:1 gene:AT3G56130 transcript:AT3G56130.2 gene_biotype:protein_coding transcript_biotype:protein_coding description:AT3g56130/F18O21_90 [Source:UniProtKB/TrEMBL;Acc:Q93W03]	0.772	0.035	38	3	4	3	1	205	21.8	5.6	0	3	0	686655		98058.9	56714.8	84270.1	64883.2
Master Protein	AT2G08986.1	pep chromosome:TAIR10:2:3618058:3626460:1 gene:AT2G08986 transcript:AT2G08986.1 gene_biotype:protein_coding transcript_biotype:protein_coding description:unknown protein; BEST Arabidopsis thaliana protein match is: unknown protein (TAIR:AT1G40104.1); Ha. [Source:TAIR;Acc:AT2G08986]	0.772	0.035	4	2	2	2	1	1218	142.5	10.1	0	2	0
Master Protein	AT1G80930.1	pep chromosome:TAIR10:1:30405339:30409768:-1 gene:AT1G80930 transcript:AT1G80930.1 gene_biotype:protein_coding transcript_biotype:protein_coding description:At1g80930/F23A5_23 [Source:UniProtKB/TrEMBL;Acc:Q9SAG7]	0.773	0.035	4	1	1	1	1	900	104	6.05	0	1	0		224463
Master Protein	ATMG00670.1	pep chromosome:TAIR10:Mt:191055:191882:-1 gene:ATMG00670 transcript:ATMG00670.1 gene_biotype:protein_coding transcript_biotype:protein_coding gene_symbol:ORF275 description:Uncharacterized mitochondrial protein AtMg00670 [Source:UniProtKB/Swiss-Prot;Acc:P93319]	0.774	0.035	4	1	10	1	1	275	30.2	5.03	16.56	1	0	1.43302e+07	4.7901e+06	102962	8190.82
Master Protein	AT4G02500.1	pep chromosome:TAIR10:4:1101378:1103612:1 gene:AT4G02500 transcript:AT4G02500.1 gene_biotype:protein_coding transcript_biotype:protein_coding gene_symbol:XXT2 description:Xyloglucan 6-xylosyltransferase 2 [Source:UniProtKB/Swiss-Prot;Acc:O22775]	0.774	0.035	10	2	2	2	1	461	53.1	6.99	0	2	0		2.03762e+06	175067	334442	488708	367350
Master Protein	AT5G27010.1	pep chromosome:TAIR10:5:9503315:9507569:-1 gene:AT5G27010 transcript:AT5G27010.1 gene_biotype:protein_coding transcript_biotype:protein_coding description:ARM repeat superfamily protein [Source:TAIR;Acc:AT5G27010]	0.777	0.035	1	1	4	1	1	863	98.1	8.46	3.29	1	0	8.8662e+06	1.86756e+07	19765272	5.55246e+06	2.61732e+06	3.74732e+06
Master Protein	AT3G59050.1	pep chromosome:TAIR10:3:21824696:21827509:-1 gene:AT3G59050 transcript:AT3G59050.1 gene_biotype:protein_coding transcript_biotype:protein_coding gene_symbol:PAO3 description:Polyamine oxidase 3 [Source:UniProtKB/Swiss-Prot;Acc:Q9LYT1]	0.774	0.035	4	1	4	1	1	488	54.1	5.96	5.4	1	0	1.80823e+06	3.13759e+06	2.63109e+06	1.81109e+06		1.95142e+06
Master Protein	AT5G19030.5	pep chromosome:TAIR10:5:6357383:6359128:-1 gene:AT5G19030 transcript:AT5G19030.5 gene_biotype:protein_coding transcript_biotype:protein_coding description:RNA-binding (RRM/RBD/RNP motifs) family protein [Source:UniProtKB/TrEMBL;Acc:F4JZK9]	0.775	0.035	29	2	4	2	1	147	16.4	9.63	3.43	2	0	55711	111829		999315	352725	622637
Master Protein	AT1G26370.1	pep chromosome:TAIR10:1:9121443:9125578:-1 gene:AT1G26370 transcript:AT1G26370.1 gene_biotype:protein_coding transcript_biotype:protein_coding gene_symbol:RID1 description:Pre-mRNA-splicing factor ATP-dependent RNA helicase DEAH10 [Source:UniProtKB/Swiss-Prot;Acc:F4IE66]	0.773	0.035	3	1	4	1	1	717	80.5	8.62	2.14	1	0	1.83484e+06		7256.26	1.66239e+06	731088
Master Protein	AT1G09270.2	pep chromosome:TAIR10:1:2994331:2998222:1 gene:AT1G09270 transcript:AT1G09270.2 gene_biotype:protein_coding transcript_biotype:protein_coding gene_symbol:IMPA4 description:Importin subunit alpha-4 [Source:UniProtKB/Swiss-Prot;Acc:O80480]	0.774	0.035	3	1	8	1	1	538	59.4	5.33	0	1	0	928513	944299	578424	1.63166e+06	1.65392e+06	1.40803e+06
Master Protein	AT5G16715.1	pep chromosome:TAIR10:5:5485203:5493548:1 gene:AT5G16715 transcript:AT5G16715.1 gene_biotype:protein_coding transcript_biotype:protein_coding gene_symbol:EMB2247 description:Valine--tRNA ligase, chloroplastic/mitochondrial 2 [Source:UniProtKB/Swiss-Prot;Acc:F4KE63]	0.773	0.034	5	3	8	3	1	974	110.6	6.37	8.56	3	0	44717.5	338036	147520	561556	742226	669166
Master Protein	AT4G34270.1	pep chromosome:TAIR10:4:16403844:16406303:-1 gene:AT4G34270 transcript:AT4G34270.1 gene_biotype:protein_coding transcript_biotype:protein_coding gene_symbol:TIP41L description:TIP41-like protein [Source:UniProtKB/Swiss-Prot;Acc:Q8VXY4]	0.775	0.034	6	1	2	1	1	290	33.1	5.59	4.33	1	0				252240	251555	226616
Master Protein	AT4G35830.1	pep chromosome:TAIR10:4:16972569:16978161:-1 gene:AT4G35830 transcript:AT4G35830.1 gene_biotype:protein_coding transcript_biotype:protein_coding gene_symbol:ACO1 description:Aconitate hydratase [Source:UniProtKB/TrEMBL;Acc:A0A178V2T4]	0.774	0.034	5	2	6	2	1	898	98.1	6.4	9.48	2	0
Master Protein	AT3G04790.1	pep chromosome:TAIR10:3:1313297:1314288:1 gene:AT3G04790 transcript:AT3G04790.1 gene_biotype:protein_coding transcript_biotype:protein_coding gene_symbol:RPI3 description:EMB3119 [Source:UniProtKB/TrEMBL;Acc:A0A178V804]	0.772	0.034	3	1	1	1	1	276	29.3	6.02	1.77	1	0	1.30019e+06	738262	1.12012e+06	203424	143016	128725
Master Protein	AT3G55060.1	pep chromosome:TAIR10:3:20402984:20406644:-1 gene:AT3G55060 transcript:AT3G55060.1 gene_biotype:protein_coding transcript_biotype:protein_coding description:CAP-gly domain linker [Source:UniProtKB/TrEMBL;Acc:Q9M2W0]	0.771	0.033	1	1	9	1	1	896	102.8	6.86	14.8	1	0	1.87274e+06	1.83122e+06	2.05527e+06	1.62744e+06	1.99478e+06	1.15067e+06
Master Protein	AT1G26320.1	pep chromosome:TAIR10:1:9105090:9107231:1 gene:AT1G26320 transcript:AT1G26320.1 gene_biotype:protein_coding transcript_biotype:protein_coding description:Allyl alcohol dehydrogenase, putative [Source:UniProtKB/TrEMBL;Acc:Q9C677]	0.769	0.033	9	1	4	1	1	351	38.7	6.18	0	1	0		187108	185676	95033.5
Master Protein	AT4G33400.1	pep chromosome:TAIR10:4:16077898:16080721:-1 gene:AT4G33400 transcript:AT4G33400.1 gene_biotype:protein_coding transcript_biotype:protein_coding description:Dem-like protein [Source:UniProtKB/TrEMBL;Acc:Q9SZB7]	0.769	0.033	2	1	14	1	1	645	71.6	5.34	0	1	0	4.84978e+06	9.39192e+06	2.20872e+07	5.08363e+06	4.86194e+06	3.76579e+06
Master Protein	AT1G07810.1	pep chromosome:TAIR10:1:2416178:2420829:1 gene:AT1G07810 transcript:AT1G07810.1 gene_biotype:protein_coding transcript_biotype:protein_coding gene_symbol:ECA1 description:Calcium-transporting ATPase 1, endoplasmic reticulum-type [Source:UniProtKB/Swiss-Prot;Acc:P92939]	0.771	0.033	3	2	7	1	1	1061	116.3	5.11	3.47	2	0				203356	239870	160460
Master Protein	AT1G72830.2	pep chromosome:TAIR10:1:27405461:27407540:-1 gene:AT1G72830 transcript:AT1G72830.2 gene_biotype:protein_coding transcript_biotype:protein_coding gene_symbol:HAP2C description:Nuclear factor Y, subunit A3 [Source:UniProtKB/TrEMBL;Acc:F4IEZ6]	0.769	0.033	3	2	3	2	1	341	37.7	9.61	0	2	0	171138	376115	307699	74296	25810.3	94240.4
Master Protein	AT1G06710.1	pep chromosome:TAIR10:1:2056575:2060242:-1 gene:AT1G06710 transcript:AT1G06710.1 gene_biotype:protein_coding transcript_biotype:protein_coding description:Tetratricopeptide repeat (TPR)-like superfamily protein [Source:TAIR;Acc:AT1G06710]	0.768	0.033	11	4	7	4	1	997	112.7	6.38	0	4	0	44297	1.79007e+06	1.24593e+06	2.03979e+06	1.2089e+06	961802
Master Protein	AT4G16860.1	pep chromosome:TAIR10:4:9488466:9495837:-1 gene:AT4G16860 transcript:AT4G16860.1 gene_biotype:protein_coding transcript_biotype:protein_coding gene_symbol:RPP4 description:Disease resistance protein RPP4 [Source:UniProtKB/Swiss-Prot;Acc:F4JNA9]	0.767	0.033	6	3	7	3	1	1147	130.3	5.82	0	3	0	72600.6	430175	321031	614665	258226	317552
Master Protein	AT3G06483.1	pep chromosome:TAIR10:3:1990349:1992864:-1 gene:AT3G06483 transcript:AT3G06483.1 gene_biotype:protein_coding transcript_biotype:protein_coding gene_symbol:PDK description:[Pyruvate dehydrogenase (acetyl-transferring)] kinase, mitochondrial [Source:UniProtKB/Swiss-Prot;Acc:Q9SBJ1]	0.767	0.033	10	2	3	2	1	366	41.4	7.11	2.41	2	0			86912.4	181669	245286	649258
Master Protein	AT3G54880.1	pep chromosome:TAIR10:3:20336687:20338598:-1 gene:AT3G54880 transcript:AT3G54880.1 gene_biotype:protein_coding transcript_biotype:protein_coding description:At3g54880 [Source:UniProtKB/TrEMBL;Acc:Q9SV37]	0.766	0.033	21	1	1	1	1	112	13	4.77	2.21	1	0			171159	18313.7
Master Protein	AT5G03640.2	pep chromosome:TAIR10:5:927821:930823:1 gene:AT5G03640 transcript:AT5G03640.2 gene_biotype:protein_coding transcript_biotype:protein_coding description:Protein kinase superfamily protein [Source:UniProtKB/TrEMBL;Acc:Q9LZS4]	0.768	0.032	9	3	4	3	1	926	102.1	7.52	0	3	0	1.00462e+06	1.16472e+06	116296	3.64317e+06	2.19475e+06	1.92508e+06
Master Protein	AT5G62460.3	pep chromosome:TAIR10:5:25074855:25077398:1 gene:AT5G62460 transcript:AT5G62460.3 gene_biotype:protein_coding transcript_biotype:protein_coding description:RING/FYVE/PHD zinc finger superfamily protein [Source:TAIR;Acc:AT5G62460]	0.768	0.032	4	1	1	1	1	320	35.2	4.84	0	1	0	63296.4	105572	259577	44540.5		26339.6
Master Protein	AT5G65570.1	pep chromosome:TAIR10:5:26203968:26206667:1 gene:AT5G65570 transcript:AT5G65570.1 gene_biotype:protein_coding transcript_biotype:protein_coding gene_symbol:PCMP-H47 description:Pentatricopeptide repeat-containing protein At5g65570 [Source:UniProtKB/Swiss-Prot;Acc:Q9LSL8]	0.77	0.032	4	1	1	1	1	738	83.6	7.42	0	1	0		38689	421815		145153
Master Protein	AT1G76520.1	pep chromosome:TAIR10:1:28714765:28717910:1 gene:AT1G76520 transcript:AT1G76520.1 gene_biotype:protein_coding transcript_biotype:protein_coding gene_symbol:PILS3 description:Protein PIN-LIKES 3 [Source:UniProtKB/Swiss-Prot;Acc:Q9C9K5]	0.768	0.032	8	2	3	1	1	390	42.6	9.01	3.31	2	0			153775
Master Protein	AT2G39910.1	pep chromosome:TAIR10:2:16660596:16663048:1 gene:AT2G39910 transcript:AT2G39910.1 gene_biotype:protein_coding transcript_biotype:protein_coding description:Uncharacterized protein At2g39910 [Source:UniProtKB/Swiss-Prot;Acc:Q8GXP4]	0.77	0.032	11	2	5	2	1	436	49.7	6.67	0	2	0		716503	200584		152503	177066
Master Protein	AT1G76530.1	pep chromosome:TAIR10:1:28718069:28720371:1 gene:AT1G76530 transcript:AT1G76530.1 gene_biotype:protein_coding transcript_biotype:protein_coding gene_symbol:PILS4 description:Protein PIN-LIKES 4 [Source:UniProtKB/Swiss-Prot;Acc:Q9C9K4]	0.768	0.032	7	2	4	1	1	415	45.6	7.37	3.31	2	1	1.03278e+06	887903	1.81905e+06
Master Protein	AT1G26580.2	pep chromosome:TAIR10:1:9184573:9187573:1 gene:AT1G26580 transcript:AT1G26580.2 gene_biotype:protein_coding transcript_biotype:protein_coding description:At1g26580 [Source:UniProtKB/TrEMBL;Acc:Q9FZE2]	0.77	0.032	2	1	3	1	1	493	55.8	4.92	0	1	0	24307.2	296344	341449	221736	68376.1	97353.7
Master Protein	AT1G01715.2	pep chromosome:TAIR10:1:266342:267533:1 gene:AT1G01715 transcript:AT1G01715.2 gene_biotype:protein_coding transcript_biotype:protein_coding	0.769	0.032	18	1	1	1	1	139	15.9	6.34	0	1	0
Master Protein	AT5G10560.1	pep chromosome:TAIR10:5:3336003:3339384:-1 gene:AT5G10560 transcript:AT5G10560.1 gene_biotype:protein_coding transcript_biotype:protein_coding gene_symbol:BXL6 description:Probable beta-D-xylosidase 6 [Source:UniProtKB/Swiss-Prot;Acc:Q9LXA8]	0.769	0.032	5	2	3	2	1	792	87.1	6.38	0	2	0
Master Protein	AT5G16630.1	pep chromosome:TAIR10:5:5454918:5459647:1 gene:AT5G16630 transcript:AT5G16630.1 gene_biotype:protein_coding transcript_biotype:protein_coding gene_symbol:RAD4 description:DNA repair protein RAD4 [Source:UniProtKB/Swiss-Prot;Acc:Q8W489]	0.771	0.032	6	4	17	4	1	865	96.2	8.37	23.12	4	0	2.21704e+07	2.08428e+07	2.89334e+07	1.86058e+07	6.99466e+06	1.78799e+07
Master Protein	AT1G58050.1	pep chromosome:TAIR10:1:21478590:21487839:-1 gene:AT1G58050 transcript:AT1G58050.1 gene_biotype:protein_coding transcript_biotype:protein_coding description:DExH-box ATP-dependent RNA helicase DExH4, chloroplastic [Source:UniProtKB/Swiss-Prot;Acc:Q9C6G0]	0.77	0.032	5	5	9	5	1	1417	159.2	7.53	0	5	0	37639.6	128301	96764.4	1.25725e+06	1.14593e+06	1.52336e+06
Master Protein	ATMG00510.1	pep chromosome:TAIR10:Mt:132071:138153:1 gene:ATMG00510 transcript:ATMG00510.1 gene_biotype:protein_coding transcript_biotype:protein_coding gene_symbol:NAD7 description:NADH dehydrogenase subunit 7 [Source:UniProtKB/TrEMBL;Acc:G1C2X4]	0.77	0.032	8	2	3	2	1	394	44.5	7.81	4.78	2	0	232674	45877.2	131102	366058	214721	379613
Master Protein	AT3G53510.1	pep chromosome:TAIR10:3:19837148:19839983:-1 gene:AT3G53510 transcript:AT3G53510.1 gene_biotype:protein_coding transcript_biotype:protein_coding gene_symbol:ABCG20 description:ABC transporter G family member 20 [Source:UniProtKB/Swiss-Prot;Acc:Q9LFG8]	0.784	0.031	6	3	17	3	1	739	82	9.07	33.56	3	0	3.89559e+06	3.38752e+06	1.32212e+06	7.65014e+06	9.15162e+06	9.26843e+06
Master Protein	AT2G35605.1	pep chromosome:TAIR10:2:14946041:14947276:1 gene:AT2G35605 transcript:AT2G35605.1 gene_biotype:protein_coding transcript_biotype:protein_coding description:Expressed protein [Source:UniProtKB/TrEMBL;Acc:Q93W30]	0.784	0.031	6	1	4	1	1	109	11.9	9.94	0	1	0	783707	2.65936e+06	817760	1.84599e+06	2.74785e+06	1.92146e+06
Master Protein	AT1G20760.1	pep chromosome:TAIR10:1:7209298:7214993:1 gene:AT1G20760 transcript:AT1G20760.1 gene_biotype:protein_coding transcript_biotype:protein_coding description:Calcium-binding EF hand family protein [Source:UniProtKB/TrEMBL;Acc:Q9LM78]	0.783	0.031	1	1	96	1	1	1019	109.8	5.12	3.49	1	0	2.49818e+08	4.12991e+08	3.18962e+08	3.47285e+08	2.5138e+08	2.38503e+08
Master Protein	AT2G01870.1	pep chromosome:TAIR10:2:389470:390405:-1 gene:AT2G01870 transcript:AT2G01870.1 gene_biotype:protein_coding transcript_biotype:protein_coding description:At2g01870 [Source:UniProtKB/TrEMBL;Acc:Q9SIS7]	0.782	0.031	11	1	1	1	1	157	17.9	5.39	1.72	1	0	241082
Master Protein	AT4G02110.1	pep chromosome:TAIR10:4:935006:940328:1 gene:AT4G02110 transcript:AT4G02110.1 gene_biotype:protein_coding transcript_biotype:protein_coding description:BRCT domain-containing protein At4g02110 [Source:UniProtKB/Swiss-Prot;Acc:O04251]	0.782	0.031	2	2	5	2	1	1329	145.8	8.25	6.73	2	0	485557		60565.4	1.16593e+06	2.67674e+06	1.29893e+06
Master Protein	AT3G61250.1	pep chromosome:TAIR10:3:22670729:22672751:1 gene:AT3G61250 transcript:AT3G61250.1 gene_biotype:protein_coding transcript_biotype:protein_coding gene_symbol:AtMYB17 description:Transcription factor MYB41 [Source:UniProtKB/Swiss-Prot;Acc:Q9M2D9]	0.782	0.031	6	1	2	1	1	299	33.3	6.93	0	1	0	1.80249e+06	5.39626e+06	3.02348e+06	2.82206e+06	1.86876e+06	2.27228e+06
Master Protein	AT4G19580.1	pep chromosome:TAIR10:4:10668367:10669452:1 gene:AT4G19580 transcript:AT4G19580.1 gene_biotype:protein_coding transcript_biotype:protein_coding description:DNAJ heat shock N-terminal domain-containing protein [Source:UniProtKB/TrEMBL;Acc:F4JT89]	0.782	0.031	7	2	4	2	1	312	35.6	9	2.21	2	0	165942	173067	95426.7	36333.5	139527
Master Protein	AT5G45560.1	pep chromosome:TAIR10:5:18465283:18470944:1 gene:AT5G45560 transcript:AT5G45560.1 gene_biotype:protein_coding transcript_biotype:protein_coding gene_symbol:EDR2L description:Protein ENHANCED DISEASE RESISTANCE 2-like [Source:UniProtKB/Swiss-Prot;Acc:Q8VZF6]	0.783	0.031	5	2	10	2	1	719	81.7	6.67	2.02	2	0	1.16301e+06	9.9511e+06	2.59964e+06	3.89443e+06	3.73474e+06	4.24812e+06
Master Protein	AT5G12270.1	pep chromosome:TAIR10:5:3969925:3971452:-1 gene:AT5G12270 transcript:AT5G12270.1 gene_biotype:protein_coding transcript_biotype:protein_coding description:1-AMINOCYCLOPROPANE-1-CARBOXYLATE OXIDASE-like protein [Source:UniProtKB/TrEMBL;Acc:Q94CL5]	0.784	0.031	3	1	1	1	1	360	40.9	6.68	2.31	1	0
Master Protein	AT1G73840.1	pep chromosome:TAIR10:1:27763617:27766372:-1 gene:AT1G73840 transcript:AT1G73840.1 gene_biotype:protein_coding transcript_biotype:protein_coding gene_symbol:ESP1 description:Hydroxyproline-rich glycoprotein family protein [Source:UniProtKB/TrEMBL;Acc:Q8VYM7]	0.784	0.03	4	1	1	1	1	388	41.8	9.7	1.76	1	0				216221		169663
Master Protein	AT5G67020.1	pep chromosome:TAIR10:5:26749826:26751339:1 gene:AT5G67020 transcript:AT5G67020.1 gene_biotype:protein_coding transcript_biotype:protein_coding description:At5g67020 [Source:UniProtKB/TrEMBL;Acc:Q9FGC8]	0.783	0.03	5	1	9	1	1	394	43.6	9.07	0	1	0	887824	2.6116e+06	982856	6.86304e+06	4.69414e+06	6.05045e+06
Master Protein	AT4G15180.1	pep chromosome:TAIR10:4:8651406:8662587:1 gene:AT4G15180 transcript:AT4G15180.1 gene_biotype:protein_coding transcript_biotype:protein_coding gene_symbol:ATXR3 description:Histone-lysine N-methyltransferase ATXR3 [Source:UniProtKB/Swiss-Prot;Acc:O23372]	0.782	0.03	1	1	5	1	1	2335	266.9	6.87	0	1	0	1.55102e+06	1.81428e+06	2.05015e+06	2.67789e+06	2.02987e+06	1.50456e+06
Master Protein	AT3G45910.1	pep chromosome:TAIR10:3:16876338:16877075:-1 gene:AT3G45910 transcript:AT3G45910.1 gene_biotype:protein_coding transcript_biotype:protein_coding description:Uncharacterized protein F16L2_120 [Source:UniProtKB/TrEMBL;Acc:Q9LZT9]	0.782	0.03	10	1	1	1	1	200	22.6	8.63	2.15	1	0		216735	141361	231587	184862	136868
Master Protein	AT5G05970.2	pep chromosome:TAIR10:5:1795294:1799527:1 gene:AT5G05970 transcript:AT5G05970.2 gene_biotype:protein_coding transcript_biotype:protein_coding gene_symbol:NEDD1 description:Protein NEDD1 [Source:UniProtKB/Swiss-Prot;Acc:B3H5K9]	0.779	0.03	2	1	3	1	1	782	84.7	7.06	4.1	1	0	164430	188867	173308	205436	232654	246894
Master Protein	AT3G48470.1	pep chromosome:TAIR10:3:17951689:17956832:1 gene:AT3G48470 transcript:AT3G48470.1 gene_biotype:protein_coding transcript_biotype:protein_coding gene_symbol:EMB2423 description:Embryo defective 2423 [Source:UniProtKB/TrEMBL;Acc:F4JF17]	0.78	0.03	2	1	1	1	1	1027	114.6	5.94	2.01	1	0					397047	31432
Master Protein	AT3G47560.2	pep chromosome:TAIR10:3:17525486:17526978:-1 gene:AT3G47560 transcript:AT3G47560.2 gene_biotype:protein_coding transcript_biotype:protein_coding description:Alpha/beta-Hydrolases superfamily protein [Source:UniProtKB/TrEMBL;Acc:F4JBL2]	0.779	0.03	3	1	1	1	1	318	36	5.74	0	1	0
Master Protein	AT2G32540.1	pep chromosome:TAIR10:2:13814543:13818410:1 gene:AT2G32540 transcript:AT2G32540.1 gene_biotype:protein_coding transcript_biotype:protein_coding gene_symbol:CSLB4 description:Glycosyltransferase (Fragment) [Source:UniProtKB/TrEMBL;Acc:W8Q3D1]	0.778	0.03	7	3	5	3	1	755	84.9	7.39	0	3	0	177014	138433	126558	647138	457258	737622
Master Protein	AT4G32340.1	pep chromosome:TAIR10:4:15612337:15614544:-1 gene:AT4G32340 transcript:AT4G32340.1 gene_biotype:protein_coding transcript_biotype:protein_coding description:Tetratricopeptide repeat (TPR)-like superfamily protein [Source:UniProtKB/TrEMBL;Acc:O49358]	0.778	0.03	9	2	4	2	1	238	25.6	5.07	0	2	0	198883	410980	92470.5	1.08314e+06	1.08849e+06	846801
Master Protein	AT2G29890.3	pep chromosome:TAIR10:2:12744150:12749596:1 gene:AT2G29890 transcript:AT2G29890.3 gene_biotype:protein_coding transcript_biotype:protein_coding gene_symbol:VLN1 description:Villin-like 1 [Source:UniProtKB/TrEMBL;Acc:F4ILN8]	0.776	0.03	5	3	10	3	1	933	105.8	5.96	0	3	0	1.9196e+06	3.75319e+06	7.63606e+06	8.19181e+06	8.86018e+06	6.14462e+06
Master Protein	AT4G32730.2	pep chromosome:TAIR10:4:15790133:15795916:1 gene:AT4G32730 transcript:AT4G32730.2 gene_biotype:protein_coding transcript_biotype:protein_coding gene_symbol:PC-MYB1 description:Homeodomain-like protein [Source:UniProtKB/TrEMBL;Acc:F4JV48]	0.774	0.03	4	2	3	2	1	995	110.3	5.59	6.53	2	0	113000	133538	168348	268202	174771	172274
Master Protein	AT3G48150.1	pep chromosome:TAIR10:3:17779507:17782682:-1 gene:AT3G48150 transcript:AT3G48150.1 gene_biotype:protein_coding transcript_biotype:protein_coding gene_symbol:APC8 description:Anaphase-promoting complex subunit 8 [Source:UniProtKB/Swiss-Prot;Acc:Q9STS3]	0.773	0.03	2	1	1	1	1	579	67.1	6.62	2.65	1	0		100621	192395	47233.3	74685.4	83578.4
Master Protein	AT2G03270.1	pep chromosome:TAIR10:2:993748:996128:1 gene:AT2G03270 transcript:AT2G03270.1 gene_biotype:protein_coding transcript_biotype:protein_coding description:DNA-binding protein [Source:UniProtKB/TrEMBL;Acc:O81047]	0.777	0.03	7	3	3	3	1	639	70.8	8.05	0	3	0
Master Protein	AT4G01930.1	pep chromosome:TAIR10:4:838677:840825:-1 gene:AT4G01930 transcript:AT4G01930.1 gene_biotype:protein_coding transcript_biotype:protein_coding description:Cysteine/Histidine-rich C1 domain family protein [Source:UniProtKB/TrEMBL;Acc:Q9SYJ0]	0.777	0.029	7	2	2	2	1	652	75.2	7.4	0	2	0
Master Protein	AT5G23700.3	pep chromosome:TAIR10:5:7992777:7996434:1 gene:AT5G23700 transcript:AT5G23700.3 gene_biotype:protein_coding transcript_biotype:protein_coding description:unknown protein; BEST Arabidopsis thaliana protein match is: unknown protein (TAIR:AT3G48860.2); Ha. [Source:TAIR;Acc:AT5G23700]	0.776	0.029	5	1	5	1	1	578	64.6	6.46	0	1	0	192322	619239	212513	1.26037e+06	723260	1.36398e+06
Master Protein	AT1G61210.1	pep chromosome:TAIR10:1:22564495:22571907:1 gene:AT1G61210 transcript:AT1G61210.1 gene_biotype:protein_coding transcript_biotype:protein_coding description:Katanin p80 WD40 repeat-containing subunit B1 homolog [Source:UniProtKB/TrEMBL;Acc:F4HTH8]	0.775	0.029	4	3	3	3	1	1181	129.1	8.57	1.66	3	0	222375	341242
Master Protein	AT3G48320.1	pep chromosome:TAIR10:3:17891134:17892847:1 gene:AT3G48320 transcript:AT3G48320.1 gene_biotype:protein_coding transcript_biotype:protein_coding gene_symbol:CYP71A21 description:Cytochrome P450 71A21 [Source:UniProtKB/Swiss-Prot;Acc:Q9STL2]	0.776	0.029	7	2	2	2	1	490	55.6	7.84	0	2	0	361512
Master Protein	AT5G65950.1	pep chromosome:TAIR10:5:26380123:26385335:1 gene:AT5G65950 transcript:AT5G65950.1 gene_biotype:protein_coding transcript_biotype:protein_coding description:FUNCTIONS IN: molecular_function unknown; INVOLVED IN: biological_process unknown; LOCATED IN: cellular_component unknown; EXPRESSED IN: 25 plant structures; EXPRESSED DURING: 15 growth stages; CONTAINS InterPro DOMAIN/s: Protein of unknown fu…	0.778	0.029	5	3	3	3	1	1190	132.1	6.25	0	3	0		43886	309419
Master Protein	AT2G22740.2	pep chromosome:TAIR10:2:9662638:9666981:-1 gene:AT2G22740 transcript:AT2G22740.2 gene_biotype:protein_coding transcript_biotype:protein_coding gene_symbol:SUVH6 description:Histone-lysine N-methyltransferase, H3 lysine-9 specific SUVH6 [Source:UniProtKB/Swiss-Prot;Acc:Q8VZ17]	0.778	0.029	2	1	2	1	1	790	87.4	7.55	3.47	1	0	144426
Master Protein	AT3G60160.1	pep chromosome:TAIR10:3:22223264:22229399:-1 gene:AT3G60160 transcript:AT3G60160.1 gene_biotype:protein_coding transcript_biotype:protein_coding gene_symbol:ABCC9 description:ABC transporter C family member 9 [Source:UniProtKB/Swiss-Prot;Acc:Q9M1C7]	0.776	0.029	3	2	3	2	1	1506	168.1	7.58	0	2	0			191148
Master Protein	AT4G02180.1	pep chromosome:TAIR10:4:959964:963678:1 gene:AT4G02180 transcript:AT4G02180.1 gene_biotype:protein_coding transcript_biotype:protein_coding description:DC1 domain-containing protein [Source:UniProtKB/TrEMBL;Acc:Q9ZU00]	0.777	0.028	1	1	3	1	1	989	113.8	6.84	0	1	0	274092	285820	433327
Master Protein	AT5G54020.2	pep chromosome:TAIR10:5:21921666:21923632:-1 gene:AT5G54020 transcript:AT5G54020.2 gene_biotype:protein_coding transcript_biotype:protein_coding description:Cysteine/Histidine-rich C1 domain family protein [Source:TAIR;Acc:AT5G54020]	0.777	0.028	5	1	1	1	1	588	68.1	6.84	0	1	0					317507
Master Protein	AT5G66790.1	pep chromosome:TAIR10:5:26664842:26667809:1 gene:AT5G66790 transcript:AT5G66790.1 gene_biotype:protein_coding transcript_biotype:protein_coding gene_symbol:WAKL21 description:Wall-associated receptor kinase-like 21 [Source:UniProtKB/Swiss-Prot;Acc:Q8GYF5]	0.783	0.028	6	1	5	1	1	622	69.2	8.46	9.69	1	0		262594	548322
Master Protein	AT5G07640.1	pep chromosome:TAIR10:5:2414823:2416299:1 gene:AT5G07640 transcript:AT5G07640.1 gene_biotype:protein_coding transcript_biotype:protein_coding description:RBR-type E3 ubiquitin transferase [Source:UniProtKB/TrEMBL;Acc:Q9FLR7]	0.781	0.028	4	1	3	1	1	316	35.7	4.97	0	1	0	755694	537540	568212	83230.2	68702.7	67518.3
Master Protein	AT4G39210.2	pep chromosome:TAIR10:4:18259812:18263417:1 gene:AT4G39210 transcript:AT4G39210.2 gene_biotype:protein_coding transcript_biotype:protein_coding gene_symbol:APL3 description:Glucose-1-phosphate adenylyltransferase [Source:UniProtKB/TrEMBL;Acc:A0A178US50]	0.782	0.028	10	2	2	2	1	521	58	8.41	0	2	0			35406
Master Protein	AT3G08947.1	pep chromosome:TAIR10:3:2723153:2726951:1 gene:AT3G08947 transcript:AT3G08947.1 gene_biotype:protein_coding transcript_biotype:protein_coding description:ARM repeat superfamily protein [Source:UniProtKB/TrEMBL;Acc:Q0WML1]	0.786	0.028	9	2	2	2	1	657	72.7	4.72	0	2	0		39296.5	355471	146035	123423
Master Protein	AT1G79103.1	pep chromosome:TAIR10:1:29754536:29755988:1 gene:AT1G79103 transcript:AT1G79103.1 gene_biotype:protein_coding transcript_biotype:protein_coding	0.786	0.028	41	1	10	1	1	85	9.6	10.1	0	1	0	4.29523e+06	3.26028e+06	2.72448e+06		5.80778e+06	3.38494e+06
Master Protein	AT5G35930.4	pep chromosome:TAIR10:5:14066599:14075018:-1 gene:AT5G35930 transcript:AT5G35930.4 gene_biotype:protein_coding transcript_biotype:protein_coding description:AMP-dependent synthetase and ligase family protein [Source:TAIR;Acc:AT5G35930]	0.784	0.027	6	4	15	4	1	1132	125.5	6.47	2.17	4	0	9.61177e+06	1.34556e+07	2.89844e+06	2.15513e+06	6.56499e+06	3.26503e+06
Master Protein	AT4G36980.4	pep chromosome:TAIR10:4:17433601:17437065:-1 gene:AT4G36980 transcript:AT4G36980.4 gene_biotype:protein_coding transcript_biotype:protein_coding description:FUNCTIONS IN: molecular_function unknown; INVOLVED IN: biological_process unknown; EXPRESSED IN: 23 plant structures; EXPRESSED DURING: 13 growth stages; CONTAINS InterPro DOMAIN/s: Splicing factor, suppressor of white apricot (InterPro:IPR01…	0.781	0.027	5	1	1	1	1	556	64.5	10.32	0	1	0		154886	30509.9	484537		283136
Master Protein	AT5G01620.3	pep chromosome:TAIR10:5:232732:234847:1 gene:AT5G01620 transcript:AT5G01620.3 gene_biotype:protein_coding transcript_biotype:protein_coding gene_symbol:TBL35 description:TRICHOME BIREFRINGENCE-LIKE 35 [Source:TAIR;Acc:AT5G01620]	0.781	0.027	2	1	2	1	1	457	53.6	8.13	0	1	0	9694.17	142091	267198	120893	147217	287158
Master Protein	AT3G15210.1	pep chromosome:TAIR10:3:5121303:5122562:1 gene:AT3G15210 transcript:AT3G15210.1 gene_biotype:protein_coding transcript_biotype:protein_coding gene_symbol:ERF4 description:Ethylene-responsive transcription factor 4 [Source:UniProtKB/Swiss-Prot;Acc:O80340]	0.779	0.027	10	1	3	1	1	222	23.7	8.85	0	1	0	378219	3.24543e+06	654926	510796	122195	289649
Master Protein	AT1G07970.1	pep chromosome:TAIR10:1:2469218:2472806:-1 gene:AT1G07970 transcript:AT1G07970.1 gene_biotype:protein_coding transcript_biotype:protein_coding description:Cytochrome B561, amino-terminal protein [Source:UniProtKB/TrEMBL;Acc:Q9LN10]	0.778	0.027	2	2	21	2	1	693	75.7	9.48	3.23	2	0	1.31515e+07	3.26032e+06	2.50877e+06	5.22614e+06	6.58352e+06	5.6989e+06
Master Protein	AT3G56000.1	pep chromosome:TAIR10:3:20783269:20785885:-1 gene:AT3G56000 transcript:AT3G56000.1 gene_biotype:protein_coding transcript_biotype:protein_coding gene_symbol:CSLA14 description:Probable glucomannan 4-beta-mannosyltransferase 14 [Source:UniProtKB/Swiss-Prot;Acc:Q84W06]	0.785	0.027	2	1	2	1	1	535	61.4	6.73	0	1	0		85830		464658		363886
Master Protein	AT3G48710.1	pep chromosome:TAIR10:3:18040675:18044368:1 gene:AT3G48710 transcript:AT3G48710.1 gene_biotype:protein_coding transcript_biotype:protein_coding description:At3g48710 [Source:UniProtKB/TrEMBL;Acc:Q9SMM8]	0.787	0.027	3	1	1	1	1	462	52	8.73	0	1	0	50626.2				387552	135521
Master Protein	AT1G50280.1	pep chromosome:TAIR10:1:18623698:18626441:-1 gene:AT1G50280 transcript:AT1G50280.1 gene_biotype:protein_coding transcript_biotype:protein_coding description:BTB/POZ domain-containing protein At1g50280 [Source:UniProtKB/Swiss-Prot;Acc:Q8RXR6]	0.786	0.027	2	1	8	1	1	525	60	8.73	3.58	1	0	2.07945e+06	1.87749e+06	2.82099e+06	820969	341955	279556
Master Protein	AT3G47660.4	pep chromosome:TAIR10:3:17571192:17574805:1 gene:AT3G47660 transcript:AT3G47660.4 gene_biotype:protein_coding transcript_biotype:protein_coding description:Regulator of chromosome condensation (RCC1) family protein [Source:UniProtKB/TrEMBL;Acc:A0A1I9LLL5]	0.783	0.027	3	2	3	2	1	990	108.5	8.68	0	2	0	63293.1	53491.4	220454	667546	205435	583794
Master Protein	AT5G64340.1	pep chromosome:TAIR10:5:25730335:25733313:-1 gene:AT5G64340 transcript:AT5G64340.1 gene_biotype:protein_coding transcript_biotype:protein_coding gene_symbol:SAC51 description:Transcription factor SAC51 [Source:UniProtKB/Swiss-Prot;Acc:Q9FMF4]	0.791	0.026	9	1	1	1	1	348	38.7	5.47	0	1	0
Master Protein	AT2G29990.1	pep chromosome:TAIR10:2:12793320:12796085:-1 gene:AT2G29990 transcript:AT2G29990.1 gene_biotype:protein_coding transcript_biotype:protein_coding gene_symbol:NDA2 description:Internal alternative NAD(P)H-ubiquinone oxidoreductase A2, mitochondrial [Source:UniProtKB/Swiss-Prot;Acc:O80874]	0.795	0.026	5	1	2	1	1	508	56.5	9.28	2.03	1	0				1.13046e+06	529737	1.09277e+06
Master Protein	AT5G35400.2	pep chromosome:TAIR10:5:13599220:13602269:-1 gene:AT5G35400 transcript:AT5G35400.2 gene_biotype:protein_coding transcript_biotype:protein_coding description:tRNA pseudouridine synthase [Source:UniProtKB/TrEMBL;Acc:F4JZU2]	0.796	0.026	3	1	1	1	1	471	53.3	6.61	0	1	0				75458.2		80924.2
Master Protein	AT1G64760.2	pep chromosome:TAIR10:1:24054063:24056328:-1 gene:AT1G64760 transcript:AT1G64760.2 gene_biotype:protein_coding transcript_biotype:protein_coding description:Glucan endo-1,3-beta-glucosidase 8 [Source:UniProtKB/Swiss-Prot;Acc:Q6NKW9]	0.795	0.026	4	1	1	1	1	481	52.2	5.24	2.17	1	0			111883	113572		55204.6
Master Protein	AT4G00870.1	pep chromosome:TAIR10:4:361933:363709:-1 gene:AT4G00870 transcript:AT4G00870.1 gene_biotype:protein_coding transcript_biotype:protein_coding gene_symbol:BHLH14 description:Transcription factor bHLH14 [Source:UniProtKB/Swiss-Prot;Acc:O23090]	0.795	0.026	2	1	9	1	1	423	47.7	7.62	0	1	0	4.54276e+06	5.69452e+06	5.22605e+06	5.39145e+06	3.00483e+06	2.42983e+06
Master Protein	AT1G43910.1	pep chromosome:TAIR10:1:16655884:16657686:-1 gene:AT1G43910 transcript:AT1G43910.1 gene_biotype:protein_coding transcript_biotype:protein_coding description:AAA-ATPase At1g43910 [Source:UniProtKB/Swiss-Prot;Acc:Q9LP11]	0.811	0.025	2	1	42	1	1	475	54.2	6.37	1.78	1	0
Master Protein	AT4G19500.1	pep chromosome:TAIR10:4:10625562:10630433:1 gene:AT4G19500 transcript:AT4G19500.1 gene_biotype:protein_coding transcript_biotype:protein_coding gene_symbol:RPP2A description:Disease resistance protein RPP2A [Source:UniProtKB/Swiss-Prot;Acc:F4JT78]	0.813	0.025	2	1	1	1	1	1309	148.9	6.05	0	1	0
Master Protein	AT5G01290.1	pep chromosome:TAIR10:5:117297:121569:1 gene:AT5G01290 transcript:AT5G01290.1 gene_biotype:protein_coding transcript_biotype:protein_coding description:mRNA capping enzyme family protein [Source:UniProtKB/TrEMBL;Acc:Q8GSD7]	0.812	0.025	9	2	2	2	1	657	77	7.83	0	2	0	143808		257779	70875.2	70499.4	40547.7
Master Protein	AT2G36390.1	pep chromosome:TAIR10:2:15264211:15270092:1 gene:AT2G36390 transcript:AT2G36390.1 gene_biotype:protein_coding transcript_biotype:protein_coding gene_symbol:SBE2.1 description:SBE2.1 [Source:UniProtKB/TrEMBL;Acc:A0A178VXI8]	0.812	0.025	3	1	4	1	1	858	97.6	5.62	0	1	0	873454	1.20658e+06	582600	2.18837e+06	1.01334e+06	1.15745e+06
Master Protein	AT5G10190.1	pep chromosome:TAIR10:5:3198898:3201365:1 gene:AT5G10190 transcript:AT5G10190.1 gene_biotype:protein_coding transcript_biotype:protein_coding description:Major facilitator superfamily protein [Source:UniProtKB/TrEMBL;Acc:Q9C5L6]	0.813	0.025	10	2	2	2	1	488	52.9	6.46	0	2	0
Master Protein	AT4G20940.1	pep chromosome:TAIR10:4:11202728:11206280:1 gene:AT4G20940 transcript:AT4G20940.1 gene_biotype:protein_coding transcript_biotype:protein_coding description:Probable LRR receptor-like serine/threonine-protein kinase At4g20940 [Source:UniProtKB/Swiss-Prot;Acc:C0LGQ9]	0.815	0.025	6	3	7	3	1	1037	112	6.24	4.59	3	0		1.14897e+06	455055
Master Protein	AT4G19180.2	pep chromosome:TAIR10:4:10485325:10488534:-1 gene:AT4G19180 transcript:AT4G19180.2 gene_biotype:protein_coding transcript_biotype:protein_coding gene_symbol:APY7 description:Probable apyrase 7 [Source:UniProtKB/Swiss-Prot;Acc:F4JSH1]	0.816	0.024	1	1	4	1	1	740	81.6	9.42	0	1	0	134086	167824	27088.8	694849	615909	986455
Master Protein	AT3G52170.1	pep chromosome:TAIR10:3:19346759:19349555:-1 gene:AT3G52170 transcript:AT3G52170.1 gene_biotype:protein_coding transcript_biotype:protein_coding description:DNA binding protein [Source:UniProtKB/TrEMBL;Acc:Q8L641]	0.817	0.024	12	2	4	2	1	499	54	4.92	3.01	2	0	2.88376e+06	856564	103531	1.53581e+06	318640	130966
Master Protein	AT3G25280.1	pep chromosome:TAIR10:3:9206183:9208036:1 gene:AT3G25280 transcript:AT3G25280.1 gene_biotype:protein_coding transcript_biotype:protein_coding gene_symbol:NPF4.2 description:Protein NRT1/ PTR FAMILY 4.2 [Source:UniProtKB/Swiss-Prot;Acc:Q9LSE8]	0.817	0.024	2	1	7	1	1	521	58.3	8.97	1.86	1	0	467923	534422	1.65429e+06	1.13768e+06	1.76251e+06	1.24237e+06
Master Protein	AT5G05750.1	pep chromosome:TAIR10:5:1727368:1728933:1 gene:AT5G05750 transcript:AT5G05750.1 gene_biotype:protein_coding transcript_biotype:protein_coding description:DNAJ heat shock N-terminal domain-containing protein [Source:UniProtKB/TrEMBL;Acc:Q9FFK2]	0.817	0.024	3	1	4	1	1	294	32.3	8.47	5.05	1	0	590770	443898	509752	687301	594151	535255
Master Protein	AT3G61650.1	pep chromosome:TAIR10:3:22812082:22815216:-1 gene:AT3G61650 transcript:AT3G61650.1 gene_biotype:protein_coding transcript_biotype:protein_coding gene_symbol:TUBG1 description:Tubulin gamma-1 chain [Source:UniProtKB/Swiss-Prot;Acc:P38557]	0.816	0.024	7	1	1	1	1	474	53.2	5.94	0	1	0
Master Protein	AT2G39190.2	pep chromosome:TAIR10:2:16349968:16356097:1 gene:AT2G39190 transcript:AT2G39190.2 gene_biotype:protein_coding transcript_biotype:protein_coding gene_symbol:ATATH8 description:Protein kinase superfamily protein [Source:UniProtKB/TrEMBL;Acc:O80962]	0.814	0.024	6	2	2	2	1	814	91.1	9.32	0	2	0			183201
Master Protein	AT1G44910.1	pep chromosome:TAIR10:1:16975604:16982965:1 gene:AT1G44910 transcript:AT1G44910.1 gene_biotype:protein_coding transcript_biotype:protein_coding gene_symbol:PRP40A description:Pre-mRNA-processing protein 40A [Source:UniProtKB/Swiss-Prot;Acc:B6EUA9]	0.814	0.024	4	2	6	2	1	958	109.3	6.48	9.02	2	0	573263	408890	1.21976e+06	744964	526305	634007
Master Protein	AT3G05570.1	pep chromosome:TAIR10:3:1616102:1617339:-1 gene:AT3G05570 transcript:AT3G05570.1 gene_biotype:protein_coding transcript_biotype:protein_coding description:At3g05570 [Source:UniProtKB/TrEMBL;Acc:Q9M9W2]	0.823	0.024	19	1	8	1	1	90	10	6.54	12.97	1	0	1.46371e+06	2.26393e+06	2.11516e+06	1.55514e+06	881158	1.05127e+06
Master Protein	AT5G16190.4	pep chromosome:TAIR10:5:5283449:5286780:-1 gene:AT5G16190 transcript:AT5G16190.4 gene_biotype:protein_coding transcript_biotype:protein_coding gene_symbol:ATCSLA11 description:cellulose synthase like A11 [Source:TAIR;Acc:AT5G16190]	0.823	0.024	5	1	1	1	1	537	62.8	9.09	0	1	0	33529.1	582568	166861
Master Protein	AT1G65770.1	pep chromosome:TAIR10:1:24460656:24461738:-1 gene:AT1G65770 transcript:AT1G65770.1 gene_biotype:protein_coding transcript_biotype:protein_coding gene_symbol:AMR1 description:Putative F-box protein At1g65770 [Source:UniProtKB/Swiss-Prot;Acc:Q9SHX9]	0.824	0.024	8	2	3	2	1	360	41.6	8.88	3.99	2	0	876608	819934	730404	471380	418819	483199
Master Protein	AT1G61680.1	pep chromosome:TAIR10:1:22772455:22774687:-1 gene:AT1G61680 transcript:AT1G61680.1 gene_biotype:protein_coding transcript_biotype:protein_coding gene_symbol:TPS14 description:S-(+)-linalool synthase, chloroplastic [Source:UniProtKB/Swiss-Prot;Acc:Q84UV0]	0.826	0.023	2	1	2	1	1	569	65.4	6.92	2.56	1	0
Master Protein	AT3G09710.2	pep chromosome:TAIR10:3:2976585:2979389:-1 gene:AT3G09710 transcript:AT3G09710.2 gene_biotype:protein_coding transcript_biotype:protein_coding gene_symbol:IQD1 description:IQ-domain 1 [Source:UniProtKB/TrEMBL;Acc:F4J1A4]	0.828	0.023	8	1	2	1	1	468	52.2	10.37	0	1	0
Master Protein	AT5G23310.1	pep chromosome:TAIR10:5:7850444:7852534:1 gene:AT5G23310 transcript:AT5G23310.1 gene_biotype:protein_coding transcript_biotype:protein_coding gene_symbol:FSD3 description:Superoxide dismutase [Fe] 3, chloroplastic [Source:UniProtKB/Swiss-Prot;Acc:Q9FMX0]	0.836	0.023	3	1	8	1	1	263	30.3	8.48	0	1	0	271185	1.16797e+06	183300	1.77824e+06	1.93474e+06	1.78982e+06
Master Protein	AT2G48010.1	pep chromosome:TAIR10:2:19641351:19643899:1 gene:AT2G48010 transcript:AT2G48010.1 gene_biotype:protein_coding transcript_biotype:protein_coding gene_symbol:RKF3 description:Probable LRR receptor-like serine/threonine-protein kinase RKF3 [Source:UniProtKB/Swiss-Prot;Acc:P93050]	0.835	0.023	4	1	1	1	1	617	67.2	7.84	0	1	0	261775
Master Protein	AT4G39860.1	pep chromosome:TAIR10:4:18498202:18501642:1 gene:AT4G39860 transcript:AT4G39860.1 gene_biotype:protein_coding transcript_biotype:protein_coding description:Hematological/neurological-like protein [Source:UniProtKB/TrEMBL;Acc:Q9SMR7]	0.835	0.023	8	1	1	1	1	299	32.1	8.48	0	1	0			93794.4	68713.3		150547
Master Protein	AT1G21580.1	pep chromosome:TAIR10:1:7557140:7565914:-1 gene:AT1G21580 transcript:AT1G21580.1 gene_biotype:protein_coding transcript_biotype:protein_coding description:Zinc finger C-x8-C-x5-C-x3-H type family protein [Source:TAIR;Acc:AT1G21580]	0.841	0.023	4	5	7	5	1	2166	238.6	8.09	2.24	5	0	733039	215408	421109	164746	43406.7	64971
Master Protein	AT4G23280.1	pep chromosome:TAIR10:4:12174735:12177576:1 gene:AT4G23280 transcript:AT4G23280.1 gene_biotype:protein_coding transcript_biotype:protein_coding gene_symbol:CRK20 description:Putative cysteine-rich receptor-like protein kinase 20 [Source:UniProtKB/Swiss-Prot;Acc:O65479]	0.84	0.023	4	1	4	1	1	666	74	6.93	0	1	0	215535	165304	437065	552812	294197	624300
Master Protein	AT3G10890.1	pep chromosome:TAIR10:3:3407332:3409000:-1 gene:AT3G10890 transcript:AT3G10890.1 gene_biotype:protein_coding transcript_biotype:protein_coding gene_symbol:MAN3 description:Mannan endo-1,4-beta-mannosidase 3 [Source:UniProtKB/Swiss-Prot;Acc:Q9SG94]	0.839	0.023	5	1	5	1	1	414	46.4	8.29	0	1	0	999902	217271	71111.7	664444	512520
Master Protein	AT5G33320.1	pep chromosome:TAIR10:5:12588741:12591748:1 gene:AT5G33320 transcript:AT5G33320.1 gene_biotype:protein_coding transcript_biotype:protein_coding gene_symbol:PPT1 description:Phosphoenolpyruvate/phosphate translocator 1, chloroplastic [Source:UniProtKB/Swiss-Prot;Acc:Q8RXN3]	0.842	0.023	7	2	2	2	1	408	44.2	10.15	0	2	0				188971	133990	165163
Master Protein	AT3G57410.4	pep chromosome:TAIR10:3:21243136:21251121:-1 gene:AT3G57410 transcript:AT3G57410.4 gene_biotype:protein_coding transcript_biotype:protein_coding gene_symbol:VLN3 description:Villin-3 [Source:UniProtKB/Swiss-Prot;Acc:O81645]	0.838	0.022	4	2	3	2	1	965	106.3	5.85	0	2	0	29531.6	71804	163433	220745	168555	205941
Master Protein	AT4G12020.2	pep chromosome:TAIR10:4:7201656:7209672:1 gene:AT4G12020 transcript:AT4G12020.2 gene_biotype:protein_coding transcript_biotype:protein_coding gene_symbol:WRKY19 description:Probable WRKY transcription factor 19 [Source:UniProtKB/Swiss-Prot;Acc:Q9SZ67]	0.837	0.022	4	4	9	4	1	1895	210.2	6.77	3.22	4	0		775610	938239	278296	425558	296745
Master Protein	AT3G50420.1	pep chromosome:TAIR10:3:18710871:18713649:-1 gene:AT3G50420 transcript:AT3G50420.1 gene_biotype:protein_coding transcript_biotype:protein_coding gene_symbol:PCMP-E85 description:Pentatricopeptide repeat-containing protein At3g50420 [Source:UniProtKB/Swiss-Prot;Acc:Q9SCT2]	0.834	0.022	7	3	3	3	1	794	88.5	7.24	0	3	0		138250	232416
Master Protein	AT1G45207.2	pep chromosome:TAIR10:1:17130351:17133548:-1 gene:AT1G45207 transcript:AT1G45207.2 gene_biotype:protein_coding transcript_biotype:protein_coding description:Remorin family protein [Source:UniProtKB/TrEMBL;Acc:F4HRB5]	0.835	0.022	3	1	5	1	1	555	60.9	9.66	0	1	0	79963.1	529092	680926	1.01497e+06	324186	1.13027e+06
Master Protein	AT5G15020.1	pep chromosome:TAIR10:5:4859127:4866031:-1 gene:AT5G15020 transcript:AT5G15020.1 gene_biotype:protein_coding transcript_biotype:protein_coding gene_symbol:SNL2 description:Paired amphipathic helix protein Sin3-like 2 [Source:UniProtKB/Swiss-Prot;Acc:Q9LFQ3]	0.833	0.022	2	2	4	2	1	1367	155	5.4	0	2	0	146598	196737	27731.8	708483	545304	928963
Master Protein	AT5G27630.3	pep chromosome:TAIR10:5:9775854:9781002:1 gene:AT5G27630 transcript:AT5G27630.3 gene_biotype:protein_coding transcript_biotype:protein_coding gene_symbol:ACBP5 description:acyl-CoA binding protein 5 [Source:TAIR;Acc:AT5G27630]	0.836	0.022	3	2	2	2	1	668	73.2	6.39	0	2	0	503817	814695	595167	140830	2.5788e+06	334913
Master Protein	AT3G51120.1	pep chromosome:TAIR10:3:18986026:18992074:-1 gene:AT3G51120 transcript:AT3G51120.1 gene_biotype:protein_coding transcript_biotype:protein_coding description:DNA binding;zinc ion binding;nucleic acid binding;nucleic acid binding [Source:TAIR;Acc:AT3G51120]	0.837	0.022	2	2	2	2	1	1305	143.6	6.79	0	2	0		251659	159654	169551		122201
Master Protein	AT2G44950.1	pep chromosome:TAIR10:2:18542175:18548652:-1 gene:AT2G44950 transcript:AT2G44950.1 gene_biotype:protein_coding transcript_biotype:protein_coding gene_symbol:HUB1 description:E3 ubiquitin-protein ligase BRE1-like 1 [Source:UniProtKB/Swiss-Prot;Acc:Q8RXD6]	0.837	0.022	10	4	10	4	1	878	99.7	6.84	2.63	4	0	1.33285e+06	1.8902e+06	3.7493e+06	1.05862e+06	759936	498640
Master Protein	AT4G10500.1	pep chromosome:TAIR10:4:6491017:6492578:1 gene:AT4G10500 transcript:AT4G10500.1 gene_biotype:protein_coding transcript_biotype:protein_coding gene_symbol:DLO1 description:Protein DMR6-LIKE OXYGENASE 1 [Source:UniProtKB/Swiss-Prot;Acc:Q9ZSA8]	0.834	0.022	9	1	2	1	1	349	39.2	5.87	2.3	1	0			44497.6
Master Protein	AT5G49950.1	pep chromosome:TAIR10:5:20319733:20323649:-1 gene:AT5G49950 transcript:AT5G49950.1 gene_biotype:protein_coding transcript_biotype:protein_coding description:Alpha/beta-Hydrolases superfamily protein [Source:UniProtKB/TrEMBL;Acc:Q9LTX5]	0.834	0.022	8	2	3	2	1	537	60.4	7.91	0	2	0	2.02987e+06			134987		84422.2
Master Protein	AT4G10530.1	pep chromosome:TAIR10:4:6508600:6511670:1 gene:AT4G10530 transcript:AT4G10530.1 gene_biotype:protein_coding transcript_biotype:protein_coding description:Subtilase family protein [Source:TAIR;Acc:AT4G10530]	0.832	0.022	3	1	3	1	1	747	80.1	6.54	2.12	1	0	136981	129007	168458	72302	61913	40479.6
Master Protein	AT5G56720.1	pep chromosome:TAIR10:5:22945419:22946807:1 gene:AT5G56720 transcript:AT5G56720.1 gene_biotype:protein_coding transcript_biotype:protein_coding description:Malate dehydrogenase [Source:UniProtKB/TrEMBL;Acc:A0A178UAN5]	0.83	0.022	5	1	36	1	1	372	40.8	5.91	0	1	0	4.52153e+07	3.71657e+07	2.95242e+07	9.6451e+07	9.53992e+07	9.42047e+07
Master Protein	AT2G02070.1	pep chromosome:TAIR10:2:505375:509465:1 gene:AT2G02070 transcript:AT2G02070.1 gene_biotype:protein_coding transcript_biotype:protein_coding gene_symbol:IDD5 description:Protein indeterminate-domain 5, chloroplastic [Source:UniProtKB/Swiss-Prot;Acc:Q9ZUL3]	0.83	0.022	2	1	1	1	1	602	64.4	9.01	0	1	0			290951
Master Protein	AT5G61230.1	pep chromosome:TAIR10:5:24627187:24628968:1 gene:AT5G61230 transcript:AT5G61230.1 gene_biotype:protein_coding transcript_biotype:protein_coding gene_symbol:PIA2 description:Phytochrome-interacting ankyrin-repeat protein 2 [Source:UniProtKB/Swiss-Prot;Acc:Q9FNP4]	0.829	0.022	11	1	3	1	1	174	19.2	8.03	0	1	0	117943	72737.6	592025	177911	343235	120506
Master Protein	AT1G33340.1	pep chromosome:TAIR10:1:12087196:12088999:1 gene:AT1G33340 transcript:AT1G33340.1 gene_biotype:protein_coding transcript_biotype:protein_coding description:Putative clathrin assembly protein At1g33340 [Source:UniProtKB/Swiss-Prot;Acc:Q9C502]	0.829	0.022	2	1	2	1	1	374	42.1	7.23	1.66	1	0	235061	215007	168017	18314.4
Master Protein	AT5G06050.1	pep chromosome:TAIR10:5:1820117:1823862:1 gene:AT5G06050 transcript:AT5G06050.1 gene_biotype:protein_coding transcript_biotype:protein_coding description:Probable methyltransferase PMT12 [Source:UniProtKB/Swiss-Prot;Acc:Q9FG39]	0.828	0.022	3	1	2	1	1	682	77.7	7.24	0	1	0
Master Protein	AT3G52250.1	pep chromosome:TAIR10:3:19376138:19383369:1 gene:AT3G52250 transcript:AT3G52250.1 gene_biotype:protein_coding transcript_biotype:protein_coding description:Duplicated homeodomain-like superfamily protein [Source:UniProtKB/TrEMBL;Acc:F4J6V1]	0.828	0.021	4	2	2	2	1	1656	181.6	7.06	0	2	0	866570
Master Protein	AT3G01300.1	pep chromosome:TAIR10:3:90396:93588:-1 gene:AT3G01300 transcript:AT3G01300.1 gene_biotype:protein_coding transcript_biotype:protein_coding description:Receptor-like serine/threonine-protein kinase At3g01300 [Source:UniProtKB/Swiss-Prot;Acc:Q9SRH7]	0.825	0.021	6	2	4	2	1	490	54.5	9.35	0	2	0	10961.6	49454.7	36738.3	259453	333132	262645
Master Protein	AT4G01023.2	pep chromosome:TAIR10:4:445422:446831:1 gene:AT4G01023 transcript:AT4G01023.2 gene_biotype:protein_coding transcript_biotype:protein_coding description:RING/U-box superfamily protein [Source:TAIR;Acc:AT4G01023]	0.822	0.021	22	3	3	3	1	255	28.5	4.72	0	3	0	893016	853652		515446	355564	493520
Master Protein	AT3G53320.1	pep chromosome:TAIR10:3:19769150:19772453:-1 gene:AT3G53320 transcript:AT3G53320.1 gene_biotype:protein_coding transcript_biotype:protein_coding description:At3g53320 [Source:UniProtKB/TrEMBL;Acc:Q9LFI5]	0.823	0.021	7	2	2	2	1	553	59.1	9.31	0	2	0		50230.2	65135.8	505744	665430	717153
Master Protein	AT3G48690.1	pep chromosome:TAIR10:3:18037046:18038234:-1 gene:AT3G48690 transcript:AT3G48690.1 gene_biotype:protein_coding transcript_biotype:protein_coding gene_symbol:CXE12 description:Probable carboxylesterase 12 [Source:UniProtKB/Swiss-Prot;Acc:Q9SMN0]	0.822	0.021	7	1	3	1	1	324	35.5	5.43	0	1	0		1.16998e+06	1.51438e+06	2.287e+07	2.98687e+07	4.41903e+07
Master Protein	AT1G03390.1	pep chromosome:TAIR10:1:841033:842418:-1 gene:AT1G03390 transcript:AT1G03390.1 gene_biotype:protein_coding transcript_biotype:protein_coding description:F21B7.2 [Source:UniProtKB/TrEMBL;Acc:Q9LR83]	0.821	0.021	6	1	4	1	1	461	52.1	7.24	0	1	0		5.17038e+06	3.91381e+06	1.47544e+06	1.65675e+06	1.05529e+06
Master Protein	AT3G61760.1	pep chromosome:TAIR10:3:22860298:22864229:-1 gene:AT3G61760 transcript:AT3G61760.1 gene_biotype:protein_coding transcript_biotype:protein_coding gene_symbol:DRP1B description:DL1B [Source:UniProtKB/TrEMBL;Acc:A0A178VE87]	0.82	0.021	3	2	3	2	1	610	68	7.77	0	2	0	13619.5	145823	66639.8	724129	528699	645261
Master Protein	AT3G20660.1	pep chromosome:TAIR10:3:7225037:7228797:-1 gene:AT3G20660 transcript:AT3G20660.1 gene_biotype:protein_coding transcript_biotype:protein_coding gene_symbol:OCT4 description:Organic cation/carnitine transporter 4 [Source:UniProtKB/Swiss-Prot;Acc:Q9LHQ6]	0.82	0.021	6	1	1	1	1	526	57.5	6.13	0	1	0		312093	317608	333375		484261
Master Protein	AT5G27390.2	pep chromosome:TAIR10:5:9674326:9676219:-1 gene:AT5G27390 transcript:AT5G27390.2 gene_biotype:protein_coding transcript_biotype:protein_coding description:Mog1/PsbP/DUF1795-like photosystem II reaction center PsbP family protein [Source:TAIR;Acc:AT5G27390]	0.819	0.021	11	2	2	2	1	272	30.4	9.23	0	2	0		152209	44186	373413	456091
Master Protein	AT2G27450.2	pep chromosome:TAIR10:2:11737432:11739598:-1 gene:AT2G27450 transcript:AT2G27450.2 gene_biotype:protein_coding transcript_biotype:protein_coding gene_symbol:CPA description:N-carbamoylputrescine amidase [Source:UniProtKB/Swiss-Prot;Acc:Q8VYF5]	0.818	0.021	10	1	1	1	1	326	36.4	6.25	0	1	0
Master Protein	AT2G41520.1	pep chromosome:TAIR10:2:17317467:17323056:1 gene:AT2G41520 transcript:AT2G41520.1 gene_biotype:protein_coding transcript_biotype:protein_coding gene_symbol:TPR15 description:TPR15 [Source:UniProtKB/TrEMBL;Acc:A0A178VZX6]	0.817	0.021	4	3	4	3	1	1108	122.7	8.12	4.16	3	0	447120		17996.3	676749	848632	855911
Master Protein	AT5G07280.1	pep chromosome:TAIR10:5:2284830:2288855:1 gene:AT5G07280 transcript:AT5G07280.1 gene_biotype:protein_coding transcript_biotype:protein_coding gene_symbol:EMS1 description:Leucine-rich repeat receptor protein kinase EMS1 [Source:UniProtKB/Swiss-Prot;Acc:Q9LYN8]	0.816	0.021	2	1	1	1	1	1192	129.7	5.87	0	1	0		52032.3
Master Protein	AT2G46850.1	pep chromosome:TAIR10:2:19251066:19253484:1 gene:AT2G46850 transcript:AT2G46850.1 gene_biotype:protein_coding transcript_biotype:protein_coding description:Probably inactive receptor-like protein kinase At2g46850 [Source:UniProtKB/Swiss-Prot;Acc:Q8S8N4]	0.817	0.02	7	2	2	2	1	633	70.1	6.86	0	2	0	1.02577e+06	23378.7	66752.1
Master Protein	AT2G46020.4	pep chromosome:TAIR10:2:18922559:18932041:1 gene:AT2G46020 transcript:AT2G46020.4 gene_biotype:protein_coding transcript_biotype:protein_coding gene_symbol:BRM description:ATP-dependent helicase BRM [Source:UniProtKB/Swiss-Prot;Acc:Q6EVK6]	0.817	0.02	4	5	11	5	1	2193	245.3	8.84	0	5	0	316890	282192	374186	450610	301263	311781
Master Protein	AT5G23470.1	pep chromosome:TAIR10:5:7913861:7914769:1 gene:AT5G23470 transcript:AT5G23470.1 gene_biotype:protein_coding transcript_biotype:protein_coding description:Gb [Source:UniProtKB/TrEMBL;Acc:Q9FHL1]	0.819	0.02	4	1	1	1	1	302	35.5	6.8	0	1	0	27819.1	182672	66349.5
Master Protein	AT5G22760.1	pep chromosome:TAIR10:5:7571175:7577993:1 gene:AT5G22760 transcript:AT5G22760.1 gene_biotype:protein_coding transcript_biotype:protein_coding description:PHD finger family protein [Source:UniProtKB/TrEMBL;Acc:F4KBB1]	0.818	0.02	1	1	6	1	1	1566	175.6	7.02	10.74	1	0	1.47477e+06	1.8329e+06	2.02664e+07	1.39925e+06	2.79925e+06	1.5999e+06
Master Protein	AT2G45460.3	pep chromosome:TAIR10:2:18736839:18741841:-1 gene:AT2G45460 transcript:AT2G45460.3 gene_biotype:protein_coding transcript_biotype:protein_coding description:SMAD/FHA domain-containing protein [Source:UniProtKB/TrEMBL;Acc:F4IG63]	0.816	0.02	5	2	2	2	1	916	101.5	4.98	0	2	0	518957	1.63092e+06	415032	6.50708e+06	4.82258e+06	5.34763e+06
Master Protein	AT5G22030.2	pep chromosome:TAIR10:5:7289703:7296344:-1 gene:AT5G22030 transcript:AT5G22030.2 gene_biotype:protein_coding transcript_biotype:protein_coding gene_symbol:UBP8 description:ubiquitin-specific protease 8 [Source:TAIR;Acc:AT5G22030]	0.819	0.02	8	3	12	3	1	913	103.2	5.41	0	3	0	4.29166e+06	2.55659e+07	9871011	9.82102e+06	4.36459e+06	7.13232e+06
Master Protein	AT3G52115.1	pep chromosome:TAIR10:3:19326035:19328379:1 gene:AT3G52115 transcript:AT3G52115.1 gene_biotype:protein_coding transcript_biotype:protein_coding gene_symbol:GR1 description:Protein gamma response 1 [Source:UniProtKB/Swiss-Prot;Acc:Q9ZRT1]	0.819	0.02	3	1	1	1	1	588	67.2	7.37	0	1	0	380673	169011	95616.5	112504	685103	461787
Master Protein	AT4G29900.2	pep chromosome:TAIR10:4:14611225:14619573:-1 gene:AT4G29900 transcript:AT4G29900.2 gene_biotype:protein_coding transcript_biotype:protein_coding gene_symbol:ACA10 description:Calcium-transporting ATPase 10, plasma membrane-type [Source:UniProtKB/Swiss-Prot;Acc:Q9SZR1]	0.818	0.02	5	2	2	2	1	1069	116.8	6.24	0	2	0				1.92314e+06	596217	1.8618e+06
Master Protein	AT5G27330.1	pep chromosome:TAIR10:5:9632703:9635174:-1 gene:AT5G27330 transcript:AT5G27330.1 gene_biotype:protein_coding transcript_biotype:protein_coding description:Prefoldin chaperone subunit family protein [Source:UniProtKB/TrEMBL;Acc:F4K498]	0.82	0.02	4	2	3	2	1	628	72	5.91	5.59	2	0
Master Protein	AT3G51530.1	pep chromosome:TAIR10:3:19112694:19114643:-1 gene:AT3G51530 transcript:AT3G51530.1 gene_biotype:protein_coding transcript_biotype:protein_coding description:F-box/FBD/LRR-repeat protein At3g51530 [Source:UniProtKB/Swiss-Prot;Acc:Q501E9]	0.82	0.02	3	1	1	1	1	455	52.7	8.54	1.81	1	0	69506.2		139497	40840.3		51059.4
Master Protein	AT2G45350.1	pep chromosome:TAIR10:2:18694816:18696691:-1 gene:AT2G45350 transcript:AT2G45350.1 gene_biotype:protein_coding transcript_biotype:protein_coding gene_symbol:CRR4 description:Pentatricopeptide repeat-containing protein At2g45350, chloroplastic [Source:UniProtKB/Swiss-Prot;Acc:O22137]	0.82	0.02	9	2	2	2	1	613	69.1	7.21	2.37	2	0		107946	126768
Master Protein	AT4G21880.1	pep chromosome:TAIR10:4:11604986:11610651:1 gene:AT4G21880 transcript:AT4G21880.1 gene_biotype:protein_coding transcript_biotype:protein_coding description:Pentatricopeptide repeat-containing protein At4g21880, mitochondrial [Source:UniProtKB/Swiss-Prot;Acc:O49711]	0.823	0.02	8	2	4	2	1	843	94.7	6.39	0	2	0		657714	529329	843018	1.45164e+06	955769
Master Protein	AT5G23190.1	pep chromosome:TAIR10:5:7803141:7805968:-1 gene:AT5G23190 transcript:AT5G23190.1 gene_biotype:protein_coding transcript_biotype:protein_coding gene_symbol:CYP86B1 description:Cytochrome P450 86B1 [Source:UniProtKB/Swiss-Prot;Acc:Q9FMY1]	0.822	0.02	5	1	2	1	1	559	64.3	6.93	0	1	0
Master Protein	AT5G24690.1	pep chromosome:TAIR10:5:8455457:8458756:-1 gene:AT5G24690 transcript:AT5G24690.1 gene_biotype:protein_coding transcript_biotype:protein_coding description:AT5g24690/MXC17_8 [Source:UniProtKB/TrEMBL;Acc:Q93W02]	0.824	0.02	3	1	14	1	1	521	56.8	9.01	3.57	1	0	1.47968e+06	1.84944e+06	1.49813e+06	1.53166e+06	1.25895e+06	1.26142e+06
Master Protein	AT5G64450.1	pep chromosome:TAIR10:5:25771949:25772761:1 gene:AT5G64450 transcript:AT5G64450.1 gene_biotype:protein_coding transcript_biotype:protein_coding description:Emb [Source:UniProtKB/TrEMBL;Acc:Q9FGF1]	0.827	0.02	23	2	5	2	1	181	20	4.87	0	2	0	773867	323362	114539	1.32922e+06	1.74578e+06	1.23536e+06
Master Protein	AT2G47480.1	pep chromosome:TAIR10:2:19483919:19484710:-1 gene:AT2G47480 transcript:AT2G47480.1 gene_biotype:protein_coding transcript_biotype:protein_coding description:DUF3511 domain protein, putative (DUF3511) [Source:UniProtKB/TrEMBL;Acc:O22262]	0.827	0.019	13	1	5	1	1	110	12.3	10.29	0	1	0	681536	809148	682724	261607	314184	144812
Master Protein	AT2G42580.1	pep chromosome:TAIR10:2:17728479:17731836:1 gene:AT2G42580 transcript:AT2G42580.1 gene_biotype:protein_coding transcript_biotype:protein_coding gene_symbol:TTL3 description:Inactive TPR repeat-containing thioredoxin TTL3 [Source:UniProtKB/Swiss-Prot;Acc:Q9SIN1]	0.827	0.019	12	4	27	4	1	691	75.4	8.78	0	4	0	1.18807e+07	1.78419e+07	1.47192e+06	9.32156e+07	5.31595e+07	7.03765e+07
Master Protein	AT2G25170.3	pep chromosome:TAIR10:2:10714065:10724054:1 gene:AT2G25170 transcript:AT2G25170.3 gene_biotype:protein_coding transcript_biotype:protein_coding gene_symbol:PKL description:chromatin remodeling factor CHD3 (PICKLE) [Source:TAIR;Acc:AT2G25170]	0.826	0.019	2	1	1	1	1	1410	161.4	5.72	0	1	0				137053	97158	71155.8
Master Protein	AT1G44120.2	pep chromosome:TAIR10:1:16780059:16787623:1 gene:AT1G44120 transcript:AT1G44120.2 gene_biotype:protein_coding transcript_biotype:protein_coding description:Armadillo/beta-catenin-like repeat ; C2 calcium/lipid-binding domain (CaLB) protein [Source:TAIR;Acc:AT1G44120]	0.831	0.019	4	4	4	4	1	2141	233.7	6.15	0	4	0	191673	417460	514716	423365	416224	392038
Master Protein	AT5G22960.1	pep chromosome:TAIR10:5:7684014:7685052:-1 gene:AT5G22960 transcript:AT5G22960.1 gene_biotype:protein_coding transcript_biotype:protein_coding gene_symbol:SCPL54 description:Putative serine carboxypeptidase-like 54 [Source:UniProtKB/Swiss-Prot;Acc:Q9FFB2]	0.831	0.019	8	1	1	1	1	190	21.1	6.79	0	1	0	210557	201833	182802	962275	1.101e+06	806130
Master Protein	AT3G16030.7	pep chromosome:TAIR10:3:5439585:5442954:1 gene:AT3G16030 transcript:AT3G16030.7 gene_biotype:protein_coding transcript_biotype:protein_coding gene_symbol:CES101 description:Lectin protein kinase family protein [Source:UniProtKB/TrEMBL;Acc:A0A1I9LPL5]	0.832	0.019	1	1	4	1	1	744	84.9	8.9	0	1	0
Master Protein	AT4G39650.1	pep chromosome:TAIR10:4:18403560:18406025:1 gene:AT4G39650 transcript:AT4G39650.1 gene_biotype:protein_coding transcript_biotype:protein_coding gene_symbol:GGT2 description:Glutathione hydrolase 2 [Source:UniProtKB/Swiss-Prot;Acc:Q680I5]	0.831	0.019	2	2	7	2	1	578	61.6	8.12	3.84	2	0	358111	904288	1.04942e+06	713212	484250	589637
Master Protein	AT3G30739.1	pep chromosome:TAIR10:3:12369195:12370405:-1 gene:AT3G30739 transcript:AT3G30739.1 gene_biotype:protein_coding transcript_biotype:protein_coding	0.83	0.019	12	1	1	1	1	248	28.5	8.29	0	1	0
Master Protein	AT5G56060.1	pep chromosome:TAIR10:5:22704223:22704892:1 gene:AT5G56060 transcript:AT5G56060.1 gene_biotype:protein_coding transcript_biotype:protein_coding description:Domain of unknown function (DUF2431) [Source:TAIR;Acc:AT5G56060]	0.831	0.019	5	1	4	1	1	175	19.9	7.28	0	1	0	295693	85616.5	12078.9	664837	409961	563369
Master Protein	AT3G23930.1	pep chromosome:TAIR10:3:8646746:8647947:1 gene:AT3G23930 transcript:AT3G23930.1 gene_biotype:protein_coding transcript_biotype:protein_coding description:Troponin T, skeletal protein [Source:UniProtKB/TrEMBL;Acc:Q9LIR5]	0.832	0.019	8	1	5	1	1	224	27	8.73	2.18	1	0	167139	737220	100608	513137
Master Protein	AT1G34580.1	pep chromosome:TAIR10:1:12660497:12663870:1 gene:AT1G34580 transcript:AT1G34580.1 gene_biotype:protein_coding transcript_biotype:protein_coding gene_symbol:STP5 description:Sugar transport protein 5 [Source:UniProtKB/Swiss-Prot;Acc:Q93Y91]	0.832	0.019	7	1	4	1	1	506	54.3	9.04	2.7	1	0	352838	358943	82862.6	1.01963e+06	496858	691587
Master Protein	AT4G01420.1	pep chromosome:TAIR10:4:580038:581521:-1 gene:AT4G01420 transcript:AT4G01420.1 gene_biotype:protein_coding transcript_biotype:protein_coding gene_symbol:CBL5 description:Calcineurin B-like protein 5 [Source:UniProtKB/Swiss-Prot;Acc:Q7FZF1]	0.83	0.019	11	1	1	1	1	203	23.5	4.93	2.02	1	0			59926.6		230883
Master Protein	AT4G36020.3	pep chromosome:TAIR10:4:17043008:17044555:-1 gene:AT4G36020 transcript:AT4G36020.3 gene_biotype:protein_coding transcript_biotype:protein_coding gene_symbol:CSP1 description:Cold shock protein 1 [Source:UniProtKB/Swiss-Prot;Acc:O65639]	0.832	0.019	7	1	1	1	1	299	30.1	7.84	0	1	0	237058		31659.1
Master Protein	AT3G46120.1	pep chromosome:TAIR10:3:16935921:16939766:-1 gene:AT3G46120 transcript:AT3G46120.1 gene_biotype:protein_coding transcript_biotype:protein_coding gene_symbol:PAP19 description:Purple acid phosphatase 19 [Source:UniProtKB/Swiss-Prot;Acc:Q9LX83]	0.834	0.019	4	1	2	1	1	388	44	5.66	0	1	0	306338	1.67547e+06	955530	1.59996e+06	1.37117e+06	1.1527e+06
Master Protein	AT4G33050.5	pep chromosome:TAIR10:4:15944199:15947072:-1 gene:AT4G33050 transcript:AT4G33050.5 gene_biotype:protein_coding transcript_biotype:protein_coding gene_symbol:EDA39 description:calmodulin-binding family protein [Source:TAIR;Acc:AT4G33050]	0.833	0.019	7	2	6	2	1	560	63.9	9	0	2	0		328398	239908	278835	390538	220094
Master Protein	AT5G66670.1	pep chromosome:TAIR10:5:26611258:26613348:-1 gene:AT5G66670 transcript:AT5G66670.1 gene_biotype:protein_coding transcript_biotype:protein_coding description:UPF0496 protein At5g66670 [Source:UniProtKB/Swiss-Prot;Acc:Q9LVR3]	0.838	0.018	4	1	2	1	1	408	45.6	8.82	0	1	0					277725	196659
Master Protein	AT1G29730.2	pep chromosome:TAIR10:1:10400564:10405913:-1 gene:AT1G29730 transcript:AT1G29730.2 gene_biotype:protein_coding transcript_biotype:protein_coding description:Leucine-rich repeat transmembrane protein kinase [Source:TAIR;Acc:AT1G29730]	0.839	0.018	5	2	2	2	1	1001	111.2	7.43	3.67	2	0	13878.7	143184	340371
Master Protein	AT1G25988.1	pep chromosome:TAIR10:1:9016252:9017450:-1 gene:AT1G25988 transcript:AT1G25988.1 gene_biotype:protein_coding transcript_biotype:protein_coding description:Coiled-coil protein, putative (DUF572) [Source:UniProtKB/TrEMBL;Acc:Q9C606]	0.838	0.018	7	1	4	1	1	180	20.7	8.53	0	1	0	537350		148201	339577	426684	357537
Master Protein	AT3G05200.1	pep chromosome:TAIR10:3:1476960:1478850:1 gene:AT3G05200 transcript:AT3G05200.1 gene_biotype:protein_coding transcript_biotype:protein_coding gene_symbol:ATL6 description:E3 ubiquitin-protein ligase ATL6 [Source:UniProtKB/Swiss-Prot;Acc:Q8RXX9]	0.839	0.018	10	2	2	2	1	398	43.2	8.78	0	2	0		80833.1	36539.9	231391	171536	176180
Master Protein	AT1G54110.2	pep chromosome:TAIR10:1:20199319:20201787:1 gene:AT1G54110 transcript:AT1G54110.2 gene_biotype:protein_coding transcript_biotype:protein_coding description:Membrane fusion protein Use1 [Source:TAIR;Acc:AT1G54110]	0.837	0.018	19	2	3	2	1	244	28.1	8.22	0	2	0	72355.9	583402	367001	964819	1.85887e+06	1.43224e+06
Master Protein	AT2G17390.1	pep chromosome:TAIR10:2:7555586:7558064:1 gene:AT2G17390 transcript:AT2G17390.1 gene_biotype:protein_coding transcript_biotype:protein_coding gene_symbol:AKR2B description:Ankyrin repeat domain-containing protein 2B [Source:UniProtKB/Swiss-Prot;Acc:Q29Q26]	0.837	0.018	5	1	16	1	1	344	36.9	4.48	24.41	1	0	8.74933e+06	1.74005e+07	8.72428e+06	1.53695e+07	1.75676e+07	1.41595e+07
Master Protein	AT1G65320.1	pep chromosome:TAIR10:1:24259880:24262998:-1 gene:AT1G65320 transcript:AT1G65320.1 gene_biotype:protein_coding transcript_biotype:protein_coding gene_symbol:CBSX6 description:CBS domain-containing protein CBSX6 [Source:UniProtKB/Swiss-Prot;Acc:Q8GZA4]	0.843	0.018	7	1	2	1	1	425	46.5	7.23	0	1	0
Master Protein	AT4G15230.1	pep chromosome:TAIR10:4:8679760:8687519:1 gene:AT4G15230 transcript:AT4G15230.1 gene_biotype:protein_coding transcript_biotype:protein_coding gene_symbol:ABCG30 description:ABC transporter G family member 30 [Source:UniProtKB/Swiss-Prot;Acc:Q8GZ52]	0.849	0.018	1	1	1	1	1	1400	157.7	8.25	0	1	0		1.83655e+06	1.65517e+06	2.24946e+06	2.16032e+06	2.7561e+06
Master Protein	AT4G38650.1	pep chromosome:TAIR10:4:18063166:18066025:1 gene:AT4G38650 transcript:AT4G38650.1 gene_biotype:protein_coding transcript_biotype:protein_coding description:At4g38650 [Source:UniProtKB/TrEMBL;Acc:Q84VX1]	0.849	0.018	8	2	4	2	1	562	63.4	6.33	0	2	0	523383	3.05377e+06	2.29593e+06	288272	99940.5	531785
Master Protein	AT2G21380.2	pep chromosome:TAIR10:2:9141465:9149309:1 gene:AT2G21380 transcript:AT2G21380.2 gene_biotype:protein_coding transcript_biotype:protein_coding gene_symbol:KIN7M description:Kinesin-like protein KIN-7M, chloroplastic [Source:UniProtKB/Swiss-Prot;Acc:Q9SJU0]	0.85	0.017	4	3	8	3	1	1058	117	6.24	5.41	3	0	1.41102e+06	3.09386e+06	3.33263e+06	377399	411069	464064
Master Protein	AT5G42690.4	pep chromosome:TAIR10:5:17116376:17119892:-1 gene:AT5G42690 transcript:AT5G42690.4 gene_biotype:protein_coding transcript_biotype:protein_coding description:Expressed protein [Source:UniProtKB/TrEMBL;Acc:Q45GG2]	0.848	0.017	2	1	2	1	1	540	60.9	9.17	0	1	0					123370	250604
Master Protein	AT2G27150.1	pep chromosome:TAIR10:2:11601727:11607199:1 gene:AT2G27150 transcript:AT2G27150.1 gene_biotype:protein_coding transcript_biotype:protein_coding gene_symbol:AAO3 description:Abscisic-aldehyde oxidase [Source:UniProtKB/Swiss-Prot;Acc:Q7G9P4]	0.846	0.017	3	1	1	1	1	1332	146.6	6.65	0	1	0			165218
Master Protein	AT2G38890.2	pep chromosome:TAIR10:2:16241189:16242917:1 gene:AT2G38890 transcript:AT2G38890.2 gene_biotype:protein_coding transcript_biotype:protein_coding description:unknown protein; Ha. [Source:TAIR;Acc:AT2G38890]	0.849	0.017	11	1	1	1	1	311	35	8.22	0	1	0
Master Protein	AT3G21220.1	pep chromosome:TAIR10:3:7445604:7448498:1 gene:AT3G21220 transcript:AT3G21220.1 gene_biotype:protein_coding transcript_biotype:protein_coding gene_symbol:MKK5 description:MKK5 [Source:UniProtKB/TrEMBL;Acc:A0A178VIK5]	0.851	0.017	3	1	1	1	1	348	38.3	8.7	0	1	0		99193.5	27001.5
Master Protein	AT5G36930.2	pep chromosome:TAIR10:5:14567444:14573206:-1 gene:AT5G36930 transcript:AT5G36930.2 gene_biotype:protein_coding transcript_biotype:protein_coding description:Disease resistance protein (TIR-NBS-LRR class) family [Source:UniProtKB/TrEMBL;Acc:B3H776]	0.851	0.017	6	3	4	3	1	1191	135.9	6.43	1.71	3	0					369634	112706
Master Protein	AT5G35610.1	pep chromosome:TAIR10:5:13819506:13820293:-1 gene:AT5G35610 transcript:AT5G35610.1 gene_biotype:protein_coding transcript_biotype:protein_coding description:Gb [Source:UniProtKB/TrEMBL;Acc:Q9FJS7]	0.85	0.017	10	1	4	1	1	155	18.3	9.11	2.34	1	0	503728	1.04818e+06	700403	394386	283757	278216
Master Protein	AT2G01740.1	pep chromosome:TAIR10:2:326136:327875:-1 gene:AT2G01740 transcript:AT2G01740.1 gene_biotype:protein_coding transcript_biotype:protein_coding description:Pentatricopeptide repeat-containing protein At2g01740 [Source:UniProtKB/Swiss-Prot;Acc:Q9ZUA2]	0.852	0.017	12	3	7	3	1	559	62.4	6.47	0	3	0	226936	613458	434739	582071	964203	668754
Master Protein	AT1G76140.1	pep chromosome:TAIR10:1:28571130:28575036:1 gene:AT1G76140 transcript:AT1G76140.1 gene_biotype:protein_coding transcript_biotype:protein_coding description:Prolyl oligopeptidase family protein [Source:UniProtKB/TrEMBL;Acc:F4I2A0]	0.849	0.017	6	2	2	2	1	795	89.3	5.85	0	2	0
Master Protein	AT1G29350.1	pep chromosome:TAIR10:1:10268421:10273821:-1 gene:AT1G29350 transcript:AT1G29350.1 gene_biotype:protein_coding transcript_biotype:protein_coding description:Kinase-related protein of unknown function (DUF1296) [Source:TAIR;Acc:AT1G29350]	0.851	0.017	3	1	3	1	1	831	90.8	5.85	0	1	0			50241.3	576034	547796	468422
Master Protein	AT4G16940.2	pep chromosome:TAIR10:4:9531373:9537660:-1 gene:AT4G16940 transcript:AT4G16940.2 gene_biotype:protein_coding transcript_biotype:protein_coding description:Disease resistance protein (TIR-NBS-LRR class) family [Source:TAIR;Acc:AT4G16940]	0.849	0.017	6	4	5	4	1	1244	141.6	5.38	0	4	0	509763	126973	489696	16236.8	1.69692e+06	280114
Master Protein	AT1G35630.1	pep chromosome:TAIR10:1:13162966:13164512:-1 gene:AT1G35630 transcript:AT1G35630.1 gene_biotype:protein_coding transcript_biotype:protein_coding gene_symbol:RMR5 description:Receptor homology region, transmembrane domain- and RING domain-containing protein 5 [Source:UniProtKB/Swiss-Prot;Acc:F4HZZ5]	0.848	0.017	4	1	3	1	1	318	34.9	7.21	1.63	1	0	14394.1	179260	203524	297387	198138	149195
Master Protein	AT1G04810.1	pep chromosome:TAIR10:1:1350080:1355466:1 gene:AT1G04810 transcript:AT1G04810.1 gene_biotype:protein_coding transcript_biotype:protein_coding gene_symbol:RPN2B description:26S proteasome non-ATPase regulatory subunit 1 homolog [Source:UniProtKB/TrEMBL;Acc:A0A178WEG0]	0.847	0.017	4	3	10	3	1	1001	108.8	5.35	0	3	0	1.18414e+06	647925	540680	1.35613e+06	1.81857e+06	1.47636e+06
Master Protein	AT5G44210.1	pep chromosome:TAIR10:5:17806397:17807541:1 gene:AT5G44210 transcript:AT5G44210.1 gene_biotype:protein_coding transcript_biotype:protein_coding gene_symbol:ERF9 description:Ethylene-responsive transcription factor 9 [Source:UniProtKB/Swiss-Prot;Acc:Q9FE67]	0.847	0.017	5	1	3	1	1	200	22.3	10.04	0	1	0	411559	298824	559415	173472	74922.6	114498
Master Protein	AT1G08190.1	pep chromosome:TAIR10:1:2567420:2573448:1 gene:AT1G08190 transcript:AT1G08190.1 gene_biotype:protein_coding transcript_biotype:protein_coding gene_symbol:VPS41 description:Vacuolar protein sorting-associated protein 41 homolog [Source:UniProtKB/Swiss-Prot;Acc:P93043]	0.85	0.016	3	2	2	2	1	980	110.2	5.22	1.65	2	0		232498	456393	483926	357790	407469
Master Protein	AT3G43500.1	pep chromosome:TAIR10:3:15400257:15400718:-1 gene:AT3G43500 transcript:AT3G43500.1 gene_biotype:protein_coding transcript_biotype:protein_coding description:Uncharacterized protein T18D12_70 [Source:UniProtKB/TrEMBL;Acc:Q9M240]	0.849	0.016	14	1	2	1	1	153	16.9	4.83	0	1	0	1.64958e+06	24636.6			1.33559e+06	779308
Master Protein	AT2G42270.1	pep chromosome:TAIR10:2:17604076:17611333:1 gene:AT2G42270 transcript:AT2G42270.1 gene_biotype:protein_coding transcript_biotype:protein_coding gene_symbol:BRR2B description:DExH-box ATP-dependent RNA helicase DExH13 [Source:UniProtKB/Swiss-Prot;Acc:O48534]	0.848	0.016	4	5	7	5	1	2172	247.2	5.95	1.79	5	0		243092		1.32094e+06	1.12052e+06	1.51437e+06
Master Protein	AT2G20290.1	pep chromosome:TAIR10:2:8743015:8751878:-1 gene:AT2G20290 transcript:AT2G20290.1 gene_biotype:protein_coding transcript_biotype:protein_coding gene_symbol:XI-G description:Myosin-13 [Source:UniProtKB/Swiss-Prot;Acc:F4IUG9]	0.849	0.016	6	6	27	6	1	1493	169	7.43	30.66	6	0	7.81559e+06	1.24799e+07	7.65061e+07	6.64689e+06	5.76876e+06	4.42902e+06
Master Protein	AT1G26270.1	pep chromosome:TAIR10:1:9089469:9092560:-1 gene:AT1G26270 transcript:AT1G26270.1 gene_biotype:protein_coding transcript_biotype:protein_coding gene_symbol:PI4KG5 description:Phosphatidylinositol 4-kinase gamma 5 [Source:UniProtKB/Swiss-Prot;Acc:Q9C671]	0.848	0.016	5	1	1	1	1	630	70.2	5.36	2.1	1	0
Master Protein	AT1G18890.1	pep chromosome:TAIR10:1:6522764:6526075:-1 gene:AT1G18890 transcript:AT1G18890.1 gene_biotype:protein_coding transcript_biotype:protein_coding gene_symbol:CPK10 description:Calcium-dependent protein kinase 10 [Source:UniProtKB/Swiss-Prot;Acc:Q9M9V8]	0.847	0.016	6	2	3	2	1	545	61.4	6.62	0	2	0
Master Protein	AT3G21215.1	pep chromosome:TAIR10:3:7441451:7445312:-1 gene:AT3G21215 transcript:AT3G21215.1 gene_biotype:protein_coding transcript_biotype:protein_coding description:AT3G21215 protein [Source:UniProtKB/TrEMBL;Acc:Q9ASW4]	0.845	0.016	12	1	1	1	1	339	37	7.72	0	1	0
Master Protein	AT1G31810.1	pep chromosome:TAIR10:1:11399607:11406809:-1 gene:AT1G31810 transcript:AT1G31810.1 gene_biotype:protein_coding transcript_biotype:protein_coding gene_symbol:FH14 description:Formin-like protein 14 [Source:UniProtKB/Swiss-Prot;Acc:Q9C6S1]	0.843	0.016	5	4	7	4	1	1230	135.4	6.96	0	4	0	657138	56320.9	2.30816e+06	244485	309834	328409
Master Protein	AT5G11050.1	pep chromosome:TAIR10:5:3502092:3503834:1 gene:AT5G11050 transcript:AT5G11050.1 gene_biotype:protein_coding transcript_biotype:protein_coding gene_symbol:MYB64 description:Transcription factor MYB64 [Source:UniProtKB/Swiss-Prot;Acc:Q9FY60]	0.844	0.016	5	1	2	1	1	423	48.1	7.34	2.16	1	0				538048	892998	718963
Master Protein	AT3G46720.1	pep chromosome:TAIR10:3:17210619:17212541:-1 gene:AT3G46720 transcript:AT3G46720.1 gene_biotype:protein_coding transcript_biotype:protein_coding gene_symbol:UGT76E5 description:UDP-glycosyltransferase 76E5 [Source:UniProtKB/Swiss-Prot;Acc:Q9STE6]	0.844	0.016	4	1	8	1	1	447	49.8	6.04	6.68	1	0	1.46887e+06	1.51545e+06	930565	2.04971e+06	2.04319e+06	2.11767e+06
Master Protein	AT5G27870.1	pep chromosome:TAIR10:5:9878689:9881848:-1 gene:AT5G27870 transcript:AT5G27870.1 gene_biotype:protein_coding transcript_biotype:protein_coding gene_symbol:PME28 description:Putative pectinesterase/pectinesterase inhibitor 28 [Source:UniProtKB/Swiss-Prot;Acc:Q3E8Z8]	0.843	0.016	6	2	2	2	1	732	78.4	6.61	1.74	2	0		388340	183583	124684
Master Protein	AT5G65820.1	pep chromosome:TAIR10:5:26339876:26341789:-1 gene:AT5G65820 transcript:AT5G65820.1 gene_biotype:protein_coding transcript_biotype:protein_coding description:Putative pentatricopeptide repeat-containing protein At5g65820 [Source:UniProtKB/Swiss-Prot;Acc:Q9FH87]	0.843	0.016	10	4	11	4	1	637	74.1	8.22	4.31	4	0	2.19438e+06	3.32186e+06	2.36717e+06	7.94358e+06	4.76065e+06	8.80692e+06
Master Protein	AT5G20740.2	pep chromosome:TAIR10:5:7025615:7026753:-1 gene:AT5G20740 transcript:AT5G20740.2 gene_biotype:protein_coding transcript_biotype:protein_coding description:Plant invertase/pectin methylesterase inhibitor superfamily protein [Source:TAIR;Acc:AT5G20740]	0.842	0.016	5	1	2	1	1	239	26.2	7.56	0	1	0	551926	1.68853e+06	617441	448159	297859	343873
Master Protein	AT1G08720.1	pep chromosome:TAIR10:1:2773941:2779308:1 gene:AT1G08720 transcript:AT1G08720.1 gene_biotype:protein_coding transcript_biotype:protein_coding gene_symbol:EDR1 description:Serine/threonine-protein kinase EDR1 [Source:UniProtKB/Swiss-Prot;Acc:Q9FPR3]	0.841	0.016	3	1	1	1	1	933	103.5	6.06	0	1	0
Master Protein	AT1G74790.1	pep chromosome:TAIR10:1:28098464:28101896:1 gene:AT1G74790 transcript:AT1G74790.1 gene_biotype:protein_coding transcript_biotype:protein_coding gene_symbol:HIPL1 description:HIPL1 protein [Source:UniProtKB/Swiss-Prot;Acc:Q9SSG3]	0.842	0.016	6	2	6	2	1	695	75.2	5.52	0	2	0	155444	316305	290543	1.05352e+06	870887	1.40381e+06
Master Protein	AT4G00700.1	pep chromosome:TAIR10:4:285876:289575:1 gene:AT4G00700 transcript:AT4G00700.1 gene_biotype:protein_coding transcript_biotype:protein_coding description:C2 calcium/lipid-binding plant phosphoribosyltransferase family protein [Source:UniProtKB/TrEMBL;Acc:Q8RXU9]	0.842	0.016	4	3	3	3	1	1006	114.6	9.32	0	3	0
Master Protein	AT5G67080.1	pep chromosome:TAIR10:5:26772644:26773979:1 gene:AT5G67080 transcript:AT5G67080.1 gene_biotype:protein_coding transcript_biotype:protein_coding gene_symbol:MAPKKK19 description:Mitogen-activated protein kinase kinase kinase 19 [Source:UniProtKB/TrEMBL;Acc:Q9FHA5]	0.842	0.016	14	2	4	2	1	344	37.9	4.84	3.53	2	0	147300	384112	844487	663890	558120	453333
Master Protein	AT1G78420.2	pep chromosome:TAIR10:1:29504532:29507669:1 gene:AT1G78420 transcript:AT1G78420.2 gene_biotype:protein_coding transcript_biotype:protein_coding gene_symbol:DA2 description:E3 ubiquitin-protein ligase DA2 [Source:UniProtKB/Swiss-Prot;Acc:Q93YV5]	0.844	0.016	3	1	4	1	1	401	45	5.35	5.96	1	0	352431	354448	42474.1	1.16524e+06	653248	919431
Master Protein	AT1G45976.1	pep chromosome:TAIR10:1:17199314:17200841:1 gene:AT1G45976 transcript:AT1G45976.1 gene_biotype:protein_coding transcript_biotype:protein_coding gene_symbol:SBP1 description:SBP1 [Source:UniProtKB/TrEMBL;Acc:A0A178WK23]	0.844	0.016	13	3	8	3	1	325	36.8	5.34	0	3	0	723239	585511	624239	496648	351199	316132
Master Protein	AT5G04710.1	pep chromosome:TAIR10:5:1356990:1360275:-1 gene:AT5G04710 transcript:AT5G04710.1 gene_biotype:protein_coding transcript_biotype:protein_coding description:Aspartyl aminopeptidase-like protein [Source:UniProtKB/TrEMBL;Acc:Q9LZ26]	0.844	0.016	13	3	3	3	1	526	57.8	6.96	0	3	0	489457	1.54155e+06	76358		1.36501e+06	1.02961e+06
Master Protein	AT2G01470.1	pep chromosome:TAIR10:2:211913:214473:-1 gene:AT2G01470 transcript:AT2G01470.1 gene_biotype:protein_coding transcript_biotype:protein_coding gene_symbol:STL2P description:SEC12-like protein 2 [Source:UniProtKB/Swiss-Prot;Acc:Q39221]	0.845	0.016	2	1	8	1	1	393	42.8	5.64	0	1	0		2.83701e+06		4.68851e+06	3.22256e+06	3.09742e+06
Master Protein	AT4G18350.1	pep chromosome:TAIR10:4:10142255:10144646:1 gene:AT4G18350 transcript:AT4G18350.1 gene_biotype:protein_coding transcript_biotype:protein_coding gene_symbol:NCED2 description:9-cis-epoxycarotenoid dioxygenase NCED2, chloroplastic [Source:UniProtKB/Swiss-Prot;Acc:O49505]	0.844	0.015	11	3	5	3	1	583	65	7.02	0	3	0	136243	92273		471442	478166	422339
Master Protein	AT1G60140.6	pep chromosome:TAIR10:1:22176934:22180579:-1 gene:AT1G60140 transcript:AT1G60140.6 gene_biotype:protein_coding transcript_biotype:protein_coding gene_symbol:TPS10 description:Probable alpha,alpha-trehalose-phosphate synthase [UDP-forming] 10 [Source:UniProtKB/Swiss-Prot;Acc:O80738]	0.844	0.015	3	1	2	1	1	861	97.3	6.62	0	1	0		275119	455026	324143	610953	449185
Master Protein	AT4G35733.1	pep chromosome:TAIR10:4:16934236:16935502:1 gene:AT4G35733 transcript:AT4G35733.1 gene_biotype:protein_coding transcript_biotype:protein_coding description:F-box protein At4g35733 [Source:UniProtKB/Swiss-Prot;Acc:B3H6C3]	0.847	0.015	2	1	4	1	1	358	41.4	6.13	0	1	0	268008	985308	241820	829406	851022	982250
Master Protein	AT1G60160.1	pep chromosome:TAIR10:1:22188030:22191543:-1 gene:AT1G60160 transcript:AT1G60160.1 gene_biotype:protein_coding transcript_biotype:protein_coding gene_symbol:POT12 description:Putative potassium transporter 12 [Source:UniProtKB/Swiss-Prot;Acc:O80739]	0.847	0.015	7	3	3	3	1	827	92	7.56	0	3	0		176246	230665	56259.6		72474.1
Master Protein	AT2G26910.1	pep chromosome:TAIR10:2:11481326:11488270:1 gene:AT2G26910 transcript:AT2G26910.1 gene_biotype:protein_coding transcript_biotype:protein_coding gene_symbol:ABCG32 description:PEC1 [Source:UniProtKB/TrEMBL;Acc:A0A178VNA5]	0.846	0.015	2	2	10	2	1	1420	161.2	8.09	11.87	2	0	3.79314e+06	4.82308e+06	2.24706e+06	1.03929e+07	1.36038e+07	9.53991e+06
Master Protein	AT5G10380.1	pep chromosome:TAIR10:5:3267635:3268813:1 gene:AT5G10380 transcript:AT5G10380.1 gene_biotype:protein_coding transcript_biotype:protein_coding gene_symbol:ATL55 description:E3 ubiquitin-protein ligase RING1 [Source:UniProtKB/Swiss-Prot;Acc:Q9LX93]	0.846	0.015	2	1	1	1	1	301	34	7.05	0	1	0	108411	95907.9	111473	23906.2
Master Protein	AT5G12950.1	pep chromosome:TAIR10:5:4092519:4097059:1 gene:AT5G12950 transcript:AT5G12950.1 gene_biotype:protein_coding transcript_biotype:protein_coding description:Proline-tRNA ligase (DUF1680) [Source:UniProtKB/TrEMBL;Acc:Q9LXU4]	0.848	0.015	5	2	16	2	1	861	96.2	7.14	3.37	2	0	7.73347e+06	1.07008e+07	1.6151e+07	4.88998e+06	2.92013e+06	2.7122e+06
Master Protein	AT3G11040.3	pep chromosome:TAIR10:3:3459986:3463312:1 gene:AT3G11040 transcript:AT3G11040.3 gene_biotype:protein_coding transcript_biotype:protein_coding description:Glycosyl hydrolase family 85 [Source:UniProtKB/TrEMBL;Acc:A0A1I9LSS8]	0.848	0.015	9	3	9	3	1	738	83.7	5.5	0	3	0	467792	2.57395e+06	2451540	549591	459355	573456
Master Protein	AT2G38050.1	pep chromosome:TAIR10:2:15921136:15922321:-1 gene:AT2G38050 transcript:AT2G38050.1 gene_biotype:protein_coding transcript_biotype:protein_coding gene_symbol:DET2 description:Steroid 5-alpha-reductase DET2 [Source:UniProtKB/Swiss-Prot;Acc:Q38944]	0.85	0.015	3	1	1	1	1	262	30.6	9.69	0	1	0		79418.6	159066	39668.2	22451.7	16797.5
Master Protein	AT3G24870.1	pep chromosome:TAIR10:3:9074665:9085419:-1 gene:AT3G24870 transcript:AT3G24870.1 gene_biotype:protein_coding transcript_biotype:protein_coding gene_symbol:EAF1B description:Chromatin modification-related protein EAF1 B [Source:UniProtKB/Swiss-Prot;Acc:F4J7T2]	0.85	0.015	4	2	3	2	1	1907	206.3	7.68	0	2	0	260593	444957	286128	205202	283143	216200
Master Protein	AT5G23890.1	pep chromosome:TAIR10:5:8058580:8063286:1 gene:AT5G23890 transcript:AT5G23890.1 gene_biotype:protein_coding transcript_biotype:protein_coding description:GPI-anchored adhesin-like protein [Source:UniProtKB/TrEMBL;Acc:Q9FF91]	0.847	0.014	5	3	9	3	1	946	103.9	4.69	0	3	0	444816	134139	534772	305949	599526	879467
Master Protein	AT3G05180.1	pep chromosome:TAIR10:3:1468398:1470624:-1 gene:AT3G05180 transcript:AT3G05180.1 gene_biotype:protein_coding transcript_biotype:protein_coding description:GDSL esterase/lipase At3g05180 [Source:UniProtKB/Swiss-Prot;Acc:Q9MAA1]	0.847	0.014	13	2	4	2	1	379	42.3	6.98	0	2	0	517256	27516.5	198268	79371.9
Master Protein	AT3G08570.1	pep chromosome:TAIR10:3:2602017:2604664:-1 gene:AT3G08570 transcript:AT3G08570.1 gene_biotype:protein_coding transcript_biotype:protein_coding description:BTB/POZ domain-containing protein At3g08570 [Source:UniProtKB/Swiss-Prot;Acc:Q9C9Z7]	0.848	0.014	5	1	5	1	1	617	69.4	5.92	0	1	0	2.22796e+06	744359	262518	1.98282e+06	999924	892090
Master Protein	AT5G14210.2	pep chromosome:TAIR10:5:4578503:4582856:-1 gene:AT5G14210 transcript:AT5G14210.2 gene_biotype:protein_coding transcript_biotype:protein_coding description:Leucine-rich repeat protein kinase family protein [Source:TAIR;Acc:AT5G14210]	0.85	0.014	4	2	9	2	1	806	88.9	7.65	0	2	0	3.383e+06	4.13171e+06	7.85707e+06	3.62951e+06	3.17193e+06	2.81187e+06
Master Protein	AT5G60570.2	pep chromosome:TAIR10:5:24347783:24350164:1 gene:AT5G60570 transcript:AT5G60570.2 gene_biotype:protein_coding transcript_biotype:protein_coding description:F-box/kelch-repeat protein At5g60570 [Source:UniProtKB/Swiss-Prot;Acc:Q9FKJ0]	0.852	0.014	8	1	1	1	1	393	43.7	7.87	0	1	0			99711.4
Master Protein	AT1G44835.2	pep chromosome:TAIR10:1:16939801:16942523:1 gene:AT1G44835 transcript:AT1G44835.2 gene_biotype:protein_coding transcript_biotype:protein_coding description:YbaK/aminoacyl-tRNA synthetase-associated domain-containing protein [Source:UniProtKB/TrEMBL;Acc:F4HPK3]	0.855	0.014	5	1	1	1	1	308	33.8	8.43	0	1	0		159959			20155.1
Master Protein	AT1G75410.2	pep chromosome:TAIR10:1:28299786:28302571:-1 gene:AT1G75410 transcript:AT1G75410.2 gene_biotype:protein_coding transcript_biotype:protein_coding gene_symbol:BLH3 description:BEL1-like homeodomain protein 3 [Source:UniProtKB/Swiss-Prot;Acc:Q9FWS9]	0.857	0.014	10	2	4	2	1	524	59.6	6.74	0	2	0	319077
Master Protein	AT2G31130.6	pep chromosome:TAIR10:2:13263579:13266562:-1 gene:AT2G31130 transcript:AT2G31130.6 gene_biotype:protein_coding transcript_biotype:protein_coding description:At2g31130/T16B12.6 [Source:UniProtKB/TrEMBL;Acc:O82271]	0.858	0.014	3	1	7	1	1	419	47.3	6.04	0	1	0	958463	1.19374e+06	2.40239e+06	572083	355180	238574
Master Protein	AT2G40640.3	pep chromosome:TAIR10:2:16960964:16963215:-1 gene:AT2G40640 transcript:AT2G40640.3 gene_biotype:protein_coding transcript_biotype:protein_coding gene_symbol:PUB63 description:U-box domain-containing protein 63 [Source:UniProtKB/Swiss-Prot;Acc:Q58FY4]	0.86	0.014	17	3	3	3	1	322	36.8	7.93	0	3	0				1.48732e+06	486012	1.4739e+06
Master Protein	AT2G23540.1	pep chromosome:TAIR10:2:10024150:10026258:1 gene:AT2G23540 transcript:AT2G23540.1 gene_biotype:protein_coding transcript_biotype:protein_coding description:GDSL esterase/lipase At2g23540 [Source:UniProtKB/Swiss-Prot;Acc:O80470]	0.857	0.013	7	2	6	2	1	387	42.1	8.16	9.4	2	0		2.42357e+06	4.66488e+06
Master Protein	AT3G20240.1	pep chromosome:TAIR10:3:7056903:7058950:1 gene:AT3G20240 transcript:AT3G20240.1 gene_biotype:protein_coding transcript_biotype:protein_coding description:Probable mitochondrial adenine nucleotide transporter BTL1 [Source:UniProtKB/Swiss-Prot;Acc:Q9LJX5]	0.858	0.013	6	1	1	1	1	348	37.9	9.38	0	1	0		150846	29925.6
Master Protein	AT3G19430.2	pep chromosome:TAIR10:3:6736061:6738518:-1 gene:AT3G19430 transcript:AT3G19430.2 gene_biotype:protein_coding transcript_biotype:protein_coding description:Late embryogenesis abundant protein-related / LEA protein-like protein [Source:UniProtKB/TrEMBL;Acc:A0A178VGJ3]	0.858	0.013	3	1	1	1	1	582	61	6.28	0	1	0	53494.4	172317
Master Protein	AT3G43890.1	pep chromosome:TAIR10:3:15741297:15743612:-1 gene:AT3G43890 transcript:AT3G43890.1 gene_biotype:protein_coding transcript_biotype:protein_coding description:Cysteine/Histidine-rich C1 domain family protein [Source:UniProtKB/TrEMBL;Acc:Q9LXX0]	0.857	0.013	10	3	3	3	1	661	76.5	6.81	0	3	0			393461	222106	42133.9	99890.9
Master Protein	AT2G32910.1	pep chromosome:TAIR10:2:13959036:13962118:1 gene:AT2G32910 transcript:AT2G32910.1 gene_biotype:protein_coding transcript_biotype:protein_coding description:DCD (Development and Cell Death) domain protein [Source:UniProtKB/TrEMBL;Acc:F4IUS3]	0.858	0.013	5	3	4	3	1	691	78.3	8.81	0	3	0	331694	463145	421160	257860	421177	671811
Master Protein	AT1G54870.2	pep chromosome:TAIR10:1:20458952:20460647:1 gene:AT1G54870 transcript:AT1G54870.2 gene_biotype:protein_coding transcript_biotype:protein_coding description:NAD(P)-binding Rossmann-fold superfamily protein [Source:TAIR;Acc:AT1G54870]	0.856	0.013	6	1	1	1	1	337	36.9	8.56	0	1	0
Master Protein	AT1G76970.1	pep chromosome:TAIR10:1:28922415:28925423:-1 gene:AT1G76970 transcript:AT1G76970.1 gene_biotype:protein_coding transcript_biotype:protein_coding gene_symbol:TOL4 description:TOM1-like protein 4 [Source:UniProtKB/Swiss-Prot;Acc:Q6NQK0]	0.857	0.013	15	2	2	2	1	446	49.2	5.14	0	2	0	1.91505e+06
Master Protein	AT1G27980.1	pep chromosome:TAIR10:1:9748506:9752769:1 gene:AT1G27980 transcript:AT1G27980.1 gene_biotype:protein_coding transcript_biotype:protein_coding gene_symbol:DPL1 description:Sphingosine-1-phosphate lyase [Source:UniProtKB/Swiss-Prot;Acc:Q9C509]	0.857	0.013	2	1	1	1	1	544	59.4	7.96	0	1	0			102867
Master Protein	AT5G04810.1	pep chromosome:TAIR10:5:1389979:1393997:1 gene:AT5G04810 transcript:AT5G04810.1 gene_biotype:protein_coding transcript_biotype:protein_coding gene_symbol:PPR4 description:Pentatricopeptide repeat-containing protein At5g04810, chloroplastic [Source:UniProtKB/Swiss-Prot;Acc:Q0WMY5]	0.857	0.013	5	2	4	2	1	952	106.7	7.14	0	2	0				242685	177059	463084
Master Protein	AT5G25500.1	pep chromosome:TAIR10:5:8880863:8882542:1 gene:AT5G25500 transcript:AT5G25500.1 gene_biotype:protein_coding transcript_biotype:protein_coding description:Exosome complex exonuclease [Source:UniProtKB/TrEMBL;Acc:Q5XV34]	0.856	0.013	18	3	7	3	1	420	48.9	7.5	0	3	0			220092
Master Protein	AT1G03300.1	pep chromosome:TAIR10:1:811033:813086:-1 gene:AT1G03300 transcript:AT1G03300.1 gene_biotype:protein_coding transcript_biotype:protein_coding gene_symbol:DUF1 description:DUF724 domain-containing protein 1 [Source:UniProtKB/Swiss-Prot;Acc:Q9ZVT1]	0.859	0.013	3	1	3	1	1	670	76.2	5.43	0	1	0				536364	202448	1.21585e+06
Master Protein	AT3G27480.1	pep chromosome:TAIR10:3:10173220:10175604:-1 gene:AT3G27480 transcript:AT3G27480.1 gene_biotype:protein_coding transcript_biotype:protein_coding description:Cysteine/Histidine-rich C1 domain family protein [Source:UniProtKB/TrEMBL;Acc:F4IWJ4]	0.861	0.013	3	1	2	1	1	604	68.8	6.86	0	1	0		1.14993e+06	376203	961107	645205	715253
Master Protein	AT4G12450.1	pep chromosome:TAIR10:4:7385695:7386931:-1 gene:AT4G12450 transcript:AT4G12450.1 gene_biotype:protein_coding transcript_biotype:protein_coding description:At4g12450 [Source:UniProtKB/TrEMBL;Acc:Q9SU37]	0.86	0.013	4	1	3	1	1	277	30	9.19	0	1	0		151834		290971	447896	420802
Master Protein	AT5G47690.3	pep chromosome:TAIR10:5:19317668:19327431:1 gene:AT5G47690 transcript:AT5G47690.3 gene_biotype:protein_coding transcript_biotype:protein_coding description:Binding protein [Source:UniProtKB/TrEMBL;Acc:B3H5K3]	0.859	0.013	2	3	7	3	1	1607	181.3	6.2	1.7	3	0	2.91745e+06	5.34406e+06	5.83369e+06	3.53958e+06	2.84671e+06	3.0135e+06
Master Protein	AT2G38240.1	pep chromosome:TAIR10:2:16012535:16014991:-1 gene:AT2G38240 transcript:AT2G38240.1 gene_biotype:protein_coding transcript_biotype:protein_coding gene_symbol:ANS description:Probable 2-oxoglutarate-dependent dioxygenase ANS [Source:UniProtKB/Swiss-Prot;Acc:O80449]	0.858	0.013	15	3	3	3	1	353	39.7	8.47	0	3	0	106894	119120	274424	84236.1
Master Protein	AT3G24630.2	pep chromosome:TAIR10:3:8987835:8990877:1 gene:AT3G24630 transcript:AT3G24630.2 gene_biotype:protein_coding transcript_biotype:protein_coding description:unknown protein; Ha. [Source:TAIR;Acc:AT3G24630]	0.858	0.013	4	3	10	3	1	724	81	9.06	1.87	3	0	5.16786e+06	6.6942e+06	6.15588e+06	534900	684427	555443
Master Protein	AT5G36890.1	pep chromosome:TAIR10:5:14541718:14546230:-1 gene:AT5G36890 transcript:AT5G36890.1 gene_biotype:protein_coding transcript_biotype:protein_coding gene_symbol:BGLU42 description:Beta-glucosidase 42 [Source:UniProtKB/Swiss-Prot;Acc:Q9FIW4]	0.857	0.013	11	2	2	2	1	490	56	5.63	0	2	0		137787	92666
Master Protein	AT3G26950.1	pep chromosome:TAIR10:3:9941107:9943882:-1 gene:AT3G26950 transcript:AT3G26950.1 gene_biotype:protein_coding transcript_biotype:protein_coding description:At3g26950 [Source:UniProtKB/TrEMBL;Acc:Q6NQ93]	0.854	0.013	4	1	2	1	1	548	61	9.04	0	1	0	145077	822683	622160	640894	460855	515994
Master Protein	AT5G24740.3	pep chromosome:TAIR10:5:8469711:8489867:-1 gene:AT5G24740 transcript:AT5G24740.3 gene_biotype:protein_coding transcript_biotype:protein_coding description:Protein of unknown function (DUF1162) [Source:TAIR;Acc:AT5G24740]	0.856	0.013	2	3	3	3	1	3521	393.4	6.61	0	3	0	65910.4	648260	379510	40341.2		22702.9
Master Protein	AT5G03280.1	pep chromosome:TAIR10:5:787428:793404:1 gene:AT5G03280 transcript:AT5G03280.1 gene_biotype:protein_coding transcript_biotype:protein_coding gene_symbol:EIN2 description:Ethylene-insensitive protein 2 [Source:UniProtKB/Swiss-Prot;Acc:Q9S814]	0.856	0.013	5	4	4	4	1	1294	140.9	6.01	0	4	0	404519	2.44031e+06	715618	361593	50680.8	339026
Master Protein	AT5G62370.1	pep chromosome:TAIR10:5:25041819:25045047:-1 gene:AT5G62370 transcript:AT5G62370.1 gene_biotype:protein_coding transcript_biotype:protein_coding description:Pentatricopeptide repeat-containing protein At5g62370 [Source:UniProtKB/Swiss-Prot;Acc:Q9LVA2]	0.858	0.013	4	1	1	1	1	982	110.2	7.61	0	1	0			494023	869699	420193	853984
Master Protein	AT3G61090.1	pep chromosome:TAIR10:3:22609040:22609853:-1 gene:AT3G61090 transcript:AT3G61090.1 gene_biotype:protein_coding transcript_biotype:protein_coding description:At3g61090 [Source:UniProtKB/TrEMBL;Acc:Q9LEW7]	0.859	0.013	17	1	1	1	1	180	20.4	4.82	0	1	0	464238		126259	955530		1.50023e+06
Master Protein	AT1G48635.2	pep chromosome:TAIR10:1:17983733:17986116:1 gene:AT1G48635 transcript:AT1G48635.2 gene_biotype:protein_coding transcript_biotype:protein_coding gene_symbol:PEX3 description:Peroxin 3 [Source:UniProtKB/TrEMBL;Acc:F4HYJ3]	0.86	0.012	4	2	5	2	1	400	45.4	6.47	0	2	0	171427	143105	150193	179369	189911	244514
Master Protein	AT2G24710.3	pep chromosome:TAIR10:2:10516780:10520684:-1 gene:AT2G24710 transcript:AT2G24710.3 gene_biotype:protein_coding transcript_biotype:protein_coding gene_symbol:ATGLR2.3 description:glutamate receptor 2.3 [Source:TAIR;Acc:AT2G24710]	0.859	0.012	2	1	5	1	1	919	103.6	8.35	0	1	0	195516	277137	19650.1	6.02715e+06	1.60455e+07	6.78044e+06
Master Protein	AT5G28345.1	pep chromosome:TAIR10:5:10317847:10319860:-1 gene:AT5G28345 transcript:AT5G28345.1 gene_biotype:protein_coding transcript_biotype:protein_coding	0.859	0.012	8	1	1	1	1	194	20.3	10.76	1.63	1	0
Master Protein	AT4G34930.1	pep chromosome:TAIR10:4:16637322:16638962:1 gene:AT4G34930 transcript:AT4G34930.1 gene_biotype:protein_coding transcript_biotype:protein_coding description:At4g34930 [Source:UniProtKB/TrEMBL;Acc:Q9SW42]	0.858	0.012	14	3	4	3	1	391	44.3	5.88	2.09	3	0	74397.8			1.51706e+06	1.46055e+06	1.62089e+06
Master Protein	AT1G02530.1	pep chromosome:TAIR10:1:529679:534677:1 gene:AT1G02530 transcript:AT1G02530.1 gene_biotype:protein_coding transcript_biotype:protein_coding gene_symbol:ABCB12 description:PGP12 [Source:UniProtKB/TrEMBL;Acc:A0A178WBY9]	0.857	0.012	3	2	2	2	1	1273	136.7	7.78	0	2	0	281344
Master Protein	AT3G26150.1	pep chromosome:TAIR10:3:9565627:9567226:-1 gene:AT3G26150 transcript:AT3G26150.1 gene_biotype:protein_coding transcript_biotype:protein_coding gene_symbol:CYP71B16 description:Cytochrome P450 71B16 [Source:UniProtKB/Swiss-Prot;Acc:Q9LTM7]	0.859	0.012	5	1	2	1	1	502	57.7	8.16	2.55	1	0
Master Protein	AT3G60250.1	pep chromosome:TAIR10:3:22270270:22272173:-1 gene:AT3G60250 transcript:AT3G60250.1 gene_biotype:protein_coding transcript_biotype:protein_coding gene_symbol:CKB3 description:Casein kinase II subunit beta-3 [Source:UniProtKB/Swiss-Prot;Acc:O81275]	0.856	0.012	5	1	3	1	1	276	30.8	5.21	4.36	1	0				744455	1.36627e+06	932809
Master Protein	AT3G16800.3	pep chromosome:TAIR10:3:5721225:5723181:1 gene:AT3G16800 transcript:AT3G16800.3 gene_biotype:protein_coding transcript_biotype:protein_coding description:Probable protein phosphatase 2C 41 [Source:UniProtKB/Swiss-Prot;Acc:Q9LRZ4]	0.857	0.012	7	2	2	2	1	351	38.6	7.75	2.42	2	0	427057	150921	102862	180918	161456	141157
Master Protein	AT5G27910.1	pep chromosome:TAIR10:5:9940669:9941447:-1 gene:AT5G27910 transcript:AT5G27910.1 gene_biotype:protein_coding transcript_biotype:protein_coding gene_symbol:NFYC8 description:Nuclear transcription factor Y subunit C-8 [Source:UniProtKB/Swiss-Prot;Acc:Q4PSE2]	0.862	0.012	22	2	7	2	1	187	20.6	4.82	0	2	0		125856		154988	218066	288207
Master Protein	AT1G06680.1	pep chromosome:TAIR10:1:2047634:2049439:1 gene:AT1G06680 transcript:AT1G06680.1 gene_biotype:protein_coding transcript_biotype:protein_coding gene_symbol:PSBP1 description:Oxygen-evolving enhancer protein 2-1, chloroplastic [Source:UniProtKB/Swiss-Prot;Acc:Q42029]	0.861	0.012	37	3	5	3	1	263	28.1	7.39	0	3	0	82016.2	46942.2	43595.5	781451	2.29264e+06	1.11592e+06
Master Protein	AT3G09720.2	pep chromosome:TAIR10:3:2980221:2983618:-1 gene:AT3G09720 transcript:AT3G09720.2 gene_biotype:protein_coding transcript_biotype:protein_coding gene_symbol:RH57 description:DEAD-box ATP-dependent RNA helicase 57 [Source:UniProtKB/Swiss-Prot;Acc:Q84TG1]	0.862	0.012	1	1	3	1	1	541	60.9	9.39	1.62	1	0	909951		207594	1.07698e+06	1.64004e+06	1.47651e+06
Master Protein	AT1G51690.5	pep chromosome:TAIR10:1:19164075:19170449:1 gene:AT1G51690 transcript:AT1G51690.5 gene_biotype:protein_coding transcript_biotype:protein_coding gene_symbol:ATB ALPHA description:protein phosphatase 2A 55 kDa regulatory subunit B alpha isoform [Source:TAIR;Acc:AT1G51690]	0.861	0.012	3	1	4	1	1	610	68	5.77	0	1	0	211962	267556	71928	642221	1.00446e+06	235631
Master Protein	AT5G46840.1	pep chromosome:TAIR10:5:19005547:19007770:1 gene:AT5G46840 transcript:AT5G46840.1 gene_biotype:protein_coding transcript_biotype:protein_coding description:At5g46840 [Source:UniProtKB/TrEMBL;Acc:Q9LUK6]	0.864	0.011	4	2	7	2	1	501	56.5	9.86	3.22	2	0	3.68891e+06	2.66214e+06	7.02804e+06	1.72761e+06	1.43499e+06	1.00129e+06
Master Protein	AT5G55050.1	pep chromosome:TAIR10:5:22337626:22340389:1 gene:AT5G55050 transcript:AT5G55050.1 gene_biotype:protein_coding transcript_biotype:protein_coding description:GDSL esterase/lipase At5g55050 [Source:UniProtKB/Swiss-Prot;Acc:Q9FIA1]	0.864	0.011	16	3	3	3	1	376	41.4	8.53	0	3	0
Master Protein	AT2G28360.1	pep chromosome:TAIR10:2:12124152:12130092:-1 gene:AT2G28360 transcript:AT2G28360.1 gene_biotype:protein_coding transcript_biotype:protein_coding description:SIT4 phosphatase-associated family protein [Source:UniProtKB/TrEMBL;Acc:F4IIN7]	0.865	0.011	4	1	3	1	1	788	87.5	4.59	4.43	1	0		151031	289508
Master Protein	AT5G22700.5	pep chromosome:TAIR10:5:7545481:7547494:-1 gene:AT5G22700 transcript:AT5G22700.5 gene_biotype:protein_coding transcript_biotype:protein_coding description:F-box/RNI-like/FBD-like domains-containing protein [Source:TAIR;Acc:AT5G22700]	0.864	0.011	9	2	2	2	1	474	54.7	6.93	0	2	0
Master Protein	AT5G07480.1	pep chromosome:TAIR10:5:2367167:2369696:1 gene:AT5G07480 transcript:AT5G07480.1 gene_biotype:protein_coding transcript_biotype:protein_coding gene_symbol:KUOX1 description:KAR-UP oxidoreductase 1 [Source:TAIR;Acc:AT5G07480]	0.863	0.011	9	1	1	1	1	356	40.1	5.91	0	1	0
Master Protein	AT5G60720.1	pep chromosome:TAIR10:5:24418195:24422274:-1 gene:AT5G60720 transcript:AT5G60720.1 gene_biotype:protein_coding transcript_biotype:protein_coding description:Protein of unknown function, DUF547 [Source:TAIR;Acc:AT5G60720]	0.862	0.011	4	1	3	1	1	691	77.8	9.07	0	1	0	327149	203419	4.99401e+06	194766	314029	99119.7
Master Protein	AT1G64620.1	pep chromosome:TAIR10:1:24006913:24009415:1 gene:AT1G64620 transcript:AT1G64620.1 gene_biotype:protein_coding transcript_biotype:protein_coding gene_symbol:DOF1.8 description:Dof zinc finger protein DOF1.8 [Source:UniProtKB/Swiss-Prot;Acc:Q84JQ8]	0.863	0.011	7	1	3	1	1	352	37.9	7.77	0	1	0				106096	116801	174356
Master Protein	AT5G06400.1	pep chromosome:TAIR10:5:1955861:1959250:1 gene:AT5G06400 transcript:AT5G06400.1 gene_biotype:protein_coding transcript_biotype:protein_coding description:Putative pentatricopeptide repeat-containing protein At5g06400, mitochondrial [Source:UniProtKB/Swiss-Prot;Acc:Q9FNG8]	0.862	0.011	6	4	8	4	1	1030	116.8	8.05	1.7	4	0	622671	690607	213034	345548	377013	321906
Master Protein	AT5G22210.1	pep chromosome:TAIR10:5:7358778:7360051:1 gene:AT5G22210 transcript:AT5G22210.1 gene_biotype:protein_coding transcript_biotype:protein_coding description:Aspartyl/glutamyl-tRNA (Asn/Gln) amidotransferase subunit B [Source:UniProtKB/TrEMBL;Acc:Q9C567]	0.862	0.011	24	1	1	1	1	80	9.3	7.52	0	1	0		102885	84291	148408	207958	137796
Master Protein	AT1G51990.1	pep chromosome:TAIR10:1:19330949:19332667:1 gene:AT1G51990 transcript:AT1G51990.1 gene_biotype:protein_coding transcript_biotype:protein_coding description:F5F19.5 protein [Source:UniProtKB/TrEMBL;Acc:Q9ZU24]	0.862	0.011	2	1	2	1	1	363	40.4	5.92	1.74	1	0	19330	46767.9		276106	215374	242440
Master Protein	AT4G21060.2	pep chromosome:TAIR10:4:11241526:11245049:1 gene:AT4G21060 transcript:AT4G21060.2 gene_biotype:protein_coding transcript_biotype:protein_coding description:Galactosyltransferase family protein [Source:UniProtKB/TrEMBL;Acc:F4JIK9]	0.862	0.011	2	2	3	2	1	684	77.9	8.54	0	2	0	449902		611954	455146	382678	465896
Master Protein	AT5G47480.1	pep chromosome:TAIR10:5:19257027:19263425:1 gene:AT5G47480 transcript:AT5G47480.1 gene_biotype:protein_coding transcript_biotype:protein_coding gene_symbol:MAG5 description:Protein transport protein SEC16A homolog [Source:UniProtKB/Swiss-Prot;Acc:Q9FGK9]	0.863	0.011	4	2	2	2	1	1350	145.8	5.06	0	2	0				207784	88390	300646
Master Protein	AT5G42010.1	pep chromosome:TAIR10:5:16801707:16805242:1 gene:AT5G42010 transcript:AT5G42010.1 gene_biotype:protein_coding transcript_biotype:protein_coding description:Similarity to unknown protein [Source:UniProtKB/TrEMBL;Acc:Q9FHY2]	0.861	0.011	8	3	12	3	1	709	79	5.9	8.25	3	0		853284	797722	1.06133e+07	240361	458622
Master Protein	AT3G46400.1	pep chromosome:TAIR10:3:17073144:17077500:1 gene:AT3G46400 transcript:AT3G46400.1 gene_biotype:protein_coding transcript_biotype:protein_coding description:Leucine-rich repeat protein kinase family protein [Source:UniProtKB/TrEMBL;Acc:F4J927]	0.862	0.011	2	2	14	2	1	883	99.2	6.68	0	2	0	6.33158e+06	9.87809e+06	7.01903e+06	1.18292e+07	8.51917e+06	8.58829e+06
Master Protein	AT3G48050.2	pep chromosome:TAIR10:3:17733515:17739870:-1 gene:AT3G48050 transcript:AT3G48050.2 gene_biotype:protein_coding transcript_biotype:protein_coding description:Protein SUO [Source:UniProtKB/TrEMBL;Acc:F4JCS8]	0.863	0.011	2	4	6	4	1	1613	171.8	6.32	0	4	0	512306	505433	138577	782007	560541	572376
Master Protein	AT5G42620.2	pep chromosome:TAIR10:5:17066278:17071963:1 gene:AT5G42620 transcript:AT5G42620.2 gene_biotype:protein_coding transcript_biotype:protein_coding description:Metalloendopeptidase / zinc ion binding protein [Source:UniProtKB/TrEMBL;Acc:F4K306]	0.862	0.011	4	2	9	2	1	889	98.6	7.58	3.67	2	0	1.09288e+06	4.66174e+06	5.45132e+06	1.29659e+07	8.37563e+06	1.16086e+07
Master Protein	AT1G23280.1	pep chromosome:TAIR10:1:8260608:8262795:-1 gene:AT1G23280 transcript:AT1G23280.1 gene_biotype:protein_coding transcript_biotype:protein_coding description:Protein MAK16 homolog [Source:UniProtKB/TrEMBL;Acc:F4I4Q1]	0.868	0.01	18	2	2	2	1	303	35.7	5.8	0	2	0
Master Protein	AT5G09730.1	pep chromosome:TAIR10:5:3014894:3018342:-1 gene:AT5G09730 transcript:AT5G09730.1 gene_biotype:protein_coding transcript_biotype:protein_coding gene_symbol:BXL3 description:Beta-D-xylosidase 3 [Source:UniProtKB/Swiss-Prot;Acc:Q9LXD6]	0.868	0.01	3	1	1	1	1	773	83.2	7.46	0	1	0				227542	245903	312954
Master Protein	AT5G22650.1	pep chromosome:TAIR10:5:7533946:7536496:1 gene:AT5G22650 transcript:AT5G22650.1 gene_biotype:protein_coding transcript_biotype:protein_coding gene_symbol:HDT2 description:Histone deacetylase HDT2 [Source:UniProtKB/Swiss-Prot;Acc:Q56WH4]	0.867	0.01	4	1	1	1	1	306	32.3	4.79	2.24	1	0	299007	403721	322777
Master Protein	AT4G02770.1	pep chromosome:TAIR10:4:1229031:1230164:-1 gene:AT4G02770 transcript:AT4G02770.1 gene_biotype:protein_coding transcript_biotype:protein_coding gene_symbol:PSAD1 description:Photosystem I reaction center subunit II-1, chloroplastic [Source:UniProtKB/Swiss-Prot;Acc:Q9S7H1]	0.867	0.01	6	1	2	1	1	208	22.6	9.77	0	1	0	229373	720326	285834	423964	392527	425686
Master Protein	AT4G27595.1	pep chromosome:TAIR10:4:13772085:13777458:-1 gene:AT4G27595 transcript:AT4G27595.1 gene_biotype:protein_coding transcript_biotype:protein_coding description:Plant protein of unknown function (DUF827) [Source:TAIR;Acc:AT4G27595]	0.868	0.01	3	2	3	2	1	1208	137.3	5.07	4.22	2	0		1.16326e+06	9601.8	952989	1.10015e+06	1.91255e+06
Master Protein	AT3G01620.1	pep chromosome:TAIR10:3:235197:236968:-1 gene:AT3G01620 transcript:AT3G01620.1 gene_biotype:protein_coding transcript_biotype:protein_coding description:Beta-1,4-N-acetylglucosaminyltransferase family protein [Source:UniProtKB/TrEMBL;Acc:Q9SS93]	0.868	0.01	12	2	5	2	1	388	45.3	8.62	0	2	0	271551	87537.9	566516	628153	1.03672e+06	810226
Master Protein	AT4G39750.1	pep chromosome:TAIR10:4:18439138:18439578:1 gene:AT4G39750 transcript:AT4G39750.1 gene_biotype:protein_coding transcript_biotype:protein_coding description:Uncharacterized protein At4g39750 [Source:UniProtKB/Swiss-Prot;Acc:Q3E9N2]	0.869	0.01	14	1	1	1	1	146	16.9	9.47	0	1	0	56085.3	56397.9	24601.6	153916	286424	504900
Master Protein	AT4G21160.3	pep chromosome:TAIR10:4:11284211:11286767:1 gene:AT4G21160 transcript:AT4G21160.3 gene_biotype:protein_coding transcript_biotype:protein_coding gene_symbol:AGD12 description:ZAC [Source:UniProtKB/TrEMBL;Acc:A0A178UUS8]	0.869	0.01	8	1	5	1	1	337	37.1	5.27	0	1	0			1.73007e+06	28917.6	30461.8	33302.8
Master Protein	AT5G08540.1	pep chromosome:TAIR10:5:2763823:2765734:1 gene:AT5G08540 transcript:AT5G08540.1 gene_biotype:protein_coding transcript_biotype:protein_coding description:Ribosomal RNA small subunit methyltransferase J [Source:UniProtKB/TrEMBL;Acc:Q93VT6]	0.868	0.01	5	1	1	1	1	346	38.6	5.85	1.8	1	0				582480	508765	400931
Master Protein	AT1G27752.1	pep chromosome:TAIR10:1:9662021:9667550:1 gene:AT1G27752 transcript:AT1G27752.1 gene_biotype:protein_coding transcript_biotype:protein_coding description:Ubiquitin system component Cue protein [Source:UniProtKB/TrEMBL;Acc:B3H6L4]	0.868	0.01	2	2	3	2	1	873	96.4	6.34	3.56	2	0
Master Protein	AT3G21670.1	pep chromosome:TAIR10:3:7626757:7629205:-1 gene:AT3G21670 transcript:AT3G21670.1 gene_biotype:protein_coding transcript_biotype:protein_coding gene_symbol:NPF6.4 description:Protein NRT1/ PTR FAMILY 6.4 [Source:UniProtKB/Swiss-Prot;Acc:Q9LVE0]	0.867	0.01	8	2	6	2	1	590	65.2	9.01	4.43	2	0
Master Protein	AT1G04130.1	pep chromosome:TAIR10:1:1073274:1075568:1 gene:AT1G04130 transcript:AT1G04130.1 gene_biotype:protein_coding transcript_biotype:protein_coding gene_symbol:TPR2 description:Tetratricopeptide repeat (TPR)-like superfamily protein [Source:UniProtKB/TrEMBL;Acc:F4I456]	0.867	0.01	10	2	6	2	1	360	40.5	6.11	4.47	2	0		441788	1.26211e+06	2.31492e+06	2.49233e+06	2.50407e+06
Master Protein	AT3G53830.3	pep chromosome:TAIR10:3:19940499:19943885:1 gene:AT3G53830 transcript:AT3G53830.3 gene_biotype:protein_coding transcript_biotype:protein_coding description:Regulator of chromosome condensation (RCC1) family protein [Source:UniProtKB/TrEMBL;Acc:A0A1I9LSN7]	0.866	0.01	6	1	5	1	1	472	49.3	6.86	0	1	0
Master Protein	AT5G39340.3	pep chromosome:TAIR10:5:15748740:15750677:1 gene:AT5G39340 transcript:AT5G39340.3 gene_biotype:protein_coding transcript_biotype:protein_coding gene_symbol:AHP3 description:histidine-containing phosphotransmitter 3 [Source:TAIR;Acc:AT5G39340]	0.865	0.01	11	1	2	1	1	204	23.3	6.04	0	1	0	235296
Master Protein	AT3G23020.1	pep chromosome:TAIR10:3:8177002:8180122:-1 gene:AT3G23020 transcript:AT3G23020.1 gene_biotype:protein_coding transcript_biotype:protein_coding description:Pentatricopeptide repeat-containing protein At3g23020 [Source:UniProtKB/Swiss-Prot;Acc:Q9LS88]	0.87	0.01	6	3	8	3	1	842	95.3	6.98	5.33	3	0	479765	1.16961e+06	330146	2.13138e+06	112587	1.33674e+06
Master Protein	AT5G51585.1	pep chromosome:TAIR10:5:20952557:20953348:1 gene:AT5G51585 transcript:AT5G51585.1 gene_biotype:protein_coding transcript_biotype:protein_coding description:Transmembrane protein [Source:UniProtKB/TrEMBL;Acc:A0A1P8BGC7]	0.871	0.01	3	1	3	1	1	236	25.6	8.73	0	1	0	335594
Master Protein	AT1G21200.1	pep chromosome:TAIR10:1:7421172:7423396:1 gene:AT1G21200 transcript:AT1G21200.1 gene_biotype:protein_coding transcript_biotype:protein_coding description:F16F4.11 protein [Source:UniProtKB/TrEMBL;Acc:Q9LMN5]	0.87	0.01	21	4	6	4	1	443	50.9	6.33	0	4	0	333230	32002.4	72732.6	123159		211976
Master Protein	AT3G47360.1	pep chromosome:TAIR10:3:17450852:17452949:1 gene:AT3G47360 transcript:AT3G47360.1 gene_biotype:protein_coding transcript_biotype:protein_coding gene_symbol:HSD3 description:11-beta-hydroxysteroid dehydrogenase-like 3 [Source:UniProtKB/Swiss-Prot;Acc:Q9STY7]	0.868	0.01	17	2	3	2	1	309	34.9	8.46	2.44	2	0		496904	1.0461e+06	124290	38444.8	22618.1
Master Protein	AT3G55020.1	pep chromosome:TAIR10:3:20388869:20394987:-1 gene:AT3G55020 transcript:AT3G55020.1 gene_biotype:protein_coding transcript_biotype:protein_coding description:Ypt/Rab-GAP domain of gyp1p superfamily protein [Source:UniProtKB/TrEMBL;Acc:F4JF82]	0.869	0.009	5	1	3	1	1	819	91.7	4.93	5.37	1	0	377316		853101
Master Protein	AT2G48160.2	pep chromosome:TAIR10:2:19689338:19696821:-1 gene:AT2G48160 transcript:AT2G48160.2 gene_biotype:protein_coding transcript_biotype:protein_coding description:Tudor/PWWP/MBT domain-containing protein [Source:TAIR;Acc:AT2G48160]	0.869	0.009	3	4	9	4	1	1389	152.1	5.45	0	4	0	609425	1.13429e+06	1.2886e+06	359086	157571	241065
Master Protein	AT3G57930.1	pep chromosome:TAIR10:3:21446856:21448842:-1 gene:AT3G57930 transcript:AT3G57930.1 gene_biotype:protein_coding transcript_biotype:protein_coding description:Rho GTPase-activating gacO-like protein [Source:UniProtKB/TrEMBL;Acc:Q9M2Q5]	0.871	0.009	8	1	3	1	1	141	15.8	8.57	0	1	0	191057	176562		110547	134780	102932
Master Protein	AT1G11710.1	pep chromosome:TAIR10:1:3948714:3951359:1 gene:AT1G11710 transcript:AT1G11710.1 gene_biotype:protein_coding transcript_biotype:protein_coding description:Pentatricopeptide repeat-containing protein At1g11710, mitochondrial [Source:UniProtKB/Swiss-Prot;Acc:Q9SAA6]	0.871	0.009	3	1	1	1	1	657	73.9	7.55	0	1	0	369555
Master Protein	AT1G80270.2	pep chromosome:TAIR10:1:30180907:30183561:1 gene:AT1G80270 transcript:AT1G80270.2 gene_biotype:protein_coding transcript_biotype:protein_coding gene_symbol:PPR596 description:PPR596 [Source:UniProtKB/TrEMBL;Acc:A0A178W3Z6]	0.874	0.009	10	2	3	2	1	596	67.2	7.65	2.31	2	0		105580	29190.2	236189
Master Protein	AT3G04100.1	pep chromosome:TAIR10:3:1075299:1075922:1 gene:AT3G04100 transcript:AT3G04100.1 gene_biotype:protein_coding transcript_biotype:protein_coding gene_symbol:AGL57 description:AGAMOUS-like 57 [Source:UniProtKB/TrEMBL;Acc:Q9M8W6]	0.876	0.009	12	1	1	1	1	207	24.1	9.82	0	1	0
Master Protein	AT1G29760.1	pep chromosome:TAIR10:1:10422292:10424513:1 gene:AT1G29760 transcript:AT1G29760.1 gene_biotype:protein_coding transcript_biotype:protein_coding gene_symbol:SEI2 description:Seipin-2 [Source:UniProtKB/Swiss-Prot;Acc:F4I340]	0.876	0.009	7	2	3	2	1	526	59.6	5.19	0	2	0		70582.6		1.63217e+06	411840	894313
Master Protein	AT4G34810.1	pep chromosome:TAIR10:4:16598958:16599568:1 gene:AT4G34810 transcript:AT4G34810.1 gene_biotype:protein_coding transcript_biotype:protein_coding description:SAUR-like auxin-responsive protein family [Source:TAIR;Acc:AT4G34810]	0.875	0.009	11	1	1	1	1	118	13.4	10.11	0	1	0	97187.1	199879	58700.7	54639.7	47465.2	53982.3
Master Protein	AT3G20370.1	pep chromosome:TAIR10:3:7105371:7107389:1 gene:AT3G20370 transcript:AT3G20370.1 gene_biotype:protein_coding transcript_biotype:protein_coding description:AT3g20370/MQC12_13 [Source:UniProtKB/TrEMBL;Acc:Q9LTQ5]	0.876	0.009	8	1	1	1	1	379	43.4	6.58	0	1	0			60305.6	166027
Master Protein	AT1G22650.1	pep chromosome:TAIR10:1:8013353:8016150:-1 gene:AT1G22650 transcript:AT1G22650.1 gene_biotype:protein_coding transcript_biotype:protein_coding gene_symbol:INVD description:Probable alkaline/neutral invertase D [Source:UniProtKB/Swiss-Prot;Acc:F4I2X9]	0.878	0.009	6	1	9	1	1	534	60.8	6.24	0	1	0	2.57644e+07	6.78702e+06	3.76498e+07	178987	1.11544e+06	163666
Master Protein	AT1G72410.1	pep chromosome:TAIR10:1:27251710:27257081:-1 gene:AT1G72410 transcript:AT1G72410.1 gene_biotype:protein_coding transcript_biotype:protein_coding description:COP1-interacting protein-like protein [Source:UniProtKB/TrEMBL;Acc:F4IDB4]	0.877	0.009	4	3	20	3	1	1163	129.9	6.95	0	3	0	4.72653e+06	1.01502e+07	8.61949e+06	2.51498e+07	1.76594e+07	1.95751e+07
Master Protein	AT2G30120.5	pep chromosome:TAIR10:2:12860147:12861971:-1 gene:AT2G30120 transcript:AT2G30120.5 gene_biotype:protein_coding transcript_biotype:protein_coding description:unknown protein; BEST Arabidopsis thaliana protein match is: unknown protein (TAIR:AT3G14750.1); Ha. [Source:TAIR;Acc:AT2G30120]	0.878	0.009	4	1	1	1	1	294	32.6	5.74	0	1	0	192021	218125	298684	119832	138539	119507
Master Protein	AT2G05970.1	pep chromosome:TAIR10:2:2308651:2309784:-1 gene:AT2G05970 transcript:AT2G05970.1 gene_biotype:protein_coding transcript_biotype:protein_coding description:F-box protein At2g05970 [Source:UniProtKB/Swiss-Prot;Acc:Q9ZUF1]	0.876	0.009	15	2	2	2	1	377	44.2	6.92	0	2	0
Master Protein	AT3G07820.1	pep chromosome:TAIR10:3:2496331:2498095:-1 gene:AT3G07820 transcript:AT3G07820.1 gene_biotype:protein_coding transcript_biotype:protein_coding description:Pectin lyase-like superfamily protein [Source:UniProtKB/TrEMBL;Acc:Q9SFD2]	0.881	0.008	5	1	2	1	1	391	41.7	7.3	0	1	0				359681	162094	377401
Master Protein	AT4G18600.1	pep chromosome:TAIR10:4:10239638:10247550:-1 gene:AT4G18600 transcript:AT4G18600.1 gene_biotype:protein_coding transcript_biotype:protein_coding gene_symbol:WAVE5 description:Scar-like domain-containing protein WAVE 5 [Source:UniProtKB/Swiss-Prot;Acc:Q5XPK0]	0.885	0.008	2	2	2	2	1	2028	222	4.41	0	2	0
Master Protein	AT1G09440.1	pep chromosome:TAIR10:1:3045259:3047893:-1 gene:AT1G09440 transcript:AT1G09440.1 gene_biotype:protein_coding transcript_biotype:protein_coding description:Protein kinase superfamily protein [Source:UniProtKB/TrEMBL;Acc:F4I0Z0]	0.883	0.008	2	1	12	1	1	466	52.6	8.91	0	1	0	5.88247e+06	6.11688e+06	4.39675e+06	5.53305e+06	5.95318e+06	4.89352e+06
Master Protein	AT3G20320.1	pep chromosome:TAIR10:3:7087445:7089927:-1 gene:AT3G20320 transcript:AT3G20320.1 gene_biotype:protein_coding transcript_biotype:protein_coding gene_symbol:TGD2 description:Protein TRIGALACTOSYLDIACYLGLYCEROL 2, chloroplastic [Source:UniProtKB/Swiss-Prot;Acc:Q9LTR2]	0.885	0.008	15	4	7	4	1	381	41.6	8.69	0	4	0	22454.3		375706	1.79548e+06	1.17388e+07	4.80141e+06
Master Protein	AT4G30130.4	pep chromosome:TAIR10:4:14734740:14738281:1 gene:AT4G30130 transcript:AT4G30130.4 gene_biotype:protein_coding transcript_biotype:protein_coding description:DUF630 family protein (DUF630 and DUF632) [Source:UniProtKB/TrEMBL;Acc:Q9SZW6]	0.883	0.008	2	1	15	1	1	547	61.2	5.11	16.7	1	0	1.53454e+06	3.04836e+06	3.33117e+06	1.52209e+06	1.25278e+06	1.30393e+06
Master Protein	AT1G21320.1	pep chromosome:TAIR10:1:7462327:7465334:-1 gene:AT1G21320 transcript:AT1G21320.1 gene_biotype:protein_coding transcript_biotype:protein_coding gene_symbol:NSRB description:Nuclear speckle RNA-binding protein B [Source:UniProtKB/Swiss-Prot;Acc:F4HWF9]	0.884	0.008	10	2	3	2	1	421	46.1	7.5	0	2	0			44842.9	1.00916e+06	327375	452378
Master Protein	AT5G55840.1	pep chromosome:TAIR10:5:22597993:22602758:1 gene:AT5G55840 transcript:AT5G55840.1 gene_biotype:protein_coding transcript_biotype:protein_coding description:Pentatricopeptide repeat (PPR) superfamily protein [Source:TAIR;Acc:AT5G55840]	0.883	0.008	3	2	5	2	1	1136	126.6	8.69	0	2	0	437116	943571	1.61533e+06	33454.7	34445.1
Master Protein	AT1G76350.4	pep chromosome:TAIR10:1:28640011:28642817:1 gene:AT1G76350 transcript:AT1G76350.4 gene_biotype:protein_coding transcript_biotype:protein_coding gene_symbol:NLP5 description:Protein NLP5 [Source:UniProtKB/Swiss-Prot;Acc:Q9SFW8]	0.887	0.008	5	4	9	3	1	808	90.6	6.19	1.64	4	1	740460	312282	486561	30410.3	111565	71887
Master Protein	AT3G61260.1	pep chromosome:TAIR10:3:22675061:22676851:-1 gene:AT3G61260 transcript:AT3G61260.1 gene_biotype:protein_coding transcript_biotype:protein_coding description:Uncharacterized protein At3g61260 [Source:UniProtKB/Swiss-Prot;Acc:Q9M2D8]	0.89	0.008	15	1	2	1	1	212	23.1	5.64	4.24	1	0	3.92099e+06	121406	160416
Master Protein	AT5G61820.1	pep chromosome:TAIR10:5:24834300:24836933:-1 gene:AT5G61820 transcript:AT5G61820.1 gene_biotype:protein_coding transcript_biotype:protein_coding description:Stress up-regulated Nod 19 protein [Source:UniProtKB/TrEMBL;Acc:Q8VZ21]	0.891	0.008	8	2	2	2	1	475	53	6.43	0	2	0
Master Protein	AT1G13690.1	pep chromosome:TAIR10:1:4693282:4694410:1 gene:AT1G13690 transcript:AT1G13690.1 gene_biotype:protein_coding transcript_biotype:protein_coding gene_symbol:ATE1 description:ATE1 [Source:UniProtKB/TrEMBL;Acc:A0A178WKP3]	0.89	0.008	17	1	3	1	1	177	19.8	4.78	5	1	0			47528			1.2604e+06
Master Protein	AT5G57655.2	pep chromosome:TAIR10:5:23346675:23350065:1 gene:AT5G57655 transcript:AT5G57655.2 gene_biotype:protein_coding transcript_biotype:protein_coding gene_symbol:XYLA description:Xylose isomerase [Source:UniProtKB/TrEMBL;Acc:A0A178UDJ9]	0.888	0.008	5	1	2	1	1	477	53.7	5.87	2.24	1	0	377987
Master Protein	AT2G47070.1	pep chromosome:TAIR10:2:19336653:19340869:1 gene:AT2G47070 transcript:AT2G47070.1 gene_biotype:protein_coding transcript_biotype:protein_coding gene_symbol:SPL1 description:Squamosa promoter-binding-like protein 1 [Source:UniProtKB/Swiss-Prot;Acc:Q9SMX9]	0.887	0.008	4	2	2	2	1	881	98.4	5.85	2.72	2	0		99424.2	462185
Master Protein	AT2G15695.1	pep chromosome:TAIR10:2:6833880:6836538:-1 gene:AT2G15695 transcript:AT2G15695.1 gene_biotype:protein_coding transcript_biotype:protein_coding description:At2g15695 [Source:UniProtKB/TrEMBL;Acc:Q8S8H8]	0.889	0.008	12	2	2	2	1	420	46.9	7.01	0	2	0	4.52546e+06	112429
Master Protein	AT1G34770.4	pep chromosome:TAIR10:1:12746480:12748617:1 gene:AT1G34770 transcript:AT1G34770.4 gene_biotype:protein_coding transcript_biotype:protein_coding description:CONTAINS InterPro DOMAIN/s: MAGE protein (InterPro:IPR002190); Ha. [Source:TAIR;Acc:AT1G34770]	0.886	0.008	6	1	4	1	1	250	28.3	7.68	3.29	1	0		798630	621977	284983	242633	72533
Master Protein	AT1G27750.1	pep chromosome:TAIR10:1:9657173:9661994:1 gene:AT1G27750 transcript:AT1G27750.1 gene_biotype:protein_coding transcript_biotype:protein_coding description:Nucleic acid binding protein [Source:UniProtKB/TrEMBL;Acc:Q8RWY8]	0.889	0.008	2	1	4	1	1	1075	117.4	6.86	0	1	0	81289	821814	85474.8	3.8779e+06	4.33601e+06	4.38224e+06
Master Protein	AT1G72710.1	pep chromosome:TAIR10:1:27372197:27376730:1 gene:AT1G72710 transcript:AT1G72710.1 gene_biotype:protein_coding transcript_biotype:protein_coding gene_symbol:CKL2 description:Casein kinase 1-like protein 2 [Source:UniProtKB/Swiss-Prot;Acc:Q9CAI5]	0.89	0.008	9	2	4	2	1	465	51.8	9.57	0	2	0
Master Protein	AT5G27606.1	pep chromosome:TAIR10:5:9752002:9753404:1 gene:AT5G27606 transcript:AT5G27606.1 gene_biotype:protein_coding transcript_biotype:protein_coding description:unknown protein; Ha. [Source:TAIR;Acc:AT5G27606]	0.889	0.008	14	1	1	1	1	270	30.6	4.96	0	1	0
Master Protein	AT4G31860.1	pep chromosome:TAIR10:4:15406439:15409056:-1 gene:AT4G31860 transcript:AT4G31860.1 gene_biotype:protein_coding transcript_biotype:protein_coding description:Probable protein phosphatase 2C 60 [Source:UniProtKB/Swiss-Prot;Acc:Q9SZ53]	0.888	0.008	13	2	7	2	1	357	39.2	5.14	0	2	0	1.04032e+06	1.51035e+06	923199	1.93429e+06	1.61611e+06	1.4083e+06
Master Protein	AT2G31570.1	pep chromosome:TAIR10:2:13437974:13439923:-1 gene:AT2G31570 transcript:AT2G31570.1 gene_biotype:protein_coding transcript_biotype:protein_coding gene_symbol:GPX2 description:Probable glutathione peroxidase 2 [Source:UniProtKB/Swiss-Prot;Acc:O04922]	0.89	0.008	5	1	1	1	1	169	18.9	5.72	0	1	0	138588		62690.2
Master Protein	AT4G28600.3	pep chromosome:TAIR10:4:14129185:14132869:1 gene:AT4G28600 transcript:AT4G28600.3 gene_biotype:protein_coding transcript_biotype:protein_coding gene_symbol:NPGR2 description:no pollen germination related 2 [Source:TAIR;Acc:AT4G28600]	0.89	0.008	4	2	9	2	1	744	83.3	7.71	0	2	0	1.69744e+06	1.7964e+06	1.26343e+06	3.31204e+06	2.91526e+06	2.77691e+06
Master Protein	AT3G30260.1	pep chromosome:TAIR10:3:11908870:11913166:1 gene:AT3G30260 transcript:AT3G30260.1 gene_biotype:protein_coding transcript_biotype:protein_coding gene_symbol:AGL79 description:AGAMOUS-like 79 [Source:UniProtKB/TrEMBL;Acc:Q7X9H6]	0.891	0.008	13	1	1	1	1	249	28.1	9.52	0	1	0
Master Protein	AT4G18030.1	pep chromosome:TAIR10:4:10012361:10016039:-1 gene:AT4G18030 transcript:AT4G18030.1 gene_biotype:protein_coding transcript_biotype:protein_coding description:Probable methyltransferase PMT14 [Source:UniProtKB/Swiss-Prot;Acc:Q94EJ6]	0.891	0.007	5	2	3	2	1	621	70.3	7.68	0	2	0				126232	150119	155340
Master Protein	AT5G16110.1	pep chromosome:TAIR10:5:5260522:5262840:-1 gene:AT5G16110 transcript:AT5G16110.1 gene_biotype:protein_coding transcript_biotype:protein_coding description:Uncharacterized protein T21H19_30 [Source:UniProtKB/TrEMBL;Acc:Q9LF17]	0.893	0.007	22	3	3	3	1	244	26.5	8.88	0	3	0	23834.8	109882		199469	275942	365460
Master Protein	AT2G29960.1	pep chromosome:TAIR10:2:12767610:12770609:-1 gene:AT2G29960 transcript:AT2G29960.1 gene_biotype:protein_coding transcript_biotype:protein_coding gene_symbol:CYP19-4 description:Peptidyl-prolyl cis-trans isomerase CYP19-4 [Source:UniProtKB/Swiss-Prot;Acc:Q8LDP4]	0.895	0.007	19	2	2	2	1	201	21.5	9.03	0	2	0
Master Protein	AT5G51430.1	pep chromosome:TAIR10:5:20886745:20891007:-1 gene:AT5G51430 transcript:AT5G51430.1 gene_biotype:protein_coding transcript_biotype:protein_coding gene_symbol:EYE description:Conserved oligomeric Golgi complex component-related / COG complex component-like protein [Source:UniProtKB/TrEMBL;Acc:Q9FGN0]	0.899	0.007	2	1	3	1	1	836	92.2	5.21	6.47	1	0	123525	297530	318071	69051.8		79446.4
Master Protein	AT2G42450.1	pep chromosome:TAIR10:2:17672102:17675100:-1 gene:AT2G42450 transcript:AT2G42450.1 gene_biotype:protein_coding transcript_biotype:protein_coding description:Alpha/beta-Hydrolases superfamily protein [Source:UniProtKB/TrEMBL;Acc:F4IN30]	0.899	0.007	7	2	5	2	1	546	61.6	8.37	0	2	0		32549.5	70159.4		667080
Master Protein	AT4G04930.1	pep chromosome:TAIR10:4:2509053:2511145:1 gene:AT4G04930 transcript:AT4G04930.1 gene_biotype:protein_coding transcript_biotype:protein_coding gene_symbol:DES-1-LIKE description:Sphingolipid delta(4)-desaturase DES1-like [Source:UniProtKB/Swiss-Prot;Acc:Q9ZPH4]	0.898	0.007	7	2	2	2	1	332	38.5	7.75	0	2	0	12360.9	58402.7	59849.5	604647	212919	485062
Master Protein	AT2G37130.1	pep chromosome:TAIR10:2:15597921:15600154:-1 gene:AT2G37130 transcript:AT2G37130.1 gene_biotype:protein_coding transcript_biotype:protein_coding gene_symbol:PER21 description:Peroxidase 21 [Source:UniProtKB/Swiss-Prot;Acc:Q42580]	0.897	0.007	4	1	1	1	1	327	36.7	7.4	0	1	0		62115.2	51261.1
Master Protein	AT1G51355.1	pep chromosome:TAIR10:1:19041397:19042414:1 gene:AT1G51355 transcript:AT1G51355.1 gene_biotype:protein_coding transcript_biotype:protein_coding gene_symbol:SMR9 description:Cyclin-dependent protein kinase inhibitor SMR9 [Source:UniProtKB/Swiss-Prot;Acc:Q3ECS5]	0.897	0.007	8	1	1	1	1	116	12.7	10.54	0	1	0	40400.5	90268.9	25976.5	245514	236629	270965
Master Protein	AT3G60660.1	pep chromosome:TAIR10:3:22421344:22423477:1 gene:AT3G60660 transcript:AT3G60660.1 gene_biotype:protein_coding transcript_biotype:protein_coding description:Spindle and kinetochore-associated protein 1 homolog [Source:UniProtKB/Swiss-Prot;Acc:Q9LZZ7]	0.896	0.007	14	2	2	2	1	272	30.4	9.07	0	2	0
Master Protein	AT5G67200.1	pep chromosome:TAIR10:5:26813670:26816761:-1 gene:AT5G67200 transcript:AT5G67200.1 gene_biotype:protein_coding transcript_biotype:protein_coding description:Probable inactive receptor kinase At5g67200 [Source:UniProtKB/Swiss-Prot;Acc:Q93Y06]	0.898	0.007	9	2	5	2	1	669	74	7.94	0	2	0	41137.8	255380	108515	1.09318e+06	671283	1.08248e+06
Master Protein	AT4G28400.1	pep chromosome:TAIR10:4:14048268:14050335:1 gene:AT4G28400 transcript:AT4G28400.1 gene_biotype:protein_coding transcript_biotype:protein_coding description:Probable protein phosphatase 2C 58 [Source:UniProtKB/Swiss-Prot;Acc:Q93YW5]	0.897	0.007	5	1	2	1	1	283	31	7.97	0	1	0	214768	55091.3	13710.6	80635.2	135293	142003
Master Protein	AT3G01270.1	pep chromosome:TAIR10:3:82581:84901:-1 gene:AT3G01270 transcript:AT3G01270.1 gene_biotype:protein_coding transcript_biotype:protein_coding description:Pectate lyase [Source:UniProtKB/TrEMBL;Acc:Q08A70]	0.897	0.007	3	1	1	1	1	475	53.8	9.03	0	1	0	1.37849e+06	2.35842e+06	1501837	1.86059e+06	1.3552e+06	1.33493e+06
Master Protein	AT1G33250.1	pep chromosome:TAIR10:1:12057198:12059792:-1 gene:AT1G33250 transcript:AT1G33250.1 gene_biotype:protein_coding transcript_biotype:protein_coding description:Beta-1,3-n-acetylglucosaminyltransferase radical fringe protein, putative (DUF604) [Source:UniProtKB/TrEMBL;Acc:Q9C881]	0.9	0.007	3	1	5	1	1	548	61.6	8.44	0	1	0	39523.3	267739	484162	299778	385601	421105
Master Protein	AT2G03690.1	pep chromosome:TAIR10:2:1121900:1123267:-1 gene:AT2G03690 transcript:AT2G03690.1 gene_biotype:protein_coding transcript_biotype:protein_coding description:Ubiquinone biosynthesis protein COQ4 homolog, mitochondrial [Source:UniProtKB/Swiss-Prot;Acc:Q9ZPR0]	0.9	0.007	13	1	1	1	1	226	25.9	8.29	0	1	0	513259	288072	144921	1.18175e+06	1.56607e+06	584701
Master Protein	AT3G55870.3	pep chromosome:TAIR10:3:20730858:20733903:1 gene:AT3G55870 transcript:AT3G55870.3 gene_biotype:protein_coding transcript_biotype:protein_coding description:ADC synthase superfamily protein [Source:UniProtKB/TrEMBL;Acc:A0A1I9LMN9]	0.903	0.007	8	2	2	2	1	591	65.8	6.77	0	2	0
Master Protein	AT2G23960.1	pep chromosome:TAIR10:2:10195910:10197741:1 gene:AT2G23960 transcript:AT2G23960.1 gene_biotype:protein_coding transcript_biotype:protein_coding gene_symbol:GGP4 description:Gamma-glutamyl peptidase 4 [Source:UniProtKB/Swiss-Prot;Acc:F4INN2]	0.902	0.007	10	1	2	1	1	251	28.7	5.9	0	1	0	209657	1.03989e+06	1.36601e+06	548443	518550	792380
Master Protein	AT5G25820.1	pep chromosome:TAIR10:5:8997100:9000345:-1 gene:AT5G25820 transcript:AT5G25820.1 gene_biotype:protein_coding transcript_biotype:protein_coding description:Exostosin family protein [Source:UniProtKB/TrEMBL;Acc:Q0WPG1]	0.901	0.007	3	1	2	1	1	654	73.5	9.51	0	1	0	239618	638218	56243.9		292128	383235
Master Protein	AT5G59020.1	pep chromosome:TAIR10:5:23826744:23830520:-1 gene:AT5G59020 transcript:AT5G59020.1 gene_biotype:protein_coding transcript_biotype:protein_coding description:Gb [Source:UniProtKB/TrEMBL;Acc:Q9FGU9]	0.901	0.007	4	2	3	2	1	780	86.3	9.33	0	2	0	768643	957092
Master Protein	AT5G64380.1	pep chromosome:TAIR10:5:25741238:25743198:1 gene:AT5G64380 transcript:AT5G64380.1 gene_biotype:protein_coding transcript_biotype:protein_coding description:AT5g64380/MSJ1_22 [Source:UniProtKB/TrEMBL;Acc:Q9FMF1]	0.902	0.007	8	1	1	1	1	404	43.9	6.86	0	1	0		681832
Master Protein	AT4G04350.1	pep chromosome:TAIR10:4:2128090:2133150:1 gene:AT4G04350 transcript:AT4G04350.1 gene_biotype:protein_coding transcript_biotype:protein_coding gene_symbol:EMB2369 description:Leucine--tRNA ligase, chloroplastic/mitochondrial [Source:UniProtKB/Swiss-Prot;Acc:Q9XEA0]	0.902	0.006	1	1	1	1	1	973	111	6.3	0	1	0			48019.1	228976	188754	182370
Master Protein	AT2G47730.1	pep chromosome:TAIR10:2:19556326:19559468:1 gene:AT2G47730 transcript:AT2G47730.1 gene_biotype:protein_coding transcript_biotype:protein_coding gene_symbol:GSTF8 description:Glutathione S-transferase F8, chloroplastic [Source:UniProtKB/Swiss-Prot;Acc:Q96266]	0.901	0.006	8	1	1	1	1	263	29.2	8.5	2.78	1	0	219498	306396	483238			137482
Master Protein	AT2G31750.2	pep chromosome:TAIR10:2:13497233:13500228:1 gene:AT2G31750 transcript:AT2G31750.2 gene_biotype:protein_coding transcript_biotype:protein_coding gene_symbol:UGT74D1 description:UDP-glucosyl transferase 74D1 [Source:TAIR;Acc:AT2G31750]	0.902	0.006	7	1	1	1	1	490	54.9	5.48	0	1	0		52359	58061.1
Master Protein	AT4G30940.1	pep chromosome:TAIR10:4:15054873:15056945:1 gene:AT4G30940 transcript:AT4G30940.1 gene_biotype:protein_coding transcript_biotype:protein_coding description:BTB/POZ domain-containing protein At4g30940 [Source:UniProtKB/Swiss-Prot;Acc:O65555]	0.902	0.006	6	1	1	1	1	441	49	5.3	0	1	0				277540		241796
Master Protein	AT3G10310.2	pep chromosome:TAIR10:3:3189918:3195302:1 gene:AT3G10310 transcript:AT3G10310.2 gene_biotype:protein_coding transcript_biotype:protein_coding description:P-loop nucleoside triphosphate hydrolases superfamily protein with CH (Calponin Homology) domain-containing protein [Source:UniProtKB/TrEMBL;Acc:A0A1I9LMT1]	0.9	0.006	6	3	3	3	1	969	108.2	9.04	0	3	0		4174.08	40593.7
Master Protein	AT2G07190.1	pep chromosome:TAIR10:2:2987367:2988945:1 gene:AT2G07190 transcript:AT2G07190.1 gene_biotype:protein_coding transcript_biotype:protein_coding description:Transmembrane protein, putative (DUF1985) [Source:UniProtKB/TrEMBL;Acc:Q9ZV75]	0.905	0.006	6	1	1	1	1	452	51.9	5.63	0	1	0			51980.2
Master Protein	AT1G55700.1	pep chromosome:TAIR10:1:20821591:20823640:1 gene:AT1G55700 transcript:AT1G55700.1 gene_biotype:protein_coding transcript_biotype:protein_coding description:Cysteine/Histidine-rich C1 domain family protein [Source:UniProtKB/TrEMBL;Acc:Q9ZWD7]	0.902	0.006	4	1	1	1	1	679	77.8	6.9	0	1	0
Master Protein	AT4G27680.1	pep chromosome:TAIR10:4:13821019:13823408:1 gene:AT4G27680 transcript:AT4G27680.1 gene_biotype:protein_coding transcript_biotype:protein_coding description:26S proteasome regulatory particle chain RPT6-like protein [Source:UniProtKB/TrEMBL;Acc:Q9T090]	0.904	0.006	6	2	3	2	1	398	44.2	6.16	0	2	0				216193	253054	168370
Master Protein	AT1G15740.1	pep chromosome:TAIR10:1:5410908:5414919:1 gene:AT1G15740 transcript:AT1G15740.1 gene_biotype:protein_coding transcript_biotype:protein_coding description:Leucine-rich repeat family protein [Source:UniProtKB/TrEMBL;Acc:Q8H1Q4]	0.905	0.006	3	2	7	2	1	585	63.8	7.47	0	2	0	364105	802997	1.17341e+06	409589	421775	468735
Master Protein	AT3G56420.2	pep chromosome:TAIR10:3:20921639:20923329:-1 gene:AT3G56420 transcript:AT3G56420.2 gene_biotype:protein_coding transcript_biotype:protein_coding description:Putative thioredoxin H10 [Source:UniProtKB/Swiss-Prot;Acc:Q9LXZ8]	0.903	0.006	13	1	1	1	1	154	17.4	8.4	0	1	0		40756.6	128685
Master Protein	AT1G73990.1	pep chromosome:TAIR10:1:27824355:27829023:1 gene:AT1G73990 transcript:AT1G73990.1 gene_biotype:protein_coding transcript_biotype:protein_coding gene_symbol:SPPA description:Serine protease SPPA, chloroplastic [Source:UniProtKB/Swiss-Prot;Acc:Q9C9C0]	0.904	0.006	5	1	1	1	1	677	75	9.14	0	1	0				167348	60778.4	99905.6
Master Protein	AT3G47580.1	pep chromosome:TAIR10:3:17532612:17536059:1 gene:AT3G47580 transcript:AT3G47580.1 gene_biotype:protein_coding transcript_biotype:protein_coding description:Leucine-rich repeat protein kinase family protein [Source:UniProtKB/TrEMBL;Acc:Q9SN80]	0.905	0.006	2	1	1	1	1	1011	111.2	8.15	0	1	0	7983.01				310413	241876
Master Protein	AT4G00200.1	pep chromosome:TAIR10:4:82309:84770:-1 gene:AT4G00200 transcript:AT4G00200.1 gene_biotype:protein_coding transcript_biotype:protein_coding gene_symbol:AHL7 description:AT-hook motif nuclear-localized protein 7 [Source:UniProtKB/Swiss-Prot;Acc:Q4V3E0]	0.904	0.006	3	1	4	1	1	318	33.1	9.44	0	1	0	303677	313027		491844	509259	510667
Master Protein	AT4G18905.2	pep chromosome:TAIR10:4:10359896:10363240:1 gene:AT4G18905 transcript:AT4G18905.2 gene_biotype:protein_coding transcript_biotype:protein_coding description:Transducin/WD40 repeat-like superfamily protein [Source:UniProtKB/TrEMBL;Acc:F4JSC0]	0.903	0.006	5	1	2	1	1	504	55.2	4.63	4.33	1	0				1.28049e+06	1.58283e+06	1.86736e+06
Master Protein	AT1G48630.1	pep chromosome:TAIR10:1:17981636:17983377:-1 gene:AT1G48630 transcript:AT1G48630.1 gene_biotype:protein_coding transcript_biotype:protein_coding gene_symbol:RACK1B description:RACK1B_AT [Source:UniProtKB/TrEMBL;Acc:A0A178W908]	0.903	0.006	9	2	3	2	1	326	35.8	7.11	0	2	0		121444	180026
Master Protein	AT3G24840.7	pep chromosome:TAIR10:3:9066793:9070655:1 gene:AT3G24840 transcript:AT3G24840.7 gene_biotype:protein_coding transcript_biotype:protein_coding description:Sec14p-like phosphatidylinositol transfer family protein [Source:UniProtKB/TrEMBL;Acc:A0A178VMA9]	0.903	0.006	3	2	3	2	1	580	66.7	8.54	0	2	0			205625	39453.6
Master Protein	AT5G16230.1	pep chromosome:TAIR10:5:5302905:5306088:1 gene:AT5G16230 transcript:AT5G16230.1 gene_biotype:protein_coding transcript_biotype:protein_coding gene_symbol:S-ACP-DES3 description:Stearoyl-[acyl-carrier-protein] 9-desaturase 3, chloroplastic [Source:UniProtKB/Swiss-Prot;Acc:Q9LF05]	0.902	0.006	2	1	1	1	1	401	45.8	7.84	1.67	1	0
Master Protein	AT1G75530.1	pep chromosome:TAIR10:1:28359309:28361815:1 gene:AT1G75530 transcript:AT1G75530.1 gene_biotype:protein_coding transcript_biotype:protein_coding description:Forkhead-associated (FHA) domain-containing protein [Source:UniProtKB/TrEMBL;Acc:F4HZ48]	0.902	0.006	13	3	7	3	1	555	63.2	4.75	0	3	0	126445	1.3121e+06	144015	80284.3	73335.4	34745.1
Master Protein	AT5G45730.1	pep chromosome:TAIR10:5:18551809:18553907:1 gene:AT5G45730 transcript:AT5G45730.1 gene_biotype:protein_coding transcript_biotype:protein_coding description:Cysteine/Histidine-rich C1 domain family protein [Source:UniProtKB/TrEMBL;Acc:F4KEM1]	0.902	0.006	19	5	5	5	1	560	64.3	6.93	0	5	0	62433.1	336110	54223.6	937726	940574	1.18797e+06
Master Protein	AT1G67790.1	pep chromosome:TAIR10:1:25417542:25420099:-1 gene:AT1G67790 transcript:AT1G67790.1 gene_biotype:protein_coding transcript_biotype:protein_coding gene_symbol:SEOC description:Protein SIEVE ELEMENT OCCLUSION C [Source:UniProtKB/Swiss-Prot;Acc:Q9FXE2]	0.902	0.006	2	1	3	1	1	664	77.1	5.55	0	1	0			12772.7	746768	533978	1.26228e+06
Master Protein	AT5G46740.1	pep chromosome:TAIR10:5:18965271:18968798:-1 gene:AT5G46740 transcript:AT5G46740.1 gene_biotype:protein_coding transcript_biotype:protein_coding gene_symbol:UBP21 description:Ubiquitin carboxyl-terminal hydrolase 21 [Source:UniProtKB/Swiss-Prot;Acc:Q9FIQ1]	0.903	0.006	7	4	4	4	1	732	82.4	6.38	4.51	4	0	531938	57300	734378			117834
Master Protein	AT1G30590.3	pep chromosome:TAIR10:1:10835762:10840845:-1 gene:AT1G30590 transcript:AT1G30590.3 gene_biotype:protein_coding transcript_biotype:protein_coding description:RNA polymerase I specific transcription initiation factor RRN3 protein [Source:TAIR;Acc:AT1G30590]	0.902	0.006	5	1	1	1	1	607	68.4	4.92	0	1	0		320819
Master Protein	AT4G20095.3	pep chromosome:TAIR10:4:10871643:10873615:-1 gene:AT4G20095 transcript:AT4G20095.3 gene_biotype:protein_coding transcript_biotype:protein_coding description:Protein of unknown function (DUF626) [Source:TAIR;Acc:AT4G20095]	0.901	0.006	15	2	2	2	1	292	34.1	6.74	0	2	0	111871		144066	121046	98914.3	196696
Master Protein	AT3G22250.1	pep chromosome:TAIR10:3:7867753:7870229:1 gene:AT3G22250 transcript:AT3G22250.1 gene_biotype:protein_coding transcript_biotype:protein_coding gene_symbol:UGT82A1 description:Glycosyltransferase (Fragment) [Source:UniProtKB/TrEMBL;Acc:W8QNM9]	0.903	0.006	2	1	1	1	1	461	52.1	6.55	0	1	0	41358.9	66299.2		376809		410931
Master Protein	AT2G22670.3	pep chromosome:TAIR10:2:9636492:9638683:1 gene:AT2G22670 transcript:AT2G22670.3 gene_biotype:protein_coding transcript_biotype:protein_coding gene_symbol:IAA8 description:Auxin-responsive protein [Source:UniProtKB/TrEMBL;Acc:F4IKE6]	0.903	0.006	3	1	1	1	1	321	35.1	8.44	0	1	0		134577
Master Protein	AT4G37310.1	pep chromosome:TAIR10:4:17555899:17559104:-1 gene:AT4G37310 transcript:AT4G37310.1 gene_biotype:protein_coding transcript_biotype:protein_coding gene_symbol:CYP81H1 description:Cytochrome P450, family 81, subfamily H, polypeptide 1 [Source:UniProtKB/TrEMBL;Acc:Q9SW67]	0.903	0.006	4	1	1	1	1	518	58.2	7.39	0	1	0
Master Protein	AT4G16280.2	pep chromosome:TAIR10:4:9206597:9214825:-1 gene:AT4G16280 transcript:AT4G16280.2 gene_biotype:protein_coding transcript_biotype:protein_coding gene_symbol:FCA description:Flowering time control protein FCA [Source:UniProtKB/Swiss-Prot;Acc:O04425]	0.904	0.005	3	2	3	2	1	747	81.7	9.48	0	2	0	146207	225624	359472	460961	473310	381153
Master Protein	AT1G24220.1	pep chromosome:TAIR10:1:8578658:8582767:-1 gene:AT1G24220 transcript:AT1G24220.1 gene_biotype:protein_coding transcript_biotype:protein_coding description:F3I6.15 protein [Source:UniProtKB/TrEMBL;Acc:O48689]	0.905	0.005	6	2	3	2	1	744	85.7	9.79	0	2	0	165792	127367	59507.1	107802	65934.7	94207.1
Master Protein	AT4G04670.1	pep chromosome:TAIR10:4:2367434:2372220:1 gene:AT4G04670 transcript:AT4G04670.1 gene_biotype:protein_coding transcript_biotype:protein_coding description:tRNA wybutosine-synthesizing protein 2/3/4 [Source:UniProtKB/Swiss-Prot;Acc:Q8W4K1]	0.905	0.005	7	3	5	3	1	995	110.8	6.68	0	3	0	218531	911339	960063	87084.9	18579.5	74002.7
Master Protein	AT1G01700.4	pep chromosome:TAIR10:1:259495:261615:-1 gene:AT1G01700 transcript:AT1G01700.4 gene_biotype:protein_coding transcript_biotype:protein_coding gene_symbol:ATROPGEF2 description:RHO guanyl-nucleotide exchange factor 2 [Source:TAIR;Acc:AT1G01700]	0.905	0.005	9	3	4	3	1	515	58	5.39	0	3	0
Master Protein	AT5G15840.1	pep chromosome:TAIR10:5:5170162:5173085:-1 gene:AT5G15840 transcript:AT5G15840.1 gene_biotype:protein_coding transcript_biotype:protein_coding gene_symbol:CO description:Zinc finger protein CONSTANS [Source:UniProtKB/Swiss-Prot;Acc:Q39057]	0.904	0.005	15	2	2	2	1	373	42	6.96	0	2	0	106264	639465	318887	112991		60102.5
Master Protein	AT3G06440.1	pep chromosome:TAIR10:3:1972622:1975760:-1 gene:AT3G06440 transcript:AT3G06440.1 gene_biotype:protein_coding transcript_biotype:protein_coding gene_symbol:GALT3 description:Hydroxyproline O-galactosyltransferase GALT3 [Source:UniProtKB/Swiss-Prot;Acc:Q9ASW1]	0.903	0.005	1	1	2	1	1	619	70.6	7.11	0	1	0
Master Protein	AT5G42870.1	pep chromosome:TAIR10:5:17185440:17189978:-1 gene:AT5G42870 transcript:AT5G42870.1 gene_biotype:protein_coding transcript_biotype:protein_coding gene_symbol:PAH2 description:Phosphatidate phosphatase PAH2 [Source:UniProtKB/Swiss-Prot;Acc:Q9FMN2]	0.904	0.005	6	2	5	2	1	930	101.2	4.81	0	2	0	4.40104e+06		461430
Master Protein	AT4G03165.1	pep chromosome:TAIR10:4:1399378:1400291:-1 gene:AT4G03165 transcript:AT4G03165.1 gene_biotype:protein_coding transcript_biotype:protein_coding description:unknown protein; Ha. [Source:TAIR;Acc:AT4G03165]	0.903	0.005	17	1	3	1	1	150	17.1	5.16	0	1	0		99418.6	48868.9	319652	454916	583796
Master Protein	AT5G22450.3	pep chromosome:TAIR10:5:7436932:7443463:-1 gene:AT5G22450 transcript:AT5G22450.3 gene_biotype:protein_coding transcript_biotype:protein_coding description:unknown protein; LOCATED IN: chloroplast; EXPRESSED IN: 22 plant structures; EXPRESSED DURING: 13 growth stages; BEST Arabidopsis thaliana protein match is: unknown protein (TAIR:AT2G19390.1); Ha. [Source:TAIR;Acc:AT5G22450]	0.904	0.005	4	3	6	3	1	1154	126	8.85	0	3	0		42451.8	365198	451015	353728	461495
Master Protein	AT1G77080.8	pep chromosome:TAIR10:1:28955522:28960111:1 gene:AT1G77080 transcript:AT1G77080.8 gene_biotype:protein_coding transcript_biotype:protein_coding gene_symbol:MAF1 description:K-box region and MADS-box transcription factor family protein [Source:TAIR;Acc:AT1G77080]	0.905	0.005	7	1	1	1	1	223	25.3	6.05	0	1	0	12770.5	176738	170010	113151	62383.8	88180.9
Master Protein	AT5G20170.1	pep chromosome:TAIR10:5:6807375:6810919:-1 gene:AT5G20170 transcript:AT5G20170.1 gene_biotype:protein_coding transcript_biotype:protein_coding gene_symbol:MED17 description:Mediator of RNA polymerase II transcription subunit 17 [Source:UniProtKB/Swiss-Prot;Acc:F4K460]	0.907	0.005	4	2	5	2	1	653	73.4	6.37	1.86	2	0	56568	79802.2		2.71687e+06	1.84546e+06	2.9533e+06
Master Protein	AT3G24190.1	pep chromosome:TAIR10:3:8743113:8747901:1 gene:AT3G24190 transcript:AT3G24190.1 gene_biotype:protein_coding transcript_biotype:protein_coding description:AT3g24190/MUJ8_17 [Source:UniProtKB/TrEMBL;Acc:Q9LRN0]	0.903	0.005	4	1	2	1	1	793	87.4	5.54	2.53	1	0		166183	334837
Master Protein	AT2G46530.2	pep chromosome:TAIR10:2:19104683:19108331:1 gene:AT2G46530 transcript:AT2G46530.2 gene_biotype:protein_coding transcript_biotype:protein_coding gene_symbol:ARF11 description:Auxin response factor 11 [Source:UniProtKB/Swiss-Prot;Acc:Q9ZPY6]	0.903	0.005	9	2	2	2	1	514	57.7	9.41	0	2	0					136173	245046
Master Protein	AT2G30970.1	pep chromosome:TAIR10:2:13178829:13182050:1 gene:AT2G30970 transcript:AT2G30970.1 gene_biotype:protein_coding transcript_biotype:protein_coding gene_symbol:ASP1 description:Aspartate aminotransferase, mitochondrial [Source:UniProtKB/Swiss-Prot;Acc:P46643]	0.904	0.005	3	1	1	1	1	430	47.7	8.19	0	1	0		58868	156639	481370	103608	193804
Master Protein	AT4G38930.3	pep chromosome:TAIR10:4:18149533:18151616:1 gene:AT4G38930 transcript:AT4G38930.3 gene_biotype:protein_coding transcript_biotype:protein_coding description:Putative ubiquitin-dependent proteolytic protein [Source:UniProtKB/TrEMBL;Acc:Q9SVK0]	0.903	0.005	14	2	8	2	1	315	34.9	5.62	0	2	0	793957	34675.5	25153.2	2.12371e+06	2.36318e+06	2.15939e+06
Master Protein	AT1G21120.2	pep chromosome:TAIR10:1:7395223:7396823:-1 gene:AT1G21120 transcript:AT1G21120.2 gene_biotype:protein_coding transcript_biotype:protein_coding description:O-methyltransferase family protein [Source:TAIR;Acc:AT1G21120]	0.901	0.005	7	1	2	1	1	421	46.7	5.52	5.64	1	0			484664
Master Protein	AT2G39900.1	pep chromosome:TAIR10:2:16658468:16660443:1 gene:AT2G39900 transcript:AT2G39900.1 gene_biotype:protein_coding transcript_biotype:protein_coding gene_symbol:WLIN2A description:WLIM2a [Source:UniProtKB/TrEMBL;Acc:A0A178VU35]	0.9	0.005	26	2	3	2	1	200	21.9	8.79	0	2	0	50493	875805	11007.8	406306	457812	897849
Master Protein	AT3G09520.1	pep chromosome:TAIR10:3:2923518:2925889:1 gene:AT3G09520 transcript:AT3G09520.1 gene_biotype:protein_coding transcript_biotype:protein_coding gene_symbol:ATEXO70H4 description:Exocyst subunit Exo70 family protein [Source:UniProtKB/TrEMBL;Acc:Q9SF51]	0.901	0.005	3	1	1	1	1	628	70.9	6.65	0	1	0		626174		685954	347414	482953
Master Protein	AT2G04160.1	pep chromosome:TAIR10:2:1401268:1407827:-1 gene:AT2G04160 transcript:AT2G04160.1 gene_biotype:protein_coding transcript_biotype:protein_coding gene_symbol:AIR3 description:Subtilisin-like protease SBT5.3 [Source:UniProtKB/Swiss-Prot;Acc:Q9ZSP5]	0.901	0.005	7	2	2	2	1	772	82.8	9.39	0	2	0
Master Protein	AT3G13090.1	pep chromosome:TAIR10:3:4202811:4208261:-1 gene:AT3G13090 transcript:AT3G13090.1 gene_biotype:protein_coding transcript_biotype:protein_coding gene_symbol:ABCC6 description:ABC transporter C family member 6 [Source:UniProtKB/Swiss-Prot;Acc:Q8VZZ4]	0.901	0.005	2	2	8	2	1	1466	164.3	6.89	10.98	2	0	847695	1.5569e+06	2.84427e+06	1.05579e+06	2.03444e+06	1.751e+06
Master Protein	AT5G64320.1	pep chromosome:TAIR10:5:25723049:25725534:-1 gene:AT5G64320 transcript:AT5G64320.1 gene_biotype:protein_coding transcript_biotype:protein_coding description:Pentatricopeptide repeat-containing protein At5g64320, mitochondrial [Source:UniProtKB/Swiss-Prot;Acc:Q9FMF6]	0.902	0.005	1	1	16	1	1	730	81.9	6.55	21.93	1	0	5.44069e+06	6.74201e+06	8.68092e+06	1.674e+07	1.26093e+07	1.35172e+07
Master Protein	AT1G62130.1	pep chromosome:TAIR10:1:22962340:22968998:-1 gene:AT1G62130 transcript:AT1G62130.1 gene_biotype:protein_coding transcript_biotype:protein_coding description:AAA-type ATPase family protein [Source:UniProtKB/TrEMBL;Acc:F4HX45]	0.904	0.005	5	2	3	2	1	1043	114.8	6.2	0	2	0		891119	479019	2.97691e+06	1.35399e+06	1.03447e+06
Master Protein	AT2G16440.1	pep chromosome:TAIR10:2:7126279:7130729:-1 gene:AT2G16440 transcript:AT2G16440.1 gene_biotype:protein_coding transcript_biotype:protein_coding gene_symbol:MCM4 description:DNA replication licensing factor MCM4 [Source:UniProtKB/Swiss-Prot;Acc:Q0WVF5]	0.901	0.005	4	2	6	2	1	847	93.6	6.34	0	2	0	189903	271751	22824.2	347755	517959	1.37598e+06
Master Protein	AT3G63450.3	pep chromosome:TAIR10:3:23426913:23429356:-1 gene:AT3G63450 transcript:AT3G63450.3 gene_biotype:protein_coding transcript_biotype:protein_coding description:RNA-binding (RRM/RBD/RNP motifs) family protein [Source:UniProtKB/TrEMBL;Acc:F4J108]	0.903	0.005	2	1	8	1	1	406	46	7.77	0	1	0	685150	841253	978781	562569	347693	417012
Master Protein	AT5G12860.1	pep chromosome:TAIR10:5:4059579:4062289:-1 gene:AT5G12860 transcript:AT5G12860.1 gene_biotype:protein_coding transcript_biotype:protein_coding gene_symbol:DIT1 description:Dicarboxylate transporter 1, chloroplastic [Source:UniProtKB/Swiss-Prot;Acc:Q9LXV3]	0.903	0.005	3	1	4	1	1	557	59.2	9.73	0	1	0	231468	239111	263826	259378	415965	181726
Master Protein	AT1G12775.1	pep chromosome:TAIR10:1:4353842:4355929:1 gene:AT1G12775 transcript:AT1G12775.1 gene_biotype:protein_coding transcript_biotype:protein_coding description:Pentatricopeptide repeat-containing protein At1g12775, mitochondrial [Source:UniProtKB/Swiss-Prot;Acc:Q9LPX2]	0.902	0.005	8	3	4	3	1	644	72.3	6.48	0	3	0	198262	614738	416971	835622	326897	783654
Master Protein	AT4G39120.2	pep chromosome:TAIR10:4:18225297:18227988:-1 gene:AT4G39120 transcript:AT4G39120.2 gene_biotype:protein_coding transcript_biotype:protein_coding gene_symbol:IMPL2 description:myo-inositol monophosphatase like 2 [Source:TAIR;Acc:AT4G39120]	0.903	0.005	13	2	2	2	1	375	41.7	6.65	1.81	2	0	35924.3	332026	220015
Master Protein	AT3G46540.1	pep chromosome:TAIR10:3:17133960:17135716:-1 gene:AT3G46540 transcript:AT3G46540.1 gene_biotype:protein_coding transcript_biotype:protein_coding description:ENTH/VHS family protein [Source:UniProtKB/TrEMBL;Acc:Q9SNC4]	0.904	0.005	10	1	6	1	1	307	34.7	5.05	0	1	0	955558	610704	982753	639518	1.5785e+06	1.52087e+06
Master Protein	AT2G26980.5	pep chromosome:TAIR10:2:11514703:11518323:-1 gene:AT2G26980 transcript:AT2G26980.5 gene_biotype:protein_coding transcript_biotype:protein_coding gene_symbol:CIPK3 description:Non-specific serine/threonine protein kinase [Source:UniProtKB/TrEMBL;Acc:F4IVM7]	0.902	0.004	15	2	2	2	1	425	48.6	6.48	0	2	0				207240	463507	323819
Master Protein	AT1G12520.1	pep chromosome:TAIR10:1:4267074:4268982:-1 gene:AT1G12520 transcript:AT1G12520.1 gene_biotype:protein_coding transcript_biotype:protein_coding gene_symbol:CCS description:Copper chaperone for superoxide dismutase, chloroplastic/cytosolic [Source:UniProtKB/Swiss-Prot;Acc:Q9LD47]	0.903	0.004	11	2	2	2	1	320	33.8	5.78	0	2	0
Master Protein	AT5G16500.1	pep chromosome:TAIR10:5:5386524:5389311:-1 gene:AT5G16500 transcript:AT5G16500.1 gene_biotype:protein_coding transcript_biotype:protein_coding gene_symbol:LIP1 description:Receptor-like kinase LIP1 [Source:UniProtKB/Swiss-Prot;Acc:Q1PDW3]	0.902	0.004	4	2	2	2	1	636	71.5	4.78	2	2	0
Master Protein	AT3G58140.1	pep chromosome:TAIR10:3:21529731:21532572:-1 gene:AT3G58140 transcript:AT3G58140.1 gene_biotype:protein_coding transcript_biotype:protein_coding description:Phenylalanine--tRNA ligase, chloroplastic/mitochondrial [Source:UniProtKB/Swiss-Prot;Acc:Q94K73]	0.904	0.004	7	1	1	1	1	429	49.2	6.4	0	1	0			139298
Master Protein	AT3G28300.1	pep chromosome:TAIR10:3:10565674:10567634:1 gene:AT3G28300 transcript:AT3G28300.1 gene_biotype:protein_coding transcript_biotype:protein_coding gene_symbol:AT14A description:UPF0496 protein At3g28290 [Source:UniProtKB/Swiss-Prot;Acc:P0DI78]	0.905	0.004	21	3	3	3	1	385	42.9	5.91	0	3	0			162143	109469		307177
Master Protein	AT2G16710.3	pep chromosome:TAIR10:2:7248143:7250289:1 gene:AT2G16710 transcript:AT2G16710.3 gene_biotype:protein_coding transcript_biotype:protein_coding description:Iron-sulfur cluster biosynthesis family protein [Source:UniProtKB/TrEMBL;Acc:F4ILA9]	0.905	0.004	20	1	1	1	1	143	15.5	9.32	0	1	0			167993
Master Protein	AT1G66530.1	pep chromosome:TAIR10:1:24818911:24822410:-1 gene:AT1G66530 transcript:AT1G66530.1 gene_biotype:protein_coding transcript_biotype:protein_coding description:Arginine--tRNA ligase, cytoplasmic [Source:UniProtKB/Swiss-Prot;Acc:Q9C713]	0.908	0.004	6	1	1	1	1	590	66.4	6.35	0	1	0	74059.1
Master Protein	AT3G54040.2	pep chromosome:TAIR10:3:20013758:20015653:-1 gene:AT3G54040 transcript:AT3G54040.2 gene_biotype:protein_coding transcript_biotype:protein_coding description:PAR1 protein [Source:UniProtKB/TrEMBL;Acc:A0A1I9LQ94]	0.908	0.004	18	2	3	2	1	239	25.7	5.14	0	2	0	166348	215573	173930	73217.6	60127.8	27697.6
Master Protein	AT1G30870.1	pep chromosome:TAIR10:1:10991478:10993083:1 gene:AT1G30870 transcript:AT1G30870.1 gene_biotype:protein_coding transcript_biotype:protein_coding gene_symbol:PER7 description:Peroxidase 7 [Source:UniProtKB/Swiss-Prot;Acc:Q9SY33]	0.908	0.004	14	3	4	3	1	349	38.3	6.89	0	3	0	48924	42143.8	78725.7	340304	405758	363951
Master Protein	AT3G29070.1	pep chromosome:TAIR10:3:11050081:11051153:1 gene:AT3G29070 transcript:AT3G29070.1 gene_biotype:protein_coding transcript_biotype:protein_coding description:Transmembrane emp24 domain-containing protein p24delta11 [Source:UniProtKB/Swiss-Prot;Acc:Q9LJV9]	0.908	0.004	7	1	1	1	1	225	26	8.92	0	1	0	68977.7			236298	293835	287683
Master Protein	AT1G63470.1	pep chromosome:TAIR10:1:23536466:23539242:-1 gene:AT1G63470 transcript:AT1G63470.1 gene_biotype:protein_coding transcript_biotype:protein_coding gene_symbol:AHL5 description:AT-hook motif nuclear-localized protein 5 [Source:UniProtKB/Swiss-Prot;Acc:Q8GXB3]	0.909	0.004	11	2	4	2	1	378	39.6	9.79	0	2	0	260639	269690	124948	1.45849e+06	2.44103e+06	1.54632e+06
Master Protein	AT3G17330.3	pep chromosome:TAIR10:3:5916940:5919890:-1 gene:AT3G17330 transcript:AT3G17330.3 gene_biotype:protein_coding transcript_biotype:protein_coding gene_symbol:ECT6 description:At3g17330 [Source:UniProtKB/TrEMBL;Acc:Q1JPL5]	0.909	0.004	12	3	12	3	1	595	65.6	8	15.22	3	0	774563	754864	532480	4.31785e+06	3.82372e+06	5.96627e+06
Master Protein	AT1G53860.1	pep chromosome:TAIR10:1:20107017:20109665:-1 gene:AT1G53860 transcript:AT1G53860.1 gene_biotype:protein_coding transcript_biotype:protein_coding description:At1g53860 [Source:UniProtKB/TrEMBL;Acc:Q6DBE3]	0.908	0.004	8	2	6	2	1	442	50.5	8.21	8.43	2	0	2.93778e+06	8.18676e+06	4165030	1.88957e+06	1.24374e+06	1.5362e+06
Master Protein	AT5G66600.1	pep chromosome:TAIR10:5:26575000:26578826:-1 gene:AT5G66600 transcript:AT5G66600.1 gene_biotype:protein_coding transcript_biotype:protein_coding description:Putative uncharacterized protein [Source:UniProtKB/TrEMBL;Acc:Q9FJY0]	0.907	0.004	9	2	2	2	1	614	69	8.84	0	2	0
Master Protein	AT5G17590.1	pep chromosome:TAIR10:5:5797184:5798027:-1 gene:AT5G17590 transcript:AT5G17590.1 gene_biotype:protein_coding transcript_biotype:protein_coding description:Putative membrane lipoprotein [Source:UniProtKB/TrEMBL;Acc:Q9LF65]	0.906	0.004	6	1	7	1	1	192	21.4	4.68	0	1	0	3.03758e+07	2.54593e+07	33854772	1.06371e+07	8.77588e+06	4.15403e+06
Master Protein	AT1G15680.1	pep chromosome:TAIR10:1:5393407:5394639:1 gene:AT1G15680 transcript:AT1G15680.1 gene_biotype:protein_coding transcript_biotype:protein_coding description:Putative F-box/kelch-repeat protein At1g15680 [Source:UniProtKB/Swiss-Prot;Acc:Q9LMR4]	0.906	0.004	10	2	3	2	1	410	47.3	8.6	0	2	0
Master Protein	AT1G61740.1	pep chromosome:TAIR10:1:22798035:22801416:-1 gene:AT1G61740 transcript:AT1G61740.1 gene_biotype:protein_coding transcript_biotype:protein_coding description:Sulfite exporter TauE/SafE family protein 2 [Source:UniProtKB/Swiss-Prot;Acc:Q9SYB0]	0.907	0.004	2	1	1	1	1	458	50	5.4	0	1	0				176985	72816.6	143360
Master Protein	AT3G48460.1	pep chromosome:TAIR10:3:17949416:17951250:1 gene:AT3G48460 transcript:AT3G48460.1 gene_biotype:protein_coding transcript_biotype:protein_coding description:GDSL esterase/lipase At3g48460 [Source:UniProtKB/Swiss-Prot;Acc:Q9STM6]	0.908	0.004	4	1	1	1	1	381	42.2	7.74	0	1	0	36594.3	136997		407775		345947
Master Protein	AT4G27540.2	pep chromosome:TAIR10:4:13753929:13754812:-1 gene:AT4G27540 transcript:AT4G27540.2 gene_biotype:protein_coding transcript_biotype:protein_coding gene_symbol:PRA1H description:PRA1 family protein H [Source:UniProtKB/Swiss-Prot;Acc:Q8LFP1]	0.909	0.004	10	1	1	1	1	208	22.6	6.52	0	1	0			111518	219157		564746
Master Protein	AT4G18060.1	pep chromosome:TAIR10:4:10026650:10030033:-1 gene:AT4G18060 transcript:AT4G18060.1 gene_biotype:protein_coding transcript_biotype:protein_coding gene_symbol:SH3P3 description:SH3 domain-containing protein 3 [Source:UniProtKB/Swiss-Prot;Acc:Q8L7W0]	0.909	0.004	8	2	3	2	1	351	39.5	6.87	0	2	0	284831	126853	47376.1	418661	572703	594246
Master Protein	AT2G43330.1	pep chromosome:TAIR10:2:18000822:18004195:1 gene:AT2G43330 transcript:AT2G43330.1 gene_biotype:protein_coding transcript_biotype:protein_coding gene_symbol:INT1 description:Inositol transporter 1 [Source:UniProtKB/Swiss-Prot;Acc:Q8VZR6]	0.91	0.004	3	1	1	1	1	509	54.8	5.3	1.66	1	0		26591.9	266852
Master Protein	AT1G60390.1	pep chromosome:TAIR10:1:22247472:22249721:-1 gene:AT1G60390 transcript:AT1G60390.1 gene_biotype:protein_coding transcript_biotype:protein_coding gene_symbol:PGL2 description:Polygalacturonase 1 beta-like protein 2 [Source:UniProtKB/Swiss-Prot;Acc:O80760]	0.911	0.004	8	2	7	2	1	624	67.7	6.92	0	2	0	428392	447520	353881	627204	539050	389064
Master Protein	AT3G13175.1	pep chromosome:TAIR10:3:4235075:4235814:-1 gene:AT3G13175 transcript:AT3G13175.1 gene_biotype:protein_coding transcript_biotype:protein_coding description:At3g13171 [Source:UniProtKB/TrEMBL;Acc:Q9LK55]	0.916	0.003	24	1	2	1	1	106	11.7	5.01	0	1	0		163285	170376		889539
Master Protein	AT2G17440.1	pep chromosome:TAIR10:2:7570989:7573878:1 gene:AT2G17440 transcript:AT2G17440.1 gene_biotype:protein_coding transcript_biotype:protein_coding gene_symbol:PIRL5 description:Plant intracellular Ras-group-related LRR protein 5 [Source:UniProtKB/Swiss-Prot;Acc:Q5G5E0]	0.916	0.003	4	1	1	1	1	526	58.7	5.63	2.23	1	0
Master Protein	AT5G50350.1	pep chromosome:TAIR10:5:20498476:20501786:-1 gene:AT5G50350 transcript:AT5G50350.1 gene_biotype:protein_coding transcript_biotype:protein_coding description:Uncharacterized protein At5g50350 [Source:UniProtKB/TrEMBL;Acc:Q9FK37]	0.917	0.003	8	2	4	2	1	584	64.4	9.76	2.02	2	0				439307	429615	1.1726e+06
Master Protein	AT2G21440.1	pep chromosome:TAIR10:2:9173384:9179166:-1 gene:AT2G21440 transcript:AT2G21440.1 gene_biotype:protein_coding transcript_biotype:protein_coding description:Expressed protein [Source:UniProtKB/TrEMBL;Acc:Q9SJT4]	0.917	0.003	4	2	15	2	1	1003	112	9.38	8.57	2	0	988215	3.52801e+06	1.43328e+06	2.82542e+06	3.0079e+06	2.474e+06
Master Protein	AT5G24280.1	pep chromosome:TAIR10:5:8251378:8262154:-1 gene:AT5G24280 transcript:AT5G24280.1 gene_biotype:protein_coding transcript_biotype:protein_coding gene_symbol:GMI1 description:Structural maintenance of chromosomes flexible hinge domain-containing protein GMI1 [Source:UniProtKB/Swiss-Prot;Acc:F4KFS5]	0.916	0.003	5	4	17	4	1	1598	179	6.79	2.11	4	0	6.63042e+06	9.2283e+06	1.21227e+07	5.33159e+06	4.71145e+06	3.836e+06
Master Protein	AT5G61350.1	pep chromosome:TAIR10:5:24667873:24670749:1 gene:AT5G61350 transcript:AT5G61350.1 gene_biotype:protein_coding transcript_biotype:protein_coding description:Probable receptor-like protein kinase At5g61350 [Source:UniProtKB/Swiss-Prot;Acc:Q9FLJ8]	0.916	0.003	2	1	4	1	1	842	92.6	6.37	0	1	0	425811	201647	189308	731939	1.05085e+06	950661
Master Protein	AT3G47910.2	pep chromosome:TAIR10:3:17674287:17681729:-1 gene:AT3G47910 transcript:AT3G47910.2 gene_biotype:protein_coding transcript_biotype:protein_coding description:Ubiquitin carboxyl-terminal hydrolase-related protein [Source:UniProtKB/TrEMBL;Acc:F4JCR3]	0.915	0.003	5	5	6	5	1	1607	181	5.45	0	5	0	473803	660676	604074	359490	303277	104681
Master Protein	AT4G32410.1	pep chromosome:TAIR10:4:15640490:15646844:-1 gene:AT4G32410 transcript:AT4G32410.1 gene_biotype:protein_coding transcript_biotype:protein_coding gene_symbol:CESA1 description:Cellulose synthase A catalytic subunit 1 [UDP-forming] [Source:UniProtKB/Swiss-Prot;Acc:O48946]	0.914	0.003	5	2	2	2	1	1081	122.2	6.95	0	2	0				107639		69408
Master Protein	AT3G02300.2	pep chromosome:TAIR10:3:461338:464222:1 gene:AT3G02300 transcript:AT3G02300.2 gene_biotype:protein_coding transcript_biotype:protein_coding description:Regulator of chromosome condensation (RCC1) family protein [Source:UniProtKB/TrEMBL;Acc:A0A1I9LR23]	0.915	0.003	17	3	6	3	1	482	51.8	5.59	0	3	0	98243.6	850440	782164	3.08156e+06	2.39883e+06	1.94852e+06
Master Protein	AT1G70060.2	pep chromosome:TAIR10:1:26383440:26389916:1 gene:AT1G70060 transcript:AT1G70060.2 gene_biotype:protein_coding transcript_biotype:protein_coding gene_symbol:SNL4 description:Paired amphipathic helix protein Sin3-like 4 [Source:UniProtKB/Swiss-Prot;Acc:O04539]	0.917	0.003	5	4	4	4	1	1326	150.7	5.55	2.01	4	0	278670		27934.6	78760.9	313374	238914
Master Protein	AT2G43370.1	pep chromosome:TAIR10:2:18013268:18015530:1 gene:AT2G43370 transcript:AT2G43370.1 gene_biotype:protein_coding transcript_biotype:protein_coding gene_symbol:SNRNP35 description:U11/U12 small nuclear ribonucleoprotein 35 kDa protein [Source:UniProtKB/Swiss-Prot;Acc:Q8VY74]	0.918	0.003	5	1	1	1	1	333	38.4	9.69	0	1	0
Master Protein	AT5G41670.4	pep chromosome:TAIR10:5:16665254:16667390:-1 gene:AT5G41670 transcript:AT5G41670.4 gene_biotype:protein_coding transcript_biotype:protein_coding gene_symbol:PGD3 description:6-phosphogluconate dehydrogenase, decarboxylating [Source:UniProtKB/TrEMBL;Acc:A0A178UQL8]	0.918	0.003	12	3	3	3	1	487	53.3	5.8	0	3	0	604853		20145.4
Master Protein	AT1G55325.2	pep chromosome:TAIR10:1:20637380:20648434:1 gene:AT1G55325 transcript:AT1G55325.2 gene_biotype:protein_coding transcript_biotype:protein_coding gene_symbol:GCT description:RNA polymerase II transcription mediators [Source:TAIR;Acc:AT1G55325]	0.922	0.003	4	3	4	3	1	2001	217.1	6.25	0	3	0		1.94034e+06	3.17354e+06	911780	430726	821335
Master Protein	AT3G63070.1	pep chromosome:TAIR10:3:23302365:23309658:1 gene:AT3G63070 transcript:AT3G63070.1 gene_biotype:protein_coding transcript_biotype:protein_coding gene_symbol:HULK3 description:Protein HUA2-LIKE 3 [Source:UniProtKB/Swiss-Prot;Acc:F4IZM8]	0.921	0.003	4	2	4	2	1	1347	149.2	5.82	0	2	0		139320	63390.6	578258	1.05325e+06	637669
Master Protein	AT1G55380.1	pep chromosome:TAIR10:1:20676504:20678607:-1 gene:AT1G55380 transcript:AT1G55380.1 gene_biotype:protein_coding transcript_biotype:protein_coding description:Cysteine/Histidine-rich C1 domain family protein [Source:UniProtKB/TrEMBL;Acc:Q9C6G7]	0.92	0.003	8	3	4	3	1	661	75.5	6.47	0	3	0	65890.6	10165.4	50305.7	560440	381537	484212
Master Protein	AT1G31410.1	pep chromosome:TAIR10:1:11246817:11249587:-1 gene:AT1G31410 transcript:AT1G31410.1 gene_biotype:protein_coding transcript_biotype:protein_coding description:At1g31410 [Source:UniProtKB/TrEMBL;Acc:Q66GJ0]	0.92	0.003	4	1	1	1	1	524	58.3	9.16	0	1	0	9758.07		75519.4	446269	584889	438769
Master Protein	AT5G40020.1	pep chromosome:TAIR10:5:16022579:16024316:-1 gene:AT5G40020 transcript:AT5G40020.1 gene_biotype:protein_coding transcript_biotype:protein_coding description:At5g40020 [Source:UniProtKB/TrEMBL;Acc:Q9FLD4]	0.92	0.003	13	1	2	1	1	256	28.1	7.75	0	1	0		268589	393482	545118	552409	369565
Master Protein	AT2G37100.1	pep chromosome:TAIR10:2:15590741:15592282:1 gene:AT2G37100 transcript:AT2G37100.1 gene_biotype:protein_coding transcript_biotype:protein_coding description:Protamine P1 family protein [Source:UniProtKB/TrEMBL;Acc:Q9ZQC7]	0.921	0.003	6	2	5	2	1	297	33.7	10.48	0	2	0
Master Protein	AT5G37340.2	pep chromosome:TAIR10:5:14787264:14792771:-1 gene:AT5G37340 transcript:AT5G37340.2 gene_biotype:protein_coding transcript_biotype:protein_coding description:ZPR1 zinc-finger domain protein [Source:UniProtKB/TrEMBL;Acc:F4K746]	0.922	0.003	2	1	7	1	1	498	54.4	4.82	13.19	1	0	25631.9	463947	289739	2.19684e+06	1.40114e+06	2.07199e+06
Master Protein	AT1G17070.1	pep chromosome:TAIR10:1:5837590:5840332:1 gene:AT1G17070 transcript:AT1G17070.1 gene_biotype:protein_coding transcript_biotype:protein_coding gene_symbol:STIPL1 description:Septin and tuftelin-interacting protein 1 homolog 1 [Source:UniProtKB/Swiss-Prot;Acc:Q9SHG6]	0.922	0.003	7	2	2	2	1	849	96.8	5.73	0	2	0		39601.8	17810
Master Protein	AT4G34450.1	pep chromosome:TAIR10:4:16470736:16477021:1 gene:AT4G34450 transcript:AT4G34450.1 gene_biotype:protein_coding transcript_biotype:protein_coding description:Coatomer subunit gamma [Source:UniProtKB/Swiss-Prot;Acc:Q0WW26]	0.923	0.003	3	1	1	1	1	886	98.4	5.16	0	1	0
Master Protein	AT3G46960.1	pep chromosome:TAIR10:3:17290873:17298222:-1 gene:AT3G46960 transcript:AT3G46960.1 gene_biotype:protein_coding transcript_biotype:protein_coding gene_symbol:SKI2 description:DExH-box ATP-dependent RNA helicase DExH11 [Source:UniProtKB/Swiss-Prot;Acc:F4JAA5]	0.923	0.003	3	3	3	3	1	1347	151.1	6.11	1.77	3	0	327668	227103	164835
Master Protein	AT2G02770.1	pep chromosome:TAIR10:2:778345:779786:-1 gene:AT2G02770 transcript:AT2G02770.1 gene_biotype:protein_coding transcript_biotype:protein_coding description:4'-phosphopantetheinyl transferase superfamily [Source:TAIR;Acc:AT2G02770]	0.922	0.003	8	2	2	2	1	283	31	5.05	0	2	0
Master Protein	AT5G44180.1	pep chromosome:TAIR10:5:17782428:17790234:1 gene:AT5G44180 transcript:AT5G44180.1 gene_biotype:protein_coding transcript_biotype:protein_coding gene_symbol:RLT2 description:Homeobox-DDT domain protein RLT2 [Source:UniProtKB/Swiss-Prot;Acc:Q9FFH1]	0.923	0.003	3	4	8	4	1	1694	190.3	5.47	1.89	4	0		531412	114877	456021	560219	695835
Master Protein	AT3G52140.4	pep chromosome:TAIR10:3:19332828:19341599:1 gene:AT3G52140 transcript:AT3G52140.4 gene_biotype:protein_coding transcript_biotype:protein_coding description:Clustered mitochondria protein homolog [Source:UniProtKB/TrEMBL;Acc:F4J5R9]	0.921	0.003	1	1	3	1	1	1419	155.1	6.4	0	1	0
Master Protein	AT1G05920.1	pep chromosome:TAIR10:1:1796778:1798254:1 gene:AT1G05920 transcript:AT1G05920.1 gene_biotype:protein_coding transcript_biotype:protein_coding description:B3 domain-containing protein At1g05920 [Source:UniProtKB/Swiss-Prot;Acc:Q5RM09]	0.921	0.003	16	2	2	2	1	315	36.5	9.6	0	2	0
Master Protein	AT1G11990.1	pep chromosome:TAIR10:1:4046246:4049140:-1 gene:AT1G11990 transcript:AT1G11990.1 gene_biotype:protein_coding transcript_biotype:protein_coding description:O-fucosyltransferase family protein [Source:TAIR;Acc:AT1G11990]	0.921	0.003	11	4	7	4	1	590	67.3	9.26	0	4	0	34660.1	108385	102888	1.02962e+06	1.08121e+06	1.04838e+06
Master Protein	AT2G41505.1	pep chromosome:TAIR10:2:17312099:17314690:-1 gene:AT2G41505 transcript:AT2G41505.1 gene_biotype:protein_coding transcript_biotype:protein_coding	0.92	0.003	24	2	4	2	1	106	12.8	10.17	0	2	0
Master Protein	AT4G21710.1	pep chromosome:TAIR10:4:11535404:11542405:-1 gene:AT4G21710 transcript:AT4G21710.1 gene_biotype:protein_coding transcript_biotype:protein_coding gene_symbol:NRPB2 description:DNA-directed RNA polymerase II subunit 2 [Source:UniProtKB/Swiss-Prot;Acc:P38420]	0.922	0.002	5	3	4	3	1	1188	134.9	7.8	0	3	0		184702	74219.9	522032	425654	2.05082e+06
Master Protein	AT4G29330.1	pep chromosome:TAIR10:4:14444553:14447237:1 gene:AT4G29330 transcript:AT4G29330.1 gene_biotype:protein_coding transcript_biotype:protein_coding gene_symbol:DER1 description:Derlin-1 [Source:UniProtKB/Swiss-Prot;Acc:Q8VZU9]	0.92	0.002	6	1	23	1	1	266	29.2	9.95	11.81	1	0	1.04221e+07	2.02684e+07	1.0123e+07	3.34632e+07	5.24016e+07	5.23092e+07
Master Protein	AT4G04920.1	pep chromosome:TAIR10:4:2497931:2505535:1 gene:AT4G04920 transcript:AT4G04920.1 gene_biotype:protein_coding transcript_biotype:protein_coding gene_symbol:MED16 description:Mediator of RNA polymerase II transcription subunit 16 [Source:UniProtKB/Swiss-Prot;Acc:F4JGZ1]	0.921	0.002	2	1	5	1	1	1278	138.1	6.2	2.02	1	0				1.21678e+06	1.04507e+06	1.4577e+06
Master Protein	AT3G30842.1	pep chromosome:TAIR10:3:12593810:12600432:-1 gene:AT3G30842 transcript:AT3G30842.1 gene_biotype:protein_coding transcript_biotype:protein_coding gene_symbol:ABCG38 description:ABC transporter G family member 38 [Source:UniProtKB/Swiss-Prot;Acc:Q7PC85]	0.921	0.002	6	3	4	3	1	1418	161.3	8.59	0	3	0		305819	919169
Master Protein	AT3G52850.1	pep chromosome:TAIR10:3:19587756:19591947:1 gene:AT3G52850 transcript:AT3G52850.1 gene_biotype:protein_coding transcript_biotype:protein_coding gene_symbol:VSR1 description:Vacuolar-sorting receptor 1 [Source:UniProtKB/Swiss-Prot;Acc:P93026]	0.92	0.002	6	2	2	2	1	623	68.9	6.28	0	2	0	513115	1.61092e+06	484929	1.44198e+06	887676	1.10634e+06
Master Protein	AT1G15260.1	pep chromosome:TAIR10:1:5249760:5250573:1 gene:AT1G15260 transcript:AT1G15260.1 gene_biotype:protein_coding transcript_biotype:protein_coding description:LOW protein: ATP-dependent RNA helicase-like protein [Source:UniProtKB/TrEMBL;Acc:Q8VY60]	0.922	0.002	17	1	1	1	1	178	20.3	9.25	0	1	0	195928
Master Protein	AT1G04600.1	pep chromosome:TAIR10:1:1261762:1272588:1 gene:AT1G04600 transcript:AT1G04600.1 gene_biotype:protein_coding transcript_biotype:protein_coding gene_symbol:XI-A description:Myosin-7 [Source:UniProtKB/Swiss-Prot;Acc:F4I5Q6]	0.921	0.002	4	4	15	4	1	1730	196	5.57	3.35	4	0	3.11627e+06	6.41207e+06	1.07217e+07	3.70448e+06	3.86439e+06	3.7467e+06
Master Protein	AT3G01060.3	pep chromosome:TAIR10:3:16643:18840:-1 gene:AT3G01060 transcript:AT3G01060.3 gene_biotype:protein_coding transcript_biotype:protein_coding description:Lysine-tRNA ligase [Source:UniProtKB/TrEMBL;Acc:Q8RWI4]	0.92	0.002	12	3	11	3	1	372	41.4	9.85	4.01	3	0	2.87689e+06	4.27005e+06	1.01058e+06	407080	659544	423060
Master Protein	AT4G19191.1	pep chromosome:TAIR10:4:10496228:10498192:1 gene:AT4G19191 transcript:AT4G19191.1 gene_biotype:protein_coding transcript_biotype:protein_coding gene_symbol:PCMP-E1 description:Pentatricopeptide repeat-containing protein At4g19191, mitochondrial [Source:UniProtKB/Swiss-Prot;Acc:P0C8Q2]	0.922	0.002	5	2	3	2	1	654	73.4	6.57	0	2	0		463320			767114
Master Protein	AT1G75200.1	pep chromosome:TAIR10:1:28220626:28223785:-1 gene:AT1G75200 transcript:AT1G75200.1 gene_biotype:protein_coding transcript_biotype:protein_coding gene_symbol:TYW1 description:S-adenosyl-L-methionine-dependent tRNA 4-demethylwyosine synthase [Source:UniProtKB/Swiss-Prot;Acc:Q8RXN5]	0.924	0.002	6	2	4	2	1	647	72	6.76	0	2	0	202505	121418	163469	574383		340890
Master Protein	AT4G13890.1	pep chromosome:TAIR10:4:8031972:8033731:-1 gene:AT4G13890 transcript:AT4G13890.1 gene_biotype:protein_coding transcript_biotype:protein_coding gene_symbol:SHM5 description:Serine hydroxymethyltransferase 5 [Source:UniProtKB/Swiss-Prot;Acc:Q9SVM4]	0.924	0.002	4	1	2	1	1	470	52.2	5.97	0	1	0	262467	214958	30266.4	276423	311099	231785
Master Protein	AT1G59800.1	pep chromosome:TAIR10:1:22004964:22006172:1 gene:AT1G59800 transcript:AT1G59800.1 gene_biotype:protein_coding transcript_biotype:protein_coding description:Cullin-like protein 3 [Source:UniProtKB/Swiss-Prot;Acc:Q9XIE8]	0.924	0.002	4	1	1	1	1	255	30.4	6.55	1.83	1	0	207614	191845	120348		29879.2	34679.5
Master Protein	AT3G22150.1	pep chromosome:TAIR10:3:7812876:7815974:1 gene:AT3G22150 transcript:AT3G22150.1 gene_biotype:protein_coding transcript_biotype:protein_coding gene_symbol:PCMP-E95 description:Tetratricopeptide repeat (TPR)-like superfamily protein [Source:UniProtKB/TrEMBL;Acc:A0A178VER0]	0.925	0.002	8	2	2	2	1	820	91.8	7.27	0	2	0	22170.7			943425	577534	18757.1
Master Protein	AT1G08290.1	pep chromosome:TAIR10:1:2609996:2613377:-1 gene:AT1G08290 transcript:AT1G08290.1 gene_biotype:protein_coding transcript_biotype:protein_coding gene_symbol:WIP3 description:Zinc finger protein WIP3 [Source:UniProtKB/Swiss-Prot;Acc:Q9SGD1]	0.924	0.002	18	2	2	2	1	337	38.6	8.76	0	2	0
Master Protein	AT5G56860.1	pep chromosome:TAIR10:5:22989216:22991530:-1 gene:AT5G56860 transcript:AT5G56860.1 gene_biotype:protein_coding transcript_biotype:protein_coding gene_symbol:GATA21 description:GATA transcription factor 21 [Source:UniProtKB/Swiss-Prot;Acc:Q5HZ36]	0.926	0.002	9	3	13	3	1	398	44.8	8.68	2.05	3	0	2.81376e+07	139554	464373	114923	35634.5	101621
Master Protein	AT2G16250.1	pep chromosome:TAIR10:2:7039682:7043354:-1 gene:AT2G16250 transcript:AT2G16250.1 gene_biotype:protein_coding transcript_biotype:protein_coding description:Probable LRR receptor-like serine/threonine-protein kinase At2g16250 [Source:UniProtKB/Swiss-Prot;Acc:C0LGK4]	0.926	0.002	6	3	6	3	1	915	99.6	7.99	0	3	0	3.51335e+07		78958.3
Master Protein	AT3G46350.1	pep chromosome:TAIR10:3:17036427:17039547:1 gene:AT3G46350 transcript:AT3G46350.1 gene_biotype:protein_coding transcript_biotype:protein_coding description:LRR receptor-like Serine/Threonine-kinase [Source:UniProtKB/TrEMBL;Acc:F4J810]	0.926	0.002	2	1	4	1	1	444	50.1	6.79	0	1	0
Master Protein	AT4G27530.1	pep chromosome:TAIR10:4:13752633:13753257:1 gene:AT4G27530 transcript:AT4G27530.1 gene_biotype:protein_coding transcript_biotype:protein_coding description:At4g27530 [Source:UniProtKB/TrEMBL;Acc:Q9T077]	0.928	0.002	15	1	6	1	1	130	13.5	5.53	6.23	1	0	371666	1.25726e+06	871065	686003	354735	491579
Master Protein	AT1G79890.1	pep chromosome:TAIR10:1:30048519:30052203:1 gene:AT1G79890 transcript:AT1G79890.1 gene_biotype:protein_coding transcript_biotype:protein_coding description:Putative helicase; 55525-51977 [Source:UniProtKB/TrEMBL;Acc:Q9CA92]	0.929	0.002	2	1	2	1	1	882	99	7.74	3.27	1	0		243880	177673	69227.8	132579	148354
Master Protein	AT4G00480.2	pep chromosome:TAIR10:4:216812:219781:-1 gene:AT4G00480 transcript:AT4G00480.2 gene_biotype:protein_coding transcript_biotype:protein_coding gene_symbol:ATMYC1 description:Basic helix-loop-helix (BHLH) DNA-binding superfamily protein [Source:UniProtKB/TrEMBL;Acc:F4JHC4]	0.93	0.002	6	1	1	1	1	580	66.1	7.06	0	1	0		172819
Master Protein	AT1G63710.1	pep chromosome:TAIR10:1:23632178:23634073:-1 gene:AT1G63710 transcript:AT1G63710.1 gene_biotype:protein_coding transcript_biotype:protein_coding gene_symbol:CYP86A7 description:Cytochrome P450 86A7 [Source:UniProtKB/Swiss-Prot;Acc:Q9CAD6]	0.927	0.002	6	2	3	1	1	523	60.3	8.69	0	2	0
Master Protein	AT2G35540.1	pep chromosome:TAIR10:2:14927071:14929134:1 gene:AT2G35540 transcript:AT2G35540.1 gene_biotype:protein_coding transcript_biotype:protein_coding description:DNAJ heat shock N-terminal domain-containing protein [Source:UniProtKB/TrEMBL;Acc:F4IKR5]	0.927	0.002	5	1	1	1	1	590	67	6.58	0	1	0
Master Protein	AT1G79640.1	pep chromosome:TAIR10:1:29966913:29971633:-1 gene:AT1G79640 transcript:AT1G79640.1 gene_biotype:protein_coding transcript_biotype:protein_coding description:Protein kinase superfamily protein [Source:TAIR;Acc:AT1G79640]	0.931	0.002	2	1	3	1	1	684	76	6.13	0	1	0	146779	383431	139286	819176	959645	891823
Master Protein	AT2G42960.5	pep chromosome:TAIR10:2:17868153:17871118:-1 gene:AT2G42960 transcript:AT2G42960.5 gene_biotype:protein_coding transcript_biotype:protein_coding description:Probable receptor-like protein kinase At2g42960 [Source:UniProtKB/Swiss-Prot;Acc:Q9SJG2]	0.928	0.002	2	1	3	1	1	494	55.2	8.65	0	1	0
Master Protein	AT5G67410.2	pep chromosome:TAIR10:5:26896600:26897679:-1 gene:AT5G67410 transcript:AT5G67410.2 gene_biotype:protein_coding transcript_biotype:protein_coding description:Transcriptional regulator of RNA polII, SAGA, subunit [Source:UniProtKB/TrEMBL;Acc:Q9FN12]	0.93	0.002	19	2	2	2	1	287	32.1	9.44	0	2	0			169410
Master Protein	AT2G32230.2	pep chromosome:TAIR10:2:13679529:13682333:-1 gene:AT2G32230 transcript:AT2G32230.2 gene_biotype:protein_coding transcript_biotype:protein_coding gene_symbol:PRORP1 description:Proteinaceous RNase P 1, chloroplastic/mitochondrial [Source:UniProtKB/Swiss-Prot;Acc:Q66GI4]	0.928	0.002	4	1	2	1	1	572	64.8	9.03	2.2	1	0		436476	909553	380519		994413
Master Protein	AT5G17470.1	pep chromosome:TAIR10:5:5760953:5761406:-1 gene:AT5G17470 transcript:AT5G17470.1 gene_biotype:protein_coding transcript_biotype:protein_coding gene_symbol:CML32 description:Probable calcium-binding protein CML32 [Source:UniProtKB/Swiss-Prot;Acc:Q9LF55]	0.927	0.002	24	1	6	1	1	146	16.3	4.41	0	1	0	4.21293e+06	9.94822e+06	2.86046e+06	7.07541e+06	7.45673e+06	6.58356e+06
Master Protein	AT2G28420.1	pep chromosome:TAIR10:2:12157613:12158807:1 gene:AT2G28420 transcript:AT2G28420.1 gene_biotype:protein_coding transcript_biotype:protein_coding description:Expressed protein [Source:UniProtKB/TrEMBL;Acc:Q9SKM8]	0.929	0.002	11	1	5	1	1	184	21	5.25	9.34	1	0	1.00273e+07	2.47224e+06	2.11054e+06	1.6032e+06	3.27967e+06
Master Protein	AT2G19900.1	pep chromosome:TAIR10:2:8591808:8595559:-1 gene:AT2G19900 transcript:AT2G19900.1 gene_biotype:protein_coding transcript_biotype:protein_coding gene_symbol:NADP-ME1 description:NADP-dependent malic enzyme 1 [Source:UniProtKB/Swiss-Prot;Acc:O82191]	0.93	0.002	2	1	1	1	1	581	64.2	6.76	0	1	0	56067.9		35458.2	199430	211774	213126
Master Protein	AT4G08160.1	pep chromosome:TAIR10:4:5159033:5162867:-1 gene:AT4G08160 transcript:AT4G08160.1 gene_biotype:protein_coding transcript_biotype:protein_coding gene_symbol:XYN3 description:Endo-1,4-beta-xylanase 3 [Source:UniProtKB/Swiss-Prot;Acc:F4JG10]	0.933	0.002	4	1	2	1	1	752	84.5	5.95	0	1	0			139470
Master Protein	AT4G18490.4	pep chromosome:TAIR10:4:10203598:10208761:1 gene:AT4G18490 transcript:AT4G18490.4 gene_biotype:protein_coding transcript_biotype:protein_coding description:unknown protein; Ha. [Source:TAIR;Acc:AT4G18490]	0.934	0.002	3	2	3	2	1	802	88.9	7.01	0	2	0				78104.7	251004	162251
Master Protein	AT2G30480.8	pep chromosome:TAIR10:2:12987240:12993416:-1 gene:AT2G30480 transcript:AT2G30480.8 gene_biotype:protein_coding transcript_biotype:protein_coding description:unknown protein; Ha. [Source:TAIR;Acc:AT2G30480]	0.932	0.002	9	5	9	5	1	651	74.3	5.55	0	5	0	664720	1.44597e+06	1.69918e+06	1.52468e+06	1.52133e+06	1.20188e+06
Master Protein	AT1G76390.1	pep chromosome:TAIR10:1:28655220:28658711:1 gene:AT1G76390 transcript:AT1G76390.1 gene_biotype:protein_coding transcript_biotype:protein_coding gene_symbol:PUB43 description:U-box domain-containing protein 43 [Source:UniProtKB/Swiss-Prot;Acc:Q9SFX2]	0.933	0.002	1	1	3	1	1	811	89.1	5.34	0	1	0
Master Protein	AT5G04000.2	pep chromosome:TAIR10:5:1079037:1079869:-1 gene:AT5G04000 transcript:AT5G04000.2 gene_biotype:protein_coding transcript_biotype:protein_coding description:unknown protein; Ha. [Source:TAIR;Acc:AT5G04000]	0.929	0.002	31	1	1	1	1	118	12.6	4.6	0	1	0
Master Protein	AT1G07670.2	pep chromosome:TAIR10:1:2370052:2374439:-1 gene:AT1G07670 transcript:AT1G07670.2 gene_biotype:protein_coding transcript_biotype:protein_coding gene_symbol:ECA4 description:Calcium-transporting ATPase 4, endoplasmic reticulum-type [Source:UniProtKB/Swiss-Prot;Acc:Q9XES1]	0.93	0.001	3	2	5	1	1	1061	116.1	5.21	3.47	2	1	535808	1.06e+06	1.31744e+06	1.67048e+06	1.07667e+06	990018
Master Protein	AT2G21960.1	pep chromosome:TAIR10:2:9354842:9357091:1 gene:AT2G21960 transcript:AT2G21960.1 gene_biotype:protein_coding transcript_biotype:protein_coding description:Expressed protein [Source:UniProtKB/TrEMBL;Acc:Q9SJ03]	0.93	0.001	8	2	8	2	1	332	35.8	8.81	0	2	0	372500	1.40887e+06	890214	1.17312e+06	1.42359e+06	1.23769e+06
Master Protein	AT5G01160.1	pep chromosome:TAIR10:5:53856:56052:1 gene:AT5G01160 transcript:AT5G01160.1 gene_biotype:protein_coding transcript_biotype:protein_coding description:At5g01160 [Source:UniProtKB/TrEMBL;Acc:Q9LFC0]	0.929	0.001	5	1	4	1	1	360	39.7	6.92	0	1	0	555367	267423	90697.1	380716	1.02016e+06	620762
Master Protein	AT1G56610.1	pep chromosome:TAIR10:1:21211974:21214562:1 gene:AT1G56610 transcript:AT1G56610.1 gene_biotype:protein_coding transcript_biotype:protein_coding description:F-box protein At1g56610 [Source:UniProtKB/Swiss-Prot;Acc:Q8GYP8]	0.928	0.001	4	2	5	2	1	535	61.7	5.74	3.7	2	0	138354	238235	62420.1	1.95234e+06	910502	2.49676e+06
Master Protein	AT4G13430.1	pep chromosome:TAIR10:4:7803863:7807984:-1 gene:AT4G13430 transcript:AT4G13430.1 gene_biotype:protein_coding transcript_biotype:protein_coding gene_symbol:IIL1 description:3-isopropylmalate dehydratase large subunit, chloroplastic [Source:UniProtKB/Swiss-Prot;Acc:Q94AR8]	0.928	0.001	18	3	4	3	1	509	55	7.84	0	3	0
Master Protein	AT5G02700.1	pep chromosome:TAIR10:5:609381:611747:-1 gene:AT5G02700 transcript:AT5G02700.1 gene_biotype:protein_coding transcript_biotype:protein_coding description:Putative F-box/LRR-repeat protein At5g02700 [Source:UniProtKB/Swiss-Prot;Acc:Q9LZ15]	0.929	0.001	7	1	3	1	1	456	52.4	9.13	0	1	0	4.29775e+06	2.11269e+06	2.81379e+06
Master Protein	AT4G37330.1	pep chromosome:TAIR10:4:17562317:17564763:-1 gene:AT4G37330 transcript:AT4G37330.1 gene_biotype:protein_coding transcript_biotype:protein_coding gene_symbol:CYP81D4 description:At4g37330 [Source:UniProtKB/TrEMBL;Acc:O23155]	0.929	0.001	5	2	2	2	1	492	55.6	8.06	0	2	0			316171
Master Protein	AT2G41560.1	pep chromosome:TAIR10:2:17332050:17337492:-1 gene:AT2G41560 transcript:AT2G41560.1 gene_biotype:protein_coding transcript_biotype:protein_coding gene_symbol:ACA4 description:Calcium-transporting ATPase 4, plasma membrane-type [Source:UniProtKB/Swiss-Prot;Acc:O22218]	0.927	0.001	3	1	1	1	1	1030	112.7	6.07	0	1	0
Master Protein	AT5G46610.1	pep chromosome:TAIR10:5:18912667:18915779:-1 gene:AT5G46610 transcript:AT5G46610.1 gene_biotype:protein_coding transcript_biotype:protein_coding gene_symbol:ALMT14 description:Aluminum-activated malate transporter 14 [Source:UniProtKB/Swiss-Prot;Acc:Q9LS22]	0.928	0.001	5	2	4	2	1	543	60.6	8.18	0	2	0		347513	164559	502643	517894	419076
Master Protein	AT3G10800.1	pep chromosome:TAIR10:3:3379168:3381621:1 gene:AT3G10800 transcript:AT3G10800.1 gene_biotype:protein_coding transcript_biotype:protein_coding gene_symbol:BZIP28 description:BZIP28 [Source:UniProtKB/TrEMBL;Acc:A0A178VDM1]	0.928	0.001	5	2	7	2	1	675	73.4	6.46	2.34	2	0	671778	861274	826853	470421	324910	319159
Master Protein	AT3G44805.1	pep chromosome:TAIR10:3:16350395:16351437:1 gene:AT3G44805 transcript:AT3G44805.1 gene_biotype:protein_coding transcript_biotype:protein_coding description:TRAF-like superfamily protein [Source:UniProtKB/TrEMBL;Acc:F4J4A2]	0.926	0.001	8	1	1	1	1	248	28.2	5.08	0	1	0	309882			73089.6	271101	161445
Master Protein	AT5G23880.1	pep chromosome:TAIR10:5:8052439:8058465:1 gene:AT5G23880 transcript:AT5G23880.1 gene_biotype:protein_coding transcript_biotype:protein_coding gene_symbol:CPSF100 description:Cleavage and polyadenylation specificity factor subunit 2 [Source:UniProtKB/Swiss-Prot;Acc:Q9LKF9]	0.927	0.001	6	3	10	3	1	739	82.1	5.33	0	3	0	1.52227e+06			542612	560857	454973
Master Protein	AT2G41990.1	pep chromosome:TAIR10:2:17527167:17528937:1 gene:AT2G41990 transcript:AT2G41990.1 gene_biotype:protein_coding transcript_biotype:protein_coding description:At2g41990 [Source:UniProtKB/TrEMBL;Acc:P93747]	0.926	0.001	8	1	1	1	1	297	33.1	8.97	0	1	0		129595	104267	566838	287071	389560
[truncated: 5,494 more rows]
