# Supplementary material for: Pupylation-Based Proximity-Tagging of FERONIA-Interacting Proteins in Arabidopsis
Source: Mol Cell Proteomics. 2024 Aug 13;23(11):100828. doi: 10.1016/j.mcpro.2024.100828 (PMC11532908; doi:10.1016/j.mcpro.2024.100828)
Supplement: Supplemental Table S14 — Individual proteins in samples from flowers included in volcano plot. [file mmc14.xlsx]

## Sheet: data
FER-interacting candidates in flowers assays
AGI Number	Classification	Protein Description	Fold change	P-value
AT5G20960	[26.1] misc.misc2	AAO1_AO1_AOalpha_AT-AO1_ATAO_AtAO1__aldehyde oxidase 1	3.4372	0.00418996
AT4G15960	[26.1] misc.misc2	alpha/beta-Hydrolases superfamily protein	1.44033	0.00213515
AT2G45580	[26.10] misc.cytochrome P450	CYP76C3__cytochrome P450, family 76, subfamily C, polypeptide 3	3.56533	0.0189841
AT1G30870	[26.12] misc.peroxidases	PER7__Peroxidase superfamily protein	2.75813	0.000609818
AT4G11290	[26.12] misc.peroxidases	PER39__Peroxidase superfamily protein	3.99197	0.00247266
AT2G27190	[26.13] misc.acid and other phosphatases	ATPAP12_PAP12__purple acid phosphatase 12	2.79363	0.00520785
AT5G34850	[26.13] misc.acid and other phosphatases	ATPAP26_PAP26_PUP3__purple acid phosphatase 26	3.27937	0.00357194
AT3G61760	[26.17] misc.dynamin	ADL1B_DL1B__DYNAMIN-like 1B	3.62203	0.0233985
AT3G18590	[26.19] misc.plastocyanin-like	AtENODL5_ENODL5__early nodulin-like protein 5	1.7047	0.0101359
AT5G04500	[26.2] misc.UDP glucosyl and glucoronyl transferases	GINT1__glycosyltransferase family protein 47	3.7763	0.00888184
AT1G68470	[26.2] misc.UDP glucosyl and glucoronyl transferases	Exostosin family protein	2.09953	0.0236414
AT1G34270	[26.2] misc.UDP glucosyl and glucoronyl transferases	Exostosin family protein	4.84373	0.00328555
AT3G51210	[26.25] misc.sulfotransferase	P-loop containing nucleoside triphosphate hydrolases superfamily protein	1.526	0.0328786
AT1G52400	[26.3] misc.gluco-, galacto- and mannosidases	ATBG1_BGL1_BGLU18__beta glucosidase 18	1.52203	0.0416253
AT1G51990	[26.6] misc.O-methyl transferases	O-methyltransferase family protein	3.40733	0.00336715
AT4G28720	[26.7] misc.oxidases - copper, flavone etc	CKRC2_YUC8_YUCCA8__Flavin-binding monooxygenase family protein	2.19697	0.00359003
AT4G20830	[26.8] misc.nitrilases, *nitrile lyases, berberine bridge enzymes, reticuline oxidases, troponine reductases	AtBBE19_AtBBE20_OGOX1__FAD-binding Berberine family protein	3.59653	0.0164685
AT5G44360	[26.8] misc.nitrilases, *nitrile lyases, berberine bridge enzymes, reticuline oxidases, troponine reductases	AtBBE23__FAD-binding Berberine family protein	3.75217	0.0323645
AT3G23890	[28.1] DNA.synthesis/chromatin structure	ATTOPII_TOPII__topoisomerase II	2.84377	0.00103245
AT1G08260	[28.1] DNA.synthesis/chromatin structure	ABO4_EMB142_EMB2284_EMB529_ESD7_POL2A_TIL1__DNA polymerase epsilon catalytic subunit	2.53827	0.00180943
AT1G77180	[28.1] DNA.synthesis/chromatin structure	SKIP__chromatin protein family	2.31333	0.00542929
AT1G58050	[28.1] DNA.synthesis/chromatin structure	RNA helicase family protein	4.06577	0.00176699
AT3G53320	[28.1] DNA.synthesis/chromatin structure	GPT2	4.06463	0.00330049
AT2G42270	[28.1] DNA.synthesis/chromatin structure	BRR2b__U5 small nuclear ribonucleoprotein helicase	5.1073	0.0195466
AT4G31210	[28.1] DNA.synthesis/chromatin structure	DNA topoisomerase, type IA, core	3.31133	0.0280657
AT4G14760	[28.1] DNA.synthesis/chromatin structure	NET1B__kinase interacting (KIP1-like) family protein	2.9945	0.0184005
AT4G12620	[28.1] DNA.synthesis/chromatin structure	ATORC1B_ORC1B_UNE13__origin of replication complex 1B	2.56417	5.44151e-05
AT2G35920	[28.1] DNA.synthesis/chromatin structure	RNA helicase family protein	1.77103	0.0187073
AT3G18524	[28.2] DNA.repair	ATMSH2_MSH2__MUTS homolog 2	2.2543	0.00146561
AT5G43530	[28.2] DNA.repair	RAD5B__Helicase protein with RING/U-box domain	1.3298	0.0143543
AT1G75090	[28.2] DNA.repair	DNA glycosylase superfamily protein	2.7186	0.0152824
AT4G39810	[28.99] DNA.unspecified	NEN4__Polynucleotidyl transferase, ribonuclease H-like superfamily protein	3.25043	0.0121038
AT5G13820	[28.99] DNA.unspecified	ATBP-1_ATBP1_ATTBP1_HPPBF-1_TBP1__telomeric DNA binding protein 1	1.81723	0.000110968
AT1G48650	[28.99] DNA.unspecified	DEA(D/H)-box RNA helicase family protein	2.7212	0.0234465
AT1G06670	[28.99] DNA.unspecified	NIH__nuclear DEIH-boxhelicase	3.27617	0.0142887
AT5G56720	[8.2.9] TCA / org transformation.other organic acid transformatons.cyt MDH	c-NAD-MDH3__Lactate/malate dehydrogenase family protein	1.37563	0.00150847
AT2G19900	[8.2.10] TCA / org transformation.other organic acid transformatons.malic	ATNADP-ME1_NADP-ME1__NADP-malic enzyme 1	2.6082	0.00379083
AT5G03290	[8.2.4] TCA / org transformation.other organic acid transformatons.IDH	IDH-V__isocitrate dehydrogenase V	2.08627	0.000252014
AT1G58180	[8.3] TCA / org transformation.carbonic anhydrases	ATBCA6_BCA6__beta carbonic anhydrase 6	1.04767	0.39594
AT3G13570	[27.1.1] RNA.processing.splicing	At-SCL30A_SCL30A__SC35-like splicing factor 30A	2.12263	0.0392184
AT4G31580	[27.1.1] RNA.processing.splicing	At-RSZ22_AtRSZ22_RSZ22_RSZP22_SRZ-22_SRZ22__serine/arginine-rich 22	1.3812	0.01918
AT5G38600	[27.1.1] RNA.processing.splicing	ZCCHC8A__Proline-rich spliceosome-associated (PSP) family protein / zinc knuckle (CCHC-type) family protein	2.743	0.0364275
AT3G61860	[27.1.1] RNA.processing.splicing	At-RS31_ATRSP31_RS31_RSP31__RNA-binding (RRM/RBD/RNP motifs) family protein	1.47623	0.00680468
AT3G06455	[27.1.1] RNA.processing.splicing	ubiquitin family protein	2.72963	0.0121184
AT3G55220	[27.1.1] RNA.processing.splicing	AtSAP130b_SAP130b__Cleavage and polyadenylation specificity factor (CPSF) A subunit protein	3.29983	0.00235781
AT3G27550	[27.1.1] RNA.processing.splicing	CFM9__RNA-binding CRS1 / YhbY (CRM) domain protein	1.75023	0.0487184
AT1G66500	[27.1.3.15] RNA.processing.3' end processing.Pcf11p	Pre-mRNA cleavage complex II	4.2994	0.00259644
AT3G21300	[27.1.21] RNA.processing.siRNA methyltransferase	AtTRM2a_TRM2a__RNA methyltransferase family protein	4.62257	0.00333255
AT3G06480	[27.1.2] RNA.processing.RNA helicase	RH40__DEAD box RNA helicase family protein	2.64247	0.00869886
AT2G33730	[27.1.2] RNA.processing.RNA helicase	SMA1__P-loop containing nucleoside triphosphate hydrolases superfamily protein	4.314	0.0178861
AT4G21710	[27.2] RNA.transcription	EMB1989_NRPB2_RPB2__DNA-directed RNA polymerase family protein	3.74973	0.0459293
AT1G60850	[27.2] RNA.transcription	AAC42_ATRPAC42__DNA-directed RNA polymerase family protein	2.40217	0.000594482
AT5G65130	[27.3.3] RNA.regulation of transcription.AP2/EREBP, APETALA2/Ethylene-responsive element binding protein family	ERF57_WIND4__Integrase-type DNA-binding superfamily protein	1.6264	0.0342508
AT1G16060	[27.3.3] RNA.regulation of transcription.AP2/EREBP, APETALA2/Ethylene-responsive element binding protein family	ADAP_WRI3__ARIA-interacting double AP2 domain protein	3.4151	0.000429487
AT1G64380	[27.3.3] RNA.regulation of transcription.AP2/EREBP, APETALA2/Ethylene-responsive element binding protein family	ERF61__Integrase-type DNA-binding superfamily protein	4.58227	0.000396111
AT2G36990	[27.3.85] RNA.regulation of transcription.sigma like plant	ATSIG6_SIG6_SIGF_SOLDAT8__RNApolymerase sigma-subunit F	4.97197	0.000736736
AT3G63070	[27.3.68] RNA.regulation of transcription.PWWP domain protein	HULK3_SL4__Tudor/PWWP/MBT domain-containing protein	3.92447	0.0205609
AT4G01920	[27.3.99] RNA.regulation of transcription.unclassified	Cysteine/Histidine-rich C1 domain family protein	7.33493	0.000330873
AT4G00380	[27.3.99] RNA.regulation of transcription.unclassified	FDM2_IDP2_INDL2__XH/XS domain-containing protein	2.48547	1.90185e-05
AT2G02160	[27.3.99] RNA.regulation of transcription.unclassified	AtC3H17_C3H17__CCCH-type zinc finger family protein	4.925	0.0168538
AT2G33640	[27.3.99] RNA.regulation of transcription.unclassified	PAT21__DHHC-type zinc finger family protein	7.3248	0.000887599
AT1G30490	[27.3.22] RNA.regulation of transcription.HB,Homeobox transcription factor family	ATHB9_PHV__Homeobox-leucine zipper family protein / lipid-binding START domain-containing protein	2.67323	0.0267339
AT2G37630	[27.3.25] RNA.regulation of transcription.MYB domain transcription factor family	AS1_ATMYB91_ATPHAN_LL2_LL2_MYB91__myb-like HTH transcriptional regulator family protein	3.86033	0.000623398
AT2G27100	[27.3.11] RNA.regulation of transcription.C2H2 zinc finger family	SE_SERRATE__C2H2 zinc-finger protein SERRATE (SE)	3.50317	0.004795
AT5G22890	[27.3.11] RNA.regulation of transcription.C2H2 zinc finger family	STOP2__C2H2 and C2HC zinc fingers superfamily protein	5.46463	0.013828
AT3G18290	[27.3.11] RNA.regulation of transcription.C2H2 zinc finger family	BTS_EMB2454__zinc finger protein-related	2.72323	0.0169892
AT4G14560	[27.3.40] RNA.regulation of transcription.Aux/IAA family	AXR5_IAA1__indole-3-acetic acid inducible	3.57937	0.0224975
AT2G21450	[27.3.44] RNA.regulation of transcription.Chromatin Remodeling Factors	CHR34__chromatin remodeling 34	3.9072	0.000123674
AT2G44745	[27.3.32] RNA.regulation of transcription.WRKY domain transcription factor family	AtWRKY12_WRKY12__WRKY family transcription factor	2.1168	0.0271621
AT1G65440	[27.3.52] RNA.regulation of transcription.Global transcription factor group	GTB1_SPT6L__global transcription factor group B1	3.3093	0.0136122
AT2G45460	[27.3.48] RNA.regulation of transcription.FHA transcription factor	SMAD/FHA domain-containing protein	2.96667	0.00896887
AT1G68710	[27.3.35] RNA.regulation of transcription.bZIP transcription factor family	ALA9__ATPase E1-E2 type family protein / haloacid dehalogenase-like hydrolase family protein	2.766	0.0173113
AT1G42990	[27.3.35] RNA.regulation of transcription.bZIP transcription factor family	ATBZIP60_BZIP60_BZIP60__basic region/leucine zipper motif 60	4.28547	0.000268195
AT5G06960	[27.3.35] RNA.regulation of transcription.bZIP transcription factor family	OBF5_TGA5__OCS-element binding factor 5	4.70953	0.0061139
AT4G31680	[27.3.41] RNA.regulation of transcription.B3 transcription factor family	Transcriptional factor B3 family protein	4.11257	0.0313157
AT5G66980	[27.3.41] RNA.regulation of transcription.B3 transcription factor family	AP2/B3-like transcriptional factor family protein	3.3036	0.028215
AT4G31615	[27.3.41] RNA.regulation of transcription.B3 transcription factor family	REM35__Transcriptional factor B3 family protein	2.65043	0.046482
AT4G31630	[27.3.41] RNA.regulation of transcription.B3 transcription factor family	REM37__Transcriptional factor B3 family protein	5.0596	0.0270389
AT1G16640	[27.3.41] RNA.regulation of transcription.B3 transcription factor family	AP2/B3-like transcriptional factor family protein	2.84883	6.94202e-05
AT2G35670	[27.3.65] RNA.regulation of transcription.Polycomb Group (PcG)	FIE2_FIS2__VEFS-Box of polycomb protein	4.3409	0.000588023
AT4G38130	[27.3.55] RNA.regulation of transcription.HDA	ATHD1_ATHDA19_HD1_HDA1_HDA19_HDAC19_RPD3A__histone deacetylase 1	2.04097	0.0317352
AT5G57180	[27.3.34] RNA.regulation of transcription.Orphan family	CIA2__chloroplast import apparatus 2	3.14567	0.0177537
AT1G11950	[27.3.57] RNA.regulation of transcription.JUMONJI family	JMJ26__Transcription factor jumonji (jmjC) domain-containing protein	2.84647	0.0255288
AT5G12850	[27.3.12] RNA.regulation of transcription.C3H zinc finger family	TZF8__CCCH-type zinc finger protein with ARM repeat domain	2.64727	0.00661701
AT5G15020	[27.3.67] RNA.regulation of transcription.putative transcription regulator	SNL2__SIN3-like 2	2.93657	0.031806
AT1G63470	[27.3.67] RNA.regulation of transcription.putative transcription regulator	AHL5__AT hook motif DNA-binding family protein	3.0973	0.00199624
AT5G55600	[27.3.67] RNA.regulation of transcription.putative transcription regulator	agenet domain-containing protein / bromo-adjacent homology (BAH) domain-containing protein	3.4363	0.00156546
AT3G48670	[27.3.67] RNA.regulation of transcription.putative transcription regulator	IDN2_RDM12__XH/XS domain-containing protein	4.01727	0.0350279
AT5G05140	[27.3.67] RNA.regulation of transcription.putative transcription regulator	Transcription elongation factor (TFIIS) family protein	3.6487	0.02304
AT1G14410	[27.3.67] RNA.regulation of transcription.putative transcription regulator	ATWHY1_PTAC1_WHY1__ssDNA-binding transcriptional regulator	3.01457	5.36461e-05
AT5G55390	[27.3.67] RNA.regulation of transcription.putative transcription regulator	EDM2__ENHANCED DOWNY MILDEW 2	2.5873	0.037064
AT3G43240	[27.3.67] RNA.regulation of transcription.putative transcription regulator	ARID5__ARID/BRIGHT DNA-binding domain-containing protein	2.447	0.00988972
AT5G47430	[27.3.67] RNA.regulation of transcription.putative transcription regulator	DWNN domain, a CCHC-type zinc finger	3.1357	0.0258058
AT2G31070	[27.3.29] RNA.regulation of transcription.TCP transcription factor family	TCP10__TCP domain protein 10	3.71003	0.0273937
AT4G11080	[27.3.53] RNA.regulation of transcription.High mobility group (HMG) family	3xHMG-box1__HMG (high mobility group) box protein	5.00513	0.0282452
AT1G59750	[27.3.4] RNA.regulation of transcription.ARF, Auxin Response Factor family	ARF1__auxin response factor 1	2.83763	0.00467874
AT1G59940	[27.3.5] RNA.regulation of transcription.ARR	ARR3__response regulator 3	7.58947	0.000275247
AT1G05380	[27.3.63] RNA.regulation of transcription.PHD finger transcription factor	Acyl-CoA N-acyltransferase with RING/FYVE/PHD-type zinc finger protein	1.70107	0.0239659
AT5G24590	[27.3.27] RNA.regulation of transcription.NAC domain transcription factor family	ANAC091_ANAC91_TIP__TCV-interacting protein	2.40487	0.021677
AT3G25990	[27.3.30] RNA.regulation of transcription.Trihelix, Triple-Helix transcription factor family	Homeodomain-like superfamily protein	5.05063	0.00376812
AT5G35330	[27.3.59] RNA.regulation of transcription.Methyl binding domain proteins	ATMBD2_MBD02_MBD2__methyl-CPG-binding domain protein 02	3.3196	0.000828033
AT4G16420	[27.3.54] RNA.regulation of transcription.Histone acetyltransferases	ADA2B_PRZ1__homolog of yeast ADA2 2B	3.07293	0.00375948
AT1G55970	[27.3.54] RNA.regulation of transcription.Histone acetyltransferases	HAC04_HAC4_HAC6_HAG04_HAG4__histone acetyltransferase of the CBP family 4	2.00433	0.030956
AT1G67220	[27.3.54] RNA.regulation of transcription.Histone acetyltransferases	ATHPCAT1_HAC02_HAC2__histone acetyltransferase of the CBP family 2	2.9513	0.000779516
AT4G36930	[27.3.6] RNA.regulation of transcription.bHLH,Basic Helix-Loop-Helix family	SPT__basic helix-loop-helix (bHLH) DNA-binding superfamily protein	2.09263	0.0284232
AT2G33290	[27.3.69] RNA.regulation of transcription.SET-domain transcriptional regulator family	ATSUVH2_SDG3_SUVH2__SU(VAR)3-9 homolog 2	3.07187	0.000159165
AT5G43990	[27.3.69] RNA.regulation of transcription.SET-domain transcriptional regulator family	SDG18_SUVR2__SET-domain containing protein lysine methyltransferase family protein	3.59733	5.14263e-05
AT2G31650	[27.3.69] RNA.regulation of transcription.SET-domain transcriptional regulator family	ATX1_SDG27__homologue of trithorax	4.45497	0.00502404
AT3G13224	[27.4] RNA.RNA binding	RBGD3__RNA-binding (RRM/RBD/RNP motifs) family protein	3.41137	0.0467342
AT1G60650	[27.4] RNA.RNA binding	AtRZ-1b_RBGB1_RZ-1b__RNA-binding (RRM/RBD/RNP motifs) family protein with retrovirus zinc finger-like domain	2.4266	0.00178545
AT2G33410	[27.4] RNA.RNA binding	RBGD2__RNA-binding (RRM/RBD/RNP motifs) family protein	2.75447	0.0106009
AT5G19030	[27.4] RNA.RNA binding	RNA-binding (RRM/RBD/RNP motifs) family protein	3.65917	0.0149225
AT5G01270	[27.4] RNA.RNA binding	ATCPL2_CER11_CPL2__carboxyl-terminal domain (ctd) phosphatase-like 2	5.50763	0.0150232
AT1G70650	[27.4] RNA.RNA binding	Ran BP2/NZF zinc finger-like superfamily protein	2.83623	0.00549458
AT5G09560	[27.4] RNA.RNA binding	RNA-binding KH domain-containing protein	1.88177	0.0480682
AT5G16400	[21.1] redox.thioredoxin	ATF2_TRXF2__thioredoxin F2	5.00163	0.00283822
AT2G33270	[21.1] redox.thioredoxin	ACHT3__atypical CYS HIS rich thioredoxin 3	2.3627	0.00742795
AT3G10520	[21.3] redox.heme	AHB2_ARATH GLB2_ATGLB2_GLB2_HB2_NSHB2_PGB2__haemoglobin 2	2.2899	0.0378672
AT1G64500	[21.4] redox.glutaredoxins	THRUMIN1__Glutaredoxin family protein	4.5042	0.00941559
AT1G65990	[21.5] redox.peroxiredoxin	PRXIIA__type 2 peroxiredoxin-related / thiol specific antioxidant / mal allergen family protein	2.96697	0.030554
AT1G20630	[21.6] redox.dismutases and catalases	CAT1__catalase 1	2.34717	0.0277692
AT1G18640	[13.1.5.1.3] amino acid metabolism.synthesis.serine-glycine-cysteine group.serine.phosphoserine phosphatase	PSP_PSP1__3-phosphoserine phosphatase	4.27907	0.000313199
AT2G36880	[13.1.3.4.1003] amino acid metabolism.synthesis.aspartate family.methionine	MAT3__methionine adenosyltransferase 3	6.01057	0.000161082
AT4G28410	[13.2.6.2] amino acid metabolism.degradation.aromatic aa.tyrosine	RSA1__Tyrosine transaminase family protein	3.51247	0.000436478
AT1G34120	[3.4.1] minor CHO metabolism.myo-inositol.poly-phosphatases	AT5P1_AT5PTASE1_ATIP5PI_IP5PI__inositol polyphosphate 5-phosphatase I	2.61717	0.00624697
AT5G11920	[3.5] minor CHO metabolism.others	AtcwINV6_cwINV6__6-&1-fructan exohydrolase	4.62003	0.00582864
AT2G31960	[3.6] minor CHO metabolism.callose	ATGSL03_ATGSL3_GSL03_GSL03__glucan synthase-like 3	5.33883	0.000350644
AT1G53645	[35.1.41] not assigned.no ontology.hydroxyproline rich proteins	hydroxyproline-rich glycoprotein family protein	5.35787	0.0063179
AT3G03776	[35.1.41] not assigned.no ontology.hydroxyproline rich proteins	hydroxyproline-rich glycoprotein family protein	2.4619	0.0063559
AT5G55780	[35.1.26] not assigned.no ontology.DC1 domain containing protein	Cysteine/Histidine-rich C1 domain family protein	3.87253	0.00168285
AT5G45730	[35.1.26] not assigned.no ontology.DC1 domain containing protein	Cysteine/Histidine-rich C1 domain family protein	3.2823	0.0183345
AT1G55380	[35.1.26] not assigned.no ontology.DC1 domain containing protein	Cysteine/Histidine-rich C1 domain family protein	3.8618	0.0107641
AT2G43220	[35.1.26] not assigned.no ontology.DC1 domain containing protein	Cysteine/Histidine-rich C1 domain family protein	4.35633	0.017715
AT5G29624	[35.1.26] not assigned.no ontology.DC1 domain containing protein	Cysteine/Histidine-rich C1 domain family protein	4.2087	0.00574372
AT4G01910	[35.1.26] not assigned.no ontology.DC1 domain containing protein	Cysteine/Histidine-rich C1 domain family protein	2.68953	0.0053064
AT2G42580	[35.1.27] not assigned.no ontology.tetratricopeptide repeat (TPR)	TTL3_VIT__tetratricopetide-repeat thioredoxin-like 3	3.37543	0.0414379
AT5G43120	[35.1.27] not assigned.no ontology.tetratricopeptide repeat (TPR)	ARM-repeat/Tetratricopeptide repeat (TPR)-like protein	3.1066	0.000571535
AT2G30560	[35.1.40] not assigned.no ontology.glycine rich proteins	glycine-rich protein	4.4088	0.00610359
AT3G07700	[35.1.1] not assigned.no ontology.ABC1 family protein	abc1k7_AtSIA1_SIA1__Protein kinase superfamily protein	2.7504	0.0189996
AT5G45000	[35.1.6] not assigned.no ontology.Toll-Interleukin-Resistance (TIR) domain-containing protein	Disease resistance protein (TIR-NBS-LRR class) family	3.51293	0.00199737
AT1G21320	[35.1.42] not assigned.no ontology.proline rich family	NSRb__nucleotide binding;nucleic acid binding	4.20317	0.00513663
AT1G43610	[35.1.1023] not assigned.no ontology	Haloacid dehalogenase-like hydrolase (HAD) superfamily protein	1.56633	0.0344266
AT2G23520	[35.1.1023] not assigned.no ontology	Pyridoxal phosphate (PLP)-dependent transferases superfamily protein	5.6772	0.00254685
AT5G62030	[35.1.1023] not assigned.no ontology	diphthamide synthesis DPH2 family protein	3.3874	0.00464544
AT1G14170	[35.1.1023] not assigned.no ontology	AtKH2__RNA-binding KH domain-containing protein	3.88827	0.00542089
AT4G02110	[35.1.1023] not assigned.no ontology	transcription coactivators	4.21417	0.0373943
AT4G18060	[35.1.1023] not assigned.no ontology	SH3P3__SH3 domain-containing protein	2.12637	0.0498793
AT1G31410	[35.1.1023] not assigned.no ontology	ENF2__putrescine-binding periplasmic protein-related	4.44457	0.00807842
AT1G11990	[35.1.1023] not assigned.no ontology	O-fucosyltransferase family protein	3.85337	0.00199151
AT1G15200	[35.1.1023] not assigned.no ontology	PININ__protein-protein interaction regulator family protein	4.4147	0.0127833
AT3G61080	[35.1.1023] not assigned.no ontology	Protein kinase superfamily protein	3.23193	0.00015895
AT2G45760	[35.1.1023] not assigned.no ontology	BAL_BAP2__BON association protein 2	4.0355	0.00725147
AT3G17380	[35.1.1023] not assigned.no ontology	TRAF-like family protein	3.64133	0.0099876
AT2G20960	[35.1.1023] not assigned.no ontology	pEARLI4__Arabidopsis phospholipase-like protein (PEARLI 4) family	2.77153	0.0136038
AT3G23840	[35.1.1023] not assigned.no ontology	AtPNP-R1_CER26-LIKE__HXXXD-type acyl-transferase family protein	4.42563	0.00210071
AT4G35140	[35.1.1023] not assigned.no ontology	Transducin/WD40 repeat-like superfamily protein	5.4775	5.75981e-05
AT1G23935	[35.1.1023] not assigned.no ontology		3.27847	0.00575811
AT1G70180	[35.1.1023] not assigned.no ontology	Sterile alpha motif (SAM) domain-containing protein	3.59857	0.028107
AT5G42470	[35.1.1023] not assigned.no ontology		3.51883	0.0115222
AT1G33980	[35.1.1023] not assigned.no ontology	ATUPF3_UPF3__Smg-4/UPF3 family protein	3.07013	0.000430867
AT1G77600	[35.1.1023] not assigned.no ontology	AtPDS5B_PDS5B__ARM repeat superfamily protein	1.17407	0.0140379
AT1G52510	[35.1.1023] not assigned.no ontology	alpha/beta-Hydrolases superfamily protein	3.8821	0.000521268
AT1G56290	[35.1.1023] not assigned.no ontology	CwfJ-like family protein	3.27373	3.19346e-06
AT2G41020	[35.1.1023] not assigned.no ontology	WW domain-containing protein	2.80747	0.0417915
AT5G09860	[35.1.1023] not assigned.no ontology	AtHPR1_AtTHO1_HPR1_RAE3_THO1__nuclear matrix protein-related	2.18037	0.000874498
AT4G26880	[35.1.1023] not assigned.no ontology	Stigma-specific Stig1 family protein	3.10593	0.0141762
AT1G68780	[35.1.1023] not assigned.no ontology	RNI-like superfamily protein	3.39677	0.0015088
AT1G75260	[35.1.1023] not assigned.no ontology	oxidoreductases, acting on NADH or NADPH	2.46103	0.0214659
AT1G76740	[35.1.1023] not assigned.no ontology		2.6006	0.00434599
AT5G23760	[35.1.1023] not assigned.no ontology	Copper transport protein family	4.48737	0.00211992
AT4G28430	[35.1.1023] not assigned.no ontology	RTN18__Reticulon family protein	2.6784	0.0323076
AT3G24730	[35.1.1023] not assigned.no ontology	DROL1__mRNA splicing factor, thioredoxin-like U5 snRNP	3.08703	0.00195074
AT1G78620	[35.1.1023] not assigned.no ontology	VTE6__Protein of unknown function DUF92, transmembrane	4.75547	0.0136678
AT3G54760	[35.1.1023] not assigned.no ontology	RRM1__dentin sialophosphoprotein-related	3.1801	0.0059957
AT3G26510	[35.1.1023] not assigned.no ontology	Octicosapeptide/Phox/Bem1p family protein	6.6738	0.0270414
AT2G17033	[35.1.5] not assigned.no ontology.pentatricopeptide (PPR) repeat-containing protein	pentatricopeptide (PPR) repeat-containing protein	3.32057	0.00113719
AT1G05600	[35.1.5] not assigned.no ontology.pentatricopeptide (PPR) repeat-containing protein	EMB3101__Tetratricopeptide repeat (TPR)-like superfamily protein	2.13893	0.0023547
AT5G65820	[35.1.5] not assigned.no ontology.pentatricopeptide (PPR) repeat-containing protein	Pentatricopeptide repeat (PPR) superfamily protein	1.42353	0.0125535
AT5G64320	[35.1.5] not assigned.no ontology.pentatricopeptide (PPR) repeat-containing protein	MTL1__Pentatricopeptide repeat (PPR) superfamily protein	1.05453	0.0102028
AT5G13270	[35.1.5] not assigned.no ontology.pentatricopeptide (PPR) repeat-containing protein	RARE1__Pentatricopeptide repeat (PPR) superfamily protein	7.87607	0.00372635
AT2G17210	[35.1.5] not assigned.no ontology.pentatricopeptide (PPR) repeat-containing protein	Tetratricopeptide repeat (TPR)-like superfamily protein	3.64447	0.00494694
AT1G53600	[35.1.5] not assigned.no ontology.pentatricopeptide (PPR) repeat-containing protein	Tetratricopeptide repeat (TPR)-like superfamily protein	3.15933	0.0165154
AT2G41080	[35.1.5] not assigned.no ontology.pentatricopeptide (PPR) repeat-containing protein	Tetratricopeptide repeat (TPR)-like superfamily protein	5.09473	0.00246513
AT5G28340	[35.1.5] not assigned.no ontology.pentatricopeptide (PPR) repeat-containing protein	Tetratricopeptide repeat (TPR)-like superfamily protein	3.50907	0.0172588
AT4G04790	[35.1.5] not assigned.no ontology.pentatricopeptide (PPR) repeat-containing protein	Tetratricopeptide repeat (TPR)-like superfamily protein	4.56973	2.9819e-07
AT3G49710	[35.1.5] not assigned.no ontology.pentatricopeptide (PPR) repeat-containing protein	Pentatricopeptide repeat (PPR) superfamily protein	3.69833	0.000951211
AT1G02060	[35.1.5] not assigned.no ontology.pentatricopeptide (PPR) repeat-containing protein	Tetratricopeptide repeat (TPR)-like superfamily protein	2.2931	0.000276487
AT5G08310	[35.1.5] not assigned.no ontology.pentatricopeptide (PPR) repeat-containing protein	Tetratricopeptide repeat (TPR)-like superfamily protein	2.0131	9.46032e-06
AT2G17140	[35.1.5] not assigned.no ontology.pentatricopeptide (PPR) repeat-containing protein	Pentatricopeptide repeat (PPR) superfamily protein	4.30513	0.00498739
AT5G21010	[35.1.16] not assigned.no ontology.speckle-type POZ protein-related	ATBPM5_BPM5__BTB-POZ and MATH domain 5	3.74987	0.000852999
AT5G66200	[35.1.3] not assigned.no ontology.armadillo/beta-catenin repeat family protein	ARO2__armadillo repeat only 2	7.5261	0.000416165
AT5G42670	[35.1.2] not assigned.no ontology.agenet domain-containing protein	Agenet domain-containing protein	1.03817	0.036639
AT5G01360	[35.2.1001] not assigned.unknown	TBL3__Plant protein of unknown function (DUF828)	3.34717	0.00244133
AT1G19990	[35.2.1001] not assigned.unknown		3.4149	0.00993939
AT3G12510	[35.2.1001] not assigned.unknown	MADS-box family protein	4.60467	0.0289608
AT1G13540	[35.2.1001] not assigned.unknown	Protein of unknown function (DUF1262)	2.1779	0.016642
AT1G69470	[35.2.1001] not assigned.unknown		1.50513	0.0161904
AT2G31290	[35.2.1001] not assigned.unknown	Ubiquitin carboxyl-terminal hydrolase family protein	3.4792	0.0149003
AT4G18740	[35.2.1001] not assigned.unknown	Rho termination factor	2.42687	0.00646451
AT1G70420	[35.2.1001] not assigned.unknown	Protein of unknown function (DUF1645)	5.0125	0.00393555
AT5G06310	[35.2.1001] not assigned.unknown	AtPOT1b__Nucleic acid-binding, OB-fold-like protein	1.23463	0.019203
AT1G47550	[35.2.1001] not assigned.unknown	SEC3A__exocyst complex component sec3A	2.80723	0.0025664
AT2G23790	[35.2.1001] not assigned.unknown	Protein of unknown function (DUF607)	3.50913	0.0326174
AT5G62580	[35.2.1001] not assigned.unknown	ARM repeat superfamily protein	1.83147	0.00257942
AT1G80060	[35.2.1001] not assigned.unknown	Ubiquitin-like superfamily protein	2.71483	0.0448937
AT1G26140	[35.2.1001] not assigned.unknown		4.18307	0.00637909
AT1G65270	[35.2.1001] not assigned.unknown		3.3416	0.043665
AT5G67020	[35.2.1001] not assigned.unknown		2.13947	0.0148452
AT4G32340	[35.2.1001] not assigned.unknown	Tetratricopeptide repeat (TPR)-like superfamily protein	2.34847	0.0206217
AT5G23700	[35.2.1001] not assigned.unknown		1.87283	0.0376319
AT1G29350	[35.2.1001] not assigned.unknown	Kinase-related protein of unknown function (DUF1296)	4.1834	0.000518424
AT4G12450	[35.2.1001] not assigned.unknown		3.62113	0.0365263
AT1G29760	[35.2.1001] not assigned.unknown	SEIPIN2__Putative adipose-regulatory protein (Seipin)	4.26133	0.00434996
AT5G16110	[35.2.1001] not assigned.unknown		2.86627	0.0252765
AT1G51355	[35.2.1001] not assigned.unknown	SMR9	2.45883	0.00969031
AT1G67790	[35.2.1001] not assigned.unknown		5.69987	0.000126711
AT4G03165	[35.2.1001] not assigned.unknown		3.14787	0.00735868
AT5G20170	[35.2.1001] not assigned.unknown	MED17__RNA polymerase II transcription mediators	5.5389	0.000209074
AT3G17330	[35.2.1001] not assigned.unknown	ECT6__evolutionarily conserved C-terminal region 6	2.7685	0.00043403
AT2G41990	[35.2.1001] not assigned.unknown	CC3	2.53763	0.0358394
AT1G23570	[35.2.1001] not assigned.unknown	Domain of unknown function (DUF220)	2.2951	0.0143321
AT3G50430	[35.2.1001] not assigned.unknown		2.66447	8.83217e-05
AT4G14840	[35.2.1001] not assigned.unknown		2.53247	0.0238988
AT1G67780	[35.2.1001] not assigned.unknown	DDR3__Zinc-finger domain of monoamine-oxidase A repressor R1 protein	4.79909	0.0265466
AT1G31835	[35.2.1001] not assigned.unknown		1.95133	0.0103156
AT5G13260	[35.2.1001] not assigned.unknown		2.65417	0.00622715
AT1G61930	[35.2.1001] not assigned.unknown	S40-6__Protein of unknown function, DUF584	3.63437	0.00267325
AT1G42430	[35.2.1001] not assigned.unknown	ESV1	3.36803	0.00269253
AT4G35560	[35.2.1001] not assigned.unknown	DAW1_TMS-like__Transducin/WD40 repeat-like superfamily protein	2.4126	0.00392526
AT1G77620	[35.2.1001] not assigned.unknown	P-loop containing nucleoside triphosphate hydrolases superfamily protein	2.55187	0.0124168
AT1G78110	[35.2.1001] not assigned.unknown		3.09267	0.0155087
AT3G57440	[35.2.1001] not assigned.unknown		2.00307	0.0499549
AT4G24840	[35.2.1001] not assigned.unknown	COG2	3.9966	0.00241892
AT4G10230	[35.2.1001] not assigned.unknown		4.47577	0.0235679
AT2G20815	[35.2.1001] not assigned.unknown	QWRF3__Family of unknown function (DUF566)	4.85623	4.40847e-05
AT2G47980	[35.2.1001] not assigned.unknown	ATSCC3_SCC3__sister-chromatid cohesion protein 3	2.35133	0.0019298
AT2G17550	[35.2.1001] not assigned.unknown	TRM26	3.41717	0.00772466
AT1G13470	[35.2.1001] not assigned.unknown	Protein of unknown function (DUF1262)	5.72503	0.00085305
AT2G35880	[35.2.1001] not assigned.unknown	WDL4__TPX2 (targeting protein for Xklp2) protein family	1.6941	0.0193422
AT2G32980	[35.2.1001] not assigned.unknown	2024-08-02	3.68963	0.00270055
AT4G24290	[35.2.1001] not assigned.unknown	MAC/Perforin domain-containing protein	4.63103	0.0202081
AT5G14310	[35.2.1001] not assigned.unknown	AtCXE16_CXE16__carboxyesterase 16	2.39447	0.0232177
AT3G50380	[35.2.1001] not assigned.unknown	Protein of unknown function (DUF1162)	5.23413	0.0270006
AT3G27750	[35.2.1001] not assigned.unknown	EMB3123_THA8	1.6847	0.00245646
AT1G27930	[35.2.1001] not assigned.unknown	AGM1__Protein of unknown function (DUF579)	2.89027	0.0380501
AT1G27870	[35.2.1001] not assigned.unknown	Polynucleotidyl transferase, ribonuclease H-like superfamily protein	5.82	0.00170045
AT5G26730	[35.2.1001] not assigned.unknown	Fasciclin-like arabinogalactan family protein	4.42937	0.0177217
AT3G20490	[35.2.1001] not assigned.unknown	KNO1	6.77537	0.000463426
AT3G23955	[35.2.1001] not assigned.unknown	F-box family protein	3.80747	0.000570841
AT5G24130	[35.2.1001] not assigned.unknown		2.43683	0.0083003
AT1G69380	[35.2.1001] not assigned.unknown	RRG__Protein of unknown function (DUF155)	2.50687	0.0113449
AT1G70505	[35.2.1001] not assigned.unknown		5.69397	4.46742e-06
AT5G46820	[35.2.1001] not assigned.unknown	Protein of Unknown Function (DUF239)	2.7311	0.00429221
AT2G43740	[35.2.1001] not assigned.unknown	Mannose-binding lectin superfamily protein	1.56863	0.00548422
AT1G33490	[35.2.1001] not assigned.unknown		3.83103	0.0231711
AT2G07798	[35.2.1001] not assigned.unknown		3.5905	0.0241676
AT5G64480	[35.2.1001] not assigned.unknown		2.21073	0.00589884
AT5G01790	[35.2.1001] not assigned.unknown		1.31673	0.0143042
AT1G14180	[35.2.1001] not assigned.unknown	RING/U-box superfamily protein	2.98293	0.00256062
AT3G26050	[35.2.1001] not assigned.unknown	TPX2 (targeting protein for Xklp2) protein family	2.92893	0.00175809
AT1G18620	[35.2.1001] not assigned.unknown	LNG4_TRM3	2.8347	0.0343061
AT3G08780	[35.2.1001] not assigned.unknown	BCSAP	4.39553	0.00399066
AT3G61380	[35.2.1001] not assigned.unknown	TRM14__Phosphatidylinositol N-acetyglucosaminlytransferase subunit P-related	1.64153	0.0217473
AT2G40435	[35.2.1001] not assigned.unknown		4.3598	0.000421414
AT3G27350	[35.2.1001] not assigned.unknown		5.7807	0.0190575
AT1G15860	[35.2.1001] not assigned.unknown	Domain of unknown function (DUF298)	3.5145	0.0402323
AT5G41730	[35.2.1001] not assigned.unknown	MLKL2__Protein kinase family protein	1.3865	0.0279331
AT1G08120	[35.2.1001] not assigned.unknown		2.67533	0.00668183
AT3G27670	[35.2.1001] not assigned.unknown	CER13_CER13_RST1__ARM repeat superfamily protein	6.4324	0.000691251
AT2G24310	[35.2.1001] not assigned.unknown		2.58777	0.00482142
AT4G36460	[35.2.1001] not assigned.unknown		2.05313	0.0178311
AT3G23070	[35.2.1001] not assigned.unknown	ATCFM3A_CFM3A__CRM family member 3A	3.34273	0.000747175
AT1G13670	[35.2.1001] not assigned.unknown	BGL2	3.64103	0.00100607
AT1G67650	[35.2.1001] not assigned.unknown	SRP72 RNA-binding domain	4.2788	0.00231448
AT3G55720	[35.2.1001] not assigned.unknown	BDR7__Protein of unknown function (DUF620)	2.40017	0.00630624
AT2G35610	[35.2.1001] not assigned.unknown	XEG113__xyloglucanase 113	2.20307	0.0289979
AT1G55535	[35.2.1001] not assigned.unknown		4.44557	0.0014715
AT3G25590	[35.2.1001] not assigned.unknown		3.07513	0.000227956
AT3G19970	[35.2.1001] not assigned.unknown	alpha/beta-Hydrolases superfamily protein	4.9244	0.00277571
AT5G26770	[35.2.1001] not assigned.unknown	AtNEAP2	3.73993	0.017909
AT2G17110	[35.2.1001] not assigned.unknown	Protein of unknown function (DUF630 and DUF632)	2.0616	0.0322692
AT5G24880	[35.2.1001] not assigned.unknown		3.6974	0.000175686
AT1G52780	[35.2.1001] not assigned.unknown	Protein of unknown function (DUF2921)	4.64583	0.0275197
AT5G53800	[35.2.1001] not assigned.unknown		2.2113	0.00780204
AT2G39810	[35.2.1001] not assigned.unknown	ESD6_HOS1__ubiquitin-protein ligases	1.82037	0.00589691
AT4G18150	[35.2.1001] not assigned.unknown	Kinase-related protein of unknown function (DUF1296)	4.82087	0.0020165
AT2G36420	[35.2.1001] not assigned.unknown	TRM27	1.94083	0.00148721
AT3G16270	[35.2.1001] not assigned.unknown	MTV1__ENTH/VHS family protein	2.22523	0.0485133
AT5G07330	[35.2.1001] not assigned.unknown		3.6803	0.0010737
AT4G15890	[35.2.1001] not assigned.unknown	CAP-D3__binding	4.40353	0.000367574
AT3G56870	[35.2.1001] not assigned.unknown		2.93713	0.000967139
AT3G28150	[35.2.1001] not assigned.unknown	AXY4L_TBL22__TRICHOME BIREFRINGENCE-LIKE 22	2.94347	0.00215006
AT1G10417	[35.2.1001] not assigned.unknown		1.9575	0.00439648
AT5G56220	[35.2.1001] not assigned.unknown	TN21__P-loop containing nucleoside triphosphate hydrolases superfamily protein	1.15793	0.0322132
AT1G65900	[35.2.1001] not assigned.unknown		2.61707	0.00804835
AT1G09340	[35.2.1001] not assigned.unknown	CRB_CSP41B_HIP1.3__chloroplast RNA binding	3.81343	0.000210063
AT1G28530	[35.2.1001] not assigned.unknown	ANU10	2.47917	0.000728279
AT1G43790	[35.2.1001] not assigned.unknown	TED6__tracheary element differentiation-related 6	1.7126	0.000180292
AT1G73140	[35.2.1001] not assigned.unknown	TBL31__Plant protein of unknown function (DUF828)	1.9734	0.0358824
AT5G53895	[35.2.1001] not assigned.unknown		4.38287	0.0100744
AT4G39900	[35.2.1001] not assigned.unknown		5.0112	0.0175156
AT5G01280	[35.2.1001] not assigned.unknown	BPP3	6.18463	0.000675678
AT2G46900	[35.2.1001] not assigned.unknown		3.21213	0.0430108
AT2G21720	[35.2.1001] not assigned.unknown	Plant protein of unknown function (DUF639)	3.0039	0.00051491
AT5G48240	[35.2.1001] not assigned.unknown		1.73767	0.00195225
AT5G54270	[1.1.1.1] PS.lightreaction.photosystem II.LHC-II	LHCB3_LHCB3*1__light-harvesting chlorophyll B-binding protein 3	3.71607	0.0019644
AT1G06680	[1.1.1.2] PS.lightreaction.photosystem II.PSII polypeptide subunits	OE23_OEE2_PSBP-1_PSII-P__photosystem II subunit P-1	4.51337	0.00111889
AT2G28605	[1.1.1.2] PS.lightreaction.photosystem II.PSII polypeptide subunits	Photosystem II reaction center PsbP family protein	4.3193	0.00545764
AT2G39730	[1.3.13] PS.calvin cycle.rubisco interacting	RCA__rubisco activase	3.0642	0.0403951
AT3G06483	[30.1.2] signalling.in sugar and nutrient physiology.pyruvate dehydrogenase kinase	ATPDHK_PDK__pyruvate dehydrogenase kinase	3.14043	0.025697
AT5G64260	[30.1] signalling.in sugar and nutrient physiology	EXL2__EXORDIUM like 2	2.1588	0.0313963
AT2G24710	[30.1] signalling.in sugar and nutrient physiology	ATGLR2.3_GLR2.3__glutamate receptor 2.3	6.41077	0.00739944
AT1G08490	[30.1] signalling.in sugar and nutrient physiology	ATCPNIFS_ATNFS2_ATSUFS_CPNIFS_SUFS__chloroplastic NIFS-like cysteine desulfurase	3.47603	0.00470813
AT1G42540	[30.1] signalling.in sugar and nutrient physiology	ATGLR3.3_GLR3.3__glutamate receptor 3.3	5.30263	0.0497747
AT5G35840	[30.11] signalling.light	PHYC__phytochrome C	5.8493	0.000147648
AT4G15090	[30.11] signalling.light	FAR1__FRS (FAR1 Related Sequences) transcription factor family	3.72147	0.0445509
AT1G09570	[30.11] signalling.light	FHY2_FRE1_HY8_PHYA__phytochrome A	3.63027	0.00741031
AT2G02950	[30.11] signalling.light	PKS1__phytochrome kinase substrate 1	2.2244	0.00332238
AT5G14250	[30.11.1] signalling.light.COP9 signalosome	COP13_CSN3_FUS11__Proteasome component (PCI) domain protein	4.59533	8.58208e-05
AT5G38260	[30.2.20] signalling.receptor kinases.wheat LRK10 like	Protein kinase superfamily protein	3.15733	0.00288905
AT5G61350	[30.2.16] signalling.receptor kinases.Catharanthus roseus-like RLK1	CAP1_ERU__Protein kinase superfamily protein	1.83043	0.0107981
AT2G39360	[30.2.16] signalling.receptor kinases.Catharanthus roseus-like RLK1	CVY1__Protein kinase superfamily protein	3.7771	0.0113037
AT4G23130	[30.2.17] signalling.receptor kinases.DUF 26	CRK5_RLK6__cysteine-rich RLK (RECEPTOR-like protein kinase) 5	2.38263	0.0327242
AT1G69990	[30.2.10] signalling.receptor kinases.leucine rich repeat X	BIR4__Leucine-rich repeat protein kinase family protein	6.2071	0.000546704
AT1G72300	[30.2.10] signalling.receptor kinases.leucine rich repeat X	PSY1R__Leucine-rich receptor-like protein kinase family protein	1.5499	0.00540497
AT1G70460	[30.2.22] signalling.receptor kinases.proline extensin like	AtPERK13_PERK13_RHS10__root hair specific 10	4.1345	0.0149556
AT1G55200	[30.2.22] signalling.receptor kinases.proline extensin like	Protein kinase protein with adenine nucleotide alpha hydrolases-like domain	2.4779	0.00584753
AT1G05700	[30.2.99] signalling.receptor kinases.misc	Leucine-rich repeat transmembrane protein kinase protein	2.59037	0.000580109
AT2G28960	[30.2.99] signalling.receptor kinases.misc	Leucine-rich repeat protein kinase family protein	3.40207	0.0441981
AT3G53240	[30.2.99] signalling.receptor kinases.misc	AtRLP45_RLP45__receptor like protein 45	3.83777	0.00109342
AT1G31420	[30.2.13] signalling.receptor kinases.leucine rich repeat XIII	FEI1__Leucine-rich repeat protein kinase family protein	3.64397	0.00942109
AT1G21270	[30.2.25] signalling.receptor kinases.wall associated kinase	WAK2__wall-associated kinase 2	2.82463	0.0234704
AT3G08870	[30.2.19] signalling.receptor kinases.legume-lectin	LecRK-VI.1__Concanavalin A-like lectin protein kinase family protein	3.3433	0.0334361
AT5G56890	[30.2.18] signalling.receptor kinases.extensin	Protein kinase superfamily protein	4.6485	0.00347822
AT5G67200	[30.2.3] signalling.receptor kinases.leucine rich repeat III	Leucine-rich repeat protein kinase family protein	3.1482	0.0167142
AT2G42290	[30.2.3] signalling.receptor kinases.leucine rich repeat III	Leucine-rich repeat protein kinase family protein	5.38493	0.025375
AT4G04695	[30.3] signalling.calcium	CPK31__calcium-dependent protein kinase 31	3.11687	0.00163625
AT2G32450	[30.3] signalling.calcium	Calcium-binding tetratricopeptide family protein	6.28193	0.000203271
AT5G07240	[30.3] signalling.calcium	IQD24__IQ-domain 24	5.14617	0.0346048
AT2G43040	[30.3] signalling.calcium	NPG1__tetratricopeptide repeat (TPR)-containing protein	3.61853	0.00773586
AT1G17340	[30.4] signalling.phosphinositides	SAC5__Phosphoinositide phosphatase family protein	1.79793	0.0132892
AT1G71010	[30.4.1] signalling.phosphinositides.phosphatidylinositol-4-phosphate 5-kinase	FAB1C__FORMS APLOID AND BINUCLEATE CELLS 1C	2.07887	2.23375e-05
AT4G08170	[30.4.5] signalling.phosphinositides.inositol-1,3,4-trisphosphate 5/6-kinase	AtTPK3_ITPK3__Inositol 1,3,4-trisphosphate 5/6-kinase family protein	3.05617	0.00891234
AT2G31680	[30.5] signalling.G-proteins	AtRABA5d_RABA5d__RAB GTPase homolog A5D	3.15383	0.0283831
AT1G50300	[30.5] signalling.G-proteins	TAF15__TBP-associated factor 15	5.22123	0.00120089
AT5G12080	[30.99] signalling.unspecified	ATMSL10_MscS-LIKE 10_MSL10__mechanosensitive channel of small conductance-like 10	3.66653	0.00225251
AT2G36580	[4.1.14] glycolysis.cytosolic branch.pyruvate kinase (PK)	Pyruvate kinase family protein	4.40267	0.00461543
AT3G04120	[4.1.8] glycolysis.cytosolic branch.glyceraldehyde 3-phosphate dehydrogenase (GAP-DH)	GAPC_GAPC-1_GAPC1__glyceraldehyde-3-phosphate dehydrogenase C subunit 1	1.69617	0.0224412
AT1G58390	[20.1.7] stress.biotic.PR-proteins	Disease resistance protein (CC-NBS-LRR class) family	4.7031	0.0057125
AT1G27180	[20.1.7] stress.biotic.PR-proteins	disease resistance protein (TIR-NBS-LRR class), putative	2.47763	0.0134957
AT1G58400	[20.1.7] stress.biotic.PR-proteins	Disease resistance protein (CC-NBS-LRR class) family	2.4381	0.0272814
AT3G58090	[20.1.7] stress.biotic.PR-proteins	Disease resistance-responsive (dirigent-like protein) family protein	5.06897	0.001065
AT4G08450	[20.1.7] stress.biotic.PR-proteins	Disease resistance protein (TIR-NBS-LRR class) family	2.5812	0.00127087
AT1G31540	[20.1.7] stress.biotic.PR-proteins	Disease resistance protein (TIR-NBS-LRR class) family	2.1139	0.00618328
AT1G65850	[20.1.7] stress.biotic.PR-proteins	Disease resistance protein (TIR-NBS-LRR class) family	2.34247	0.00031231
AT3G46710	[20.1.7] stress.biotic.PR-proteins	NB-ARC domain-containing disease resistance protein	4.73037	0.000135371
AT5G45050	[20.1.5] stress.biotic.regulation of transcription	ATWRKY16_WRKY16__Disease resistance protein (TIR-NBS-LRR class)	2.40487	0.0121398
AT4G08485	[20.1.7.12] stress.biotic.PR-proteins.plant defensins	Defensin-like (DEFL) family protein	4.5453	0.000292582
AT3G51070	[20.2.3] stress.abiotic.drought/salt	S-adenosyl-L-methionine-dependent methyltransferases superfamily protein	2.82203	0.00113325
AT1G56280	[20.2.3] stress.abiotic.drought/salt	ATDIL9_DIL9_DIL9-1__drought-induced 19	2.34667	0.0165651
AT5G25610	[20.2.3] stress.abiotic.drought/salt	ATRD22_RD22__BURP domain-containing protein	4.76767	0.00580389
AT1G11960	[20.2.3] stress.abiotic.drought/salt	OSCA1.3__ERD (early-responsive to dehydration stress) family protein	3.14607	0.00100116
AT4G10130	[20.2.1] stress.abiotic.heat	DNAJ heat shock N-terminal domain-containing protein	1.499	0.00719722
AT5G03160	[20.2.1] stress.abiotic.heat	ATP58IPK_P58IPK__homolog of mamallian P58IPK	1.65793	0.0344705
AT5G48030	[20.2.1] stress.abiotic.heat	GFA2__gametophytic factor 2	3.47597	0.00131819
AT3G07770	[20.2.1] stress.abiotic.heat	AtHsp90-6_AtHsp90.6_Hsp89.1__HEAT SHOCK PROTEIN 89.1	4.6257	0.00429429
AT3G13310	[20.2.1] stress.abiotic.heat	DJC66__Chaperone DnaJ-domain superfamily protein	4.71417	0.000572591
AT4G10250	[20.2.1] stress.abiotic.heat	ATHSP22.0_HSP22__HSP20-like chaperones superfamily protein	3.801	0.0264704
AT2G28790	[20.2.1001] stress.abiotic	Pathogenesis-related thaumatin superfamily protein	2.07153	0.0394295
AT4G39640	[20.2.1001] stress.abiotic	GGT1__gamma-glutamyl transpeptidase 1	1.93843	0.00628042
AT1G24020	[20.2.99] stress.abiotic.unspecified	MLP423__MLP-like protein 423	2.6309	0.00314259
AT5G28010	[20.2.99] stress.abiotic.unspecified	Polyketide cyclase/dehydrase and lipid transport superfamily protein	5.546	0.00574946
AT4G23680	[20.2.99] stress.abiotic.unspecified	Polyketide cyclase/dehydrase and lipid transport superfamily protein	1.69497	0.0146757
AT3G46970	[2.2.2.2] major CHO metabolism.degradation.starch.starch phosphorylase	ATPHS2_PHS2__alpha-glucan phosphorylase 2	4.46687	0.0115507
AT4G02280	[2.2.1.5] major CHO metabolism.degradation.sucrose.Susy	ATSUS3_SUS3__sucrose synthase 3	3.38513	0.00122497
AT1G10760	[2.2.2.3] major CHO metabolism.degradation.starch.glucan water dikinase	GWD_GWD1_SEX1_SOP_SOP1__Pyruvate phosphate dikinase, PEP/pyruvate binding domain	4.3091	0.000395198
AT4G01600	[17.1.3] hormone metabolism.abscisic acid.induced-regulated-responsive-activated	GRAM domain family protein	2.42517	0.035204
AT4G18350	[17.1.1.1.10] hormone metabolism.abscisic acid.synthesis-degradation.synthesis.9-cis-epoxycarotenoid dioxygenase	ATNCED2_NCED2__nine-cis-epoxycarotenoid dioxygenase 2	2.4549	0.00603716
AT2G21210	[17.2.3] hormone metabolism.auxin.induced-regulated-responsive-activated	SAUR6__SAUR-like auxin-responsive protein family	4.96137	0.00029672
AT3G28970	[17.2.2] hormone metabolism.auxin.signal transduction	AAR3__Domain of unknown function (DUF298)	2.6374	0.00657593
AT1G75450	[17.4.1.1003] hormone metabolism.cytokinin.synthesis-degradation	ATCKX5_ATCKX6_CKX5__cytokinin oxidase 5	4.33233	0.00874
AT4G18450	[17.5.2] hormone metabolism.ethylene.signal transduction	Integrase-type DNA-binding superfamily protein	3.09977	0.00760802
AT3G16470	[17.7.3] hormone metabolism.jasmonate.induced-regulated-responsive-activated	AtJAC1_JAL35_JR1__Mannose-binding lectin superfamily protein	2.74427	0.0201244
AT5G48180	[17.7.3] hormone metabolism.jasmonate.induced-regulated-responsive-activated	AtNSP5_NSP5__nitrile specifier protein 5	2.8524	0.000538825
AT1G52050	[17.7.3] hormone metabolism.jasmonate.induced-regulated-responsive-activated	Mannose-binding lectin superfamily protein	2.8466	0.00481722
AT3G45140	[17.7.1.2] hormone metabolism.jasmonate.synthesis-degradation.lipoxygenase	ATLOX2_LOX2__lipoxygenase 2	4.33053	0.00102117
AT1G47780	[11.1.7] lipid metabolism.FA synthesis and FA elongation.ACP thioesterase	alpha/beta-Hydrolases superfamily protein	3.87087	0.00103346
AT4G04930	[11.8.1] lipid metabolism.'exotics' (steroids, squalene etc).sphingolipids	DES-1-LIKE__fatty acid desaturase family protein	3.49903	0.0165291
AT1G04010	[11.8.10] lipid metabolism.'exotics' (steroids, squalene etc).phosphatidylcholinesterol O-acyltransferase	ATPSAT1_ERP1_PSAT1__phospholipid sterol acyl transferase 1	4.79153	0.00198296
AT3G05630	[11.9.3.1] lipid metabolism.lipid degradation.lysophospholipases.phospholipase D	PDLZ2_PLDP2_PLDZETA2__phospholipase D P2	2.5476	0.0250441
AT4G34930	[11.9.3] lipid metabolism.lipid degradation.lysophospholipases	PLC-like phosphodiesterases superfamily protein	5.8729	0.00148211
AT1G74210	[11.9.3.3] lipid metabolism.lipid degradation.lysophospholipases.glycerophosphodiester phosphodiesterase	AtGDPD5_GDPD5__PLC-like phosphodiesterases superfamily protein	3.50223	0.0258514
AT4G22300	[11.9.3.2] lipid metabolism.lipid degradation.lysophospholipases.carboxylesterase	TIPSY1__carboxylesterases	6.96153	0.0321588
AT1G19580	[9.1.1.5] mitochondrial electron transport / ATP synthesis.NADH-DH.complex I.carbonic anhydrase	GAMMA CA1__gamma carbonic anhydrase 1	3.86993	0.0193183
AT5G11770	[9.1.2] mitochondrial electron transport / ATP synthesis.NADH-DH.localisation not clear	NADH-ubiquinone oxidoreductase 20 kDa subunit, mitochondrial	3.38773	0.015633
AT3G17910	[9.7] mitochondrial electron transport / ATP synthesis.cytochrome c oxidase	AtSURF1a_EMB3121_SURF1_SURF1a__Surfeit locus 1 cytochrome c oxidase biogenesis protein	3.54983	0.00247373
AT1G22450	[9.7] mitochondrial electron transport / ATP synthesis.cytochrome c oxidase	ATCOX6B2_COX6B__cytochrome C oxidase 6B	4.51757	0.00776924
AT2G03690	[9.99] mitochondrial electron transport / ATP synthesis.unspecified	coenzyme Q biosynthesis Coq4 family protein / ubiquinone biosynthesis Coq4 family protein	1.88607	0.0492723
AT4G34710	[22.1.3] polyamine metabolism.synthesis.arginine decarboxylase	ADC2_ATADC2_SPE2__arginine decarboxylase 2	4.54387	0.000391943
AT3G53040	[33.2] development.late embryogenesis abundant	late embryogenesis abundant protein, putative / LEA protein, putative	3.97587	0.00931827
AT5G53090	[33.99] development.unspecified	NAD(P)-binding Rossmann-fold superfamily protein	5.24243	0.000598052
AT5G14250	[33.99] development.unspecified	COP13_CSN3_FUS11__Proteasome component (PCI) domain protein	4.59533	8.58208e-05
AT1G72410	[33.99] development.unspecified	COP1-interacting protein-related	1.46463	0.0163835
AT1G04770	[33.99] development.unspecified	SDI2__Tetratricopeptide repeat (TPR)-like superfamily protein	2.73297	0.000789009
AT5G15540	[33.99] development.unspecified	ATSCC2_EMB2773_SCC2__PHD finger family protein	4.8625	0.00231398
AT3G07060	[33.99] development.unspecified	emb1974__NHL domain-containing protein	4.1433	0.0341879
AT1G70670	[33.99] development.unspecified	AtCLO4_CLO4_PXG4__Caleosin-related family protein	1.18473	0.0326064
AT1G48410	[33.99] development.unspecified	AGO1_AtAGO1_ICU9__Stabilizer of iron transporter SufD / Polynucleotidyl transferase	2.7439	0.0061844
AT3G19240	[33.99] development.unspecified	DEM2__Vacuolar import/degradation, Vid27-related protein	3.034	0.0083449
AT5G11530	[33.99] development.unspecified	EMF1__embryonic flower 1 (EMF1)	2.2914	0.0313278
AT4G36710	[33.99] development.unspecified	AtHAM4_HAM4_SCL15__GRAS family transcription factor	5.3632	0.00202074
AT3G11710	[29.1.6] protein.aa activation.lysine-tRNA ligase	ATKRS-1__lysyl-tRNA synthetase 1	3.63977	0.00373033
AT1G14610	[29.1.9] protein.aa activation.valine-tRNA ligase	TWN2_VALRS__valyl-tRNA synthetase / valine--tRNA ligase (VALRS)	2.8928	0.0283891
AT4G04350	[29.1.4] protein.aa activation.leucine-tRNA ligase	EMB2369__tRNA synthetase class I (I, L, M and V) family protein	3.0393	0.00544131
AT5G28060	[29.2.1.2.1.24] protein.synthesis.ribosomal protein.eukaryotic.40S subunit.S24	RPS24B__Ribosomal protein S24e family protein	2.21163	0.00488462
AT2G07715	[29.2.1.2.2.2] protein.synthesis.ribosomal protein.eukaryotic.60S subunit.L2	Nucleic acid-binding, OB-fold-like protein	3.09943	0.00359092
AT1G07320	[29.2.1.1.1.2.4] protein.synthesis.ribosomal protein.prokaryotic.chloroplast.50S subunit.L4	EMB2784_PRPL4_RPL4__ribosomal protein L4	2.79833	0.00132475
AT1G22110	[29.2.1.2.2.30] protein.synthesis.ribosomal protein.eukaryotic.60S subunit.L30	structural constituent of ribosome	3.95167	0.0123292
AT3G53470	[29.2.2] protein.synthesis.ribosome biogenesis		3.8014	0.00619915
AT1G58380	[29.2.1.2.1.2] protein.synthesis.ribosomal protein.eukaryotic.40S subunit.S2	XW6__Ribosomal protein S5 family protein	3.41757	0.0350311
AT1G48920	[29.2.2.3.1] protein.synthesis.ribosome biogenesis.Pre-rRNA processing and modifications.snoRNPs	ATNUC-L1_NUC-L1_NUC1_PARL1__nucleolin like 1	3.32813	0.00362485
AT5G09500	[29.2.1.2.1.15] protein.synthesis.ribosomal protein.eukaryotic.40S subunit.S15	Ribosomal protein S19 family protein	4.184	0.00680627
AT1G27400	[29.2.1.2.2.17] protein.synthesis.ribosomal protein.eukaryotic.60S subunit.L17	Ribosomal protein L22p/L17e family protein	1.77777	0.00413896
AT1G64790	[29.2] protein.synthesis	GCN1_ILA_NOXY7__ILITYHIA	2.2198	0.000891235
AT2G45730	[29.2.3] protein.synthesis.initiation	AtTRM6_TRM6__eukaryotic initiation factor 3 gamma subunit family protein	3.73863	0.015226
AT1G10840	[29.2.3] protein.synthesis.initiation	TIF3H1__translation initiation factor 3 subunit H1	1.15337	0.0370575
AT4G24550	[29.3.4.99] protein.targeting.secretory pathway.unspecified	AP4M__Clathrin adaptor complexes medium subunit family protein	2.4544	0.00336403
AT5G66030	[29.3.4.2] protein.targeting.secretory pathway.golgi	ATGRIP_GRIP__Golgi-localized GRIP domain-containing protein	5.34113	0.00165584
AT2G18240	[29.3.4.1] protein.targeting.secretory pathway.ER	Rer1 family protein	1.6122	0.00321372
AT3G20320	[29.3.3] protein.targeting.chloroplast	ABCI15_TGD2__trigalactosyldiacylglycerol2	6.2998	0.0151785
AT5G51770	[29.4.1.61] protein.postranslational modification.kinase.receptor like cytoplasmatic kinase X	Protein kinase superfamily protein	3.97007	0.0312036
AT3G01300	[29.4.1.57] protein.postranslational modification.kinase.receptor like cytoplasmatic kinase VII	PBL35__Protein kinase superfamily protein	3.38487	0.00741251
AT2G05940	[29.4.1.57] protein.postranslational modification.kinase.receptor like cytoplasmatic kinase VII	PBL14_RIPK__Protein kinase superfamily protein	3.59493	0.0109356
AT5G35380	[29.4.1.59] protein.postranslational modification.kinase.receptor like cytoplasmatic kinase IX	Protein kinase protein with adenine nucleotide alpha hydrolases-like domain	3.27033	0.000864074
AT5G65600	[29.4] protein.postranslational modification	LecRK-IX.2__Concanavalin A-like lectin protein kinase family protein	1.77163	0.0140198
AT4G31170	[29.4] protein.postranslational modification	RAF28__Protein kinase superfamily protein	3.28843	0.00264608
AT1G79640	[29.4] protein.postranslational modification	Protein kinase superfamily protein	2.1609	0.0107627
AT5G39440	[29.4] protein.postranslational modification	SnRK1.3__SNF1-related protein kinase 1.3	3.92727	0.0119513
AT1G02970	[29.4] protein.postranslational modification	ATWEE1_WEE1__WEE1 kinase homolog	2.6572	0.0109713
AT3G02750	[29.4] protein.postranslational modification	Protein phosphatase 2C family protein	4.07	0.000763084
AT1G03080	[29.4] protein.postranslational modification	NET1D__kinase interacting (KIP1-like) family protein	2.93227	0.0204531
AT4G33920	[29.4] protein.postranslational modification	APD5__Protein phosphatase 2C family protein	3.2973	0.0490524
AT1G71530	[29.4] protein.postranslational modification	Protein kinase superfamily protein	4.77487	0.00343885
AT2G44680	[29.4] protein.postranslational modification	CKB4__casein kinase II beta subunit 4	3.02637	0.000772837
AT5G58950	[29.4] protein.postranslational modification	RAF36__Protein kinase superfamily protein	2.14477	0.0120474
AT2G30500	[29.4] protein.postranslational modification	NET4B__Kinase interacting (KIP1-like) family protein	1.97607	0.0494874
AT1G18150	[29.4] protein.postranslational modification	ATMPK8_MPK8__Protein kinase superfamily protein	2.98187	0.0177371
AT3G59830	[29.4] protein.postranslational modification	Integrin-linked protein kinase family	3.9248	0.00141102
AT3G48190	[29.4.1] protein.postranslational modification.kinase	ATATM_ATM_PIG1__ataxia-telangiectasia mutated	2.97803	0.0299373
AT4G34470	[29.5.11.4.3.1] protein.degradation.ubiquitin.E3.SCF.SKP	ASK12_SK12__SKP1-like 12	1.87417	0.00659576
AT1G27750	[29.5.11] protein.degradation.ubiquitin	nucleic acid binding	4.5518	0.0144945
AT4G38930	[29.5.11] protein.degradation.ubiquitin	Ubiquitin fusion degradation UFD1 family protein	4.64463	0.0431334
AT5G65450	[29.5.11] protein.degradation.ubiquitin	UBP17__ubiquitin-specific protease 17	2.74023	0.0385087
AT1G52430	[29.5.11] protein.degradation.ubiquitin	Ubiquitin carboxyl-terminal hydrolase-related protein	3.117	0.0199856
AT3G12775	[29.5.11] protein.degradation.ubiquitin	ubiquitin-conjugating enzyme family protein	3.39613	0.0141738
AT1G32850	[29.5.11] protein.degradation.ubiquitin	UBP11__ubiquitin-specific protease 11	1.25943	0.0290818
AT2G38920	[29.5.11.4.2] protein.degradation.ubiquitin.E3.RING	SPX (SYG1/Pho81/XPR1) domain-containing protein / zinc finger (C3HC4-type RING finger) protein-related	3.4376	0.015561
AT5G10370	[29.5.11.4.2] protein.degradation.ubiquitin.E3.RING	helicase domain-containing protein / IBR domain-containing protein / zinc finger protein-related	3.3262	0.000639338
AT3G05200	[29.5.11.4.2] protein.degradation.ubiquitin.E3.RING	ATL6__RING/U-box superfamily protein	2.55503	0.0359563
AT3G54360	[29.5.11.4.2] protein.degradation.ubiquitin.E3.RING	NCA1__zinc ion binding	1.4574	0.0333764
AT1G09060	[29.5.11.4.2] protein.degradation.ubiquitin.E3.RING	JMJ24__Zinc finger, RING-type;Transcription factor jumonji/aspartyl beta-hydroxylase	2.80213	0.03682
AT1G67856	[29.5.11.4.2] protein.degradation.ubiquitin.E3.RING	RING/U-box superfamily protein	2.2581	0.0385829
AT1G79810	[29.5.11.4.2] protein.degradation.ubiquitin.E3.RING	ATPEX2_PEX2_TED3__Pex2/Pex12 N-terminal domain-containing protein / zinc finger (C3HC4-type RING finger) family protein	2.91403	0.0043861
AT4G17905	[29.5.11.4.2] protein.degradation.ubiquitin.E3.RING	ATL4H_ATL53__RING/U-box superfamily protein	1.71383	0.023192
AT3G29270	[29.5.11.4.2] protein.degradation.ubiquitin.E3.RING	RING/U-box superfamily protein	3.30623	0.00148735
AT3G14067	[29.5.1] protein.degradation.subtilases	SASP__Subtilase family protein	1.0095	0.0413719
AT4G00230	[29.5.1] protein.degradation.subtilases	XSP1__xylem serine peptidase 1	2.68047	0.0442081
AT2G33530	[29.5.5] protein.degradation.serine protease	scpl46__serine carboxypeptidase-like 46	1.17847	0.0113786
AT5G22960	[29.5.5] protein.degradation.serine protease	alpha/beta-Hydrolases superfamily protein	2.2602	9.50892e-05
AT1G73290	[29.5.5] protein.degradation.serine protease	scpl5__serine carboxypeptidase-like 5	2.18913	0.0103697
AT4G20850	[29.5.5] protein.degradation.serine protease	TPP2__tripeptidyl peptidase ii	1.86867	0.01861
AT2G23010	[29.5.5] protein.degradation.serine protease	SCPL9__serine carboxypeptidase-like 9	1.66583	0.0121736
AT1G04810	[29.5.11.20] protein.degradation.ubiquitin.proteasom	26S proteasome regulatory complex, non-ATPase subcomplex, Rpn2/Psmd1 subunit	1.0446	0.0455835
AT3G06190	[29.5.11.4.5.2] protein.degradation.ubiquitin.E3.BTB/POZ Cullin3.BTB/POZ	ATBPM2_BPM2__BTB-POZ and MATH domain 2	3.1797	0.00450589
AT4G33090	[29.5] protein.degradation	APM1_ATAPM1__aminopeptidase M1	2.70667	0.000501118
AT4G29330	[29.5] protein.degradation	DER1__DERLIN-1	1.80763	0.00990748
AT5G35210	[29.5] protein.degradation	DDP1_PTM__metalloendopeptidases;zinc ion binding;DNA binding	5.59237	0.0338532
AT4G09920	[29.5.11.4.3.2] protein.degradation.ubiquitin.E3.SCF.FBOX	FBD, F-box and Leucine Rich Repeat domains containing protein	2.81803	0.00676884
AT4G17565	[29.5.11.4.3.2] protein.degradation.ubiquitin.E3.SCF.FBOX	AtFDB26__F-box family protein with a domain of unknown function (DUF295)	2.6719	0.0471978
AT3G16580	[29.5.11.4.3.2] protein.degradation.ubiquitin.E3.SCF.FBOX	F-box and associated interaction domains-containing protein	2.58947	0.00132012
AT4G39750	[29.5.11.4.3.2] protein.degradation.ubiquitin.E3.SCF.FBOX	F-box family protein-related	2.72	0.012802
AT1G31080	[29.5.11.4.3.2] protein.degradation.ubiquitin.E3.SCF.FBOX	F-box family protein	4.25783	0.00170053
AT5G38590	[29.5.11.4.3.2] protein.degradation.ubiquitin.E3.SCF.FBOX	F-box/RNI-like/FBD-like domains-containing protein	3.88833	0.00234659
AT1G51370	[29.5.11.4.3.2] protein.degradation.ubiquitin.E3.SCF.FBOX	F-box/RNI-like/FBD-like domains-containing protein	1.80383	0.0285937
AT1G08710	[29.5.11.4.3.2] protein.degradation.ubiquitin.E3.SCF.FBOX	F-box family protein	2.10553	0.00792501
AT4G10400	[29.5.11.4.3.2] protein.degradation.ubiquitin.E3.SCF.FBOX	F-box/RNI-like/FBD-like domains-containing protein	1.92727	0.00946244
AT5G56410	[29.5.11.4.3.2] protein.degradation.ubiquitin.E3.SCF.FBOX	Protein with RNI-like/FBD-like domains	3.5054	0.0245924
AT4G39290	[29.5.11.4.3.2] protein.degradation.ubiquitin.E3.SCF.FBOX	Galactose oxidase/kelch repeat superfamily protein	2.86327	0.00484495
AT5G40050	[29.5.11.4.3.2] protein.degradation.ubiquitin.E3.SCF.FBOX	F-box/FBD-like domains containing protein	4.4843	0.00173482
AT2G39940	[29.5.11.4.3.2] protein.degradation.ubiquitin.E3.SCF.FBOX	COI1__RNI-like superfamily protein	2.31193	0.0351935
AT3G15355	[29.5.11.3] protein.degradation.ubiquitin.E2	PFU1_UBC25__ubiquitin-conjugating enzyme 25	3.2137	0.0218189
AT3G14960	[29.7] protein.glycosylation	Galactosyltransferase family protein	4.5049	0.00225368
AT1G59840	[29.8] protein.assembly and cofactor ligation	CCB4__cofactor assembly of complex C	2.16023	0.0105118
AT1G08550	[16.1.4.21] secondary metabolism.isoprenoids.carotenoids.violaxanthin de-epoxidase	AVDE1_NPQ1__non-photochemical quenching 1	2.18937	5.94767e-05
AT5G53810	[16.2] secondary metabolism.phenylpropanoids	O-methyltransferase family protein	2.33117	0.00439805
AT1G68540	[16.2] secondary metabolism.phenylpropanoids	CCRL6_TKPR2__NAD(P)-binding Rossmann-fold superfamily protein	3.20893	0.0345422
AT5G48180	[16.5.1.3.2] secondary metabolism.sulfur-containing.glucosinolates.degradation.nitrilespecifier protein	AtNSP5_NSP5__nitrile specifier protein 5	2.8524	0.000538825
AT1G53520	[16.8.2] secondary metabolism.flavonoids.chalcones	AtFAP3_FAP3__Chalcone-flavanone isomerase family protein	2.2493	0.0258107
AT1G72700	[34.1] transport.p- and v-ATPases	ALA5__ATPase E1-E2 type family protein / haloacid dehalogenase-like hydrolase family protein	3.2393	0.000409916
AT1G64200	[34.1.1] transport.p- and v-ATPases.H+-transporting two-sector ATPase	VHA-E3__vacuolar H+-ATPase subunit E isoform 3	2.10187	0.00617886
AT3G44910	[34.12] transport.metal	ATCHX12_CHX12__cation/H+ exchanger 12	4.18623	0.000371249
AT4G25960	[34.16] transport.ABC transporters and multidrug resistance systems	ABCB2_PGP2__P-glycoprotein 2	1.18597	0.049372
AT3G53510	[34.16] transport.ABC transporters and multidrug resistance systems	ABCG20_JAT4__ABC-2 type transporter family protein	1.739	0.025019
AT2G26910	[34.16] transport.ABC transporters and multidrug resistance systems	ABCG32_AtABCG32_ATPDR4_PDR4_PEC1__pleiotropic drug resistance 4	1.67867	0.00957089
AT3G16340	[34.16] transport.ABC transporters and multidrug resistance systems	ABCG29_AtABCG29_ATPDR1_PDR1__pleiotropic drug resistance 1	4.3261	0.000603741
AT5G52860	[34.16] transport.ABC transporters and multidrug resistance systems	ABCG8__ABC-2 type transporter family protein	3.8313	0.00100915
AT4G25450	[34.16] transport.ABC transporters and multidrug resistance systems	ABCB28_ATNAP8_NAP8__non-intrinsic ABC protein 8	3.2603	0.0001168
AT3G55320	[34.16] transport.ABC transporters and multidrug resistance systems	ABCB20_PGP20__P-glycoprotein 20	1.92977	0.018326
AT1G04120	[34.16] transport.ABC transporters and multidrug resistance systems	ABCC5_ATABCC5_ATMRP5_MRP5_MRP5__multidrug resistance-associated protein 5	4.04157	0.0377049
AT2G34660	[34.16] transport.ABC transporters and multidrug resistance systems	ABCC2_AtABCC2_ATMRP2_EST4_MRP2__multidrug resistance-associated protein 2	2.9354	0.00557299
AT3G55130	[34.16] transport.ABC transporters and multidrug resistance systems	ABCG19_ATWBC19_WBC19__white-brown complex homolog 19	3.65603	0.00285318
AT2G14670	[34.2.1] transport.sugars.sucrose	ATSUC8_SUC8__sucrose-proton symporter 8	4.63837	0.00696459
AT1G08930	[34.2] transport.sugars	ERD6__Major facilitator superfamily protein	2.99923	0.00845706
AT4G30560	[34.22] transport.cyclic nucleotide or calcium regulated channels	ATCNGC9_CNGC9__cyclic nucleotide gated channel 9	1.82187	0.0490624
AT3G29060	[34.7] transport.phosphate	EXS (ERD1/XPR1/SYG1) family protein	6.48023	8.32077e-05
AT4G26180	[34.9] transport.metabolite transporters at the mitochondrial membrane	CoAc2__Mitochondrial substrate carrier family protein	3.31513	0.00351222
AT3G29070	[34.99] transport.misc	emp24/gp25L/p24 family/GOLD family protein	3.24597	0.00734575
AT2G26510	[34.99] transport.misc	NAT3_PDE135__Xanthine/uracil permease family protein	3.62517	5.03641e-05
AT1G67070	[10.1.20] cell wall.precursor synthesis.phosphomannose isomerase	DIN9_PMI2__Mannose-6-phosphate isomerase, type I	3.62833	0.0072919
AT3G07330	[10.2] cell wall.cellulose synthesis	ATCSLC06_ATCSLC6_CSLC06_CSLC6__Cellulose-synthase-like C6	4.9447	0.000579805
AT2G32540	[10.2.1] cell wall.cellulose synthesis.cellulose synthase	ATCSLB04_ATCSLB4_CSLB04_CSLB04__cellulose synthase-like B4	2.0457	0.00124502
AT1G02730	[10.2.1] cell wall.cellulose synthesis.cellulose synthase	ATCSLD5_CSLD5_CSLD5_SOS6__cellulose synthase-like D5	5.52593	0.0044911
AT3G42180	[10.3] cell wall.hemicellulose synthesis	Exostosin family protein	4.14287	0.00188973
AT2G33160	[10.6.3] cell wall.degradation.pectate lyases and polygalacturonases	NMA__glycoside hydrolase family 28 protein / polygalacturonase (pectinase) family protein	3.19783	0.0165326
AT2G23900	[10.6.3] cell wall.degradation.pectate lyases and polygalacturonases	PGF3__Pectin lyase-like superfamily protein	2.51317	0.000529194
AT4G18180	[10.6.3] cell wall.degradation.pectate lyases and polygalacturonases	Pectin lyase-like superfamily protein	1.40183	0.00646291
AT5G09280	[10.6.3] cell wall.degradation.pectate lyases and polygalacturonases	Pectin lyase-like superfamily protein	3.62063	0.00025444
AT1G19940	[10.6.1] cell wall.degradation.cellulases and beta -1,4-glucanases	AtGH9B5_GH9B5__glycosyl hydrolase 9B5	2.07043	0.00576971
AT3G55500	[10.7] cell wall.modification	ATEXP16_ATEXPA16_ATHEXP ALPHA 1.7_EXP16_EXPA16__expansin A16	1.97683	0.000426824
AT2G01850	[10.7] cell wall.modification	ATXTH27_EXGT-A3_XTH27__endoxyloglucan transferase A3	3.64487	0.00600891
AT4G38210	[10.7] cell wall.modification	ATEXP20_ATEXPA20_ATHEXP ALPHA 1.23_EXP20_EXPA20__expansin A20	3.10237	0.0237434
AT2G47280	[10.8.1] cell wall.pectin*esterases.PME	Pectin lyase-like superfamily protein	3.31717	0.00292225
AT1G04820	[31.1] cell.organisation	TOR2_TUA4__tubulin alpha-4 chain	2.4016	0.0116236
AT3G45850	[31.1] cell.organisation	P-loop containing nucleoside triphosphate hydrolases superfamily protein	5.936	0.000247486
AT1G74790	[31.1] cell.organisation	catalytics	2.1648	0.00469828
AT1G64330	[31.1] cell.organisation	myosin heavy chain-related	2.2532	0.000626855
AT5G32590	[31.1] cell.organisation	myosin heavy chain-related	2.0006	3.5999e-05
AT4G15930	[31.1] cell.organisation	Dynein light chain type 1 family protein	3.2906	0.00198516
AT5G47820	[31.1] cell.organisation	FRA1__P-loop containing nucleoside triphosphate hydrolases superfamily protein	5.03007	0.00869037
AT3G43610	[31.1] cell.organisation	Spc97 / Spc98 family of spindle pole body (SBP) component	4.42497	0.00873705
AT4G08580	[31.1] cell.organisation	microfibrillar-associated protein-related	3.17473	0.00568895
AT2G31900	[31.1] cell.organisation	ATMYO5_ATXIF_XIF__myosin-like protein XIF	2.44517	0.000874629
AT3G50240	[31.1] cell.organisation	KICP-02__ATP binding microtubule motor family protein	1.87023	0.0241024
AT5G02620	[31.1] cell.organisation	ANK1_ATANK1__ankyrin-like1	2.5694	0.00616752
AT4G03450	[31.1] cell.organisation	Ankyrin repeat family protein	3.35467	0.000634263
AT1G22260	[31.2] cell.division	AtZYP1a_ZYP1_ZYP1a__Myosin heavy chain-related protein	1.6107	0.00969726
AT1G18040	[31.2] cell.division	AT;CDCKD;3_CAK2AT_CDKD1;3__cyclin-dependent kinase D1;3	3.23253	0.0151955
AT5G49880	[31.2] cell.division	AtMAD1_MAD1_NES1__mitotic checkpoint family protein	2.6274	0.0124771
AT4G02660	[31.4] cell.vesicle transport	BCHA2__Beige/BEACH domain ;WD domain, G-beta repeat protein	4.2784	0.00436599
AT1G56610	[31.4] cell.vesicle transport	Protein with RNI-like/FBD-like domains	3.69167	0.00658001
AT1G13170	[31.4] cell.vesicle transport	ORP1D__OSBP(oxysterol binding protein)-related protein 1D	1.71207	0.0328773
AT1G54090	[31.4] cell.vesicle transport	ATEXO70D2_EXO70D2__exocyst subunit exo70 family protein D2	2.35307	0.0131628
AT2G34840	[31.4] cell.vesicle transport	epsilon2-COP__Coatomer epsilon subunit	2.19643	0.00122106
AT4G19180	[23.2] nucleotide metabolism.degradation	APY7_AtAPY7__GDA1/CD39 nucleoside phosphatase family protein	3.14527	0.0210758
AT5G18890	[23.2] nucleotide metabolism.degradation	NSH4__Inosine-uridine preferring nucleoside hydrolase family protein	3.66113	0.00839674
AT4G25434	[23.3.3] nucleotide metabolism.salvage.NUDIX hydrolases	ATNUDT10_NUDT10__nudix hydrolase homolog 10	6.6156	0.00572465
AT3G48690	[24] Biodegradation of Xenobiotics	ATCXE12_CXE12__alpha/beta-Hydrolases superfamily protein	6.4187	0.0275604
AT5G23530	[24] Biodegradation of Xenobiotics	AtCXE18_CXE18__carboxyesterase 18	5.17903	6.03591e-05
AT3G07600	[15] metal handling	Heavy metal transport/detoxification superfamily protein	1.62813	0.0105799
AT2G36880	[15.2] metal handling.binding, chelation and storage	MAT3__methionine adenosyltransferase 3	6.01057	0.000161082
T: ACCESSION	[]		log2 fold change	p-value
AT1G06143	[]		3.81047	0.032786
AT2G28815	[]		4.45987	0.000473122
AT2G06105	[]		4.01607	0.0340214
AT5G32670	[]		3.07403	0.00145928
AT4G39800	[3.4.3] minor CHO metabolism.myo-inositol.InsP Synthases	ATIPS1_ATMIPS1_MI-1-P SYNTHASE_MIPS1_MIPS1__myo-inositol-1-phosphate synthase 1	-3.0079	0.00135151
AT4G04970	[3.6] minor CHO metabolism.callose	ATGSL01_ATGSL1_GSL01_GSL1__glucan synthase-like 1	-7.311	0.0355154
AT3G14570	[3.6] minor CHO metabolism.callose	ATGSL04_atgsl4_CALS8_gsl04_GSL04_GSL4__glucan synthase-like 4	-2.66003	0.00954753
AT3G60910	[13.1.3.4.12] amino acid metabolism.synthesis.aspartate family.methionine.homocysteine S-methyltransferase	S-adenosyl-L-methionine-dependent methyltransferases superfamily protein	-2.6014	0.00124464
AT3G14390	[13.1.3.5.5] amino acid metabolism.synthesis.aspartate family.lysine.diaminopimelate decarboxylase	DAPDC1__Pyridoxal-dependent decarboxylase family protein	-2.20223	0.00172778
AT1G15710	[13.1.6.4.2] amino acid metabolism.synthesis.aromatic aa.tyrosine.prephenate dehydrogenase	TyrA2__prephenate dehydrogenase family protein	-1.87313	0.00476945
AT4G16210	[13.2.6.3] amino acid metabolism.degradation.aromatic aa.tryptophan	E-COAH-2_ECHIA__enoyl-CoA hydratase/isomerase A	-3.0272	0.011428
AT3G17155	[20.1.7.12] stress.biotic.PR-proteins.plant defensins	Cysteine-rich protein	-4.12713	0.000120948
AT3G16895	[20.1.7.12] stress.biotic.PR-proteins.plant defensins	Cysteine-rich protein	-2.2204	0.0208656
AT4G36150	[20.1.7] stress.biotic.PR-proteins	Disease resistance protein (TIR-NBS-LRR class) family	-2.54383	0.0377864
AT5G63020	[20.1.7] stress.biotic.PR-proteins	SUT1__Disease resistance protein (CC-NBS-LRR class) family	-1.97583	0.0187443
AT4G36140	[20.1.7] stress.biotic.PR-proteins	disease resistance protein (TIR-NBS-LRR class), putative	-2.23993	0.00702463
AT3G46730	[20.1.7] stress.biotic.PR-proteins	NB-ARC domain-containing disease resistance protein	-4.17263	7.8227e-05
AT1G19180	[20.1.3] stress.biotic.signalling	AtJAZ1_JAZ1_TIFY10A__jasmonate-zim-domain protein 1	-3.22547	0.0116377
AT5G36970	[20.1.1001] stress.biotic	NHL25__NDR1/HIN1-like 25	-5.11967	0.000119871
AT1G63750	[20.1.1001] stress.biotic	Disease resistance protein (TIR-NBS-LRR class) family	-3.12917	0.000541326
AT3G20600	[20.1.1001] stress.biotic	NDR1__Late embryogenesis abundant (LEA) hydroxyproline-rich glycoprotein family	-3.1662	0.00323129
AT1G45616	[20.1.1001] stress.biotic	AtRLP6_RLP6__receptor like protein 6	-2.628	0.000919121
AT5G52300	[20.2.2] stress.abiotic.cold	LTI65_RD29B__CAP160 protein	-1.24507	0.0389968
AT2G04030	[20.2.1] stress.abiotic.heat	AtHsp90.5_AtHsp90C_CR88_EMB1956_Hsp88.1_HSP90.5_HSP90C__Chaperone protein htpG family protein	-3.89383	0.00177302
AT3G04980	[20.2.1] stress.abiotic.heat	DNAJ heat shock N-terminal domain-containing protein	-1.4829	0.00654019
AT5G01390	[20.2.1] stress.abiotic.heat	DNAJ heat shock family protein	-2.0955	0.00774
AT1G28290	[20.2.99] stress.abiotic.unspecified	AGP31__arabinogalactan protein 31	-3.07843	0.0317144
AT1G20440	[20.2.99] stress.abiotic.unspecified	AtCOR47_COR47_RD17__cold-regulated 47	-3.99187	0.00118466
AT5G20630	[20.2.99] stress.abiotic.unspecified	ATGER3_GER3_GLP3_GLP3A_GLP3B__germin 3	-2.04023	0.00949353
AT5G64940	[20.2.1001] stress.abiotic	abc1k8_ATATH13_ATH13_ATOSA1_OSA1__ABC2 homolog 13	-1.83033	0.00868354
AT3G12670	[23.1.1.10] nucleotide metabolism.synthesis.pyrimidine.CTP synthetase	CTPS2_emb2742__CTP synthase family protein	-2.23053	0.00144166
AT1G29900	[23.1.1.1] nucleotide metabolism.synthesis.pyrimidine.carbamoyl phosphate synthetase	CARB_VEN3__carbamoyl phosphate synthetase B	-1.823	0.00352396
AT3G20330	[23.1.1.2] nucleotide metabolism.synthesis.pyrimidine.aspartate transcarbamoylase	ACT_PYRB__PYRIMIDINE B	-2.2729	0.00989439
AT2G39270	[23.4.1] nucleotide metabolism.phosphotransfer and pyrophosphatases.adenylate kinase	P-loop containing nucleoside triphosphate hydrolases superfamily protein	-3.18113	0.00614623
AT1G20370	[29.1.30] protein.aa activation.pseudouridylate synthase	TRUA1A__Pseudouridine synthase family protein	-3.71717	0.00121344
AT1G18950	[29.1] protein.aa activation	DDR4__DDT domain superfamily	-1.41773	0.000458885
AT2G39670	[29.2.2.3.3] protein.synthesis.ribosome biogenesis.Pre-rRNA processing and modifications.methylotransferases	Radical SAM superfamily protein	-2.6178	0.00292371
AT3G06530	[29.2.2.3.1] protein.synthesis.ribosome biogenesis.Pre-rRNA processing and modifications.snoRNPs	ARM repeat superfamily protein	-3.18977	0.0156139
AT5G20180	[29.2.1.1.3.2.36] protein.synthesis.ribosomal protein.prokaryotic.unknown organellar.50S subunit.L36	Ribosomal protein L36	-2.12587	0.00615232
AT5G17930	[29.2.99] protein.synthesis.misc	MIF4G domain-containing protein / MA3 domain-containing protein	-2.09007	0.0281999
AT1G06220	[29.2.4] protein.synthesis.elongation	CLO_GFA1_MEE5__Ribosomal protein S5/Elongation factor G/III/V family protein	-3.7541	0.00243801
AT4G28360	[29.2.1.1.1.2.22] protein.synthesis.ribosomal protein.prokaryotic.chloroplast.50S subunit.L22	Ribosomal protein L22p/L17e family protein	-2.42217	0.0104111
AT2G36620	[29.2.1.2.2.24] protein.synthesis.ribosomal protein.eukaryotic.60S subunit.L24	RPL24A__ribosomal protein L24	-1.07637	0.00942327
AT3G48930	[29.2.1.2.1.11] protein.synthesis.ribosomal protein.eukaryotic.40S subunit.S11	EMB1080__Nucleic acid-binding, OB-fold-like protein	-3.6068	0.000352514
AT4G15000	[29.2.1.2.2.27] protein.synthesis.ribosomal protein.eukaryotic.60S subunit.L27	Ribosomal L27e protein family	-1.4446	0.0128872
AT2G34480	[29.2.1.2.2.518] protein.synthesis.ribosomal protein.eukaryotic.60S subunit.L18A	L18aB_RPL18aB__Ribosomal protein L18ae/LX family protein	-1.54057	0.0146789
AT1G14320	[29.2.1.2.2.10] protein.synthesis.ribosomal protein.eukaryotic.60S subunit.L10	RPL10_RPL10A_SAC52__Ribosomal protein L16p/L10e family protein	-1.59617	0.0148271
AT1G26880	[29.2.1.2.2.34] protein.synthesis.ribosomal protein.eukaryotic.60S subunit.L34	Ribosomal protein L34e superfamily protein	-1.1078	0.0325603
AT4G31700	[29.2.1.2.1.6] protein.synthesis.ribosomal protein.eukaryotic.40S subunit.S6	AtRPS6_RPS6_RPS6A__ribosomal protein S6	-1.31283	0.00502782
AT1G18540	[29.2.1.2.2.6] protein.synthesis.ribosomal protein.eukaryotic.60S subunit.L6	Ribosomal protein L6 family protein	-2.7848	0.00481539
AT1G21650	[29.3.3] protein.targeting.chloroplast	ANU1_SECA2__Preprotein translocase SecA family protein	-2.01807	0.0127473
AT3G17970	[29.3.3] protein.targeting.chloroplast	atToc64-III_TOC64-III__translocon at the outer membrane of chloroplasts 64-III	-1.13787	0.00708919
AT5G48650	[29.3.1] protein.targeting.nucleus	AtG3BP1_G3BP-like__Nuclear transport factor 2 (NTF2) family protein with RNA binding (RRM-RBD-RNP motifs) domain	-1.466	0.0046752
AT5G43670	[29.3.4.2] protein.targeting.secretory pathway.golgi	AtSEC23G__Sec23/Sec24 protein transport family protein	-3.15843	0.0166658
AT3G50530	[29.4] protein.postranslational modification	CRK__CDPK-related kinase	-1.9379	0.0313914
AT1G45160	[29.4] protein.postranslational modification	Protein kinase superfamily protein	-3.21353	0.046543
AT5G45430	[29.4] protein.postranslational modification	Protein kinase superfamily protein	-2.31373	0.0133438
AT3G25840	[29.4] protein.postranslational modification	PRP4KA__Protein kinase superfamily protein	-2.5701	0.00407547
AT1G53050	[29.4] protein.postranslational modification	Protein kinase superfamily protein	-1.17647	0.00581164
AT2G37550	[29.4] protein.postranslational modification	AGD7_ASP1__ARF-GAP domain 7	-2.701	0.0159196
AT1G48490	[29.4] protein.postranslational modification	IRE3__Protein kinase superfamily protein	-2.3814	0.00104644
AT1G01650	[29.5] protein.degradation	ATSPPL4_SPPL4__SIGNAL PEPTIDE PEPTIDASE-LIKE 4	-2.83723	0.0104417
AT4G17510	[29.5] protein.degradation	UCH3__ubiquitin C-terminal hydrolase 3	-1.5149	0.00313652
AT5G26110	[29.5] protein.degradation	Protein kinase superfamily protein	-4.02267	0.0307314
AT4G14570	[29.5] protein.degradation	AARE_AtAARE__acylaminoacyl-peptidase-related	-2.9012	0.000682167
AT3G04340	[29.5.7] protein.degradation.metalloprotease	EMB2458_FtsHi5_TSL2__FtsH extracellular protease family	-1.31093	0.0275765
AT5G62460	[29.5.11.4.2] protein.degradation.ubiquitin.E3.RING	RZFP__RING/FYVE/PHD zinc finger superfamily protein	-2.19713	0.0416
AT5G07640	[29.5.11.4.2] protein.degradation.ubiquitin.E3.RING	RING/U-box superfamily protein	-3.07453	6.94067e-05
AT2G44950	[29.5.11.4.2] protein.degradation.ubiquitin.E3.RING	HUB1_RDO4__histone mono-ubiquitination 1	-1.51917	0.0479735
AT5G10380	[29.5.11.4.2] protein.degradation.ubiquitin.E3.RING	ATL55_ATRING1_RING1__RING/U-box superfamily protein	-2.08227	0.000104391
AT5G27420	[29.5.11.4.2] protein.degradation.ubiquitin.E3.RING	ATL31_CNI1__carbon/nitrogen insensitive 1	-2.60053	0.00121142
AT3G54790	[29.5.11.4.2] protein.degradation.ubiquitin.E3.RING	PUB3__ARM repeat superfamily protein	-3.57963	0.00387299
AT4G22250	[29.5.11.4.2] protein.degradation.ubiquitin.E3.RING	RING/U-box superfamily protein	-1.4846	0.024457
AT5G23110	[29.5.11.4.2] protein.degradation.ubiquitin.E3.RING	Zinc finger, C3HC4 type (RING finger) family protein	-1.87373	0.0150435
AT4G10530	[29.5.1] protein.degradation.subtilases	Subtilase family protein	-1.34603	0.00817524
AT3G46840	[29.5.1] protein.degradation.subtilases	Subtilase family protein	-1.98673	0.0368743
AT5G59130	[29.5.1] protein.degradation.subtilases	Subtilase family protein	-1.78443	0.00191005
AT3G52000	[29.5.5] protein.degradation.serine protease	scpl36__serine carboxypeptidase-like 36	-3.4277	0.0025275
AT1G59800	[29.5.11.4.3.3] protein.degradation.ubiquitin.E3.SCF.cullin	Cullin family protein	-2.90263	0.00713819
AT1G59790	[29.5.11.4.3.3] protein.degradation.ubiquitin.E3.SCF.cullin	Cullin family protein	-2.98917	0.00366378
AT1G80570	[29.5.11.4.3.2] protein.degradation.ubiquitin.E3.SCF.FBOX	RNI-like superfamily protein	-1.44903	0.00971235
AT1G80110	[29.5.11.4.3.2] protein.degradation.ubiquitin.E3.SCF.FBOX	ATPP2-B11_PP2-B11__phloem protein 2-B11	-2.4175	0.0211654
AT2G24510	[29.5.11.4.3.2] protein.degradation.ubiquitin.E3.SCF.FBOX	F-box associated ubiquitination effector family protein	-3.19287	0.00194724
AT5G39480	[29.5.11.4.3.2] protein.degradation.ubiquitin.E3.SCF.FBOX	F-box family protein	-3.1333	0.0137439
AT1G47350	[29.5.11.4.3.2] protein.degradation.ubiquitin.E3.SCF.FBOX	F-box associated ubiquitination effector family protein	-1.6875	0.0343222
AT1G19270	[29.5.11] protein.degradation.ubiquitin	DA1__DA1	-2.0001	0.0139135
AT2G34860	[29.6] protein.folding	EDA3_PSA2__DnaJ/Hsp40 cysteine-rich domain superfamily protein	-2.4119	0.0335125
AT2G48120	[33.99] development.unspecified	PAC__pale cress protein (PAC)	-5.7216	5.51811e-05
AT3G03340	[33.99] development.unspecified	LUC7A_UNE6__LUC7 related protein	-2.54003	0.00792471
AT1G79350	[33.99] development.unspecified	EMB1135_FGT1__RING/FYVE/PHD zinc finger superfamily protein	-2.3269	0.0206032
AT5G39400	[33.99] development.unspecified	ATPTEN1_PTEN1__Calcium/lipid-binding (CaLB) phosphatase	-2.78907	0.00174486
AT5G20280	[2.1.1.1] major CHO metabolism.synthesis.sucrose.SPS	ATSPS1F_SPS1F_SPSA1__sucrose phosphate synthase 1F	-2.46117	0.0142223
AT1G22650	[2.2.1.3.1] major CHO metabolism.degradation.sucrose.invertases.neutral	A/N-InvD__Plant neutral invertase family protein	-5.8734	0.00745128
AT5G51830	[2.2.1.1] major CHO metabolism.degradation.sucrose.fructokinase	FRK1_FRK7__pfkB-like carbohydrate kinase family protein	-1.01907	0.0159915
AT5G65274	[31.1] cell.organisation	ARP2/3 complex 16 kDa subunit (p16-Arc)	-1.2813	0.0237689
AT2G21380	[31.1] cell.organisation	Kin7.2__Kinesin motor family protein	-2.55293	0.00326662
AT2G35630	[31.1] cell.organisation	GEM1_MOR1__ARM repeat superfamily protein	-4.60333	0.00335872
AT1G14690	[31.1] cell.organisation	MAP65-7__microtubule-associated protein 65-7	-2.27113	0.0331097
AT3G60740	[31.1] cell.organisation	CHO_EMB133_TFC D_TTN1__ARM repeat superfamily protein	-2.7302	0.0125321
AT2G04740	[31.1] cell.organisation	ankyrin repeat family protein	-2.06823	0.0240873
AT1G49040	[31.2] cell.division	SCD1__stomatal cytokinesis defective / SCD1 protein (SCD1)	-2.59283	0.0379182
AT3G18730	[31.3] cell.cycle	BRU1_MGO3_RPL30_TSK__tetratricopeptide repeat (TPR)-containing protein	-2.21333	0.0247181
AT1G14750	[31.3] cell.cycle	SDS__Cyclin family protein	-1.43133	0.0266827
AT2G47320	[31.3.1] cell.cycle.peptidylprolyl isomerase	CYP21-3__Cyclophilin-like peptidyl-prolyl cis-trans isomerase family protein	-2.2493	0.0220937
AT5G51430	[31.4] cell.vesicle transport	COG7_EYE__conserved oligomeric Golgi complex component-related / COG complex component-related	-2.23987	0.0430494
AT5G16880	[31.4] cell.vesicle transport	TOL1__Target of Myb protein 1	-1.71497	0.0326073
AT4G02195	[31.4] cell.vesicle transport	ATSYP42_ATTLG2B_SYP42_TLG2B__syntaxin of plants 42	-2.18003	0.00477578
AT1G78955	[16.1] secondary metabolism.isoprenoids	CAMS1__camelliol C synthase 1	-1.38757	0.0191753
AT3G12070	[16.1.1.1014] secondary metabolism.isoprenoids.non-mevalonate pathway	AtRGTB2_RGTB2__RAB geranylgeranyl transferase beta subunit 2	-3.7262	0.0118651
AT3G25810	[16.1.5.1003] secondary metabolism.isoprenoids.terpenoids	Terpenoid cyclases/Protein prenyltransferases superfamily protein	-3.5006	0.00575
AT1G33750	[16.1.5.1003] secondary metabolism.isoprenoids.terpenoids	TPS22__Terpenoid cyclases/Protein prenyltransferases superfamily protein	-1.96233	0.00458233
AT1G61120	[16.1.5.1003] secondary metabolism.isoprenoids.terpenoids	GES_TPS04_TPS4__terpene synthase 04	-1.2861	0.0211408
AT4G34135	[16.8.4.2] secondary metabolism.flavonoids.flavonols.flavonol 3-O-glycosyltransferase	UGT73B2__UDP-glucosyltransferase 73B2	-3.02557	0.00494007
AT4G35260	[8.1.4] TCA / org transformation.TCA.IDH	IDH-I_IDH1__isocitrate dehydrogenase 1	-1.0779	0.0232576
AT5G65750	[8.1.5] TCA / org transformation.TCA.2-oxoglutarate dehydrogenase	E1-OGDH2__2-oxoglutarate dehydrogenase, E1 component	-2.2626	0.00273948
AT3G04790	[1.3.10] PS.calvin cycle.Rib5P Isomerase	EMB3119__Ribose 5-phosphate isomerase, type A protein	-2.72183	0.000992804
AT1G26130	[34.1] transport.p- and v-ATPases	ALA12__ATPase E1-E2 type family protein / haloacid dehalogenase-like hydrolase family protein	-1.75007	0.0225912
AT1G51610	[34.12] transport.metal	Cation efflux family protein	-1.78833	0.00108325
AT4G23640	[34.15] transport.potassium	ATKT3_KUP4_TRH1__Potassium transporter family protein	-1.3132	0.00451732
AT5G37500	[34.15] transport.potassium	GORK__gated outwardly-rectifying K+ channel	-2.23753	0.00372011
AT4G39850	[34.16] transport.ABC transporters and multidrug resistance systems	ABCD1_ACN2_AtABCD1_CTS_PED3_PXA1__peroxisomal ABC transporter 1	-3.95623	0.00582128
AT4G27420	[34.16] transport.ABC transporters and multidrug resistance systems	ABCG9__ABC-2 type transporter family protein	-1.5711	0.0461151
AT3G53480	[34.16] transport.ABC transporters and multidrug resistance systems	ABCG37_ATPDR9_PDR9_PIS1__pleiotropic drug resistance 9	-1.8529	0.00307632
AT4G04750	[34.2] transport.sugars	IF1__Major facilitator superfamily protein	-1.71203	0.0203473
AT2G03260	[34.7] transport.phosphate	EXS (ERD1/XPR1/SYG1) family protein	-4.41147	0.0384831
AT5G40382	[9.7] mitochondrial electron transport / ATP synthesis.cytochrome c oxidase	Cytochrome c oxidase subunit Vc family protein	-1.23267	0.0303354
AT5G65350	[28.1.3.2.3] DNA.synthesis/chromatin structure.histone.core.H3	HTR11__histone 3 11	-3.32013	0.0245756
AT5G67100	[28.1] DNA.synthesis/chromatin structure	ICU2__DNA-directed DNA polymerases	-1.97027	0.0412597
AT1G63160	[28.1] DNA.synthesis/chromatin structure	EMB2811_RFC2__replication factor C 2	-2.2492	0.0198091
AT1G10520	[28.1] DNA.synthesis/chromatin structure	AtPol{lambda}_Pol{lambda}__DNA polymerase lambda (POLL)	-5.3895	0.000567317
AT5G44800	[28.1] DNA.synthesis/chromatin structure	CHR4_PKR1__chromatin remodeling 4	-2.63877	0.0472683
AT1G01490	[28.2] DNA.repair	AtHMP01__Heavy metal transport/detoxification superfamily protein	-1.6342	0.0127014
AT5G54260	[28.2] DNA.repair	ATMRE11_MRE11__DNA repair and meiosis protein (Mre11)	-2.36683	0.0140666
AT1G01040	[27.1.20] RNA.processing.degradation dicer	ASU1_ATDCL1_CAF_DCL1_EMB60_EMB76_SIN1_SUS1__dicer-like 1	-3.4827	0.000852388
AT1G18050	[27.1] RNA.processing	SWAP (Suppressor-of-White-APricot)/surp RNA-binding domain-containing protein	-3.6625	0.00897062
AT2G35340	[27.1.2] RNA.processing.RNA helicase	MEE29__helicase domain-containing protein	-1.555	0.0267659
AT2G47220	[27.1.19] RNA.processing.ribonucleases	ATDUF5_DUF5__DOMAIN OF UNKNOWN FUNCTION 724 5	-1.2572	0.00943576
AT1G06450	[27.1.19] RNA.processing.ribonucleases	CAF1g__Polynucleotidyl transferase, ribonuclease H-like superfamily protein	-2.66	0.0467827
AT3G22590	[27.2] RNA.transcription	CDC73_PHP__PLANT HOMOLOGOUS TO PARAFIBROMIN	-3.4793	0.000400206
AT1G54140	[27.2] RNA.transcription	TAF9_TAFII21__TATA binding protein associated factor 21kDa subunit	-1.25407	0.0157429
AT5G15700	[27.2] RNA.transcription	DNA/RNA polymerases superfamily protein	-2.61063	0.00283607
AT1G30455	[27.2] RNA.transcription	transcription regulators;translation initiation factors;zinc ion binding;transcription activators	-2.33033	0.00935692
AT2G48160	[27.3.68] RNA.regulation of transcription.PWWP domain protein	HULK2_SL3__Tudor/PWWP/MBT domain-containing protein	-2.00973	0.013707
AT3G27860	[27.3.68] RNA.regulation of transcription.PWWP domain protein	PDP6__Tudor/PWWP/MBT superfamily protein	-5.32027	1.5515e-05
AT1G76380	[27.3.42] RNA.regulation of transcription.Bromodomain proteins	BRD2__DNA-binding bromodomain-containing protein	-2.15443	0.0160935
AT1G76710	[27.3.69] RNA.regulation of transcription.SET-domain transcriptional regulator family	ASHH1_SDG26__SET domain group 26	-1.33087	0.0119649
AT3G19380	[27.3.64] RNA.regulation of transcription.PHOR1	PUB25__plant U-box 25	-1.51197	0.00811144
AT3G22780	[27.3.17] RNA.regulation of transcription.CPP(Zn),CPP1-related transcription factor family	ATTSO1_TSO1__Tesmin/TSO1-like CXC domain-containing protein	-1.68723	0.00694168
AT2G15660	[27.3.24] RNA.regulation of transcription.MADS box transcription factor family	AGL95__AGAMOUS-like 95	-2.82913	0.00215773
AT1G17310	[27.3.24] RNA.regulation of transcription.MADS box transcription factor family	AGL100__MADS-box transcription factor family protein	-2.03593	0.0347215
AT3G06400	[27.3.44] RNA.regulation of transcription.Chromatin Remodeling Factors	CHR11__chromatin-remodeling protein 11	-2.7956	6.80598e-05
AT3G45830	[27.3.67] RNA.regulation of transcription.putative transcription regulator	NFRKB1	-3.1632	0.00203394
AT4G02560	[27.3.67] RNA.regulation of transcription.putative transcription regulator	LD__Homeodomain-like superfamily protein	-4.38407	0.0307093
AT3G05210	[27.3.67] RNA.regulation of transcription.putative transcription regulator	ERCC1_UVR7__nucleotide repair protein, putative	-2.6235	0.000300822
AT5G47790	[27.3.48] RNA.regulation of transcription.FHA transcription factor	SMAD/FHA domain-containing protein	-3.4966	0.00879157
AT5G13730	[27.3.85] RNA.regulation of transcription.sigma like plant	SIG4_SIGD__sigma factor 4	-2.58757	0.00399434
AT1G69770	[27.3.46] RNA.regulation of transcription.DNA methyltransferases	CMT3__chromomethylase 3	-1.35207	0.0158363
AT5G05120	[27.3.11] RNA.regulation of transcription.C2H2 zinc finger family	C2H2 and C2HC zinc fingers superfamily protein	-1.00463	0.0204794
AT4G18390	[27.3.29] RNA.regulation of transcription.TCP transcription factor family	TCP2__TEOSINTE BRANCHED 1, cycloidea and PCF transcription factor 2	-3.1175	0.00018931
AT1G18960	[27.3.25] RNA.regulation of transcription.MYB domain transcription factor family	myb-like HTH transcriptional regulator family protein	-1.77387	0.0218213
AT3G47600	[27.3.25] RNA.regulation of transcription.MYB domain transcription factor family	ATMYB94_ATMYBCP70_MYB94__myb domain protein 94	-2.2126	0.0227343
AT4G38620	[27.3.25] RNA.regulation of transcription.MYB domain transcription factor family	ATMYB4_MYB4__myb domain protein 4	-1.7783	0.0295756
AT1G53860	[27.3.99] RNA.regulation of transcription.unclassified	Remorin family protein	-1.5981	0.026846
AT3G54826	[27.3.99] RNA.regulation of transcription.unclassified	ZR3__Zim17-type zinc finger protein	-1.99073	0.0398663
AT1G77060	[27.3.99] RNA.regulation of transcription.unclassified	Phosphoenolpyruvate carboxylase family protein	-1.34577	0.0405805
AT5G40660	[27.3.99] RNA.regulation of transcription.unclassified	P12__ATP12 protein-related	-1.4164	0.0468791
AT3G48760	[27.3.99] RNA.regulation of transcription.unclassified	PAT5__DHHC-type zinc finger family protein	-3.24177	0.0156902
AT4G31540	[27.3.99] RNA.regulation of transcription.unclassified	ATEXO70G1_EXO70G1__exocyst subunit exo70 family protein G1	-3.6104	0.0110209
AT2G39830	[27.3.99] RNA.regulation of transcription.unclassified	DAR2_LRD3__DA1-related protein 2	-4.9181	0.00386637
AT5G05070	[27.3.99] RNA.regulation of transcription.unclassified	DHHC-type zinc finger family protein	-2.332	0.000668721
AT1G06770	[27.3.99] RNA.regulation of transcription.unclassified	AtBMI1B_ATDRIP1_AtRING1B_DRIP1__DREB2A-interacting protein 1	-3.0116	0.0250908
AT3G05690	[27.3.14] RNA.regulation of transcription.CCAAT box binding factor family, HAP2	ATHAP2B_AtNF-YA2_HAP2B_NF-YA2_UNE8__nuclear factor Y, subunit A2	-1.30497	0.0164831
AT1G72830	[27.3.14] RNA.regulation of transcription.CCAAT box binding factor family, HAP2	ATHAP2C_HAP2C_NF-YA3__nuclear factor Y, subunit A3	-2.25867	0.0277208
AT1G01250	[27.3.3] RNA.regulation of transcription.AP2/EREBP, APETALA2/Ethylene-responsive element binding protein family	Integrase-type DNA-binding superfamily protein	-1.48533	0.0121985
AT5G38860	[27.3.6] RNA.regulation of transcription.bHLH,Basic Helix-Loop-Helix family	BIM3__BES1-interacting Myc-like protein 3	-1.7469	0.00155178
AT1G69010	[27.3.6] RNA.regulation of transcription.bHLH,Basic Helix-Loop-Helix family	BIM2__BES1-interacting Myc-like protein 2	-1.5014	0.0329353
AT4G28790	[27.3.6] RNA.regulation of transcription.bHLH,Basic Helix-Loop-Helix family	basic helix-loop-helix (bHLH) DNA-binding superfamily protein	-2.84407	0.00789455
AT3G10800	[27.3.35] RNA.regulation of transcription.bZIP transcription factor family	BZIP28__Basic-leucine zipper (bZIP) transcription factor family protein	-1.09793	0.00678371
AT1G35490	[27.3.35] RNA.regulation of transcription.bZIP transcription factor family	bZIP family transcription factor	-2.42327	0.00508507
AT5G46840	[27.4] RNA.RNA binding	RNA-binding (RRM/RBD/RNP motifs) family protein	-1.59913	0.0275585
AT5G46190	[27.4] RNA.RNA binding	AtKH26__RNA-binding KH domain-containing protein	-2.75053	0.000476684
AT3G27700	[27.4] RNA.RNA binding	zinc finger (CCCH-type) family protein / RNA recognition motif (RRM)-containing protein	-2.15283	0.0164207
AT3G23900	[27.4] RNA.RNA binding	IRR__RNA recognition motif (RRM)-containing protein	-1.73387	0.00958356
AT3G11920	[21.4] redox.glutaredoxins	glutaredoxin-related	-2.04077	0.00185766
AT3G54040	[30.1] signalling.in sugar and nutrient physiology	PAR1 protein	-1.8922	0.0129695
AT4G35290	[30.1] signalling.in sugar and nutrient physiology	ATGLR3.2_ATGLUR2_GLR3.2_GLUR2__glutamate receptor 2	-3.25023	0.00543733
AT1G50280	[30.11] signalling.light	BPH1__Phototropic-responsive NPH3 family protein	-2.3776	0.0094876
AT1G11280	[30.2.24] signalling.receptor kinases.S-locus glycoprotein like	S-locus lectin protein kinase family protein	-1.8948	0.00348557
AT2G01210	[30.2.3] signalling.receptor kinases.leucine rich repeat III	ORPK1_ZAR1__Leucine-rich repeat protein kinase family protein	-2.39517	0.000420178
AT1G21240	[30.2.25] signalling.receptor kinases.wall associated kinase	WAK3__wall associated kinase 3	-1.0336	0.0089161
AT5G38240	[30.2.20] signalling.receptor kinases.wheat LRK10 like	Protein kinase family protein	-1.891	0.000850914
AT5G51560	[30.2.4] signalling.receptor kinases.leucine rich repeat IV	Leucine-rich repeat protein kinase family protein	-1.23947	0.0483858
AT5G03040	[30.3] signalling.calcium	iqd2__IQ-domain 2	-2.7846	0.0113983
AT5G37710	[30.3] signalling.calcium	alpha/beta-Hydrolases superfamily protein	-3.38377	0.00432073
AT4G26560	[30.3] signalling.calcium	CBL7_SCaBP3__calcineurin B-like protein 7	-1.2097	0.0152799
AT5G46070	[30.5] signalling.G-proteins	GBPL3__Guanylate-binding family protein	-1.4404	0.0255308
AT3G12080	[30.5] signalling.G-proteins	DER_emb2738_EngA-1__GTP-binding family protein	-2.93317	0.00332265
AT5G09910	[30.5] signalling.G-proteins	Ras-related small GTP-binding family protein	-3.1061	0.000860859
AT4G35380	[30.5] signalling.G-proteins	BIG4__SEC7-like guanine nucleotide exchange family protein	-2.02767	0.00852488
AT3G45400	[10.3] cell wall.hemicellulose synthesis	exostosin family protein	-1.74423	0.0396924
AT2G28110	[10.3.2] cell wall.hemicellulose synthesis.glucuronoxylan	FRA8_IRX7__Exostosin family protein	-4.1009	4.65816e-05
AT5G48140	[10.6.3] cell wall.degradation.pectate lyases and polygalacturonases	Pectin lyase-like superfamily protein	-5.9088	0.000133319
AT2G36870	[10.7] cell wall.modification	AtXTH32_XTH32__xyloglucan endotransglucosylase/hydrolase 32	-2.328	0.00947826
AT5G57560	[10.7] cell wall.modification	AtXTH22_TCH4_XTH22__Xyloglucan endotransglucosylase/hydrolase family protein	-2.00813	0.0185085
AT3G04790	[7.2.4] OPP.non-reductive PP.ribose 5-phosphate isomerase	EMB3119__Ribose 5-phosphate isomerase, type A protein	-2.72183	0.000992804
AT5G65110	[11.9.4.2] lipid metabolism.lipid degradation.beta-oxidation.acyl CoA DH	ACX2_ATACX2__acyl-CoA oxidase 2	-1.45453	0.0144579
AT4G16210	[11.9.4.4] lipid metabolism.lipid degradation.beta-oxidation.hydroxybutyryl CoA DH	E-COAH-2_ECHIA__enoyl-CoA hydratase/isomerase A	-3.0272	0.011428
AT1G66540	[26.10] misc.cytochrome P450	Cytochrome P450 superfamily protein	-2.41227	0.00829642
AT1G67110	[26.10] misc.cytochrome P450	CYP735A2__cytochrome P450, family 735, subfamily A, polypeptide 2	-1.16403	0.0139079
AT5G39400	[26.13] misc.acid and other phosphatases	ATPTEN1_PTEN1__Calcium/lipid-binding (CaLB) phosphatase	-2.78907	0.00174486
AT5G59580	[26.2] misc.UDP glucosyl and glucoronyl transferases	UGT76E1__UDP-glucosyl transferase 76E1	-2.46257	0.00403796
AT1G63450	[26.2] misc.UDP glucosyl and glucoronyl transferases	RHS8_XUT1__root hair specific 8	-1.47747	0.00275268
AT2G30330	[26.24] misc.GCN5-related N-acetyltransferase	BLOS1__GCN5L1 family protein	-1.58367	0.0221714
AT2G44470	[26.3] misc.gluco-, galacto- and mannosidases	BGLU29__beta glucosidase 29	-3.58403	0.0491241
AT4G25650	[26.30] misc. other Ferredoxins and Rieske domain	ACD1-LIKE_PTC52_TIC55-IV__ACD1-like	-1.88183	0.00707722
AT4G38590	[26.3.2] misc.gluco-, galacto- and mannosidases.beta-galactosidase	BGAL14__beta-galactosidase 14	-2.11067	0.0276384
AT3G53140	[26.6] misc.O-methyl transferases	NANMT__O-methyltransferase family protein	-1.9295	0.00444375
AT4G32540	[26.7] misc.oxidases - copper, flavone etc	YUC_YUC1__Flavin-binding monooxygenase family protein	-5.28267	0.00288753
AT2G42490	[26.7] misc.oxidases - copper, flavone etc	CuAO-zeta__Copper amine oxidase family protein	-2.8549	0.0485629
AT4G16690	[26.8] misc.nitrilases, *nitrile lyases, berberine bridge enzymes, reticuline oxidases, troponine reductases	ATMES16_MES16__methyl esterase 16	-1.161	0.0271917
AT2G47730	[26.9] misc.glutathione S transferases	ATGSTF5_ATGSTF8_GST6_GSTF8__glutathione S-transferase phi 8	-2.9345	0.0348416
AT3G57880	[35.1.19] not assigned.no ontology.C2 domain-containing protein	FTIP3_MCTP3__Calcium-dependent lipid-binding (CaLB domain) plant phosphoribosyltransferase family protein	-1.61687	0.0213746
AT1G21580	[35.1.41] not assigned.no ontology.hydroxyproline rich proteins	SOP1__Zinc finger C-x8-C-x5-C-x3-H type family protein	-2.387	0.0355477
AT1G11070	[35.1.41] not assigned.no ontology.hydroxyproline rich proteins		-1.69237	0.00913076
AT1G77340	[35.1.5] not assigned.no ontology.pentatricopeptide (PPR) repeat-containing protein	Pentatricopeptide repeat (PPR) superfamily protein	-1.8556	0.000950487
AT5G18475	[35.1.5] not assigned.no ontology.pentatricopeptide (PPR) repeat-containing protein	Pentatricopeptide repeat (PPR) superfamily protein	-2.94817	0.0221031
AT4G21065	[35.1.5] not assigned.no ontology.pentatricopeptide (PPR) repeat-containing protein	Tetratricopeptide repeat (TPR)-like superfamily protein	-1.74067	0.0369497
AT3G20730	[35.1.5] not assigned.no ontology.pentatricopeptide (PPR) repeat-containing protein	Tetratricopeptide repeat (TPR)-like superfamily protein	-2.35183	0.0113427
AT5G55840	[35.1.5] not assigned.no ontology.pentatricopeptide (PPR) repeat-containing protein	Pentatricopeptide repeat (PPR) superfamily protein	-5.09467	0.00173042
AT1G76280	[35.1.5] not assigned.no ontology.pentatricopeptide (PPR) repeat-containing protein	Tetratricopeptide repeat (TPR)-like superfamily protein	-2.23537	0.0477972
AT1G51965	[35.1.5] not assigned.no ontology.pentatricopeptide (PPR) repeat-containing protein	ABO5__ABA Overly-Sensitive 5	-1.4577	0.0132749
AT4G20740	[35.1.5] not assigned.no ontology.pentatricopeptide (PPR) repeat-containing protein	EMB3131__Pentatricopeptide repeat (PPR-like) superfamily protein	-3.6018	0.012919
AT1G64100	[35.1.5] not assigned.no ontology.pentatricopeptide (PPR) repeat-containing protein	pentatricopeptide (PPR) repeat-containing protein	-2.08047	0.00891074
AT1G13630	[35.1.5] not assigned.no ontology.pentatricopeptide (PPR) repeat-containing protein	Tetratricopeptide repeat (TPR)-like superfamily protein	-5.24263	0.00140697
AT2G16880	[35.1.5] not assigned.no ontology.pentatricopeptide (PPR) repeat-containing protein	Pentatricopeptide repeat (PPR) superfamily protein	-3.6186	0.0121336
AT1G07350	[35.1.1023] not assigned.no ontology	SR45a__RNA-binding (RRM/RBD/RNP motifs) family protein	-2.898	0.0118197
AT4G30830	[35.1.1023] not assigned.no ontology	Protein of unknown function, DUF593	-1.6139	0.0129721
AT5G50310	[35.1.1023] not assigned.no ontology	Galactose oxidase/kelch repeat superfamily protein	-1.57897	0.0394782
AT4G04670	[35.1.1023] not assigned.no ontology	AtTRM5c_TRM5c__Met-10+ like family protein / kelch repeat-containing protein	-3.54703	0.0234554
AT5G17590	[35.1.1023] not assigned.no ontology	Putative membrane lipoprotein	-2.02573	0.00928892
AT2G41050	[35.1.1023] not assigned.no ontology	PQ-loop repeat family protein / transmembrane family protein	-2.42217	0.00629569
AT5G64690	[35.1.1023] not assigned.no ontology	neurofilament triplet H protein-related	-4.02897	0.00310748
AT2G16405	[35.1.1023] not assigned.no ontology	Transducin/WD40 repeat-like superfamily protein	-5.2249	4.39786e-05
AT2G20597	[35.1.1023] not assigned.no ontology	Plant thionin family protein	-1.7752	0.00511228
AT2G33780	[35.1.1023] not assigned.no ontology	MVQ2__VQ motif-containing protein	-1.8071	0.00609228
AT5G07830	[35.1.1023] not assigned.no ontology	AtGUS2_GUS2__glucuronidase 2	-4.12097	0.00271192
AT3G08840	[35.1.1023] not assigned.no ontology	D-alanine--D-alanine ligase family	-2.3456	0.000839202
AT4G01780	[35.1.1023] not assigned.no ontology	XH/XS domain-containing protein	-3.77237	0.0135088
AT5G42950	[35.1.1023] not assigned.no ontology	EXA1__GYF domain-containing protein	-2.22913	0.0019222
AT4G39955	[35.1.1023] not assigned.no ontology	alpha/beta-Hydrolases superfamily protein	-1.9416	0.0293541
AT3G44790	[35.1.1023] not assigned.no ontology	TRAF-like family protein	-3.2787	0.00946714
AT5G41620	[35.1.1023] not assigned.no ontology		-1.87823	0.000503968
AT1G24420	[35.1.1023] not assigned.no ontology	HXXXD-type acyl-transferase family protein	-3.42343	0.0028563
AT2G35710	[35.1.1023] not assigned.no ontology	PGSIP7__Nucleotide-diphospho-sugar transferases superfamily protein	-1.59937	0.00234592
AT1G13220	[35.1.1023] not assigned.no ontology	CRWN2_LINC2__nuclear matrix constituent protein-related	-1.74417	0.0267681
AT1G08800	[35.1.1023] not assigned.no ontology	MyoB1__Protein of unknown function, DUF593	-1.47663	0.0260679
AT4G01870	[35.1.1023] not assigned.no ontology	tolB protein-related	-2.1074	0.0243835
AT1G33340	[35.1.21] not assigned.no ontology.epsin N-terminal homology (ENTH) domain-containing protein	PICALM8__ENTH/ANTH/VHS superfamily protein	-3.5047	5.70588e-05
AT2G02610	[35.1.26] not assigned.no ontology.DC1 domain containing protein	Cysteine/Histidine-rich C1 domain family protein	-1.5933	0.0333725
AT5G35610	[35.1.25] not assigned.no ontology.paired amphipathic helix repeat-containing protein	Paired amphipathic helix (PAH2) superfamily protein	-1.1901	0.0264383
AT5G66470	[35.2.1001] not assigned.unknown	AtERG1_Era-1_ERA1__RNA binding;GTP binding	-3.64197	0.00898671
AT3G27600	[35.2.1001] not assigned.unknown	SWAP (Suppressor-of-White-APricot)/surp RNA-binding domain-containing protein	-1.32463	0.0107586
AT5G13310	[35.2.1001] not assigned.unknown		-5.0884	0.00452081
AT1G02470	[35.2.1001] not assigned.unknown	Polyketide cyclase/dehydrase and lipid transport superfamily protein	-1.8282	0.0202385
AT2G25250	[35.2.1001] not assigned.unknown		-2.08357	0.00330745
AT2G11570	[35.2.1001] not assigned.unknown		-1.44377	0.0322803
AT2G25190	[35.2.1001] not assigned.unknown	PPPDE putative thiol peptidase family protein	-4.0783	0.000676102
AT3G15490	[35.2.1001] not assigned.unknown	ISTL11__Regulator of Vps4 activity in the MVB pathway protein	-4.5195	0.0130626
AT3G09730	[35.2.1001] not assigned.unknown		-5.43647	3.59556e-05
AT5G27010	[35.2.1001] not assigned.unknown	ARM repeat superfamily protein	-1.96973	0.0155289
AT2G47480	[35.2.1001] not assigned.unknown	Protein of unknown function (DUF3511)	-1.6611	0.00873302
AT5G12950	[35.2.1001] not assigned.unknown	Putative glycosyl hydrolase of unknown function (DUF1680)	-1.703	0.0139254
AT2G31130	[35.2.1001] not assigned.unknown		-1.94177	0.0229904
AT3G24630	[35.2.1001] not assigned.unknown	TRM34	-3.34413	2.79874e-05
AT5G24740	[35.2.1001] not assigned.unknown	SHBY__Protein of unknown function (DUF1162)	-3.16033	0.037222
AT3G01060	[35.2.1001] not assigned.unknown		-2.25737	0.0266775
AT1G65020	[35.2.1001] not assigned.unknown		-3.1379	0.00370662
AT2G37880	[35.2.1001] not assigned.unknown	Protein of unknown function, DUF617	-1.8557	6.76992e-05
AT5G38790	[35.2.1001] not assigned.unknown		-4.43723	5.94205e-05
AT2G34540	[35.2.1001] not assigned.unknown		-4.40287	0.00210043
AT3G62900	[35.2.1001] not assigned.unknown	CW-type Zinc Finger	-2.1809	0.0207672
AT5G39870	[35.2.1001] not assigned.unknown	Protein of unknown function (DUF1216)	-3.90963	0.000219625
AT5G52550	[35.2.1001] not assigned.unknown		-1.60153	0.00910836
AT5G04460	[35.2.1001] not assigned.unknown	STUbL5__RING/U-box superfamily protein	-1.72877	0.0227701
AT5G12390	[35.2.1001] not assigned.unknown	FIS1B__Tetratricopeptide repeat (TPR)-like superfamily protein	-2.66933	0.00956179
AT2G28870	[35.2.1001] not assigned.unknown	SMR10	-3.00573	0.00443578
AT1G64990	[35.2.1001] not assigned.unknown	GTG1__GPCR-type G protein 1	-8.6609	0.00021946
AT1G24560	[35.2.1001] not assigned.unknown	MTV9_PUF2	-2.804	0.0496656
AT4G23020	[35.2.1001] not assigned.unknown	TRM11	-1.42137	0.00928831
AT3G19660	[35.2.1001] not assigned.unknown		-1.9721	0.00522815
AT5G12010	[35.2.1001] not assigned.unknown		-1.90513	0.0340598
AT4G39840	[35.2.1001] not assigned.unknown		-3.62457	0.00409204
AT1G63205	[35.2.1001] not assigned.unknown	Cystatin/monellin superfamily protein	-1.5751	1.99542e-05
AT2G07170	[35.2.1001] not assigned.unknown	ARM repeat superfamily protein	-3.9489	0.0437603
AT3G53540	[35.2.1001] not assigned.unknown	TRM19	-2.7233	0.00569175
AT3G07350	[35.2.1001] not assigned.unknown	Protein of unknown function (DUF506)	-3.773	0.0172483
AT3G10440	[35.2.1001] not assigned.unknown	AtSGO1_SGO1__Shugoshin C terminus	-4.68343	0.00118334
AT5G55820	[35.2.1001] not assigned.unknown	INCENP_WYR	-2.62203	0.000333723
AT1G49110	[35.2.1001] not assigned.unknown		-2.30543	0.0115057
AT3G06150	[35.2.1001] not assigned.unknown		-4.02547	0.000735311
AT3G16070	[35.2.1001] not assigned.unknown		-1.91207	0.013439
AT3G49725	[35.2.1001] not assigned.unknown	GTP-binding protein, HflX	-2.54017	0.000709377
AT5G40790	[35.2.1001] not assigned.unknown	AITR3_DIL2	-3.78543	0.000431643
AT2G25720	[35.2.1001] not assigned.unknown		-4.5819	0.00189615
AT2G31740	[35.2.1001] not assigned.unknown	S-adenosyl-L-methionine-dependent methyltransferases superfamily protein	-3.28957	0.0131296
AT2G32320	[35.2.1001] not assigned.unknown	ICA2__tRNAHis guanylyltransferase	-3.16007	0.0140077
AT5G18490	[35.2.1001] not assigned.unknown	Plant protein of unknown function (DUF946)	-1.95483	0.0444037
AT1G59850	[35.2.1001] not assigned.unknown	ARM repeat superfamily protein	-5.29107	0.00722758
AT1G80130	[35.2.1001] not assigned.unknown	Tetratricopeptide repeat (TPR)-like superfamily protein	-2.482	0.00496025
AT2G03230	[35.2.1001] not assigned.unknown	GCK domain-containing protein	-3.10547	0.000643274
AT3G28320	[35.2.1001] not assigned.unknown	Protein of unknown function (DUF677)	-2.99763	0.0251477
AT1G16810	[35.2.1001] not assigned.unknown		-1.19457	0.00465542
AT1G36745	[35.2.1001] not assigned.unknown		-4.73623	0.00396844
AT2G02570	[35.2.1001] not assigned.unknown	SPF30__nucleic acid binding;RNA binding	-2.47437	0.0124788
AT4G16180	[35.2.1001] not assigned.unknown		-2.5761	0.001631
AT2G31580	[35.2.1001] not assigned.unknown	ICA1__tRNAHis guanylyltransferase	-1.0541	0.0199996
AT1G05970	[35.2.1001] not assigned.unknown	AIPP1_EDM3__RNA-binding (RRM/RBD/RNP motifs) family protein	-1.86377	0.00101552
AT5G16720	[35.2.1001] not assigned.unknown	MyoB3__Protein of unknown function, DUF593	-1.9068	0.0458244
AT3G24506	[35.2.1001] not assigned.unknown	CGL20B	-4.35167	0.00260537
AT1G24706	[35.2.1001] not assigned.unknown	AtTHO2_EMB2793_THO2__THO2	-5.67933	0.028742
AT3G56850	[17.1.3] hormone metabolism.abscisic acid.induced-regulated-responsive-activated	AREB3_DPBF3__ABA-responsive element binding protein 3	-1.174	0.00448405
AT1G28130	[17.2.3] hormone metabolism.auxin.induced-regulated-responsive-activated	GH3.17_VAS2__Auxin-responsive GH3 family protein	-5.76797	0.00182774
AT1G48660	[17.2.3] hormone metabolism.auxin.induced-regulated-responsive-activated	Auxin-responsive GH3 family protein	-1.50593	0.0347018
AT2G24400	[17.2.3] hormone metabolism.auxin.induced-regulated-responsive-activated	SAUR38__SAUR-like auxin-responsive protein family	-1.13347	0.0179606
AT3G02580	[17.3.1.2.6] hormone metabolism.brassinosteroid.synthesis-degradation.sterols.DWF7	BUL1_DWF7_STE1__sterol 1	-2.27823	0.000401449
AT4G30610	[17.3.2.99] hormone metabolism.brassinosteroid.signal transduction.other	BRS1_SCPL24__alpha/beta-Hydrolases superfamily protein	-3.81353	0.00457135
AT3G20780	[17.3.3] hormone metabolism.brassinosteroid.induced-regulated-responsive-activated	ATTOP6B_BIN3_HLQ_HYP6_RHL3_TOP6B__topoisomerase 6 subunit B	-1.1127	0.00423033
AT1G25410	[17.4.1.1003] hormone metabolism.cytokinin.synthesis-degradation	ATIPT6_IPT6__isopentenyltransferase 6	-1.8072	0.00961317
AT5G44210	[17.5.2] hormone metabolism.ethylene.signal transduction	ATERF-9_ATERF9_ERF9__erf domain protein 9	-1.8436	0.0134316
AT1G19180	[17.7.2] hormone metabolism.jasmonate.signal transduction	AtJAZ1_JAZ1_TIFY10A__jasmonate-zim-domain protein 1	-3.22547	0.0116377
AT4G18253	[]		-3.21733	0.00479219
AT4G15562	[]		-2.0178	0.0453311
AT4G38062	[]		-3.90727	0.00108813
AT1G03680	[21.1] redox.thioredoxin	ATHM1_ATM1_THM1_TRX-M1__thioredoxin M-type 1	0.875167	0.00559354
AT1G64140	[20.1.1001] stress.biotic		-0.614033	0.0276453
AT4G38680	[20.2.2] stress.abiotic.cold	ATCSP2_CSDP2_CSP2_GRP2__glycine rich protein 2	0.9875	0.0340161
AT1G65960	[13.1.1.1.1] amino acid metabolism.synthesis.central amino acid metabolism.GABA.Glutamate decarboxylase	GAD2__glutamate decarboxylase 2	-0.796233	0.0469096
AT1G68660	[29.2.1.1.3.2.17] protein.synthesis.ribosomal protein.prokaryotic.unknown organellar.50S subunit.L7/L12	AtClpS1_ClpS1__Ribosomal protein L12/ ATP-dependent Clp protease adaptor protein ClpS family protein	-0.7733	0.00493504
AT5G20290	[29.2.1.2.1.8] protein.synthesis.ribosomal protein.eukaryotic.40S subunit.S8	Ribosomal protein S8e family protein	-0.748267	0.00734369
AT1G77840	[29.2.3] protein.synthesis.initiation	Translation initiation factor IF2/IF5	-0.861567	0.0125582
AT4G16720	[29.2.1.2.2.15] protein.synthesis.ribosomal protein.eukaryotic.60S subunit.L15	Ribosomal protein L23/L15e family protein	-0.892433	0.0215376
AT1G09270	[29.3.1] protein.targeting.nucleus	IMPA-4__importin alpha isoform 4	0.968433	0.016418
AT1G60940	[29.4] protein.postranslational modification	SNRK2-10_SNRK2.10_SRK2B__SNF1-related protein kinase 2.10	-0.8087	0.033403
AT4G32250	[29.4] protein.postranslational modification	KOC1__Protein kinase superfamily protein	-0.911633	0.0106154
AT1G45976	[29.5.11.4.2] protein.degradation.ubiquitin.E3.RING	SBP1__S-ribonuclease binding protein 1	-0.7537	0.0253497
AT1G69100	[29.5.4] protein.degradation.aspartate protease	Eukaryotic aspartyl protease family protein	0.807567	0.000300427
AT3G18910	[29.5.11.4.3.2] protein.degradation.ubiquitin.E3.SCF.FBOX	ETP2__EIN2 targeting protein2	-0.9831	0.0263278
AT1G65770	[29.5.11.4.3.2] protein.degradation.ubiquitin.E3.SCF.FBOX	AMR1_AtFDA7__ascorbic acid mannose pathway regulator 1	-0.820067	0.00119673
AT2G17020	[29.5.11.4.3.2] protein.degradation.ubiquitin.E3.SCF.FBOX	F-box/RNI-like superfamily protein	0.564133	0.0461101
AT1G03000	[29.5.9] protein.degradation.AAA type	PEX6__peroxin 6	-0.542	0.0281687
AT2G47110	[29.5.11] protein.degradation.ubiquitin	RPS27aB_UBI6_UBQ6__ubiquitin 6	0.937667	0.0475562
AT5G20660	[29.5] protein.degradation	Zn-dependent exopeptidases superfamily protein	0.874267	0.0359597
AT1G63770	[29.5] protein.degradation	Peptidase M1 family protein	-0.5273	0.045199
AT2G33210	[29.6] protein.folding	HSP60_HSP60-2__heat shock protein 60-2	0.4432	0.0412245
AT1G51410	[26.11.1] misc.alcohol dehydrogenases.cinnamyl alcohol dehydrogenase	NAD(P)-binding Rossmann-fold superfamily protein	-0.760733	0.0388259
AT3G46720	[26.2] misc.UDP glucosyl and glucoronyl transferases	UDP-Glycosyltransferase superfamily protein	0.699367	0.0373884
AT2G32610	[10.2.1] cell wall.cellulose synthesis.cellulose synthase	ATCSLB01_ATCSLB1_CSLB01_CSLB01__cellulose synthase-like B1	0.512133	0.00966371
AT4G13090	[10.7] cell wall.modification	XTH2__xyloglucan endotransglucosylase/hydrolase 2	0.6976	0.027933
AT5G05970	[27.1] RNA.processing	NEDD1__Transducin/WD40 repeat-like superfamily protein	0.3775	0.0179453
AT1G08600	[27.3.44] RNA.regulation of transcription.Chromatin Remodeling Factors	ATRX_CHR20__P-loop containing nucleoside triphosphate hydrolases superfamily protein	-0.612733	0.0226945
AT3G63450	[27.3.12] RNA.regulation of transcription.C3H zinc finger family	RNA-binding (RRM/RBD/RNP motifs) family protein	-0.93	0.0208406
AT1G06230	[27.3.52] RNA.regulation of transcription.Global transcription factor group	GTE4__global transcription factor group E4	-0.730533	0.0320698
AT3G13960	[27.3.50] RNA.regulation of transcription.General Transcription	AtGRF5_GRF5__growth-regulating factor 5	-0.879933	0.0199872
AT1G16690	[27.3.65] RNA.regulation of transcription.Polycomb Group (PcG)	EPL1A__Enhancer of polycomb-like transcription factor protein	-0.932	0.0238784
AT1G66200	[12.2.2] N-metabolism.ammonia metabolism.glutamine synthetase	ATGSR2_GLN1;2_GSR2__glutamine synthase clone F11	-0.615933	0.0454955
AT3G01320	[35.1.25] not assigned.no ontology.paired amphipathic helix repeat-containing protein	SNL1__SIN3-like 1	0.899433	0.00215864
AT2G13690	[35.1.1023] not assigned.no ontology	PRLI-interacting factor, putative	-0.9372	0.00316342
AT4G09150	[35.1.1023] not assigned.no ontology	T-complex protein 11	0.535867	0.0223328
AT2G28320	[35.1.1023] not assigned.no ontology	Pleckstrin homology (PH) and lipid-binding START domains-containing protein	0.561467	0.039483
AT1G67360	[35.1.1023] not assigned.no ontology	LDAP1_SRP1__Rubber elongation factor protein (REF)	-0.822133	0.0192176
AT5G03360	[35.1.26] not assigned.no ontology.DC1 domain containing protein	DC1 domain-containing protein	0.634867	0.0438477
AT3G50370	[35.2.1001] not assigned.unknown		0.821267	0.0322338
AT2G05120	[35.2.1001] not assigned.unknown	NUP133__Nucleoporin, Nup133/Nup155-like	0.922867	0.0164773
AT2G30120	[35.2.1001] not assigned.unknown	FLX	-0.885567	0.0118524
AT5G24280	[35.2.1001] not assigned.unknown	GMI1__gamma-irradiation and mitomycin c induced 1	-0.9815	0.0268617
AT1G21280	[35.2.1001] not assigned.unknown		-0.726533	0.0314131
AT4G02715	[35.2.1001] not assigned.unknown		-0.673833	0.023853
AT5G14730	[35.2.1001] not assigned.unknown		0.7202	0.00914937
AT2G27505	[35.2.1001] not assigned.unknown	FBD-like domain family protein	-0.869333	0.00252423
AT5G46920	[28.1] DNA.synthesis/chromatin structure	Intron maturase, type II family protein	-0.899367	0.0274344
AT3G10010	[28.1] DNA.synthesis/chromatin structure	DML2__demeter-like 2	0.735467	0.0109717
AT5G65140	[3.2.2] minor CHO metabolism.trehalose.TPP	TPPJ__Haloacid dehalogenase-like hydrolase (HAD) superfamily protein	-0.973733	0.043543
AT2G29100	[30.1] signalling.in sugar and nutrient physiology	ATGLR2.9_GLR2.9_GLR2.9__glutamate receptor 2.9	0.5969	0.0188528
AT4G28600	[30.3] signalling.calcium	NPGR2__no pollen germination related 2	0.933	0.00592598
AT5G10660	[30.3] signalling.calcium	calmodulin-binding protein-related	0.520533	0.0121172
AT3G54570	[30.3] signalling.calcium	Plant calmodulin-binding protein-related	0.626	0.00661918
AT1G74470	[16.1.1.1014] secondary metabolism.isoprenoids.non-mevalonate pathway	Pyridine nucleotide-disulphide oxidoreductase family protein	-0.9129	0.0207939
AT2G36390	[2.1.2.3] major CHO metabolism.synthesis.starch.starch branching	BE3_SBE2.1__starch branching enzyme 2.1	0.687867	0.207587
AT3G30720	[2.1.2.1004] major CHO metabolism.synthesis.starch	DEG6_QQS__qua-quine starch	-0.463833	0.674586
AT2G35840	[2.1.1.2] major CHO metabolism.synthesis.sucrose.SPP	Sucrose-6F-phosphate phosphohydrolase family protein	1.62273	0.0734545
AT1G74910	[2.1.2.1] major CHO metabolism.synthesis.starch.AGPase	KJC1__ADP-glucose pyrophosphorylase family protein	-0.6357	0.0503892
AT5G11110	[2.1.1.1] major CHO metabolism.synthesis.sucrose.SPS	ATSPS2F_KNS2_SPS1_SPS2F_SPSA2__sucrose phosphate synthase 2F	-0.7342	0.0906725
AT1G04920	[2.1.1.1] major CHO metabolism.synthesis.sucrose.SPS	ATSPS3F_AtSPSB_SPS3F_SPSB__sucrose phosphate synthase 3F	-0.820867	0.252406
AT5G37180	[2.2.1.5] major CHO metabolism.degradation.sucrose.Susy	ATSUS5_SUS5__sucrose synthase 5	0.656633	0.827433
AT4G24450	[2.2.2.3] major CHO metabolism.degradation.starch.glucan water dikinase	At4g24450_ATGWD2_GWD3_PWD__phosphoglucan, water dikinase	1.05627	0.105701
AT3G59480	[2.2.1.1] major CHO metabolism.degradation.sucrose.fructokinase	FRK4_FRK7__pfkB-like carbohydrate kinase family protein	0.0776667	0.796303
AT3G54090	[2.2.1.1] major CHO metabolism.degradation.sucrose.fructokinase	FLN1__fructokinase-like 1	-0.7475	0.218966
AT3G06500	[2.2.1.3.1] major CHO metabolism.degradation.sucrose.invertases.neutral	A/N-InvC__Plant neutral invertase family protein	2.59273	0.0886626
AT5G16150	[2.2.2.6] major CHO metabolism.degradation.starch.transporter	GLT1_PGLCT__plastidic GLC translocator	0.617467	0.34086
AT4G12020	[20.1.5] stress.biotic.regulation of transcription	ATWRKY19_MAPKKK11_MEKK4_WRKY19__protein kinase family protein	0.650367	0.766017
AT1G02360	[20.1.1001] stress.biotic	Chitinase family protein	-0.0321333	0.845279
AT4G13880	[20.1.1001] stress.biotic	AtRLP48_RLP48__receptor like protein 48	1.0486	0.529291
AT4G16860	[20.1.1001] stress.biotic	CHS2_CHS2_RPP4__Disease resistance protein (TIR-NBS-LRR class) family	0.776533	0.427232
AT5G40020	[20.1.1001] stress.biotic	Pathogenesis-related thaumatin superfamily protein	2.12093	0.249422
AT2G43610	[20.1.1001] stress.biotic	Chitinase family protein	0.6818	0.557037
AT4G29940	[20.1.1001] stress.biotic	PRHA__pathogenesis related homeodomain protein A	3.70907	0.188926
AT2G25470	[20.1.1001] stress.biotic	AtRLP21_RLP21__receptor like protein 21	2.33863	0.154615
AT3G48080	[20.1.1001] stress.biotic	alpha/beta-Hydrolases superfamily protein	2.0979	0.207095
AT1G20780	[20.1.1001] stress.biotic	ATPUB44_PUB44_SAUL1__senescence-associated E3 ubiquitin ligase 1	0.951433	0.392287
AT4G23630	[20.1.1001] stress.biotic	BTI1_RTN1_RTNLB1__VIRB2-interacting protein 1	-1.0369	0.252215
AT3G44480	[20.1.1001] stress.biotic	cog1_RPP1__Disease resistance protein (TIR-NBS-LRR class) family	0.0643333	0.968035
AT4G25090	[20.1.1] stress.biotic.respiratory burst	AtRbohG__Riboflavin synthase-like superfamily protein	-1.47267	0.360566
AT5G07390	[20.1.1] stress.biotic.respiratory burst	ATRBOHA_RBOHA__respiratory burst oxidase homolog A	1.25343	0.200817
AT1G63740	[20.1.7] stress.biotic.PR-proteins	Disease resistance protein (TIR-NBS-LRR class) family	5.58893	0.0926963
AT1G66090	[20.1.7] stress.biotic.PR-proteins	TN3__Disease resistance protein (TIR-NBS class)	0.688767	0.201929
AT4G19530	[20.1.7] stress.biotic.PR-proteins	disease resistance protein (TIR-NBS-LRR class) family	3.1984	0.14812
AT1G12290	[20.1.7] stress.biotic.PR-proteins	L5__Disease resistance protein (CC-NBS-LRR class) family	1.06617	0.648432
AT4G16940	[20.1.7] stress.biotic.PR-proteins	SIKIC1__Disease resistance protein (TIR-NBS-LRR class) family	-0.679333	0.758205
AT5G66900	[20.1.7] stress.biotic.PR-proteins	NRG1.1_NRG1A__Disease resistance protein (CC-NBS-LRR class) family	-2.4848	0.205346
AT5G27060	[20.1.7] stress.biotic.PR-proteins	AtRLP53_RLP53__receptor like protein 53	-0.375967	0.396615
AT3G51560	[20.1.7] stress.biotic.PR-proteins	Disease resistance protein (TIR-NBS-LRR class) family	1.42773	0.412001
AT2G06983	[20.1.7] stress.biotic.PR-proteins	SCRL16__SCR-like 16	3.3605	0.0813542
AT4G10780	[20.1.7] stress.biotic.PR-proteins	LRR and NB-ARC domains-containing disease resistance protein	1.82077	0.258635
AT5G45230	[20.1.7] stress.biotic.PR-proteins	Disease resistance protein (TIR-NBS-LRR class) family	2.72027	0.17287
AT1G17615	[20.1.7] stress.biotic.PR-proteins	TN2__Disease resistance protein (TIR-NBS class)	-1.14417	0.333559
AT1G08695	[20.1.7] stress.biotic.PR-proteins	SCRL3__SCR-like 3	0.8574	0.271803
AT1G56540	[20.1.7] stress.biotic.PR-proteins	Disease resistance protein (TIR-NBS-LRR class) family	2.86747	0.282504
AT5G41540	[20.1.7] stress.biotic.PR-proteins	Disease resistance protein (TIR-NBS-LRR class) family	-2.66253	0.0714995
AT2G16870	[20.1.7] stress.biotic.PR-proteins	Disease resistance protein (TIR-NBS-LRR class) family	3.5441	0.104149
AT5G46470	[20.1.7] stress.biotic.PR-proteins	RPS6__disease resistance protein (TIR-NBS-LRR class) family	-0.00626667	0.997103
AT1G72890	[20.1.7] stress.biotic.PR-proteins	TN6__Disease resistance protein (TIR-NBS class)	0.488133	0.151805
AT4G16920	[20.1.7] stress.biotic.PR-proteins	Disease resistance protein (TIR-NBS-LRR class) family	0.335967	0.284634
AT1G55210	[20.1.7] stress.biotic.PR-proteins	Disease resistance-responsive (dirigent-like protein) family protein	-0.696833	0.743769
AT5G38350	[20.1.7] stress.biotic.PR-proteins	Disease resistance protein (NBS-LRR class) family	0.4804	0.65837
AT4G16990	[20.1.7] stress.biotic.PR-proteins	RLM3_TN16__disease resistance protein (TIR-NBS class), putative	1.19197	0.572807
AT4G19520	[20.1.7] stress.biotic.PR-proteins	disease resistance protein (TIR-NBS-LRR class) family	0.496967	0.51969
AT1G11000	[20.1.3.1] stress.biotic.signalling.MLO-like	ATMLO4_MLO4__Seven transmembrane MLO family protein	-0.793733	0.728143
AT5G43513	[20.1.7.12] stress.biotic.PR-proteins.plant defensins	AtLURE1.3_CRP810_1.3_LURE1.3__Putative membrane lipoprotein	-0.8064	0.695632
AT1G68905	[20.1.7.12] stress.biotic.PR-proteins.plant defensins	Defensin-like (DEFL) family protein	-0.133433	0.945547
AT4G12400	[20.1003] stress	Hop3__stress-inducible protein, putative	2.89537	0.0847248
AT4G23260	[20.1003] stress	CRK18__cysteine-rich RLK (RECEPTOR-like protein kinase) 18	1.92953	0.194029
AT3G51780	[20.2.99] stress.abiotic.unspecified	ATBAG4_BAG4__BCL-2-associated athanogene 4	-1.07513	0.243392
AT5G66590	[20.2.99] stress.abiotic.unspecified	CAP (Cysteine-rich secretory proteins, Antigen 5, and Pathogenesis-related 1 protein) superfamily protein	0.9819	0.206569
AT4G14630	[20.2.99] stress.abiotic.unspecified	GLP9__germin-like protein 9	2.34533	0.124859
AT1G76770	[20.2.1] stress.abiotic.heat	HSP20-like chaperones superfamily protein	-0.9428	0.392221
AT4G19580	[20.2.1] stress.abiotic.heat	DNAJ heat shock N-terminal domain-containing protein	-1.58757	0.143892
AT5G05750	[20.2.1] stress.abiotic.heat	DNAJ heat shock N-terminal domain-containing protein	0.2365	0.209866
AT2G41520	[20.2.1] stress.abiotic.heat	DJC62_TPR15__Heat shock protein DnaJ with tetratricopeptide repeat	4.3359	0.0736283
AT5G04890	[20.2.1] stress.abiotic.heat	RTM2__HSP20-like chaperones superfamily protein	1.6255	0.0516949
AT5G49580	[20.2.1] stress.abiotic.heat	Chaperone DnaJ-domain superfamily protein	0.683633	0.592508
AT4G02100	[20.2.1] stress.abiotic.heat	Heat shock protein DnaJ with tetratricopeptide repeat	0.847333	0.279868
AT5G56030	[20.2.1] stress.abiotic.heat	AtHsp90.2_ERD8_HSP81-2_HSP81.2_HSP90.2__heat shock protein 81-2	-2.1074	0.443861
AT2G40130	[20.2.1] stress.abiotic.heat	SMXL8__Double Clp-N motif-containing P-loop nucleoside triphosphate hydrolases superfamily protein	0.1876	0.792497
AT4G21180	[20.2.1] stress.abiotic.heat	ATERDJ2B__DnaJ / Sec63 Brl domains-containing protein	0.8054	0.090223
AT4G14670	[20.2.1] stress.abiotic.heat	CLPB2__casein lytic proteinase B2	0.258767	0.908975
AT4G16540	[20.2.1] stress.abiotic.heat	Heat shock protein HSP20/alpha crystallin family	-0.2138	0.855482
AT5G15450	[20.2.1] stress.abiotic.heat	APG6_AtCLPB3_CLPB-P_CLPB3__casein lytic proteinase B3	1.95543	0.171079
AT5G52310	[20.2.2] stress.abiotic.cold	COR78_LTI140_LTI78_RD29A__low-temperature-responsive protein 78 (LTI78) / desiccation-responsive protein 29A (RD29A)	-0.929233	0.439506
AT3G04360	[20.2.2] stress.abiotic.cold	Calcium-dependent lipid-binding (CaLB domain) family protein	-0.211233	0.784403
AT2G39750	[20.2.3] stress.abiotic.drought/salt	S-adenosyl-L-methionine-dependent methyltransferases superfamily protein	0.725033	0.165812
AT3G54510	[20.2.3] stress.abiotic.drought/salt	Early-responsive to dehydration stress protein (ERD4)	0.5925	0.26746
AT2G45130	[20.2.1001] stress.abiotic	ATSPX3_SPX3__SPX domain gene 3	1.54683	0.0604597
AT1G53090	[30.11] signalling.light	SPA4__SPA1-related 4	-1.22353	0.326346
AT3G08570	[30.11] signalling.light	Phototropic-responsive NPH3 family protein	0.674133	0.521516
AT5G48800	[30.11] signalling.light	Phototropic-responsive NPH3 family protein	-0.145733	0.881568
AT1G10240	[30.11] signalling.light	FRS11__FAR1-related sequence 11	-0.2534	0.68226
AT2G46340	[30.11] signalling.light	SPA1__SPA (suppressor of phyA-105) protein family	0.3824	0.244011
AT2G18790	[30.11] signalling.light	HY3_OOP1_PHYB__phytochrome B	1.6021	0.298656
AT5G64330	[30.11] signalling.light	JK218_NPH3_RPT3__Phototropic-responsive NPH3 family protein	-2.2535	0.052738
AT5G47800	[30.11] signalling.light	NPY6__Phototropic-responsive NPH3 family protein	-0.054	0.964916
AT2G43010	[30.11] signalling.light	AtPIF4_PIF4_SRL2__phytochrome interacting factor 4	-1.0409	0.147289
AT2G02220	[30.2.10] signalling.receptor kinases.leucine rich repeat X	ATPSKR1_PSKR1__phytosulfokin receptor 1	1.55277	0.11403
AT5G35390	[30.2.3] signalling.receptor kinases.leucine rich repeat III	PRK1__Leucine-rich repeat protein kinase family protein	0.632033	0.614059
AT2G07040	[30.2.3] signalling.receptor kinases.leucine rich repeat III	AtPRK2_ATPRK2A_PRK2_PRK2A__Leucine-rich repeat protein kinase family protein	-0.451367	0.392547
AT2G27060	[30.2.3] signalling.receptor kinases.leucine rich repeat III	Leucine-rich repeat protein kinase family protein	0.4046	0.0739566
AT2G15300	[30.2.3] signalling.receptor kinases.leucine rich repeat III	Leucine-rich repeat protein kinase family protein	-0.688533	0.531077
AT1G11410	[30.2.24] signalling.receptor kinases.S-locus glycoprotein like	S-locus lectin protein kinase family protein	-2.75757	0.0779212
AT1G61440	[30.2.24] signalling.receptor kinases.S-locus glycoprotein like	S-locus lectin protein kinase family protein	3.27343	0.205396
AT1G61500	[30.2.24] signalling.receptor kinases.S-locus glycoprotein like	S-locus lectin protein kinase family protein	0.4006	0.799328
AT5G24080	[30.2.24] signalling.receptor kinases.S-locus glycoprotein like	Protein kinase superfamily protein	2.27843	0.0614789
AT5G14210	[30.2.6] signalling.receptor kinases.leucine rich repeat VI	Leucine-rich repeat protein kinase family protein	-0.5875	0.198738
AT2G02780	[30.2.6] signalling.receptor kinases.leucine rich repeat VI	Leucine-rich repeat protein kinase family protein	-0.438267	0.117224
AT4G23280	[30.2.17] signalling.receptor kinases.DUF 26	CRK20__cysteine-rich RLK (RECEPTOR-like protein kinase) 20	0.9016	0.168489
AT4G23250	[30.2.17] signalling.receptor kinases.DUF 26	CRK17_DUF26-21_EMB1290_RKC1__kinases;protein kinases	1.1529	0.472821
AT4G23260	[30.2.17] signalling.receptor kinases.DUF 26	CRK18__cysteine-rich RLK (RECEPTOR-like protein kinase) 18	1.92953	0.194029
AT4G23230	[30.2.17] signalling.receptor kinases.DUF 26	CRK15__cysteine-rich RLK (RECEPTOR-like protein kinase) 15	1.5511	0.573497
AT2G13800	[30.2.2] signalling.receptor kinases.leucine rich repeat II	ATSERK5_BAK8_SERK5__somatic embryogenesis receptor-like kinase 5	-0.00803333	0.990458
AT1G29720	[30.2.8.2] signalling.receptor kinases.leucine rich repeat VIII.VIII-2	RKFL1__Leucine-rich repeat transmembrane protein kinase	0.362133	0.48866
AT1G29750	[30.2.8.2] signalling.receptor kinases.leucine rich repeat VIII.VIII-2	RKF1__receptor-like kinase in flowers 1	1.00653	0.4336
AT1G07650	[30.2.8.2] signalling.receptor kinases.leucine rich repeat VIII.VIII-2	LMK1__Leucine-rich repeat transmembrane protein kinase	-0.528333	0.291641
AT1G07390	[30.2.99] signalling.receptor kinases.misc	AtRLP1_RLP1__receptor like protein 1	-0.1174	0.87071
AT1G51880	[30.2.99] signalling.receptor kinases.misc	RHS6__root hair specific 6	2.15163	0.0556336
AT3G46400	[30.2.99] signalling.receptor kinases.misc	Leucine-rich repeat protein kinase family protein	0.326433	0.259811
AT5G06940	[30.2.99] signalling.receptor kinases.misc	Leucine-rich repeat receptor-like protein kinase family protein	0.914267	0.419699
AT3G06000	[30.2.99] signalling.receptor kinases.misc	RNI-like superfamily protein	1.29913	0.0761432
AT5G20050	[30.2.99] signalling.receptor kinases.misc	Protein kinase superfamily protein	-0.235067	0.716526
AT1G15530	[30.2.99] signalling.receptor kinases.misc	LecRK-S.1__Concanavalin A-like lectin protein kinase family protein	-0.820967	0.729619
AT4G10390	[30.2.99] signalling.receptor kinases.misc	Protein kinase superfamily protein	-1.1724	0.392452
AT5G59700	[30.2.16] signalling.receptor kinases.Catharanthus roseus-like RLK1	ANJ__Protein kinase superfamily protein	0.887433	0.0898238
AT5G39020	[30.2.16] signalling.receptor kinases.Catharanthus roseus-like RLK1	MDS3__Malectin/receptor-like protein kinase family protein	2.4699	0.0581011
AT1G30570	[30.2.16] signalling.receptor kinases.Catharanthus roseus-like RLK1	HERK2__hercules receptor kinase 2	1.17353	0.270348
AT1G55610	[30.2.11] signalling.receptor kinases.leucine rich repeat XI	BRL1__BRI1 like	-0.282967	0.25494
AT1G10620	[30.2.22] signalling.receptor kinases.proline extensin like	AtPERK11_PERK11__Protein kinase superfamily protein	2.02043	0.289207
AT5G38560	[30.2.22] signalling.receptor kinases.proline extensin like	AtPERK8_PERK8__Protein kinase superfamily protein	4.74323	0.111104
AT1G52290	[30.2.22] signalling.receptor kinases.proline extensin like	AtPERK15_PERK15__Protein kinase superfamily protein	2.0272	0.16894
AT5G38210	[30.2.20] signalling.receptor kinases.wheat LRK10 like	LRK10L3__Protein kinase family protein	1.7302	0.128915
AT1G18390	[30.2.20] signalling.receptor kinases.wheat LRK10 like	LRK10L1.1_LRK10L1.2__Protein kinase superfamily protein	0.118933	0.858661
AT4G31100	[30.2.25] signalling.receptor kinases.wall associated kinase	wall-associated kinase, putative	-1.6106	0.107869
AT5G62390	[30.3] signalling.calcium	ATBAG7_BAG7__BCL-2-associated athanogene 7	-2.5519	0.0947483
AT3G14590	[30.3] signalling.calcium	NTMC2T6.2_NTMC2TYPE6.2__Calcium-dependent lipid-binding (CaLB domain) family protein	1.05547	0.162355
AT1G09210	[30.3] signalling.calcium	AtCRT1b_CRT1b_CRT2__calreticulin 1b	1.4492	0.417571
AT1G20760	[30.3] signalling.calcium	AtEH1__Calcium-binding EF hand family protein	-0.220133	0.459679
AT4G33050	[30.3] signalling.calcium	AtIQM1_EDA39_IQM1__calmodulin-binding family protein	1.44787	0.370189
AT5G17470	[30.3] signalling.calcium	EF hand calcium-binding protein family	0.511567	0.392242
AT3G21180	[30.3] signalling.calcium	ACA9_ATACA9__autoinhibited Ca(2+)-ATPase 9	-0.443233	0.737465
AT3G03430	[30.3] signalling.calcium	Calcium-binding EF-hand family protein	0.539367	0.089191
AT1G27460	[30.3] signalling.calcium	NPGR1__no pollen germination related 1	1.24703	0.528801
AT4G21820	[30.3] signalling.calcium	binding;calmodulin binding	0.0399	0.855715
AT3G22190	[30.3] signalling.calcium	IQD5__IQ-domain 5	-0.860033	0.541952
AT1G52410	[30.3] signalling.calcium	AtTSA1_TSA1__TSK-associating protein 1	1.2861	0.467313
AT5G57580	[30.3] signalling.calcium	CBP60b__Calmodulin-binding protein	1.89717	0.2382
AT1G61950	[30.3] signalling.calcium	CPK19__calcium-dependent protein kinase 19	0.000966667	0.999747
AT3G17470	[30.3] signalling.calcium	ATCRSH_CRSH__Ca2+-activated RelA/spot homolog	0.325733	0.810123
AT5G39380	[30.3] signalling.calcium	Plant calmodulin-binding protein-related	1.2863	0.0596802
AT5G13460	[30.3] signalling.calcium	IQD11__IQ-domain 11	-1.32913	0.172561
AT1G76650	[30.3] signalling.calcium	CML38__calmodulin-like 38	-2.0761	0.185741
AT1G21630	[30.3] signalling.calcium	AtEH2__Calcium-binding EF hand family protein	-0.0436333	0.935787
AT2G02790	[30.3] signalling.calcium	IQD29__IQ-domain 29	-1.6489	0.32468
AT1G21980	[30.4.1] signalling.phosphinositides.phosphatidylinositol-4-phosphate 5-kinase	ATPIP5K1_ATPIPK1_PIP5K1__phosphatidylinositol-4-phosphate 5-kinase 1	1.7658	0.447933
AT2G17930	[30.4] signalling.phosphinositides	TRA1a__Phosphatidylinositol 3- and 4-kinase family protein with FAT domain	1.221	0.718787
AT3G51830	[30.4] signalling.phosphinositides	ATG5_SAC8__SAC domain-containing protein 8	1.7775	0.100549
AT2G03890	[30.4] signalling.phosphinositides	ATPI4K GAMMA 7_PI4K GAMMA 7_UBDK GAMMA 7__phosphoinositide 4-kinase gamma 7	-1.8017	0.0949182
AT5G09350	[30.4.2] signalling.phosphinositides.phosphatidylinositol 4-kinase	PI-4KBETA2_PI4KBETA2__phosphatidylinositol 4-OH kinase beta2	1.06323	0.515198
AT5G58690	[30.4.4] signalling.phosphinositides.phosphoinositide phospholipase C	ATPLC5_PLC5__phosphatidylinositol-speciwc phospholipase C5	-0.876633	0.501571
AT1G55040	[30.5] signalling.G-proteins	OZ2_SED1__zinc finger (Ran-binding) family protein	-0.816533	0.41759
AT1G16920	[30.5] signalling.G-proteins	ATRABA1B_BEX5_RAB11_RABA1b__RAB GTPase homolog A1B	-0.551833	0.359241
AT3G43300	[30.5] signalling.G-proteins	ATMIN7_BEN1_BIG5_MIN7__HOPM interactor 7	0.1616	0.752304
AT3G55660	[30.5] signalling.G-proteins	ATROPGEF6_ROPGEF6__ROP (rho of plants) guanine nucleotide exchange factor 6	-1.78883	0.243639
AT1G07620	[30.5] signalling.G-proteins	ATOBGM_TRM32__GTP-binding protein Obg/CgtA	-0.987667	0.080772
AT1G04260	[30.5] signalling.G-proteins	MPI1_MPI1_MPI7_MPIP1_MPIP7_PRA1.D__CAMV movement protein interacting protein 7	0.432567	0.699874
AT5G13300	[30.5] signalling.G-proteins	AGD3_FKD2_FKD2_SFC_VAN3__ARF GTPase-activating protein	-1.08367	0.118272
AT1G01960	[30.5] signalling.G-proteins	BIG3_EDA10__SEC7-like guanine nucleotide exchange family protein	1.39013	0.398062
AT5G61530	[30.5] signalling.G-proteins	small G protein family protein / RhoGAP family protein	4.3029	0.156088
AT3G59570	[30.5] signalling.G-proteins	Ypt/Rab-GAP domain of gyp1p superfamily protein	0.1915	0.208961
AT4G25540	[30.5] signalling.G-proteins	ATMSH3_MSH3__homolog of DNA mismatch repair protein MSH3	-1.20377	0.56395
AT3G54840	[30.5] signalling.G-proteins	ARA-6_ARA6_AtARA6_ATRAB5C_ATRABF1_RABF1__Ras-related small GTP-binding family protein	-0.771267	0.680203
AT2G26300	[30.5] signalling.G-proteins	ATGPA1_GP ALPHA 1_GPA1__G protein alpha subunit 1	0.313467	0.284395
AT1G07140	[30.5] signalling.G-proteins	SIRANBP__Pleckstrin homology (PH) domain superfamily protein	0.272367	0.59715
AT2G43490	[30.5] signalling.G-proteins	Ypt/Rab-GAP domain of gyp1p superfamily protein	-0.235033	0.774189
AT1G08410	[30.5] signalling.G-proteins	DIG6_LSG1-2__P-loop containing nucleoside triphosphate hydrolases superfamily protein	-0.365767	0.509399
AT5G18570	[30.5] signalling.G-proteins	ATOBGC_ATOBGL_CPSAR1_EMB269_EMB3138_Obg A-2_OBGC_OBGL__GTP1/OBG family protein	1.48943	0.122639
AT3G18610	[30.5] signalling.G-proteins	ATNUC-L2_NUC-L2_NUC2_PARLL1__nucleolin like 2	0.5704	0.70396
AT3G51630	[30.6] signalling.MAP kinases	ATWNK5_WNK5_ZIK1__with no lysine (K) kinase 5	-0.459767	0.810649
AT5G19010	[30.6] signalling.MAP kinases	MPK16__mitogen-activated protein kinase 16	1.73697	0.399134
AT3G07980	[30.6] signalling.MAP kinases	MAP3KE2_MAPKKK6__mitogen-activated protein kinase kinase kinase 6	1.16493	0.268094
AT5G10450	[30.7] signalling.14-3-3 proteins	14-3-3lambda_AFT1_GRF6__G-box regulating factor 6	-2.5352	0.138599
AT2G13370	[28.1] DNA.synthesis/chromatin structure	CHR5__chromatin remodeling 5	1.55017	0.583022
AT1G20960	[28.1] DNA.synthesis/chromatin structure	BRR2_BRR2a_emb1507__U5 small nuclear ribonucleoprotein helicase, putative	-0.583433	0.306628
AT4G19130	[28.1] DNA.synthesis/chromatin structure	RPA1E__Replication factor-A protein 1-related	3.27353	0.0555655
AT3G55060	[28.1] DNA.synthesis/chromatin structure		-0.305333	0.267555
AT2G16440	[28.1] DNA.synthesis/chromatin structure	MCM4__Minichromosome maintenance (MCM2/3/5) family protein	2.57237	0.11101
AT1G20720	[28.1] DNA.synthesis/chromatin structure	RAD3-like DNA-binding helicase protein	-4.00157	0.0512386
AT5G41150	[28.1] DNA.synthesis/chromatin structure	ATRAD1_RAD1_UVH1__Restriction endonuclease, type II-like superfamily protein	3.36807	0.0699969
AT5G46280	[28.1] DNA.synthesis/chromatin structure	MCM3__Minichromosome maintenance (MCM2/3/5) family protein	-0.5621	0.631056
AT5G35910	[28.1] DNA.synthesis/chromatin structure	AtRRP6L2_RRP6L2__Polynucleotidyl transferase, ribonuclease H fold protein with HRDC domain	0.664933	0.613541
AT2G42320	[28.1] DNA.synthesis/chromatin structure	nucleolar protein gar2-related	2.03893	0.137945
AT4G32700	[28.1] DNA.synthesis/chromatin structure	POLQ_TEB__helicases;ATP-dependent helicases;nucleic acid binding;ATP binding;DNA-directed DNA polymerases;DNA binding	0.567133	0.749154
AT5G55300	[28.1] DNA.synthesis/chromatin structure	FAS5_MGO1_TOP1_TOP1ALPHA__DNA topoisomerase I alpha	0.3403	0.641704
AT2G41460	[28.1] DNA.synthesis/chromatin structure	ARP__apurinic endonuclease-redox protein	-0.1096	0.92153
AT3G50360	[28.1] DNA.synthesis/chromatin structure	ATCEN2_CEN1_CEN2_CML20__centrin2	2.3631	0.102458
AT3G47460	[28.1] DNA.synthesis/chromatin structure	ATSMC2_SMC2B__Structural maintenance of chromosomes (SMC) family protein	0.695267	0.499327
AT3G04260	[28.1] DNA.synthesis/chromatin structure	PDE324_PTAC3__plastid transcriptionally active 3	0.856367	0.535626
AT5G59690	[28.1.3.2.4] DNA.synthesis/chromatin structure.histone.core.H4	Histone superfamily protein	0.153667	0.4834
AT5G08780	[28.1.3.1] DNA.synthesis/chromatin structure.histone.H1	winged-helix DNA-binding transcription factor family protein	3.63547	0.117455
AT3G28030	[28.2] DNA.repair	UVH3_UVR1__5'-3' exonuclease family protein	0.304633	0.638013
AT1G19485	[28.2] DNA.repair	Transducin/WD40 repeat-like superfamily protein	-0.735933	0.206208
AT5G16630	[28.2] DNA.repair	ATRAD4_RAD4__DNA repair protein Rad4 family	-0.8408	0.157041
AT3G10270	[28.2] DNA.repair	GYRB1__DNA GYRASE B1	-0.0406	0.886459
AT1G79050	[28.2] DNA.repair	RECA1__recA DNA recombination family protein	-1.44843	0.0594636
AT5G50340	[28.2] DNA.repair	ATRADA_RADA__ATP-dependent peptidases;nucleotide binding;serine-type endopeptidases;DNA helicases;ATP binding;damaged DNA binding;nucleoside-triphosphatases	1.93017	0.383679
AT5G64520	[28.2] DNA.repair	ATXRCC2_XRCC2__homolog of X-ray repair cross complementing 2 (XRCC2)	-0.138967	0.637822
AT3G14890	[28.2] DNA.repair	ZDP__phosphoesterase	2.36103	0.356819
AT3G24495	[28.2] DNA.repair	ATMSH7_MSH6-2_MSH7__MUTS homolog 7	-1.39577	0.572915
AT5G41370	[28.2] DNA.repair	ATXPB1_XPB1__homolog of xeroderma pigmentosum complementation group B 1	1.8721	0.292854
AT5G24850	[28.2] DNA.repair	CRY3__cryptochrome 3	0.1151	0.933606
AT2G31970	[28.2] DNA.repair	ATRAD50_RAD50__DNA repair-recombination protein (RAD50)	-0.2216	0.892025
AT2G36490	[28.2] DNA.repair	AtROS1_DML1_ROS1__demeter-like 1	-0.8693	0.198913
AT5G38470	[28.2] DNA.repair	RAD23D__Rad23 UV excision repair protein family	-0.0342667	0.808321
AT1G79890	[28.99] DNA.unspecified	RAD3-like DNA-binding helicase protein	-0.1009	0.914995
AT5G66840	[28.99] DNA.unspecified	SAP domain-containing protein	1.6144	0.364306
AT3G50900	[28.99] DNA.unspecified		1.30623	0.154591
AT4G14700	[28.99] DNA.unspecified	ATORC1A_ORC1A__origin recognition complex 1	-0.244867	0.899344
AT3G52050	[28.99] DNA.unspecified	OEX1__5'-3' exonuclease family protein	3.4122	0.356231
AT3G51700	[28.99] DNA.unspecified	PIF1 helicase	0.568133	0.772224
AT2G29550	[31.1] cell.organisation	TBB7_TUB7__tubulin beta-7 chain	1.10987	0.166742
AT2G38440	[31.1] cell.organisation	ATSCAR2_DIS3_ITB1_SCAR2_WAVE4__SCAR homolog 2	2.33273	0.158351
AT1G24764	[31.1] cell.organisation	ATMAP70-2_MAP70-2__microtubule-associated proteins 70-2	-1.99797	0.0822653
AT1G20060	[31.1] cell.organisation	ATP binding microtubule motor family protein	1.535	0.122434
AT3G55000	[31.1] cell.organisation	TON1_TON1A__tonneau family protein	-0.348567	0.683492
AT2G29890	[31.1] cell.organisation	ATVLN1_VLN1__villin-like 1	1.00637	0.167186
AT3G57410	[31.1] cell.organisation	ATVLN3_VLN3__villin 3	1.4889	0.108253
AT5G61230	[31.1] cell.organisation	ANK6_PIA2__Ankyrin repeat family protein	0.1783	0.869109
AT2G20290	[31.1] cell.organisation	ATXIG_XIG__myosin-like protein XIG	-1.81917	0.148531
AT1G48635	[31.1] cell.organisation	PEX3_PEX3-2__peroxin 3	0.392267	0.0678688
AT1G04600	[31.1] cell.organisation	ATXIA_XIA__myosin XI A	-0.666	0.2674
AT5G57210	[31.1] cell.organisation	Ypt/Rab-GAP domain of gyp1p superfamily protein	-0.130733	0.644969
AT3G20150	[31.1] cell.organisation	Kinesin motor family protein	2.8256	0.0738119
AT5G02130	[31.1] cell.organisation	NDP1_SSR1__Tetratricopeptide repeat (TPR)-like superfamily protein	1.6927	0.197865
AT3G18670	[31.1] cell.organisation	Ankyrin repeat family protein	0.1677	0.915861
AT3G16060	[31.1] cell.organisation	ATP binding microtubule motor family protein	0.9071	0.249409
AT1G17580	[31.1] cell.organisation	ATMYA1_MYA1_XI-1__myosin 1	-0.108567	0.938689
AT4G28710	[31.1] cell.organisation	ATXIH_XIH__Myosin family protein with Dil domain	-0.197367	0.874519
AT3G16630	[31.1] cell.organisation	ATKINESIN-13A_KINESIN-13A__P-loop containing nucleoside triphosphate hydrolases superfamily protein	2.98177	0.220033
AT2G33240	[31.1] cell.organisation	ATXID_XID__myosin XI D	-0.141567	0.859612
AT5G27550	[31.1] cell.organisation	P-loop containing nucleoside triphosphate hydrolases superfamily protein	-0.263567	0.798775
AT2G38760	[31.1] cell.organisation	ANN3_ANNAT3_AtANN3__annexin 3	-0.118167	0.903748
AT2G01680	[31.1] cell.organisation	Ankyrin repeat family protein	-3.90517	0.0905584
AT1G01950	[31.1] cell.organisation	ARK2_AtKINUb__armadillo repeat kinesin 2	2.0822	0.179523
AT3G33520	[31.1] cell.organisation	ARP6_ATARP6_ESD1_SUF3__actin-related protein 6	1.33237	0.490838
AT5G38190	[31.1] cell.organisation		-1.24647	0.210202
AT4G14150	[31.1] cell.organisation	KINESIN-12A_PAKRP1__phragmoplast-associated kinesin-related protein 1	-1.06303	0.594033
AT5G20470	[31.1] cell.organisation	HDK__myosin, putative	-1.35637	0.504569
AT3G17360	[31.1] cell.organisation	POK1__phragmoplast orienting kinesin 1	-2.0639	0.181342
AT1G77580	[31.1] cell.organisation	VETH3__Plant protein of unknown function (DUF869)	1.02513	0.237532
AT3G48150	[31.2] cell.division	APC8_CDC23__anaphase-promoting complex subunit 8	-0.1536	0.883316
AT3G47660	[31.2] cell.division	Regulator of chromosome condensation (RCC1) family protein	2.24833	0.055255
AT3G02300	[31.2] cell.division	Regulator of chromosome condensation (RCC1) family protein	2.59467	0.0664749
AT1G05910	[31.2] cell.division	BRAT1__cell division cycle protein 48-related / CDC48-related	0.434133	0.405431
AT2G20190	[31.2] cell.division	ATCLASP_CLASP__CLIP-associated protein	-0.1926	0.876686
AT5G07290	[31.2] cell.division	AML4_ML4__MEI2-like 4	-1.2159	0.160331
AT5G05490	[31.2] cell.division	AtREC8_DIF1_REC8_SYN1__Rad21/Rec8-like family protein	-0.0763	0.83896
AT2G27170	[31.2] cell.division	SMC3_TTN7__Structural maintenance of chromosomes (SMC) family protein	0.989967	0.42668
AT1G78770	[31.2] cell.division	APC6__anaphase promoting complex 6	-1.7652	0.330837
AT3G55580	[31.2] cell.division	TCF1__Regulator of chromosome condensation (RCC1) family protein	0.1668	0.571526
AT5G16040	[31.2] cell.division	Regulator of chromosome condensation (RCC1) family protein	1.37467	0.166158
AT1G17130	[31.3] cell.cycle	CWC16b__Family of unknown function (DUF572)	0.495667	0.443474
AT1G03780	[31.3] cell.cycle	AtTPX2_TPX2__targeting protein for XKLP2	1.0722	0.42043
AT5G51330	[31.3] cell.cycle	DYAD_SWI1__SWITCH1	1.43973	0.149015
AT5G45990	[31.3] cell.cycle	crooked neck protein, putative / cell cycle protein, putative	-0.124533	0.942022
AT3G10530	[31.3] cell.cycle	Transducin/WD40 repeat-like superfamily protein	2.2835	0.160593
AT5G01630	[31.3] cell.cycle	ATBRCA2(V)_BRCA2(V)_BRCA2B__BRCA2-like B	1.7476	0.205738
AT4G37630	[31.3] cell.cycle	CYCD5;1__cyclin d5;1	2.38517	0.114194
AT4G19560	[31.3] cell.cycle	CYCT1;2__Cyclin family protein	1.3323	0.134258
AT2G36130	[31.3.1] cell.cycle.peptidylprolyl isomerase	Cyclophilin__Cyclophilin-like peptidyl-prolyl cis-trans isomerase family protein	1.5181	0.59759
AT4G32420	[31.3.1] cell.cycle.peptidylprolyl isomerase	Cyclophilin-like peptidyl-prolyl cis-trans isomerase family protein	0.480867	0.27163
AT1G08190	[31.4] cell.vesicle transport	ATVAM2_ATVPS41_VAM2_VPS41_ZIP2__vacuolar protein sorting 41	1.58897	0.283367
AT3G09520	[31.4] cell.vesicle transport	ATEXO70H4_EXO70H4__exocyst subunit exo70 family protein H4	3.40407	0.15056
AT1G64180	[31.4] cell.vesicle transport	intracellular protein transport protein USO1-related	0.863033	0.208304
AT4G12460	[31.4] cell.vesicle transport	ORP2B__OSBP(oxysterol binding protein)-related protein 2B	0.0725	0.95504
AT4G12780	[31.4] cell.vesicle transport	AUXILIN-LIKE1__Chaperone DnaJ-domain superfamily protein	-0.0375	0.914727
AT1G15880	[31.4] cell.vesicle transport	atgos11_GOS11__golgi snare 11	-0.7572	0.534259
AT5G58440	[31.4] cell.vesicle transport	SNX2a__sorting nexin 2A	0.942667	0.0683937
AT2G31030	[31.4] cell.vesicle transport	ORP1B__OSBP(oxysterol binding protein)-related protein 1B	-4.18827	0.120205
AT4G08180	[31.4] cell.vesicle transport	ORP1C__OSBP(oxysterol binding protein)-related protein 1C	-0.536167	0.156198
AT3G61570	[31.4] cell.vesicle transport	GC3_GDAP1__GRIP-related ARF-binding domain-containing protein 1	1.9639	0.196118
AT1G24220	[35.1.25] not assigned.no ontology.paired amphipathic helix repeat-containing protein	paired amphipathic helix repeat-containing protein	-0.3027	0.570974
AT1G70060	[35.1.25] not assigned.no ontology.paired amphipathic helix repeat-containing protein	SNL4__SIN3-like 4	2.12047	0.248548
AT5G15030	[35.1.25] not assigned.no ontology.paired amphipathic helix repeat-containing protein	Paired amphipathic helix (PAH2) superfamily protein	-0.7878	0.0810882
AT5G15040	[35.1.25] not assigned.no ontology.paired amphipathic helix repeat-containing protein	Paired amphipathic helix (PAH2) superfamily protein	0.6746	0.555043
AT1G27240	[35.1.25] not assigned.no ontology.paired amphipathic helix repeat-containing protein	Paired amphipathic helix (PAH2) superfamily protein	1.6354	0.0576632
AT1G27260	[35.1.25] not assigned.no ontology.paired amphipathic helix repeat-containing protein	Paired amphipathic helix (PAH2) superfamily protein	-0.270033	0.776179
AT5G23770	[35.1.2] not assigned.no ontology.agenet domain-containing protein	ATDUF8_DUF8__DOMAIN OF UNKNOWN FUNCTION 724 8	1.0514	0.500941
AT1G31810	[35.1.20] not assigned.no ontology.formin homology 2 domain-containing protein	AFH14_AtFH14__Formin Homology 14	-0.5933	0.726101
AT5G07760	[35.1.20] not assigned.no ontology.formin homology 2 domain-containing protein	formin homology 2 domain-containing protein / FH2 domain-containing protein	-1.11287	0.126255
AT3G46540	[35.1.21] not assigned.no ontology.epsin N-terminal homology (ENTH) domain-containing protein	ENTH/VHS family protein	0.473533	0.380086
AT2G43160	[35.1.21] not assigned.no ontology.epsin N-terminal homology (ENTH) domain-containing protein	EPS2__ENTH/VHS family protein	-1.9665	0.38552
AT1G48280	[35.1.41] not assigned.no ontology.hydroxyproline rich proteins	IPGAL2__hydroxyproline-rich glycoprotein family protein	-1.34627	0.196689
AT3G45230	[35.1.41] not assigned.no ontology.hydroxyproline rich proteins	APAP1__hydroxyproline-rich glycoprotein family protein	5.37286	0.16209
AT4G04980	[35.1.41] not assigned.no ontology.hydroxyproline rich proteins		-0.700367	0.397757
AT3G20250	[35.1.12] not assigned.no ontology.pumilio/Puf RNA-binding domain-containing protein	APUM5_PUM5__pumilio 5	-0.684967	0.126218
AT3G20170	[35.1.3] not assigned.no ontology.armadillo/beta-catenin repeat family protein	ARM repeat superfamily protein	1.5758	0.239998
AT1G44120	[35.1.3] not assigned.no ontology.armadillo/beta-catenin repeat family protein	CSI2__Armadillo/beta-catenin-like repeat ; C2 calcium/lipid-binding domain (CaLB) protein	0.2487	0.59798
AT4G31890	[35.1.3] not assigned.no ontology.armadillo/beta-catenin repeat family protein	ARM repeat superfamily protein	-0.205133	0.618214
AT1G61350	[35.1.3] not assigned.no ontology.armadillo/beta-catenin repeat family protein	ARM repeat superfamily protein	-0.7584	0.689172
AT5G19330	[35.1.3] not assigned.no ontology.armadillo/beta-catenin repeat family protein	ARIA__ARM repeat protein interacting with ABF2	0.332633	0.41314
AT1G23180	[35.1.3] not assigned.no ontology.armadillo/beta-catenin repeat family protein	ARM__ARM repeat superfamily protein	1.81667	0.335008
AT5G50900	[35.1.3] not assigned.no ontology.armadillo/beta-catenin repeat family protein	ARM repeat superfamily protein	1.0948	0.175659
AT3G20820	[35.1.1023] not assigned.no ontology	Leucine-rich repeat (LRR) family protein	-0.138067	0.855493
AT5G26260	[35.1.1023] not assigned.no ontology	TRAF-like family protein	1.77067	0.204125
AT3G18460	[35.1.1023] not assigned.no ontology	PLAC8 family protein	0.2061	0.874849
AT3G48195	[35.1.1023] not assigned.no ontology	SNX5__Phox (PX) domain-containing protein	-1.94717	0.190903
AT5G48050	[35.1.1023] not assigned.no ontology		0.2476	0.754005
AT5G52710	[35.1.1023] not assigned.no ontology	Copper transport protein family	0.8792	0.395922
AT5G16020	[35.1.1023] not assigned.no ontology	GEX3__gamete-expressed 3	-0.551033	0.242011
AT4G00290	[35.1.1023] not assigned.no ontology	MSL1__Mechanosensitive ion channel protein	1.99903	0.382971
AT5G18525	[35.1.1023] not assigned.no ontology	gfs12__protein serine/threonine kinases;protein tyrosine kinases;ATP binding;protein kinases	3.39463	0.235445
AT2G35605	[35.1.1023] not assigned.no ontology	SWIB6__SWIB/MDM2 domain superfamily protein	0.8386	0.238434
AT5G45560	[35.1.1023] not assigned.no ontology	Pleckstrin homology (PH) domain-containing protein / lipid-binding START domain-containing protein	0.3461	0.72159
AT1G44910	[35.1.1023] not assigned.no ontology	ATPRP40A_PRP40A__pre-mRNA-processing protein 40A	-0.0673333	0.896945
AT4G38650	[35.1.1023] not assigned.no ontology	Glycosyl hydrolase family 10 protein	-2.63463	0.0673756
AT3G11040	[35.1.1023] not assigned.no ontology	AtENGase85B_ENGase85B__Glycosyl hydrolase family 85	-1.44997	0.149651
AT5G23890	[35.1.1023] not assigned.no ontology		0.7793	0.367506
AT5G42010	[35.1.1023] not assigned.no ontology	Transducin/WD40 repeat-like superfamily protein	1.9976	0.444396
AT4G27595	[35.1.1023] not assigned.no ontology	Plant protein of unknown function (DUF827)	4.7707	0.111922
AT1G34770	[35.1.1023] not assigned.no ontology	NSE3	-0.5075	0.774963
AT1G33250	[35.1.1023] not assigned.no ontology	Protein of unknown function (DUF604)	1.08267	0.380946
AT2G23960	[35.1.1023] not assigned.no ontology	Class I glutamine amidotransferase-like superfamily protein	-0.1341	0.884295
AT1G15740	[35.1.1023] not assigned.no ontology	Leucine-rich repeat family protein	-0.694333	0.23789
AT3G47910	[35.1.1023] not assigned.no ontology	Ubiquitin carboxyl-terminal hydrolase-related protein	-1.35013	0.0787208
AT1G75200	[35.1.1023] not assigned.no ontology	flavodoxin family protein / radical SAM domain-containing protein	-0.0648667	0.969052
AT5G53050	[35.1.1023] not assigned.no ontology	alpha/beta-Hydrolases superfamily protein	0.1728	0.622888
AT2G26770	[35.1.1023] not assigned.no ontology	SCAB1__plectin-related	3.10393	0.15722
AT2G21530	[35.1.1023] not assigned.no ontology	SMAD/FHA domain-containing protein	0.6772	0.708629
AT3G14810	[35.1.1023] not assigned.no ontology	MSL5__mechanosensitive channel of small conductance-like 5	0.490267	0.572962
AT5G67540	[35.1.1023] not assigned.no ontology	GH43A__Arabinanase/levansucrase/invertase	-0.6714	0.686026
AT4G11810	[35.1.1023] not assigned.no ontology	PHT5;2__Major Facilitator Superfamily with SPX (SYG1/Pho81/XPR1) domain-containing protein	1.31443	0.346197
AT2G28355	[35.1.1023] not assigned.no ontology	LCR5__low-molecular-weight cysteine-rich 5	-0.750033	0.698557
AT4G19910	[35.1.1023] not assigned.no ontology	Toll-Interleukin-Resistance (TIR) domain family protein	1.62533	0.578309
AT1G63810	[35.1.1023] not assigned.no ontology		-0.171467	0.922064
AT3G05500	[35.1.1023] not assigned.no ontology	LDAP3_SRP3__Rubber elongation factor protein (REF)	1.5129	0.0917078
AT1G09450	[35.1.1023] not assigned.no ontology	AtHaspin_Haspin__Protein kinase superfamily protein	3.31927	0.180639
AT5G18590	[35.1.1023] not assigned.no ontology	Galactose oxidase/kelch repeat superfamily protein	0.00603333	0.996168
AT4G23930	[35.1.1023] not assigned.no ontology	Late embryogenesis abundant (LEA) hydroxyproline-rich glycoprotein family	0.4802	0.836713
AT5G52790	[35.1.1023] not assigned.no ontology	CBS domain-containing protein with a domain of unknown function (DUF21)	2.08027	0.190916
AT4G28070	[35.1.1023] not assigned.no ontology	AFG1-like ATPase family protein	0.5363	0.715105
AT1G23550	[35.1.1023] not assigned.no ontology	SRO2__similar to RCD one 2	-0.0282333	0.956283
AT3G42660	[35.1.1023] not assigned.no ontology	EOL1__transducin family protein / WD-40 repeat family protein	-1.73383	0.207701
AT1G25141	[35.1.1023] not assigned.no ontology	F-box associated ubiquitination effector family protein	1.25157	0.22567
AT3G58430	[35.1.1023] not assigned.no ontology	TRAF-like family protein	-0.312567	0.772857
AT2G26400	[35.1.1023] not assigned.no ontology	ARD_ARD3_ATARD3__acireductone dioxygenase 3	1.47627	0.473897
AT3G05270	[35.1.1023] not assigned.no ontology	VETH1__Plant protein of unknown function (DUF869)	1.6326	0.227016
AT5G12220	[35.1.1023] not assigned.no ontology	las1-like family protein	-0.0707	0.77755
AT2G15710	[35.1.1023] not assigned.no ontology	TRAF-like family protein	-0.5268	0.182654
AT5G52530	[35.1.1023] not assigned.no ontology	dentin sialophosphoprotein-related	-0.893133	0.662609
AT1G59650	[35.1.1023] not assigned.no ontology	CW14__Protein of unknown function (DUF1336)	-0.8179	0.271255
AT2G45540	[35.1.1023] not assigned.no ontology	BCHC2__WD-40 repeat family protein / beige-related	-0.178167	0.767582
AT4G05150	[35.1.1023] not assigned.no ontology	Octicosapeptide/Phox/Bem1p family protein	-0.628333	0.64397
AT2G20618	[35.1.1023] not assigned.no ontology	Plant thionin family protein	2.16823	0.213835
AT2G17120	[35.1.1023] not assigned.no ontology	CL-1_LYM2_LYP1__lysm domain GPI-anchored protein 2 precursor	-2.94663	0.19402
AT2G24990	[35.1.1023] not assigned.no ontology	Serine/threonine-protein kinase Rio1	-0.767967	0.493506
AT5G45510	[35.1.1023] not assigned.no ontology	Leucine-rich repeat (LRR) family protein	-1.1348	0.712882
AT3G06550	[35.1.1023] not assigned.no ontology	RWA2__O-acetyltransferase family protein	2.03423	0.177409
AT1G52530	[35.1.1023] not assigned.no ontology		-2.79957	0.293724
AT1G17210	[35.1.1023] not assigned.no ontology	ATILP1_ILP1__IAP-like protein 1	-0.316033	0.799276
AT5G48960	[35.1.1023] not assigned.no ontology	HAD-superfamily hydrolase, subfamily IG, 5'-nucleotidase	1.41597	0.131182
AT2G27750	[35.1.1023] not assigned.no ontology	Surfeit locus protein 6	-0.028	0.953034
AT3G58220	[35.1.1023] not assigned.no ontology	TRAF-like family protein	0.574767	0.104326
AT2G31670	[35.1.1023] not assigned.no ontology	UP3__Stress responsive alpha-beta barrel domain protein	-3.09557	0.120277
AT3G06130	[35.1.1023] not assigned.no ontology	AtHMP25__Heavy metal transport/detoxification superfamily protein	1.37107	0.447517
AT1G55090	[35.1.1023] not assigned.no ontology	carbon-nitrogen hydrolase family protein	-0.6197	0.175269
AT4G19460	[35.1.1023] not assigned.no ontology	UDP-Glycosyltransferase superfamily protein	1.63917	0.214395
AT1G59600	[35.1.1023] not assigned.no ontology	ZCW7__ZCW7	-1.9315	0.301905
AT4G13720	[35.1.1023] not assigned.no ontology	Inosine triphosphate pyrophosphatase family protein	-0.415233	0.748101
AT4G34020	[35.1.1023] not assigned.no ontology	AtDJ1C_DJ-1c_DJ1C__Class I glutamine amidotransferase-like superfamily protein	-0.884833	0.41405
AT5G55950	[35.1.1023] not assigned.no ontology	Nucleotide/sugar transporter family protein	0.341467	0.36512
AT1G58230	[35.1.1023] not assigned.no ontology	BCHB__binding	2.43873	0.0668297
AT1G67230	[35.1.1023] not assigned.no ontology	AtLINC1_CRWN1_KAKU2_LINC1__little nuclei1	-0.591633	0.554004
AT3G01328	[35.1.1023] not assigned.no ontology	ECA1-like gametogenesis related family protein	-1.07873	0.102575
AT3G26934	[35.1.1023] not assigned.no ontology		-0.767667	0.263875
AT5G07080	[35.1.1023] not assigned.no ontology	HXXXD-type acyl-transferase family protein	0.174267	0.779269
AT1G13030	[35.1.1023] not assigned.no ontology	Atcoilin_COILIN__sphere organelles protein-related	1.93027	0.218042
AT2G46750	[35.1.1023] not assigned.no ontology	AtGulLO2_GulLO2__D-arabinono-1,4-lactone oxidase family protein	-0.940133	0.555169
AT5G57700	[35.1.1023] not assigned.no ontology	BNR/Asp-box repeat family protein	-0.2116	0.222223
AT4G29290	[35.1.1023] not assigned.no ontology	LCR26__low-molecular-weight cysteine-rich 26	-0.184767	0.896122
AT1G08400	[35.1.1023] not assigned.no ontology	RINT-1 / TIP-1 family	1.95707	0.101616
AT1G18260	[35.1.1023] not assigned.no ontology	EBS5_HRD3A__HCP-like superfamily protein	1.6894	0.466006
AT1G63980	[35.1.1023] not assigned.no ontology	D111/G-patch domain-containing protein	0.0726333	0.942771
AT3G05090	[35.1.1023] not assigned.no ontology	LRS1__Transducin/WD40 repeat-like superfamily protein	-1.10553	0.326885
AT1G65010	[35.1.1023] not assigned.no ontology	Plant protein of unknown function (DUF827)	-1.1009	0.410832
AT3G16260	[35.1.1023] not assigned.no ontology	TRZ4__tRNAse Z4	0.4616	0.809684
AT5G60210	[35.1.1023] not assigned.no ontology	RIP5__ROP interactive partner 5	1.86043	0.182818
AT5G13860	[35.1.1023] not assigned.no ontology	ELC-Like_Vps23B_VPS32.1__ELCH-like	0.701633	0.639315
AT2G03510	[35.1.1023] not assigned.no ontology	SPFH/Band 7/PHB domain-containing membrane-associated protein family	-0.738967	0.233241
AT5G05210	[35.1.1023] not assigned.no ontology	Surfeit locus protein 6	1.99673	0.228743
AT2G07360	[35.1.1023] not assigned.no ontology	TASH3__SH3 domain-containing protein	0.919667	0.589889
AT4G03130	[35.1.1023] not assigned.no ontology	BRCT domain-containing DNA repair protein	1.51807	0.224384
AT2G04930	[35.1.1023] not assigned.no ontology	Haloacid dehalogenase-like hydrolase (HAD) superfamily protein	1.0242	0.293577
AT5G13070	[35.1.1023] not assigned.no ontology	MSF1-like family protein	-0.797433	0.521629
AT1G47578	[35.1.1023] not assigned.no ontology	LIP2p2__Biotin/lipoate A/B protein ligase family	2.79433	0.084269
AT2G46560	[35.1.1023] not assigned.no ontology	transducin family protein / WD-40 repeat family protein	-3.80873	0.0626165
AT3G25670	[35.1.1023] not assigned.no ontology	Leucine-rich repeat (LRR) family protein	0.192833	0.897254
AT2G20130	[35.1.1023] not assigned.no ontology	LCV1__like COV 1	2.76753	0.0654168
AT5G65687	[35.1.1023] not assigned.no ontology	Major facilitator superfamily protein	0.778867	0.496224
AT1G15290	[35.1.1023] not assigned.no ontology	REC3__Tetratricopeptide repeat (TPR)-like superfamily protein	0.228933	0.305276
AT4G37820	[35.1.1023] not assigned.no ontology		1.01373	0.532883
AT5G52910	[35.1.1023] not assigned.no ontology	ATIM__timeless family protein	2.8953	0.105145
AT3G12140	[35.1.1023] not assigned.no ontology	AtEML1_EML1__Emsy N Terminus (ENT)/ plant Tudor-like domains-containing protein	1.27063	0.340427
AT3G07170	[35.1.1023] not assigned.no ontology	IRP1__Sterile alpha motif (SAM) domain-containing protein	-1.51403	0.0890246
AT2G03850	[35.1.22] not assigned.no ontology.late embryogenesis abundant domain-containing protein	Late embryogenesis abundant protein (LEA) family protein	1.11457	0.233525
AT3G47530	[35.1.5] not assigned.no ontology.pentatricopeptide (PPR) repeat-containing protein	Pentatricopeptide repeat (PPR) superfamily protein	0.5741	0.610173
AT3G42630	[35.1.5] not assigned.no ontology.pentatricopeptide (PPR) repeat-containing protein	Pentatricopeptide repeat (PPR) superfamily protein	-0.265733	0.745786
AT5G08490	[35.1.5] not assigned.no ontology.pentatricopeptide (PPR) repeat-containing protein	SLG1__Tetratricopeptide repeat (TPR)-like superfamily protein	-0.399267	0.507397
AT1G29710	[35.1.5] not assigned.no ontology.pentatricopeptide (PPR) repeat-containing protein	DYW4__Tetratricopeptide repeat (TPR)-like superfamily protein	-1.8542	0.0564002
AT5G13230	[35.1.5] not assigned.no ontology.pentatricopeptide (PPR) repeat-containing protein	Tetratricopeptide repeat (TPR)-like superfamily protein	-0.448567	0.159082
AT5G50280	[35.1.5] not assigned.no ontology.pentatricopeptide (PPR) repeat-containing protein	ECD2_EMB1006__Pentatricopeptide repeat (PPR) superfamily protein	2.58827	0.0655458
AT1G06710	[35.1.5] not assigned.no ontology.pentatricopeptide (PPR) repeat-containing protein	MTSF1__Tetratricopeptide repeat (TPR)-like superfamily protein	1.52847	0.426512
AT4G21880	[35.1.5] not assigned.no ontology.pentatricopeptide (PPR) repeat-containing protein	Pentatricopeptide repeat (PPR) superfamily protein	2.4039	0.204596
AT2G01740	[35.1.5] not assigned.no ontology.pentatricopeptide (PPR) repeat-containing protein	Tetratricopeptide repeat (TPR)-like superfamily protein	0.877533	0.137401
AT5G62370	[35.1.5] not assigned.no ontology.pentatricopeptide (PPR) repeat-containing protein	Tetratricopeptide repeat (TPR)-like superfamily protein	3.82777	0.0913184
AT5G06400	[35.1.5] not assigned.no ontology.pentatricopeptide (PPR) repeat-containing protein	Pentatricopeptide repeat (PPR) superfamily protein	-0.375733	0.529478
AT3G23020	[35.1.5] not assigned.no ontology.pentatricopeptide (PPR) repeat-containing protein	PPR30__Tetratricopeptide repeat (TPR)-like superfamily protein	0.264033	0.861868
AT3G22150	[35.1.5] not assigned.no ontology.pentatricopeptide (PPR) repeat-containing protein	AEF1__Tetratricopeptide repeat (TPR)-like superfamily protein	3.31587	0.137942
AT2G32230	[35.1.5] not assigned.no ontology.pentatricopeptide (PPR) repeat-containing protein	PRORP1__proteinaceous RNase P 1	0.0429333	0.986208
AT3G59040	[35.1.5] not assigned.no ontology.pentatricopeptide (PPR) repeat-containing protein	PPR287__Tetratricopeptide repeat (TPR)-like superfamily protein	-0.155367	0.509714
AT4G18750	[35.1.5] not assigned.no ontology.pentatricopeptide (PPR) repeat-containing protein	DOT4__Pentatricopeptide repeat (PPR) superfamily protein	-0.611867	0.698507
AT1G64310	[35.1.5] not assigned.no ontology.pentatricopeptide (PPR) repeat-containing protein	OTP71__Tetratricopeptide repeat (TPR)-like superfamily protein	0.327767	0.751028
AT1G63150	[35.1.5] not assigned.no ontology.pentatricopeptide (PPR) repeat-containing protein	Tetratricopeptide repeat (TPR)-like superfamily protein	-1.1338	0.230333
AT1G13410	[35.1.5] not assigned.no ontology.pentatricopeptide (PPR) repeat-containing protein	Tetratricopeptide repeat (TPR)-like superfamily protein	1.5589	0.180713
AT2G19280	[35.1.5] not assigned.no ontology.pentatricopeptide (PPR) repeat-containing protein	Pentatricopeptide repeat (PPR) superfamily protein	-0.397	0.171693
AT2G37320	[35.1.5] not assigned.no ontology.pentatricopeptide (PPR) repeat-containing protein	Tetratricopeptide repeat (TPR)-like superfamily protein	-1.2922	0.308999
AT2G36980	[35.1.5] not assigned.no ontology.pentatricopeptide (PPR) repeat-containing protein	Tetratricopeptide repeat (TPR)-like superfamily protein	-2.8206	0.0509828
AT1G63070	[35.1.5] not assigned.no ontology.pentatricopeptide (PPR) repeat-containing protein	pentatricopeptide (PPR) repeat-containing protein	-1.13713	0.514707
AT2G13600	[35.1.5] not assigned.no ontology.pentatricopeptide (PPR) repeat-containing protein	SLO2__Pentatricopeptide repeat (PPR) superfamily protein	-0.272367	0.676374
AT1G14470	[35.1.5] not assigned.no ontology.pentatricopeptide (PPR) repeat-containing protein	Pentatricopeptide repeat (PPR) superfamily protein	1.7666	0.109076
AT1G22960	[35.1.5] not assigned.no ontology.pentatricopeptide (PPR) repeat-containing protein	Pentatricopeptide repeat (PPR) superfamily protein	1.14333	0.0603134
AT2G03880	[35.1.5] not assigned.no ontology.pentatricopeptide (PPR) repeat-containing protein	REME1__Pentatricopeptide repeat (PPR) superfamily protein	-0.3199	0.533473
AT1G59720	[35.1.5] not assigned.no ontology.pentatricopeptide (PPR) repeat-containing protein	CRR28__Tetratricopeptide repeat (TPR)-like superfamily protein	1.0803	0.374522
AT1G03100	[35.1.5] not assigned.no ontology.pentatricopeptide (PPR) repeat-containing protein	Pentatricopeptide repeat (PPR) superfamily protein	0.8506	0.0507893
AT1G18485	[35.1.5] not assigned.no ontology.pentatricopeptide (PPR) repeat-containing protein	Pentatricopeptide repeat (PPR) superfamily protein	3.18227	0.0511541
AT4G02680	[35.1.5] not assigned.no ontology.pentatricopeptide (PPR) repeat-containing protein	EOL1__ETO1-like 1	0.9647	0.134671
AT1G20230	[35.1.5] not assigned.no ontology.pentatricopeptide (PPR) repeat-containing protein	Pentatricopeptide repeat (PPR) superfamily protein	0.959667	0.585858
AT1G79540	[35.1.5] not assigned.no ontology.pentatricopeptide (PPR) repeat-containing protein	Pentatricopeptide repeat (PPR) superfamily protein	-0.231733	0.784301
AT1G31840	[35.1.5] not assigned.no ontology.pentatricopeptide (PPR) repeat-containing protein	Tetratricopeptide repeat (TPR)-like superfamily protein	0.9255	0.066727
AT4G37380	[35.1.5] not assigned.no ontology.pentatricopeptide (PPR) repeat-containing protein	Tetratricopeptide repeat (TPR)-like superfamily protein	0.518667	0.321627
AT2G48000	[35.1.5] not assigned.no ontology.pentatricopeptide (PPR) repeat-containing protein	Pentatricopeptide repeat (PPR) superfamily protein	-0.573133	0.662763
AT3G25210	[35.1.5] not assigned.no ontology.pentatricopeptide (PPR) repeat-containing protein	Tetratricopeptide repeat (TPR)-like superfamily protein	2.0487	0.152913
AT3G51320	[35.1.5] not assigned.no ontology.pentatricopeptide (PPR) repeat-containing protein	Pentatricopeptide repeat (PPR) superfamily protein	0.966333	0.566622
AT4G37170	[35.1.5] not assigned.no ontology.pentatricopeptide (PPR) repeat-containing protein	Pentatricopeptide repeat (PPR) superfamily protein	-0.799933	0.242938
AT1G79080	[35.1.5] not assigned.no ontology.pentatricopeptide (PPR) repeat-containing protein	Pentatricopeptide repeat (PPR) superfamily protein	-1.37713	0.150807
AT5G16860	[35.1.5] not assigned.no ontology.pentatricopeptide (PPR) repeat-containing protein	Tetratricopeptide repeat (TPR)-like superfamily protein	1.13877	0.584915
AT3G15930	[35.1.5] not assigned.no ontology.pentatricopeptide (PPR) repeat-containing protein	Pentatricopeptide repeat (PPR) superfamily protein	-1.27493	0.19825
AT3G61360	[35.1.5] not assigned.no ontology.pentatricopeptide (PPR) repeat-containing protein	SLO3__Tetratricopeptide repeat (TPR)-like superfamily protein	1.04933	0.4762
AT3G43890	[35.1.26] not assigned.no ontology.DC1 domain containing protein	Cysteine/Histidine-rich C1 domain family protein	0.774733	0.644377
AT3G27480	[35.1.26] not assigned.no ontology.DC1 domain containing protein	Cysteine/Histidine-rich C1 domain family protein	1.67657	0.338868
AT3G26240	[35.1.26] not assigned.no ontology.DC1 domain containing protein	Cysteine/Histidine-rich C1 domain family protein	-0.0747667	0.829806
AT3G45530	[35.1.26] not assigned.no ontology.DC1 domain containing protein	Cysteine/Histidine-rich C1 domain family protein	4.07983	0.0718847
AT1G34480	[35.1.26] not assigned.no ontology.DC1 domain containing protein	Cysteine/Histidine-rich C1 domain family protein	-0.7868	0.429728
AT5G02330	[35.1.26] not assigned.no ontology.DC1 domain containing protein	Cysteine/Histidine-rich C1 domain family protein	2.8131	0.0600607
AT3G11370	[35.1.26] not assigned.no ontology.DC1 domain containing protein	Cysteine/Histidine-rich C1 domain family protein	2.3821	0.0510344
AT5G02360	[35.1.26] not assigned.no ontology.DC1 domain containing protein	DC1 domain-containing protein	0.808467	0.350533
AT2G40050	[35.1.26] not assigned.no ontology.DC1 domain containing protein	Cysteine/Histidine-rich C1 domain family protein	-1.55663	0.101698
AT4G16015	[35.1.26] not assigned.no ontology.DC1 domain containing protein	Cysteine/Histidine-rich C1 domain family protein	0.163767	0.874712
AT3G25850	[35.1.26] not assigned.no ontology.DC1 domain containing protein	Cysteine/Histidine-rich C1 domain family protein	1.888	0.0615319
AT5G02350	[35.1.26] not assigned.no ontology.DC1 domain containing protein	Cysteine/Histidine-rich C1 domain family protein	-0.198333	0.765452
AT5G50330	[35.1.1] not assigned.no ontology.ABC1 family protein	Protein kinase superfamily protein	0.246467	0.587459
AT1G48090	[35.1.19] not assigned.no ontology.C2 domain-containing protein	calcium-dependent lipid-binding family protein	-1.23853	0.0985424
AT3G60950	[35.1.19] not assigned.no ontology.C2 domain-containing protein	C2 calcium/lipid-binding endonuclease/exonuclease/phosphatase	1.25023	0.373374
AT1G70800	[35.1.19] not assigned.no ontology.C2 domain-containing protein	CAR6_EHB1__Calcium-dependent lipid-binding (CaLB domain) family protein	0.635933	0.681441
AT4G37210	[35.1.27] not assigned.no ontology.tetratricopeptide repeat (TPR)	NASP__Tetratricopeptide repeat (TPR)-like superfamily protein	-0.663433	0.450391
AT2G39090	[35.1.27] not assigned.no ontology.tetratricopeptide repeat (TPR)	APC7_AtAPC7__tetratricopeptide repeat (TPR)-containing protein	-3.24167	0.244568
AT2G31240	[35.1.27] not assigned.no ontology.tetratricopeptide repeat (TPR)	Tetratricopeptide repeat (TPR)-like superfamily protein	2.15353	0.22723
AT1G15280	[35.1.40] not assigned.no ontology.glycine rich proteins	BTZ2__CASC3/Barentsz eIF4AIII binding	1.52487	0.324507
AT4G37900	[35.1.40] not assigned.no ontology.glycine rich proteins	AtGRDP2_GRDP2__Protein of unknown function (duplicated DUF1399)	3.02093	0.424466
AT5G11700	[35.1.40] not assigned.no ontology.glycine rich proteins		-0.996367	0.66419
AT2G22660	[35.1.40] not assigned.no ontology.glycine rich proteins	AtGRDP1__Protein of unknown function (duplicated DUF1399)	-0.973333	0.10301
AT1G04800	[35.1.40] not assigned.no ontology.glycine rich proteins	glycine-rich protein	-0.770533	0.271688
AT3G07030	[35.2.1001] not assigned.unknown	ALBA6__Alba DNA/RNA-binding protein	3.06617	0.252864
AT5G22040	[35.2.1001] not assigned.unknown		2.02817	0.0685794
AT3G04560	[35.2.1001] not assigned.unknown		-0.161933	0.616628
AT1G26110	[35.2.1001] not assigned.unknown	DCP5__decapping 5	1.5751	0.187833
AT1G47980	[35.2.1001] not assigned.unknown		1.65307	0.48178
AT3G63300	[35.2.1001] not assigned.unknown	FKD1__FORKED 1	0.8496	0.243403
AT1G02990	[35.2.1001] not assigned.unknown		-2.23167	0.324442
AT3G12190	[35.2.1001] not assigned.unknown		1.08313	0.171261
AT5G46020	[35.2.1001] not assigned.unknown	MUSE7	2.11123	0.102677
AT5G37920	[35.2.1001] not assigned.unknown	Family of unknown function (DUF577)	0.6059	0.12437
AT1G19835	[35.2.1001] not assigned.unknown	TCS1__Plant protein of unknown function (DUF869)	5.07537	0.061373
AT1G10880	[35.2.1001] not assigned.unknown	Core-2/I-branching beta-1,6-N-acetylglucosaminyltransferase family protein	3.50853	0.0617746
AT3G14760	[35.2.1001] not assigned.unknown		0.335433	0.306705
AT2G47390	[35.2.1001] not assigned.unknown	CGEP__Prolyl oligopeptidase family protein	0.808367	0.0997407
AT1G62520	[35.2.1001] not assigned.unknown		-0.238833	0.893381
AT4G29750	[35.2.1001] not assigned.unknown	CRS1 / YhbY (CRM) domain-containing protein	3.2447	0.0518216
AT1G68870	[35.2.1001] not assigned.unknown	ATSOFL2_SOFL2__SOB five-like 2	0.465367	0.601995
AT1G01730	[35.2.1001] not assigned.unknown		1.17577	0.310497
AT5G37400	[35.2.1001] not assigned.unknown	Family of unknown function (DUF577)	-2.05857	0.0889265
AT2G34090	[35.2.1001] not assigned.unknown	MEE18__maternal effect embryo arrest 18	-3.0877	0.176128
AT1G74750	[35.2.1001] not assigned.unknown	Pentatricopeptide repeat (PPR) superfamily protein	2.3344	0.142367
AT3G27930	[35.2.1001] not assigned.unknown	AtOM47_OM47	3.58407	0.293851
AT1G15060	[35.2.1001] not assigned.unknown	Uncharacterised conserved protein UCP031088, alpha/beta hydrolase	-0.484	0.464183
AT5G36690	[35.2.1001] not assigned.unknown		1.9772	0.0541831
AT2G39910	[35.2.1001] not assigned.unknown	ARM repeat superfamily protein	-0.893333	0.674512
AT3G45910	[35.2.1001] not assigned.unknown		1.0181	0.372876
AT4G36980	[35.2.1001] not assigned.unknown		1.7135	0.250172
AT5G01620	[35.2.1001] not assigned.unknown	TBL35__TRICHOME BIREFRINGENCE-LIKE 35	1.26517	0.450548
AT1G07970	[35.2.1001] not assigned.unknown	PNET1	0.288733	0.719188
AT3G05570	[35.2.1001] not assigned.unknown		-0.760867	0.070835
AT5G27390	[35.2.1001] not assigned.unknown	Mog1/PsbP/DUF1795-like photosystem II reaction center PsbP family protein	1.6678	0.454612
AT3G52115	[35.2.1001] not assigned.unknown	ATCOM1_ATGR1_COM1_GR1__gamma response gene 1	0.844167	0.437608
AT5G24690	[35.2.1001] not assigned.unknown	Protein of unknown function (DUF3411)	-0.251067	0.148242
AT5G64450	[35.2.1001] not assigned.unknown		2.21467	0.0523952
AT5G56060	[35.2.1001] not assigned.unknown	Domain of unknown function (DUF2431)	2.99063	0.0925026
AT3G23930	[35.2.1001] not assigned.unknown		-1.60807	0.379067
AT1G25988	[35.2.1001] not assigned.unknown	Family of unknown function (DUF572)	1.3083	0.283967
AT3G43500	[35.2.1001] not assigned.unknown		1.82327	0.557255
AT1G78420	[35.2.1001] not assigned.unknown	DA2__RING/U-box superfamily protein	2.3478	0.0884605
AT2G32910	[35.2.1001] not assigned.unknown	DCD (Development and Cell Death) domain protein	0.0578	0.898104
AT5G47690	[35.2.1001] not assigned.unknown	AtPDS5A_PDS5_PDS5A__binding	-0.5276	0.183063
AT3G26950	[35.2.1001] not assigned.unknown		0.345767	0.683674
AT3G61090	[35.2.1001] not assigned.unknown	Putative endonuclease or glycosyl hydrolase	1.6437	0.486247
AT5G60720	[35.2.1001] not assigned.unknown	Protein of unknown function, DUF547	-1.92557	0.273272
AT5G22210	[35.2.1001] not assigned.unknown		1.6127	0.12669
AT3G57930	[35.2.1001] not assigned.unknown		0.315167	0.767046
AT4G30130	[35.2.1001] not assigned.unknown	Protein of unknown function (DUF630 and DUF632)	-0.882633	0.0721615
AT4G20095	[35.2.1001] not assigned.unknown	Protein of unknown function (DUF626)	0.5852	0.387929
AT5G22450	[35.2.1001] not assigned.unknown	SCS1	2.46303	0.0991324
AT1G12775	[35.2.1001] not assigned.unknown	Pentatricopeptide repeat (PPR) superfamily protein	0.691567	0.346116
AT1G55325	[35.2.1001] not assigned.unknown	GCT_MAB2_MED13__RNA polymerase II transcription mediators	0.793233	0.781814
AT4G27530	[35.2.1001] not assigned.unknown		-0.588833	0.373866
AT2G30480	[35.2.1001] not assigned.unknown		0.257167	0.584697
AT2G21960	[35.2.1001] not assigned.unknown		0.715133	0.27716
AT5G46610	[35.2.1001] not assigned.unknown	Aluminium activated malate transporter family protein	2.12187	0.143804
AT3G44805	[35.2.1001] not assigned.unknown	TRAF-like superfamily protein	1.3171	0.375935
AT4G24680	[35.2.1001] not assigned.unknown	MOS1__modifier of snc1	1.15133	0.15858
AT4G17350	[35.2.1001] not assigned.unknown	FL5__Plant protein of unknown function (DUF828) with plant pleckstrin homology-like region	-0.936967	0.0969853
AT3G17740	[35.2.1001] not assigned.unknown		-0.838067	0.688205
AT2G33510	[35.2.1001] not assigned.unknown	CFL1	0.445433	0.0967896
AT1G64570	[35.2.1001] not assigned.unknown	DUO3__Homeodomain-like superfamily protein	1.35743	0.16121
AT2G22270	[35.2.1001] not assigned.unknown		3.3386	0.0913254
AT1G51010	[35.2.1001] not assigned.unknown		-1.26447	0.087112
AT2G44870	[35.2.1001] not assigned.unknown		-0.0696333	0.892313
AT2G19460	[35.2.1001] not assigned.unknown	Protein of unknown function (DUF3511)	0.0969333	0.911541
AT5G37300	[35.2.1001] not assigned.unknown	WSD1__O-acyltransferase (WSD1-like) family protein	0.573567	0.68868
AT3G47070	[35.2.1001] not assigned.unknown		4.55293	0.119253
AT4G26990	[35.2.1001] not assigned.unknown		-1.43967	0.444215
AT5G35603	[35.2.1001] not assigned.unknown	Protein of unknown function (DUF3287)	0.742567	0.614663
AT4G32350	[35.2.1001] not assigned.unknown	ISTL7__Regulator of Vps4 activity in the MVB pathway protein	0.446633	0.751648
AT5G63905	[35.2.1001] not assigned.unknown		-2.6116	0.144699
AT1G76660	[35.2.1001] not assigned.unknown		1.2799	0.517423
AT1G08760	[35.2.1001] not assigned.unknown	CORD2__Plant protein of unknown function (DUF936)	1.68093	0.196085
AT4G29770	[35.2.1001] not assigned.unknown	HTT1	-1.07187	0.303357
AT5G25470	[35.2.1001] not assigned.unknown	AP2/B3-like transcriptional factor family protein	0.0536333	0.916558
AT2G22890	[35.2.1001] not assigned.unknown	Kua-ubiquitin conjugating enzyme hybrid localisation domain	-0.395767	0.85762
AT3G06080	[35.2.1001] not assigned.unknown	TBL10__Plant protein of unknown function (DUF828)	-0.1928	0.907961
AT3G51410	[35.2.1001] not assigned.unknown	Arabidopsis protein of unknown function (DUF241)	1.23043	0.494312
AT2G27240	[35.2.1001] not assigned.unknown	Aluminium activated malate transporter family protein	-0.671833	0.200005
AT4G32630	[35.2.1001] not assigned.unknown	ArfGap/RecO-like zinc finger domain-containing protein	1.81447	0.0935035
AT1G10220	[35.2.1001] not assigned.unknown		3.1608	0.100704
AT3G51940	[35.2.1001] not assigned.unknown		2.26087	0.148176
AT1G78915	[35.2.1001] not assigned.unknown	Tetratricopeptide repeat (TPR)-like superfamily protein	-0.0950333	0.637522
AT4G28080	[35.2.1001] not assigned.unknown	REC2__Tetratricopeptide repeat (TPR)-like superfamily protein	-1.2392	0.139461
AT1G50120	[35.2.1001] not assigned.unknown	LOT	1.70897	0.445068
AT2G39580	[35.2.1001] not assigned.unknown		1.99693	0.253295
AT5G17830	[35.2.1001] not assigned.unknown	Plasma-membrane choline transporter family protein	0.815567	0.643739
AT1G48780	[35.2.1001] not assigned.unknown		2.7823	0.215223
AT1G79150	[35.2.1001] not assigned.unknown	AtNOC3_NOC3__binding	2.82317	0.0930748
AT5G25757	[35.2.1001] not assigned.unknown	RNA polymerase I-associated factor PAF67	2.10207	0.227905
AT4G33980	[35.2.1001] not assigned.unknown	COR28_HUP41	1.43393	0.264375
AT3G07780	[35.2.1001] not assigned.unknown	OBE1__Protein of unknown function (DUF1423)	1.10823	0.481929
AT5G06280	[35.2.1001] not assigned.unknown		0.0335667	0.973871
AT3G21400	[35.2.1001] not assigned.unknown		3.659	0.0951929
AT1G06240	[35.2.1001] not assigned.unknown	Protein of unknown function DUF455	0.4786	0.435666
AT3G28770	[35.2.1001] not assigned.unknown	Protein of unknown function (DUF1216)	0.3575	0.477579
AT1G30050	[35.2.1001] not assigned.unknown	MadA3	0.7794	0.338361
AT2G39855	[35.2.1001] not assigned.unknown		-0.890567	0.527521
AT4G07408	[35.2.1001] not assigned.unknown		-0.995133	0.501948
AT1G14740	[35.2.1001] not assigned.unknown	OBE3_TTA1__Protein of unknown function (DUF1423)	4.1042	0.0747527
AT1G48560	[35.2.1001] not assigned.unknown		0.478033	0.819022
AT1G56420	[35.2.1001] not assigned.unknown		-0.2938	0.345696
AT4G10060	[35.2.1001] not assigned.unknown	GCD3__Beta-glucosidase, GBA2 type family protein	-0.847767	0.337814
AT5G25340	[35.2.1001] not assigned.unknown	Ubiquitin-like superfamily protein	-0.0590667	0.941039
AT4G15970	[35.2.1001] not assigned.unknown	Nucleotide-diphospho-sugar transferase family protein	-1.67937	0.45562
AT4G07965	[35.2.1001] not assigned.unknown		-0.0008	0.997955
AT3G24255	[35.2.1001] not assigned.unknown	RNA-directed DNA polymerase (reverse transcriptase)-related family protein	1.9124	0.333983
AT1G14590	[35.2.1001] not assigned.unknown	Nucleotide-diphospho-sugar transferase family protein	0.433067	0.900542
AT1G14770	[35.2.1001] not assigned.unknown	RING/FYVE/PHD zinc finger superfamily protein	0.890933	0.542983
AT5G14990	[35.2.1001] not assigned.unknown		-1.69167	0.0551247
AT2G01100	[35.2.1001] not assigned.unknown		2.3796	0.213419
AT1G63520	[35.2.1001] not assigned.unknown	Protein of unknown function (DUF3527)	-0.7823	0.144901
AT3G58650	[35.2.1001] not assigned.unknown	TRM7	0.578	0.621887
AT1G18060	[35.2.1001] not assigned.unknown	FBN-like	1.61553	0.1704
AT4G30790	[35.2.1001] not assigned.unknown	ATG11	-2.4652	0.0630455
AT4G16670	[35.2.1001] not assigned.unknown	FL7__Plant protein of unknown function (DUF828) with plant pleckstrin homology-like region	-0.0864	0.956531
AT2G43465	[35.2.1001] not assigned.unknown	RNA-binding ASCH domain protein	-1.34713	0.0562109
AT2G33420	[35.2.1001] not assigned.unknown	CRD1__Protein of unknown function (DUF810)	-0.4102	0.734173
AT5G06620	[35.2.1001] not assigned.unknown	ATXR4_SDG38__SET domain protein 38	-0.773033	0.0803688
AT3G23370	[35.2.1001] not assigned.unknown	RNA-binding (RRM/RBD/RNP motifs) family protein	1.6507	0.200285
AT5G25250	[35.2.1001] not assigned.unknown	FLOT1__SPFH/Band 7/PHB domain-containing membrane-associated protein family	-2.01767	0.139461
AT1G72490	[35.2.1001] not assigned.unknown	AtNGR2_DRO1_LAZY4	-2.75023	0.0616622
AT3G50150	[35.2.1001] not assigned.unknown	Plant protein of unknown function (DUF247)	1.32257	0.069234
AT4G35680	[35.2.1001] not assigned.unknown	Arabidopsis protein of unknown function (DUF241)	0.2121	0.882111
AT4G31880	[35.2.1001] not assigned.unknown	AtPDS5C_PDS5C	0.7655	0.11979
AT5G40470	[35.2.1001] not assigned.unknown	RNI-like superfamily protein	-0.755233	0.0570297
AT1G75150	[35.2.1001] not assigned.unknown		0.3576	0.528237
AT5G28550	[35.2.1001] not assigned.unknown		-2.05293	0.137466
AT5G41970	[35.2.1001] not assigned.unknown	Metal-dependent protein hydrolase	1.8499	0.0629669
AT1G53480	[35.2.1001] not assigned.unknown	ATMRD1_MRD1__mto 1 responding down 1	-1.42417	0.0569204
AT1G48740	[35.2.1001] not assigned.unknown	CP4__2-oxoglutarate (2OG) and Fe(II)-dependent oxygenase superfamily protein	0.195567	0.913568
AT2G10602	[35.2.1001] not assigned.unknown		0.224533	0.131953
AT3G01015	[35.2.1001] not assigned.unknown	MD60_TPXL1__TPX2 (targeting protein for Xklp2) protein family	-0.0112	0.995068
AT5G43720	[35.2.1001] not assigned.unknown	Protein of unknown function (DUF2361)	1.66033	0.4747
AT3G28820	[35.2.1001] not assigned.unknown	Protein of unknown function (DUF1216)	0.657167	0.0508406
AT1G80700	[35.2.1001] not assigned.unknown		-0.262033	0.783456
AT3G08880	[35.2.1001] not assigned.unknown	MUN_MUN1	-0.223533	0.0917008
AT5G53930	[35.2.1001] not assigned.unknown		-0.3682	0.123044
AT2G42570	[35.2.1001] not assigned.unknown	TBL39__TRICHOME BIREFRINGENCE-LIKE 39	1.1528	0.18017
AT5G66660	[35.2.1001] not assigned.unknown	Protein of unknown function (DUF677)	-1.0469	0.0856773
AT5G53160	[35.2.1001] not assigned.unknown	PYL8_RCAR3__regulatory components of ABA receptor 3	1.51463	0.270106
AT1G58350	[35.2.1001] not assigned.unknown	ZW18__Putative serine esterase family protein	0.2637	0.816203
AT2G36885	[35.2.1001] not assigned.unknown		1.08203	0.0517696
AT4G14970	[35.2.1001] not assigned.unknown	AtFANCD2_FACND2	-0.0239333	0.926757
AT3G31950	[35.2.1001] not assigned.unknown		2.303	0.264821
AT2G36220	[35.2.1001] not assigned.unknown		1.3611	0.119771
AT1G55050	[35.2.1001] not assigned.unknown	SANT4	-2.0666	0.503848
AT3G08600	[35.2.1001] not assigned.unknown	Protein of unknown function (DUF1191)	2.86667	0.13782
AT1G72270	[35.2.1001] not assigned.unknown	HDP1_IDAP1	0.569633	0.27649
AT4G25330	[35.2.1001] not assigned.unknown		-0.2551	0.521051
AT5G41590	[35.2.1001] not assigned.unknown	Protein of unknown function (DUF567)	-1.16487	0.11787
AT5G28560	[35.2.1001] not assigned.unknown		0.9774	0.456165
AT5G55040	[35.2.1001] not assigned.unknown	BRD13__DNA-binding bromodomain-containing protein	-1.90727	0.0948644
AT5G04860	[35.2.1001] not assigned.unknown		3.48413	0.103141
AT3G50220	[35.2.1001] not assigned.unknown	IRX15__Protein of unknown function (DUF579)	-0.7057	0.490105
AT5G62090	[35.2.1001] not assigned.unknown	SLK2__SEUSS-like 2	4.10918	0.14143
AT4G38760	[35.2.1001] not assigned.unknown	Protein of unknown function (DUF3414)	-0.755533	0.669154
AT2G41960	[35.2.1001] not assigned.unknown		-0.332733	0.864699
AT2G37300	[35.2.1001] not assigned.unknown	ABCI16	-1.00777	0.402342
AT5G15680	[35.2.1001] not assigned.unknown	ARM repeat superfamily protein	2.16257	0.184149
AT3G03970	[35.2.1001] not assigned.unknown	SINE2__ARM repeat superfamily protein	1.41033	0.195553
AT1G77145	[35.2.1001] not assigned.unknown	Protein of unknown function (DUF506)	-2.2723	0.438402
AT4G26130	[35.2.1001] not assigned.unknown		4.38187	0.0548035
AT4G29760	[35.2.1001] not assigned.unknown	HTT4	-2.65623	0.104208
AT2G20820	[35.2.1001] not assigned.unknown		-5.83047	0.0923082
AT1G76780	[35.2.1001] not assigned.unknown	HSP20-like chaperones superfamily protein	2.0653	0.1118
AT3G57990	[35.2.1001] not assigned.unknown	OEP40	0.689933	0.313953
AT4G12580	[35.2.1001] not assigned.unknown		-0.906067	0.479289
AT3G15095	[35.2.1001] not assigned.unknown	HCF243	1.4451	0.102238
AT2G25730	[35.2.1001] not assigned.unknown		3.93043	0.126203
AT4G16410	[35.2.1001] not assigned.unknown		-0.675333	0.57821
AT1G09610	[35.2.1001] not assigned.unknown	GXM1__Protein of unknown function (DUF579)	1.3061	0.122626
AT1G35220	[35.2.1001] not assigned.unknown		2.84607	0.084655
AT4G08940	[35.2.1001] not assigned.unknown	Ubiquitin carboxyl-terminal hydrolase family protein	0.998467	0.0696887
AT3G11850	[35.2.1001] not assigned.unknown	MyoB8__Protein of unknown function, DUF593	-0.946	0.176226
AT3G01370	[35.2.1001] not assigned.unknown	ATCFM2_CFM2__CRM family member 2	-0.375033	0.718725
AT4G26630	[35.2.1001] not assigned.unknown	DEK3__DEK domain-containing chromatin associated protein	1.04153	0.487877
AT2G35600	[35.2.1001] not assigned.unknown	ATBRXL1_BRXL1__BREVIS RADIX-like 1	0.255367	0.687767
AT2G46000	[35.2.1001] not assigned.unknown		0.660833	0.332971
AT4G31160	[35.2.1001] not assigned.unknown	DCAF1__DDB1-CUL4 associated factor 1	-1.44233	0.0855392
AT5G35050	[35.2.1001] not assigned.unknown	Domain of unknown function (DUF1985)	1.34283	0.430508
AT5G02520	[35.2.1001] not assigned.unknown	KNL2	-0.0565333	0.894357
AT5G20680	[35.2.1001] not assigned.unknown	TBL16__TRICHOME BIREFRINGENCE-LIKE 16	2.25827	0.151573
AT4G36105	[35.2.1001] not assigned.unknown		0.592967	0.11681
AT2G26570	[35.2.1001] not assigned.unknown	WEB1__Plant protein of unknown function (DUF827)	1.30803	0.218015
AT3G27906	[35.2.1001] not assigned.unknown		3.0673	0.138503
AT4G17000	[35.2.1001] not assigned.unknown		1.76053	0.399941
AT2G35470	[35.2.1001] not assigned.unknown		1.3794	0.141631
AT1G05550	[35.2.1001] not assigned.unknown	AtDOA2__Protein of unknown function (DUF295)	3.85017	0.158993
AT4G37190	[35.2.1001] not assigned.unknown		3.43927	0.0502037
AT1G22230	[35.2.1001] not assigned.unknown		-0.5947	0.212043
AT5G08660	[35.2.1001] not assigned.unknown	PSI3__Protein of unknown function (DUF668)	4.16393	0.101309
AT5G37840	[35.2.1001] not assigned.unknown		-0.6989	0.286838
AT2G28480	[35.2.1001] not assigned.unknown	RNA-binding CRS1 / YhbY (CRM) domain protein	2.43023	0.069976
AT5G57760	[35.2.1001] not assigned.unknown		1.99207	0.155844
AT5G57910	[35.2.1001] not assigned.unknown	INB2B	-0.0169667	0.853476
AT5G06700	[35.2.1001] not assigned.unknown	TBR__Plant protein of unknown function (DUF828)	2.76227	0.0747155
AT5G64910	[35.2.1001] not assigned.unknown		1.3196	0.0976421
AT2G18810	[35.2.1001] not assigned.unknown	Domain of unknown function (DUF313)	2.529	0.0915591
AT3G19190	[35.2.1001] not assigned.unknown	ATATG2_ATG2_PEUP1__autophagy 2	1.9395	0.425279
AT3G46890	[35.2.1001] not assigned.unknown		1.7426	0.524611
AT1G50750	[35.2.1001] not assigned.unknown	Plant mobile domain protein family	3.7701	0.0997412
AT4G33390	[35.2.1001] not assigned.unknown	Plant protein of unknown function (DUF827)	0.215333	0.432097
AT5G40740	[35.2.1001] not assigned.unknown	AUG6_GEM3	-1.44527	0.371139
AT1G63670	[35.2.1001] not assigned.unknown	TRM12__Protein of unknown function (DUF3741)	1.1959	0.570598
AT2G44190	[35.2.1001] not assigned.unknown	EDE1_EMB3116_QWRF5__Family of unknown function (DUF566)	-0.647133	0.721472
AT1G13970	[35.2.1001] not assigned.unknown	Protein of unknown function (DUF1336)	-1.19993	0.301686
AT3G44710	[35.2.1001] not assigned.unknown	Plant protein of unknown function (DUF247)	-0.9206	0.0725078
AT3G06868	[35.2.1001] not assigned.unknown		0.7451	0.498974
AT1G23790	[35.2.1001] not assigned.unknown	CORD4_MACET4__Plant protein of unknown function (DUF936)	0.4404	0.112847
AT1G60640	[35.2.1001] not assigned.unknown		-1.18787	0.111058
AT1G15320	[35.2.1001] not assigned.unknown	INP2	-1.98277	0.205173
AT3G25270	[35.2.1001] not assigned.unknown	Ribonuclease H-like superfamily protein	0.497567	0.871395
AT3G56820	[35.2.1001] not assigned.unknown		0.6919	0.636256
AT5G06270	[35.2.1001] not assigned.unknown	GIR1	0.258	0.914653
AT2G25800	[35.2.1001] not assigned.unknown	Protein of unknown function (DUF810)	-1.30747	0.244723
AT5G44570	[35.2.1001] not assigned.unknown	CAD1_PROSCOOP5	-0.942167	0.329749
AT4G04480	[35.2.1001] not assigned.unknown		0.259833	0.757481
AT4G35870	[35.2.1001] not assigned.unknown	GFS10_MTV14_OSCA4.1__early-responsive to dehydration stress protein (ERD4)	2.2704	0.108415
AT4G05632	[35.2.1001] not assigned.unknown		0.0171667	0.986741
AT2G43180	[35.2.1001] not assigned.unknown	Phosphoenolpyruvate carboxylase family protein	2.3171	0.0677623
AT3G57420	[35.2.1001] not assigned.unknown	STL2__Protein of unknown function (DUF288)	-0.893267	0.445369
AT1G36990	[35.2.1001] not assigned.unknown		0.580233	0.0999518
AT1G04470	[35.2.1001] not assigned.unknown	Protein of unknown function (DUF810)	1.69017	0.111347
AT2G19390	[35.2.1001] not assigned.unknown	SCS2A	-1.14713	0.294382
AT3G17680	[35.2.1001] not assigned.unknown	Kinase interacting (KIP1-like) family protein	2.99523	0.147133
AT1G48095	[35.2.1001] not assigned.unknown		1.35023	0.153386
AT2G44760	[35.2.1001] not assigned.unknown	Domain of unknown function (DUF3598)	2.90253	0.306636
AT5G08450	[35.2.1001] not assigned.unknown	HDC1_RXT3-like	2.276	0.0505874
AT1G36050	[35.2.1001] not assigned.unknown	Endoplasmic reticulum vesicle transporter protein	-0.629933	0.20273
AT5G02720	[35.2.1001] not assigned.unknown		0.426867	0.613828
AT3G32960	[35.2.1001] not assigned.unknown	Domain of unknown function (DUF1985)	-0.510267	0.366132
AT4G27810	[35.2.1001] not assigned.unknown		2.94327	0.0875356
AT4G16444	[35.2.1001] not assigned.unknown	AtGET1_GET1	-1.08343	0.149441
AT4G24150	[35.2.1001] not assigned.unknown	AtGRF8_GRF8__growth-regulating factor 8	0.202967	0.856671
AT1G50730	[35.2.1001] not assigned.unknown		-0.594	0.494254
AT4G32330	[35.2.1001] not assigned.unknown	WDL5__TPX2 (targeting protein for Xklp2) protein family	0.819333	0.560755
AT1G31870	[35.2.1001] not assigned.unknown	BUD13	0.2512	0.38805
AT1G12380	[35.2.1001] not assigned.unknown		2.2406	0.141382
AT5G38050	[35.2.1001] not assigned.unknown	RNA polymerase II transcription elongation factor	2.0584	0.072605
AT5G45480	[35.2.1001] not assigned.unknown	Protein of unknown function (DUF594)	1.95173	0.374578
AT1G49870	[35.2.1001] not assigned.unknown		0.653633	0.444469
AT1G09980	[35.2.1001] not assigned.unknown	Putative serine esterase family protein	-1.86873	0.363941
AT2G15670	[35.2.1001] not assigned.unknown		-0.1302	0.807134
AT1G59312	[35.2.1001] not assigned.unknown	Inositol-pentakisphosphate 2-kinase family protein	-3.00683	0.167386
AT4G06526	[35.2.1001] not assigned.unknown	nucleic acid binding;zinc ion binding	-0.522767	0.140021
AT4G30990	[35.2.1001] not assigned.unknown	ARM repeat superfamily protein	-1.82737	0.191597
AT5G44570	[35.2.1001] not assigned.unknown	CAD1_PROSCOOP5	-0.942167	0.329749
AT1G22060	[35.2.1001] not assigned.unknown		-2.417	0.410949
AT1G66840	[35.2.1001] not assigned.unknown	PMI2_WEB2__Plant protein of unknown function (DUF827)	0.00956667	0.974269
AT1G10660	[35.2.1001] not assigned.unknown		2.91263	0.171363
AT2G20613	[35.2.1001] not assigned.unknown	DNA-binding storekeeper protein-related transcriptional regulator	0.663767	0.759926
AT3G63230	[35.2.1001] not assigned.unknown	Protein of unknown function (DUF581)	-0.345567	0.646703
AT5G22090	[35.2.1001] not assigned.unknown	EAR1__Protein of unknown function (DUF3049)	1.24393	0.434444
AT1G19360	[35.2.1001] not assigned.unknown	RRA3__Nucleotide-diphospho-sugar transferase family protein	1.10357	0.0531368
AT5G15580	[35.2.1001] not assigned.unknown	AtLNG1_LNG1_TRM2__longifolia1	1.09863	0.185474
AT1G10522	[35.2.1001] not assigned.unknown	PRIN2	-0.464133	0.502839
AT4G14510	[35.2.1001] not assigned.unknown	ATCFM3B_CFM3B_SPRT2__CRM family member 3B	-0.8264	0.412265
AT4G27060	[35.2.1001] not assigned.unknown	CN_SPR2_TOR1__ARM repeat superfamily protein	-1.4809	0.152235
AT3G24600	[35.2.1001] not assigned.unknown	NHL41__Late embryogenesis abundant protein, group 2	-0.3303	0.870406
AT5G11140	[35.2.1001] not assigned.unknown	Arabidopsis phospholipase-like protein (PEARLI 4) family	0.3115	0.490205
AT2G27090	[35.2.1001] not assigned.unknown	Protein of unknown function (DUF630 and DUF632)	-1.604	0.0719752
AT2G11010	[35.2.1001] not assigned.unknown		-0.429333	0.537674
AT3G48770	[35.2.1001] not assigned.unknown	DNA binding;ATP binding	0.5489	0.322217
AT2G07772	[35.2.1001] not assigned.unknown		-2.67053	0.0779065
AT2G19360	[35.2.1001] not assigned.unknown	Protein of Unknown Function (DUF239)	-1.3512	0.408125
AT5G08010	[35.2.1001] not assigned.unknown		-1.5258	0.0569649
AT1G16916	[35.2.1001] not assigned.unknown		-1.12113	0.325421
AT5G48340	[35.2.1001] not assigned.unknown		-1.1948	0.0704947
AT5G24060	[35.2.1001] not assigned.unknown	Pentatricopeptide repeat (PPR) superfamily protein	-0.00596667	0.997383
AT5G39880	[35.2.1001] not assigned.unknown		1.7981	0.152565
AT3G42390	[35.2.1001] not assigned.unknown		-1.85337	0.107402
AT5G60810	[35.2.1001] not assigned.unknown	GLV11_RGF1__root meristem growth factor 1	1.33383	0.210483
AT3G51230	[35.2.1001] not assigned.unknown		1.20517	0.318603
AT4G26450	[35.2.1001] not assigned.unknown		0.929833	0.539673
AT3G56040	[35.2.1001] not assigned.unknown	UGP3__UDP-glucose pyrophosphorylase 3	-1.26833	0.506323
AT5G53790	[35.2.1001] not assigned.unknown	AtDOA15__Protein of unknown function (DUF295)	0.296333	0.816841
AT2G36810	[35.2.1001] not assigned.unknown	SGR6__ARM repeat superfamily protein	2.55813	0.115171
AT5G53440	[35.2.1001] not assigned.unknown	HIZ2	-0.113167	0.762563
AT3G19800	[35.2.1001] not assigned.unknown	DUF177B__Protein of unknown function (DUF177)	-0.497667	0.57259
AT1G26720	[35.2.1001] not assigned.unknown		1.05807	0.502508
AT5G64510	[35.2.1001] not assigned.unknown	TIN1	-0.8727	0.704189
AT5G02650	[35.2.1001] not assigned.unknown		2.68523	0.315847
AT3G19870	[35.2.1001] not assigned.unknown		0.996133	0.420395
AT5G45720	[35.2.1001] not assigned.unknown	AAA-type ATPase family protein	0.996167	0.0572702
AT1G22100	[35.2.1001] not assigned.unknown	Inositol-pentakisphosphate 2-kinase family protein	1.15883	0.297048
AT2G30690	[35.2.1001] not assigned.unknown	MyoB4__Protein of unknown function, DUF593	-0.0954	0.883997
AT3G01516	[35.2.1001] not assigned.unknown		1.32317	0.281241
AT1G58460	[35.2.1001] not assigned.unknown		0.4005	0.174322
AT3G44690	[35.2.1001] not assigned.unknown		0.8411	0.568627
AT2G14000	[35.2.1001] not assigned.unknown	Arabidopsis retrotransposon ORF-1 protein	1.95067	0.199753
AT3G61690	[35.2.1001] not assigned.unknown	NTP8__nucleotidyltransferases	1.5142	0.260074
AT2G34240	[35.2.1001] not assigned.unknown	Protein with domains of unknown function DUF627 and DUF632	2.27983	0.0505149
AT5G22350	[35.2.1001] not assigned.unknown	ELM1__Protein of unknown function (DUF1022)	2.1379	0.517019
AT4G14380	[35.2.1001] not assigned.unknown		0.0645667	0.96529
AT5G22550	[35.2.1001] not assigned.unknown	Plant protein of unknown function (DUF247)	-1.4598	0.321143
AT5G59760	[35.2.1001] not assigned.unknown	Protein of unknown function (DUF1635)	2.55023	0.274516
AT5G16350	[35.2.1001] not assigned.unknown	O-acyltransferase (WSD1-like) family protein	3.54673	0.0667348
AT3G60810	[35.2.1001] not assigned.unknown		1.04597	0.505404
AT3G09110	[35.2.1001] not assigned.unknown	Protein of unknown function (DUF674)	-2.7524	0.165728
AT2G19420	[35.2.1001] not assigned.unknown		-1.05183	0.599035
AT5G04670	[35.2.1001] not assigned.unknown	EPCR2__Enhancer of polycomb-like transcription factor protein	-0.232733	0.353656
AT5G47490	[35.2.1001] not assigned.unknown	RGPR-related	1.00563	0.434135
AT2G36920	[35.2.1001] not assigned.unknown		-0.8712	0.362838
AT2G01690	[35.2.1001] not assigned.unknown	VAC1_VAC14__ARM repeat superfamily protein	-0.484533	0.558316
AT2G44200	[35.2.1001] not assigned.unknown	CBF1-interacting co-repressor CIR, N-terminal;Pre-mRNA splicing factor	1.78707	0.324212
AT1G14800	[35.2.1001] not assigned.unknown	Nucleic acid-binding, OB-fold-like protein	-0.329667	0.414313
AT1G08430	[35.2.1001] not assigned.unknown	ALMT1_ATALMT1__aluminum-activated malate transporter 1	2.3289	0.233494
AT5G43210	[35.2.1001] not assigned.unknown	Excinuclease ABC, C subunit, N-terminal	1.91733	0.0531481
AT3G16730	[35.2.1001] not assigned.unknown	CAP-H2_HEB2	-2.80043	0.189915
AT4G26485	[35.2.1001] not assigned.unknown	Domain of unknown function (DUF2431)	1.74373	0.0596171
AT5G09960	[35.2.1001] not assigned.unknown		-0.820933	0.128589
AT5G58375	[35.2.1001] not assigned.unknown	Methyltransferase-related protein	1.67463	0.278225
AT3G05750	[35.2.1001] not assigned.unknown	TRM6	1.9547	0.0766596
AT4G13370	[35.2.1001] not assigned.unknown	CORD3__Plant protein of unknown function (DUF936)	0.0311333	0.983006
AT5G29070	[35.2.1001] not assigned.unknown		-0.452167	0.709627
AT1G33410	[35.2.1001] not assigned.unknown	ATNUP160_NUP160_SAR1__SUPPRESSOR OF AUXIN RESISTANCE1	-1.95517	0.216848
AT3G04300	[35.2.1001] not assigned.unknown	RmlC-like cupins superfamily protein	0.158467	0.67383
AT1G62180	[14.2] S-assimilation.APR	APR2_APSR_ATAPR2_PRH_PRH43__5'adenylylphosphosulfate reductase 2	1.32273	0.33211
AT4G13890	[25.1] C1-metabolism.glycine hydroxymethyltransferase	EDA36_EDA37_SHM5__Pyridoxal phosphate (PLP)-dependent transferases superfamily protein	1.18167	0.303583
AT4G32520	[25.1] C1-metabolism.glycine hydroxymethyltransferase	AtSHMT3_SHM3__serine hydroxymethyltransferase 3	2.71377	0.103743
AT3G07270	[25.7] C1-metabolism.GTP cyclohydrolase I	GTP cyclohydrolase I	-0.1696	0.867354
AT5G05980	[25.8] C1-metabolism.tetrahydrofolate synthase	ATDFB_DFB_FPGS1__DHFS-FPGS homolog B	-0.714133	0.0852848
AT3G11750	[25.9] C1-metabolism.dihydroneopterin aldolase	FOLB1__Dihydroneopterin aldolase	2.54207	0.0508042
AT4G20460	[10.1.9] cell wall.precursor synthesis.MUR4	NAD(P)-binding Rossmann-fold superfamily protein	-3.1963	0.249158
AT2G28760	[10.1.5] cell wall.precursor synthesis.UXS	UXS6__UDP-XYL synthase 6	2.3304	0.070277
AT3G53520	[10.1.5] cell wall.precursor synthesis.UXS	ATUXS1_UXS1__UDP-glucuronic acid decarboxylase 1	0.973133	0.484489
AT4G24010	[10.2.1] cell wall.cellulose synthesis.cellulose synthase	ATCSLG1_CSLG1__cellulose synthase like G1	0.7903	0.442279
AT3G02210	[10.2.2] cell wall.cellulose synthesis.COBRA	COBL1__COBRA-like protein 1 precursor	0.79	0.590164
AT5G16890	[10.3] cell wall.hemicellulose synthesis	Exostosin family protein	-2.11683	0.26195
AT5G50750	[10.5.5] cell wall.cell wall proteins.RGP	RGP4__reversibly glycosylated polypeptide 4	-1.83913	0.112765
AT1G12040	[10.5.3] cell wall.cell wall proteins.LRR	LRX1__leucine-rich repeat/extensin 1	0.340833	0.776497
AT4G16790	[10.5.4] cell wall.cell wall proteins.HRGP	hydroxyproline-rich glycoprotein family protein	1.44697	0.284622
AT2G28240	[10.5.4] cell wall.cell wall proteins.HRGP	ATP-dependent helicase family protein	0.382767	0.0777675
AT3G47040	[10.6.1] cell wall.degradation.cellulases and beta -1,4-glucanases	Glycosyl hydrolase family protein	0.7911	0.218676
AT3G10890	[10.6.2] cell wall.degradation.mannan-xylose-arabinose-fucose	MAN3_XCD1__Glycosyl hydrolase superfamily protein	-0.430567	0.839793
AT1G58370	[10.6.2] cell wall.degradation.mannan-xylose-arabinose-fucose	ATXYN1_RXF12__glycosyl hydrolase family 10 protein / carbohydrate-binding domain-containing protein	-0.3133	0.827193
AT3G07850	[10.6.3] cell wall.degradation.pectate lyases and polygalacturonases	Pectin lyase-like superfamily protein	2.45043	0.244337
AT5G48900	[10.6.3] cell wall.degradation.pectate lyases and polygalacturonases	Pectin lyase-like superfamily protein	0.7391	0.600021
AT4G32375	[10.6.3] cell wall.degradation.pectate lyases and polygalacturonases	Pectin lyase-like superfamily protein	-1.2112	0.22224
AT3G01270	[10.6.3] cell wall.degradation.pectate lyases and polygalacturonases	Pectate lyase family protein	-0.1789	0.566298
AT1G60390	[10.6.3] cell wall.degradation.pectate lyases and polygalacturonases	PG1_PGL2__polygalacturonase 1	0.318433	0.235569
AT1G56710	[10.6.3] cell wall.degradation.pectate lyases and polygalacturonases	PGL1__Pectin lyase-like superfamily protein	0.118967	0.879388
AT1G19170	[10.6.3] cell wall.degradation.pectate lyases and polygalacturonases	PGF1__Pectin lyase-like superfamily protein	-0.924467	0.744807
AT4G24780	[10.6.3] cell wall.degradation.pectate lyases and polygalacturonases	PLL19__Pectin lyase-like superfamily protein	-0.209933	0.796632
AT4G19410	[10.8.2] cell wall.pectin*esterases.acetyl esterase	AtPAE7_PAE7__Pectinacetylesterase family protein	0.386033	0.606934
AT5G53370	[10.8.1] cell wall.pectin*esterases.PME	ATPMEPCRF_PMEI-PME61_PMEPCRF__pectin methylesterase PCR fragment F	2.27213	0.123381
AT3G49220	[10.8.1] cell wall.pectin*esterases.PME	PME34__Plant invertase/pectin methylesterase inhibitor superfamily	5.32173	0.050812
AT4G15980	[10.8.1] cell wall.pectin*esterases.PME	PMEI-PME43__Plant invertase/pectin methylesterase inhibitor superfamily	-0.371533	0.580228
AT5G01320	[5.2] fermentation.PDC	Thiamine pyrophosphate dependent pyruvate decarboxylase family protein	0.995933	0.62659
AT3G27380	[8.1.7] TCA / org transformation.TCA.succinate dehydrogenase	SDH2-1__succinate dehydrogenase 2-1	-0.754867	0.126827
AT1G79440	[8.2.99] TCA / org transformation.other organic acid transformatons.misc	ALDH5F1_ENF1_SSADH_SSADH1__aldehyde dehydrogenase 5F1	-1.01693	0.0515756
AT2G13560	[8.2.10] TCA / org transformation.other organic acid transformatons.malic	NAD-ME1__NAD-dependent malic enzyme 1	-0.0860667	0.848594
AT3G06650	[8.2.11] TCA / org transformation.other organic acid transformatons.atp-citrate lyase	ACLB-1__ATP-citrate lyase B-1	1.4341	0.298896
AT1G58180	[8.3] TCA / org transformation.carbonic anhydrases	ATBCA6_BCA6__beta carbonic anhydrase 6	1.04767	0.39594
AT5G43430	[9.3] mitochondrial electron transport / ATP synthesis.electron transfer flavoprotein	ETFBETA__electron transfer flavoprotein beta	-0.0317667	0.953823
AT1G32350	[9.4] mitochondrial electron transport / ATP synthesis.alternative oxidase	AOX1D__alternative oxidase 1D	0.361167	0.370364
AT5G08680	[9.9] mitochondrial electron transport / ATP synthesis.F1-ATPase	ATP synthase alpha/beta family protein	-1.37373	0.478154
AT5G13450	[9.9] mitochondrial electron transport / ATP synthesis.F1-ATPase	ATP5__delta subunit of Mt ATP synthase	3.06943	0.0919658
AT3G04480	[27.1.19] RNA.processing.ribonucleases	endoribonucleases	-1.30137	0.100019
AT1G16800	[27.1.19] RNA.processing.ribonucleases	P-loop containing nucleoside triphosphate hydrolases superfamily protein	-0.516333	0.702585
AT3G55460	[27.1.1] RNA.processing.splicing	At-SCL30_SCL30__SC35-like splicing factor 30	-0.213	0.700496
AT2G37340	[27.1.1] RNA.processing.splicing	AT-RS2Z33_ATRSZ33_RS2Z33_RSZ33__arginine/serine-rich zinc knuckle-containing protein 33	-0.0925667	0.911385
AT5G64200	[27.1.1] RNA.processing.splicing	At-SC35_ATSC35_SC35__ortholog of human splicing factor SC35	1.3675	0.582943
AT3G50670	[27.1.1] RNA.processing.splicing	U1-70K_U1SNRNP__U1 small nuclear ribonucleoprotein-70K	-0.3668	0.369169
AT3G49430	[27.1.1] RNA.processing.splicing	At-SR34a_SR34a_SRp34a__SER/ARG-rich protein 34A	1.96783	0.260071
AT1G80070	[27.1.1] RNA.processing.splicing	EMB14_EMB177_EMB33_PRP8_SUS2__Pre-mRNA-processing-splicing factor	-2.10157	0.0713038
AT4G02400	[27.1.1] RNA.processing.splicing	U3 ribonucleoprotein (Utp) family protein	-1.5444	0.519448
AT3G55930	[27.1.1] RNA.processing.splicing	Pre-mRNA-splicing factor 3	-0.1003	0.934907
AT3G25440	[27.1.1] RNA.processing.splicing	RNA-binding CRS1 / YhbY (CRM) domain protein	-0.9666	0.185834
AT5G13480	[27.1.3.11] RNA.processing.3' end processing.Pfs2	FY_WDR33__Transducin/WD40 repeat-like superfamily protein	0.556267	0.429218
AT5G23880	[27.1.3.3] RNA.processing.3' end processing.CPSF100	ATCPSF100_CPSF100_EMB1265_ESP5__cleavage and polyadenylation specificity factor 100	1.98053	0.33548
AT5G13010	[27.1.2] RNA.processing.RNA helicase	CUV_EMB3011_FEY_PINP1_PRP16__RNA helicase family protein	2.08607	0.447481
AT3G58570	[27.1.2] RNA.processing.RNA helicase	RH52__P-loop containing nucleoside triphosphate hydrolases superfamily protein	1.8331	0.271108
AT1G26370	[27.1.2] RNA.processing.RNA helicase	PRP22_RID1__RNA helicase family protein	2.13483	0.532832
AT5G14610	[27.1.2] RNA.processing.RNA helicase	RH46__DEAD box RNA helicase family protein	-0.851067	0.127632
AT4G18465	[27.1.2] RNA.processing.RNA helicase	RNA helicase family protein	-0.7608	0.420832
AT5G52470	[27.1] RNA.processing	ATFBR1_ATFIB1_FBR1_FIB1_SKIP7__fibrillarin 1	-1.01627	0.602643
AT1G14650	[27.1] RNA.processing	SWAP (Suppressor-of-White-APricot)/surp domain-containing protein / ubiquitin family protein	-1.06603	0.0675454
AT5G01290	[27.1] RNA.processing	mRNA capping enzyme family protein	-0.6521	0.591862
AT3G17040	[27.1] RNA.processing	HCF107__high chlorophyll fluorescent 107	-1.17793	0.427389
AT2G24350	[27.1] RNA.processing	RNA binding (RRM/RBD/RNP motifs) family protein	1.14957	0.263413
AT2G33320	[27.1] RNA.processing	Calcium-dependent lipid-binding (CaLB domain) family protein	-1.57503	0.281309
AT3G20650	[27.1] RNA.processing	mRNA capping enzyme family protein	-1.8679	0.319121
AT3G19330	[27.1] RNA.processing	Protein of unknown function (DUF677)	1.23583	0.183777
AT4G34110	[27.1] RNA.processing	ATPAB2_PAB2_PABP2__poly(A) binding protein 2	0.9314	0.655506
AT4G33370	[27.1] RNA.processing	DEA(D/H)-box RNA helicase family protein	0.5005	0.698219
AT1G28180	[27.1] RNA.processing	P-loop containing nucleoside triphosphate hydrolases superfamily protein	-1.29753	0.246856
AT3G10070	[27.2] RNA.transcription	TAF12_TAFII58__TBP-associated factor 12	-1.00647	0.264786
AT3G22900	[27.2] RNA.transcription	NRPD7__RNA polymerase Rpb7-like, N-terminal domain	-0.477567	0.753121
AT3G54490	[27.2] RNA.transcription	RPB5E__RNA polymerase II fifth largest subunit, E	0.1745	0.777566
AT3G09360	[27.2] RNA.transcription	BRF2__Cyclin/Brf1-like TBP-binding protein	2.59377	0.132818
AT2G19930	[27.2] RNA.transcription	RNA-dependent RNA polymerase family protein	2.4214	0.174994
AT2G40030	[27.2] RNA.transcription	ATNRPD1B_DMS5_DRD3_NRPD1B_NRPE1__nuclear RNA polymerase D1B	1.01603	0.584495
AT4G36650	[27.2] RNA.transcription	ATPBRP_PBRP__plant-specific TFIIB-related protein	2.2033	0.148844
AT4G10070	[27.2] RNA.transcription	AtKH18__KH domain-containing protein	-0.236667	0.863574
AT3G15390	[27.2] RNA.transcription	SDE5__silencing defective 5	1.31323	0.215364
AT2G19920	[27.2] RNA.transcription	RNA-dependent RNA polymerase family protein	-0.0586333	0.949465
AT1G17440	[27.2] RNA.transcription	CKH1_EER4_NOBIRO6_TAF12B__Transcription initiation factor TFIID subunit A	2.8275	0.120252
AT2G06530	[27.3.71] RNA.regulation of transcription.SNF7	VPS2.1__SNF7 family protein	3.49877	0.0657826
AT5G17490	[27.3.21] RNA.regulation of transcription.GRAS transcription factor family	AtRGL3_RGL3__RGA-like protein 3	1.98873	0.0741019
AT1G07480	[27.3.50] RNA.regulation of transcription.General Transcription	Transcription factor IIA, alpha/beta subunit	-0.935633	0.51756
AT3G56380	[27.3.5] RNA.regulation of transcription.ARR	ARR17_RR17__response regulator 17	-0.2338	0.870831
AT4G39260	[27.3.75] RNA.regulation of transcription.GRP	ATGRP8_CCR1_GR-RBP8_GRP8_RBGA6__cold, circadian rhythm, and RNA binding 1	1.7065	0.0616214
AT2G21060	[27.3.75] RNA.regulation of transcription.GRP	ATCSP4_ATGRP2B_GRP2B__glycine-rich protein 2B	0.8228	0.299102
AT5G66630	[27.3.34] RNA.regulation of transcription.Orphan family	DAR5__DA1-related protein 5	2.8626	0.0580589
AT5G04560	[27.3.34] RNA.regulation of transcription.Orphan family	DME_EMB1649__HhH-GPD base excision DNA repair family protein	-2.20267	0.268403
AT5G14280	[27.3.49] RNA.regulation of transcription.GeBP like	GPL2__DNA-binding storekeeper protein-related	-0.6189	0.62317
AT2G17390	[27.3.39] RNA.regulation of transcription.AtSR Transcription Factor family	AKR2B__ankyrin repeat-containing 2B	0.508467	0.21291
AT3G23690	[27.3.6] RNA.regulation of transcription.bHLH,Basic Helix-Loop-Helix family	CIL2__basic helix-loop-helix (bHLH) DNA-binding superfamily protein	-0.2451	0.44742
AT4G00870	[27.3.6] RNA.regulation of transcription.bHLH,Basic Helix-Loop-Helix family	bHLH014_bHLH14__basic helix-loop-helix (bHLH) DNA-binding superfamily protein	-0.593333	0.171522
AT4G09820	[27.3.6] RNA.regulation of transcription.bHLH,Basic Helix-Loop-Helix family	AtTT8_BHLH42_TT8__basic helix-loop-helix (bHLH) DNA-binding superfamily protein	4.25053	0.0888339
AT5G01310	[27.3.6] RNA.regulation of transcription.bHLH,Basic Helix-Loop-Helix family	APTX__APRATAXIN-like	1.15203	0.485405
AT1G30670	[27.3.6] RNA.regulation of transcription.bHLH,Basic Helix-Loop-Helix family	basic helix-loop-helix (bHLH) DNA-binding superfamily protein	0.4583	0.197968
AT1G05805	[27.3.6] RNA.regulation of transcription.bHLH,Basic Helix-Loop-Helix family	AKS2__basic helix-loop-helix (bHLH) DNA-binding superfamily protein	1.1546	0.323853
AT2G31210	[27.3.6] RNA.regulation of transcription.bHLH,Basic Helix-Loop-Helix family	bHLH091__basic helix-loop-helix (bHLH) DNA-binding superfamily protein	-1.9527	0.139731
AT3G56980	[27.3.6] RNA.regulation of transcription.bHLH,Basic Helix-Loop-Helix family	BHLH039_bHLH39_ORG3__basic helix-loop-helix (bHLH) DNA-binding superfamily protein	1.99637	0.448458
AT1G29950	[27.3.6] RNA.regulation of transcription.bHLH,Basic Helix-Loop-Helix family	SACL3__basic helix-loop-helix (bHLH) DNA-binding superfamily protein	0.0089	0.976603
AT4G33880	[27.3.6] RNA.regulation of transcription.bHLH,Basic Helix-Loop-Helix family	RSL2__ROOT HAIR DEFECTIVE 6-LIKE 2	0.3837	0.678261
AT1G03040	[27.3.6] RNA.regulation of transcription.bHLH,Basic Helix-Loop-Helix family	bHLH007_PFB2__basic helix-loop-helix (bHLH) DNA-binding superfamily protein	-2.003	0.0586431
AT1G10585	[27.3.6] RNA.regulation of transcription.bHLH,Basic Helix-Loop-Helix family	basic helix-loop-helix (bHLH) DNA-binding superfamily protein	0.309533	0.825259
AT1G63650	[27.3.6] RNA.regulation of transcription.bHLH,Basic Helix-Loop-Helix family	AtEGL3_ATMYC-2_EGL1_EGL3__basic helix-loop-helix (bHLH) DNA-binding superfamily protein	0.9915	0.519052
AT2G46970	[27.3.6] RNA.regulation of transcription.bHLH,Basic Helix-Loop-Helix family	PIL1__phytochrome interacting factor 3-like 1	-0.911833	0.205455
AT1G21200	[27.3.30] RNA.regulation of transcription.Trihelix, Triple-Helix transcription factor family	sequence-specific DNA binding transcription factors	-0.332233	0.838909
AT1G08460	[27.3.55] RNA.regulation of transcription.HDA	ATHDA8_HDA08_HDA8__histone deacetylase 8	-1.2351	0.465153
AT3G12810	[27.3.44] RNA.regulation of transcription.Chromatin Remodeling Factors	chr13_PIE1_SRCAP__SNF2 domain-containing protein / helicase domain-containing protein	2.83223	0.236251
AT3G06010	[27.3.44] RNA.regulation of transcription.Chromatin Remodeling Factors	ATCHR12_CHR12__Homeotic gene regulator	-0.217633	0.872577
AT2G46020	[27.3.44] RNA.regulation of transcription.Chromatin Remodeling Factors	ATBRM_BRM_CHA2_CHR2_FFO3__transcription regulatory protein SNF2, putative	0.113033	0.634871
AT3G54460	[27.3.44] RNA.regulation of transcription.Chromatin Remodeling Factors	SNF2 domain-containing protein / helicase domain-containing protein / F-box family protein	-2.92927	0.250433
AT5G63950	[27.3.44] RNA.regulation of transcription.Chromatin Remodeling Factors	CHR24__chromatin remodeling 24	-1.8831	0.0733214
AT1G05120	[27.3.44] RNA.regulation of transcription.Chromatin Remodeling Factors	Helicase protein with RING/U-box domain	-0.455833	0.838786
AT1G08060	[27.3.44] RNA.regulation of transcription.Chromatin Remodeling Factors	MOM_MOM_MOM1__ATP-dependent helicase family protein	0.502	0.355808
AT5G40340	[27.3.68] RNA.regulation of transcription.PWWP domain protein	PDP3__Tudor/PWWP/MBT superfamily protein	1.3321	0.348046
AT5G08230	[27.3.68] RNA.regulation of transcription.PWWP domain protein	HULK1_SL5__Tudor/PWWP/MBT domain-containing protein	0.376367	0.853778
AT5G27650	[27.3.68] RNA.regulation of transcription.PWWP domain protein	PDP1__Tudor/PWWP/MBT superfamily protein	1.17127	0.268648
AT3G12910	[27.3.27] RNA.regulation of transcription.NAC domain transcription factor family	NAC (No Apical Meristem) domain transcriptional regulator superfamily protein	-0.6094	0.699278
AT5G46880	[27.3.22] RNA.regulation of transcription.HB,Homeobox transcription factor family	HB-7_HDG5__homeobox-7	-0.153967	0.80732
AT5G44180	[27.3.22] RNA.regulation of transcription.HB,Homeobox transcription factor family	RLT2__Homeodomain-like transcriptional regulator	2.53263	0.16664
AT3G60390	[27.3.22] RNA.regulation of transcription.HB,Homeobox transcription factor family	HAT3__homeobox-leucine zipper protein 3	-0.158033	0.688907
AT4G36870	[27.3.22] RNA.regulation of transcription.HB,Homeobox transcription factor family	BLH2_SAW1__BEL1-like homeodomain 2	3.08057	0.117208
AT1G73360	[27.3.22] RNA.regulation of transcription.HB,Homeobox transcription factor family	AtEDT1_ATHDG11_EDT1_HDG11__homeodomain GLABROUS 11	4.30463	0.110315
AT4G40060	[27.3.22] RNA.regulation of transcription.HB,Homeobox transcription factor family	ATHB-16_ATHB16_HB16__homeobox protein 16	1.41487	0.255823
AT5G17320	[27.3.22] RNA.regulation of transcription.HB,Homeobox transcription factor family	HDG9__homeodomain GLABROUS 9	-2.12763	0.271531
AT4G00730	[27.3.22] RNA.regulation of transcription.HB,Homeobox transcription factor family	AHDP_ANL2__Homeobox-leucine zipper family protein / lipid-binding START domain-containing protein	2.11877	0.386932
AT1G34650	[27.3.22] RNA.regulation of transcription.HB,Homeobox transcription factor family	HDG10__homeodomain GLABROUS 10	1.21013	0.412197
AT4G27000	[27.3.99] RNA.regulation of transcription.unclassified	ATRBP45C__RNA-binding (RRM/RBD/RNP motifs) family protein	0.00506667	0.996278
AT5G58470	[27.3.99] RNA.regulation of transcription.unclassified	TAF15b__TBP-associated factor 15B	0.7832	0.375756
AT2G43060	[27.3.99] RNA.regulation of transcription.unclassified	AtIBH1_IBH1__ILI1 binding bHLH 1	2.82027	0.170626
AT1G69420	[27.3.99] RNA.regulation of transcription.unclassified	DHHC-type zinc finger family protein	-0.413	0.246985
AT1G45207	[27.3.99] RNA.regulation of transcription.unclassified	Remorin family protein	1.23013	0.338542
AT3G48050	[27.3.99] RNA.regulation of transcription.unclassified	SUO__BAH domain ;TFIIS helical bundle-like domain	0.935267	0.220394
AT5G37340	[27.3.99] RNA.regulation of transcription.unclassified	ZPR1 zinc-finger domain protein	3.61803	0.0507851
AT2G28450	[27.3.99] RNA.regulation of transcription.unclassified	TRM2b__zinc finger (CCCH-type) family protein	-0.774267	0.0741095
AT4G12040	[27.3.99] RNA.regulation of transcription.unclassified	AtSAP7_SAP7__A20/AN1-like zinc finger family protein	1.75037	0.207729
AT4G23540	[27.3.99] RNA.regulation of transcription.unclassified	ARM repeat superfamily protein	-0.0414667	0.979807
AT1G56380	[27.3.99] RNA.regulation of transcription.unclassified	mTERF23__Mitochondrial transcription termination factor family protein	1.34943	0.453779
AT4G38170	[27.3.99] RNA.regulation of transcription.unclassified	FRS9__FAR1-related sequence 9	0.0107333	0.986123
AT2G36930	[27.3.99] RNA.regulation of transcription.unclassified	zinc finger (C2H2 type) family protein	0.198033	0.829961
AT5G54310	[27.3.99] RNA.regulation of transcription.unclassified	AGD5_AtAGD5_NEV__ARF-GAP domain 5	0.215267	0.939714
AT3G10815	[27.3.99] RNA.regulation of transcription.unclassified	BTL03__RING/U-box superfamily protein	3.08693	0.053102
AT1G08680	[27.3.99] RNA.regulation of transcription.unclassified	AGD14_ZIGA4__ARF GAP-like zinc finger-containing protein ZIGA4	-1.2494	0.261821
AT4G19570	[27.3.99] RNA.regulation of transcription.unclassified	Chaperone DnaJ-domain superfamily protein	-1.95843	0.0549784
AT3G51950	[27.3.99] RNA.regulation of transcription.unclassified	Zinc finger (CCCH-type) family protein / RNA recognition motif (RRM)-containing protein	-1.2391	0.317962
AT1G56460	[27.3.99] RNA.regulation of transcription.unclassified	IES2C__HIT zinc finger ;PAPA-1-like conserved region	2.5727	0.214453
AT2G02170	[27.3.99] RNA.regulation of transcription.unclassified	Remorin family protein	2.29807	0.292633
AT5G60100	[27.3.66] RNA.regulation of transcription.Psudo ARR transcription factor family	APRR3_PRR3__pseudo-response regulator 3	2.265	0.0834917
AT5G02810	[27.3.66] RNA.regulation of transcription.Psudo ARR transcription factor family	APRR7_PRR7__pseudo-response regulator 7	-0.8065	0.232067
AT2G40140	[27.3.12] RNA.regulation of transcription.C3H zinc finger family	ATSZF2_CZF1_SZF2_TZF10_ZFAR1__zinc finger (CCCH-type) family protein	-1.2733	0.0684296
AT5G44080	[27.3.35] RNA.regulation of transcription.bZIP transcription factor family	Basic-leucine zipper (bZIP) transcription factor family protein	-2.05227	0.305294
AT2G12940	[27.3.35] RNA.regulation of transcription.bZIP transcription factor family	UNE4__Basic-leucine zipper (bZIP) transcription factor family protein	-1.00113	0.653159
AT5G11260	[27.3.35] RNA.regulation of transcription.bZIP transcription factor family	HY5_TED 5__Basic-leucine zipper (bZIP) transcription factor family protein	-1.58417	0.0917015
AT1G77080	[27.3.24] RNA.regulation of transcription.MADS box transcription factor family	AGL27_FLM_MAF1__K-box region and MADS-box transcription factor family protein	0.232633	0.864502
AT3G49400	[27.3.24] RNA.regulation of transcription.MADS box transcription factor family	Transducin/WD40 repeat-like superfamily protein	1.00907	0.316494
AT2G22630	[27.3.24] RNA.regulation of transcription.MADS box transcription factor family	AGL17__AGAMOUS-like 17	2.60423	0.145912
AT5G51870	[27.3.24] RNA.regulation of transcription.MADS box transcription factor family	AGL71__AGAMOUS-like 71	-0.1239	0.8857
AT3G61120	[27.3.24] RNA.regulation of transcription.MADS box transcription factor family	AGL13__AGAMOUS-like 13	0.291067	0.793195
AT1G31630	[27.3.24] RNA.regulation of transcription.MADS box transcription factor family	AGL86__AGAMOUS-like 86	-3.25307	0.0521445
AT3G17310	[27.3.46] RNA.regulation of transcription.DNA methyltransferases	AtDRM3_DRM3__S-adenosyl-L-methionine-dependent methyltransferases superfamily protein	2.24077	0.374467
AT4G14140	[27.3.46] RNA.regulation of transcription.DNA methyltransferases	DMT02_DMT2_MET02_MET2__DNA methyltransferase 2	-0.344933	0.499173
AT3G20810	[27.3.57] RNA.regulation of transcription.JUMONJI family	JMJ30_JMJD5__2-oxoglutarate (2OG) and Fe(II)-dependent oxygenase superfamily protein	-1.6031	0.0589338
AT5G56860	[27.3.9] RNA.regulation of transcription.C2C2(Zn) GATA transcription factor family	GATA21_GNC__GATA type zinc finger transcription factor family protein	-4.03243	0.165273
AT3G16870	[27.3.9] RNA.regulation of transcription.C2C2(Zn) GATA transcription factor family	GATA17__GATA transcription factor 17	2.91613	0.108622
AT5G66320	[27.3.9] RNA.regulation of transcription.C2C2(Zn) GATA transcription factor family	GATA5__GATA transcription factor 5	0.4251	0.547081
AT4G12020	[27.3.32] RNA.regulation of transcription.WRKY domain transcription factor family	ATWRKY19_MAPKKK11_MEKK4_WRKY19__protein kinase family protein	0.650367	0.766017
AT5G49520	[27.3.32] RNA.regulation of transcription.WRKY domain transcription factor family	ATWRKY48_WRKY48__WRKY DNA-binding protein 48	1.1002	0.495796
AT5G58340	[27.3.26] RNA.regulation of transcription.MYB-related transcription factor family	myb-like HTH transcriptional regulator family protein	1.14613	0.0782336
AT4G10710	[27.3.52] RNA.regulation of transcription.Global transcription factor group	SPT16__global transcription factor C	-1.1149	0.353479
AT4G08350	[27.3.52] RNA.regulation of transcription.Global transcription factor group	GTA02_GTA2_SPT5-2__global transcription factor group A2	4.75143	0.0805132
AT4G15180	[27.3.69] RNA.regulation of transcription.SET-domain transcriptional regulator family	ATXR3_SDG2__SET domain protein 2	0.167833	0.563641
AT4G13460	[27.3.69] RNA.regulation of transcription.SET-domain transcriptional regulator family	SDG22_SET22_SUVH9__SU(VAR)3-9 homolog 9	-1.0489	0.236154
AT5G42400	[27.3.69] RNA.regulation of transcription.SET-domain transcriptional regulator family	ATXR7_SDG25__SET domain protein 25	0.8518	0.226394
AT5G53430	[27.3.69] RNA.regulation of transcription.SET-domain transcriptional regulator family	ATX5_SDG29_SET29__SET domain group 29	-0.0865667	0.929591
AT1G26760	[27.3.69] RNA.regulation of transcription.SET-domain transcriptional regulator family	ATXR1_SDG35__SET domain protein 35	0.191267	0.899153
AT1G25440	[27.3.7] RNA.regulation of transcription.C2C2(Zn) CO-like, Constans-like zinc finger family	BBX15_COL16__B-box type zinc finger protein with CCT domain	1.0208	0.494751
AT1G68510	[27.3.37] RNA.regulation of transcription.AS2,Lateral Organ Boundaries Gene Family	LBD42__LOB domain-containing protein 42	1.7253	0.443701
AT1G12800	[27.3.23] RNA.regulation of transcription.HSF,Heat-shock transcription factor family	SDP__Nucleic acid-binding, OB-fold-like protein	0.0165333	0.993449
AT1G32330	[27.3.23] RNA.regulation of transcription.HSF,Heat-shock transcription factor family	ATHSFA1D_HSFA1D__heat shock transcription factor A1D	-0.630033	0.625386
AT2G02470	[27.3.2] RNA.regulation of transcription.Alfin-like	AL6__alfin-like 6	1.11527	0.104856
AT5G27910	[27.3.16] RNA.regulation of transcription.CCAAT box binding factor family, HAP5	NF-YC8__nuclear factor Y, subunit C8	2.5557	0.0519686
AT3G51120	[27.3.63] RNA.regulation of transcription.PHD finger transcription factor	DNA binding;zinc ion binding;nucleic acid binding;nucleic acid binding	-0.543233	0.701098
AT1G43770	[27.3.63] RNA.regulation of transcription.PHD finger transcription factor	PHD1__RING/FYVE/PHD zinc finger superfamily protein	0.4819	0.0724506
AT3G14980	[27.3.63] RNA.regulation of transcription.PHD finger transcription factor	IDM1_ROS4__Acyl-CoA N-acyltransferase with RING/FYVE/PHD-type zinc finger protein	1.5579	0.38438
AT5G45580	[27.3.20] RNA.regulation of transcription.G2-like transcription factor family, GARP	GFR__Homeodomain-like superfamily protein	-1.01083	0.220465
AT3G19070	[27.3.20] RNA.regulation of transcription.G2-like transcription factor family, GARP	Homeodomain-like superfamily protein	-0.802667	0.392156
AT5G34870	[27.3.73] RNA.regulation of transcription.Zn-finger(CCHC)	zinc knuckle (CCHC-type) family protein	2.29137	0.207607
AT3G62330	[27.3.73] RNA.regulation of transcription.Zn-finger(CCHC)	Zinc knuckle (CCHC-type) family protein	0.488033	0.340822
AT4G30080	[27.3.4] RNA.regulation of transcription.ARF, Auxin Response Factor family	ARF16__auxin response factor 16	1.41957	0.382333
AT4G23980	[27.3.4] RNA.regulation of transcription.ARF, Auxin Response Factor family	ARF9__auxin response factor 9	3.01977	0.0587816
AT5G50320	[27.3.54] RNA.regulation of transcription.Histone acetyltransferases	AtELP3_EAST1_ELO3_ELP3_HAC8_HAG3__radical SAM domain-containing protein / GCN5-related N-acetyltransferase (GNAT) family protein	3.51133	0.0751284
AT3G12980	[27.3.54] RNA.regulation of transcription.Histone acetyltransferases	ATHPCAT4_HAC5__histone acetyltransferase of the CBP family 5	0.880733	0.125287
AT1G76010	[27.3.67] RNA.regulation of transcription.putative transcription regulator	ALBA1_ALBA4_Atalba1__Alba DNA/RNA-binding protein	0.537933	0.239396
AT5G04290	[27.3.67] RNA.regulation of transcription.putative transcription regulator	KTF1_SPT5L__kow domain-containing transcription factor 1	2.42327	0.140574
AT1G75560	[27.3.67] RNA.regulation of transcription.putative transcription regulator	zinc knuckle (CCHC-type) family protein	-0.464467	0.318964
AT3G08020	[27.3.67] RNA.regulation of transcription.putative transcription regulator	PHD finger family protein	1.91543	0.272213
AT3G52170	[27.3.67] RNA.regulation of transcription.putative transcription regulator	DNA binding	-0.665467	0.722324
AT5G22760	[27.3.67] RNA.regulation of transcription.putative transcription regulator	DDP2__PHD finger family protein	-1.0427	0.450919
AT3G24870	[27.3.67] RNA.regulation of transcription.putative transcription regulator	AtEAF1B__Helicase/SANT-associated, DNA binding protein	-0.467033	0.168449
AT4G00200	[27.3.67] RNA.regulation of transcription.putative transcription regulator	AHL7__AT hook motif DNA-binding family protein	2.17193	0.211964
AT4G01990	[27.3.67] RNA.regulation of transcription.putative transcription regulator	Tetratricopeptide repeat (TPR)-like superfamily protein	3.51	0.0539491
AT1G60770	[27.3.67] RNA.regulation of transcription.putative transcription regulator	RPPR4__Tetratricopeptide repeat (TPR)-like superfamily protein	0.583267	0.0769988
AT4G18720	[27.3.67] RNA.regulation of transcription.putative transcription regulator	Transcription factor IIS protein	2.057	0.179731
AT5G27610	[27.3.67] RNA.regulation of transcription.putative transcription regulator	ALY1_ATALY1__DIRP ;Myb-like DNA-binding domain	0.441467	0.73071
AT3G22220	[27.3.67] RNA.regulation of transcription.putative transcription regulator	hAT transposon superfamily	2.99843	0.278037
AT2G33620	[27.3.67] RNA.regulation of transcription.putative transcription regulator	AHL10__AT hook motif DNA-binding family protein	-0.767833	0.56586
AT1G63480	[27.3.67] RNA.regulation of transcription.putative transcription regulator	AHL12__AT hook motif DNA-binding family protein	0.2034	0.879218
AT4G02820	[27.3.67] RNA.regulation of transcription.putative transcription regulator	RTP7__Pentatricopeptide repeat (PPR) superfamily protein	0.139267	0.718586
AT1G20900	[27.3.67] RNA.regulation of transcription.putative transcription regulator	AHL27_ESC_ORE7__Predicted AT-hook DNA-binding family protein	2.08023	0.129107
AT2G41350	[27.3.67] RNA.regulation of transcription.putative transcription regulator	AtAUG1_AUG1_EMB2819	-1.23967	0.214989
AT1G02080	[27.3.67] RNA.regulation of transcription.putative transcription regulator	NOT1__transcription regulators	0.3376	0.250802
AT4G09980	[27.3.67] RNA.regulation of transcription.putative transcription regulator	EMB1691_MTB__Methyltransferase MT-A70 family protein	-1.11387	0.0902754
AT1G61215	[27.3.42] RNA.regulation of transcription.Bromodomain proteins	BRD4__bromodomain 4	0.601267	0.479767
AT2G44430	[27.3.42] RNA.regulation of transcription.Bromodomain proteins	DNA-binding bromodomain-containing protein	-0.3269	0.568454
AT3G50700	[27.3.11] RNA.regulation of transcription.C2H2 zinc finger family	AtIDD2_IDD2__indeterminate(ID)-domain 2	-0.0942667	0.851501
AT4G21160	[27.3.11] RNA.regulation of transcription.C2H2 zinc finger family	AGD12_ZAC__Calcium-dependent ARF-type GTPase activating protein family	-1.6333	0.479321
AT5G39550	[27.3.11] RNA.regulation of transcription.C2H2 zinc finger family	ORTH1_VIM3__Zinc finger (C3HC4-type RING finger) family protein	-0.3189	0.736661
AT5G25160	[27.3.11] RNA.regulation of transcription.C2H2 zinc finger family	ZFP3__zinc finger protein 3	1.20903	0.140335
AT1G02030	[27.3.11] RNA.regulation of transcription.C2H2 zinc finger family	C2H2-like zinc finger protein	-0.765633	0.139501
AT3G53600	[27.3.11] RNA.regulation of transcription.C2H2 zinc finger family	ZAT18__C2H2-type zinc finger family protein	1.00577	0.180549
AT3G42860	[27.3.11] RNA.regulation of transcription.C2H2 zinc finger family	zinc knuckle (CCHC-type) family protein	-0.979333	0.178923
AT1G55110	[27.3.11] RNA.regulation of transcription.C2H2 zinc finger family	AtIDD7_IDD7_REDSTART__indeterminate(ID)-domain 7	1.34063	0.167242
AT5G40710	[27.3.11] RNA.regulation of transcription.C2H2 zinc finger family	zinc finger (C2H2 type) family protein	0.237333	0.369392
AT5G20220	[27.3.11] RNA.regulation of transcription.C2H2 zinc finger family	zinc knuckle (CCHC-type) family protein	-0.156467	0.802754
AT1G34790	[27.3.11] RNA.regulation of transcription.C2H2 zinc finger family	TT1_WIP1__C2H2 and C2HC zinc fingers superfamily protein	1.58947	0.0859645
AT1G18790	[27.3.60] RNA.regulation of transcription.NIN-like bZIP-related family	AtRKD1_RKD1_URP5__RWP-RK domain-containing protein	-0.7104	0.741296
AT2G43500	[27.3.60] RNA.regulation of transcription.NIN-like bZIP-related family	NLP8__Plant regulator RWP-RK family protein	-0.126467	0.914722
AT5G66990	[27.3.60] RNA.regulation of transcription.NIN-like bZIP-related family	RKD3__RWP-RK domain-containing protein	-1.5618	0.424872
AT1G75530	[27.3.48] RNA.regulation of transcription.FHA transcription factor	Forkhead-associated (FHA) domain-containing protein	-2.28933	0.119708
AT3G28730	[27.3.62] RNA.regulation of transcription.Nucleosome/chromatin assembly factor group	ATHMG_HMG_NFD_SSRP1__high mobility group	-0.8958	0.208351
AT1G20696	[27.3.62] RNA.regulation of transcription.Nucleosome/chromatin assembly factor group	HMGB3_NFD03_NFD3__high mobility group B3	-1.1235	0.572226
AT4G00540	[27.3.25] RNA.regulation of transcription.MYB domain transcription factor family	ATMYB3R2_MYB3R-2_MYB3R2_PC-MYB2__myb domain protein 3r2	0.128333	0.755941
AT1G26580	[27.3.25] RNA.regulation of transcription.MYB domain transcription factor family		-0.245567	0.863135
AT3G61250	[27.3.25] RNA.regulation of transcription.MYB domain transcription factor family	AtMYB17_LMI2_MYB17__myb domain protein 17	-0.431767	0.42636
AT4G32730	[27.3.25] RNA.regulation of transcription.MYB domain transcription factor family	ATMYB3R-1_ATMYB3R1_MYB3R-1_MYB3R1_PC-MYB1__Homeodomain-like protein	0.556133	0.106397
AT5G16770	[27.3.25] RNA.regulation of transcription.MYB domain transcription factor family	AtMYB9_MYB9__myb domain protein 9	0.0475333	0.975855
AT3G12560	[27.3.25] RNA.regulation of transcription.MYB domain transcription factor family	ATTBP2_TRFL9__TRF-like 9	1.5683	0.404676
AT2G02820	[27.3.25] RNA.regulation of transcription.MYB domain transcription factor family	AtMYB88_MYB88__myb domain protein 88	2.45703	0.11167
AT1G25340	[27.3.25] RNA.regulation of transcription.MYB domain transcription factor family	AtMYB116_MYB116__myb domain protein 116	-0.0750667	0.851964
AT3G53200	[27.3.25] RNA.regulation of transcription.MYB domain transcription factor family	AtMYB27_MYB27__myb domain protein 27	-0.952633	0.0587641
AT5G18560	[27.3.3] RNA.regulation of transcription.AP2/EREBP, APETALA2/Ethylene-responsive element binding protein family	PUCHI__Integrase-type DNA-binding superfamily protein	2.48737	0.132319
AT2G20880	[27.3.3] RNA.regulation of transcription.AP2/EREBP, APETALA2/Ethylene-responsive element binding protein family	AtERF53_ERF53__Integrase-type DNA-binding superfamily protein	0.4278	0.0792872
AT1G49120	[27.3.3] RNA.regulation of transcription.AP2/EREBP, APETALA2/Ethylene-responsive element binding protein family	CRF9__Integrase-type DNA-binding superfamily protein	1.00663	0.401112
AT1G51120	[27.3.3] RNA.regulation of transcription.AP2/EREBP, APETALA2/Ethylene-responsive element binding protein family	AP2/B3 transcription factor family protein	2.8881	0.177711
AT5G18000	[27.3.41] RNA.regulation of transcription.B3 transcription factor family	REM20_VDD__VERDANDI	-0.931133	0.064478
AT2G24690	[27.3.41] RNA.regulation of transcription.B3 transcription factor family	Transcriptional factor B3 family protein	1.1741	0.0963595
AT3G54230	[27.4] RNA.RNA binding	SUA__suppressor of abi3-5	0.326367	0.626388
AT5G55670	[27.4] RNA.RNA binding	RNA-binding (RRM/RBD/RNP motifs) family protein	2.07397	0.187945
AT4G28990	[27.4] RNA.RNA binding	RNA-binding protein-related	-2.02887	0.107659
AT5G04280	[27.4] RNA.RNA binding	AtRZ-1c_RBGB3_RZ-1c__RNA-binding (RRM/RBD/RNP motifs) family protein with retrovirus zinc finger-like domain	0.299467	0.503416
AT3G53500	[27.4] RNA.RNA binding	At-RS2Z_RS2Z32_RSZ32__RNA-binding (RRM/RBD/RNP motifs) family protein with retrovirus zinc finger-like domain	0.3087	0.7348
AT3G26420	[27.4] RNA.RNA binding	ATRZ-1A_RBGB2_RZ-1A__RNA-binding (RRM/RBD/RNP motifs) family protein with retrovirus zinc finger-like domain	0.101233	0.88119
AT1G37140	[27.4] RNA.RNA binding	MCT1__MEI2 C-terminal RRM only like 1	0.8564	0.297307
AT4G13850	[27.4] RNA.RNA binding	ATGRP2_GR-RBP2_GRP2_RBGA5__glycine-rich RNA-binding protein 2	0.755233	0.748495
AT2G21440	[27.4] RNA.RNA binding	RNA-binding (RRM/RBD/RNP motifs) family protein	0.690967	0.278362
AT3G20890	[27.4] RNA.RNA binding	RNA-binding (RRM/RBD/RNP motifs) family protein	2.35333	0.148084
AT1G29400	[27.4] RNA.RNA binding	AML5_ML5__MEI2-like protein 5	1.5892	0.298934
AT3G01210	[27.4] RNA.RNA binding	BPL6__RNA-binding (RRM/RBD/RNP motifs) family protein	-0.2717	0.132851
AT2G33435	[27.4] RNA.RNA binding	RNA-binding (RRM/RBD/RNP motifs) family protein	0.5964	0.122461
AT5G15270	[27.4] RNA.RNA binding	AtKH25__RNA-binding KH domain-containing protein	-1.41793	0.325709
AT3G56860	[27.4] RNA.RNA binding	UBA2A__UBP1-associated protein 2A	1.45163	0.424598
AT4G26650	[27.4] RNA.RNA binding	RNA-binding (RRM/RBD/RNP motifs) family protein	0.577967	0.235391
AT2G41060	[27.4] RNA.RNA binding	RNA-binding (RRM/RBD/RNP motifs) family protein	2.9976	0.0560562
AT3G53460	[27.4] RNA.RNA binding	CP29A__chloroplast RNA-binding protein 29	2.4315	0.0502439
AT1G75620	[24] Biodegradation of Xenobiotics	GOXL3__glyoxal oxidase-related protein	-1.22657	0.536441
AT2G28420	[24.2] Biodegradation of Xenobiotics.lactoylglutathione lyase	GLYI8__Lactoylglutathione lyase / glyoxalase I family protein	-3.36073	0.291086
AT1G80160	[24.2] Biodegradation of Xenobiotics.lactoylglutathione lyase	GLYI7__Lactoylglutathione lyase / glyoxalase I family protein	0.757367	0.552114
AT2G01008	[32] micro RNA, natural antisense etc		-0.0126	0.986028
AT5G25320	[13] amino acid metabolism	ACT-like superfamily protein	-0.5444	0.602313
AT2G37500	[13.1.2.3.2] amino acid metabolism.synthesis.glutamate family.arginine.acetylglutamate kinase	arginine biosynthesis protein ArgJ family	1.3465	0.324742
AT2G36230	[13.1.7.3] amino acid metabolism.synthesis.histidine.phosphoribosyl-AMP cyclohydrolase	APG10_HISN3__Aldolase-type TIM barrel family protein	-1.09817	0.529096
AT3G22200	[13.1.1.1.2] amino acid metabolism.synthesis.central amino acid metabolism.GABA.GABA transaminase	GABA-T_HER1_POP2__Pyridoxal phosphate (PLP)-dependent transferases superfamily protein	-1.99063	0.18061
AT2G45440	[13.1.3.5.1] amino acid metabolism.synthesis.aspartate family.lysine.dihydrodipicolinate synthase	DHDPS2__dihydrodipicolinate synthase	2.49657	0.151436
[truncated: 574 more rows]
