# Supplementary material for: Pupylation-Based Proximity-Tagging of FERONIA-Interacting Proteins in Arabidopsis
Source: Mol Cell Proteomics. 2024 Aug 13;23(11):100828. doi: 10.1016/j.mcpro.2024.100828 (PMC11532908; doi:10.1016/j.mcpro.2024.100828)
Supplement: Supplemental Table S15 — Individual candidate FER-interacting protein from protoplasts, seedlings and flowers. [file mmc15.xlsx]

## Sheet: Table Summary & Legend
Sheet	Title
Data	Individual candidate FER-interacting protein from protoplasts, seedlings and flowers
	Colum Header	Description
	AGI Number	TAIR locus identifier
	Classification	GO classification, biological process
	Annotation	TAIR name/description of protein model
	Color codes (background AGI Number):		In two group, protoplast & seedling
			In two groups, seedling & flower
			In two groups, protopalst & flower
			In one group, protoplast
			In one group, seedling
			In one group, flower

## Sheet: data
Individual candidate FER-interacting protein from protoplasts, seedlings and flower
AGI Number	classification	annotation
AT3G23090	[35.2.1001] not assigned.unknown	WDL3__TPX2 (targeting protein for Xklp2) protein family
AT4G14590	[35.2.1001] not assigned.unknown	DSP2_emb2739__embryo defective 2739
AT1G70140	[31.1] cell.organisation	ATFH8_FH8_FORMIN 8__formin 8
AT1G72860	[20.1.7] stress.biotic.PR-proteins	TNL60__Disease resistance protein (TIR-NBS-LRR class) family
AT5G45230	[20.1.7] stress.biotic.PR-proteins	Disease resistance protein (TIR-NBS-LRR class) family
AT1G25350	[29.1.18] protein.aa activation.glutamine-tRNA ligase	OVA9__glutamine-tRNA ligase, putative / glutaminyl-tRNA synthetase, putative / GlnRS, putative
AT2G16640	[29.3.3] protein.targeting.chloroplast	AIC1_ATTOC132_TOC132__multimeric translocon complex in the outer envelope membrane 132
AT5G53430	[27.3.69] RNA.regulation of transcription.SET-domain transcriptional regulator family	ATX5_SDG29_SET29__SET domain group 29
AT3G42860	[27.3.11] RNA.regulation of transcription.C2H2 zinc finger family	zinc knuckle (CCHC-type) family protein
AT1G63450	[26.2] misc.UDP glucosyl and glucoronyl transferases	RHS8_XUT1__root hair specific 8
AT3G03776	[35.1.41] not assigned.no ontology.hydroxyproline rich proteins	hydroxyproline-rich glycoprotein family protein
AT3G17380	[35.1.1023] not assigned.no ontology	TRAF-like family protein
AT1G18620	[35.2.1001] not assigned.unknown	LNG4_TRM3
AT5G26770	[35.2.1001] not assigned.unknown	AtNEAP2
AT5G48240	[35.2.1001] not assigned.unknown
AT4G18350	[17.1.1.1.10] hormone metabolism.abscisic acid.synthesis-degradation.synthesis.9-cis-epoxycarotenoid dioxygenase	ATNCED2_NCED2__nine-cis-epoxycarotenoid dioxygenase 2
AT2G45580	[26.10] misc.cytochrome P450	CYP76C3__cytochrome P450, family 76, subfamily C, polypeptide 3
AT4G15960	[26.1] misc.misc2	alpha/beta-Hydrolases superfamily protein
AT1G30870	[26.12] misc.peroxidases	PER7__Peroxidase superfamily protein
AT4G08485	[20.1.7.12] stress.biotic.PR-proteins.plant defensins	Defensin-like (DEFL) family protein
AT1G48920	[29.2.2.3.1] protein.synthesis.ribosome biogenesis.Pre-rRNA processing and modifications.snoRNPs	ATNUC-L1_NUC-L1_NUC1_PARL1__nucleolin like 1
AT1G51370	[29.5.11.4.3.2] protein.degradation.ubiquitin.E3.SCF.FBOX	F-box/RNI-like/FBD-like domains-containing protein
AT3G12775	[29.5.11] protein.degradation.ubiquitin	ubiquitin-conjugating enzyme family protein
AT3G54360	[29.5.11.4.2] protein.degradation.ubiquitin.E3.RING	NCA1__zinc ion binding
AT2G41080	[35.1.5] not assigned.no ontology.pentatricopeptide (PPR) repeat-containing protein	Tetratricopeptide repeat (TPR)-like superfamily protein
AT1G70420	[35.2.1001] not assigned.unknown	Protein of unknown function (DUF1645)
AT2G47980	[35.2.1001] not assigned.unknown	ATSCC3_SCC3__sister-chromatid cohesion protein 3
AT4G18150	[35.2.1001] not assigned.unknown	Kinase-related protein of unknown function (DUF1296)
AT5G44360	[26.8] misc.nitrilases, *nitrile lyases, berberine bridge enzymes, reticuline oxidases, troponine reductases	AtBBE23__FAD-binding Berberine family protein
AT4G19180	[23.2] nucleotide metabolism.degradation	APY7_AtAPY7__GDA1/CD39 nucleoside phosphatase family protein
AT4G25434	[23.3.3] nucleotide metabolism.salvage.NUDIX hydrolases	ATNUDT10_NUDT10__nudix hydrolase homolog 10
AT5G49880	[31.2] cell.division	AtMAD1_MAD1_NES1__mitotic checkpoint family protein
AT4G02660	[31.4] cell.vesicle transport	BCHA2__Beige/BEACH domain ;WD domain, G-beta repeat protein
AT2G23900	[10.6.3] cell wall.degradation.pectate lyases and polygalacturonases	PGF3__Pectin lyase-like superfamily protein
AT3G55500	[10.7] cell wall.modification	ATEXP16_ATEXPA16_ATHEXP ALPHA 1.7_EXP16_EXPA16__expansin A16
AT3G63070	[27.3.68] RNA.regulation of transcription.PWWP domain protein	HULK3_SL4__Tudor/PWWP/MBT domain-containing protein
AT1G30490	[27.3.22] RNA.regulation of transcription.HB,Homeobox transcription factor family	ATHB9_PHV__Homeobox-leucine zipper family protein / lipid-binding START domain-containing protein
AT1G08260	[28.1] DNA.synthesis/chromatin structure	ABO4_EMB142_EMB2284_EMB529_ESD7_POL2A_TIL1__DNA polymerase epsilon catalytic subunit
AT4G12620	[28.1] DNA.synthesis/chromatin structure	ATORC1B_ORC1B_UNE13__origin of replication complex 1B
AT1G22450	[9.7] mitochondrial electron transport / ATP synthesis.cytochrome c oxidase	ATCOX6B2_COX6B__cytochrome C oxidase 6B
AT1G42540	[30.1] signalling.in sugar and nutrient physiology	ATGLR3.3_GLR3.3__glutamate receptor 3.3
AT1G17340	[30.4] signalling.phosphinositides	SAC5__Phosphoinositide phosphatase family protein
AT1G14610	[29.1.9] protein.aa activation.valine-tRNA ligase	TWN2_VALRS__valyl-tRNA synthetase / valine--tRNA ligase (VALRS)
AT5G35380	[29.4.1.59] protein.postranslational modification.kinase.receptor like cytoplasmatic kinase IX	Protein kinase protein with adenine nucleotide alpha hydrolases-like domain
AT2G30500	[29.4] protein.postranslational modification	NET4B__Kinase interacting (KIP1-like) family protein
AT1G31080	[29.5.11.4.3.2] protein.degradation.ubiquitin.E3.SCF.FBOX	F-box family protein
AT1G11720	[2.1.2.2] major CHO metabolism.synthesis.starch.starch synthase	ATSS3_SS3__starch synthase 3
AT2G43760	[18.1] Co-factor and vitamine metabolism.molybdenum cofactor	CNX6__molybdopterin biosynthesis MoaE family protein
AT5G16120	[11.9.2.2] lipid metabolism.lipid degradation.lipases.acylglycerol lipase	MAGL15__alpha/beta-Hydrolases superfamily protein
AT2G30550	[11.9.2.1] lipid metabolism.lipid degradation.lipases.triacylglycerol lipase	DALL3__alpha/beta-Hydrolases superfamily protein
AT1G06250	[11.9.2.1] lipid metabolism.lipid degradation.lipases.triacylglycerol lipase	alpha/beta-Hydrolases superfamily protein
AT3G27870	[34.1] transport.p- and v-ATPases	ALA8__ATPase E1-E2 type family protein / haloacid dehalogenase-like hydrolase family protein
AT5G67330	[34.12] transport.metal	ATNRAMP4_NRAMP4__natural resistance associated macrophage protein 4
AT2G29410	[34.12] transport.metal	ATMTPB1_MTP4_MTPB1__metal tolerance protein B1
AT5G41610	[34.12] transport.metal	ATCHX18_CHX18__cation/H+ exchanger 18
AT3G17650	[34.13] transport.peptides and oligopeptides	PDE321_YSL5__YELLOW STRIPE like 5
AT1G69870	[34.13] transport.peptides and oligopeptides	AtNPF2.13_NPF2.13_NRT1.7__nitrate transporter 1.7
AT4G27730	[34.13] transport.peptides and oligopeptides	ATOPT6_OPT6__oligopeptide transporter 1
AT1G04690	[34.15] transport.potassium	KAB1_KV-BETA1__potassium channel beta subunit 1
AT5G37500	[34.15] transport.potassium	GORK__gated outwardly-rectifying K+ channel
AT1G10680	[34.16] transport.ABC transporters and multidrug resistance systems	ABCB10_PGP10__P-glycoprotein 10
AT2G39480	[34.16] transport.ABC transporters and multidrug resistance systems	ABCB6_PGP6__P-glycoprotein 6
AT3G13220	[34.16] transport.ABC transporters and multidrug resistance systems	ABCG26_AtABCG26_MSR02_WBC27__ABC-2 type transporter family protein
AT3G13320	[34.21] transport.calcium	atcax2_CAX2__cation exchanger 2
AT5G42130	[34.9] transport.metabolite transporters at the mitochondrial membrane	AtMfl1_Mfl1__Mitochondrial substrate carrier family protein
AT3G21390	[34.9] transport.metabolite transporters at the mitochondrial membrane	Mitochondrial substrate carrier family protein
AT4G38640	[34.99] transport.misc	Plasma-membrane choline transporter family protein
AT4G05020	[9.2.1.2] mitochondrial electron transport / ATP synthesis.NADH-DH.type II.external	NDB2__NAD(P)H dehydrogenase B2
AT5G40382	[9.7] mitochondrial electron transport / ATP synthesis.cytochrome c oxidase	Cytochrome c oxidase subunit Vc family protein
AT3G08950	[9.7] mitochondrial electron transport / ATP synthesis.cytochrome c oxidase	HCC1__electron transport SCO1/SenC family protein
AT5G13450	[9.9] mitochondrial electron transport / ATP synthesis.F1-ATPase	ATP5__delta subunit of Mt ATP synthase
AT4G14790	[27.1] RNA.processing	ATSUV3_EDA15_SUV3__ATP-dependent RNA helicase, mitochondrial (SUV3)
AT2G17580	[27.1] RNA.processing	AGS1__Polynucleotide adenylyltransferase family protein
AT4G15420	[27.1] RNA.processing	Ubiquitin fusion degradation UFD1 family protein
AT2G25850	[27.1.3.1] RNA.processing.3' end processing.PAP	PAPS2__poly(A) polymerase 2
AT1G23860	[27.1.1] RNA.processing.splicing	At-RSZ21_RSZ21_RSZP21_SRZ-21_SRZ21__RS-containing zinc finger protein 21
AT5G18810	[27.1.1] RNA.processing.splicing	At-SCL28_SCL28__SC35-like splicing factor 28
AT5G63630	[27.1.2] RNA.processing.RNA helicase	RH31__P-loop containing nucleoside triphosphate hydrolases superfamily protein
AT1G05460	[27.1.2] RNA.processing.RNA helicase	SDE3__P-loop containing nucleoside triphosphate hydrolases superfamily protein
AT5G61140	[27.1.2] RNA.processing.RNA helicase	BRR2c__U5 small nuclear ribonucleoprotein helicase
AT5G02250	[27.1.19] RNA.processing.ribonucleases	ATMTRNASEII_EMB2730_RNR1__Ribonuclease II/R family protein
AT1G06450	[27.1.19] RNA.processing.ribonucleases	CAF1g__Polynucleotidyl transferase, ribonuclease H-like superfamily protein
AT4G14660	[27.2] RNA.transcription	NRPE7__RNA polymerase Rpb7-like, N-terminal domain
AT3G15390	[27.2] RNA.transcription	SDE5__silencing defective 5
AT1G63020	[27.2] RNA.transcription	NRPD1_NRPD1A_POL IVA_SDE4_SMD2__nuclear RNA polymerase D1A
AT2G19910	[27.2] RNA.transcription	RNA-dependent RNA polymerase family protein
AT1G50410	[27.3.44] RNA.regulation of transcription.Chromatin Remodeling Factors	CHR28_FRG2__SNF2 domain-containing protein / helicase domain-containing protein / zinc finger protein-related
AT1G08060	[27.3.44] RNA.regulation of transcription.Chromatin Remodeling Factors	MOM_MOM_MOM1__ATP-dependent helicase family protein
AT5G58610	[27.3.63] RNA.regulation of transcription.PHD finger transcription factor	PHD finger transcription factor, putative
AT3G48160	[27.3.18] RNA.regulation of transcription.E2F/DP transcription factor family	DEL1_E2FE_E2L3__DP-E2F-like 1
AT5G56860	[27.3.9] RNA.regulation of transcription.C2C2(Zn) GATA transcription factor family	GATA21_GNC__GATA type zinc finger transcription factor family protein
AT2G20880	[27.3.3] RNA.regulation of transcription.AP2/EREBP, APETALA2/Ethylene-responsive element binding protein family	AtERF53_ERF53__Integrase-type DNA-binding superfamily protein
AT2G38340	[27.3.3] RNA.regulation of transcription.AP2/EREBP, APETALA2/Ethylene-responsive element binding protein family	DREB19__Integrase-type DNA-binding superfamily protein
AT5G50080	[27.3.3] RNA.regulation of transcription.AP2/EREBP, APETALA2/Ethylene-responsive element binding protein family	ERF110__ethylene response factor 110
AT2G24681	[27.3.3] RNA.regulation of transcription.AP2/EREBP, APETALA2/Ethylene-responsive element binding protein family	AP2/B3-like transcriptional factor family protein
AT5G18000	[27.3.41] RNA.regulation of transcription.B3 transcription factor family	REM20_VDD__VERDANDI
AT2G24690	[27.3.41] RNA.regulation of transcription.B3 transcription factor family	Transcriptional factor B3 family protein
AT4G31620	[27.3.41] RNA.regulation of transcription.B3 transcription factor family	REM36__Transcriptional factor B3 family protein
AT5G60142	[27.3.41] RNA.regulation of transcription.B3 transcription factor family	AP2/B3-like transcriptional factor family protein
AT5G04340	[27.3.11] RNA.regulation of transcription.C2H2 zinc finger family	AtZAT6_C2H2_CZF2_ZAT6__zinc finger of Arabidopsis thaliana 6
AT4G12240	[27.3.11] RNA.regulation of transcription.C2H2 zinc finger family	zinc finger (C2H2 type) family protein
AT2G34640	[27.3] RNA.regulation of transcription	HMR_PAP5_PTAC12_TAC12__plastid transcriptionally active 12
AT1G79730	[27.3] RNA.regulation of transcription	ELF7__hydroxyproline-rich glycoprotein family protein
AT3G04740	[27.3] RNA.regulation of transcription	ATMED14_MED14_SWP__RNA polymerase II transcription mediators
AT2G33540	[27.3] RNA.regulation of transcription	ATCPL3_CPL3__C-terminal domain phosphatase-like 3
AT5G49520	[27.3.32] RNA.regulation of transcription.WRKY domain transcription factor family	ATWRKY48_WRKY48__WRKY DNA-binding protein 48
AT1G66600	[27.3.32] RNA.regulation of transcription.WRKY domain transcription factor family	ABO3_ATWRKY63_WRKY63__ABA overly sensitive mutant 3
AT5G43290	[27.3.32] RNA.regulation of transcription.WRKY domain transcription factor family	ATWRKY49_WRKY49__WRKY DNA-binding protein 49
AT3G08020	[27.3.67] RNA.regulation of transcription.putative transcription regulator	PHD finger family protein
AT3G12560	[27.3.25] RNA.regulation of transcription.MYB domain transcription factor family	ATTBP2_TRFL9__TRF-like 9
AT3G06590	[27.3.6] RNA.regulation of transcription.bHLH,Basic Helix-Loop-Helix family	AIF2_RITF1__basic helix-loop-helix (bHLH) DNA-binding superfamily protein
AT4G01460	[27.3.6] RNA.regulation of transcription.bHLH,Basic Helix-Loop-Helix family	basic helix-loop-helix (bHLH) DNA-binding superfamily protein
AT1G78280	[27.3.57] RNA.regulation of transcription.JUMONJI family	transferases, transferring glycosyl groups
AT5G32613	[27.3.12] RNA.regulation of transcription.C3H zinc finger family	Zinc knuckle (CCHC-type) family protein
AT5G44260	[27.3.12] RNA.regulation of transcription.C3H zinc finger family	AtTZF5_TZF5__Zinc finger C-x8-C-x5-C-x3-H type family protein
AT3G61420	[27.3.50] RNA.regulation of transcription.General Transcription	BSD domain (BTF2-like transcription factors, Synapse-associated proteins and DOS2-like proteins)
AT1G17680	[27.3.50] RNA.regulation of transcription.General Transcription	tetratricopeptide repeat (TPR)-containing protein
AT3G24860	[27.3.30] RNA.regulation of transcription.Trihelix, Triple-Helix transcription factor family	AST1__Homeodomain-like superfamily protein
AT1G49130	[27.3.7] RNA.regulation of transcription.C2C2(Zn) CO-like, Constans-like zinc finger family	BBX17__B-box type zinc finger protein with CCT domain
AT5G21120	[27.3.19] RNA.regulation of transcription.EIN3-like(EIL) transcription factor family	EIL2__ETHYLENE-INSENSITIVE3-like 2
AT5G10120	[27.3.19] RNA.regulation of transcription.EIN3-like(EIL) transcription factor family	EIL4__Ethylene insensitive 3 family protein
AT5G23150	[27.3.68] RNA.regulation of transcription.PWWP domain protein	ART1_ART1_HUA2__Tudor/PWWP/MBT domain-containing protein
AT5G60100	[27.3.66] RNA.regulation of transcription.Psudo ARR transcription factor family	APRR3_PRR3__pseudo-response regulator 3
AT5G58340	[27.3.26] RNA.regulation of transcription.MYB-related transcription factor family	myb-like HTH transcriptional regulator family protein
AT5G08520	[27.3.26] RNA.regulation of transcription.MYB-related transcription factor family	MYBS2__Duplicated homeodomain-like superfamily protein
AT1G76510	[27.3.38] RNA.regulation of transcription.AT-rich interaction domain containing transcription factor family	ARID4__ARID/BRIGHT DNA-binding domain-containing protein
AT5G19420	[27.3.99] RNA.regulation of transcription.unclassified	Regulator of chromosome condensation (RCC1) family with FYVE zinc finger domain
AT2G23945	[27.3.99] RNA.regulation of transcription.unclassified	Eukaryotic aspartyl protease family protein
AT2G40990	[27.3.99] RNA.regulation of transcription.unclassified	DHHC-type zinc finger family protein
AT1G08680	[27.3.99] RNA.regulation of transcription.unclassified	AGD14_ZIGA4__ARF GAP-like zinc finger-containing protein ZIGA4
AT1G28450	[27.3.24] RNA.regulation of transcription.MADS box transcription factor family	AGL58__AGAMOUS-like 58
AT3G53500	[27.4] RNA.RNA binding	At-RS2Z_RS2Z32_RSZ32__RNA-binding (RRM/RBD/RNP motifs) family protein with retrovirus zinc finger-like domain
AT3G04500	[27.4] RNA.RNA binding	RNA-binding (RRM/RBD/RNP motifs) family protein
AT1G75670	[27.4] RNA.RNA binding	DNA-directed RNA polymerases
AT5G46190	[27.4] RNA.RNA binding	AtKH26__RNA-binding KH domain-containing protein
AT5G59950	[27.4] RNA.RNA binding	ALY1__RNA-binding (RRM/RBD/RNP motifs) family protein
AT4G16830	[27.4] RNA.RNA binding	AtRGGA__Hyaluronan / mRNA binding family
AT5G13050	[25.4] C1-metabolism.5-formyltetrahydrofolate cyclo-ligase	5-FCL__5-formyltetrahydrofolate cycloligase
AT1G18950	[29.1] protein.aa activation	DDR4__DDT domain superfamily
AT3G55400	[29.1.10] protein.aa activation.methionine-tRNA ligase	OVA1__methionyl-tRNA synthetase / methionine--tRNA ligase / MetRS (cpMetRS)
AT5G10630	[29.2.4] protein.synthesis.elongation	HBS1_SKI7__Translation elongation factor EF1A/initiation factor IF2gamma family protein
AT2G39260	[29.2.99] protein.synthesis.misc	UPF2__binding;RNA binding
AT5G67510	[29.2.1.2.2.26] protein.synthesis.ribosomal protein.eukaryotic.60S subunit.L26	Translation protein SH3-like family protein
AT2G34970	[29.2.3] protein.synthesis.initiation	Trimeric LpxA-like enzyme
AT1G21160	[29.2.3] protein.synthesis.initiation	eukaryotic translation initiation factor 2 (eIF-2) family protein
AT5G17020	[29.3.1] protein.targeting.nucleus	ATCRM1_ATXPO1_HIT2_XPO1_XPO1A__exportin 1A
AT1G30900	[29.3.4.3] protein.targeting.secretory pathway.vacuole	BP80-3;3_VSR3;3_VSR6__VACUOLAR SORTING RECEPTOR 6
AT5G03940	[29.3.3] protein.targeting.chloroplast	54CP_CPSRP54_FFC_SRP54CP__chloroplast signal recognition particle 54 kDa subunit
AT5G46630	[29.3.4.99] protein.targeting.secretory pathway.unspecified	AP2M__Clathrin adaptor complexes medium subunit family protein
AT3G05140	[29.4.1.56] protein.postranslational modification.kinase.receptor like cytoplasmatic kinase VI	RBK2__ROP binding protein kinases 2
AT1G53165	[29.4] protein.postranslational modification	ATMAP4K ALPHA1__Protein kinase superfamily protein
AT1G72710	[29.4] protein.postranslational modification	CKL2__casein kinase 1-like protein 2
AT1G04700	[29.4] protein.postranslational modification	PB1 domain-containing protein tyrosine kinase
AT2G34740	[29.4] protein.postranslational modification	Protein phosphatase 2C family protein
AT2G18030	[29.4] protein.postranslational modification	MSRA5__Peptide methionine sulfoxide reductase family protein
AT5G49470	[29.4] protein.postranslational modification	RAF10__PAS domain-containing protein tyrosine kinase family protein
AT3G58760	[29.4] protein.postranslational modification	Integrin-linked protein kinase family
AT2G32510	[29.4] protein.postranslational modification	MAPKKK17__mitogen-activated protein kinase kinase kinase 17
AT2G35350	[29.4] protein.postranslational modification	PLL1__poltergeist like 1
AT2G43930	[29.4] protein.postranslational modification	Protein kinase superfamily protein
AT1G56720	[29.4.1.55] protein.postranslational modification.kinase.receptor like cytoplasmatic kinase V	Protein kinase superfamily protein
AT3G21450	[29.4.1.59] protein.postranslational modification.kinase.receptor like cytoplasmatic kinase IX	Protein kinase superfamily protein
AT1G78280	[29.5.11.4.3.2] protein.degradation.ubiquitin.E3.SCF.FBOX	transferases, transferring glycosyl groups
AT4G35733	[29.5.11.4.3.2] protein.degradation.ubiquitin.E3.SCF.FBOX	AtFDA18__F-box family protein with a domain of unknown function (DUF295)
AT3G17530	[29.5.11.4.3.2] protein.degradation.ubiquitin.E3.SCF.FBOX	F-box and associated interaction domains-containing protein
AT1G27420	[29.5.11.4.3.2] protein.degradation.ubiquitin.E3.SCF.FBOX	Galactose oxidase/kelch repeat superfamily protein
AT1G67390	[29.5.11.4.3.2] protein.degradation.ubiquitin.E3.SCF.FBOX	F-box family protein
AT2G42620	[29.5.11.4.3.2] protein.degradation.ubiquitin.E3.SCF.FBOX	AtMAX2_MAX2_ORE9_PPS__RNI-like superfamily protein
AT3G22421	[29.5.11.4.3.2] protein.degradation.ubiquitin.E3.SCF.FBOX	F-box and associated interaction domains-containing protein
AT3G18910	[29.5.11.4.3.2] protein.degradation.ubiquitin.E3.SCF.FBOX	ETP2__EIN2 targeting protein2
AT1G32140	[29.5.11.4.3.2] protein.degradation.ubiquitin.E3.SCF.FBOX	F-box family protein
AT1G69090	[29.5.11.4.3.2] protein.degradation.ubiquitin.E3.SCF.FBOX	AtFDB6__Protein of unknown function (DUF295)
AT3G54650	[29.5.11.4.3.2] protein.degradation.ubiquitin.E3.SCF.FBOX	FBL17__RNI-like superfamily protein
AT4G00315	[29.5.11.4.3.2] protein.degradation.ubiquitin.E3.SCF.FBOX	FOL1__F-box/RNI-like/FBD-like domains-containing protein
AT3G16550	[29.5.5] protein.degradation.serine protease	DEG12_DEGP12__DEGP protease 12
AT1G55350	[29.5.3] protein.degradation.cysteine protease	ATDEK1_DEK1_EMB1275_EMB80__calpain-type cysteine protease family
AT1G09730	[29.5.3] protein.degradation.cysteine protease	ASP1_SPF1__Cysteine proteinases superfamily protein
AT1G50670	[29.5.3] protein.degradation.cysteine protease	OTU2__OTU-like cysteine protease family protein
AT4G35350	[29.5.3] protein.degradation.cysteine protease	XCP1__xylem cysteine peptidase 1
AT5G54730	[29.5.2] protein.degradation.autophagy	ATATG18F_ATG18F_G18F__homolog of yeast autophagy 18 (ATG18) F
AT1G75990	[29.5.11.20] protein.degradation.ubiquitin.proteasom	PAM domain (PCI/PINT associated module) protein
AT3G26340	[29.5.11.20] protein.degradation.ubiquitin.proteasom	N-terminal nucleophile aminohydrolases (Ntn hydrolases) superfamily protein
AT5G22030	[29.5.11.5] protein.degradation.ubiquitin.ubiquitin protease	UBP8__ubiquitin-specific protease 8
AT5G26110	[29.5] protein.degradation	Protein kinase superfamily protein
AT2G06510	[29.5] protein.degradation	ATRPA1A_ATRPA70A_RPA1A_RPA70A__replication protein A 1A
AT4G00752	[29.5] protein.degradation	UBX domain-containing protein
AT1G73760	[29.5.11.4.2] protein.degradation.ubiquitin.E3.RING	CTL14__RING/U-box superfamily protein
AT3G45540	[29.5.11.4.2] protein.degradation.ubiquitin.E3.RING	RFA8__RING/U-box protein with C6HC-type zinc finger
AT4G03510	[29.5.11.4.2] protein.degradation.ubiquitin.E3.RING	ATRMA1_RMA1__RING membrane-anchor 1
AT3G61180	[29.5.11.4.2] protein.degradation.ubiquitin.E3.RING	RING/U-box superfamily protein
AT1G28040	[29.5.11.4.2] protein.degradation.ubiquitin.E3.RING	ATL20__RING/U-box superfamily protein
AT3G60350	[29.5.11.4.2] protein.degradation.ubiquitin.E3.RING	ARABIDILLO-2_ARABIDILLO2__ARABIDILLO-2
AT5G65683	[29.5.11.4.2] protein.degradation.ubiquitin.E3.RING	WAVH2__Zinc finger (C3HC4-type RING finger) family protein
AT3G09760	[29.5.11.4.2] protein.degradation.ubiquitin.E3.RING	RING/U-box superfamily protein
AT2G37150	[29.5.11.4.2] protein.degradation.ubiquitin.E3.RING	CTL10__RING/U-box superfamily protein
AT3G07610	[29.5.11.4.2] protein.degradation.ubiquitin.E3.RING	IBM1__Transcription factor jumonji (jmjC) domain-containing protein
AT2G44950	[29.5.11.4.2] protein.degradation.ubiquitin.E3.RING	HUB1_RDO4__histone mono-ubiquitination 1
AT1G10560	[29.5.11.4.2] protein.degradation.ubiquitin.E3.RING	ATPUB18_PUB18__plant U-box 18
AT3G19740	[29.5.9] protein.degradation.AAA type	P-loop containing nucleoside triphosphate hydrolases superfamily protein
AT1G26830	[29.5.11.4.5.1] protein.degradation.ubiquitin.E3.BTB/POZ Cullin3.Cullin3	ATCUL3_ATCUL3A_CUL3_CUL3A__cullin 3
AT1G65240	[29.5.4] protein.degradation.aspartate protease	A39__Eukaryotic aspartyl protease family protein
AT1G69100	[29.5.4] protein.degradation.aspartate protease	Eukaryotic aspartyl protease family protein
AT5G16310	[29.5.11] protein.degradation.ubiquitin	UCH1__Peptidase C12, ubiquitin carboxyl-terminal hydrolase 1
AT1G19270	[29.5.11] protein.degradation.ubiquitin	DA1__DA1
AT4G21060	[29.7] protein.glycosylation	AtGALT2_GALT2__Galactosyltransferase family protein
AT1G04680	[10.6.3] cell wall.degradation.pectate lyases and polygalacturonases	Pectin lyase-like superfamily protein
AT1G11580	[10.8.1] cell wall.pectin*esterases.PME	ATPMEPCRA_PMEI-PME18_PMEPCRA__methylesterase PCR A
AT3G49220	[10.8.1] cell wall.pectin*esterases.PME	PME34__Plant invertase/pectin methylesterase inhibitor superfamily
AT5G60530	[33.2] development.late embryogenesis abundant	late embryogenesis abundant protein-related / LEA protein-related
AT3G16640	[33.99] development.unspecified	AtTCTP1_TCTP1__translationally controlled tumor protein
AT5G55540	[33.99] development.unspecified	LOP1_TRN1__tornado 1
AT1G55540	[33.99] development.unspecified	emb1011_LNO1__Nuclear pore complex protein
AT2G48120	[33.99] development.unspecified	PAC__pale cress protein (PAC)
AT5G48850	[33.99] development.unspecified	ATSDI1_SDI1__Tetratricopeptide repeat (TPR)-like superfamily protein
AT4G39795	[33.99] development.unspecified	Protein of unknown function (DUF581)
AT1G79490	[33.99] development.unspecified	EMB2217__Pentatricopeptide repeat (PPR) superfamily protein
AT4G00800	[33.99] development.unspecified	SETH5_VPS8__transducin family protein / WD-40 repeat family protein
AT1G79350	[33.99] development.unspecified	EMB1135_FGT1__RING/FYVE/PHD zinc finger superfamily protein
AT3G49530	[33.99] development.unspecified	ANAC062_NAC062_NTL6__NAC domain containing protein 62
AT1G22770	[33.99] development.unspecified	FB_GI__gigantea protein (GI)
AT2G29120	[30.1] signalling.in sugar and nutrient physiology	ATGLR2.7_GLR2.7_GLR2.7__glutamate receptor 2.7
AT2G43280	[30.11] signalling.light	FRF4__Far-red impaired responsive (FAR1) family protein
AT5G65540	[30.11] signalling.light	TAFL
AT4G38180	[30.11] signalling.light	FRS5__FAR1-related sequence 5
AT5G43310	[30.11.1] signalling.light.COP9 signalosome	COP1-interacting protein-related
AT1G24650	[30.2.9] signalling.receptor kinases.leucine rich repeat IX	Leucine-rich repeat protein kinase family protein
AT5G61480	[30.2.11] signalling.receptor kinases.leucine rich repeat XI	PXY_TDR__Leucine-rich repeat protein kinase family protein
AT1G09970	[30.2.11] signalling.receptor kinases.leucine rich repeat XI	LRR XI-23_RLK7__Leucine-rich receptor-like protein kinase family protein
AT1G51870	[30.2.1] signalling.receptor kinases.leucine rich repeat I	protein kinase family protein
AT5G38240	[30.2.20] signalling.receptor kinases.wheat LRK10 like	Protein kinase family protein
AT2G07040	[30.2.3] signalling.receptor kinases.leucine rich repeat III	AtPRK2_ATPRK2A_PRK2_PRK2A__Leucine-rich repeat protein kinase family protein
AT5G16900	[30.2.99] signalling.receptor kinases.misc	Leucine-rich repeat protein kinase family protein
AT4G10390	[30.2.99] signalling.receptor kinases.misc	Protein kinase superfamily protein
AT3G56370	[30.2.7] signalling.receptor kinases.leucine rich repeat VII	IRK__Leucine-rich repeat protein kinase family protein
AT2G13800	[30.2.2] signalling.receptor kinases.leucine rich repeat II	ATSERK5_BAK8_SERK5__somatic embryogenesis receptor-like kinase 5
AT4G04490	[30.2.17] signalling.receptor kinases.DUF 26	CRK36__cysteine-rich RLK (RECEPTOR-like protein kinase) 36
AT4G23280	[30.2.17] signalling.receptor kinases.DUF 26	CRK20__cysteine-rich RLK (RECEPTOR-like protein kinase) 20
AT1G49340	[30.4] signalling.phosphinositides	ATPI4K ALPHA__Phosphatidylinositol 3- and 4-kinase family protein
AT2G03150	[30.5] signalling.G-proteins	emb1579_RSA1__ATP/GTP-binding protein family
AT1G60860	[30.5] signalling.G-proteins	AGD2_VAL2__ARF-GAP domain 2
AT5G12150	[30.5] signalling.G-proteins	PHGAP1_REN2__Rho GTPase activation protein (RhoGAP) with PH domain
AT2G39280	[30.5] signalling.G-proteins	Ypt/Rab-GAP domain of gyp1p superfamily protein
AT2G19240	[30.5] signalling.G-proteins	Ypt/Rab-GAP domain of gyp1p superfamily protein
AT3G63130	[30.5] signalling.G-proteins	ATRANGAP1_RANGAP1__RAN GTPase activating protein 1
AT1G53470	[30.99] signalling.unspecified	MSL4__mechanosensitive channel of small conductance-like 4
AT5G20250	[3.1.2.2] minor CHO metabolism.raffinose family.raffinose synthases.putative	DIN10_RS6__Raffinose synthase family protein
AT1G68020	[3.2.3] minor CHO metabolism.trehalose.potential TPS/TPP	ATTPS6_TPS6__UDP-Glycosyltransferase / trehalose-phosphatase family protein
AT2G36850	[3.6] minor CHO metabolism.callose	ATGSL08_ATGSL8_CHOR_ET2_GSL08_GSL8_MAS__glucan synthase-like 8
AT4G04970	[3.6] minor CHO metabolism.callose	ATGSL01_ATGSL1_GSL01_GSL1__glucan synthase-like 1
AT1G15130	[35.1.41] not assigned.no ontology.hydroxyproline rich proteins	ALIX__Endosomal targeting BRO1-like domain-containing protein
AT2G32600	[35.1.41] not assigned.no ontology.hydroxyproline rich proteins	hydroxyproline-rich glycoprotein family protein
AT1G32610	[35.1.41] not assigned.no ontology.hydroxyproline rich proteins	hydroxyproline-rich glycoprotein family protein
AT4G04980	[35.1.41] not assigned.no ontology.hydroxyproline rich proteins
AT1G56500	[35.1.1023] not assigned.no ontology	SOQ1__haloacid dehalogenase-like hydrolase family protein
AT1G44910	[35.1.1023] not assigned.no ontology	ATPRP40A_PRP40A__pre-mRNA-processing protein 40A
AT2G32880	[35.1.1023] not assigned.no ontology	TRAF-like family protein
AT4G03130	[35.1.1023] not assigned.no ontology	BRCT domain-containing DNA repair protein
AT2G39570	[35.1.1023] not assigned.no ontology	ACR9__ACT domain-containing protein
AT1G03990	[35.1.1023] not assigned.no ontology	Long-chain fatty alcohol dehydrogenase family protein
AT2G03810	[35.1.1023] not assigned.no ontology	18S pre-ribosomal assembly protein gar2-related
AT5G07830	[35.1.1023] not assigned.no ontology	AtGUS2_GUS2__glucuronidase 2
AT1G48745	[35.1.1023] not assigned.no ontology
AT2G15710	[35.1.1023] not assigned.no ontology	TRAF-like family protein
AT3G33530	[35.1.1023] not assigned.no ontology	Transducin family protein / WD-40 repeat family protein
AT4G10500	[35.1.1023] not assigned.no ontology	DLO1__2-oxoglutarate (2OG) and Fe(II)-dependent oxygenase superfamily protein
AT1G69340	[35.1.1023] not assigned.no ontology	appr-1-p processing enzyme family protein
AT3G44790	[35.1.1023] not assigned.no ontology	TRAF-like family protein
AT5G45510	[35.1.1023] not assigned.no ontology	Leucine-rich repeat (LRR) family protein
AT2G11000	[35.1.1023] not assigned.no ontology	ATMAK10_MAK10_MAK10__MAK10 homologue
AT5G52710	[35.1.1023] not assigned.no ontology	Copper transport protein family
AT2G46760	[35.1.1023] not assigned.no ontology	AtGulLO6_GulLO6__D-arabinono-1,4-lactone oxidase family protein
AT2G27750	[35.1.1023] not assigned.no ontology	Surfeit locus protein 6
AT2G17010	[35.1.1023] not assigned.no ontology	MSL8__Mechanosensitive ion channel family protein
AT1G67230	[35.1.1023] not assigned.no ontology	AtLINC1_CRWN1_KAKU2_LINC1__little nuclei1
AT5G61250	[35.1.1023] not assigned.no ontology	AtGUS1_GUS1__glucuronidase 1
AT5G63010	[35.1.1023] not assigned.no ontology	Transducin/WD40 repeat-like superfamily protein
AT2G46200	[35.1.1023] not assigned.no ontology
AT1G03210	[35.1.1023] not assigned.no ontology	Phenazine biosynthesis PhzC/PhzF protein
AT1G16880	[35.1.1023] not assigned.no ontology	ACR11__uridylyltransferase-related
AT5G62640	[35.1.42] not assigned.no ontology.proline rich family	AtELF5_ELF5__proline-rich family protein
AT2G34670	[35.1.42] not assigned.no ontology.proline rich family	Protein of unknown function (DUF630 and DUF632)
AT3G20250	[35.1.12] not assigned.no ontology.pumilio/Puf RNA-binding domain-containing protein	APUM5_PUM5__pumilio 5
AT5G60110	[35.1.12] not assigned.no ontology.pumilio/Puf RNA-binding domain-containing protein	APUM18_PUM18__pumilio 18
AT5G23780	[35.1.2] not assigned.no ontology.agenet domain-containing protein	ATDUF9_DUF9__DOMAIN OF UNKNOWN FUNCTION 724 9
AT2G15980	[35.1.5] not assigned.no ontology.pentatricopeptide (PPR) repeat-containing protein	Tetratricopeptide repeat (TPR)-like superfamily protein
AT4G38150	[35.1.5] not assigned.no ontology.pentatricopeptide (PPR) repeat-containing protein	Pentatricopeptide repeat (PPR) superfamily protein
AT1G76280	[35.1.5] not assigned.no ontology.pentatricopeptide (PPR) repeat-containing protein	Tetratricopeptide repeat (TPR)-like superfamily protein
AT2G38420	[35.1.5] not assigned.no ontology.pentatricopeptide (PPR) repeat-containing protein	Pentatricopeptide repeat (PPR) superfamily protein
AT3G49140	[35.1.5] not assigned.no ontology.pentatricopeptide (PPR) repeat-containing protein	HugZ-2__Pentatricopeptide repeat (PPR) superfamily protein
AT4G28010	[35.1.5] not assigned.no ontology.pentatricopeptide (PPR) repeat-containing protein	RPF5__Tetratricopeptide repeat (TPR)-like superfamily protein
AT5G27270	[35.1.5] not assigned.no ontology.pentatricopeptide (PPR) repeat-containing protein	EMB976_PDM4__Tetratricopeptide repeat (TPR)-like superfamily protein
AT3G22670	[35.1.5] not assigned.no ontology.pentatricopeptide (PPR) repeat-containing protein	MISF2__Pentatricopeptide repeat (PPR) superfamily protein
AT5G25630	[35.1.5] not assigned.no ontology.pentatricopeptide (PPR) repeat-containing protein	Tetratricopeptide repeat (TPR)-like superfamily protein
AT2G40720	[35.1.5] not assigned.no ontology.pentatricopeptide (PPR) repeat-containing protein	Tetratricopeptide repeat (TPR)-like superfamily protein
AT5G46460	[35.1.5] not assigned.no ontology.pentatricopeptide (PPR) repeat-containing protein	Pentatricopeptide repeat (PPR) superfamily protein
AT5G11310	[35.1.5] not assigned.no ontology.pentatricopeptide (PPR) repeat-containing protein	SOAR1__Pentatricopeptide repeat (PPR) superfamily protein
AT2G15630	[35.1.5] not assigned.no ontology.pentatricopeptide (PPR) repeat-containing protein	Pentatricopeptide repeat (PPR) superfamily protein
AT5G16860	[35.1.5] not assigned.no ontology.pentatricopeptide (PPR) repeat-containing protein	Tetratricopeptide repeat (TPR)-like superfamily protein
AT1G24190	[35.1.25] not assigned.no ontology.paired amphipathic helix repeat-containing protein	ATSIN3_SIN3_SNL3__SIN3-like 3
AT2G43160	[35.1.21] not assigned.no ontology.epsin N-terminal homology (ENTH) domain-containing protein	EPS2__ENTH/VHS family protein
AT5G54650	[35.1.20] not assigned.no ontology.formin homology 2 domain-containing protein	ATFH5_Fh5__formin homology5
AT2G19650	[35.1.26] not assigned.no ontology.DC1 domain containing protein	Cysteine/Histidine-rich C1 domain family protein
AT1G61840	[35.1.26] not assigned.no ontology.DC1 domain containing protein	Cysteine/Histidine-rich C1 domain family protein
AT3G11370	[35.1.26] not assigned.no ontology.DC1 domain containing protein	Cysteine/Histidine-rich C1 domain family protein
AT5G02330	[35.1.26] not assigned.no ontology.DC1 domain containing protein	Cysteine/Histidine-rich C1 domain family protein
AT2G13900	[35.1.26] not assigned.no ontology.DC1 domain containing protein	Cysteine/Histidine-rich C1 domain family protein
AT2G17590	[35.1.26] not assigned.no ontology.DC1 domain containing protein	Cysteine/Histidine-rich C1 domain family protein
AT4G36600	[35.1.22] not assigned.no ontology.late embryogenesis abundant domain-containing protein	Late embryogenesis abundant (LEA) protein
AT4G38710	[35.1.40] not assigned.no ontology.glycine rich proteins	glycine-rich protein
AT3G61690	[35.2.1001] not assigned.unknown	NTP8__nucleotidyltransferases
AT3G47450	[35.2.1001] not assigned.unknown	ATNOA1_ATNOS1_NOA1_NOS1_RIF1_SVR10__P-loop containing nucleoside triphosphate hydrolases superfamily protein
AT1G09810	[35.2.1001] not assigned.unknown	ECT11__evolutionarily conserved C-terminal region 11
AT5G06240	[35.2.1001] not assigned.unknown	emb2735__embryo defective 2735
AT1G74830	[35.2.1001] not assigned.unknown	Protein of unknown function, DUF593
AT3G55070	[35.2.1001] not assigned.unknown	LisH/CRA/RING-U-box domains-containing protein
AT1G74770	[35.2.1001] not assigned.unknown	BTSL1__zinc ion binding
AT3G50200	[35.2.1001] not assigned.unknown	Plant protein of unknown function (DUF247)
AT3G50140	[35.2.1001] not assigned.unknown	Plant protein of unknown function (DUF247)
AT5G24740	[35.2.1001] not assigned.unknown	SHBY__Protein of unknown function (DUF1162)
AT1G43020	[35.2.1001] not assigned.unknown	Protein of unknown function, DUF547
AT2G44870	[35.2.1001] not assigned.unknown
AT5G37300	[35.2.1001] not assigned.unknown	WSD1__O-acyltransferase (WSD1-like) family protein
AT1G50770	[35.2.1001] not assigned.unknown	Aminotransferase-like, plant mobile domain family protein
AT5G27730	[35.2.1001] not assigned.unknown	Protein of unknown function (DUF1624)
AT1G64570	[35.2.1001] not assigned.unknown	DUO3__Homeodomain-like superfamily protein
AT1G53040	[35.2.1001] not assigned.unknown	Protein of unknown function (DUF616)
AT5G12900	[35.2.1001] not assigned.unknown
AT1G10800	[35.2.1001] not assigned.unknown
AT4G32630	[35.2.1001] not assigned.unknown	ArfGap/RecO-like zinc finger domain-containing protein
AT4G32620	[35.2.1001] not assigned.unknown	EPCR1__Enhancer of polycomb-like transcription factor protein
AT5G22450	[35.2.1001] not assigned.unknown	SCS1
AT1G08040	[35.2.1001] not assigned.unknown	Protein of unknown function (DUF707)
AT4G33740	[35.2.1001] not assigned.unknown
AT2G46100	[35.2.1001] not assigned.unknown	Nuclear transport factor 2 (NTF2) family protein
AT1G19370	[35.2.1001] not assigned.unknown
AT4G28100	[35.2.1001] not assigned.unknown	EN7
AT5G55060	[35.2.1001] not assigned.unknown
AT2G42760	[35.2.1001] not assigned.unknown
AT1G14590	[35.2.1001] not assigned.unknown	Nucleotide-diphospho-sugar transferase family protein
AT1G80190	[35.2.1001] not assigned.unknown	PSF1__partner of SLD five 1
AT3G01870	[35.2.1001] not assigned.unknown	Plant protein of unknown function (DUF946)
AT4G25430	[35.2.1001] not assigned.unknown	TRM23
AT1G07220	[35.2.1001] not assigned.unknown	Arabidopsis thaliana protein of unknown function (DUF821)
AT3G06670	[35.2.1001] not assigned.unknown	PP4R3_PSY2L_SMEK1__binding
AT1G30814	[35.2.1001] not assigned.unknown
AT4G10910	[35.2.1001] not assigned.unknown
AT3G56360	[35.2.1001] not assigned.unknown
AT5G48020	[35.2.1001] not assigned.unknown	2-oxoglutarate (2OG) and Fe(II)-dependent oxygenase superfamily protein
AT5G47900	[35.2.1001] not assigned.unknown	Protein of unknown function (DUF1624)
AT5G61920	[35.2.1001] not assigned.unknown	FLL4_FLX4
AT4G11100	[35.2.1001] not assigned.unknown
AT3G23450	[35.2.1001] not assigned.unknown	KRATOS
AT4G20290	[35.2.1001] not assigned.unknown
AT4G17000	[35.2.1001] not assigned.unknown
AT4G26190	[35.2.1001] not assigned.unknown	Haloacid dehalogenase-like hydrolase (HAD) superfamily protein
AT5G60370	[35.2.1001] not assigned.unknown	EXOVL
AT5G57910	[35.2.1001] not assigned.unknown	INB2B
AT5G15880	[35.2.1001] not assigned.unknown
AT5G62550	[35.2.1001] not assigned.unknown
AT4G34090	[35.2.1001] not assigned.unknown	PAB
AT5G64190	[35.2.1001] not assigned.unknown
AT3G58150	[35.2.1001] not assigned.unknown	Optic atrophy 3 protein (OPA3)
AT1G03340	[35.2.1001] not assigned.unknown
AT5G50840	[35.2.1001] not assigned.unknown
AT5G09840	[35.2.1001] not assigned.unknown	MNU2__Putative endonuclease or glycosyl hydrolase
AT5G45610	[35.2.1001] not assigned.unknown	SUV2__protein dimerizations
AT5G38490	[35.2.1001] not assigned.unknown	Domain of unknown function (DUF313)
AT5G54300	[35.2.1001] not assigned.unknown	Protein of unknown function (DUF761)
AT3G19370	[35.2.1001] not assigned.unknown	Plant protein of unknown function (DUF869)
AT4G29440	[35.2.1001] not assigned.unknown	ISTL4__Regulator of Vps4 activity in the MVB pathway protein
AT5G26160	[35.2.1001] not assigned.unknown	PMIR2
AT5G08010	[35.2.1001] not assigned.unknown
AT2G20613	[35.2.1001] not assigned.unknown	DNA-binding storekeeper protein-related transcriptional regulator
AT1G72390	[35.2.1001] not assigned.unknown	PHL
AT1G02475	[35.2.1001] not assigned.unknown	Polyketide cyclase/dehydrase and lipid transport superfamily protein
AT1G54920	[35.2.1001] not assigned.unknown
AT3G19800	[35.2.1001] not assigned.unknown	DUF177B__Protein of unknown function (DUF177)
AT3G06840	[35.2.1001] not assigned.unknown
AT2G27505	[35.2.1001] not assigned.unknown	FBD-like domain family protein
AT3G55760	[35.2.1001] not assigned.unknown	LESV
AT5G66675	[35.2.1001] not assigned.unknown	Protein of unknown function (DUF677)
AT2G40070	[35.2.1001] not assigned.unknown	BPP1
AT1G32160	[35.2.1001] not assigned.unknown	DUF760-1_DUF760?1__Protein of unknown function (DUF760)
AT5G53420	[35.2.1001] not assigned.unknown	CCT101__CCT motif family protein
AT2G47480	[35.2.1001] not assigned.unknown	Protein of unknown function (DUF3511)
AT4G39670	[35.2.1001] not assigned.unknown	GLTP__Glycolipid transfer protein (GLTP) family protein
AT5G51850	[35.2.1001] not assigned.unknown	TRM24
AT5G54410	[35.2.1001] not assigned.unknown
AT5G26760	[35.2.1001] not assigned.unknown	RIMA
AT5G65340	[35.2.1001] not assigned.unknown	Protein of unknown function, DUF617
AT4G24110	[35.2.1001] not assigned.unknown	HUP40
AT5G29070	[35.2.1001] not assigned.unknown
AT5G07170	[35.2.1001] not assigned.unknown	TPXL4__Cell cycle regulated microtubule associated protein
AT3G48510	[35.2.1001] not assigned.unknown	AITR2_AITR2_DIG1
AT4G13370	[35.2.1001] not assigned.unknown	CORD3__Plant protein of unknown function (DUF936)
AT4G09930	[20.1.1001] stress.biotic	IAN11__Avirulence induced gene (AIG1) family protein
AT4G19730	[20.1.1001] stress.biotic	Glycosyl hydrolase superfamily protein
AT5G17880	[20.1.1001] stress.biotic	CSA1__disease resistance protein (TIR-NBS-LRR class)
AT4G16860	[20.1.1001] stress.biotic	CHS2_CHS2_RPP4__Disease resistance protein (TIR-NBS-LRR class) family
AT5G38850	[20.1.7] stress.biotic.PR-proteins	MIST1__Disease resistance protein (TIR-NBS-LRR class)
AT1G66090	[20.1.7] stress.biotic.PR-proteins	TN3__Disease resistance protein (TIR-NBS class)
AT1G50180	[20.1.7] stress.biotic.PR-proteins	CAR1__NB-ARC domain-containing disease resistance protein
AT3G15700	[20.1.7] stress.biotic.PR-proteins	P-loop containing nucleoside triphosphate hydrolases superfamily protein
AT4G19510	[20.1.7] stress.biotic.PR-proteins	Disease resistance protein (TIR-NBS-LRR class)
AT5G41750	[20.1.7] stress.biotic.PR-proteins	Disease resistance protein (TIR-NBS-LRR class) family
AT1G33560	[20.1.7] stress.biotic.PR-proteins	ADR1__Disease resistance protein (CC-NBS-LRR class) family
AT1G72890	[20.1.7] stress.biotic.PR-proteins	TN6__Disease resistance protein (TIR-NBS class)
AT5G38340	[20.1.7] stress.biotic.PR-proteins	Disease resistance protein (TIR-NBS-LRR class) family
AT4G15430	[20.2.3] stress.abiotic.drought/salt	ERD (early-responsive to dehydration stress) family protein
AT5G52640	[20.2.1] stress.abiotic.heat	ATHS83_AtHsp90-1_ATHSP90.1_HSP81-1_HSP81.1_HSP83_HSP90.1__heat shock protein 90.1
AT1G09260	[20.2.1] stress.abiotic.heat	Chaperone DnaJ-domain superfamily protein
AT3G62570	[20.2.1] stress.abiotic.heat	Tetratricopeptide repeat (TPR)-like superfamily protein
AT4G21180	[20.2.1] stress.abiotic.heat	ATERDJ2B__DnaJ / Sec63 Brl domains-containing protein
AT1G49670	[20.2.1001] stress.abiotic	NQR__ARP protein (REF)
AT4G37410	[26.10] misc.cytochrome P450	CYP81F4__cytochrome P450, family 81, subfamily F, polypeptide 4
AT5G19440	[26.11.1] misc.alcohol dehydrogenases.cinnamyl alcohol dehydrogenase	NAD(P)-binding Rossmann-fold superfamily protein
AT3G21380	[26.16] misc.myrosinases-lectin-jacalin	Mannose-binding lectin superfamily protein
AT1G62770	[26.18] misc.invertase/pectin methylesterase inhibitor family protein	PMEI9__Plant invertase/pectin methylesterase inhibitor superfamily protein
AT2G02850	[26.19] misc.plastocyanin-like	ARPN__plantacyanin
AT4G15550	[26.2] misc.UDP glucosyl and glucoronyl transferases	IAGLU__indole-3-acetate beta-D-glucosyltransferase
AT4G26940	[26.2] misc.UDP glucosyl and glucoronyl transferases	CAGE2__Galactosyltransferase family protein
AT4G37670	[26.24] misc.GCN5-related N-acetyltransferase	NAGS2__N-acetyl-l-glutamate synthase 2
AT5G03610	[26.28] misc.GDSL-motif lipase	GGL25__GDSL-like Lipase/Acylhydrolase superfamily protein
AT5G20940	[26.3] misc.gluco-, galacto- and mannosidases	Glycosyl hydrolase family protein
AT2G04060	[26.3] misc.gluco-, galacto- and mannosidases	glycosyl hydrolase family 35 protein
AT3G07320	[26.4.1] misc.beta 1,3 glucan hydrolases.glucan endo-1,3-beta-glucosidase	O-Glycosyl hydrolases family 17 protein
AT1G49670	[26.7] misc.oxidases - copper, flavone etc	NQR__ARP protein (REF)
AT1G12140	[26.7] misc.oxidases - copper, flavone etc	FMO GS-OX5__flavin-monooxygenase glucosinolate S-oxygenase 5
AT1G62620	[26.7] misc.oxidases - copper, flavone etc	Flavin-binding monooxygenase family protein
AT4G02520	[26.9] misc.glutathione S transferases	ATGSTF2_ATPM24_ATPM24.1_GST2_GSTF2__glutathione S-transferase PHI 2
AT4G04610	[14.2] S-assimilation.APR	APR_APR1_ATAPR1_PRH19__APS reductase 1
AT5G04590	[14.3] S-assimilation.sulfite redox	SIR__sulfite reductase
AT3G46520	[31.1] cell.organisation	ACT12__actin-12
AT5G02130	[31.1] cell.organisation	NDP1_SSR1__Tetratricopeptide repeat (TPR)-like superfamily protein
AT3G44050	[31.1] cell.organisation	KINESIN-12E__P-loop containing nucleoside triphosphate hydrolases superfamily protein
AT1G20060	[31.1] cell.organisation	ATP binding microtubule motor family protein
AT4G27180	[31.1] cell.organisation	ATK2_KATB__kinesin 2
AT4G28710	[31.1] cell.organisation	ATXIH_XIH__Myosin family protein with Dil domain
AT2G02230	[31.1] cell.organisation	AFA1_AtPP2-B1_PP2-B1__phloem protein 2-B1
AT1G47200	[31.1] cell.organisation	WPP2__WPP domain protein 2
AT5G53080	[31.1] cell.organisation	WTG1__Tetratricopeptide repeat (TPR)-like superfamily protein
AT5G19420	[31.2] cell.division	Regulator of chromosome condensation (RCC1) family with FYVE zinc finger domain
AT3G11450	[31.2] cell.division	AtGlsA1_ZRF1a__DnaJ domain ;Myb-like DNA-binding domain
AT1G49040	[31.2] cell.division	SCD1__stomatal cytokinesis defective / SCD1 protein (SCD1)
AT1G49910	[31.2] cell.division	BUB3.2__Transducin/WD40 repeat-like superfamily protein
AT3G01800	[31.2] cell.division	Ribosome recycling factor
AT1G75010	[31.2.5] cell.division.plastid	ARC3__GTP binding
AT2G29960	[31.3.1] cell.cycle.peptidylprolyl isomerase	ATCYP5_CYP19-4_CYP5__cyclophilin 5
AT5G45990	[31.3] cell.cycle	crooked neck protein, putative / cell cycle protein, putative
AT3G50630	[31.3] cell.cycle	ICK2_KRP2__KIP-related protein 2
AT5G43080	[31.3] cell.cycle	CYCA3;1__Cyclin A3;1
AT1G77320	[31.3] cell.cycle	MEI1__transcription coactivators
AT5G67260	[31.3] cell.cycle	CYCD3;2__CYCLIN D3;2
AT5G13990	[31.4] cell.vesicle transport	ATEXO70C2_EXO70C2__exocyst subunit exo70 family protein C2
AT5G11490	[31.4] cell.vesicle transport	AP4B_GFS4__adaptin family protein
AT5G03860	[6.2] gluconeogenesis / glyoxylate cycle.malate synthase	MLS__malate synthase
AT2G38680	[23.2] nucleotide metabolism.degradation	5'-nucleotidases;magnesium ion binding
AT4G05090	[23.2] nucleotide metabolism.degradation	Inositol monophosphatase family protein
AT2G28880	[13.1.6.5.1] amino acid metabolism.synthesis.aromatic aa.tryptophan.anthranilate synthase	ADCS_emb1997__para-aminobenzoate (PABA) synthase family protein
AT3G57050	[13.1.3.4.2] amino acid metabolism.synthesis.aspartate family.methionine.cystathionine beta-lyase	CBL__cystathionine beta-lyase
AT4G11640	[13.1.4.5.1001] amino acid metabolism.synthesis.branched chain group.isoleucine specific	ATSR_SR__serine racemase
AT4G33150	[13.2.3.5.1002] amino acid metabolism.degradation.aspartate family.lysine	LKR_LKR/SDH_SDH__lysine-ketoglutarate reductase/saccharopine dehydrogenase bifunctional enzyme
AT5G13780	[13.2.2.1] amino acid metabolism.degradation.glutamate family.glutamine	NAA10__Acyl-CoA N-acyltransferases (NAT) superfamily protein
AT1G31910	[16.1.2.5] secondary metabolism.isoprenoids.mevalonate pathway.phosphomevalonate kinase	GHMP kinase family protein
AT1G33750	[16.1.5.1003] secondary metabolism.isoprenoids.terpenoids	TPS22__Terpenoid cyclases/Protein prenyltransferases superfamily protein
AT2G02500	[16.1.1.3] secondary metabolism.isoprenoids.non-mevalonate pathway.CMS	ATMEPCT_ISPD_MCT__Nucleotide-diphospho-sugar transferases superfamily protein
AT3G11950	[16.1] secondary metabolism.isoprenoids	TRAF-like superfamily protein
AT1G12140	[16.5.1.1.1.10] secondary metabolism.sulfur-containing.glucosinolates.synthesis.aliphatic.flavin-containing monooxygenase	FMO GS-OX5__flavin-monooxygenase glucosinolate S-oxygenase 5
AT2G16280	[16.7.1001] secondary metabolism.wax	KCS9__3-ketoacyl-CoA synthase 9
AT2G37980	[17.2.3] hormone metabolism.auxin.induced-regulated-responsive-activated	O-fucosyltransferase family protein
AT1G48670	[17.2.3] hormone metabolism.auxin.induced-regulated-responsive-activated	auxin-responsive GH3 family protein
AT5G55540	[17.2.2] hormone metabolism.auxin.signal transduction	LOP1_TRN1__tornado 1
AT4G36380	[17.3.1.1.99] hormone metabolism.brassinosteroid.synthesis-degradation.BRs.other	ROT3__Cytochrome P450 superfamily protein
AT3G30180	[17.3.1.1.99] hormone metabolism.brassinosteroid.synthesis-degradation.BRs.other	BR6OX2_CYP85A2__brassinosteroid-6-oxidase 2
AT1G74360	[17.3.2.1] hormone metabolism.brassinosteroid.signal transduction.BRI	GRACE_NILR1__Leucine-rich repeat protein kinase family protein
AT2G01830	[17.4.2] hormone metabolism.cytokinin.signal transduction	AHK4_ATCRE1_CRE1_WOL_WOL1__CHASE domain containing histidine kinase protein
AT2G19500	[17.4.1.1003] hormone metabolism.cytokinin.synthesis-degradation	ATCKX2_CKX2__cytokinin oxidase 2
AT1G76690	[17.7.1.5] hormone metabolism.jasmonate.synthesis-degradation.12-Oxo-PDA-reductase	ATOPR2_OPR2__12-oxophytodienoate reductase 2
AT5G04370	[17.8.1001] hormone metabolism.salicylic acid.synthesis-degradation	NAMT1__S-adenosyl-L-methionine-dependent methyltransferases superfamily protein
AT3G17240	[8.1.1.3] TCA / org transformation.TCA.pyruvate DH.E3	mtLPD2__lipoamide dehydrogenase 2
AT1G30120	[8.1.1.1] TCA / org transformation.TCA.pyruvate DH.E1	PDH-E1 BETA__pyruvate dehydrogenase E1 beta
AT3G55330	[1.1.1.2] PS.lightreaction.photosystem II.PSII polypeptide subunits	PPL1__PsbP-like protein 1
AT1G77090	[1.1.1.2] PS.lightreaction.photosystem II.PSII polypeptide subunits	Mog1/PsbP/DUF1795-like photosystem II reaction center PsbP family protein
AT1G74880	[1.1.6] PS.lightreaction.NADH DH	NDH-O_NdhO__NAD(P)H:plastoquinone dehydrogenase complex subunit O
AT2G21330	[1.3.6] PS.calvin cycle.aldolase	AtFBA1_FBA1__fructose-bisphosphate aldolase 1
AT1G06740	[28.1.1.7] DNA.synthesis/chromatin structure.retrotransposon/transposase.mutator-like transposase	MUG3
AT4G09730	[28.1] DNA.synthesis/chromatin structure	RH39__RH39
AT3G04260	[28.1] DNA.synthesis/chromatin structure	PDE324_PTAC3__plastid transcriptionally active 3
AT2G13370	[28.1] DNA.synthesis/chromatin structure	CHR5__chromatin remodeling 5
AT1G63990	[28.1] DNA.synthesis/chromatin structure	SPO11-2__sporulation 11-2
AT3G54350	[28.1] DNA.synthesis/chromatin structure	emb1967__Forkhead-associated (FHA) domain-containing protein
AT5G46280	[28.1] DNA.synthesis/chromatin structure	MCM3__Minichromosome maintenance (MCM2/3/5) family protein
AT5G41150	[28.1] DNA.synthesis/chromatin structure	ATRAD1_RAD1_UVH1__Restriction endonuclease, type II-like superfamily protein
AT2G31270	[28.1] DNA.synthesis/chromatin structure	ATCDT1A_CDT1_CDT1A__homolog of yeast CDT1 A
AT1G10520	[28.1] DNA.synthesis/chromatin structure	AtPol{lambda}_Pol{lambda}__DNA polymerase lambda (POLL)
AT2G16440	[28.1] DNA.synthesis/chromatin structure	MCM4__Minichromosome maintenance (MCM2/3/5) family protein
AT1G35530	[28.1] DNA.synthesis/chromatin structure	At-FANCM_FANCM__DEAD/DEAH box RNA helicase family protein
AT2G37470	[28.1.3.2.2] DNA.synthesis/chromatin structure.histone.core.H2B	HTB5__Histone superfamily protein
AT1G77320	[28.2] DNA.repair	MEI1__transcription coactivators
AT3G14890	[28.2] DNA.repair	ZDP__phosphoesterase
AT3G24495	[28.2] DNA.repair	ATMSH7_MSH6-2_MSH7__MUTS homolog 7
AT4G29170	[28.2] DNA.repair	ATMND1__Mnd1 family protein
AT1G19485	[28.2] DNA.repair	Transducin/WD40 repeat-like superfamily protein
AT1G01490	[28.2] DNA.repair	AtHMP01__Heavy metal transport/detoxification superfamily protein
AT5G38470	[28.2] DNA.repair	RAD23D__Rad23 UV excision repair protein family
AT4G02070	[28.2] DNA.repair	ATMSH6_MSH6_MSH6-1__MUTS homolog 6
AT2G03270	[28.99] DNA.unspecified	DNA-binding protein, putative
AT5G25195	[]
AT4G15025	[]
AT1G29435	[]
AT5G35067	[]
AT1G17750	[30.2.11] signalling.receptor kinases.leucine rich repeat XI	AtPEPR2_PEPR2__PEP1 receptor 2
AT1G18390	[30.2.20] signalling.receptor kinases.wheat LRK10 like	LRK10L1.1_LRK10L1.2__Protein kinase superfamily protein
AT3G19300	[30.2.99] signalling.receptor kinases.misc	Protein kinase superfamily protein
AT3G13460	[30.3] signalling.calcium	ECT2__evolutionarily conserved C-terminal region 2
AT3G10190	[30.3] signalling.calcium	CML36__Calcium-binding EF-hand family protein
AT1G17480	[30.3] signalling.calcium	IQD7__IQ-domain 7
AT1G19870	[30.3] signalling.calcium	IQD32__IQ-domain 32
AT2G38800	[30.3] signalling.calcium	Plant calmodulin-binding protein-related
AT5G10260	[30.5] signalling.G-proteins	AtRABH1e_RABH1e__RAB GTPase homolog H1E
AT1G05810	[30.5] signalling.G-proteins	ARA_ARA-1_ATRAB11D_ATRABA5E_RABA5E__RAB GTPase homolog A5E
AT2G23460	[30.5] signalling.G-proteins	ATXLG1_XLG1__extra-large G-protein 1
AT1G78610	[30.99] signalling.unspecified	MSL6__mechanosensitive channel of small conductance-like 6
AT3G13900	[34.1] transport.p- and v-ATPases	ALA7__ATPase E1-E2 type family protein / haloacid dehalogenase-like hydrolase family protein
AT1G30450	[34.18] transport.unspecified anions	ATCCC1_CCC1_HAP5__cation-chloride co-transporter 1
AT1G69480	[34.7] transport.phosphate	EXS (ERD1/XPR1/SYG1) family protein
AT2G33820	[34.9] transport.metabolite transporters at the mitochondrial membrane	ATMBAC1_BAC1_MBAC1__Mitochondrial substrate carrier family protein
AT3G23550	[34.99] transport.misc	DTX18__MATE efflux family protein
AT1G19230	[20.1.1] stress.biotic.respiratory burst	AtRbohE__Riboflavin synthase-like superfamily protein
AT5G38317	[20.1.7] stress.biotic.PR-proteins	LCR58__low-molecular-weight cysteine-rich 58
AT2G41520	[20.2.1] stress.abiotic.heat	DJC62_TPR15__Heat shock protein DnaJ with tetratricopeptide repeat
AT1G44160	[20.2.1] stress.abiotic.heat	HSP40/DnaJ peptide-binding protein
AT4G26120	[31.1] cell.organisation	Ankyrin repeat family protein / BTB/POZ domain-containing protein
AT2G35630	[31.1] cell.organisation	GEM1_MOR1__ARM repeat superfamily protein
AT1G15880	[31.4] cell.vesicle transport	atgos11_GOS11__golgi snare 11
AT1G70730	[4.1.2] glycolysis.cytosolic branch.phosphoglucomutase (PGM)	PGM2__Phosphoglucomutase/phosphomannomutase family protein
AT3G19430	[33.2] development.late embryogenesis abundant	late embryogenesis abundant protein-related / LEA protein-related
AT3G13340	[33.99] development.unspecified	Transducin/WD40 repeat-like superfamily protein
AT3G56640	[33.99] development.unspecified	SEC15A__exocyst complex component sec15A
AT3G52190	[33.99] development.unspecified	AtPHF1_PHF1__phosphate transporter traffic facilitator1
AT4G37360	[26.10] misc.cytochrome P450	CYP81D2__cytochrome P450, family 81, subfamily D, polypeptide 2
AT3G42960	[26.11] misc.alcohol dehydrogenases	ASD_ATA1_TA1__TAPETUM 1
AT3G03650	[26.2] misc.UDP glucosyl and glucoronyl transferases	EDA5__Exostosin family protein
AT5G63840	[26.3.1] misc.gluco-, galacto- and mannosidases.alpha-galactosidase	GSCIIalpha_PSL5_RSW3__Glycosyl hydrolases family 31 protein
AT5G13690	[26.8] misc.nitrilases, *nitrile lyases, berberine bridge enzymes, reticuline oxidases, troponine reductases	CYL1_NAGLU__alpha-N-acetylglucosaminidase family / NAGLU family
AT2G25890	[11.4] lipid metabolism.TAG synthesis	Oleosin family protein
AT4G18550	[11.9.2.1] lipid metabolism.lipid degradation.lipases.triacylglycerol lipase	AtDSEL_DSEL__alpha/beta-Hydrolases superfamily protein
AT3G29410	[16.1.5.1003] secondary metabolism.isoprenoids.terpenoids	TPS25__Terpenoid cyclases/Protein prenyltransferases superfamily protein
AT1G67990	[16.2.1.6] secondary metabolism.phenylpropanoids.lignin biosynthesis.CCoAOMT	ATTSM1_TSM1__S-adenosyl-L-methionine-dependent methyltransferases superfamily protein
AT1G03940	[16.8.1.21] secondary metabolism.flavonoids.anthocyanins.anthocyanin 5-aromatic acyltransferase	HXXXD-type acyl-transferase family protein
AT3G47340	[13.1.3.1.1] amino acid metabolism.synthesis.aspartate family.asparagine.asparagine synthetase	ASN1_AT-ASN1_DIN6__glutamine-dependent asparagine synthase 1
AT1G56190	[1.3.3] PS.calvin cycle.phosphoglycerate kinase	cPGK2_PGK2_PGKp2__Phosphoglycerate kinase family protein
AT4G26420	[17.8.1001] hormone metabolism.salicylic acid.synthesis-degradation	AtGAMT1_GAMT1__S-adenosyl-L-methionine-dependent methyltransferases superfamily protein
AT4G04885	[27.1.3.15] RNA.processing.3' end processing.Pcf11p	PCFS4__PCF11P-similar protein 4
AT1G75660	[27.1.19] RNA.processing.ribonucleases	AtXRN3_XRN3__5'-3' exoribonuclease 3
AT2G25290	[27.1] RNA.processing	Phox1__Octicosapeptide/Phox/Bem1p (PB1) domain-containing protein / tetratricopeptide repeat (TPR)-containing protein
AT2G43960	[27.1] RNA.processing	SWAP (Suppressor-of-White-APricot)/surp domain-containing protein
AT4G19210	[27.2] RNA.transcription	ABCE2_ATRLI2_RLI2__RNAse l inhibitor protein 2
AT1G64255	[27.3.99] RNA.regulation of transcription.unclassified	MuDR family transposase
AT4G21430	[27.3.99] RNA.regulation of transcription.unclassified	B160_JMJ28__Zinc finger, RING-type;Transcription factor jumonji/aspartyl beta-hydroxylase
AT1G17460	[27.3.67] RNA.regulation of transcription.putative transcription regulator	TRFL3__TRF-like 3
AT4G06746	[27.3.3] RNA.regulation of transcription.AP2/EREBP, APETALA2/Ethylene-responsive element binding protein family	DEAR5_RAP2.9__related to AP2 9
AT4G32010	[27.3.1] RNA.regulation of transcription.ABI3/VP1-related B3-domain-containing transcription factor family	HSI2-L1_HSL1_VAL2_VAL2__HSI2-like 1
AT1G16710	[27.3.54] RNA.regulation of transcription.Histone acetyltransferases	HAC12__histone acetyltransferase of the CBP family 12
AT1G26580	[27.3.25] RNA.regulation of transcription.MYB domain transcription factor family
AT2G32700	[27.3.58] RNA.regulation of transcription.LUG	LUH_MUM1__LEUNIG_homolog
AT5G65100	[27.3.19] RNA.regulation of transcription.EIN3-like(EIL) transcription factor family	Ethylene insensitive 3 family protein
AT2G36400	[27.3.50] RNA.regulation of transcription.General Transcription	AtGRF3_GRF3__growth-regulating factor 3
AT2G35930	[27.3.64] RNA.regulation of transcription.PHOR1	AtPUB23_PUB23__plant U-box 23
AT5G27650	[27.3.68] RNA.regulation of transcription.PWWP domain protein	PDP1__Tudor/PWWP/MBT superfamily protein
AT5G15130	[27.3.32] RNA.regulation of transcription.WRKY domain transcription factor family	ATWRKY72_WRKY72__WRKY DNA-binding protein 72
AT5G25160	[27.3.11] RNA.regulation of transcription.C2H2 zinc finger family	ZFP3__zinc finger protein 3
AT4G28811	[27.3.6] RNA.regulation of transcription.bHLH,Basic Helix-Loop-Helix family	basic helix-loop-helix (bHLH) DNA-binding superfamily protein
AT5G04280	[27.4] RNA.RNA binding	AtRZ-1c_RBGB3_RZ-1c__RNA-binding (RRM/RBD/RNP motifs) family protein with retrovirus zinc finger-like domain
AT4G26650	[27.4] RNA.RNA binding	RNA-binding (RRM/RBD/RNP motifs) family protein
AT1G03680	[21.1] redox.thioredoxin	ATHM1_ATM1_THM1_TRX-M1__thioredoxin M-type 1
AT2G17420	[21.1] redox.thioredoxin	ATNTRA_NTR2_NTRA__NADPH-dependent thioredoxin reductase A
AT1G34780	[21.1] redox.thioredoxin	APRL4_ATAPRL4__APR-like 4
AT3G19000	[21.2] redox.ascorbate and glutathione	2-oxoglutarate (2OG) and Fe(II)-dependent oxygenase superfamily protein
AT4G26420	[25] C1-metabolism	AtGAMT1_GAMT1__S-adenosyl-L-methionine-dependent methyltransferases superfamily protein
AT4G27550	[3.2.1] minor CHO metabolism.trehalose.TPS	ATTPS4_TPS4__trehalose-6-phosphatase synthase S4
AT5G02560	[28.1.3.2.1] DNA.synthesis/chromatin structure.histone.core.H2A	h2a.w.12_HTA12__histone H2A 12
AT2G43900	[28.1] DNA.synthesis/chromatin structure	5PTase12__Endonuclease/exonuclease/phosphatase family protein
AT5G57160	[28.1] DNA.synthesis/chromatin structure	ATLIG4_LIG4__DNA ligase IV
AT3G13170	[28.1] DNA.synthesis/chromatin structure	ATSPO11-1_SPO11-1__Spo11/DNA topoisomerase VI, subunit A protein
AT1G20750	[28.1] DNA.synthesis/chromatin structure	RAD3-like DNA-binding helicase protein
AT1G36730	[29.2.3] protein.synthesis.initiation	CPuORF19__Translation initiation factor IF2/IF5
AT1G43860	[29.2.2.3.99] protein.synthesis.ribosome biogenesis.Pre-rRNA processing and modifications.misc	sequence-specific DNA binding transcription factors
AT5G27220	[29.3.4.99] protein.targeting.secretory pathway.unspecified	Frigida-like protein
AT1G53050	[29.4] protein.postranslational modification	Protein kinase superfamily protein
AT4G28560	[29.4] protein.postranslational modification	RIC7__ROP-interactive CRIB motif-containing protein 7
AT2G31800	[29.4] protein.postranslational modification	Integrin-linked protein kinase family
AT3G55050	[29.4] protein.postranslational modification	PP2C.D4__Protein phosphatase 2C family protein
AT5G11360	[29.4] protein.postranslational modification	BKN3__Interleukin-1 receptor-associated kinase 4 protein
AT5G41350	[29.5.11.4.2] protein.degradation.ubiquitin.E3.RING	RING/U-box superfamily protein
AT5G05910	[29.5.11.4.2] protein.degradation.ubiquitin.E3.RING	ATL98__RING/U-box superfamily protein
AT3G05780	[29.5.5] protein.degradation.serine protease	LON3__lon protease 3
AT3G08700	[29.5.11.3] protein.degradation.ubiquitin.E2	UBC12__ubiquitin-conjugating enzyme 12
AT1G79560	[29.5.7] protein.degradation.metalloprotease	EMB1047_EMB156_EMB36_FTSH12__FTSH protease 12
AT2G44900	[29.5.11.4.3.2] protein.degradation.ubiquitin.E3.SCF.FBOX	ARABIDILLO-1_ARABIDILLO1_FBX5__ARABIDILLO-1
AT5G39480	[29.5.11.4.3.2] protein.degradation.ubiquitin.E3.SCF.FBOX	F-box family protein
AT3G60790	[29.5.11.4.3.2] protein.degradation.ubiquitin.E3.SCF.FBOX	F-box family protein
AT5G23540	[29.5.11.20] protein.degradation.ubiquitin.proteasom	Mov34/MPN/PAD-1 family protein
AT5G64760	[29.5.11.20] protein.degradation.ubiquitin.proteasom	RPN5B__regulatory particle non-ATPase subunit 5B
AT1G63770	[29.5] protein.degradation	Peptidase M1 family protein
AT4G10790	[29.5] protein.degradation	PUX10__UBX domain-containing protein
AT2G45500	[29.5.9] protein.degradation.AAA type	AAA-type ATPase family protein
AT1G65120	[29.5.11] protein.degradation.ubiquitin	Ubiquitin carboxyl-terminal hydrolase-related protein
AT1G33430	[29.7] protein.glycosylation	KNS4_KNS4_UPEX1__Galactosyltransferase family protein
AT3G45530	[35.1.26] not assigned.no ontology.DC1 domain containing protein	Cysteine/Histidine-rich C1 domain family protein
AT1G11390	[35.1.1] not assigned.no ontology.ABC1 family protein	ABC1K10a__Protein kinase superfamily protein
AT4G21020	[35.1.22] not assigned.no ontology.late embryogenesis abundant domain-containing protein	Late embryogenesis abundant protein (LEA) family protein
AT1G22930	[35.1.1023] not assigned.no ontology	T-complex protein 11
AT5G42010	[35.1.1023] not assigned.no ontology	Transducin/WD40 repeat-like superfamily protein
AT4G34270	[35.1.1023] not assigned.no ontology	TIP41__TIP41-like family protein
AT3G47170	[35.1.1023] not assigned.no ontology	HXXXD-type acyl-transferase family protein
AT2G28460	[35.1.1023] not assigned.no ontology	Cysteine/Histidine-rich C1 domain family protein
AT1G11925	[35.1.1023] not assigned.no ontology	Stigma-specific Stig1 family protein
AT1G18260	[35.1.1023] not assigned.no ontology	EBS5_HRD3A__HCP-like superfamily protein
AT5G57700	[35.1.1023] not assigned.no ontology	BNR/Asp-box repeat family protein
AT1G77010	[35.1.5] not assigned.no ontology.pentatricopeptide (PPR) repeat-containing protein	Pentatricopeptide repeat (PPR) superfamily protein
AT2G17670	[35.1.5] not assigned.no ontology.pentatricopeptide (PPR) repeat-containing protein	Tetratricopeptide repeat (TPR)-like superfamily protein
AT3G02490	[35.1.5] not assigned.no ontology.pentatricopeptide (PPR) repeat-containing protein	Pentatricopeptide repeat (PPR) superfamily protein
AT4G31520	[35.1.3] not assigned.no ontology.armadillo/beta-catenin repeat family protein	SDA1 family protein
AT4G14713	[35.2.1001] not assigned.unknown	PPD1_TIFY4A__TIFY domain/Divergent CCT motif family protein
AT2G02570	[35.2.1001] not assigned.unknown	SPF30__nucleic acid binding;RNA binding
AT5G02670	[35.2.1001] not assigned.unknown
AT2G14800	[35.2.1001] not assigned.unknown
AT4G22758	[35.2.1001] not assigned.unknown
AT1G02990	[35.2.1001] not assigned.unknown
AT5G55135	[35.2.1001] not assigned.unknown
AT1G26290	[35.2.1001] not assigned.unknown
AT3G02370	[35.2.1001] not assigned.unknown
AT5G25757	[35.2.1001] not assigned.unknown	RNA polymerase I-associated factor PAF67
AT3G63020	[35.2.1001] not assigned.unknown	Protein of unknown function (DUF3049)
AT4G18630	[35.2.1001] not assigned.unknown	Protein of unknown function (DUF688)
AT2G34610	[35.2.1001] not assigned.unknown
AT5G56060	[35.2.1001] not assigned.unknown	Domain of unknown function (DUF2431)
AT5G55860	[35.2.1001] not assigned.unknown	TREPH1__Plant protein of unknown function (DUF827)
AT3G28820	[35.2.1001] not assigned.unknown	Protein of unknown function (DUF1216)
AT5G63320	[35.2.1001] not assigned.unknown	NPX1__nuclear protein X1
AT3G28830	[35.2.1001] not assigned.unknown	Protein of unknown function (DUF1216)
AT1G56660	[35.2.1001] not assigned.unknown
AT2G27950	[35.2.1001] not assigned.unknown	Ring/U-Box superfamily protein
AT1G51172	[35.2.1001] not assigned.unknown
AT3G47070	[35.2.1001] not assigned.unknown
AT5G42690	[35.2.1001] not assigned.unknown	Protein of unknown function, DUF547
AT2G42370	[35.2.1001] not assigned.unknown
AT4G36980	[35.2.1001] not assigned.unknown
AT5G35050	[35.2.1001] not assigned.unknown	Domain of unknown function (DUF1985)
AT5G57760	[35.2.1001] not assigned.unknown
AT4G33390	[35.2.1001] not assigned.unknown	Plant protein of unknown function (DUF827)
AT5G45020	[35.2.1001] not assigned.unknown	Glutathione S-transferase family protein
AT2G27980	[35.2.1001] not assigned.unknown	Acyl-CoA N-acyltransferase with RING/FYVE/PHD-type zinc finger domain
AT4G14290	[35.2.1001] not assigned.unknown	alpha/beta-Hydrolases superfamily protein
AT3G23740	[35.2.1001] not assigned.unknown
AT4G35870	[35.2.1001] not assigned.unknown	GFS10_MTV14_OSCA4.1__early-responsive to dehydration stress protein (ERD4)
AT1G23590	[35.2.1001] not assigned.unknown	Domain of unknown function DUF220
AT1G69060	[35.2.1001] not assigned.unknown	Chaperone DnaJ-domain superfamily protein
AT2G18630	[35.2.1001] not assigned.unknown	Protein of unknown function (DUF677)
AT1G26620	[35.2.1001] not assigned.unknown	Plant protein of unknown function (DUF863)
AT4G37080	[35.2.1001] not assigned.unknown	Protein of unknown function, DUF547
AT1G31460	[35.2.1001] not assigned.unknown
AT2G31580	[35.2.1001] not assigned.unknown	ICA1__tRNAHis guanylyltransferase
AT2G44581	[35.2.1001] not assigned.unknown	ATL90__RING/U-box superfamily protein
AT1G21170	[35.2.1001] not assigned.unknown	SEC5B__Exocyst complex component SEC5
AT5G65300	[35.2.1001] not assigned.unknown	SUPA
AT2G40980	[35.2.1001] not assigned.unknown	Protein kinase superfamily protein
AT3G07820	[10.6.3] cell wall.degradation.pectate lyases and polygalacturonases	Pectin lyase-like superfamily protein
AT5G15843	[]
AT1G34120	[3.4.1] minor CHO metabolism.myo-inositol.poly-phosphatases	AT5P1_AT5PTASE1_ATIP5PI_IP5PI__inositol polyphosphate 5-phosphatase I
AT5G11920	[3.5] minor CHO metabolism.others	AtcwINV6_cwINV6__6-&1-fructan exohydrolase
AT2G31960	[3.6] minor CHO metabolism.callose	ATGSL03_ATGSL3_GSL03_GSL03__glucan synthase-like 3
AT1G67070	[10.1.20] cell wall.precursor synthesis.phosphomannose isomerase	DIN9_PMI2__Mannose-6-phosphate isomerase, type I
AT2G32540	[10.2.1] cell wall.cellulose synthesis.cellulose synthase	ATCSLB04_ATCSLB4_CSLB04_CSLB04__cellulose synthase-like B4
AT1G02730	[10.2.1] cell wall.cellulose synthesis.cellulose synthase	ATCSLD5_CSLD5_CSLD5_SOS6__cellulose synthase-like D5
AT3G07330	[10.2] cell wall.cellulose synthesis	ATCSLC06_ATCSLC6_CSLC06_CSLC6__Cellulose-synthase-like C6
AT3G42180	[10.3] cell wall.hemicellulose synthesis	Exostosin family protein
AT2G33160	[10.6.3] cell wall.degradation.pectate lyases and polygalacturonases	NMA__glycoside hydrolase family 28 protein / polygalacturonase (pectinase) family protein
AT4G18180	[10.6.3] cell wall.degradation.pectate lyases and polygalacturonases	Pectin lyase-like superfamily protein
AT5G09280	[10.6.3] cell wall.degradation.pectate lyases and polygalacturonases	Pectin lyase-like superfamily protein
AT1G19940	[10.6.1] cell wall.degradation.cellulases and beta -1,4-glucanases	AtGH9B5_GH9B5__glycosyl hydrolase 9B5
AT2G01850	[10.7] cell wall.modification	ATXTH27_EXGT-A3_XTH27__endoxyloglucan transferase A3
AT4G38210	[10.7] cell wall.modification	ATEXP20_ATEXPA20_ATHEXP ALPHA 1.23_EXP20_EXPA20__expansin A20
AT2G47280	[10.8.1] cell wall.pectin*esterases.PME	Pectin lyase-like superfamily protein
AT5G56720	[8.2.9] TCA / org transformation.other organic acid transformatons.cyt MDH	c-NAD-MDH3__Lactate/malate dehydrogenase family protein
AT2G19900	[8.2.10] TCA / org transformation.other organic acid transformatons.malic	ATNADP-ME1_NADP-ME1__NADP-malic enzyme 1
AT5G03290	[8.2.4] TCA / org transformation.other organic acid transformatons.IDH	IDH-V__isocitrate dehydrogenase V
AT1G58180	[8.3] TCA / org transformation.carbonic anhydrases	ATBCA6_BCA6__beta carbonic anhydrase 6
AT3G53040	[33.2] development.late embryogenesis abundant	late embryogenesis abundant protein, putative / LEA protein, putative
AT5G14250	[33.99] development.unspecified	COP13_CSN3_FUS11__Proteasome component (PCI) domain protein
AT5G53090	[33.99] development.unspecified	NAD(P)-binding Rossmann-fold superfamily protein
AT1G72410	[33.99] development.unspecified	COP1-interacting protein-related
AT1G04770	[33.99] development.unspecified	SDI2__Tetratricopeptide repeat (TPR)-like superfamily protein
AT5G15540	[33.99] development.unspecified	ATSCC2_EMB2773_SCC2__PHD finger family protein
AT3G07060	[33.99] development.unspecified	emb1974__NHL domain-containing protein
AT1G70670	[33.99] development.unspecified	AtCLO4_CLO4_PXG4__Caleosin-related family protein
AT1G48410	[33.99] development.unspecified	AGO1_AtAGO1_ICU9__Stabilizer of iron transporter SufD / Polynucleotidyl transferase
AT3G19240	[33.99] development.unspecified	DEM2__Vacuolar import/degradation, Vid27-related protein
AT5G11530	[33.99] development.unspecified	EMF1__embryonic flower 1 (EMF1)
AT4G36710	[33.99] development.unspecified	AtHAM4_HAM4_SCL15__GRAS family transcription factor
AT1G08550	[16.1.4.21] secondary metabolism.isoprenoids.carotenoids.violaxanthin de-epoxidase	AVDE1_NPQ1__non-photochemical quenching 1
AT5G53810	[16.2] secondary metabolism.phenylpropanoids	O-methyltransferase family protein
AT1G68540	[16.2] secondary metabolism.phenylpropanoids	CCRL6_TKPR2__NAD(P)-binding Rossmann-fold superfamily protein
AT5G48180	[16.5.1.3.2] secondary metabolism.sulfur-containing.glucosinolates.degradation.nitrilespecifier protein	AtNSP5_NSP5__nitrile specifier protein 5
AT1G53520	[16.8.2] secondary metabolism.flavonoids.chalcones	AtFAP3_FAP3__Chalcone-flavanone isomerase family protein
AT1G04820	[31.1] cell.organisation	TOR2_TUA4__tubulin alpha-4 chain
AT3G45850	[31.1] cell.organisation	P-loop containing nucleoside triphosphate hydrolases superfamily protein
AT1G74790	[31.1] cell.organisation	catalytics
AT1G64330	[31.1] cell.organisation	myosin heavy chain-related
AT5G32590	[31.1] cell.organisation	myosin heavy chain-related
AT4G15930	[31.1] cell.organisation	Dynein light chain type 1 family protein
AT5G47820	[31.1] cell.organisation	FRA1__P-loop containing nucleoside triphosphate hydrolases superfamily protein
AT3G43610	[31.1] cell.organisation	Spc97 / Spc98 family of spindle pole body (SBP) component
AT4G08580	[31.1] cell.organisation	microfibrillar-associated protein-related
AT2G31900	[31.1] cell.organisation	ATMYO5_ATXIF_XIF__myosin-like protein XIF
AT3G50240	[31.1] cell.organisation	KICP-02__ATP binding microtubule motor family protein
AT5G02620	[31.1] cell.organisation	ANK1_ATANK1__ankyrin-like1
AT4G03450	[31.1] cell.organisation	Ankyrin repeat family protein
AT1G22260	[31.2] cell.division	AtZYP1a_ZYP1_ZYP1a__Myosin heavy chain-related protein
AT1G18040	[31.2] cell.division	AT;CDCKD;3_CAK2AT_CDKD1;3__cyclin-dependent kinase D1;3
AT1G56610	[31.4] cell.vesicle transport	Protein with RNI-like/FBD-like domains
AT1G13170	[31.4] cell.vesicle transport	ORP1D__OSBP(oxysterol binding protein)-related protein 1D
AT1G54090	[31.4] cell.vesicle transport	ATEXO70D2_EXO70D2__exocyst subunit exo70 family protein D2
AT2G34840	[31.4] cell.vesicle transport	epsilon2-COP__Coatomer epsilon subunit
AT3G07600	[15] metal handling	Heavy metal transport/detoxification superfamily protein
AT2G36880	[15.2] metal handling.binding, chelation and storage	MAT3__methionine adenosyltransferase 3
AT1G06680	[1.1.1.2] PS.lightreaction.photosystem II.PSII polypeptide subunits	OE23_OEE2_PSBP-1_PSII-P__photosystem II subunit P-1
AT2G28605	[1.1.1.2] PS.lightreaction.photosystem II.PSII polypeptide subunits	Photosystem II reaction center PsbP family protein
AT5G54270	[1.1.1.1] PS.lightreaction.photosystem II.LHC-II	LHCB3_LHCB3*1__light-harvesting chlorophyll B-binding protein 3
AT2G39730	[1.3.13] PS.calvin cycle.rubisco interacting	RCA__rubisco activase
AT1G10760	[2.2.2.3] major CHO metabolism.degradation.starch.glucan water dikinase	GWD_GWD1_SEX1_SOP_SOP1__Pyruvate phosphate dikinase, PEP/pyruvate binding domain
AT3G46970	[2.2.2.2] major CHO metabolism.degradation.starch.starch phosphorylase	ATPHS2_PHS2__alpha-glucan phosphorylase 2
AT4G02280	[2.2.1.5] major CHO metabolism.degradation.sucrose.Susy	ATSUS3_SUS3__sucrose synthase 3
AT1G66500	[27.1.3.15] RNA.processing.3' end processing.Pcf11p	Pre-mRNA cleavage complex II
AT3G06480	[27.1.2] RNA.processing.RNA helicase	RH40__DEAD box RNA helicase family protein
AT2G33730	[27.1.2] RNA.processing.RNA helicase	SMA1__P-loop containing nucleoside triphosphate hydrolases superfamily protein
AT3G21300	[27.1.21] RNA.processing.siRNA methyltransferase	AtTRM2a_TRM2a__RNA methyltransferase family protein
AT3G13570	[27.1.1] RNA.processing.splicing	At-SCL30A_SCL30A__SC35-like splicing factor 30A
AT4G31580	[27.1.1] RNA.processing.splicing	At-RSZ22_AtRSZ22_RSZ22_RSZP22_SRZ-22_SRZ22__serine/arginine-rich 22
AT5G38600	[27.1.1] RNA.processing.splicing	ZCCHC8A__Proline-rich spliceosome-associated (PSP) family protein / zinc knuckle (CCHC-type) family protein
AT3G61860	[27.1.1] RNA.processing.splicing	At-RS31_ATRSP31_RS31_RSP31__RNA-binding (RRM/RBD/RNP motifs) family protein
AT3G06455	[27.1.1] RNA.processing.splicing	ubiquitin family protein
AT3G55220	[27.1.1] RNA.processing.splicing	AtSAP130b_SAP130b__Cleavage and polyadenylation specificity factor (CPSF) A subunit protein
AT3G27550	[27.1.1] RNA.processing.splicing	CFM9__RNA-binding CRS1 / YhbY (CRM) domain protein
AT4G21710	[27.2] RNA.transcription	EMB1989_NRPB2_RPB2__DNA-directed RNA polymerase family protein
AT1G60850	[27.2] RNA.transcription	AAC42_ATRPAC42__DNA-directed RNA polymerase family protein
AT2G44745	[27.3.32] RNA.regulation of transcription.WRKY domain transcription factor family	AtWRKY12_WRKY12__WRKY family transcription factor
AT2G37630	[27.3.25] RNA.regulation of transcription.MYB domain transcription factor family	AS1_ATMYB91_ATPHAN_LL2_LL2_MYB91__myb-like HTH transcriptional regulator family protein
AT4G31680	[27.3.41] RNA.regulation of transcription.B3 transcription factor family	Transcriptional factor B3 family protein
AT5G66980	[27.3.41] RNA.regulation of transcription.B3 transcription factor family	AP2/B3-like transcriptional factor family protein
AT4G31615	[27.3.41] RNA.regulation of transcription.B3 transcription factor family	REM35__Transcriptional factor B3 family protein
AT4G31630	[27.3.41] RNA.regulation of transcription.B3 transcription factor family	REM37__Transcriptional factor B3 family protein
AT1G16640	[27.3.41] RNA.regulation of transcription.B3 transcription factor family	AP2/B3-like transcriptional factor family protein
AT5G65130	[27.3.3] RNA.regulation of transcription.AP2/EREBP, APETALA2/Ethylene-responsive element binding protein family	ERF57_WIND4__Integrase-type DNA-binding superfamily protein
AT1G16060	[27.3.3] RNA.regulation of transcription.AP2/EREBP, APETALA2/Ethylene-responsive element binding protein family	ADAP_WRI3__ARIA-interacting double AP2 domain protein
AT1G64380	[27.3.3] RNA.regulation of transcription.AP2/EREBP, APETALA2/Ethylene-responsive element binding protein family	ERF61__Integrase-type DNA-binding superfamily protein
AT2G35670	[27.3.65] RNA.regulation of transcription.Polycomb Group (PcG)	FIE2_FIS2__VEFS-Box of polycomb protein
AT1G59940	[27.3.5] RNA.regulation of transcription.ARR	ARR3__response regulator 3
AT5G24590	[27.3.27] RNA.regulation of transcription.NAC domain transcription factor family	ANAC091_ANAC91_TIP__TCV-interacting protein
AT1G05380	[27.3.63] RNA.regulation of transcription.PHD finger transcription factor	Acyl-CoA N-acyltransferase with RING/FYVE/PHD-type zinc finger protein
AT5G35330	[27.3.59] RNA.regulation of transcription.Methyl binding domain proteins	ATMBD2_MBD02_MBD2__methyl-CPG-binding domain protein 02
AT4G01920	[27.3.99] RNA.regulation of transcription.unclassified	Cysteine/Histidine-rich C1 domain family protein
AT4G00380	[27.3.99] RNA.regulation of transcription.unclassified	FDM2_IDP2_INDL2__XH/XS domain-containing protein
AT2G02160	[27.3.99] RNA.regulation of transcription.unclassified	AtC3H17_C3H17__CCCH-type zinc finger family protein
AT2G33640	[27.3.99] RNA.regulation of transcription.unclassified	PAT21__DHHC-type zinc finger family protein
AT2G33290	[27.3.69] RNA.regulation of transcription.SET-domain transcriptional regulator family	ATSUVH2_SDG3_SUVH2__SU(VAR)3-9 homolog 2
AT5G43990	[27.3.69] RNA.regulation of transcription.SET-domain transcriptional regulator family	SDG18_SUVR2__SET-domain containing protein lysine methyltransferase family protein
AT2G31650	[27.3.69] RNA.regulation of transcription.SET-domain transcriptional regulator family	ATX1_SDG27__homologue of trithorax
AT2G27100	[27.3.11] RNA.regulation of transcription.C2H2 zinc finger family	SE_SERRATE__C2H2 zinc-finger protein SERRATE (SE)
AT5G22890	[27.3.11] RNA.regulation of transcription.C2H2 zinc finger family	STOP2__C2H2 and C2HC zinc fingers superfamily protein
AT3G18290	[27.3.11] RNA.regulation of transcription.C2H2 zinc finger family	BTS_EMB2454__zinc finger protein-related
AT1G68710	[27.3.35] RNA.regulation of transcription.bZIP transcription factor family	ALA9__ATPase E1-E2 type family protein / haloacid dehalogenase-like hydrolase family protein
AT1G42990	[27.3.35] RNA.regulation of transcription.bZIP transcription factor family	ATBZIP60_BZIP60_BZIP60__basic region/leucine zipper motif 60
AT5G06960	[27.3.35] RNA.regulation of transcription.bZIP transcription factor family	OBF5_TGA5__OCS-element binding factor 5
AT4G16420	[27.3.54] RNA.regulation of transcription.Histone acetyltransferases	ADA2B_PRZ1__homolog of yeast ADA2 2B
AT1G55970	[27.3.54] RNA.regulation of transcription.Histone acetyltransferases	HAC04_HAC4_HAC6_HAG04_HAG4__histone acetyltransferase of the CBP family 4
AT1G67220	[27.3.54] RNA.regulation of transcription.Histone acetyltransferases	ATHPCAT1_HAC02_HAC2__histone acetyltransferase of the CBP family 2
AT5G15020	[27.3.67] RNA.regulation of transcription.putative transcription regulator	SNL2__SIN3-like 2
AT1G63470	[27.3.67] RNA.regulation of transcription.putative transcription regulator	AHL5__AT hook motif DNA-binding family protein
AT5G55600	[27.3.67] RNA.regulation of transcription.putative transcription regulator	agenet domain-containing protein / bromo-adjacent homology (BAH) domain-containing protein
AT3G48670	[27.3.67] RNA.regulation of transcription.putative transcription regulator	IDN2_RDM12__XH/XS domain-containing protein
AT5G05140	[27.3.67] RNA.regulation of transcription.putative transcription regulator	Transcription elongation factor (TFIIS) family protein
AT1G14410	[27.3.67] RNA.regulation of transcription.putative transcription regulator	ATWHY1_PTAC1_WHY1__ssDNA-binding transcriptional regulator
AT5G55390	[27.3.67] RNA.regulation of transcription.putative transcription regulator	EDM2__ENHANCED DOWNY MILDEW 2
AT3G43240	[27.3.67] RNA.regulation of transcription.putative transcription regulator	ARID5__ARID/BRIGHT DNA-binding domain-containing protein
AT5G47430	[27.3.67] RNA.regulation of transcription.putative transcription regulator	DWNN domain, a CCHC-type zinc finger
AT5G57180	[27.3.34] RNA.regulation of transcription.Orphan family	CIA2__chloroplast import apparatus 2
AT3G25990	[27.3.30] RNA.regulation of transcription.Trihelix, Triple-Helix transcription factor family	Homeodomain-like superfamily protein
AT1G11950	[27.3.57] RNA.regulation of transcription.JUMONJI family	JMJ26__Transcription factor jumonji (jmjC) domain-containing protein
AT2G36990	[27.3.85] RNA.regulation of transcription.sigma like plant	ATSIG6_SIG6_SIGF_SOLDAT8__RNApolymerase sigma-subunit F
AT4G11080	[27.3.53] RNA.regulation of transcription.High mobility group (HMG) family	3xHMG-box1__HMG (high mobility group) box protein
AT5G12850	[27.3.12] RNA.regulation of transcription.C3H zinc finger family	TZF8__CCCH-type zinc finger protein with ARM repeat domain
AT4G36930	[27.3.6] RNA.regulation of transcription.bHLH,Basic Helix-Loop-Helix family	SPT__basic helix-loop-helix (bHLH) DNA-binding superfamily protein
AT2G45460	[27.3.48] RNA.regulation of transcription.FHA transcription factor	SMAD/FHA domain-containing protein
AT2G31070	[27.3.29] RNA.regulation of transcription.TCP transcription factor family	TCP10__TCP domain protein 10
AT1G65440	[27.3.52] RNA.regulation of transcription.Global transcription factor group	GTB1_SPT6L__global transcription factor group B1
AT4G38130	[27.3.55] RNA.regulation of transcription.HDA	ATHD1_ATHDA19_HD1_HDA1_HDA19_HDAC19_RPD3A__histone deacetylase 1
AT1G59750	[27.3.4] RNA.regulation of transcription.ARF, Auxin Response Factor family	ARF1__auxin response factor 1
AT2G21450	[27.3.44] RNA.regulation of transcription.Chromatin Remodeling Factors	CHR34__chromatin remodeling 34
AT4G14560	[27.3.40] RNA.regulation of transcription.Aux/IAA family	AXR5_IAA1__indole-3-acetic acid inducible
AT3G13224	[27.4] RNA.RNA binding	RBGD3__RNA-binding (RRM/RBD/RNP motifs) family protein
AT1G60650	[27.4] RNA.RNA binding	AtRZ-1b_RBGB1_RZ-1b__RNA-binding (RRM/RBD/RNP motifs) family protein with retrovirus zinc finger-like domain
AT2G33410	[27.4] RNA.RNA binding	RBGD2__RNA-binding (RRM/RBD/RNP motifs) family protein
AT5G19030	[27.4] RNA.RNA binding	RNA-binding (RRM/RBD/RNP motifs) family protein
AT5G01270	[27.4] RNA.RNA binding	ATCPL2_CER11_CPL2__carboxyl-terminal domain (ctd) phosphatase-like 2
AT1G70650	[27.4] RNA.RNA binding	Ran BP2/NZF zinc finger-like superfamily protein
AT5G09560	[27.4] RNA.RNA binding	RNA-binding KH domain-containing protein
AT1G43610	[35.1.1023] not assigned.no ontology	Haloacid dehalogenase-like hydrolase (HAD) superfamily protein
AT2G23520	[35.1.1023] not assigned.no ontology	Pyridoxal phosphate (PLP)-dependent transferases superfamily protein
AT5G62030	[35.1.1023] not assigned.no ontology	diphthamide synthesis DPH2 family protein
AT1G14170	[35.1.1023] not assigned.no ontology	AtKH2__RNA-binding KH domain-containing protein
AT4G02110	[35.1.1023] not assigned.no ontology	transcription coactivators
AT4G18060	[35.1.1023] not assigned.no ontology	SH3P3__SH3 domain-containing protein
AT1G31410	[35.1.1023] not assigned.no ontology	ENF2__putrescine-binding periplasmic protein-related
AT1G11990	[35.1.1023] not assigned.no ontology	O-fucosyltransferase family protein
AT1G15200	[35.1.1023] not assigned.no ontology	PININ__protein-protein interaction regulator family protein
AT3G61080	[35.1.1023] not assigned.no ontology	Protein kinase superfamily protein
AT2G45760	[35.1.1023] not assigned.no ontology	BAL_BAP2__BON association protein 2
AT2G20960	[35.1.1023] not assigned.no ontology	pEARLI4__Arabidopsis phospholipase-like protein (PEARLI 4) family
AT3G23840	[35.1.1023] not assigned.no ontology	AtPNP-R1_CER26-LIKE__HXXXD-type acyl-transferase family protein
AT4G35140	[35.1.1023] not assigned.no ontology	Transducin/WD40 repeat-like superfamily protein
AT1G23935	[35.1.1023] not assigned.no ontology
AT1G70180	[35.1.1023] not assigned.no ontology	Sterile alpha motif (SAM) domain-containing protein
AT5G42470	[35.1.1023] not assigned.no ontology
AT1G33980	[35.1.1023] not assigned.no ontology	ATUPF3_UPF3__Smg-4/UPF3 family protein
AT1G77600	[35.1.1023] not assigned.no ontology	AtPDS5B_PDS5B__ARM repeat superfamily protein
AT1G52510	[35.1.1023] not assigned.no ontology	alpha/beta-Hydrolases superfamily protein
AT1G56290	[35.1.1023] not assigned.no ontology	CwfJ-like family protein
AT2G41020	[35.1.1023] not assigned.no ontology	WW domain-containing protein
AT5G09860	[35.1.1023] not assigned.no ontology	AtHPR1_AtTHO1_HPR1_RAE3_THO1__nuclear matrix protein-related
AT4G26880	[35.1.1023] not assigned.no ontology	Stigma-specific Stig1 family protein
AT1G68780	[35.1.1023] not assigned.no ontology	RNI-like superfamily protein
AT1G75260	[35.1.1023] not assigned.no ontology	oxidoreductases, acting on NADH or NADPH
AT1G76740	[35.1.1023] not assigned.no ontology
AT5G23760	[35.1.1023] not assigned.no ontology	Copper transport protein family
AT4G28430	[35.1.1023] not assigned.no ontology	RTN18__Reticulon family protein
AT3G24730	[35.1.1023] not assigned.no ontology	DROL1__mRNA splicing factor, thioredoxin-like U5 snRNP
AT1G78620	[35.1.1023] not assigned.no ontology	VTE6__Protein of unknown function DUF92, transmembrane
AT3G54760	[35.1.1023] not assigned.no ontology	RRM1__dentin sialophosphoprotein-related
AT3G26510	[35.1.1023] not assigned.no ontology	Octicosapeptide/Phox/Bem1p family protein
AT5G42670	[35.1.2] not assigned.no ontology.agenet domain-containing protein	Agenet domain-containing protein
AT5G21010	[35.1.16] not assigned.no ontology.speckle-type POZ protein-related	ATBPM5_BPM5__BTB-POZ and MATH domain 5
AT5G55780	[35.1.26] not assigned.no ontology.DC1 domain containing protein	Cysteine/Histidine-rich C1 domain family protein
AT5G45730	[35.1.26] not assigned.no ontology.DC1 domain containing protein	Cysteine/Histidine-rich C1 domain family protein
AT1G55380	[35.1.26] not assigned.no ontology.DC1 domain containing protein	Cysteine/Histidine-rich C1 domain family protein
AT2G43220	[35.1.26] not assigned.no ontology.DC1 domain containing protein	Cysteine/Histidine-rich C1 domain family protein
AT5G29624	[35.1.26] not assigned.no ontology.DC1 domain containing protein	Cysteine/Histidine-rich C1 domain family protein
AT4G01910	[35.1.26] not assigned.no ontology.DC1 domain containing protein	Cysteine/Histidine-rich C1 domain family protein
AT5G66200	[35.1.3] not assigned.no ontology.armadillo/beta-catenin repeat family protein	ARO2__armadillo repeat only 2
AT3G07700	[35.1.1] not assigned.no ontology.ABC1 family protein	abc1k7_AtSIA1_SIA1__Protein kinase superfamily protein
AT2G30560	[35.1.40] not assigned.no ontology.glycine rich proteins	glycine-rich protein
AT2G42580	[35.1.27] not assigned.no ontology.tetratricopeptide repeat (TPR)	TTL3_VIT__tetratricopetide-repeat thioredoxin-like 3
AT5G43120	[35.1.27] not assigned.no ontology.tetratricopeptide repeat (TPR)	ARM-repeat/Tetratricopeptide repeat (TPR)-like protein
AT1G53645	[35.1.41] not assigned.no ontology.hydroxyproline rich proteins	hydroxyproline-rich glycoprotein family protein
AT1G21320	[35.1.42] not assigned.no ontology.proline rich family	NSRb__nucleotide binding;nucleic acid binding
AT2G17033	[35.1.5] not assigned.no ontology.pentatricopeptide (PPR) repeat-containing protein	pentatricopeptide (PPR) repeat-containing protein
AT1G05600	[35.1.5] not assigned.no ontology.pentatricopeptide (PPR) repeat-containing protein	EMB3101__Tetratricopeptide repeat (TPR)-like superfamily protein
AT5G65820	[35.1.5] not assigned.no ontology.pentatricopeptide (PPR) repeat-containing protein	Pentatricopeptide repeat (PPR) superfamily protein
AT5G64320	[35.1.5] not assigned.no ontology.pentatricopeptide (PPR) repeat-containing protein	MTL1__Pentatricopeptide repeat (PPR) superfamily protein
AT5G13270	[35.1.5] not assigned.no ontology.pentatricopeptide (PPR) repeat-containing protein	RARE1__Pentatricopeptide repeat (PPR) superfamily protein
AT2G17210	[35.1.5] not assigned.no ontology.pentatricopeptide (PPR) repeat-containing protein	Tetratricopeptide repeat (TPR)-like superfamily protein
AT1G53600	[35.1.5] not assigned.no ontology.pentatricopeptide (PPR) repeat-containing protein	Tetratricopeptide repeat (TPR)-like superfamily protein
AT5G28340	[35.1.5] not assigned.no ontology.pentatricopeptide (PPR) repeat-containing protein	Tetratricopeptide repeat (TPR)-like superfamily protein
AT4G04790	[35.1.5] not assigned.no ontology.pentatricopeptide (PPR) repeat-containing protein	Tetratricopeptide repeat (TPR)-like superfamily protein
AT3G49710	[35.1.5] not assigned.no ontology.pentatricopeptide (PPR) repeat-containing protein	Pentatricopeptide repeat (PPR) superfamily protein
AT1G02060	[35.1.5] not assigned.no ontology.pentatricopeptide (PPR) repeat-containing protein	Tetratricopeptide repeat (TPR)-like superfamily protein
AT5G08310	[35.1.5] not assigned.no ontology.pentatricopeptide (PPR) repeat-containing protein	Tetratricopeptide repeat (TPR)-like superfamily protein
AT2G17140	[35.1.5] not assigned.no ontology.pentatricopeptide (PPR) repeat-containing protein	Pentatricopeptide repeat (PPR) superfamily protein
AT5G45000	[35.1.6] not assigned.no ontology.Toll-Interleukin-Resistance (TIR) domain-containing protein	Disease resistance protein (TIR-NBS-LRR class) family
AT5G01360	[35.2.1001] not assigned.unknown	TBL3__Plant protein of unknown function (DUF828)
AT1G19990	[35.2.1001] not assigned.unknown
AT3G12510	[35.2.1001] not assigned.unknown	MADS-box family protein
AT1G13540	[35.2.1001] not assigned.unknown	Protein of unknown function (DUF1262)
AT1G69470	[35.2.1001] not assigned.unknown
AT2G31290	[35.2.1001] not assigned.unknown	Ubiquitin carboxyl-terminal hydrolase family protein
AT4G18740	[35.2.1001] not assigned.unknown	Rho termination factor
AT5G06310	[35.2.1001] not assigned.unknown	AtPOT1b__Nucleic acid-binding, OB-fold-like protein
AT1G47550	[35.2.1001] not assigned.unknown	SEC3A__exocyst complex component sec3A
AT2G23790	[35.2.1001] not assigned.unknown	Protein of unknown function (DUF607)
AT5G62580	[35.2.1001] not assigned.unknown	ARM repeat superfamily protein
AT1G80060	[35.2.1001] not assigned.unknown	Ubiquitin-like superfamily protein
AT1G26140	[35.2.1001] not assigned.unknown
AT1G65270	[35.2.1001] not assigned.unknown
AT5G67020	[35.2.1001] not assigned.unknown
AT4G32340	[35.2.1001] not assigned.unknown	Tetratricopeptide repeat (TPR)-like superfamily protein
AT5G23700	[35.2.1001] not assigned.unknown
AT1G29350	[35.2.1001] not assigned.unknown	Kinase-related protein of unknown function (DUF1296)
AT4G12450	[35.2.1001] not assigned.unknown
AT1G29760	[35.2.1001] not assigned.unknown	SEIPIN2__Putative adipose-regulatory protein (Seipin)
AT5G16110	[35.2.1001] not assigned.unknown
AT1G51355	[35.2.1001] not assigned.unknown	SMR9
AT1G67790	[35.2.1001] not assigned.unknown
AT4G03165	[35.2.1001] not assigned.unknown
AT5G20170	[35.2.1001] not assigned.unknown	MED17__RNA polymerase II transcription mediators
AT3G17330	[35.2.1001] not assigned.unknown	ECT6__evolutionarily conserved C-terminal region 6
AT2G41990	[35.2.1001] not assigned.unknown	CC3
AT1G23570	[35.2.1001] not assigned.unknown	Domain of unknown function (DUF220)
AT3G50430	[35.2.1001] not assigned.unknown
AT4G14840	[35.2.1001] not assigned.unknown
AT1G67780	[35.2.1001] not assigned.unknown	DDR3__Zinc-finger domain of monoamine-oxidase A repressor R1 protein
AT1G31835	[35.2.1001] not assigned.unknown
AT5G13260	[35.2.1001] not assigned.unknown
AT1G61930	[35.2.1001] not assigned.unknown	S40-6__Protein of unknown function, DUF584
AT1G42430	[35.2.1001] not assigned.unknown	ESV1
AT4G35560	[35.2.1001] not assigned.unknown	DAW1_TMS-like__Transducin/WD40 repeat-like superfamily protein
AT1G77620	[35.2.1001] not assigned.unknown	P-loop containing nucleoside triphosphate hydrolases superfamily protein
AT1G78110	[35.2.1001] not assigned.unknown
AT3G57440	[35.2.1001] not assigned.unknown
AT4G24840	[35.2.1001] not assigned.unknown	COG2
AT4G10230	[35.2.1001] not assigned.unknown
AT2G20815	[35.2.1001] not assigned.unknown	QWRF3__Family of unknown function (DUF566)
AT2G17550	[35.2.1001] not assigned.unknown	TRM26
AT1G13470	[35.2.1001] not assigned.unknown	Protein of unknown function (DUF1262)
AT2G35880	[35.2.1001] not assigned.unknown	WDL4__TPX2 (targeting protein for Xklp2) protein family
AT2G32980	[35.2.1001] not assigned.unknown
AT4G24290	[35.2.1001] not assigned.unknown	MAC/Perforin domain-containing protein
AT5G14310	[35.2.1001] not assigned.unknown	AtCXE16_CXE16__carboxyesterase 16
AT3G50380	[35.2.1001] not assigned.unknown	Protein of unknown function (DUF1162)
AT3G27750	[35.2.1001] not assigned.unknown	EMB3123_THA8
AT1G27930	[35.2.1001] not assigned.unknown	AGM1__Protein of unknown function (DUF579)
AT1G27870	[35.2.1001] not assigned.unknown	Polynucleotidyl transferase, ribonuclease H-like superfamily protein
AT5G26730	[35.2.1001] not assigned.unknown	Fasciclin-like arabinogalactan family protein
AT3G20490	[35.2.1001] not assigned.unknown	KNO1
AT3G23955	[35.2.1001] not assigned.unknown	F-box family protein
AT5G24130	[35.2.1001] not assigned.unknown
AT1G69380	[35.2.1001] not assigned.unknown	RRG__Protein of unknown function (DUF155)
AT1G70505	[35.2.1001] not assigned.unknown
AT5G46820	[35.2.1001] not assigned.unknown	Protein of Unknown Function (DUF239)
AT2G43740	[35.2.1001] not assigned.unknown	Mannose-binding lectin superfamily protein
AT1G33490	[35.2.1001] not assigned.unknown
AT2G07798	[35.2.1001] not assigned.unknown
AT5G64480	[35.2.1001] not assigned.unknown
AT5G01790	[35.2.1001] not assigned.unknown
AT1G14180	[35.2.1001] not assigned.unknown	RING/U-box superfamily protein
AT3G26050	[35.2.1001] not assigned.unknown	TPX2 (targeting protein for Xklp2) protein family
AT3G08780	[35.2.1001] not assigned.unknown	BCSAP
AT3G61380	[35.2.1001] not assigned.unknown	TRM14__Phosphatidylinositol N-acetyglucosaminlytransferase subunit P-related
AT2G40435	[35.2.1001] not assigned.unknown
AT3G27350	[35.2.1001] not assigned.unknown
AT1G15860	[35.2.1001] not assigned.unknown	Domain of unknown function (DUF298)
AT5G41730	[35.2.1001] not assigned.unknown	MLKL2__Protein kinase family protein
AT1G08120	[35.2.1001] not assigned.unknown
AT3G27670	[35.2.1001] not assigned.unknown	CER13_CER13_RST1__ARM repeat superfamily protein
AT2G24310	[35.2.1001] not assigned.unknown
AT4G36460	[35.2.1001] not assigned.unknown
AT3G23070	[35.2.1001] not assigned.unknown	ATCFM3A_CFM3A__CRM family member 3A
AT1G13670	[35.2.1001] not assigned.unknown	BGL2
AT1G67650	[35.2.1001] not assigned.unknown	SRP72 RNA-binding domain
AT3G55720	[35.2.1001] not assigned.unknown	BDR7__Protein of unknown function (DUF620)
AT2G35610	[35.2.1001] not assigned.unknown	XEG113__xyloglucanase 113
AT1G55535	[35.2.1001] not assigned.unknown
AT3G25590	[35.2.1001] not assigned.unknown
AT3G19970	[35.2.1001] not assigned.unknown	alpha/beta-Hydrolases superfamily protein
AT2G17110	[35.2.1001] not assigned.unknown	Protein of unknown function (DUF630 and DUF632)
AT5G24880	[35.2.1001] not assigned.unknown
AT1G52780	[35.2.1001] not assigned.unknown	Protein of unknown function (DUF2921)
AT5G53800	[35.2.1001] not assigned.unknown
AT2G39810	[35.2.1001] not assigned.unknown	ESD6_HOS1__ubiquitin-protein ligases
AT2G36420	[35.2.1001] not assigned.unknown	TRM27
AT3G16270	[35.2.1001] not assigned.unknown	MTV1__ENTH/VHS family protein
AT5G07330	[35.2.1001] not assigned.unknown
AT4G15890	[35.2.1001] not assigned.unknown	CAP-D3__binding
AT3G56870	[35.2.1001] not assigned.unknown
AT3G28150	[35.2.1001] not assigned.unknown	AXY4L_TBL22__TRICHOME BIREFRINGENCE-LIKE 22
AT1G10417	[35.2.1001] not assigned.unknown
AT5G56220	[35.2.1001] not assigned.unknown	TN21__P-loop containing nucleoside triphosphate hydrolases superfamily protein
AT1G65900	[35.2.1001] not assigned.unknown
AT1G09340	[35.2.1001] not assigned.unknown	CRB_CSP41B_HIP1.3__chloroplast RNA binding
AT1G28530	[35.2.1001] not assigned.unknown	ANU10
AT1G43790	[35.2.1001] not assigned.unknown	TED6__tracheary element differentiation-related 6
AT1G73140	[35.2.1001] not assigned.unknown	TBL31__Plant protein of unknown function (DUF828)
AT5G53895	[35.2.1001] not assigned.unknown
AT4G39900	[35.2.1001] not assigned.unknown
AT5G01280	[35.2.1001] not assigned.unknown	BPP3
AT2G46900	[35.2.1001] not assigned.unknown
AT2G21720	[35.2.1001] not assigned.unknown	Plant protein of unknown function (DUF639)
AT5G16400	[21.1] redox.thioredoxin	ATF2_TRXF2__thioredoxin F2
AT2G33270	[21.1] redox.thioredoxin	ACHT3__atypical CYS HIS rich thioredoxin 3
AT3G10520	[21.3] redox.heme	AHB2_ARATH GLB2_ATGLB2_GLB2_HB2_NSHB2_PGB2__haemoglobin 2
AT1G64500	[21.4] redox.glutaredoxins	THRUMIN1__Glutaredoxin family protein
AT1G65990	[21.5] redox.peroxiredoxin	PRXIIA__type 2 peroxiredoxin-related / thiol specific antioxidant / mal allergen family protein
AT1G20630	[21.6] redox.dismutases and catalases	CAT1__catalase 1
AT1G47780	[11.1.7] lipid metabolism.FA synthesis and FA elongation.ACP thioesterase	alpha/beta-Hydrolases superfamily protein
AT1G04010	[11.8.10] lipid metabolism.'exotics' (steroids, squalene etc).phosphatidylcholinesterol O-acyltransferase	ATPSAT1_ERP1_PSAT1__phospholipid sterol acyl transferase 1
AT4G04930	[11.8.1] lipid metabolism.'exotics' (steroids, squalene etc).sphingolipids	DES-1-LIKE__fatty acid desaturase family protein
AT3G05630	[11.9.3.1] lipid metabolism.lipid degradation.lysophospholipases.phospholipase D	PDLZ2_PLDP2_PLDZETA2__phospholipase D P2
AT4G34930	[11.9.3] lipid metabolism.lipid degradation.lysophospholipases	PLC-like phosphodiesterases superfamily protein
AT4G22300	[11.9.3.2] lipid metabolism.lipid degradation.lysophospholipases.carboxylesterase	TIPSY1__carboxylesterases
AT1G74210	[11.9.3.3] lipid metabolism.lipid degradation.lysophospholipases.glycerophosphodiester phosphodiesterase	AtGDPD5_GDPD5__PLC-like phosphodiesterases superfamily protein
AT3G23890	[28.1] DNA.synthesis/chromatin structure	ATTOPII_TOPII__topoisomerase II
AT1G77180	[28.1] DNA.synthesis/chromatin structure	SKIP__chromatin protein family
AT1G58050	[28.1] DNA.synthesis/chromatin structure	RNA helicase family protein
AT3G53320	[28.1] DNA.synthesis/chromatin structure	GPT2
AT2G42270	[28.1] DNA.synthesis/chromatin structure	BRR2b__U5 small nuclear ribonucleoprotein helicase
AT4G31210	[28.1] DNA.synthesis/chromatin structure	DNA topoisomerase, type IA, core
AT4G14760	[28.1] DNA.synthesis/chromatin structure	NET1B__kinase interacting (KIP1-like) family protein
AT2G35920	[28.1] DNA.synthesis/chromatin structure	RNA helicase family protein
AT3G18524	[28.2] DNA.repair	ATMSH2_MSH2__MUTS homolog 2
AT5G43530	[28.2] DNA.repair	RAD5B__Helicase protein with RING/U-box domain
AT1G75090	[28.2] DNA.repair	DNA glycosylase superfamily protein
AT4G39810	[28.99] DNA.unspecified	NEN4__Polynucleotidyl transferase, ribonuclease H-like superfamily protein
AT5G13820	[28.99] DNA.unspecified	ATBP-1_ATBP1_ATTBP1_HPPBF-1_TBP1__telomeric DNA binding protein 1
AT1G48650	[28.99] DNA.unspecified	DEA(D/H)-box RNA helicase family protein
AT1G06670	[28.99] DNA.unspecified	NIH__nuclear DEIH-boxhelicase
AT5G45050	[20.1.5] stress.biotic.regulation of transcription	ATWRKY16_WRKY16__Disease resistance protein (TIR-NBS-LRR class)
AT1G58390	[20.1.7] stress.biotic.PR-proteins	Disease resistance protein (CC-NBS-LRR class) family
AT1G27180	[20.1.7] stress.biotic.PR-proteins	disease resistance protein (TIR-NBS-LRR class), putative
AT1G58400	[20.1.7] stress.biotic.PR-proteins	Disease resistance protein (CC-NBS-LRR class) family
AT3G58090	[20.1.7] stress.biotic.PR-proteins	Disease resistance-responsive (dirigent-like protein) family protein
AT4G08450	[20.1.7] stress.biotic.PR-proteins	Disease resistance protein (TIR-NBS-LRR class) family
AT1G31540	[20.1.7] stress.biotic.PR-proteins	Disease resistance protein (TIR-NBS-LRR class) family
AT1G65850	[20.1.7] stress.biotic.PR-proteins	Disease resistance protein (TIR-NBS-LRR class) family
AT3G46710	[20.1.7] stress.biotic.PR-proteins	NB-ARC domain-containing disease resistance protein
AT3G51070	[20.2.3] stress.abiotic.drought/salt	S-adenosyl-L-methionine-dependent methyltransferases superfamily protein
AT1G56280	[20.2.3] stress.abiotic.drought/salt	ATDIL9_DIL9_DIL9-1__drought-induced 19
AT5G25610	[20.2.3] stress.abiotic.drought/salt	ATRD22_RD22__BURP domain-containing protein
AT1G11960	[20.2.3] stress.abiotic.drought/salt	OSCA1.3__ERD (early-responsive to dehydration stress) family protein
AT1G24020	[20.2.99] stress.abiotic.unspecified	MLP423__MLP-like protein 423
AT5G28010	[20.2.99] stress.abiotic.unspecified	Polyketide cyclase/dehydrase and lipid transport superfamily protein
AT4G23680	[20.2.99] stress.abiotic.unspecified	Polyketide cyclase/dehydrase and lipid transport superfamily protein
AT2G28790	[20.2.1001] stress.abiotic	Pathogenesis-related thaumatin superfamily protein
AT4G39640	[20.2.1001] stress.abiotic	GGT1__gamma-glutamyl transpeptidase 1
AT4G10130	[20.2.1] stress.abiotic.heat	DNAJ heat shock N-terminal domain-containing protein
AT5G03160	[20.2.1] stress.abiotic.heat	ATP58IPK_P58IPK__homolog of mamallian P58IPK
AT5G48030	[20.2.1] stress.abiotic.heat	GFA2__gametophytic factor 2
AT3G07770	[20.2.1] stress.abiotic.heat	AtHsp90-6_AtHsp90.6_Hsp89.1__HEAT SHOCK PROTEIN 89.1
AT3G13310	[20.2.1] stress.abiotic.heat	DJC66__Chaperone DnaJ-domain superfamily protein
AT4G10250	[20.2.1] stress.abiotic.heat	ATHSP22.0_HSP22__HSP20-like chaperones superfamily protein
AT4G34710	[22.1.3] polyamine metabolism.synthesis.arginine decarboxylase	ADC2_ATADC2_SPE2__arginine decarboxylase 2
AT3G48690	[24] Biodegradation of Xenobiotics	ATCXE12_CXE12__alpha/beta-Hydrolases superfamily protein
AT5G23530	[24] Biodegradation of Xenobiotics	AtCXE18_CXE18__carboxyesterase 18
AT5G18890	[23.2] nucleotide metabolism.degradation	NSH4__Inosine-uridine preferring nucleoside hydrolase family protein
AT2G36880	[13.1.3.4.1003] amino acid metabolism.synthesis.aspartate family.methionine	MAT3__methionine adenosyltransferase 3
AT1G18640	[13.1.5.1.3] amino acid metabolism.synthesis.serine-glycine-cysteine group.serine.phosphoserine phosphatase	PSP_PSP1__3-phosphoserine phosphatase
AT4G28410	[13.2.6.2] amino acid metabolism.degradation.aromatic aa.tyrosine	RSA1__Tyrosine transaminase family protein
AT4G01600	[17.1.3] hormone metabolism.abscisic acid.induced-regulated-responsive-activated	GRAM domain family protein
AT2G21210	[17.2.3] hormone metabolism.auxin.induced-regulated-responsive-activated	SAUR6__SAUR-like auxin-responsive protein family
AT3G28970	[17.2.2] hormone metabolism.auxin.signal transduction	AAR3__Domain of unknown function (DUF298)
AT1G75450	[17.4.1.1003] hormone metabolism.cytokinin.synthesis-degradation	ATCKX5_ATCKX6_CKX5__cytokinin oxidase 5
AT4G18450	[17.5.2] hormone metabolism.ethylene.signal transduction	Integrase-type DNA-binding superfamily protein
AT3G45140	[17.7.1.2] hormone metabolism.jasmonate.synthesis-degradation.lipoxygenase	ATLOX2_LOX2__lipoxygenase 2
AT3G16470	[17.7.3] hormone metabolism.jasmonate.induced-regulated-responsive-activated	AtJAC1_JAL35_JR1__Mannose-binding lectin superfamily protein
AT5G48180	[17.7.3] hormone metabolism.jasmonate.induced-regulated-responsive-activated	AtNSP5_NSP5__nitrile specifier protein 5
AT1G52050	[17.7.3] hormone metabolism.jasmonate.induced-regulated-responsive-activated	Mannose-binding lectin superfamily protein
AT1G64200	[34.1.1] transport.p- and v-ATPases.H+-transporting two-sector ATPase	VHA-E3__vacuolar H+-ATPase subunit E isoform 3
AT1G72700	[34.1] transport.p- and v-ATPases	ALA5__ATPase E1-E2 type family protein / haloacid dehalogenase-like hydrolase family protein
AT3G44910	[34.12] transport.metal	ATCHX12_CHX12__cation/H+ exchanger 12
AT4G25960	[34.16] transport.ABC transporters and multidrug resistance systems	ABCB2_PGP2__P-glycoprotein 2
AT3G53510	[34.16] transport.ABC transporters and multidrug resistance systems	ABCG20_JAT4__ABC-2 type transporter family protein
AT2G26910	[34.16] transport.ABC transporters and multidrug resistance systems	ABCG32_AtABCG32_ATPDR4_PDR4_PEC1__pleiotropic drug resistance 4
AT3G16340	[34.16] transport.ABC transporters and multidrug resistance systems	ABCG29_AtABCG29_ATPDR1_PDR1__pleiotropic drug resistance 1
AT5G52860	[34.16] transport.ABC transporters and multidrug resistance systems	ABCG8__ABC-2 type transporter family protein
AT4G25450	[34.16] transport.ABC transporters and multidrug resistance systems	ABCB28_ATNAP8_NAP8__non-intrinsic ABC protein 8
AT3G55320	[34.16] transport.ABC transporters and multidrug resistance systems	ABCB20_PGP20__P-glycoprotein 20
AT1G04120	[34.16] transport.ABC transporters and multidrug resistance systems	ABCC5_ATABCC5_ATMRP5_MRP5_MRP5__multidrug resistance-associated protein 5
AT2G34660	[34.16] transport.ABC transporters and multidrug resistance systems	ABCC2_AtABCC2_ATMRP2_EST4_MRP2__multidrug resistance-associated protein 2
AT3G55130	[34.16] transport.ABC transporters and multidrug resistance systems	ABCG19_ATWBC19_WBC19__white-brown complex homolog 19
AT1G08930	[34.2] transport.sugars	ERD6__Major facilitator superfamily protein
AT2G14670	[34.2.1] transport.sugars.sucrose	ATSUC8_SUC8__sucrose-proton symporter 8
AT4G30560	[34.22] transport.cyclic nucleotide or calcium regulated channels	ATCNGC9_CNGC9__cyclic nucleotide gated channel 9
AT3G29060	[34.7] transport.phosphate	EXS (ERD1/XPR1/SYG1) family protein
AT4G26180	[34.9] transport.metabolite transporters at the mitochondrial membrane	CoAc2__Mitochondrial substrate carrier family protein
AT3G29070	[34.99] transport.misc	emp24/gp25L/p24 family/GOLD family protein
AT2G26510	[34.99] transport.misc	NAT3_PDE135__Xanthine/uracil permease family protein
AT5G64260	[30.1] signalling.in sugar and nutrient physiology	EXL2__EXORDIUM like 2
AT2G24710	[30.1] signalling.in sugar and nutrient physiology	ATGLR2.3_GLR2.3__glutamate receptor 2.3
AT1G08490	[30.1] signalling.in sugar and nutrient physiology	ATCPNIFS_ATNFS2_ATSUFS_CPNIFS_SUFS__chloroplastic NIFS-like cysteine desulfurase
AT3G06483	[30.1.2] signalling.in sugar and nutrient physiology.pyruvate dehydrogenase kinase	ATPDHK_PDK__pyruvate dehydrogenase kinase
AT5G35840	[30.11] signalling.light	PHYC__phytochrome C
AT4G15090	[30.11] signalling.light	FAR1__FRS (FAR1 Related Sequences) transcription factor family
AT1G09570	[30.11] signalling.light	FHY2_FRE1_HY8_PHYA__phytochrome A
AT2G02950	[30.11] signalling.light	PKS1__phytochrome kinase substrate 1
AT5G14250	[30.11.1] signalling.light.COP9 signalosome	COP13_CSN3_FUS11__Proteasome component (PCI) domain protein
AT5G61350	[30.2.16] signalling.receptor kinases.Catharanthus roseus-like RLK1	CAP1_ERU__Protein kinase superfamily protein
AT2G39360	[30.2.16] signalling.receptor kinases.Catharanthus roseus-like RLK1	CVY1__Protein kinase superfamily protein
AT4G23130	[30.2.17] signalling.receptor kinases.DUF 26	CRK5_RLK6__cysteine-rich RLK (RECEPTOR-like protein kinase) 5
AT1G21270	[30.2.25] signalling.receptor kinases.wall associated kinase	WAK2__wall-associated kinase 2
AT5G67200	[30.2.3] signalling.receptor kinases.leucine rich repeat III	Leucine-rich repeat protein kinase family protein
AT2G42290	[30.2.3] signalling.receptor kinases.leucine rich repeat III	Leucine-rich repeat protein kinase family protein
AT1G05700	[30.2.99] signalling.receptor kinases.misc	Leucine-rich repeat transmembrane protein kinase protein
AT2G28960	[30.2.99] signalling.receptor kinases.misc	Leucine-rich repeat protein kinase family protein
AT3G53240	[30.2.99] signalling.receptor kinases.misc	AtRLP45_RLP45__receptor like protein 45
AT1G69990	[30.2.10] signalling.receptor kinases.leucine rich repeat X	BIR4__Leucine-rich repeat protein kinase family protein
AT1G72300	[30.2.10] signalling.receptor kinases.leucine rich repeat X	PSY1R__Leucine-rich receptor-like protein kinase family protein
AT5G38260	[30.2.20] signalling.receptor kinases.wheat LRK10 like	Protein kinase superfamily protein
AT3G08870	[30.2.19] signalling.receptor kinases.legume-lectin	LecRK-VI.1__Concanavalin A-like lectin protein kinase family protein
AT1G70460	[30.2.22] signalling.receptor kinases.proline extensin like	AtPERK13_PERK13_RHS10__root hair specific 10
AT1G55200	[30.2.22] signalling.receptor kinases.proline extensin like	Protein kinase protein with adenine nucleotide alpha hydrolases-like domain
AT1G31420	[30.2.13] signalling.receptor kinases.leucine rich repeat XIII	FEI1__Leucine-rich repeat protein kinase family protein
AT5G56890	[30.2.18] signalling.receptor kinases.extensin	Protein kinase superfamily protein
AT4G04695	[30.3] signalling.calcium	CPK31__calcium-dependent protein kinase 31
AT2G32450	[30.3] signalling.calcium	Calcium-binding tetratricopeptide family protein
AT5G07240	[30.3] signalling.calcium	IQD24__IQ-domain 24
AT2G43040	[30.3] signalling.calcium	NPG1__tetratricopeptide repeat (TPR)-containing protein
AT1G71010	[30.4.1] signalling.phosphinositides.phosphatidylinositol-4-phosphate 5-kinase	FAB1C__FORMS APLOID AND BINUCLEATE CELLS 1C
AT4G08170	[30.4.5] signalling.phosphinositides.inositol-1,3,4-trisphosphate 5/6-kinase	AtTPK3_ITPK3__Inositol 1,3,4-trisphosphate 5/6-kinase family protein
AT2G31680	[30.5] signalling.G-proteins	AtRABA5d_RABA5d__RAB GTPase homolog A5D
AT1G50300	[30.5] signalling.G-proteins	TAF15__TBP-associated factor 15
AT5G12080	[30.99] signalling.unspecified	ATMSL10_MscS-LIKE 10_MSL10__mechanosensitive channel of small conductance-like 10
AT5G20960	[26.1] misc.misc2	AAO1_AO1_AOalpha_AT-AO1_ATAO_AtAO1__aldehyde oxidase 1
AT4G11290	[26.12] misc.peroxidases	PER39__Peroxidase superfamily protein
AT2G27190	[26.13] misc.acid and other phosphatases	ATPAP12_PAP12__purple acid phosphatase 12
AT5G34850	[26.13] misc.acid and other phosphatases	ATPAP26_PAP26_PUP3__purple acid phosphatase 26
AT3G61760	[26.17] misc.dynamin	ADL1B_DL1B__DYNAMIN-like 1B
AT3G18590	[26.19] misc.plastocyanin-like	AtENODL5_ENODL5__early nodulin-like protein 5
AT5G04500	[26.2] misc.UDP glucosyl and glucoronyl transferases	GINT1__glycosyltransferase family protein 47
AT1G68470	[26.2] misc.UDP glucosyl and glucoronyl transferases	Exostosin family protein
AT1G34270	[26.2] misc.UDP glucosyl and glucoronyl transferases	Exostosin family protein
AT3G51210	[26.25] misc.sulfotransferase	P-loop containing nucleoside triphosphate hydrolases superfamily protein
AT1G52400	[26.3] misc.gluco-, galacto- and mannosidases	ATBG1_BGL1_BGLU18__beta glucosidase 18
AT1G51990	[26.6] misc.O-methyl transferases	O-methyltransferase family protein
AT4G28720	[26.7] misc.oxidases - copper, flavone etc	CKRC2_YUC8_YUCCA8__Flavin-binding monooxygenase family protein
AT4G20830	[26.8] misc.nitrilases, *nitrile lyases, berberine bridge enzymes, reticuline oxidases, troponine reductases	AtBBE19_AtBBE20_OGOX1__FAD-binding Berberine family protein
AT5G11770	[9.1.2] mitochondrial electron transport / ATP synthesis.NADH-DH.localisation not clear	NADH-ubiquinone oxidoreductase 20 kDa subunit, mitochondrial
AT1G19580	[9.1.1.5] mitochondrial electron transport / ATP synthesis.NADH-DH.complex I.carbonic anhydrase	GAMMA CA1__gamma carbonic anhydrase 1
AT3G17910	[9.7] mitochondrial electron transport / ATP synthesis.cytochrome c oxidase	AtSURF1a_EMB3121_SURF1_SURF1a__Surfeit locus 1 cytochrome c oxidase biogenesis protein
AT2G03690	[9.99] mitochondrial electron transport / ATP synthesis.unspecified	coenzyme Q biosynthesis Coq4 family protein / ubiquinone biosynthesis Coq4 family protein
AT3G04120	[4.1.8] glycolysis.cytosolic branch.glyceraldehyde 3-phosphate dehydrogenase (GAP-DH)	GAPC_GAPC-1_GAPC1__glyceraldehyde-3-phosphate dehydrogenase C subunit 1
AT2G36580	[4.1.14] glycolysis.cytosolic branch.pyruvate kinase (PK)	Pyruvate kinase family protein
AT3G11710	[29.1.6] protein.aa activation.lysine-tRNA ligase	ATKRS-1__lysyl-tRNA synthetase 1
AT4G04350	[29.1.4] protein.aa activation.leucine-tRNA ligase	EMB2369__tRNA synthetase class I (I, L, M and V) family protein
AT1G27400	[29.2.1.2.2.17] protein.synthesis.ribosomal protein.eukaryotic.60S subunit.L17	Ribosomal protein L22p/L17e family protein
AT2G45730	[29.2.3] protein.synthesis.initiation	AtTRM6_TRM6__eukaryotic initiation factor 3 gamma subunit family protein
AT1G10840	[29.2.3] protein.synthesis.initiation	TIF3H1__translation initiation factor 3 subunit H1
AT1G07320	[29.2.1.1.1.2.4] protein.synthesis.ribosomal protein.prokaryotic.chloroplast.50S subunit.L4	EMB2784_PRPL4_RPL4__ribosomal protein L4
AT5G28060	[29.2.1.2.1.24] protein.synthesis.ribosomal protein.eukaryotic.40S subunit.S24	RPS24B__Ribosomal protein S24e family protein
AT1G64790	[29.2] protein.synthesis	GCN1_ILA_NOXY7__ILITYHIA
AT3G53470	[29.2.2] protein.synthesis.ribosome biogenesis
AT1G22110	[29.2.1.2.2.30] protein.synthesis.ribosomal protein.eukaryotic.60S subunit.L30	structural constituent of ribosome
AT5G09500	[29.2.1.2.1.15] protein.synthesis.ribosomal protein.eukaryotic.40S subunit.S15	Ribosomal protein S19 family protein
AT2G07715	[29.2.1.2.2.2] protein.synthesis.ribosomal protein.eukaryotic.60S subunit.L2	Nucleic acid-binding, OB-fold-like protein
AT1G58380	[29.2.1.2.1.2] protein.synthesis.ribosomal protein.eukaryotic.40S subunit.S2	XW6__Ribosomal protein S5 family protein
AT4G24550	[29.3.4.99] protein.targeting.secretory pathway.unspecified	AP4M__Clathrin adaptor complexes medium subunit family protein
AT5G66030	[29.3.4.2] protein.targeting.secretory pathway.golgi	ATGRIP_GRIP__Golgi-localized GRIP domain-containing protein
AT2G18240	[29.3.4.1] protein.targeting.secretory pathway.ER	Rer1 family protein
AT3G20320	[29.3.3] protein.targeting.chloroplast	ABCI15_TGD2__trigalactosyldiacylglycerol2
AT3G48190	[29.4.1] protein.postranslational modification.kinase	ATATM_ATM_PIG1__ataxia-telangiectasia mutated
AT5G51770	[29.4.1.61] protein.postranslational modification.kinase.receptor like cytoplasmatic kinase X	Protein kinase superfamily protein
AT3G01300	[29.4.1.57] protein.postranslational modification.kinase.receptor like cytoplasmatic kinase VII	PBL35__Protein kinase superfamily protein
AT2G05940	[29.4.1.57] protein.postranslational modification.kinase.receptor like cytoplasmatic kinase VII	PBL14_RIPK__Protein kinase superfamily protein
AT5G65600	[29.4] protein.postranslational modification	LecRK-IX.2__Concanavalin A-like lectin protein kinase family protein
AT4G31170	[29.4] protein.postranslational modification	RAF28__Protein kinase superfamily protein
AT1G79640	[29.4] protein.postranslational modification	Protein kinase superfamily protein
AT5G39440	[29.4] protein.postranslational modification	SnRK1.3__SNF1-related protein kinase 1.3
AT1G02970	[29.4] protein.postranslational modification	ATWEE1_WEE1__WEE1 kinase homolog
AT3G02750	[29.4] protein.postranslational modification	Protein phosphatase 2C family protein
AT1G03080	[29.4] protein.postranslational modification	NET1D__kinase interacting (KIP1-like) family protein
AT4G33920	[29.4] protein.postranslational modification	APD5__Protein phosphatase 2C family protein
AT1G71530	[29.4] protein.postranslational modification	Protein kinase superfamily protein
AT2G44680	[29.4] protein.postranslational modification	CKB4__casein kinase II beta subunit 4
AT5G58950	[29.4] protein.postranslational modification	RAF36__Protein kinase superfamily protein
AT1G18150	[29.4] protein.postranslational modification	ATMPK8_MPK8__Protein kinase superfamily protein
AT3G59830	[29.4] protein.postranslational modification	Integrin-linked protein kinase family
AT4G34470	[29.5.11.4.3.1] protein.degradation.ubiquitin.E3.SCF.SKP	ASK12_SK12__SKP1-like 12
AT2G38920	[29.5.11.4.2] protein.degradation.ubiquitin.E3.RING	SPX (SYG1/Pho81/XPR1) domain-containing protein / zinc finger (C3HC4-type RING finger) protein-related
AT5G10370	[29.5.11.4.2] protein.degradation.ubiquitin.E3.RING	helicase domain-containing protein / IBR domain-containing protein / zinc finger protein-related
AT3G05200	[29.5.11.4.2] protein.degradation.ubiquitin.E3.RING	ATL6__RING/U-box superfamily protein
AT1G09060	[29.5.11.4.2] protein.degradation.ubiquitin.E3.RING	JMJ24__Zinc finger, RING-type;Transcription factor jumonji/aspartyl beta-hydroxylase
AT1G67856	[29.5.11.4.2] protein.degradation.ubiquitin.E3.RING	RING/U-box superfamily protein
AT1G79810	[29.5.11.4.2] protein.degradation.ubiquitin.E3.RING	ATPEX2_PEX2_TED3__Pex2/Pex12 N-terminal domain-containing protein / zinc finger (C3HC4-type RING finger) family protein
AT4G17905	[29.5.11.4.2] protein.degradation.ubiquitin.E3.RING	ATL4H_ATL53__RING/U-box superfamily protein
AT3G29270	[29.5.11.4.2] protein.degradation.ubiquitin.E3.RING	RING/U-box superfamily protein
AT1G04810	[29.5.11.20] protein.degradation.ubiquitin.proteasom	26S proteasome regulatory complex, non-ATPase subcomplex, Rpn2/Psmd1 subunit
AT4G09920	[29.5.11.4.3.2] protein.degradation.ubiquitin.E3.SCF.FBOX	FBD, F-box and Leucine Rich Repeat domains containing protein
AT4G17565	[29.5.11.4.3.2] protein.degradation.ubiquitin.E3.SCF.FBOX	AtFDB26__F-box family protein with a domain of unknown function (DUF295)
AT3G16580	[29.5.11.4.3.2] protein.degradation.ubiquitin.E3.SCF.FBOX	F-box and associated interaction domains-containing protein
AT4G39750	[29.5.11.4.3.2] protein.degradation.ubiquitin.E3.SCF.FBOX	F-box family protein-related
AT5G38590	[29.5.11.4.3.2] protein.degradation.ubiquitin.E3.SCF.FBOX	F-box/RNI-like/FBD-like domains-containing protein
AT1G08710	[29.5.11.4.3.2] protein.degradation.ubiquitin.E3.SCF.FBOX	F-box family protein
AT4G10400	[29.5.11.4.3.2] protein.degradation.ubiquitin.E3.SCF.FBOX	F-box/RNI-like/FBD-like domains-containing protein
AT5G56410	[29.5.11.4.3.2] protein.degradation.ubiquitin.E3.SCF.FBOX	Protein with RNI-like/FBD-like domains
AT4G39290	[29.5.11.4.3.2] protein.degradation.ubiquitin.E3.SCF.FBOX	Galactose oxidase/kelch repeat superfamily protein
AT5G40050	[29.5.11.4.3.2] protein.degradation.ubiquitin.E3.SCF.FBOX	F-box/FBD-like domains containing protein
AT2G39940	[29.5.11.4.3.2] protein.degradation.ubiquitin.E3.SCF.FBOX	COI1__RNI-like superfamily protein
AT3G15355	[29.5.11.3] protein.degradation.ubiquitin.E2	PFU1_UBC25__ubiquitin-conjugating enzyme 25
AT3G14067	[29.5.1] protein.degradation.subtilases	SASP__Subtilase family protein
AT4G00230	[29.5.1] protein.degradation.subtilases	XSP1__xylem serine peptidase 1
AT2G33530	[29.5.5] protein.degradation.serine protease	scpl46__serine carboxypeptidase-like 46
AT5G22960	[29.5.5] protein.degradation.serine protease	alpha/beta-Hydrolases superfamily protein
AT1G73290	[29.5.5] protein.degradation.serine protease	scpl5__serine carboxypeptidase-like 5
AT4G20850	[29.5.5] protein.degradation.serine protease	TPP2__tripeptidyl peptidase ii
AT2G23010	[29.5.5] protein.degradation.serine protease	SCPL9__serine carboxypeptidase-like 9
AT4G33090	[29.5] protein.degradation	APM1_ATAPM1__aminopeptidase M1
AT4G29330	[29.5] protein.degradation	DER1__DERLIN-1
AT5G35210	[29.5] protein.degradation	DDP1_PTM__metalloendopeptidases;zinc ion binding;DNA binding
AT3G06190	[29.5.11.4.5.2] protein.degradation.ubiquitin.E3.BTB/POZ Cullin3.BTB/POZ	ATBPM2_BPM2__BTB-POZ and MATH domain 2
AT1G27750	[29.5.11] protein.degradation.ubiquitin	nucleic acid binding
AT4G38930	[29.5.11] protein.degradation.ubiquitin	Ubiquitin fusion degradation UFD1 family protein
AT5G65450	[29.5.11] protein.degradation.ubiquitin	UBP17__ubiquitin-specific protease 17
AT1G52430	[29.5.11] protein.degradation.ubiquitin	Ubiquitin carboxyl-terminal hydrolase-related protein
AT1G32850	[29.5.11] protein.degradation.ubiquitin	UBP11__ubiquitin-specific protease 11
AT3G14960	[29.7] protein.glycosylation	Galactosyltransferase family protein
AT1G59840	[29.8] protein.assembly and cofactor ligation	CCB4__cofactor assembly of complex C
AT1G06143	[]
AT2G28815	[]
AT2G06105	[]
AT5G32670	[]
