# Supplementary material for: Pupylation-Based Proximity-Tagging of FERONIA-Interacting Proteins in Arabidopsis
Source: Mol Cell Proteomics. 2024 Aug 13;23(11):100828. doi: 10.1016/j.mcpro.2024.100828 (PMC11532908; doi:10.1016/j.mcpro.2024.100828)
Supplement: Supplemental Table S16 — Proteins previously characterized as FER-interacting. [file mmc16.xlsx]

## Sheet: Sheet1
Proteins previously characterized as FER-interacting
ATG Number	Gene name	Identified in protoplasts	Identified in seedlings	Identified in flowers	Referenece
At1g32640	MYC2	N/A	set 1	N/A	(Galindo-Trigo, Blanco-Tourinan et al. 2020
At2g21660	GRP7	set1,set2,set3	N/A	N/A	(Wang, Yang et al. 2020)
At4g30190	AHA2	set 2, set 3	N/A	N/A	Haruta, Tan et al. 2018
At2g45890	ROPGEF4	N/A	set 3	set 1, set 2, set 3	Huang, Li et al. 2013
At4g33430	BAK1	N/A	set 2	set 1	Martin Stegmann, Elwira Smakowska-Luzan et al. 2017
At4g16490	Armadillo (ARM)-repeat protein	N/A	set 1, set 2, set 3	set 1	Choi, Kim et al. 2022
At3g07360	PUB9	set 3	N/A	N/A	Choi, Kim et al. 2022
At3g23640	HGL1	N/A	set 1	N/A	Choi, Kim et al. 2022
At5g59700	ANJ	N/A	N/A	set 2, set 3	Galindo-Trigo, Blanco-Tourinan et al. 2020
At3g46290	HERK1	N/A	N/A	set 1, set 3	Galindo-Trigo, Blanco-Tourinan et al. 2020
At1g01700	ROPGEF2	N/A	N/A	set 1	Duan, Kita et al. 2010
At1g50030	TOR	N/A	N/A	set 2, set 3	Song, Xu et al. 2022
At2g01540	CAR10	N/A	N/A	set 1	Chen, Zhou et al. 2023
At3g51800	EBP1	N/A	N/A	set 1	Li, Liu et al. 2018
